# Supplementary material for: White matter micro- and macrostructure brain charts for the human lifespan
Source: Nature. 2026 May 13;655(8124):979–89. doi: 10.1038/s41586-026-10454-2 (PMC13391363; doi:10.1038/s41586-026-10454-2)
Supplement: Supplementary file 12 — Centiles trajectories of brain charts. SDT.T9.1–5 contain the brain charts for the global metrics; SDT.T9.6–509 contain the brain charts for the tract-specific metrics (unnormalized); and SDT.T9.510–1157 contain the brain charts for the tract-specific macrostructural metrics (normalized). Included in each table are the male and female centile trajectories for the 2.5th, 25th, 50th, 75th and 97.5th percentiles; the interquartile range normalized by the 50th centile; and the derivatives of the 50th centiles with respect to both age and log(age). Charts are sampled in logarithmically spaced intervals. Age is reported in years, while centile trajectory values are reported in metric-specific units: diffusivities in mm2 s−1, volume in mm3, surface area in mm2, average length in mm, and FA is dimensionless (unitless). [file 41586_2026_10454_MOESM12_ESM.zip › plotted_curves/SDT.T9.26-ATR_left_volume_curve_metrics.csv]

ages	male_0.025th_percentile	female_0.025th_percentile	male_0.25th_percentile	female_0.25th_percentile	male_0.5th_percentile	female_0.5th_percentile	male_0.75th_percentile	female_0.75th_percentile	male_0.975th_percentile	female_0.975th_percentile	male_normalized_quantile_range	fwmale_normalized_quantile_range	male_median_centile_d_age	male_median_centile_d_log_age	female_median_centile_d_age	female_median_centile_d_log_age
0.25	8485.50123304004	8279.706586890703	11994.354737920596	11490.94028337127	13666.264679266173	13020.00464481119	15192.213152770657	14419.111107387618	17730.87306773728	16756.783570840715	0.23399652281736535	0.22489783251984477	11146.976575063805	6436.028137029221	10619.850444642478	6131.676675957313
0.25150637576242696	8495.927239893756	8289.87973710902	12009.092021888795	11505.059029596669	13683.05621460319	13036.002130121598	15210.879598715845	14436.827654377374	17752.65872795637	16777.372381764068	0.23399652289741776	0.22489783259596305	11128.006226858124	6444.36601789156	10601.77717985399	6139.620269282721
0.2530218281966045	8506.380260525013	8300.079245955447	12023.867490180268	11519.21435751404	13699.89125684172	13052.041064948753	15229.594409467236	14454.590104983025	17774.500834883238	16798.01453835518	0.23399652297867907	0.22489783267323102	11089.980616551824	6461.042651226744	10565.549751827493	6155.508286312688
0.25454641199404576	8516.860297757185	8310.305116184874	12038.681146786479	11533.406270947273	13716.7698105298	13068.12145362556	15248.35759008086	14472.398464003223	17796.399394418986	16818.710046190856	0.23399652306116878	0.22489783275166683	11052.014141259715	6477.720941920299	10529.378662399016	6171.397882328834
0.2560801821758082	8527.367354135446	8320.557350280838	12053.532995305673	11547.634773343681	13733.691879767463	13084.243300058231	15267.1691451147	14490.252735764096	17818.354411883465	16839.458910298777	0.23399652314490685	0.2248978328312894	11014.1071483884	6494.400718163699	10493.264242562465	6187.288893658668
0.25762319409447826	8537.901431926493	8330.835950455086	12068.423038942483	11561.899867773385	13750.657468206242	13100.406607725634	15286.029078628182	14508.15292411847	17840.365892014644	16860.261135156594	0.23399652322991304	0.22489783291211796	10976.259982261807	6511.081807913259	10457.206820343621	6203.181156383827
0.2591755034361701	8548.462533118085	8341.14091864723	12083.351280507264	11576.20155692882	13767.666579048455	13116.61137967866	15304.937394181343	14526.099032445245	17862.43383896768	16881.1167246912	0.2339965233162072	0.22489783299417188	10938.472984059714	6527.764038860798	10421.206720774993	6219.074506336823
0.2607371662225343	8559.050659418635	8351.472256524245	12098.31772241552	11590.53984312408	13784.719215046534	13132.857618539547	15323.894094834126	14544.09106364857	17884.55825631405	16902.025682277785	0.2339965234038114	0.22489783307747024	10900.74649182707	6544.447238430381	10385.264265936334	6234.968779114541
0.2623082388127803	8569.665812256764	8361.829965480205	12113.322366687282	11604.914728294503	13801.815378502299	13149.145326501342	15342.89918314553	14562.129020157341	17906.739147040582	16922.98801073922	0.23399652349274538	0.224897833162034	10863.080840482377	6561.131233786698	10349.37977489736	6250.863810047973
0.2638887779057103	8580.307992780889	8372.21404663566	12128.36521494652	11619.326213995839	13818.95507126633	13165.474505327042	15361.952661172938	14580.21290392413	17928.976513548703	16944.00371234485	0.23399652358303105	0.22489783324788262	10825.476361813955	6577.815851834137	10313.553563755006	6266.759434228297
0.26547884054176485	8590.977201858786	8382.624500837443	12143.446268420534	11633.774301403962	13836.138294737231	13181.845156349196	15381.054530471305	14598.342716424853	17951.27035765342	16965.072788810074	0.23399652367469043	0.22489783333503735	10787.933384444565	6594.500919185113	10277.785945612472	6282.655486477539
0.2670784841050822	8601.673440077107	8393.061328657994	12158.565527939252	11648.258991313962	13853.36504986086	13198.257280468912	15400.20479209227	14616.518458657607	17973.620680582342	16986.195241295023	0.23399652376774527	0.22489783342351907	10750.452233877964	6611.186262197327	10242.07723055454	6298.551801349502
0.26868776632556873	8612.396707741027	8403.524530395138	12173.722993934753	11662.7802841398	13870.635337129757	13214.710878155445	15419.40344658356	14634.740131142249	17996.02748297496	17007.37107040406	0.23399652386221795	0.22489783351334924	10713.033232497051	6627.871706965379	10206.427725732792	6314.448213169817
0.2703067452809827	8623.147004873734	8414.014106071549	12188.918666440526	11677.33817991359	13887.949156582337	13231.205949445412	15438.650493988061	14653.007733919489	18018.49076488158	17028.600276184712	0.2339965239581318	0.22489783360454946	10675.676699522883	6644.55707929004	10170.837735264562	6330.344555974938
0.2719354793990299	8633.92433121599	8424.53005543431	12204.152545090881	11691.932678284982	13905.306507802181	13247.742493942074	15457.945933843052	14671.321266550127	18041.010525762395	17049.882858126806	0.23399652405550983	0.22489783369714192	10638.382951023057	6661.242204688024	10135.307560290676	6346.240663541947
0.27357402745947257	8644.728686225657	8435.072377954528	12219.424629120234	11706.563778520613	13922.707389917248	13264.320510814707	15477.28976517931	14689.680728114348	18063.586764486474	17071.21881516163	0.23399652415437563	0.22489783379114908	10601.15229993686	6677.926908404101	10099.83749894239	6362.136369373649
0.2752224485962505	8655.560069077283	8445.641072826787	12234.734917362564	11721.231479503373	13940.151801599248	13280.939998797789	15496.681986520427	14708.086117210818	18086.219479330965	17092.608145660903	0.2339965242547534	0.22489783388659387	10563.985056112055	6694.611015425995	10064.427846382838	6378.031506715342
0.27688080229961526	8666.418478661686	8456.23613896883	12250.083408250799	11735.935779731952	13957.639741062934	13297.600956190467	15516.12259588202	14726.5374319561	18108.908667980144	17114.05084743607	0.23399652435666732	0.22489783398349952	10526.881526193116	6711.294350415003	10029.078894793522	6393.9259085445665
0.2785491484182772	8677.30391358531	8466.857575020995	12265.470099815926	11750.676677320056	13975.171206065103	13314.303380855703	15535.611590770623	14745.034669983688	18131.654327524146	17135.546917737207	0.23399652446014282	0.22489783408188993	10489.842013684101	6727.976737743709	9993.790933334734	6409.819407541305
0.28022754716156506	8688.21637216993	8477.505379345808	12280.894989686549	11765.454169995843	13992.74619390408	13331.047270219575	15555.148968183099	14763.57782844327	18154.456454458268	17157.096353252156	0.23399652456520467	0.22489783418178866	10452.866818997078	6744.658001521137	9958.564248170704	6425.711836108472
0.2819160591015993	8699.155852452106	8488.17955002746	12296.358075088137	11780.268255101195	14010.364701418875	13347.832621270527	15574.734724605718	14782.166903999854	18177.315044681913	17178.699150105494	0.2339965246718787	0.22489783428322016	10415.956239374354	6761.337965539191	9923.399122515693	6441.603026386816
0.28361474517547763	8710.122352182681	8498.880084871438	12311.859352842317	11795.118929591219	14028.026724988356	13364.659430558746	15594.368856013238	14800.801892833113	18200.230093497485	17200.355303857792	0.2339965247801911	0.2248978343862095	10379.110568919219	6778.016453289427	9888.295836574398	6457.492810222786
0.2853236666874746	8721.115868826326	8509.606981403946	12327.398819366217	11810.006190033428	14045.732260530522	13381.527694195252	15614.051357868086	14819.482790636368	18223.201595609462	17222.064809504413	0.2339965248901682	0.22489783449078207	10342.330098628532	6794.693287981208	9853.254667558242	6473.381019168068
0.2870428853112538	8732.13639956107	8520.360236871506	12342.976470671805	11824.930032607193	14063.481303501741	13398.43740785128	15633.782225119521	14838.209592615902	18246.229545123395	17243.827661474737	0.23399652500183726	0.22489783459696372	10305.615116348024	6811.368292504456	9818.275889712851	6489.267484497745
0.28877246309209376	8743.18394127774	8531.139848240415	12358.59230236511	11839.89045310299	14081.273848895866	13415.38856675744	15653.561452202643	14856.982293489995	18269.31393554477	17265.64385363103	0.2339965251152257	0.22489783470477967	10268.965906807687	6828.041289455723	9783.359774311073	6505.152037199121
0.2905124624491269	8754.258490579567	8541.945812196353	12374.24630964565	11854.887446921863	14099.10989124357	13432.381165703066	15673.389033037667	14875.800887488289	18292.454759778164	17287.513379267704	0.2339965252303616	0.2248978348142571	10232.382751591038	6844.712101101875	9748.506589597091	6521.034507932141
0.29226294617759224	8765.36004378152	8552.778125143674	12389.938487305497	11869.921009074424	14116.9894246113	13449.415199035153	15693.264961028739	14894.665368350506	18315.65201012584	17309.43623110982	0.23399652534727294	0.22489783492542298	10195.865929139778	6861.380549389869	9713.716600862797	6536.914727072697
0.294023977451102	8776.48859690992	8563.636783205182	12405.66882972874	11884.991134180564	14134.912442600653	13466.49066065794	15713.189229063273	14913.575729326089	18338.90567828699	17331.412401312686	0.2339965254659893	0.22489783503830504	10159.415714842267	6878.046455992386	9678.990070480853	6552.792524731718
0.29579561982392083	8787.644145701943	8574.52178222148	12421.437330890769	11900.097816468528	14152.878938347561	13483.607544031944	15733.161829511004	14932.53196317304	18362.215755356636	17353.44188146051	0.23399652558653905	0.22489783515293096	10123.032380903605	6894.70964221796	9644.327257772442	6568.667730660643
0.29757793723326015	8798.826685604943	8585.433117750405	12437.243984357325	11915.241049774144	14170.888904521224	13500.765842173052	15753.182754222846	14951.53406215696	18385.58223182427	17375.524662565254	0.23399652570895327	0.22489783526932874	10086.716196420603	6911.369929058477	9609.728419111576	6584.540174317546
0.29937099400158496	8810.036211776098	8596.370785066641	12453.088783283994	11930.42082754029	14188.942333323504	13517.965547651891	15773.251994530183	14970.582018050382	18409.005097573077	17397.6607350659	0.2339965258332613	0.22489783538752808	10050.467427432537	6928.027137212455	9575.19380796235	6600.409684884362
0.3011748548389356	8821.272719081815	8607.334779161189	12468.971720415384	11945.637142816138	14207.039216488014	13535.206652593028	15793.36954124388	14989.675822131801	18432.484341878713	17419.850088827287	0.23399652595949458	0.22489783550755738	10014.286336802412	6944.681087003555	9540.72367473878	6616.276091167238
0.30298958484526295	8832.536202097095	8618.325094740636	12484.892788084211	11960.889988256173	14225.179545279063	13552.489148673803	15813.535384653094	15008.815465184485	18456.019953407977	17442.092713138754	0.23399652608768415	0.22489783562944754	9978.173184315208	6961.331598435063	9506.318266957067	6632.13922169432
0.30481524951277783	8843.826655105157	8629.341726226961	12500.851978210758	11976.179356119887	14243.36331049105	13569.813027124044	15833.749514524616	15028.000937496046	18479.61192021801	17464.388596713623	0.23399652621786238	0.22489783575322822	9942.128226672765	6977.978491187096	9471.97782919649	6647.998904682696
0.3066519147283146	8855.144072096748	8640.384667756716	12516.849282301931	11991.50523827067	14261.590502447376	13587.178278724738	15854.011920101646	15047.232228857078	18503.260229754876	17486.737727687643	0.23399652635006152	0.2248978358789306	9906.1517174677	6994.621584584005	9437.702603022102	6663.854967978317
0.3084996467757088	8866.488446769677	8651.453913180605	12532.884691450585	12006.867626175217	14279.86111099968	13604.584893807403	15874.32259010295	15066.509328560387	18526.96486885258	17509.14009361806	0.23399652648431415	0.22489783600658567	9870.243907197844	7011.260697607417	9403.49282709742	6679.707239128649
0.31035851233818973	8877.859772528178	8662.549456062909	12548.958196334612	12022.266510902722	14298.17512552681	13622.032862253183	15894.681512721729	15085.832225400025	18550.725823731733	17531.595681482526	0.2339965266206547	0.22489783613622605	9834.405043294188	7027.895648898091	9369.348737157881	6695.555545354262
0.3122285785007863	8889.25804248244	8673.671289680966	12565.069787216287	12037.70188312418	14316.532534934073	13639.522173492036	15915.088675624756	15105.20090767036	18574.543079998588	17554.10447767799	0.23399652675911695	0.2248978362678836	9798.635370073374	7044.526256718207	9335.27056598058	6711.39971352322
0.3141099127527488	8900.683249447857	8684.819407024535	12581.219453941221	12053.17373311148	14334.933327652023	13657.052816501704	15935.544065951059	15124.61536316497	18598.41662264343	17576.666468019444	0.2339965268997352	0.2248978364015912	9762.93512879638	7061.152338993736	9301.258543402888	6727.239570159465
0.31600258298998396	8912.13538594467	8695.993800795297	12597.407185937835	12068.68205073671	14353.377491635894	13674.624779806947	15956.047670311276	15144.075579175782	18622.346436039898	17599.281637738888	0.23399652704254545	0.22489783653738316	9727.304557682946	7077.77371330047	9267.312896360178	6743.074941453058
0.3179066575175057	8923.614444197206	8707.194463406231	12613.632972216294	12084.226825471327	14371.865014364368	13692.238051478578	15976.59947478628	15163.581542491991	18646.33250394334	17621.949971484115	0.23399652718758315	0.22489783667529317	9691.74389185803	7094.390196834225	9233.433848893736	6758.90565326903
0.3198222050518999	8935.120416133395	8718.42138698115	12629.89680136783	12099.808046385473	14390.3958828388	13709.892619132715	15997.199464926332	15183.133239399236	18670.374809489826	17644.671453317707	0.2339965273348848	0.224897836815356	9656.253363369964	7111.001606404316	9199.621622069739	6774.731531073339
0.32174929472380437	8946.65329338402	8729.67456335387	12646.198661563658	12115.425702146846	14408.970083581991	13727.588469929462	16017.847625749717	15202.73065567817	18694.47333519456	17667.446066715405	0.23399652748448801	0.22489783695760715	9620.833201242145	7127.607758467551	9165.876434068661	6790.5523999934085
0.32368799608040405	8958.21306728231	8740.953984067895	12662.538540554438	12131.079781020253	14427.587602637574	13745.325590572455	16038.543941742037	15222.373776603896	18718.628062951073	17690.273794565463	0.23399652763643003	0.224897837102082	9585.483631498646	7144.208469135221	9132.198500226717	6806.36808483582
0.3256383790879404	8969.799728863214	8752.259640375665	12678.916425669226	12146.770270866573	14446.248425568818	13763.10396730764	16059.288396854912	15242.062586944685	18742.838974029677	17713.15461916711	0.23399652779074961	0.2248978372488178	9550.204877033364	7160.80355407251	9098.58803291386	6822.1784099964425
0.32760051413423674	8981.413268862696	8763.59152323796	12695.332303814484	12162.497159141923	14464.952537457497	13780.923585922354	16080.080974504712	15261.797070960898	18767.106049076003	17736.088522229355	0.23399652794748568	0.22489783739785096	9514.997157748789	7177.392828584649	9065.04524162691	6837.983199508395
0.3295744720312385	8993.053677717286	8774.949623323273	12711.78616147343	12178.260432896803	14483.699922903155	13798.784431744352	16100.921657571722	15281.577212403952	18791.42926811004	17759.07548486974	0.23399652810667756	0.22489783754922016	9479.860690549482	7193.976107611321	9031.570332994219	6853.782277049031
0.33156032401756863	9004.720945563318	8786.33393100728	12728.277984704997	12194.060078775328	14502.49056602192	13816.686489640926	16121.810428398861	15301.40299451531	18815.8086105246	17782.115487613195	0.23399652826836637	0.2248978377029627	9444.795689293649	7210.553205674514	8998.163510788232	6869.575465931557
0.33355814176109866	9016.415062236356	8797.744436372128	12744.807759142976	12209.896083014284	14521.324450445514	13834.629744017875	16142.747268790554	15321.274400025351	18840.244055084033	17805.208510390716	0.23399652843259275	0.2248978378591183	9409.802364847623	7227.123936909717	8964.824975890573	6885.362589070573
0.33556799736153503	9028.136017270503	8809.18112920585	12761.375469995086	12225.768431442282	14540.201559320229	13852.614178818469	16163.732160011583	15341.191411152267	18864.735579922894	17828.354532538073	0.23399652859939868	0.22489783801772706	9374.880925054196	7243.688115034718	8931.554926312994	6901.143468992785
0.3375899633530214	9039.883799897743	8820.643999001664	12777.981102042011	12241.677109478811	14559.121875305773	13870.639777522452	16184.76508278585	15361.154009600874	18889.283162544456	17851.55353279445	0.23399652876882657	0.22489783817882827	9340.03157475777	7260.245553357527	8898.353557221126	6916.917927839328
0.3396241127067558	9051.658399047279	8832.133034957371	12794.62463963648	12257.622102133373	14578.085380574279	13888.706523145036	16205.846017295224	15381.162176561571	18913.886779819422	17874.80548930121	0.2339965289409194	0.22489783834246402	9305.254515851848	7276.7960648024455	8865.22106095776	6932.68578737881
0.3416705188336247	9063.459803344933	8843.648225974739	12811.306066702413	12273.603394004656	14597.092056809297	13906.814398235949	16226.974943178455	15401.21589270925	18938.546407984602	17898.110379600646	0.23399652911572139	0.22489783850867562	9270.549947232008	7293.339461859316	8832.157627013046	6948.4468689691275
0.343729255586852	9075.288001112354	8855.18956065874	12828.025366733806	12289.620969279475	14616.141885204543	13924.963384878256	16248.15183952977	15421.315138201997	18963.26202264132	17921.468180634474	0.23399652929327744	0.2248978386775056	9235.918064804282	7309.875556587242	8799.163442020305	6964.20099355001
0.34580039726466444	9087.142980366401	8866.75702731694	12844.78252279386	12305.674811731895	14635.234846462885	13943.153464687346	16269.376684897743	15441.459892679992	18988.033598754064	17944.878868742544	0.23399652947363236	0.22489783884899758	9201.35906153731	7326.4041606346145	8766.238689843565	6979.947981691919
0.3478840186129729	9099.024728818438	8878.350613958888	12861.577517513973	12321.764904722417	14654.370920795229	13961.384618810036	16290.649457284067	15461.650135264463	19012.861110649075	17968.34241966163	0.23399652965683315	0.2248978390231947	9166.873127439525	7342.925085214432	8733.383551501203	6995.687653532717
0.34998019482807	9110.933233873622	8889.970308295266	12878.410333092763	12337.891231196783	14673.550087919353	13979.656827923185	16311.970134142253	15481.885844556225	19037.744532012814	17991.858808523717	0.23399652984292602	0.22489783920014247	9132.460449579637	7359.43814111175	8700.598205184564	7011.41982877953
0.352089001559344	9122.868482630229	8901.61609773732	12895.28095129508	12354.053773685202	14692.772327058847	13997.970072232856	16333.338692376448	15502.166998634677	19062.68383589058	18015.428009854866	0.23399653003195942	0.22489783937988592	9098.121212080587	7375.943138659466	8667.88282634085	7027.144326760899
0.3542105149120084	9134.830461878862	8913.287969396173	12912.18935345091	12370.252514301366	14712.037616941809	14016.32433147316	16354.75510833999	15522.493575056584	19087.678994684848	18039.049997573777	0.2339965302239817	0.22489783956247156	9063.855596147012	7392.439887755085	8635.237587607	7042.860966365319
0.35634481144984936	9146.819158101835	8924.985910082072	12929.135520454503	12386.487434741433	14731.345935799878	14034.719584905128	16376.219357834336	15542.865550854789	19112.72998015399	18062.7247449903	0.23399653041904236	0.22489783974794622	9029.663780058734	7408.92819784116	8602.662658817135	7058.569566034246
0.35849196819798806	9158.83455747231	8936.70990630362	12946.119432763137	12402.758516282962	14750.697261366826	14053.155811315499	16397.731416107483	15563.28290253689	19137.836763410436	18086.452224803885	0.23399653061719156	0.2248978399363577	8995.54593919171	7425.407877907157	8570.158207063563	7074.269943795167
0.36065206264566085	9170.876645853687	8948.459944267184	12963.141070396281	12419.06573978407	14770.091570877601	14071.632989015778	16419.291257852925	15583.745606084181	19162.999314919485	18110.232409102373	0.2339965308184808	0.22489784012775488	8961.502246045042	7441.878736503422	8537.724396684207	7089.961917251814
0.3628251727490157	9182.945408798794	8960.236009876086	12980.200412934435	12435.40908568233	14789.528841066996	14090.15109584096	16440.89885720816	15604.253636950261	19188.21760449752	18134.065269360355	0.23399653102296214	0.22489784032218724	8927.532870182768	7458.34058167506	8505.361389232334	7105.64530353155
0.3650113769339257	9195.040831549068	8972.03808872983	12997.297439517972	12451.788533993691	14809.009048168342	14108.71010914833	16462.554187753234	15624.806970059675	19213.49160131036	18157.95077643763	0.23399653123068787	0.22489784051970454	8893.637978325598	7474.79322102759	8473.069343526382	7121.319919322617
0.36721075409881926	9207.162899033938	8983.866166123411	13014.432128846272	12468.204064311518	14828.532167912525	14127.310005816364	16484.257222509663	15645.405579806731	19238.821273871934	18181.88890057777	0.23399653144171265	0.22489784072035834	8859.817734334618	7491.236461701803	8440.848415682558	7136.985580891836
0.3694233836175272	9219.311595869935	8995.720227046604	13031.604459176471	12484.655655805616	14848.098175526535	14145.950762243623	16506.007933938807	15666.049440054265	19264.20659004246	18205.87961140676	0.23399653165609058	0.22489784092420115	8826.07229916472	7507.670110319741	8408.698759078048	7152.642104030587
0.37164934534214805	9231.4869063599	9007.60025618311	13048.814408322329	12501.143287221023	14867.707045732213	14164.632354347397	16527.80629394048	15686.738524132104	19289.647517026766	18229.92287793115	0.2339965318738776	0.2248978411312851	8792.401830970775	7524.093973054551	8376.620524357073	7168.289304054342
0.3738887196059291	9243.688814492327	9019.506237909809	13066.061953653301	12517.666936876998	14887.358752745173	14183.354757562558	16549.652273851756	15707.47280483585	19315.14402137292	18254.018668536664	0.2339965320951303	0.2248978413416649	8758.806485055946	7540.507855584379	8344.61385946814	7183.926995818969
0.3761415872261661	9255.917303940412	9031.438156296017	13083.347072093211	12534.226582665982	14907.053270273283	14202.117946840326	16571.54584444528	15728.252254425504	19340.69606897025	18278.166950986622	0.23399653231990653	0.22489784155539463	8725.286413892638	7556.911563084461	8312.67890970083	7199.55499373842
0.3784080295071193	9268.172358061374	9043.395995102708	13100.669740119278	12550.822202052517	14926.790571515568	14220.921896647182	16593.48697592805	15749.076844624187	19366.30362504793	18302.367692420405	0.2339965325482645	0.22489784177253036	8691.84176714113	7573.304900238756	8280.81581763085	7215.173111725599
0.3806881282429484	9280.453959895538	9055.379737781659	13118.029933760818	12567.453772072053	14946.570629160735	14239.766580963347	16615.475637939755	15769.946546616575	19391.966654173066	18326.620859351704	0.23399653278026375	0.22489784199312818	8658.472691627685	7589.68767119525	8249.024723132607	7230.781163183041
0.38298196572066395	9292.762092165518	9067.389367474636	13135.427628598103	12584.121269329833	14966.393415385863	14258.651973281641	16637.51179955137	15790.86133104756	19417.685120248974	18350.926417666884	0.2339965330159654	0.2248978422172466	8625.179331440013	7606.059679645579	8217.305763493758	7246.37896109838
0.3852896247230969	9305.096737275546	9079.424867012774	13152.862799761408	12600.824670000029	14986.258901855323	14277.57804660646	16659.59542926389	15811.821168021113	19443.458986513815	18375.284332623745	0.23399653325543057	0.2248978424449435	8591.96182785416	7622.42072873842	8185.659073289484	7261.966317909304
0.38761118853188686	9317.457877310397	9091.486218915423	13170.335421929478	12617.56394982413	15006.167059719028	14296.544773451931	16681.726495006445	15832.8260270983	19469.28821553829	18399.694568849147	0.23399653349872238	0.2248978426762788	8558.820319345221	7638.770621074364	8154.08478445746	7277.543045562692
0.3899467409304866	9329.84549403468	9103.573405389645	13187.845469328557	12634.339084110257	15026.117859611324	14315.552125841186	16703.904964135032	15853.875877296407	19495.172769224246	18424.15709033803	0.23399653374590423	0.22489784291131337	8525.75494167395	7655.1091587725095	8122.58302635327	7293.108955549542
0.39229636620718694	9342.259568891974	9115.686408329184	13205.39291573114	12651.15004773174	15046.111271649583	14334.600075304717	16726.13080343096	15874.970687087156	19521.112608802792	18448.671860451348	0.23399653399704137	0.22489784315010863	8492.765827836003	7671.436143403407	8091.153925657738	7308.663858798798
0.3946601491581577	9354.700083003934	9127.825209313678	13222.977734454711	12667.996815125998	15066.147265432754	14353.688592879085	16748.40397909923	15896.110424395298	19547.107694832466	18473.238841914397	0.23399653425219952	0.2248978433927275	8459.853108074982	7687.75137598766	8059.79760647798	7324.207565761637
0.3970381750905084	9367.167017169386	9139.989789607827	13240.599898360491	12684.879360293422	15086.225810039927	14372.817649105726	16770.724456766962	15917.295056597211	19573.157987197366	18497.857996815233	0.23399653451144573	0.2248978436392331	8427.016909922473	7704.054657015018	8028.514190306887	7339.739886356983
0.39943052982536675	9379.66035186352	9152.18013016046	13258.259379852263	12701.797656796036	15106.346874029025	14391.987214029357	16793.092201481923	15938.524550519243	19599.263445105425	18522.5292866027	0.2339965347748487	0.22489784388969128	8394.257358203176	7720.345786435064	7997.303796050139	7355.260629977565
0.4018372997009759	9392.180067236937	9164.396211603742	13275.956150875065	12718.751677756454	15126.510425435272	14411.197257196827	16815.50717771082	15959.798872436364	19625.42402708646	18547.252672084902	0.23399653504247683	0.22489784414416775	8361.574575033505	7736.624563635327	7966.166540074628	7370.769605522975
0.40425857157581063	9404.726143114793	9176.6380142523	13293.690182913926	12735.741395856603	15146.716431769799	14430.4477476557	16837.969349337785	15981.117988070591	19651.63969099035	18572.028113427354	0.2339965353144023	0.22489784440272936	8328.96867983276	7752.8907874412835	7935.1025361348875	7386.2666213149205
0.4066944328317112	9417.298558995823	9188.905518102189	13311.461446992547	12752.76678333635	15166.964860018106	14449.738653952649	16860.47867966261	16002.481862589266	19677.91039398502	18596.855570150976	0.23399653559069605	0.22489784466544474	8296.43978933245	7769.144256100524	7904.111895451322	7401.751485148445
0.4091449713770379	9429.89729405143	9201.198702830196	13329.269913671988	12769.827811992489	15187.255676638579	14469.069944132318	16883.035131399138	16023.890460603767	19704.23609255456	18621.73500113062	0.2339965358714308	0.2248978449323833	8263.988017631695	7785.38476732187	7873.194726723712	7417.224004298449
0.411610275649843	9442.52232712488	9213.517547792786	13347.115553049507	12786.924453177318	15207.588847561177	14488.44158573574	16905.638666673804	16045.343746167744	19730.61674249749	18646.666364592984	0.23399653615668156	0.22489784520361575	8231.613476163708	7801.612118226942	7842.351136114914	7432.683985477779
0.41409043462106226	9455.173636730175	9225.86203202528	13364.998334757016	12804.05667779746	15227.964338185662	14507.853545798995	16928.28924702364	16066.84168277563	19757.052298924456	18671.64961811491	0.23399653644652368	0.22489784547921404	8199.316273704171	7817.826105339453	7811.581227269024	7448.131234843284
0.41658553779772634	9467.851201051257	9238.232134240872	13382.918227959912	12821.224456312528	15248.38211338026	14527.305790851644	16950.98683339482	16088.384233360955	19783.542716256525	18696.684718621425	0.23399653674103402	0.22489784575925106	8167.096516405232	7834.026524597313	7780.885101301596	7463.565557969734
0.41909567522619073	9480.554997940902	9250.627832829641	13400.87520135555	12838.427758733747	15268.84213747994	14546.798286915258	16973.731386140727	16109.97136029465	19810.08794822295	18721.77162238375	0.2339965370402908	0.22489784604380147	8134.954307821579	7850.213171366602	7750.262856879272	7478.9867599071
0.4216209374953856	9493.285004919966	9263.049105857803	13418.869223172145	12855.666554622914	15289.344374285158	14566.330999502155	16996.522865020557	16131.6030253837	19836.6879478595	18746.910285017755	0.23399653734437403	0.22489784633294066	8102.889748898335	7866.385840404313	7719.714590170886	7494.394645114895
0.42416141574008476	9506.041199176167	9275.495931066514	13436.900261167086	12872.940813090741	15309.88878705992	14585.903893613582	17019.361229197173	16153.279189869103	19863.342667506	18772.100661481578	0.23399653765336437	0.22489784662674578	8070.9029379813	7882.544325855095	7689.240394874476	7509.789017476607
0.4267172016441951	9518.823557563317	9287.968285871133	13454.968282625829	12890.250502795827	15330.475338530536	14605.516933738518	17042.246437235714	16174.99981442456	19890.052058804686	18797.342706074094	0.23399653796734357	0.22489784692529527	8038.99397084862	7898.6884212601	7658.840362234972	7525.169680293184
0.42928838744406506	9531.63205660013	9300.46614736005	13473.073254360217	12907.595591943042	15351.103990883717	14625.170083851843	17065.178447101494	16196.764859154444	19916.816072697733	18822.63637243258	0.23399653828639658	0.22489784722866835	8007.162940692622	7914.8179195257835	7628.514581041876	7540.5364362653345
0.43187506593181346	9544.466672469369	9312.98949229384	13491.215142707266	12924.976048282344	15371.774705765161	14644.863307413032	17088.157216158404	16218.574283592345	19943.63465942544	18847.981613530992	0.2339965386106076	0.22489784753694667	7975.409938200843	7930.932612976525	7598.26313769212	7555.8890875414945
0.4344773304586784	9557.327381016796	9325.53829710428	13509.393913527712	12942.39183910742	15392.487444277933	14664.596567364575	17111.182701167134	16240.42804669932	19970.507768524105	18873.378381677976	0.23399653894006361	0.22489784785021205	7943.735051480588	7947.032293271739	7568.086116131861	7571.227435634006
0.4370952749383861	9570.214157750066	9338.112537893241	13527.609532204411	12959.842931254148	15413.242166980606	14684.36982613025	17134.25485828311	16262.326106862005	19997.435348823645	18898.826628514624	0.23399653927485317	0.22489784816854852	7912.13836612599	7963.116751443129	7537.983597893268	7586.55128144566
0.4397289938505404	9583.126977837816	9350.712190431737	13545.861963641084	12977.32929109929	15434.038833885865	14704.183045613658	17157.37364305491	16284.268421890954	20024.417348445757	18924.32630501257	0.23399653961506509	0.22489784849204145	7880.619965238962	7979.1857779035345	7507.955662156921	7601.860425307881
0.4423785822440318	9596.065816108538	9363.337230159003	13564.151172260707	12994.850884559188	15454.877404458653	14724.036187196705	17180.53901042225	16306.254949019009	20051.453714801537	18949.877361472107	0.2339965399607915	0.22489784882077743	7849.179929394741	7995.239162392449	7478.002385700587	7617.154666914139
0.4450441357404687	9609.03064704955	9375.987632181294	13582.47712200405	13012.40767708812	15475.757837614516	14743.9292117378	17203.75091471409	16328.285644899235	20078.544394589295	18975.479747519763	0.23399654031212455	0.22489784915484462	7817.818336694967	8011.276694003493	7448.123842917383	7632.433805319015
0.44772575053762753	9622.021444805925	9388.663371270952	13600.839776328197	13029.999633677004	15496.680091717904	14763.862079570325	17227.009309646815	16350.360465603304	20105.68933379241	19001.133412106432	0.23399654066915918	0.22489784949433322	7786.535262783058	8027.2981611867435	7418.320105877239	7647.697638980113
0.4504235234129248	9635.038183179462	9401.364421865372	13619.239098205053	13047.626718851945	15517.644124580489	14783.83475050104	17250.314148322286	16372.479366619658	20132.88847767709	19026.838303505257	0.23399654103199105	0.22489784983933417	7755.330780835357	8043.303351718467	7388.591244296171	7662.94596570963
0.4531375517269096	9648.080835627541	9414.090758065886	13637.675050119762	13065.288896672719	15538.649893459347	14803.847183808313	17273.665383225885	16394.642302851607	20160.141770790047	19052.594369309387	0.23399654140071804	0.2248978501899401	7724.204961588606	8059.2920527094975	7358.937325563747	7678.178582683206
0.4558679334267773	9661.149375262105	9426.842353636777	13656.147594069238	13082.986130731362	15559.697355055298	14823.899338240573	17297.062966224632	16416.849228615592	20187.449156956343	19078.40155642998	0.2339965417754396	0.22489785054624645	7693.157873342279	8075.264050585218	7329.3584147542715	7693.395286430139
0.45861476704990445	9674.24377484846	9439.619182004091	13674.656691560493	13100.71838415058	15580.786465510984	14843.991172014483	17320.50684856506	16439.100097639133	20214.810579276884	19104.259811093834	0.23399654215625615	0.22489785090834846	7662.189581972547	8091.219131080434	7299.854574628174	7708.595872820821
0.4613781517274047	9687.364006804233	9452.421216254641	13693.202303609156	13118.485619582312	15601.9171804092	14864.122642813321	17343.996980871376	16461.39486305909	20242.225980126277	19130.16907884132	0.23399654254327149	0.22489785127634465	7631.300150983967	8107.157079273369	7270.425865685102	7723.780137090478
0.4641581871877068	9700.51004319828	9465.248429134926	13711.784390737934	13136.28779920627	15623.08945477113	14884.293707785302	17367.53331314347	16483.733477419762	20269.695301150496	19156.129304524235	0.23399654293658986	0.22489785165033363	7600.489641460124	8123.077679517213	7241.072346119676	7738.947873791214
0.4669549737601532	9713.68185574943	9478.100793049915	13730.402912974829	13154.124884728222	15644.303243054324	14904.504323541674	17391.11579475468	16506.11589267081	20297.21848326432	19182.140432303313	0.23399654333631745	0.22489785203041704	7569.758112138603	8138.980715487152	7211.794071889482	7754.098876827862
0.46976861237862133	9726.879415825548	9490.978280062112	13749.057829851821	13171.996837378727	15665.558499151191	14924.754446155252	17414.744374450136	16528.542060165608	20324.79546664934	19208.20240564639	0.23399654374256323	0.224897852416698	7539.105619370006	8154.86597012775	7182.59109669365	7769.232939422131
0.4725992045851658	9740.10269444209	9503.880861890239	13767.749100402845	13189.903617911274	15686.855176386687	14945.044031158317	17438.419000344144	16551.01193065894	20352.426190750954	19234.31516732566	0.23399654415543608	0.224897852809281	7508.532217171043	8170.73322568275	7153.463471982162	7784.349854102358
0.4754468525336833	9753.351662261286	9516.808509908224	13786.476683162598	13207.84518660092	15708.193227516977	14965.373033541104	17462.139619918766	16573.52545430529	20380.110594276674	19260.478659415738	0.23399654457504954	0.22489785320827274	7478.037957249209	8186.582263700664	7124.411247013602	7799.44941274263
0.47831165899359906	9766.6262895907	9529.761195144076	13805.240536164534	13225.82150324268	15729.572604727136	14985.7414077499	17485.90618002119	16596.0825806568	20407.848615193085	19286.69282329125	0.23399654500151654	0.2248978536137814	7447.622888941318	8202.412864948623	7095.434468807187	7814.53140649572
0.4811937273535759	9779.926546382132	9542.738888278589	13824.04061693931	13243.832527149785	15750.99325962938	15006.149107685173	17509.718626861817	16618.68325866112	20435.640190723614	19312.95759962436	0.23399654543495316	0.22489785402591767	7417.287059322931	8218.224809505045	7066.533182205632	7829.595625832677
0.4840931616252451	9793.25240223048	9555.741559644362	13842.876882513172	13261.878217152273	15772.455143261239	15026.596086699894	17533.57690601222	16641.32743665961	20463.485257346096	19339.272928382667	0.23399654587547794	0.2248978544447935	7387.0305131752975	8234.017876709346	7037.7074298663065	7844.6418605200015
0.4870100664469608	9806.60382637249	9568.769179224473	13861.749289406189	13279.95853159518	15793.95820608352	15047.082297597537	17557.48096240286	16664.015062385082	20491.38375079019	19365.638748826605	0.2339965463232104	0.22489785487052266	7356.853292991873	8249.79184513865	7008.95725227287	7859.669899606612
0.4899445470875755	9819.980787685523	9581.8217166514	13880.657793630526	13298.073428337033	15815.502397978378	15067.607692630336	17581.43074032096	16686.74608295992	20519.33560603484	19392.054999507218	0.2339965467782729	0.22489785530322157	7326.755439013243	8265.546492631547	6980.282687777188	7874.679531452712
0.49289670945023945	9833.383254686396	9594.899141205817	13899.60235068879	13316.222864748184	15837.087668247384	15088.17222349743	17605.426183408363	16709.520444893973	20547.340757305796	19418.52161826374	0.2339965472407894	0.22489785574300825	7296.736989232246	8281.28159626387	6951.683772558346	7889.670543657616
0.4958666600762229	9846.811195530077	9608.00142181526	13918.58291557219	13334.406797708962	15858.713965609479	15108.77584134275	17629.46723465923	16732.338094082257	20575.39913807292	19445.03854222092	0.23399654771088654	0.22489785619000316	7266.797979399096	8296.996932343114	6923.160540688783	7904.642723120283
0.4988545061487607	9860.264578008493	9621.12852705315	13937.599442758854	13352.625183608316	15880.381238199016	15129.41849675348	17653.5538364179	16755.198975803225	20603.51068104769	19471.60570778701	0.23399654818869267	0.22489785664432804	7236.938443066552	8312.69227642566	6894.713024128694	7919.595856005326
0.5018603554969207	9873.743369549271	9634.28042513733	13956.651886212068	13370.877978341774	15902.089433563784	15150.100139757762	17677.685930376665	16778.103034716234	20631.67531818063	19498.22305065084	0.2339965486743388	0.2248978571061075	7207.158411573153	8328.367403279059	6866.341252732091	7934.529727728572
0.5048843165994948	9887.247537214449	9647.457083929034	13975.740199378428	13389.165137310036	15923.838498662883	15170.820719823087	17701.863457573418	16801.05021485977	20659.89298065851	19524.890505779702	0.2339965491679579	0.22489785757546818	7177.457914059982	8344.022086882032	6838.045254273806	7949.444122970104
0.5079264985889148	9900.77704769921	9660.658470931456	13994.864335186083	13407.486615416985	15945.628379864726	15191.580185854053	17726.08635838944	16824.040459648946	20688.163598901832	19551.608007416515	0.23399654966968506	0.2248978580525385	7147.836977510713	8359.656100441702	6809.825054457411	7964.338825658895
0.5109870112551897	9914.331867330644	9673.884553288723	14014.024246042944	13425.84236706823	15967.459022945013	15212.3784861907	17750.35457254713	16847.073711873687	20716.487102562125	19578.375489077673	0.23399655017965806	0.22489785853744956	7118.295626743697	8375.269216363318	6781.680676923133	7979.213618956506
0.5140659650498691	9927.911962066384	9687.135297784364	14033.219883834807	13444.232346169041	15989.330373084573	15233.215568606174	17774.668039107637	16870.149913696136	20744.86342051919	19605.192883550015	0.2339965506980172	0.2248978590303349	7088.833884434309	8390.861206255853	6753.612143264152	7994.068285261281
0.5171634710900281	9941.517297493383	9700.410670840274	14052.451199923582	13462.656506122865	16011.242374867365	15254.09138030507	17799.02669646861	16893.269006648774	20773.29248087851	19632.0601228887	0.23399655122490537	0.2248978595313292	7059.45177111309	8406.431840900797	6725.619473063853	8008.90260622371
0.5202796411622786	9955.147838826453	9713.7106385153	14071.71814514527	13481.114799829376	16033.194972278161	15275.005867921185	17823.43048236161	16916.43093163202	20801.774210968215	19658.977138414353	0.23399655176046666	0.22489786004057136	7030.14930520067	8421.980890276376	6697.702683859505	8023.716362684034
0.5234145877268029	9968.80355090712	9727.035166503949	14091.020669808313	13499.6071796827	16055.188108700666	15295.958977515545	17847.879333850084	16939.635628911954	20830.308537336678	19685.943860710468	0.23399655230484934	0.22489786055820102	7000.926503036637	8437.508123561274	6669.861791212577	8038.509334729984
0.5265684239214125	9982.484398202188	9740.384220135169	14110.358723691585	13518.133597569718	16077.221726915239	15316.950654574453	17872.373187326764	16962.883038118216	20858.895385749533	19712.96021962095	0.2339965528582035	0.224897861084361	6971.783378860913	8453.013309093658	6642.096808697563	8053.28130166512
0.5297412635656308	9996.190344802428	9753.757764370997	14129.732256042527	13536.69400486817	16099.29576909677	15337.980844007343	17896.911978511333	16986.17309824162	20887.53468118694	19740.026144247324	0.23399655342068157	0.22489786161919645	6942.719944827259	8468.496214359999	6614.407747890335	8068.032041968778
0.5329332211648017	10009.921354421138	9767.155763805144	14149.141215575137	13555.28835244472	16121.410176812371	15359.049490144627	17921.495642447862	17009.505747631745	20916.22634784057	19767.141562945955	0.23399655399243863	0.22489786216285565	6913.736211034469	8483.956606011372	6586.794618417509	8082.761333330534
0.5361444119142209	10023.677390392879	9780.578182661784	14168.585550468151	13573.916590653273	16143.564891019325	15380.15653673573	17946.12411350255	17032.880923994784	20944.97030911098	19794.306403325576	0.2339965545736335	0.22489786271548826	6884.83218557341	8499.394249894656	6559.257427980658	8097.468952665571
0.5393749517032939	10037.458415672108	9794.02498479421	14188.065208363148	13592.578669333092	16165.759852062927	15401.301926947008	17970.797325361258	17056.29856439123	20973.766487604764	19821.520592244535	0.23399655516442625	0.2248978632772475	6856.007874471135	8514.8089109594	6531.796182326507	8112.1546760434285
0.5426249571197181	10051.264392831654	9807.496133683355	14207.580136362374	13611.274537806774	16187.994999673983	15422.48560335942	17995.51521102682	17079.758605233288	21002.614805131365	19848.78405580785	0.233996555764981	0.22489786384828836	6827.263281750027	8530.200353305787	6504.4108852809295	8126.818278711755
0.5458945454536906	10065.095284061486	9820.991592436561	14227.13028102701	13630.00414487852	16210.270272966864	15443.707507966577	18020.277702816813	17103.260982282765	21031.515182700496	19876.096719364705	0.23399655637546427	0.22489786442877008	6798.5984094333835	8545.568340172525	6477.101538785733	8141.459535124712
0.5491838347021408	10078.951051167136	9834.511323786131	14246.715588374944	13648.767438832147	16232.585610436956	15464.967582172536	18045.084732360734	17126.805630648527	21060.467540518883	19903.45850750554	0.23399655699604496	0.22489786501885325	6770.013257568702	8560.912633933127	6449.868142874446	8156.0782188773155
0.5524929435729888	10092.83165556848	9848.055290087965	14266.336003879054	13667.564367429177	16254.9409499587	15486.265766789533	18069.936230597854	17150.392484784108	21089.471797987684	19930.869344059258	0.2339965576268958	0.2248978656187016	6741.507824236061	8576.232996080536	6422.710695713293	8170.6741027385
0.55582199148943	10106.737058298098	9861.623453320175	14285.991472464892	13686.394877906932	16277.336228782966	15507.602002035937	18094.832127774254	17174.02147848535	21118.527873699113	19958.329152090464	0.2339965582681918	0.2248978662284819	6713.082105532754	8591.5291871964	6395.62919360958	8185.246958641335
0.5591710985942444	10120.667219999954	9875.215775081653	14305.68193850881	13705.258916976563	16299.771383534902	15528.976227533938	18119.77235344048	17197.6925448879	21147.63568543363	19985.83785389659	0.2339965589201114	0.22489786684836402	6684.736095667351	8606.800967028365	6368.623631012626	8199.796557654161
0.5625403857541326	10134.622100928014	9888.83221659068	14325.407345836022	13724.15643082106	16322.246350211752	15550.388382307345	18144.75683644908	17221.40561646473	21176.795150157115	20013.39537100499	0.2339965595828364	0.22489786747851973	6656.4697868837975	8622.04809437925	6341.6940005440265	8214.322669999208
0.565929974564078	10148.601660944554	9902.472738683482	14345.16763771821	13743.087365093337	16344.761064180102	15571.838404779366	18169.78550495156	17245.160625023742	21206.00618401732	20041.00162417015	0.23399656025655113	0.22489786811912557	6628.283169514965	8637.270327145234	6314.8402930069715	8228.825065039564
0.569339987351735	10162.605859518924	9916.137301812809	14364.962756871775	13762.051664914188	16367.315460173899	15593.326232770356	18194.85828639619	17268.957501705183	21235.268702341255	20068.656533370708	0.2339965609414436	0.2248978687703597	6600.176232018042	8652.467422335874	6288.062497401144	8243.303511273582
0.5727705471818436	10176.634655725902	9929.8258660465	14384.792645455522	13781.049274870338	16389.90947229182	15614.85180349555	18219.97510752505	17292.796176979216	21264.582619631816	20096.360017806634	0.23399656163770438	0.22489786943240386	6572.1489609684795	8667.639136046171	6261.360600932967	8257.757776321378
0.5762217778606706	10190.688008244366	9943.538391065997	14404.657245068767	13800.080139012374	16412.54303399511	15636.41505356275	18245.13589437168	17316.67658064332	21293.94784956497	20124.111995896186	0.23399656234552893	0.22489787010544288	6544.201341061387	8682.785223425832	6234.734589012805	8272.187626904342
0.5796938039404782	10204.765875355562	9957.274836164836	14424.556496748919	13819.144200852648	16435.216078104822	15658.015918969946	18270.34057225796	17340.59864181967	21323.364304986175	20151.91238527287	0.23399656306511457	0.22489787078966506	6516.33335514646	8697.90543870069	6208.18444531085	8286.592828882858
0.5831867507240184	10218.868214941831	9971.035160247313	14444.490340969658	13838.24140336343	16457.92853679976	15679.654335103209	18295.58906579183	17364.562288952806	21352.831897907698	20179.76110278275	0.23399656379666225	0.22489787148526216	6488.544984252658	8712.999535186216	6181.710151752923	8300.973147237673
0.5867007442690553	10232.994984484933	9984.81932182687	14464.458717638585	13857.371688974676	16480.680341613785	15701.330236734197	18320.881298864348	17388.567449806837	21382.35053950514	20207.658064481195	0.23399656454037762	0.22489787219242852	6460.836207550019	8728.06726520136	6155.311688494869	8315.328345999587
0.5902359113929144	10247.146141064492	9998.62727902457	14484.461566095013	13876.534999571903	16503.4714234333	15723.043558017704	18346.217194646822	17412.61405146278	21411.92014011418	20235.603185629778	0.23399656529646834	0.2248978729113622	6433.20700244559	8743.10838017473	6128.989034010097	8329.65818835469
0.5937923796770596	10261.321641356653	10012.458989567798	14504.498825108092	13895.7312764944	16526.301712495126	15744.794232489687	18371.596675588513	17436.702020316323	21441.540609227788	20263.59638069366	0.23399656606514718	0.22489787364226466	6405.65734452568	8758.122630544472	6102.742165043484	8343.962436542846
0.597370277471697	10275.521441632221	10026.31441078843	14524.570432874149	13914.960460532682	16549.17113838346	15766.582193064327	18397.0196634132	17460.831282074632	21471.211855492344	20291.63756333792	0.23399656684662923	0.22489787438534195	6378.18720759172	8773.109765773173	6076.571056627203	8358.240851867944
0.6009697339004076	10289.745497755348	10040.193499621577	14544.67632701487	13934.222491926746	16572.07963002782	15788.407372032058	18422.486079116938	17485.00176175413	21500.933786704867	20319.72664642497	0.23399656764113427	0.22489787514080206	6350.796563717071	8788.069534403738	6050.475682158954	8372.493194767274
0.6045908788648067	10303.993765181862	10054.096212603901	14564.816444574912	13953.517310363759	16595.027115700308	15810.269701057034	18447.995842964996	17509.213383677652	21530.7063098096	20347.863542011193	0.2339965684488859	0.22489787590885743	6323.48538319394	8803.001683960203	6024.456013343297	8386.719224717468
0.6082338430492322	10318.266198957645	10068.022505872144	14584.99072201964	13972.844854975983	16618.01352301303	15832.169111174639	18473.548874488995	17533.4660714718	21560.52933089455	20376.04816134395	0.23399656927011073	0.22489787668972444	6296.253634583205	8817.905960989185	5998.512020228431	8400.918700248469
0.611898757925461	10332.562753717051	10081.972335161463	14605.199095232869	13992.205064338501	16641.03877891556	15854.105532789037	18499.145092484086	17557.759748064116	21590.402755188254	20404.28041485825	0.2339965701050408	0.2248978774836228	6269.1012847526	8832.782111080363	5972.64367123507	8415.091378965415
0.6155857557574533	10346.883383681414	10095.945655803991	14625.44149951477	14011.597876467195	16664.10280969251	15876.078895670811	18524.784415006252	17582.09433568053	21620.32648705663	20432.560212173772	0.233996570953911	0.2248978782907762	6242.028298841789	8847.62987880176	5946.850933154579	8429.237017520703
0.6192949696061266	10361.228042657222	10109.942422727141	14645.717869579299	14031.023228816413	16687.205540960615	15898.089128954334	18550.466759369072	17606.469755842445	21650.300429999174	20460.887462091534	0.23399657181696057	0.2248978791114124	6215.03464029124	8862.449007707182	5921.133771164343	8443.355371603277
0.6230265333341571	10375.596684034628	10123.962590452067	14666.028139552076	14050.481058276835	16710.346897666346	15920.136161135382	18576.19204214106	17630.88592936406	21680.32448664589	20489.262072590718	0.23399657269443355	0.22489787994576296	6188.120270890649	8877.239240376279	5895.492148864083	8457.446195974015
0.6267805816108112	10389.9892607858	10138.006113092137	14686.372242968067	14069.97130117335	16733.526804083227	15942.21992006867	18601.96017914269	17655.342776349695	21710.39855875379	20517.683950825613	0.23399657358657722	0.22489788079406334	6161.285150756128	8892.000318355858	5869.926028249785	8471.509244393092
0.6305572499168048	10404.405725463212	10152.072944351145	14706.750112769187	14089.493893262577	16756.745183809133	15964.34033296511	18627.771085443397	17679.84021619071	21740.522547203396	20546.153003122	0.2339965744936444	0.22489788165655364	6134.529238355812	8906.731982176192	5844.435369749088	8485.544269653503
0.634356674549194	10418.84603019803	10166.163037521852	14727.161681301995	14109.048769730849	16780.001959763664	15986.497326389483	18653.624675358635	17704.37816756294	21770.696351995346	20574.669134974192	0.23399657541589114	0.2248978825334773	6107.85249052057	8921.43397132773	5819.020132244099	8499.551023581997
0.6381789926262927	10433.310126698394	10180.276345484268	14747.606880315278	14128.63586519182	16803.297054185376	16008.690826257745	18679.520862446832	17728.95654842374	21800.919872246785	20603.23225104161	0.23399657635357884	0.22489788342508357	6081.2548624794	8936.106024294626	5793.680273076054	8513.529257021379
0.642024342092622	10447.797966247848	10194.412820704069	14768.085640957848	14148.255113684294	16826.630388629277	16030.920757834578	18705.4595595066	17753.57527600921	21831.193006188147	20631.842255145526	0.2339965773069729	0.22489788433162436	6054.736307847779	8950.747878505848	5768.415748046711	8527.47871980723
0.6458928617238878	10462.309499703471	10208.572415230848	14788.597893775883	14167.906448669783	16850.001883963832	16053.187045730581	18731.44067857337	17778.23426683117	21861.515651159236	20660.499050265582	0.233996578276344	0.22489788525335655	6028.296778634656	8965.35927031748	5743.226511450484	8541.399160788395
0.6497846911319898	10476.844677494286	10222.755080696603	14809.143568710697	14187.589803030396	16873.41146036837	16075.489613899945	18757.46413091656	17802.93343667451	21891.887703605877	20689.202538536687	0.2339965792619666	0.22489788619054224	6001.936225309037	8979.939935084432	5718.1125160949305	8555.290327829774
0.6536999707700591	10491.403449619587	10236.960768313927	14829.72259509638	14207.305109066381	16896.859037330432	16097.828385637624	18783.529827036622	17827.672700594096	21922.309059076513	20717.95262124544	0.23399658026412176	0.2248978871434474	5975.65459675435	8994.489607070107	5693.073713270947	8569.151967747137
0.6576388419375281	10505.985765647078	10251.18942887436	14850.33490165716	14227.052298493787	16920.344533642743	16120.203283576695	18809.637676661627	17852.451972911836	21952.779612218215	20746.74919882672	0.2339965812830927	0.2248978881123426	5949.4518403117545	9009.008019473404	5668.110052810283	8582.983826356009
0.661601446785229	10520.591574711267	10265.441012746738	14870.98041650514	14246.831302442206	16943.867867400677	16142.61422968579	18835.78758874451	17877.271167213865	21983.29925677345	20775.592170860404	0.23399658231917062	0.22489788909750363	5923.327901787125	9023.494904419873	5643.221483100671	8596.785648479592
0.6655879283205246	10535.2208255116	10279.715469875498	14891.659067137665	14266.642051452423	16967.4289559992	16165.061145266478	18861.97947145964	17902.130196347578	22013.86788557608	20804.48143606793	0.2339965833726495	0.22489789009921027	5897.28272548411	9037.949992977548	5618.407951065805	8610.55717788497
0.6695984304124688	10549.873466310886	10294.01274977889	14912.370780435118	14286.484475473919	16991.027716130404	16187.543950950374	18888.21323220008	17927.02897241853	22044.4853905482	20833.416892308676	0.23399658444382987	0.22489789111774894	5871.316254185978	9052.373015108518	5593.669402190717	8624.29815729754
0.6736330977969988	10564.549444933275	10308.332801547294	14933.115482658019	14306.35850386257	17014.664063780197	16210.06256669658	18914.4887775739	17951.967406787502	22075.151662695796	20862.3984365766	0.23399658553301633	0.22489789215340855	5845.428429179359	9066.763699669391	5569.00578054972	8638.008328413125
0.6776920760821589	10579.248708762705	10322.675573841478	14953.893099444898	14326.26406537819	17038.33791422586	16232.616911788906	18940.806013401518	17976.945410067485	22105.86659210565	20891.42596499667	0.23399658664052064	0.22489789320648573	5819.619190303376	9081.121774467174	5544.417028815253	8651.687431895174
0.6817755117533548	10593.971204741043	10337.041014890905	14974.703555809609	14346.201088182233	17062.049182032995	16255.206904833223	18967.164844712224	18001.96289212073	22136.630067941307	20920.499372821505	0.2339965877666578	0.22489789427728013	5793.888475921471	9095.44696618244	5519.903088274412	8665.335207360797
0.6858835521786408	10608.716879366284	10351.429072491956	14995.546776138828	14366.1694998353	17085.797781052708	16277.832463754676	18993.56517574111	18027.019762055676	22167.441978439474	20949.618554427743	0.2339965889117501	0.22489789536609822	5768.23622292676	9109.739000346977	5495.463898804272	8678.951393324416
0.6900163456140378	10623.485678690608	10365.839694006028	15016.422684189314	14386.16922729452	17109.58362441843	16300.493505794706	19020.006909925523	18052.11592822364	22198.302210905884	20978.783403312245	0.23399659007612436	0.22489789647325115	5742.662366806762	9123.997601420619	5471.099398937775	8692.535727267154
0.6941740412088835	10638.277548318873	10380.272826358016	15037.331203085741	14406.20019691141	17133.406624543513	16323.189947508645	19046.48994990239	18077.25129821614	22229.210651712172	21007.993812088953	0.23399659126011454	0.22489789759905535	5717.166841631057	9138.222492748406	5446.809525868855	8706.087945628446
0.6983567890112157	10653.092433406478	10394.728416034362	15058.272255317735	14426.262334429224	17157.266693117796	16345.921704762673	19073.014197504388	18102.42577886156	22260.167186291437	21037.249672485046	0.23399659246405868	0.22489789874383295	5691.74958003615	9152.413396499585	5422.594215419842	8719.607783716638
0.702564739973187	10667.93027865769	10409.20640908123	15079.245762737473	14446.355564980404	17181.163741104923	16368.688692730972	19099.57955375699	18127.639276221988	22291.17169913474	21066.550875337227	0.23399659368830208	0.22489789990791217	5666.410513300449	9166.570033762138	5398.453402105719	8733.094975788612
0.7067980459565127	10682.791028323798	10423.706751102854	15100.251646557104	14466.479813084268	17205.097678739374	16391.490825893077	19126.185918875144	18152.89169559028	22322.224073787285	21095.897310588345	0.23399659493319552	0.22489790109162686	5641.149571286514	9180.692124421708	5374.387019124115	8746.54925500881
0.7110568597379514	10697.674626201075	10438.229387259542	15121.289827345856	14486.63500264428	17229.06841552316	16414.328018030825	19152.833192259623	18178.182941486644	22353.32419284413	21125.288867283427	0.2339965961990957	0.224897902295316	5615.966682512779	9194.77938725194	5350.394998367643	8759.970353438053
0.7153413350148182	10712.581015629181	10452.774262266015	15142.3602250278	14506.821056945726	17253.075860223333	16437.200182225657	19179.52127249423	18203.51291765575	22384.471937946928	21154.7254335663	0.23399659748636667	0.22489790351932537	5590.861774160061	9208.831539892126	5326.477270464646	8773.358002077322
0.7196516264105322	10727.510139489083	10467.34132038954	15163.46275887889	14527.037898653125	17277.119920868543	16460.107230855767	19206.250057341997	18228.881527063462	22415.667189779502	21184.206896675794	0.23399659879537785	0.22489790476400665	5565.834772046655	9222.848298779223	5302.633764731931	8786.71193075832
0.7239878894801961	10742.46194020124	10481.93050544789	15184.597347524437	14547.285449807434	17301.200504746215	16483.04907559287	19233.019443742025	18254.288671893337	22446.909828064156	21213.733142941706	0.23399660012650506	0.22489790602971724	5540.885600687703	9236.82937921863	5278.864409253001	8800.031868247315
0.7283502807162107	10757.436359723726	10496.541760807862	15205.763908936431	14567.563631823952	17325.317518399475	16506.02562739987	19259.829327806103	18279.734253544015	22478.199731557736	21243.304057781745	0.23399660148013202	0.22489790731682185	5516.0141832658555	9250.77449530596	5255.169130859198	8813.31754218787
0.7327389575539218	10772.433339550198	10511.175029383034	15226.962360430682	14587.872365489242	17349.470867623906	16529.03679652733	19286.67960481505	18305.21817262532	22509.53677804734	21272.919525696994	0.23399660285664758	0.22489790862569034	5491.220441680867	9264.683359977324	5231.547855133191	8826.568679077085
0.7371540783773028	10787.452820708137	10525.830253632157	15248.192618664356	14608.211570958898	17373.66045746473	16552.082492511014	19313.570169215647	18330.740328955508	22540.92084434676	21302.579430268743	0.233996604256449	0.22489790995669984	5466.504296557279	9278.555685001891	5208.000506445998	8839.7850042996
0.74159580252467	10802.494743756835	10540.507375557092	15269.454599633107	14628.581167754672	17397.886192213555	16575.16262416855	19340.50091461696	18356.30062155764	22572.3518062922	21332.28365415424	0.2339966056799392	0.22489791131023418	5441.865667228354	9292.391180916224	5184.527007962111	8852.966242111288
0.746064290294433	10817.559048785406	10555.20633670111	15290.748218668297	14648.981074762152	17422.147975405187	16598.277099596886	19367.471733786853	18381.898948656668	22603.829538738184	21362.032079083336	0.23399660712752862	0.22489791268668333	5417.304471776355	9306.189557073172	5161.127281640656	8866.112115615979
0.7505597029508803	10832.645675410919	10569.927078146755	15312.073390434338	14669.411210227758	17446.445709814638	16621.425826168797	19394.482518648616	18407.535207675686	22635.353915553645	21391.82458585412	0.23399660859963506	0.22489791408644502	5392.8206270639785	9319.950521657709	5137.801248246804	8879.222346750088
0.7550822027299987	10847.754562776468	10584.669540514125	15333.430028926	14689.871491756396	17470.77929745404	16644.608710530305	19421.53316027757	18433.209295232973	22666.924809617936	21421.66105432947	0.23399661009668382	0.22489791550992327	5368.414048709907	9333.673781622667	5114.54882740858	8892.29665635759
0.7596319528453285	10862.885649549104	10599.433663958907	15354.818047465458	14710.361836308737	17495.148639569277	16667.825658597558	19448.623548897307	18458.921107138583	22698.542092816482	21451.54136343313	0.23399661161910748	0.22489791695752911	5344.084651088575	9347.359042659868	5091.369937565178	8905.334764075
0.7642091174938536	10878.038873917816	10614.219388170362	15376.237358699476	14730.88216019838	17519.553636636792	16691.07657555364	19475.75357387615	18484.670538390812	22730.205636036615	21481.46539114555	0.2339966131673463	0.2248979184296816	5319.83234740491	9361.006009291857	5068.264496007934	8918.336388369557
0.7688138618619275	10893.21417359174	10629.026652369446	15397.687874596864	14751.432379089312	17543.99418836068	16714.361365845674	19502.923123723922	18510.457483172984	22761.915309163825	21511.433014500206	0.23399661474184819	0.22489791992680672	5295.657049669884	9374.61438481044	5045.232418905944	8931.301246559247
0.7734463521312342	10908.411485797955	10643.855395306853	15419.16950644537	14772.01240799316	17568.47019366916	16737.67993318171	19530.13208608802	18536.281834850008	22793.67098107717	21541.44410957957	0.23399661634306915	0.22489792144933726	5271.558668707497	9388.183871257585	5022.273621303495	8944.229054782074
0.7781067554847866	10923.63074727962	10658.705555261064	15440.682164849059	14792.6221612665	17592.981550711585	16761.032180527687	19557.38034775009	18562.143485965044	22825.472519645424	21571.498551511246	0.2339966179714731	0.2248979229977153	5247.537114180857	9401.714169440325	4999.388017144753	8957.119528012816
0.7827952401129585	10938.871894293829	10673.57707003639	15462.225759725286	14813.261552608139	17617.528156854998	16784.418010104393	19584.667794622215	18588.04232823604	22857.31979172259	21601.59621446396	0.2339966196275317	0.2248979245723887	5223.592294590315	9415.204978897236	4976.575519259786	8969.972380003426
0.7875119752195561	10954.134862609637	10688.469876960906	15483.80020030191	14833.93049505626	17642.109908680944	16807.83732338414	19611.994311743372	18613.978252552202	22889.212663143786	21631.736971643426	0.2339966213117259	0.2248979261738152	5199.724117316073	9428.65599795105	4953.83603939251	8982.787323316094
0.792257131027923	10969.419587506078	10703.38391288454	15505.405395114492	14854.62890098578	17666.726701982323	16831.29002108786	19639.359783275904	18639.951148970653	22921.15099872113	21661.920695288496	0.2339966230245445	0.22489792780245943	5175.932488610037	9442.06692365976	4931.169488234213	8995.564069345593
0.7970308787870847	10984.726003770034	10718.31911417709	15527.041252003315	14875.356682105592	17691.37843175993	16854.776003181938	19666.76409250173	18665.960906712975	22953.134662239332	21692.14725666715	0.233996624766485	0.22489792945879386	5152.217313598376	9455.437451792415	4908.575775403995	9008.302328262012
0.8018333907779276	11000.05404569419	10733.27541672614	15548.707678110468	14896.113749455693	17716.064992219202	16878.295168874978	19694.20712181867	18692.007414161646	22985.163516451375	21722.416526072313	0.2339966265380535	0.22489793114330087	5128.578496314352	9468.767276865896	4886.054809472524	9021.001809027977
0.8066648403194178	11015.403647074992	10748.252755935118	15570.404579876986	14916.90001340448	17740.78627676692	16901.847416614728	19721.68875273682	18718.090558856595	23017.237423074337	21752.728372817906	0.2339966283397651	0.2248979328564697	5105.015939710429	9482.056092129555	4863.6064979748335	9033.662219386548
0.8115254017748545	11030.774741210585	10763.251066721192	15592.131863039938	14937.715383645855	17765.542178007912	16925.432644084816	19749.20886587489	18744.21022749161	23049.356242785052	21783.082665234648	0.23399663017214453	0.22489793459879848	5081.529545645695	9495.303589519113	4841.230747414986	9046.28326585237
0.8164152505581643	11046.167260898594	10778.270283513277	15613.889432629301	14958.559769196447	17790.332587741475	16949.05074820157	19776.767340956216	18770.36630591087	23081.519835215502	21813.47927066601	0.2339966320357253	0.2248979363707956	5058.119214928476	9508.509459705092	4818.9274632986635	9058.864653735887
0.8213345631402307	11061.581138434238	10793.310340250024	15635.677192965299	14979.433078392836	17815.15739695837	16972.701625110956	19804.3640568054	18796.55867910543	23113.728058948927	21843.918055464175	0.23399663393104977	0.22489793817297724	5034.784847335191	9521.673392096069	4796.696550135035	9071.406087121926
0.8262835170552626	11077.016305608098	10808.371170377739	15657.49504765525	15000.33521888868	17840.016495837226	16996.385170185207	19831.998891344367	18822.78723120962	23145.980771515136	21874.39888498583	0.23399663585867156	0.22489794000586807	5011.526341570076	9534.79507473763	4774.5379114199895	9083.907268815674
0.8312622909072027	11092.472693703941	10823.45270684822	15679.342899590512	15021.266097651702	17864.90977374104	17020.10127801953	19859.67172158843	18849.051845497306	23178.27782938601	21904.921623587823	0.23399663781915242	0.22489794187000325	4988.343595317565	9547.87419438269	4752.451449677348	9096.367900382262
0.8362710643761712	11107.95023349669	10838.554882116789	15701.220650943596	15042.225620960977	17889.83711921392	17043.849842428943	19887.382423642684	18875.352404378464	23210.61908797124	21935.48613462318	0.23399663981306432	0.22489794376592692	4965.23650527955	9560.91043652594	4730.437066494953	9108.787682194263
0.8413100182249524	11123.448855250344	10853.677628140282	15723.128203165283	15063.213694404163	17914.798419977782	17067.630756445196	19915.13087269836	18901.688789395703	23243.004401614086	21966.0922804371	0.2339966418409901	0.22489794569419239	4942.204967135331	9573.903485307936	4708.494662484387	9121.166313330643
0.8463793343055166	11138.968488715662	10868.82087637475	15745.065456981292	15084.230222874285	17939.793562928582	17091.443912313105	19942.916943028595	18928.060881220263	23275.43362358646	21996.739922362245	0.23399664390352237	0.22489794765536375	4919.248875566293	9586.853023528587	4686.624137308681	9133.503491592593
0.8514791955655843	11154.509063128138	10883.984557773525	15767.032312389481	15105.275110567076	17964.822434133093	17115.289201487554	19970.740507984887	18954.468559648663	23307.906606084787	22027.42892071491	0.2339966460012639	0.22489794965001464	4896.368124294095	9599.758732691407	4664.825389715377	9145.79891354777
0.8566097860552276	11170.070507205795	10899.168602785032	15789.028668656712	15126.348260977966	17989.884918825366	17139.16651463006	19998.601439993156	18980.911703598907	23340.423200225378	22058.159134790592	0.23399664813482884	0.22489795167872786	4873.562606075546	9612.620292962063	4643.09831753117	9158.052274485584
0.861771290933513	11185.652749147033	10914.372941350719	15811.05442431583	15147.449576899186	18014.980901403283	17163.075741605528	20026.499610549898	19007.39019110691	23372.983256039985	22088.930422859823	0.23399665030484182	0.2248979537420981	4850.83221270307	9625.437383152079	4621.442817666801	9170.263268409297
0.8669638964751838	11201.255716628399	10929.597502902838	15833.109477162492	15168.578960416715	18040.110265424937	17187.01677147879	20054.434890218185	19033.903899322628	23405.58662247112	22119.742642163692	0.23399665251193844	0.22489795584072944	4828.176835034043	9638.209680728614	4599.858786151046	9182.43158806255
0.8721877900773816	11216.879336802427	10944.842216362478	15855.193724252176	15189.736312907551	18065.272893605244	17210.98949251149	20082.407148623875	19060.452704506646	23438.233147367635	22150.59564890989	0.23399665475676543	0.22489795797523704	4805.596363006858	9650.936861834023	4578.3461181123275	9194.556924872566
0.877443160266411	11232.523536295494	10960.107010137157	15877.307061897094	15210.921535036383	18090.468667812413	17234.993792158344	20110.416254451728	19087.03648202603	23470.922677480183	22181.48929826787	0.23399665703998157	0.22489796014624727	4783.090685633011	9663.618601233233	4556.904707811074	9206.638968988787
0.8827301967045416	11248.18824120549	10975.391812118964	15899.44938566297	15232.134526753018	18115.697469064286	17259.02955706419	20138.462075441297	19113.65510635106	23503.65505845645	22212.423444365082	0.23399665936225644	0.22489796235439669	4760.659691013163	9676.254572317004	4535.534448654158	9218.677409276832
0.8880490901968541	11263.873377099666	10990.696549682143	15921.620590365957	15253.375187289032	18140.95917752483	17283.096673060256	20166.544478383068	19140.308451051085	23536.430134836624	22243.39794028214	0.2339966617242723	0.22489796460033387	4738.3032663716	9688.844447143842	4514.235233189771	9230.671933286823
0.8934000326981257	11279.578869012463	11006.02114968112	15943.820570069618	15274.643415155046	18166.253672500705	17307.195025161025	20194.663329114606	19166.996388791074	23569.247750048926	22274.412638048798	0.2339966641267226	0.2248979668847185	4716.021298044361	9701.387896386907	4493.0069531314075	9242.622227274347
0.8987832173197573	11295.304641443168	11021.365538448172	15966.049218081598	15295.939108137496	18191.58083243745	17331.324497560603	20222.81849251638	19193.718791327592	23602.107746404716	22305.46738863933	0.2339966665703141	0.22489796920822244	4693.813671487151	9713.884589320514	4471.849499346456	9254.527976142708
0.904198838336744	11311.05061835372	11036.729641791271	15988.306426950534	15317.26216329566	18216.940534916	17355.484973629318	20251.009832507825	19220.475529505045	23635.009965093916	22336.56204196811	0.23399666905576508	0.22489797157152902	4671.680271302583	9726.334193847608	4450.762761904858	9266.388863521628
0.9096470911946843	11326.81672316643	11052.113384991952	16010.592088462858	15338.612476958702	18242.33265664903	17379.67633591046	20279.23721204332	19247.26647325201	23667.954246180325	22367.696446885402	0.2339966715838072	0.22489797397533337	4649.620981248096	9738.736376487184	4429.746630062116	9278.20457170764
0.915128172516836	11342.602878761756	11067.516692803036	16032.906093639644	15359.989944722503	18267.757073477365	17403.89846611657	20307.500493108197	19274.091491577237	23700.940428596954	22398.870451172694	0.2339966741551847	0.22489797642034332	4627.635684259934	9751.09080239432	4408.800992278615	9289.974781665485
0.9206422801112097	11358.409007476097	11082.939489446479	16055.248332733527	15381.39446144673	18293.21366036647	17428.151245126235	20335.79953671483	19300.95045256601	23733.96835014147	22430.083901538444	0.23399667677065492	0.22489797890727964	4605.724262427073	9763.397135276347	4387.925736224512	9301.69917302113
0.9261896129777101	11374.23503109929	11098.38169861102	16077.618695225137	15402.825921251531	18318.70229140241	17452.43455298029	20364.134202898156	19327.843223375967	23767.03784747095	22461.336643613282	0.2339966794309893	0.22489798143687492	4583.886597022647	9775.655037435703	4367.120748790912	9313.377424051985
0.931770371315315	11390.080870872533	11113.843243450096	16100.017069820206	15424.284217514683	18344.222839788534	17476.74826887857	20392.504350711984	19354.769670233552	23800.14875609763	22492.628521945848	0.23399668213697197	0.22489798400987532	4562.122568544	9787.864169812761	4346.385916122701	9325.009211731143
0.9373847565293029	11405.946447486038	11129.324046579533	16122.443344446257	15445.769242868395	18369.77517784172	17501.092271176367	20420.90983822485	19381.72965843002	23833.300910383994	22523.959379998174	0.2339966848894022	0.22489798662704055	4540.432056669379	9800.024191883858	4325.721123598283	9336.594211658929
0.9430329712385201	11421.831681076592	11144.824030075291	16144.897406249158	15467.280889196174	18395.35917698845	17525.46643738081	20449.350522515597	19408.723052317473	23866.494143537715	22555.329060141063	0.233996687689092	0.2248979892891427	4518.814940309618	9812.134761724621	4305.126255847979	9348.132098068483
0.9487152192826929	11437.736491225465	11160.343115471189	16167.379141590183	15488.819047629691	18420.97470776146	17549.870644147333	20477.826259669728	19435.749715304974	23899.728287607304	22586.737403649604	0.23399669053686875	0.22489799199696867	4497.271097615594	9824.195536003448	4284.601196776144	9359.62254385138
0.9544317057297852	11453.660796955915	11175.881223756676	16189.888436042493	15510.383608545693	18446.621639795743	17574.304767276226	20506.336904774907	19462.80950985466	23933.003173476947	22618.184250698618	0.2339966934335739	0.22489799475131877	4475.8004059640225	9836.206169934943	4264.145829575602	9371.065220562275
0.9601826368833979	11469.604516730924	11191.438275374618	16212.425174387958	15531.974461562955	18472.299841824934	17598.768681709113	20534.882311916976	19489.902297477915	23966.318630861802	22649.669440358277	0.23399669638006426	0.2248979975530074	4454.402741990052	9848.166317300871	4243.760036709486	9382.459798346274
0.9659682202902156	11485.567568450828	11207.01419021881	16234.989240613804	15553.591495538816	18498.009181677473	17623.26226152509	20563.462334175692	19517.027938731055	23999.67448830305	22681.19281058901	0.23399669937721185	0.22489800040286348	4433.077981592156	9860.075630445033	4223.443699941272	9393.805945981294
0.9717886647474951	11501.549869450986	11222.60888763191	16257.580517909351	15575.234598566338	18523.74952627293	17647.785379937486	20592.076823620613	19544.18629321176	24033.070573163117	22712.754198237435	0.2339967024259037	0.224898003301731	4411.825999944238	9871.933760272805	4203.196700349217	9405.103330888785
0.9776441803106027	11517.551336499431	11238.222286402975	16280.198888662684	15596.903657970897	18549.520741618177	17672.337909289992	20620.725631306886	19571.377219554783	24066.506711620714	22744.35343903134	0.23399670552704288	0.22489800625046813	4390.646671511	9883.740356245544	4183.018918332644	9416.351619104855
0.9835349783005937	11533.571885794532	11253.85430476531	16302.844234457378	15618.598560307206	18575.322692803686	17696.91972105333	20649.40860727112	19598.60057542827	24099.982728666073	22775.990367575403	0.23399670868154865	0.22489800924994943	4369.539870038396	9895.49506634567	4162.910233619157	9427.550475284457
0.9894612713118381	11549.61143296249	11269.504860394003	16325.516436068965	15640.319191355906	18601.155243999492	17721.530685821366	20678.125600526895	19625.856217529436	24133.498448095695	22807.66481734621	0.2339967118903558	0.2248980123010636	4348.505468578311	9907.197537089232	4142.87052525999	9438.699562655296
0.9954232732196957	11565.669893055081	11285.173870403656	16348.215373461757	15662.065436120434	18627.01825845161	17746.170673307548	20706.87645906079	19653.144001580677	24167.053692507692	22839.3766206877	0.23399671515441736	0.22489801540471613	4327.543339517666	9918.847413572483	4122.899671669817	9449.79854308255
1.0014211991882311	11581.747180547283	11300.86125134611	16370.94092578551	15683.837178823876	18652.911598478193	17770.839552341367	20735.661029828098	19680.463782325627	24200.648283296847	22871.1256088066	0.23399671847470108	0.2248980185618288	4306.653354560025	9930.44433940202	4102.99755062582	9460.847077044658
1.0074552656779823	11597.84320933481	11316.566919208053	16393.692971371947	15705.634302905659	18678.835125465597	17795.53719086465	20764.4791587485	19707.815413524982	24234.282040649505	22902.9116117676	0.23399672185219345	0.22489802177333798	4285.835384733044	9941.987956676632	4083.1640392558184	9471.844823570922
1.013525690453769	11613.957892731638	11332.2907894086	16416.471387731286	15727.456691018204	18704.78869986445	17820.263455927703	20793.33069070165	19735.198747952374	24267.954783538473	22934.734458488507	0.2339967252878981	0.22489802504019893	4265.08930042712	9953.477906052954	4063.3990140780807	9482.791440310888
1.0196326925925556	11630.091143467802	11348.032776797128	16439.27605154912	15749.30422502393	18730.77218118607	17845.01821368598	20822.215469523206	19762.61363739055	24301.666329718388	22966.593976735894	0.23399672878283595	0.2248980283633821	4244.414971392136	9964.913826707285	4043.7023510020226	9493.686583506409
1.0257764924913542	11646.242873686773	11363.792795650746	16462.10683868276	15771.176785991773	18756.78542799831	17869.801329396076	20851.133338000258	19790.05993262706	24335.416495720343	22998.489993119998	0.23399673233804677	0.22489803174387665	4223.812266733497	9976.29535630485	4024.073925324017	9504.529907962773
1.0319573118751795	11662.412994943146	11379.570759672004	16484.963624157932	15793.074254194013	18782.82829792183	17894.61266741221	20880.08413786712	19817.537483450244	24369.205096847043	23030.422333090137	0.23399673595458859	0.2248980351826872	4203.281054936349	9987.62213101564	4004.5136117506772	9515.32106706407
1.0381753738050519	11678.601418200096	11395.366581986442	16507.846282165243	15814.996509102868	18808.900647626033	17919.452091182346	20909.067709800875	19845.046138645037	24403.031947167565	23062.390820929788	0.23399673963353793	0.22489803868083902	4182.821203880943	9998.893785535824	3985.021284407703	9526.059712779243
1.0444309026860459	11694.808053827102	11411.180175140356	16530.754686056964	15836.943429387438	18835.002332825417	17944.31946324468	20938.083893417297	19872.585745989047	24436.896859512617	23094.395279752072	0.2339967433759906	0.22489804223937318	4162.432580839377	10010.10995304538	3965.596816845471	9536.745495640673
1.05072412427539	11711.03281159728	11427.011451098206	16553.688708343263	15858.9148929101	18861.13320827533	17969.214645223663	20967.132527266123	19900.156152248124	24470.799645469047	23126.43553149459	0.23399674718306218	0.22489804585935055	4142.115052491194	10021.270265213214	3946.240082050208	9547.378064744174
1.057055265690613	11727.27560068514	11442.860321240416	16576.648220689072	15880.910776723478	18887.293127768335	17994.13749782649	20996.21344882706	19927.757203172532	24504.740115375145	23158.511396914982	0.23399675105588782	0.2248980495418506	4121.868484931765	10032.374352199025	3926.950952450512	9557.957067745738
1.0634245554177415	11743.536329663899	11458.726696360789	16599.6330939103	15902.930957066872	18913.48194412995	18019.087880839077	21025.326494504992	19955.388743492458	24538.718078315105	23190.622695585724	0.2339967549956218	0.22489805328797138	4101.6927436878905	10043.421842659824	3907.7292999257334	9568.482150848024
1.0698322233195456	11759.814906503256	11474.610486664218	16622.643197970687	15924.9753093631	18939.699509215086	18044.065653122514	21054.47149962609	19983.050616914104	24572.733342114436	23222.76924588957	0.23399675900344147	0.22489805709883107	4081.587693720823	10054.412363724317	3888.5749958271626	9578.952958827838
1.0762785006438331	11776.111238566662	11490.511601764216	16645.67840197799	15947.043708215064	18965.94567390362	18069.070672609167	21083.64829843286	20010.742666115362	24606.785713334248	23254.950865014544	0.2339967630805427	0.2248980609755677	4061.5531994299963	10065.345540979411	3869.4879109796602	9589.369135011919
1.0827636200317978	11792.425232609005	11506.429950680556	16668.738574180705	15969.136027402523	18992.220288096785	18094.102796299016	21112.856724080113	20038.464732741784	24640.87499726651	23287.167368949256	0.23399676722814353	0.22489806491933967	4041.589124683989	10076.220998518169	3850.4679156760685	9599.730321242008
1.089287815526412	11808.75679477403	11522.365441836666	16691.823581964472	15991.252139878474	19018.52320071298	18119.16188025556	21142.096608630374	20066.21665740203	24675.0009979287	23319.41857247765	0.2339967714474837	0.22489806893132527	4021.695332805859	10087.038358876947	3831.514879700262	9610.036157900002
1.0958513225808764	11825.10583059187	11538.317983057359	16714.93329184856	16013.391917766012	19044.854259683834	18144.247779602294	21171.36778304944	20093.998279663967	24709.163518058664	23351.70428917443	0.23399677573982464	0.22489807301272416	4001.87168659037	10097.797243044712	3812.628672351595	9620.28628394287
1.1024543780671139	11841.472244976483	11554.287481566354	16738.067569482282	16035.555232354936	19071.213311950094	18169.36034851882	21200.67007720189	20121.809438050408	24743.36235910933	23384.02433140014	0.23399678010645095	0.22489807716475754	3982.118048331002	10108.497270510998	3793.8091624218505	9630.480336824432
1.1090972202843215	11857.85594222328	11570.273843983718	16761.226279641684	16057.741954098185	19097.600203457874	18194.499440236857	21230.003319846837	20149.649970034647	24777.59732124383	23416.37851029597	0.23399678454866923	0.22489808138866793	3962.434279801091	10119.138059189077	3775.0562182231806	9640.617952533532
1.115780088967567	11874.256826006369	11586.276976323536	16784.409286225633	16079.951952608628	19124.0147791542	18219.664907036607	21259.36733863306	20177.51971203646	24811.86820332972	23448.76663577912	0.23399678906781	0.22489808568572048	3942.8202422719914	10129.719225428533	3756.369707598118	9650.698765596375
1.1225032252964444	11890.67479937622	11602.29678399135	16807.616452252565	16102.185096655556	19150.45688298332	18244.856600242754	21288.761960094827	20205.418499417694	24846.17480293422	23481.18851653768	0.2339967936652264	0.22489809005720238	3923.27579653915	10140.240384065546	3737.7494979174808	9660.722409044858
1.1292668719037753	11907.109764757048	11618.33317178174	16830.847639856784	16124.441254161302	19176.92635788247	18270.074370220675	21318.187009647292	20233.346166478044	24880.51691631876	23513.64396002574	0.23399679834229722	0.2248980945044239	3903.8008029104676	10150.701148354914	3719.1954560966697	9670.688514435198
1.1360712728843656	11923.561623944279	11634.38604387581	16854.102710284908	16146.720292197782	19203.42304577787	18295.318066372507	21347.64231158195	20261.30254645073	24914.894338433758	23546.132772458353	0.23399680310042467	0.22489809902871855	3884.3951212232932	10161.101129991934	3700.707448602887	9680.59671182977
1.1429166738038161	11940.030278101984	11650.4553038387	16877.381523892276	16169.022076983098	19229.9467875806	18320.587537133317	21377.127689062112	20289.287471498235	24949.3068629133	23578.654758806602	0.23399680794103578	0.22489810363144333	3865.0586108476855	10171.439939099364	3682.285341457464	9690.446629797108
1.1498033217073829	11956.515627760298	11666.54085461707	16900.68394013931	16191.346473878013	19256.497423182493	18345.882629967105	21406.642964118346	20317.300772707924	24983.754282069825	23611.209722792486	0.233996812865584	0.22489810831398024	3845.7911307110917	10181.717184252106	3663.9290002570488	9700.237895420752
1.1567314651288954	11973.017572812974	11682.642598536702	16924.009817588085	16213.693347382672	19283.074791452196	18371.203191363078	21436.18795764408	20345.34228008789	25018.236386889024	23643.797466884167	0.23399681787554724	0.22489811307773494	3826.5925392962527	10191.932472457178	3645.638290181756	9709.970134309959
1.1637013540997225	11989.536012514689	11698.76043729989	16947.359013898527	16236.062561133	19309.6787302309	18396.549066831663	21465.762489390894	20373.411822562502	25052.75296702433	23676.417792290726	0.23399682297243157	0.22489811792413825	3807.4626946416683	10202.085409122985	3627.4130759821273	9719.642970534042
1.1707132401577995	12006.070845478518	11714.894271982957	16970.731385824885	16258.45397789726	19336.30907632828	18421.920100900472	21495.366377963957	20401.509227968072	25087.303810791647	23709.07049895718	0.23399682815776765	0.2248981228546474	3788.401454352541	10212.175598059315	3609.25322199543	9729.256026639137
1.177767376356704	12022.621969673251	11731.044003033665	16994.12678921196	16280.867459572491	19362.965665518226	18447.31613711039	21524.999440817366	20429.634323048387	25121.888705163823	23741.75538555929	0.23399683343311561	0.22489812787074423	3769.408675634768	10222.202641548123	3591.158592181513	9738.80892372178
1.1848640172747877	12039.189282421068	11747.209530268892	17017.545078991832	16303.302867181317	19389.64833253512	18472.737018011907	21554.661494249933	20457.786933450738	25156.50743576586	23774.472249498947	0.23399683880006145	0.22489813297393754	3750.484215273289	10232.166140250396	3573.1290501037147	9748.301281350665
1.1920034190243662	12055.77268039457	11763.390752871877	17040.986109179696	16325.760060868115	19416.356911069106	18498.18258516083	21584.352353399994	20485.966883721143	25191.159786868768	23807.220886898624	0.23399684426022074	0.2248981381657639	3731.627929643262	10242.065693222452	3555.164458927	9757.732717537787
1.1991858392609598	12072.372059614505	11779.58756938978	17064.449732870664	16348.238899895674	19443.091233762454	18523.65267911445	21614.07183224134	20514.173997300117	25225.845541384882	23840.001092596478	0.2339968498152377	0.22489814344778578	3712.8396747442894	10251.900897968095	3537.264681455912	9767.102848816197
1.2064115371925936	12088.987315446982	11795.799877731144	17087.93580223587	16370.739242641705	19469.851132205094	18549.147139427645	21643.81974357828	20542.408096518346	25260.564480862075	23872.81266014133	0.23399685546678473	0.2248981488215939	3694.119306176668	10261.671350360848	3519.4295801247936	9776.411290187389
1.2136807735891502	12105.618342600908	11812.027575163329	17111.444168518836	16393.260946595256	19496.636436930563	18574.665804648786	21673.5958990411	20570.669002592207	25295.316385478498	23905.65538178747	0.23399686121656504	0.22489815428880816	3675.466679171659	10271.376644690987	3501.659017015947	9785.65765514737
1.2209938107917835	12122.26503512537	11828.270558310047	17134.974682031854	16415.80386835337	19523.44697741181	18600.20851231599	21703.400109081485	20598.956535619564	25330.101034037187	23938.529048489745	0.23399686706631245	0.2248981598510764	3656.8816485891584	10281.01637363946	3483.9528538491577	9794.841555635445
1.2283509127223842	12138.927286407008	11844.528723148582	17158.527192152247	16438.367863617223	19550.28258205699	18625.775098952727	21733.23218296776	20627.27051457495	25364.918203960602	23971.433449898028	0.23399687301779062	0.22489816551007624	3638.364068926545	10290.590128274169	3466.3109519984573	9803.96260205051
1.2357523448931043	12155.604989167361	11860.80196500745	17182.10154731867	16460.952787188897	19577.143078205256	18651.365400064187	21763.091928780286	20655.610757305527	25399.767671285204	24004.36837435249	0.23399687907279573	0.22489817126751452	3619.913794326596	10300.097498047166	3448.733172512846	9813.020403288305
1.2431983744159416	12172.298035460233	11877.090178563687	17205.69759502741	16483.558492967637	19604.028292122523	18676.97925013307	21792.979153406726	20683.97708052644	25434.64921065595	24037.33360887821	0.23399688523315493	0.22489817712513	3601.5306785933208	10309.538070816547	3431.2193761065137	9822.014566692058
1.2506892700123766	12189.006316669103	11893.393257840371	17229.315181828748	16506.184833946478	19630.938048997396	18702.616482615682	21822.893662537525	20712.36929981654	25469.562595321036	24070.328939180217	0.23399689150072903	0.224898183084691	3583.214575195918	10318.911432822235	3413.769423179794	9830.944698081817
1.2582253020230734	12205.729723504428	11909.711096203977	17252.954153323204	16528.831662208544	19657.872172936804	18728.276929937903	21852.835260661086	20740.787229613812	25504.50759712628	24103.354149638224	0.23399689787741043	0.22489818914799833	3564.9653372643515	10328.217168661766	3396.383173810784	9839.810401710216
1.2658067424176331	12222.468146000987	11926.043586361793	17276.61435415774	16551.498828923523	19684.83048696179	18753.960423491037	21882.80375105909	20769.230683210917	25539.48398650964	24136.40902330139	0.23399690436512785	0.2248981953168837	3546.782817618223	10337.45486133825	3379.060487776762	9848.61128030112
1.2734338648044117	12239.221473515277	11942.390620359382	17300.29562802221	16574.18618434416	19711.8128130034	18779.666793627985	21912.7989358019	20797.69947275088	25574.491532495907	24169.493341883346	0.23399691096584155	0.22489820159321333	3528.666868762579	10346.624092225451	3361.801224560244	9857.346935036592
1.2811069444403917	12255.989594722789	11958.752089577936	17323.997817645453	16596.89357780261	19738.818971898287	18805.395869659023	21942.82061574373	20826.193409222447	25609.530002691045	24202.60688575686	0.23399691768154882	0.22489820797888488	3510.617342884885	10355.72444103565	3344.6052433392033	9866.016965512652
1.2888262582411194	12272.772397615332	11975.127884731635	17347.72076479159	16619.620857706817	19765.848783384452	18831.147479847757	21972.86859051791	20854.712302455613	25644.599163276656	24235.749433948564	0.23399692451428192	0.2248982144758305	3492.634091885062	10364.755485882983	3327.472403018968	9874.620969802607
1.296592084790695	12289.569769498426	11991.517895865145	17371.464310256364	16642.36787153705	19792.90206609715	18856.92145140722	22002.942658532294	20883.2559611173	25679.69877900471	24268.92076413399	0.2339969314661084	0.2248982210860175	3474.716967376182	10373.716803254094	3310.4025622282643	9883.15854442725
1.3044047043518285	12306.381596988605	12007.922012350957	17395.22829386332	16665.13446584223	19819.978637564505	18882.717610495663	22033.04261696446	20911.824192706725	25714.82861319186	24302.120652632188	0.2339969385391344	0.22489822781144794	3456.865820679581	10382.607967976015	3293.3955793220084	9891.629284330644
1.312264398875954	12323.207766010673	12024.340122886733	17419.012554460034	16687.920486236333	19847.07831420322	18908.535782212548	22063.168261756917	20940.416803550925	25749.988427713914	24335.348874400537	0.23399694573550267	0.2248982346541586	3439.0805028402247	10391.428553238045	3276.451312390389	9900.032782897353
1.320171452013404	12340.04816179507	12040.772115492728	17442.81692991435	16710.725777394753	19874.200911314332	18934.37579059442	22093.31938761238	20969.033598800237	25785.17798300033	24368.6052030295	0.23399695305739376	0.2248982416162239	3421.360864642542	10400.178130607586	3259.569619273767	9908.368631960358
1.3281261491236485	12356.902668875191	12057.217877509178	17466.641257110674	16733.55018305079	19901.346243078988	18960.23745861092	22123.49578798913	20997.674382423873	25820.39703802877	24401.889410737505	0.23399696050702862	0.22489824869975467	3403.706756605301	10408.85626999475	3242.7503575610463	9916.636421779636
1.3361287772855897	12373.771171084658	12073.677295593632	17490.48537194611	16756.39354599192	19928.514122554032	18986.120608160592	22153.69725509606	21026.338957205284	25855.645350319402	24435.201268365538	0.2339969680866661	0.22489825590689977	3386.11802899302	10417.462539666332	3225.993384598987	9924.835741048213
1.3441796253079266	12390.653551554637	12090.150255718363	17514.349109326748	16779.25570805627	19955.704361667824	19012.02506006688	22183.92357988809	21055.027124737742	25890.92267592948	24468.540545372045	0.23399697579860707	0.22489826323984616	3368.594531822251	10425.996506232303	3209.298557498958	9932.966176884715
1.352278983739575	12407.549692711073	12106.636643167643	17538.232303163775	16802.136510128865	19982.9167712158	19037.95063407392	22214.17455206119	21083.738685419656	25926.228769447625	24501.907009827504	0.23399698364519195	0.2248982707008193	3351.136114872759	10434.457734665833	3192.6657331434544	9941.027314838488
1.3604271448801535	12424.459476272112	12123.136342535236	17562.13478636984	16825.035792138144	20010.151160856345	19063.897148842556	22244.44996004784	21112.47343845024	25961.56338398847	24535.30042840937	0.23399699162880386	0.22489827829208595	3333.7426276942715	10442.845788287465	3176.094768198207	9949.018738893326
1.3686244027905345	12441.382783245264	12139.649237721653	17586.056390855123	16847.95339305224	20037.407339106325	19089.864421946168	22274.74959101207	21141.231181824827	25996.926271186916	24568.720566396678	0.23399699975186833	0.22489828601595152	3316.413919603685	10451.160228746943	3159.585519107757	9956.940031440463
1.3768710533034536	12458.319493924724	12156.175211931512	17609.996947523552	16870.889150875304	20064.685113336807	19115.85226986652	22305.073230844682	21170.011712330313	26032.317181192593	24602.16718766474	0.2339970080168543	0.22489829387476373	3299.149839702528	10459.400616044644	3143.1378421096597	9964.7907732944
1.3851673940341884	12475.269487888665	12172.714147670911	17633.956286269044	16893.842902643915	20091.98428976876	19141.86050798969	22335.4206641585	21198.814825540678	26067.73586266429	24635.640054679952	0.23399701642627388	0.22489830187091242	3281.950236879755	10467.566508523654	3126.7515932405367	9972.570543696173
1.3935137243912972	12492.23264399648	12189.26592674476	17657.93423597163	16916.814484423416	20119.304673468683	19167.888950601937	22365.79167428355	21227.640315812365	26103.18206276434	24669.13892849445	0.233997024982686	0.22489831000682914	3264.8149598261807	10475.657462880015	3110.4266283460893	9980.278920316137
1.4019103455874267	12509.208840386149	12205.830430254164	17681.93062449377	16939.80373130431	20146.6460683444	19193.93741088562	22396.186043262325	21256.487976279826	26138.655527153147	24702.663568740933	0.2339970336886929	0.22489831828498924	3247.743857020512	10483.673034110572	3094.1628030724823	9987.915479208343
1.410357560650181	12526.19795447129	12222.407538593616	17705.945278676238	16962.810477398387	20174.008277140394	19220.00570091487	22426.603551844688	21285.357598850685	26174.15599998321	24736.213733627043	0.23399704254694545	0.2248983267079128	3230.736776752863	10491.61277555488	3077.9599728868343	9995.479794849642
1.4188556744330574	12543.199862938645	12238.997131448485	17729.978024334607	16985.834555835307	20201.391101433815	19246.09363165166	22457.043979483376	21314.248974201455	26209.683223893928	24769.789179930438	0.2339970515601404	0.22489833527816486	3213.7935671433806	10499.476238934323	3061.817993090255	10002.97144016577
1.4274049936264492	12560.214441745295	12255.599087792327	17754.02868625534	17008.87579875889	20228.794341630044	19272.20101294166	22487.50710432913	21343.161891772892	26245.236940005892	24803.389662993366	0.2339970607310234	0.22489834399835512	3196.914076118963	10507.262974256184	3045.7367188029457	10010.389986455906
1.4360058267687137	12577.241566115801	12272.213285884116	17778.097088191822	17031.934037323306	20256.217796958175	19298.327653509896	22517.992703225667	21372.096139765286	26280.816887915054	24837.01493671724	0.2339970700623896	0.22489835287114168	3180.09815143561	10514.97252986161	3029.7160049842205	10017.735003444832
1.4446584842573071	12594.281110539589	12288.839603265675	17802.183052860673	17055.009101689557	20283.661265466842	19324.473360956865	22548.50055170503	21401.05150513403	26316.42280568733	24870.664753557478	0.2339970795570825	0.22489836189922827	3163.3456406865735	10522.60445243027	3013.7557064280845	10025.006059235893
1.453363278359986	12611.332948768095	12305.477916758839	17826.286401937785	17078.10082102156	20311.124544019724	19350.637941753965	22579.030423982644	21430.027773584778	26352.054429852793	24904.338864517882	0.23399708921799833	0.22489837108536975	3146.6563913037535	10530.158286960796	2997.8556777874473	10032.20272037154
1.4621205232260774	12628.396953812082	12322.128102462999	17850.406956054576	17101.209023482832	20338.607428291267	19376.821201239924	22609.58209295254	21459.02472956924	26387.711495400174	24938.037019145817	0.23399709904808377	0.2248983804323668	3130.0302505681757	10537.633576789405	2982.0157735720277	10039.324551817495
1.470930534897817	12645.472997938874	12338.79003575223	17874.544534794088	17124.33353623248	20366.10971276228	19403.022943616135	22640.155330182497	21488.042156280237	26423.393735771162	24971.75896552642	0.23399710905033927	0.22489838994307212	3113.4670656125527	10545.029863568489	2966.2358481355477	10046.371116881259
1.4797936313217521	12662.56095266957	12355.463591272664	17898.698956687145	17147.474185421655	20393.63119071557	19429.242971942676	22670.749905909153	21517.07983564727	26459.100882854764	25005.504450277476	0.23399711922781746	0.22489839962038982	3096.966683428269	10552.346687268931	2950.5157557094935	10053.341977315955
1.48871013236022	12679.660688776281	12372.148642939796	17922.870039208476	17170.630796189806	20421.17165423152	19455.481088134173	22701.365589033172	21546.137548331822	26494.832666981616	25039.273218544025	0.23399712958362667	0.22489840946727463	3080.5289508737624	10559.583586195018	2934.8553503968287	10060.236693274695
1.4976803598028874	12696.772076279412	12388.845063935809	17947.057598772917	17193.803192661053	20448.730894183813	19481.7370929556	22732.002147114457	21575.215073722862	26530.58881691846	25073.06501399308	0.233997140120931	0.22489841948673478	3064.153714678483	10566.740096969996	2919.254486175254	10067.054823304992
1.5067046373783677	12713.89498444484	12405.55272670684	17971.261450731483	17216.99119794042	20476.308700234942	19508.010786018072	22762.65934636719	21604.31218993214	26566.36905986236	25106.879578808224	0.233997150842951	0.22489842968183277	3047.84082144103	10573.815754503012	2903.7130168997683	10073.79592432594
1.5157832907659001	12731.029281781102	12422.271502960244	17995.481409367436	17240.194634110074	20503.90486083176	19534.3019657746	22793.336951654856	21633.428673789476	26602.17312143493	25140.716653684125	0.23399716175296328	0.22489844005568468	3031.590117664542	10580.81009210134	2888.230796331074	10080.459551721811
1.5249166476071065	12748.174836036898	12439.001263662143	18019.71728789281	17263.413322225995	20531.51916320156	19560.610429516288	22824.034726485967	21662.56430083865	26638.000725677317	25174.575977821798	0.23399717285430527	0.22489845061146393	3015.4014497280587	10587.7226413358	2872.8076781153213	10087.045259235892
1.5341050375178134	12765.331514197886	12455.74187903432	18043.96889844394	17286.647082313684	20559.15139334695	19586.935973367592	22854.75243300835	21691.718845332012	26673.85159504358	25208.457288922345	0.23399718415037324	0.22489846135239916	2999.274663891876	10594.552932057064	2857.443515787134	10093.552598974667
1.5433487920999491	12782.499182484195	12472.493218551783	18068.236052078	17309.89573336487	20586.80133604198	19613.27839228251	22885.48983200482	21720.8920802264	26709.72545039566	25242.360323182227	0.23399719564462398	0.22489847228177737	2983.2096063396893	10601.300492503215	2842.1381628019735	10099.98112148745
1.5526482449535108	12799.677706347607	12489.255150940036	18092.518558769065	17333.159093333714	20614.468774827626	19639.637480040292	22916.24668288823	21750.083777178417	26745.622010997653	25276.284815287785	0.23399720734057586	0.22489848340294527	2967.2061231513508	10607.964849191252	2826.8914725221694	10106.33037570864
1.5620037316886017	12816.866950468684	12506.02754417227	18116.816227404117	17356.436979133035	20642.153492007306	19666.01302924127	22947.02274369647	21779.29370653969	26781.540994509887	25310.230498409786	0.23399721924181127	0.22489849471930778	2951.264060328016	10614.545526990201	2811.7032982278615	10112.599908974953
1.5714155899375468	12834.066778754193	12522.810265466784	18141.128865779447	17379.7292066307	20669.855268642772	19692.404831302698	22977.817771087917	21808.52163735242	26817.482116983752	25344.19710419821	0.23399723135197636	0.22489850623433194	2935.3832637753803	10621.04204903217	2796.5734931172337	10118.78926699888
1.580884159367074	12851.277054333954	12539.603181284105	18165.4562805963	17403.03559064577	20697.573884549154	19718.812676454458	23008.631520335945	21837.767337344547	26853.44509285527	25378.184362776698	0.2339972436747816	0.22489851795154658	2919.563579323003	10627.45393676823	2781.5019103152445	10124.897993891966
1.5904097816905756	12868.497639558433	12556.40615732443	18189.798277457467	17426.355944944913	20725.30911829115	19745.23635373498	23039.463745324698	21867.03057292531	26889.42963494014	25412.19200273738	0.23399725621400516	0.22489852987454384	2903.804852749454	10633.780710033607	2766.4884028886445	10130.925632189028
1.5999928006804371	12885.72839599581	12573.219058524888	18214.154660863263	17449.69008223872	20753.06074717839	19771.67565098711	23070.31419854399	21896.31110918064	26925.43545442786	25446.219751135566	0.2339972689734923	0.22489854200698048	2888.106929745758	10640.021886899136	2751.5328238297952	10136.871722779702
1.6096335621804478	12902.969184429074	12590.041749056676	18238.52523420745	17473.037814177766	20780.828547260884	19798.130354853638	23101.182631084186	21925.60870986822	26961.462260875745	25480.267333484026	0.23399728195715674	0.22489855435257686	2872.4696559454314	10646.176983761601	2736.6350260720355	10142.735804940574
1.6193324141182788	12920.219864853383	12606.87409232249	18262.909799773563	17496.3989513491	20808.612293324826	19824.60025077337	23132.068792631617	21954.923137413214	26997.509762203612	25514.334473747993	0.23399729516898285	0.2248985669151228	2856.892876943806	10652.245515387505	2721.7948625162244	10148.517416411545
1.6290897065180392	12937.480296473326	12623.715950953872	18287.308158731128	17519.773303272614	20836.41175888829	19851.085122977034	23162.972431463804	21984.254152903643	27033.577664688226	25548.42089433988	0.23399730861302642	0.22489857969847332	2841.3764382684603	10658.226994793396	2707.012185996049	10154.216093258467
1.6389057915129117	12954.750337699857	12640.56718680819	18311.72011113138	17543.16067839693	20864.226716196397	19877.58475448263	23193.89329444408	22013.60151608534	27069.66567295703	25582.526316113377	0.23399732229341547	0.22489859270655468	2825.920185405994	10664.120933326893	2692.286849304568	10159.831369943917
1.6487810233578566	12972.029846147821	12657.427660966261	18336.14545590384	17566.56088409615	20892.056936217436	19904.098927091723	23224.8311270173	22042.964985357852	27105.773489983178	25616.65045835878	0.2339973362143522	0.2248986059433623	2810.5239638123894	10669.926840670407	2677.618705207482	10165.362779359333
1.6587157584424002	12989.318678632924	12674.29723372939	18360.58399085209	17589.973726665794	20919.902188638072	19930.627421384954	23255.78567320454	22072.344317769417	27141.90081707937	25650.793038797092	0.23399735038011368	0.2248986194129632	2795.18761889881	10675.644224791322	2663.0076064303285	10170.809852768667
1.6687103553034934	13006.616691169087	12691.17576461678	18385.03551265009	17613.399011319292	20947.76224185917	19957.170016718028	23286.756675598484	22101.739269012593	27178.047353892478	25684.953773575024	0.23399736479505473	0.22489863311949734	2779.910996057326	10681.272592004854	2648.453405676293	10176.172119844705
1.6787651746384535	13023.923738965595	12708.063112362775	18409.499816838277	17636.8365421842	20975.63686299136	19983.726491217425	23317.743875358476	22131.149593419552	27214.212798397813	25719.132377259528	0.23399737946360635	0.2248986470671795	2764.6939406520687	10686.811446924694	2633.955955623649	10181.449108648114
1.6888805793179813	13041.239676424311	12724.959134914128	18433.976697819613	17660.286122298483	21003.525817850594	20010.29662177629	23348.747012205647	22160.57504395746	27250.396846893436	25753.328562832445	0.233997394390281	0.2248986612602992	2749.5362980248174	10692.260292474646	2619.515108928783	10186.64034562651
1.6990569343992543	13058.564357136847	12741.863689427224	18458.465948855737	17683.747553606743	21031.428870953758	20036.880184050107	23379.765824418	22190.015372223752	27286.599193994487	25787.54204168506	0.2339974095796699	0.22489867570322242	2734.437913501519	10697.618629879784	2605.130718236789	10191.745355626103
1.7092946071391046	13075.897633881756	12758.77663226547	18482.967362063013	17707.220636956612	21059.345785514215	20063.476952452682	23410.800048825535	22219.47032844172	27322.819532627484	25821.77252361297	0.23399742503644905	0.22489869040039454	2719.3986324041616	10702.885958708823	2590.802636187407	10196.763661908451
1.7195939670072704	13093.239358621848	12775.697818996496	18507.480728408857	17730.705172095004	21087.276323437607	20090.086700151878	23441.84942080556	22248.9396614558	27359.057554024872	25856.01971681063	0.23399744076537582	0.22489870535634066	2704.418300055084	10708.061776867136	2576.5307154122274	10201.69478611229
1.7299553856997325	13110.58938250132	12792.627104389449	18532.00583770773	17754.200957664365	21115.220245317378	20116.709199065433	23472.913674277737	22278.423118726907	27395.312947719325	25890.283327865982	0.23399745677129413	0.22489872057566576	2689.496761766961	10713.145580535289	2562.3148085429566	10206.538248279132
1.7403792371521247	13127.947555842904	12809.564342412254	18556.542478617186	17777.707791198998	21143.17731043025	20143.344219856794	23503.99254169909	22307.920446327887	27431.58540153788	25924.563061755198	0.2339974730591345	0.22489873606305757	2674.633862859104	10718.136864226777	2548.1547682184028	10211.293566859793
1.7508658975532332	13145.313728145182	12826.509386228943	18581.090438634175	17801.225469121386	21171.14727673204	20169.991531930973	23535.085754059382	22337.431388938974	27467.8746015966	25958.858621837364	0.23399748963391565	0.2248987518232892	2659.829448661767	10723.035120775457	2534.050447082962	10215.960258689243
1.76141574535857	13162.687748079667	12843.462088196848	18605.649504090983	17824.753786738373	21199.129900853102	20196.65090343028	23566.193040876035	22366.955689843006	27504.180232294653	25993.169709849026	0.23399750650074688	0.22489876786121837	2645.0833645201055	10727.839841344394	2520.001697796979	10220.537839013152
1.7720291613040315	13180.069463488153	12860.422299863976	18630.21946015158	17848.292538237634	21227.124938094148	20223.322101230297	23597.31413018953	22396.493090921045	27540.501976309017	26027.49602589906	0.23399752366482818	0.22489878418178974	2630.3954557998804	10732.55051542772	2506.008373042918	10225.025821500923
1.7827065284196406	13197.45872137981	12877.389871966252	18654.80009080759	17871.841516683882	21255.13214242171	20250.00489093566	23628.448748558396	22426.0433326477	27576.83951458861	26061.837268463325	0.2339975411314537	0.22489880079003718	2615.765567889088	10737.166630836204	2492.070325517794	10229.423718194943
1.7934482320433673	13214.85536792848	12894.36465442474	18679.391178874554	17895.400514015113	21283.151266463916	20276.699036875787	23659.596621054512	22455.606154086418	27613.19252634885	26096.193134379155	0.2339975589060122	0.2248988176910839	2601.1935462016845	10741.687673701439	2478.187407948426	10233.731039552018
1.8042546598350382	13232.25924846978	12911.346496343054	18703.99250598794	17918.969321039083	21311.182061505944	20303.40430210091	23690.757471258075	22485.181292885158	27649.56068906584	26130.563318840414	0.23399757699398815	0.22489883489014612	2586.6792361772386	10746.11312846234	2464.3594730913173	10237.94729444012
1.8151262017903238	13249.670207498326	12928.335246004463	18728.603852599303	17942.54772742936	21339.224277485726	20330.120448377715	23721.931021252884	22514.768485271474	27685.94367847085	26164.94751539176	0.23399759540096624	0.22489885239253293	2572.222483304213	10750.442477927078	2450.586373737082	10242.071990129072
1.8260632502548164	13267.088088665096	12945.330750869363	18753.22499797262	17966.135521721928	21367.277662989756	20356.847236185382	23753.116991621653	22544.367466048298	27722.341168544914	26199.34541592381	0.2339976141326297	0.22489887020364913	2557.823133105063	10754.675203218125	2436.8679627162637	10246.104632305447
1.8370661999381863	13284.512734774407	12962.332857572395	18777.855720180152	17989.732491311242	21395.341965248455	20383.584424711276	23784.315101440923	22573.977968589046	27758.7528315129	26233.756710667465	0.23399763319476502	0.22489888832899602	2543.4810311475303	10758.810783783905	2423.204092904576	10250.044725075364
1.848135447928429	13301.943987781357	12979.341411919895	18802.49579609891	18013.338422446777	21423.41693013211	20410.331771847017	23815.525068276544	22603.59972483336	27795.178337838297	26268.181088189005	0.2339976525932608	0.22489890677417387	2529.1960230501136	10762.848697419278	2409.5946172195254	10253.891770942137
1.8592713937061955	13319.381688788842	12996.356258887026	18827.14500140652	18036.953100229166	21451.502302146273	20437.08903418404	23846.74660817862	22633.232465282268	27831.617356217313	26302.618235384474	0.23399767233411323	0.22489892554488305	2514.967954482534	10766.788420247845	2396.039388632984	10257.645270835143
1.8704744391592067	13336.82567804494	13013.377242615208	18851.80311057764	18060.57630860666	21479.59782442765	20463.85596700982	23877.979435676923	22662.875918993886	27868.06955357357	26337.067837474722	0.23399769242342475	0.22489894464692683	2500.7966711746994	10770.629426738713	2382.5382601718884	10261.30472410703
1.8817449885967616	13354.275794939991	13030.404206409281	18876.46989687993	18084.207830371353	21507.703238739596	20490.632324303428	23909.223263775933	22692.529813578654	27904.534595052362	26371.52957799991	0.2339977128674077	0.22489896408621246	2486.6820189127466	10774.371189685073	2369.0910849166103	10264.869628507178
1.8930834487643238	13371.731878003884	13047.43699273489	18901.145132370322	18107.84744715559	21535.81828546785	20517.417858731602	23940.477803950136	22722.19387519493	27941.012144015203	26406.003138814427	0.23399773367238635	0.22489898386875293	2472.623843556503	10778.013180257753	2355.6977160191163	10268.339480247349
1.9044902288582053	13389.193764903352	13064.475443215806	18925.828587891283	18131.494939428365	21563.942703616354	20544.21232164466	23971.74276613937	22751.86782854451	27977.50186203439	26440.48820008169	0.23399775484479787	0.22489900400066845	2458.621991028078	10781.55486794142	2342.3580066891154	10271.71377392672
1.9159657405403292	13406.661292438994	13081.519398631062	18950.52003306675	18155.150086491445	21592.076230802624	20571.01546307217	24003.01785874374	22781.551396867864	28014.00340888717	26474.984440268658	0.23399777639119504	0.22489902448819077	2444.6763073230395	10784.99572056951	2329.071810207446	10274.992002578918
1.9275103979530908	13424.134296542716	13098.568698912455	18975.219236298573	18178.812666475987	21620.218603253772	20597.827031719098	24034.302788619192	22811.244301939907	28050.516442550535	26509.49153614095	0.23399779831824843	0.2248990453376623	2430.786638517282	10788.335204344708	2315.838979931781	10278.173657681327
1.9391246177343011	13441.612612274805	13115.623183141706	18999.92596476253	18202.482456338694	21648.369555801964	20624.646774961562	24065.59726107253	22840.946264065282	28087.040619195526	26544.009162757386	0.23399782063274843	0.2248990665555402	2416.9528307685396	10791.572783818934	2302.659369293833	10281.258229125291
1.9508088190322228	13459.0960738213	13132.68268954785	19024.639984404697	18226.159231858317	21676.528821880358	20651.474438842786	24096.900979856888	22870.657002073967	28123.575593181908	26578.53699346495	0.23399784334160706	0.224899088148396	2403.1747303158045	10794.707921891473	2289.532831811346	10284.245205265004
1.9625634235206988	13476.584514491055	13149.747055504526	19049.361059937426	18249.842767631973	21704.69613351854	20678.30976806913	24128.21364716673	22900.376233316823	28160.121017052425	26613.074699893616	0.23399786645186135	0.22489911012292088	2389.4521834913176	10797.74007984111	2276.4592210841365	10287.13407288026
1.9743888554143678	13494.077766713215	13166.816117527278	19074.088954835894	18273.5328370715	21732.871221338628	20705.15250600585	24159.53496363349	22930.103673661	28196.676541527762	26647.621951951034	0.23399788997067275	0.22489913248592544	2375.7850367147475	10800.66871728748	2263.438390792231	10289.92431715969
1.9862855414839768	13511.57566203415	13183.889711270805	19098.82343133388	18297.229212399772	21761.053814550516	20732.00239467302	24190.8646283204	22959.83903748542	28233.24181550047	26682.178417817395	0.23399791390533345	0.2248991552443425	2362.1731364997104	10803.493292208761	2250.4701947148424	10292.615421768278
1.9982539110717792	13529.078031114976	13200.967671526418	19123.56425042037	18320.931664647265	21789.243640948058	20758.85917474168	24222.202338718187	22989.582037676526	28269.816486030057	26716.743763940423	0.23399793826326556	0.22489917840522933	2348.616329472279	10806.213261006866	2237.55448673293	10295.20686885016
2.010294396107033	13546.584703728711	13218.04983221935	19148.31117183571	18344.639963648424	21817.440426904668	20785.722585529737	24253.547790740286	23019.332385623806	28306.400198337466	26751.317655030285	0.23399796305202408	0.22489920197577026	2335.1144623474684	10808.828078397084	2224.6911208088277	10297.698138921987
2.0224074311215867	13564.095508757408	13235.136026405837	19173.06395406762	18368.353878037724	21845.643897368915	20812.592364997578	24284.90067871793	23049.08979121492	28342.99259579928	26785.899754053957	0.23399798827930085	0.22489922596327852	2321.667381949839	10811.337197482586	2211.879951015231	10300.08871099772
2.0345934532655616	13581.610274189583	13252.226086270817	19197.822354347714	18392.073175246627	21873.853775860516	20839.468249744612	24316.260695395762	23078.853962831967	28379.59331994273	26820.48972223088	0.23399801395292488	0.22489925037519976	2308.2749352187384	10813.740069769789	2199.120831535547	10302.378062575124
2.0468529023231294	13599.128827117373	13269.319843125006	19222.586128647614	18415.79762149959	21902.069784466006	20866.349975004825	24347.627531927017	23108.62460734648	28416.202010440127	26855.08721902726	0.2339980400808661	0.22489927521911043	2294.936969201197	10816.03614511853	2186.413616648526	10304.565669548698
2.059186220728381	13616.650993733785	13286.417127402265	19247.355031675208	18439.52698181057	21930.29164383449	20893.23727464285	24379.000877868886	23138.40143011523	28452.818305103425	26889.691902151168	0.23399806667123807	0.22489930050272616	2281.6533310706727	10818.224871824495	2173.758160758065	10306.651006346103
2.0715938535812968	13634.17659933015	13303.517768657137	19272.128816871133	18463.2610199797	21958.519073173717	20920.12988115025	24410.380421178124	23168.184134976065	28489.441839879197	26924.30342754776	0.2339980937322996	0.22489932623389972	2268.4238681101706	10820.305696521886	2161.1543183709728	10308.633545807563
2.084076248663807	13651.705468293034	13320.621595561843	19296.907236404615	18486.999498589255	21986.751790245333	20947.02752564094	24441.765848205876	23197.97242424292	28526.072248842618	26958.921449393554	0.23399812127245803	0.22489935242062542	2255.248427726794	10822.278064245358	2148.6019441129174	10310.512759251986
2.0966338564559543	13669.237424101866	13337.728435903973	19321.690041170223	18510.742179000576	22014.989511361295	20973.929937847843	24473.156843693665	23227.765998702078	28562.709164192835	26993.54562009209	0.233998149300272	0.22489937907104124	2242.1268574650167	10824.141418483108	2136.1008927416988	10312.28811652679
2.109267130152151	13686.772289326054	13354.838116583678	19346.476980783922	18534.488821350285	22043.231951379377	21000.836846118553	24504.553090768462	23257.56455760748	28599.352216247287	27028.175590268533	0.2339981778244532	0.2248994061934312	2229.05900498922	10825.895201069303	2123.6510191278066	10313.959085908253
2.1219765256775314	13704.309885622266	13371.950463611016	19371.267803579398	18558.23918454677	22071.47882369905	21027.747977411454	24535.954270938168	23287.367798676387	28636.00103343643	27062.811008764704	0.23399820685387127	0.2248994337962282	2216.0447180968476	10827.538852258585	2111.2521782700205	10315.525134162046
2.1347625017044103	13721.850033731713	13389.065302103363	19396.062256604375	18581.99302626667	22099.729840257332	21054.663057291746	24567.360064086984	23317.175418085088	28672.65524229843	27097.451522634106	0.23399823639755382	0.22489946188801663	2203.0838447278365	10829.071810739115	2098.9042252964573	10316.98572654184
2.147625519668832	13739.39255347755	13406.18245628274	19420.860085617056	18605.750102951355	22127.984711524787	21081.581809927513	24598.770148471045	23346.98711046453	28709.314467474112	27132.096777136896	0.23399826646469116	0.2248994904775354	2190.176232960657	10830.493513617665	2086.6070154772606	10318.340326838195
2.160566043787228	13756.937263762056	13423.30174947334	19445.661035082325	18629.51016980358	22156.243146501263	21108.503958086018	24630.184200713717	23376.80256889626	28745.978331701463	27166.74641573523	0.2339982970646398	0.22489951957368054	2177.3217310105683	10831.803396395408	2074.36040421098	10319.588397304527
2.1735845410731627	13774.483982563972	13440.423004098653	19470.46484816812	18653.27298078368	22184.504852711783	21135.429223129406	24661.601895801046	23406.621484907693	28782.646455810493	27201.400080087813	0.23399832820692287	0.2248995491855079	2164.5201872433536	10833.000893024728	2062.1642470313236	10320.729398680385
2.1866814813541975	13792.032526935856	13457.546041679074	19495.271266741882	18677.038288606378	22212.769536202577	21162.357325011082	24693.022907077415	23436.44354846821	28819.318458718088	27236.057410045396	0.2339983599012356	0.22489957932223603	2151.7714501693845	10834.085435872898	2050.018399617402	10321.762790233828
2.199857337288837	13809.582713001277	13474.670682829117	19520.080031366702	18700.805844737042	22241.036901536765	21189.287982271668	24724.44690624078	23466.268447984574	28855.9939574226	27270.71804364554	0.23399839215744828	0.2248996099932488	2139.0753684509546	10835.056455748156	2037.9227177929133	10322.688029744197
2.213112584383593	13827.13435595228	13491.796747254964	19544.890881297957	18724.57539938847	22269.30665179053	21216.220912035256	24755.873563338428	23496.095870297	28892.67256699893	27305.38161710802	0.23399842498560633	0.2248996412081006	2126.4317909124075	10835.913381939754	2025.8770575292874	10323.504573513754
2.2264477010101436	13844.687270046697	13508.924053751789	19569.703554479656	18748.346701517297	22297.57848854906	21243.155830005482	24787.302546762563	23525.92550067468	28929.353900593385	27340.047764829786	0.23399845839593786	0.22489967297651503	2113.8405665260507	10836.65564214252	2013.881274947198	10324.211876367219
2.2398631684225956	13862.241268605327	13526.052420201195	19594.51778754062	18772.11949882061	22325.85211190224	21270.092450461718	24818.733523245533	23555.757022811715	28966.037569418237	27374.716119380188	0.23399849239885487	0.22489970530839243	2101.301544420421	10837.282662479207	2001.9352263147011	10324.809391627554
2.2533594707748548	13879.796164009394	13543.181663568535	19619.333315791064	18795.893537732376	22354.127220440798	21297.030486255047	24850.16615785558	23585.59011882268	29002.72318274679	27409.386311495953	0.233998527004955	0.2248997382138107	2088.8145739026368	10837.79386762157	1990.0387680630665	10325.296571195591
2.2669370951380965	13897.351767698014	13560.31159990054	19644.14987321921	18819.668563420328	22382.403511252545	21323.969648804872	24881.600113992743	23615.424469238857	29039.41034790863	27444.057970076803	0.2339985622250289	0.2248997717030287	2076.379504432087	10838.188680632971	1978.1917567795608	10325.672865503468
2.2805965315183476	13914.907890165203	13577.44204432253	19668.96719248723	18843.444319782215	22410.680679917783	21350.90964809464	24913.03505338374	23645.259753003604	29076.09867028377	27478.73072218017	0.23399859807005866	0.22489980578649044	2063.9961856363807	10838.466523055919	1966.394049202674	10325.937723481096
2.294338272874165	13932.4643409576	13594.572811035923	19693.78500492822	18867.220549442576	22438.958420505933	21377.850192668284	24944.47063607834	23675.095647468414	29112.787753298428	27513.404193016675	0.23399863455122577	0.22489984047482656	2051.6644673219416	10838.626814945601	1954.645502242376	10326.090592653025
2.308162815134429	13950.020928671584	13611.703713315725	19718.603040542297	18890.99699374936	22467.236425571158	21404.79098962644	24975.90652044449	23704.931828388813	29149.477198419452	27548.07800594537	0.23399867167991228	0.2248998757788603	2039.3841994644608	10838.668974820524	1942.9459729767404	10326.130919116084
2.3220706572162446	13967.577460950833	13628.834563508011	19743.421027993358	18914.773392770636	22495.514386148727	21431.731744622793	25007.34236316435	23734.76796992032	29186.166605149694	27582.751782469168	0.23399870946770487	0.22489991170960877	2027.1552322151838	10838.59241968859	1931.2953186416999	10326.058147476055
2.336062301042938	13985.133744483494	13645.965173027123	19768.238694605272	18938.549485290892	22523.791991750753	21458.672161859937	25038.7778192296	23764.60374461393	29222.855571022686	27617.42514222961	0.2339987479263989	0.224899948278288	2014.9774159026565	10838.396565046161	1919.693396649207	10325.871720941272
2.3501382515621807	14002.689584999755	13663.095352353539	19793.055766358648	18962.325008808224	22552.068930362577	21485.611944086224	25070.21254193746	23794.43882341267	29259.543691597966	27652.097703002953	0.23399878706800184	0.22489998549631512	2002.8506010343553	10838.080824883655	1908.140064582578	10325.57108128583
2.3642990167642037	14020.244787269035	13680.224911030902	19817.871967887055	18986.099699530412	22580.344888438518	21512.550792591446	25101.646182886045	23824.272875646828	29296.230560455806	27686.769080694652	0.2339988269047371	0.2249000233753126	1990.7746383091435	10837.644611735828	1896.6351802004501	10325.15566886589
2.378545107700138	14037.799155097708	13697.353657663933	19842.687022474027	19009.873292372202	22608.61955089855	21539.48840720374	25133.0783919707	23854.105569030657	29332.915769192947	27721.43888933563	0.23399886744904833	0.22490006192711307	1978.7493786093546	10837.087336648256	1885.1786014406243	10324.624922640622
2.392877038500453	14055.352491326134	13714.481399915527	19867.500652049082	19033.645520951482	22636.892601123833	21566.424486285396	25164.508817379097	23883.936569657682	29369.59890741698	27756.106741076885	0.23399890871360318	0.2249001011637611	1966.7746729991632	10836.408409151249	1873.770186415175	10323.97828013217
2.4072953263935135	14072.90459782636	13731.607944504529	19892.312577184664	19057.41611758637	22665.163720953282	21593.35872672955	25195.937105587484	23913.76554199718	29406.279562742046	27790.772246185436	0.23399895071129678	0.22490014109751863	1954.8503727447242	10835.60723736696	1862.4097934260499	10323.2151775104
2.4218004917242455	14090.455275499447	13748.733097203125	19917.122517092597	19081.184813291788	22693.43259067965	21620.290823956446	25227.36290135635	23943.592148890002	29442.95732078383	27825.43501303958	0.23399899345525657	0.2249001817408675	1942.9763292898424	10834.68322786875	1851.0972809464438	10322.33504947368
2.436393057972914	14108.004324272699	13765.856662834172	19941.9301896204	19104.95133777596	22721.69888904536	21647.220471909484	25258.78584772591	23973.41605154432	29479.631765154354	27860.094648123977	0.23399903695884658	0.22490022310651495	1931.152394287521	10833.635785858147	1839.8325076482724	10321.337329421658
2.4510735517740176	14125.551543097601	13782.978445269187	19966.735311248583	19128.71541943784	22749.96229323952	21674.14736305239	25290.20558601279	24003.23690953252	29516.30247745825	27894.750756026137	0.23399908123567104	0.22490026520739656	1919.3784195871558	10832.46431507077	1828.6153323912295	10320.221449354198
2.46584250293529	14143.096729946701	13800.098247425349	19991.537597086484	19152.47678536313	22778.222478893265	21701.071188364767	25321.621755804943	24033.054380786347	29552.969037286824	27929.402939430853	0.23399912629957917	0.2249003080566817	1907.6542572297622	10831.168217767961	1817.4456142134732	10318.986839849968
2.4807004444568266	14160.639681811503	13817.215871263346	20016.336760869526	19176.235161321518	22806.479120076696	21727.99163733909	25353.033994958292	24062.86812159356	29589.631022214267	27964.05079911634	0.23399917216466945	0.22490035166777533	1895.9797594643896	10829.746894805692	1806.323212357005	10317.63293017773
2.4956479125503126	14178.180194699615	13834.331117784828	20041.13251495541	19199.990271763374	22834.73188929464	21754.908397976913	25384.441939592096	24092.677786593944	29626.288007792315	27998.69393394974	0.23399921884529468	0.22490039605432505	1884.3547787414864	10828.19974559825	1795.2479862556793	10316.159148236271
2.510685446658382	14195.718063632454	13851.443787029964	20065.924570321135	19223.741839816543	22862.980457483343	21781.821156785492	25415.845224085293	24122.483028775405	29662.93956754606	28033.331940882636	0.23399926635606522	0.22490044123022293	1872.77916772163	10826.526168173179	1784.2197955395095	10314.564920580015
2.5258135894740787	14213.25308264261	13868.553678075008	20090.712636559514	19247.489587283217	22891.224494006565	21808.729598774156	25447.243481072273	24152.28349947021	29699.585272969132	28067.964414946724	0.23399931471185473	0.22490048720961198	1861.252779273782	10824.725559140556	1773.2385000402573	10312.849672432058
2.54103288696045	14230.785044771426	13885.66058902992	20115.496421876003	19271.233234636846	22919.46366665207	21835.633407450987	25478.63634143903	24182.07884835127	29736.224693519216	28102.590949249625	0.23399936392780515	0.22490053400689045	1849.775466472609	10822.797313689254	1762.303959780722	10311.012827635277
2.556343888370238	14248.313742066333	13902.76431703572	20140.2756330852	19294.97250101871	22947.697641627725	21862.532264818936	25510.023434318875	24211.86872342792	29772.857396613235	28137.211134970024	0.2339994140193312	0.22490058163671425	1838.3470826098928	10820.740825644694	1751.416034996626	10309.053808770142
2.571747146265715	14265.838965578618	13919.864658262502	20165.049975607937	19318.70710423539	22975.926083558283	21889.42585137311	25541.40438708893	24241.652771042987	29809.482947623266	28171.82456135438	0.23399946500212435	0.22490063011400477	1826.9674811895238	10818.555487429723	1740.574586126837	10306.972037083935
2.5872432165386163	14283.360505360628	13936.961407906552	20189.819153467623	19342.436760755	23004.14865548128	21916.313846096557	25572.778825365658	24271.430635868157	29846.100909871468	28206.430815711574	0.2339995168921593	0.22490067945395129	1815.6365159306442	10816.240690092556	1729.7794738078956	10304.766932478175
2.602832658430207	14300.878150463608	13954.05436018832	20214.582869287453	19366.161185704634	23032.365018843982	21943.195926457436	25604.146373001524	24301.201960900944	29882.71084462625	28241.02948340952	0.23399956970569835	0.22490072967201707	1804.3540407791734	10813.79582335893	1719.0305588981137	10302.437913626432
2.6185160345514573	14318.391688935082	13971.143308349889	20239.34082428695	19389.88009286709	23060.574833499526	21970.07176840544	25635.506652080774	24330.96638746074	29919.31231109744	28275.620147870635	0.23399962345929684	0.22490078078394313	1793.1199098903453	10811.220275538974	1708.3277024540585	10299.98439785093
2.6342939109033563	14335.900907816354	13988.228044652546	20264.092718278764	19413.59319467776	23088.77775770338	21996.94104636832	25666.85928291557	24360.723555185097	29955.90486643189	28310.20239056761	0.2339996781698078	0.2249008328057553	1781.9339776488487	10808.513433640823	1697.6707657501101	10297.405801220797
2.6501668568973313	14353.405593140265	14005.308360374604	20288.83824966577	19437.300202221864	23116.97344811011	22023.80343324885	25698.2038840425	24390.473102026383	29992.48806570946	28344.775791019638	0.23399973385438855	0.22490088575376688	1770.796098662191	10805.674683320336	1687.059610273689	10294.701538536698
2.666135445375801	14370.905529928528	14022.384045808853	20313.57711543759	19461.00082523116	23145.161559769556	22050.658600421204	25729.54007221837	24420.21466424786	30029.061461938258	28379.339926787896	0.23399979053050526	0.2249009396445859	1759.7061277602334	10802.703408896923	1676.4940977240913	10291.871023312211
2.6822002526328483	14388.400502189495	14039.454890260362	20338.30901116774	19484.694772081188	23173.341746123657	22077.5062177279	25760.86746241675	24449.947876420374	30065.62460605068	28413.894373471834	0.2339998482159386	0.22490099449511938	1748.6639200072968	10799.598993401974	1665.9740900241304	10288.913667847402
2.6983618584350144	14405.890292915688	14056.52068204411	20363.03363101045	19508.381749788237	23201.513659002932	22104.345953476484	25792.18566782418	24479.672371418743	30102.17704689906	28448.43870470506	0.23399990692878966	0.2249010503225788	1737.669330690056	10796.36081852112	1655.4994493080303	10285.828883158974
2.71462084604223	14423.374684081326	14073.58120848259	20387.750667697474	19532.061464006307	23229.676948622964	22131.177474436172	25823.49429983629	24509.387780418107	30138.718331251333	28482.97249215118	0.23399996668748518	0.22490110714448577	1726.722215331858	10792.98826468084	1645.0700379359769	10282.616079055704
2.730977802228858	14440.853456640127	14090.636255903702	20412.4598125353	19555.73361902445	23257.83126358135	22158.00044583492	25854.792968054546	24539.093732890786	30175.248003787234	28517.495305500284	0.2340000275107856	0.22490116497867782	1715.822429685155	10789.480710983276	1634.6857184856199	10279.274664098397
2.747433317304874	14458.326390522656	14107.685609638147	20437.160755401725	19579.39791776346	23285.97625085385	22184.814531355816	25886.081280282004	24568.789856602307	30211.765607093515	28552.0067124644	0.23400008941778758	0.22490122384331337	1704.9698297382565	10785.837535278872	1624.3463537620846	10275.804045661353
2.763987985137163	14475.793264634309	14124.729054017518	20461.853184743322	19603.054061773524	23314.11155579169	22211.6193931345	25917.35884252041	24598.475777608655	30248.270681660695	28586.506278774377	0.23400015242793296	0.22490128375687865	1694.1642717190553	10782.058114161715	1614.0518067950616	10272.203629904427
2.780642403170963	14493.25385685263	14141.766372371703	20486.53678757203	19626.701751230878	23342.2368221177	22238.414691755424	25948.62525896603	24628.151120252278	30284.762765878233	28620.993568175392	0.23400021656101327	0.2249013447381938	1683.405612085946	10778.141822931357	1603.8019408349646	10268.472821759991
2.797397172451417	14510.707944025213	14158.797347026793	20511.211249462438	19650.340684935265	23370.35169192343	22265.200086249177	25979.880132006478	24657.815507159034	30321.241396031008	28655.4681424235	0.23400028183717744	0.2249014068064157	1672.6937075431924	10774.088035674766	1593.5966193713248	10264.611025045626
2.8142528976452668	14528.155301967221	14175.821759302875	20535.876254548722	19673.970560307127	23398.455805665733	22291.975234089332	26011.123062217026	24687.468559234956	30357.70610629509	28689.929561281955	0.23400034827693714	0.22490146998104898	1662.0284150330117	10769.89612523187	1583.4357061127666	10260.617642334662
2.831210187062679	14545.595705459182	14192.839389511582	20560.53148552181	19697.59107338456	23426.54880216364	22318.739791189135	26042.35364835725	24717.109895662586	30394.15642873394	28724.37738251708	0.23400041590117396	0.2249015342819492	1651.409591739648	10765.56546321977	1573.3190650015604	10256.492075060494
2.848269652679189	14563.02892824456	14209.850016954111	20585.17662362636	19721.20191882086	23454.630318595096	22345.49341189883	26073.57148736744	24746.739133898085	30430.591893294408	28758.81116189501	0.23400048473114574	0.22490159972932874	1640.8370950960089	10761.095420069993	1563.246560217929	10252.233723537065
2.865431910157798	14580.454743027693	14226.853419918887	20609.811348658175	19744.802789881625	23482.699990494068	22372.235749002517	26104.776174365554	24776.355889667866	30467.01202780319	28793.230453177912	0.23400055478849416	0.22490166634376613	1630.310782773653	10756.485364972614	1553.2180561709683	10247.84198690299
2.882697578871184	14597.872921471162	14243.849375679392	20634.435338960888	19768.39337844207	23510.757451746947	22398.96645371517	26135.96730264323	24805.959776965377	30503.416357962426	28827.634808120347	0.2340006260952496	0.22490173414620923	1619.8305126931518	10751.73466594331	1543.2334175040014	10243.316263160668
2.900067281924058	14615.283234193896	14260.837660491934	20659.048271423617	19791.973374984264	23538.80233459002	22425.685175679664	26167.14446366312	24835.550408047897	30539.804407346626	28862.023776465652	0.234000698673841	0.22490180315798425	1609.3961430257186	10746.842689835466	1533.2925091005163	10238.65594921913
2.9175416461756507	14632.685450768615	14277.818049593592	20683.6498214778	19815.542468594635	23566.834269605937	22452.39156296407	26198.3072470551	24865.12739343363	30576.175697398376	28896.396905942718	0.23400077254710172	0.22490187340080275	1599.007532190648	10741.808802329004	1523.3951960814884	10233.860440877266
2.9351213022623317	14650.079339719847	14294.790317199924	20708.239663094737	19839.100346961128	23594.85288572109	22479.08526205853	26229.455240613373	24894.690341898327	30612.529747425167	28930.753742262143	0.23400084773827573	0.22490194489676635	1588.6645388584584	10736.632367952727	1513.5413438017713	10228.929132797755
2.952806884620376	14667.464668521468	14311.754236502846	20732.817468782538	19862.646696370648	23622.85781020228	22505.7659178725	26260.588030292918	24924.23886047234	30648.86607459533	28965.09382911298	0.23400092427102692	0.22490201766837575	1578.3670219491469	10731.312750077806	1503.730817863252	10223.861418615095
2.970599031508854	14684.841203594655	14328.70957966862	20757.382909583615	19886.181201706608	23650.848668653976	22532.433173732104	26291.705200206557	24953.77255443778	30685.184193934732	28999.41670815951	0.23400100216944617	0.22490209173853784	1568.1148406404536	10725.849310972728	1493.9634841076331	10218.656690865755
2.9884983850326714	14702.20871030561	14345.65611783558	20781.93565507192	19909.70354644613	23678.825085015305	22559.08667137708	26322.80633262169	24983.291027325242	30721.48361832317	29033.721919037616	0.23400108145805787	0.2249021671305722	1557.907854363788	10720.241411788389	1484.239208617597	10213.314341022633
3.006505591165733	14719.566952963416	14362.593621112117	20806.475373350306	19933.21341265768	23706.786681557223	22585.72605095825	26353.891007957274	25012.79388091107	30757.763858490936	29068.008999351707	0.23400116216182937	0.22490224386821872	1547.7459228055086	10714.488412555307	1474.5578577211127	10207.83375951089
3.0246212997742656	14736.91569481779	14379.521858574532	20831.00173104779	19956.71048099842	23734.733078879523	22612.350951034612	26384.958804780614	25042.280715214307	30794.024423015228	29102.27748467131	0.23400124430617858	0.22490232197564583	1537.628905908321	10708.589672216214	1464.9192979894578	10202.214335715398
3.0428461646402667	14754.254698056993	14396.440598264986	20855.514393317048	19980.194430711796	23762.663895908132	22638.961008570805	26416.009299804442	25071.751128493906	30830.26481831692	29136.52690852796	0.23400132791698058	0.2249024014774581	1527.5566638772143	10702.544548660517	1455.3233962446684	10196.455458021723
3.0611808434850984	14771.583723805683	14413.349607189473	20880.013023831816	20003.66493962511	23790.578749892324	22665.555858934444	26447.042067883984	25101.20471724595	30866.48454865724	29170.756802412125	0.23400141302057917	0.22490248239870378	1517.5290571750375	10696.352398702875	1445.7700195538346	10190.556513790973
3.079625997993227	14788.90253212276	14430.248651315726	20904.49728478431	20027.12168414701	23818.477256401893	22692.13513589343	26478.056682013892	25130.64107620074	30902.6831161344	29204.966695769963	0.23400149964379147	0.2249025647648822	1507.5459465234308	10690.012578090653	1436.2590352303814	10184.516889368184
3.0981822938360946	14806.210881999214	14447.137495571138	20928.966836882635	20050.56433926504	23846.359029324427	22718.698471613337	26509.052713325345	25160.05979832004	30938.86002068032	29239.15611600024	0.23400158781391941	0.2249026486019537	1497.6071929075988	10683.524441552348	1426.790310839424	10178.335970136337
3.116850400696155	14823.508531356076	14464.01590384084	20953.42133934839	20073.992578543388	23874.22368086268	22745.245496654985	26540.029731083265	25189.460474794458	30975.014760057573	29273.324588451476	0.23400167755875714	0.22490273393634608	1487.7126575772418	10676.887342797592	1417.3637141989311	10172.013140510768
3.135630992291033	14840.795237042357	14480.883638965654	20977.86044991419	20097.40607412047	23902.07082153194	22771.77583997187	26570.987302683505	25218.842695040767	31011.146829856236	29307.47163641892	0.23400176890660043	0.22490282079496454	1477.8622020442272	10670.10063451808	1407.979113375186	10165.547783931717
3.1545247463978408	14858.07075483286	14497.740462740046	21002.283824821126	20120.804496706547	23929.900060157303	22798.2891289076	26601.92499364995	25248.206046699146	31047.2557234907	29341.596781141554	0.23400186188625544	0.22490290920519979	1468.0556880864315	10663.163668418303	1398.6363766884897	10158.939282903448
3.1735323448776414	14875.334839426261	14514.586135910271	21026.69111881649	20144.18751558156	23957.71100387126	22824.78498919359	26632.842367631943	25277.550115630762	31083.340932196836	29375.69954179941	0.2340019565270477	0.2249029991949363	1458.2929777469253	10656.075795210898	1389.335372711299	10152.187018987723
3.192654473700048	14892.587244442902	14531.42041817222	21051.081985151202	20167.554798592646	23985.50325811094	22851.26304494645	26663.73898640138	25306.87448591496	31119.40194502874	29409.779435510463	0.23400205285883252	0.22490309079256224	1448.5739333373494	10648.836364656687	1380.0759702771902	10145.29037287552
3.211891822967991	14909.827722422971	14548.243068169828	21075.45607557774	20190.906012152354	24013.27642661591	22877.72291866606	26694.61440985038	25336.178739847295	31155.43824885624	29443.83597732853	0.23400215091200385	0.22490318402697695	1438.8984174387297	10641.444725575857	1370.858038466191	10138.248724292032
3.2312450869426166	14927.056024824296	14565.053843492595	21099.81304034757	20214.240821235686	24041.030111425447	22904.164231232433	26725.468195988404	25365.46245793617	31191.44932836167	29477.868680239466	0.23400225071750372	0.22490327892760248	1429.2662928955397	10633.900225809775	1361.681446615723	10131.06145207677
3.2507149640683446	14944.271902020408	14581.852500674218	21124.152528208917	20237.5588893787	24068.763912876166	22930.58660190427	26756.299900939754	25394.72521890135	31227.43466603715	29511.877055159686	0.234002352306833	0.2249033755243912	1419.6774228283903	10626.20221231971	1352.5460643306142	10123.727934271097
3.2703021569980693	14961.47510329863	14598.638795190393	21148.474186404623	20260.8598786759	24096.477429599796	22956.989648316183	26787.10907894121	25423.96659967102	31263.393742182012	29545.860610932854	0.23400245571206024	0.22490347384783604	1410.131670628558	10618.350031169131	1343.4517614651704	10116.247547991574
3.2900073726185273	14978.665376858047	14615.412481457028	21172.777660669854	20284.143449778323	24124.17025852073	22983.372986476705	26817.895282339505	25453.186175379728	31299.32603490006	29579.818854327666	0.23400256096583377	0.22490357392898083	1400.6288999537937	10610.34302748274	1334.3984081334202	10108.619669512846
3.3098313220758016	14995.842469807465	14632.173312828276	21197.06259522975	20307.409261891255	24151.84199485357	23009.73623076585	26848.65806158871	25482.383519365805	31335.23102009666	29613.751290035085	0.2340026681013912	0.22490367579942952	1391.16897474078	10602.180545558222	1325.3858747094637	10100.843674283475
3.329774720800988	15013.006128163734	14648.92104159482	21221.32863279765	20330.656972772405	24179.492232101275	23036.078993933257	26879.39696524832	25511.558203169414	31371.108171476757	29647.6574206662	0.23400277715256917	0.22490377949135537	1381.7517591976793	10593.861928826198	1316.4140318332938	10092.9189369753
3.349838288536016	15030.156096849527	14665.655418981996	21245.575414572537	20353.886238729803	24207.120562052463	23062.40088709599	26910.11153998043	25540.709796530296	31406.956960541756	29681.536746749796	0.23400288815381562	0.2249038850375138	1372.3771178034367	10585.386519839987	1307.4827503999695	10084.84483141359
3.370022749359618	15047.292119691616	14682.3761951479	21269.802580237214	20377.09671461973	24234.72657477956	23088.701519736318	26940.80133054781	25569.837867385464	31442.776856587458	29715.388766729873	0.23400300114020076	0.22490399247125084	1363.0449153188383	10576.753660378978	1298.5919015697436	10076.6207306562
3.390328831713469	15064.413939418984	14699.083119181687	21294.00976795622	20400.288053844884	24262.3098586366	23114.980499699937	26971.46587981162	25598.941981867323	31478.567326701643	29749.21297696364	0.23400311614742692	0.22490410182651566	1353.755016774754	10567.96269137133	1289.7413567644544	10068.246006989852
3.4107572684284713	15081.521297660827	14715.77593910167	21318.196614373646	20423.459908352317	24289.870000256986	23141.237433193714	27002.1047287291	25628.021704301333	31514.327835761545	29783.008871719016	0.23400323321184174	0.22490421313786832	1344.507287479937	10559.01295295544	1280.9309876722982	10059.720031964593
3.431308796751202	15098.613934944819	14732.454401853742	21342.362754611328	20446.611928631795	24317.406584551605	23167.471924784106	27032.717416351636	25657.076597204425	31550.057846431817	29816.77594317295	0.23400335237044909	0.2249043264404942	1335.3015930241672	10549.90378452558	1272.1606662441045	10051.04217637889
3.4519841583705158	15115.691590695284	14749.118253309394	21366.507822266856	20469.743763713617	24344.919194706832	23193.683577394822	27063.303479822676	25686.106221282575	31585.75681916235	29850.51368140883	0.23400347366092059	0.22490444177021376	1326.137799274642	10540.63452470582	1263.4302646946162	10042.211810304783
3.47278409944432	15132.754003231308	14765.767238264187	21390.631449411627	20492.855061167113	24372.407412182503	23219.87199230537	27093.86245437567	25715.110135429306	31621.42421218604	29884.22157441493	0.23400359712160787	0.22490455916349372	1317.0157723719021	10531.204511337914	1254.739655506215	10033.228303123266
3.4937093706264992	15149.800909764886	14782.40110043585	21414.73326658885	20515.945467098572	24399.870816709874	23246.036769148897	27124.393873332	25744.08789672351	31657.059481516626	29917.89910808209	0.2340037227915558	0.22490467865746028	1307.9353787389118	10521.613081559539	1246.0887114253128	10024.09102350846
3.514760727094002	15166.832046399251	14799.019582462704	21438.812902811875	20539.014626149677	24427.308986289972	23272.177505910662	27154.897268099263	25773.039060427825	31692.66208094693	29951.54576620204	0.2340038507105137	0.22490480028990892	1298.8964850849006	10511.859571848996	1237.4773054715479	10014.799339515157
3.535938928574102	15183.847148127137	14815.62242590205	21462.869985562436	20562.062181495883	24454.72149719181	23298.293798926345	27185.372168169524	25801.963179987026	31728.231462047006	29985.161030465766	0.23400398091894914	0.2249049240993181	1289.898958392907	10501.943317940459	1228.9053109270753	10005.352618504316
3.557244739371806	15200.84594882882	14832.2093712283	21486.90414078859	20585.087774844455	24482.10792395029	23324.385242880093	27215.81810111711	25830.85980702598	31763.76707416187	30018.74438046131	0.23400411345805952	0.2249050501248614	1280.9426659266464	10491.863654885441	1220.3726013370324	9995.750227155164
3.578678928397448	15217.828181270543	14848.78015783137	21510.9149929032	20608.091046432884	24509.467839364734	23350.451430802936	27246.234592597233	25859.728491348058	31799.268364410065	30052.295293672185	0.2340042483697879	0.22490517840641974	1272.0274752373807	10481.619917130098	1211.8790505268844	9985.991531621665
3.600242269194432	15234.793577102819	14865.334524015325	21534.902164782263	20631.07163502765	24536.800814497197	23376.491954071622	27276.621166344237	25888.568780934	31834.73477768193	30085.81324547627	0.23400438569683324	0.22490530898459396	1263.1532541569322	10471.211438467726	1203.4245325883385	9976.075897431001
3.6219355399671502	15251.74186685863	14881.872206996431	21558.865277763143	20654.029177922195	24564.106418670748	23402.506402406525	27306.977344169933	25917.380221939835	31870.165756637834	30119.297709143608	0.23400452548266726	0.22490544190071876	1254.3198707972188	10460.637552044354	1195.0089218751527	9966.00268946588
3.643759523609069	15268.67277995176	14898.39294290167	21582.803951642916	20676.96331093555	24591.384219467822	23428.49436387035	27337.30264596191	25946.16235869555	31905.560741706548	30152.74815583513	0.2340046677715455	0.2249055771968753	1245.5271935551427	10449.897590429522	1186.6320930173388	9955.771272084676
3.6657150077309777	15285.586044675172	14914.89646676723	21606.717804676908	20699.87366841089	24618.633782728823	23454.45542486672	27367.59658968222	25974.914733703754	31940.919171083904	30186.16405460132	0.23400481260852302	0.22490571491590441	1236.775091117015	10438.990885639563	1178.2939209177857	9945.381009120494
3.6878027846894206	15302.481388199418	14931.382512536931	21630.606453577187	20722.759883214123	24645.854672550686	23480.389170138817	27397.858691365993	26003.63688763834	31976.24048073146	30219.544872380895	0.23400496003946988	0.224905855101421	1228.0634324464481	10427.916769082658	1169.994280748535	9934.8312638551
3.710023651615288	15319.358536570782	14947.850813060642	21654.469513510765	20745.62158673232	24673.0464512851	23506.29518276788	27428.088465119625	26032.328359343017	32011.524104374683	30252.89007399937	0.234005110111084	0.22490599779782844	1219.3920867939014	10416.674571632408	1161.733047949383	9924.12139902357
3.732378410442586	15336.21721470992	14964.301100092718	21678.30659809849	20768.458408872357	24700.20867953752	23532.173044171872	27458.285423119924	26060.988685830034	32046.769473502194	30286.19912216779	0.23400526287090687	0.22490614305033166	1210.7609237011056	10405.263623693027	1153.5100982384174	9913.250776923262
3.7548678679373717	15353.057146410181	14980.733104290684	21702.117319413497	20791.269978059772	24727.340916165693	23558.022334104502	27488.44907561266	26089.617402279244	32081.97601736439	30319.47147748198	0.23400541836733868	0.22490629090495234	1202.1698129915167	10393.683255122043	1145.325307605788	9902.218759369105
3.777492835726878	15369.878054335983	14997.146555213578	21725.901287979752	20814.05592123727	24754.442718278286	23583.84263065369	27518.5789309113	26118.214042036707	32117.143162972203	30352.706598421075	0.23400557664965432	0.2249064414085441	1193.6186247719452	10381.932795275003	1137.1785523094004	9891.02470767498
3.8002541303288	15386.679660021226	15013.541181320472	21749.65811277068	20836.81586386339	24781.51364123363	23609.633510240503	27548.67449539581	26146.778136613542	32152.270335096062	30385.903941346547	0.2340057377680201	0.2249065946088064	1185.1072294394253	10370.011573069729	1129.0697088874294	9879.667982783169
3.823152573180761	15403.461683867876	15029.916709969262	21773.38740120803	20859.54942991166	24808.55323863871	23635.394547618263	27578.735273511742	26175.309215685324	32187.35695626505	30419.062960501728	0.2340059017735071	0.2249067505543008	1176.6354976840084	10357.918917031959	1120.998654148134	9868.147945179604
3.8461889906699622	15420.223845144457	15046.272867414935	21797.08875916066	20882.256241868945	24835.561062348104	23661.12531587108	27608.760767769298	26203.806807090576	32222.402446766184	30452.183108010322	0.23400606871810964	0.22490690929446688	1168.2033004724653	10345.654155169614	1112.9652651706128	9856.463954929262
3.8693642141629967	15436.965861984248	15062.609378808309	21820.761790942845	20904.935920734548	24862.536662462364	23686.825386413086	27638.75047874178	26232.27043683014	32257.406224642866	30485.263833876015	0.23400623865476183	0.2249070708796369	1159.8105090649333	10333.216615139507	1104.9694193152827	9844.615371779539
3.892679080035866	15453.687451384245	15078.925968194742	21844.406099313805	20927.588086019212	24889.479587327784	23712.49432898757	27668.703905065566	26260.699629066454	32292.367705695175	30518.304585981863	0.23400641163735464	0.224907235361053	1151.4569950134028	10320.605624248274	1097.0109942175914	9832.6015551202
3.9161344297041563	15470.388329203352	15095.222358512654	21868.021285476014	20950.21235574394	24916.389383534828	23738.131711665985	27698.62054343858	26289.09390612264	32327.28630347842	30551.304810089554	0.23400658772075242	0.22490740279088328	1143.1426301539177	10307.820509397425	1089.0898677828372	9820.421863957308
3.9397311096534064	15487.068210161115	15111.49827159212	21891.60694907446	20972.80834643889	24943.265595917575	23763.73710084692	27728.499888619972	26317.452788481656	32362.161429303058	30584.263949838685	0.23400676696081155	0.22490757322223895	1134.8672866100678	10294.860597147606	1081.205918189371	9808.075656964444
3.963469971469652	15503.726807836108	15127.75342815358	21915.16268819524	20995.375673142444	24970.107767552483	23789.310061255386	27758.341433428945	26345.77579478566	32396.992492233698	30617.181446746414	0.23400694941439737	0.22490774670919014	1126.6308368002647	10281.725213783793	1073.3590239009936	9795.56229259912
3.987351871870168	15520.363834664846	15143.987547806724	21938.6880993651	21017.913949400576	24996.915439758206	23814.850155942433	27788.14466874483	26374.06244183586	32431.77889908949	30650.056740207503	0.2340071351394031	0.2249079233067853	1118.4331534292432	10268.413685277104	1065.5490636515315	9782.881128993817
4.01137767273438	15536.97900193998	15160.200349048853	21962.18277754985	21040.422787265456	25023.688152094128	23840.35694628382	27817.909083505743	26402.312244591314	32466.520054442917	30682.88926749323	0.23400732419476913	0.2249081030710682	1110.2741094887606	10254.925337291323	1057.775916448736	9770.031524010003
4.035548241134971	15553.572019809271	15176.39154926388	21985.64631615395	21062.901797295002	25050.42544236024	23865.829991979914	27847.63416470867	26430.524716168915	32501.215360620237	30715.6784637518	0.23400751664050004	0.22490828605909355	1102.1535782668507	10241.25949530024	1050.039461584296	9757.012835335918
4.059864449369175	15570.14259727405	15192.56086472104	22009.0783070194	21085.350588552035	25077.12684659626	23891.268851054923	27877.319397408788	26458.699367843026	32535.86421770104	30748.42376200812	0.23400771253768604	0.22490847232894998	1094.071433338686	10227.415484525263	1042.3395786205656	9743.824420400895
4.08432717499025	15586.690442187988	15208.708010573517	22032.47834042505	21107.768768603295	25103.79189908118	23916.673079856275	27906.964264719245	26486.835709044793	32570.46602351836	30781.124593163415	0.2340079119485215	0.22490866193977443	1086.0275485687307	10213.392629968934	1034.6761473970837	9730.46563644521
4.108937300839158	15603.215261255638	15224.832700857345	22055.846005085656	21130.155943518934	25130.420132332612	23942.042233054282	27936.56824781067	26514.933247362173	32605.02017365848	30813.78038599557	0.23400811493632448	0.2249088549517734	1078.021798111091	10199.190256438218	1027.049048031331	9716.935840548947
4.133695715076422	15619.716760031251	15240.93464849019	22079.180888151262	21152.511717871785	25157.011077106406	23967.375863641624	27966.13082591109	26542.99148853963	32639.526061461198	30846.390567159124	0.2340083215655582	0.22490905142624193	1070.0540564178955	10184.807688655332	1019.458160919894	9703.234389663674
4.15860331121418	15636.194642917615	15257.013565270252	22102.482575206748	21174.835694736845	25183.56426239657	23992.6735229332	27995.65147630612	26571.00993647817	32673.983078020414	30878.954561185656	0.2340085319018522	0.2249092514255836	1062.1241982249194	10170.244251130149	1011.90336673602	9689.36064061243
4.183660988148428	15652.648613164429	15273.069161874959	22125.750650270635	21197.12747569051	25210.079215434278	24017.93476056561	28025.12967433811	26598.988093235017	32708.390612183583	30911.47179048375	0.23400874601202043	0.22490945501332915	1054.2320985593833	10155.499268266372	1004.3845464280457	9675.313950092532
4.208869650191461	15669.07837286745	15289.10114785997	22148.98469579506	21219.386660810233	25236.555461688265	24043.159124496993	28054.564893406954	26626.925459023863	32742.74805055296	30943.941675339698	0.23400896396408702	0.22490966225415945	1046.3776327446103	10140.57206442114	996.9015812237049	9661.09367473796
4.2342302071045115	15685.483622967044	15305.109231657976	22172.18429266492	21241.6128486739	25262.992524864247	24068.346161006903	28083.956604969706	26654.821532214784	32777.05477748563	30976.363633917714	0.2340091858273055	0.22490987321392347	1038.560676389956	10125.461963838898	989.4543526275665	9646.699171121232
4.259743574130585	15701.864063247014	15321.09312057763	22195.349020197445	21263.805636359437	25289.389926904852	24093.495414696066	28113.30427854082	26682.675809334436	32811.31017509419	31008.73708226057	0.23400941167218064	0.22491008795966175	1030.781105400063	10110.168290757574	982.0427424231893	9632.129795793444
4.285410672027485	15718.219392333549	15337.05252080253	22218.478456141907	21285.964619444545	25315.7471879897	24118.606428486546	28142.607381692604	26710.48778506644	32845.513623247665	31041.06143429043	0.23400964157049342	0.22491030655962688	1023.038795972243	10094.690369405784	974.6666326752747	9617.384905320592
4.311232427101037	15734.549307693931	15352.987137390166	22241.572176679067	21308.08939200629	25342.063826535246	24143.678743621644	28171.865380055297	26738.256952251595	32879.66449957204	31073.33610180945	0.23400987559532227	0.2249105290833056	1015.3336245901301	10079.027523972094	967.3259057172108	9602.463856201619
4.337209771238533	15750.853505635352	15368.896674270643	22264.629756420796	21330.17954662053	25368.33935919474	24168.711899665628	28201.077737317417	26765.982801887872	32913.7621794511	31105.560494500234	0.23401011382106723	0.22491075560144133	1007.6654680309584	10063.179078693502	960.0204441664391	9587.366005023941
4.363343641942354	15767.131681303903	15384.780834246072	22287.65076840992	21352.234674362193	25394.573300858523	24193.705434504507	28230.243915226394	26793.664823131585	32947.8060360276	31137.734019927506	0.2340103563234737	0.22491098618605768	1000.0342033678317	10047.14435790386	952.7501309232321	9572.090708487667
4.389634982363801	15783.383528683462	15400.639318989322	22310.634784119997	21374.25436480478	25420.765164654233	24218.658884345805	28259.36337358917	26821.30250329741	32981.79544020442	31169.85608353865	0.23401060317965797	0.22491122091047888	992.4397079624468	10030.922685989179	945.5148491579457	9556.637323295698
4.416084741337141	15799.608740594518	15416.471829043068	22333.58137345498	21396.238206020185	25446.91446194687	24243.57178371884	28288.435570272577	26848.89532785908	33015.72976064548	31201.926088664834	0.23401085446812978	0.2249114598493575	984.8818594655604	10014.51338741649	938.3144823201583	9541.005206272006
4.442693873413836	15815.807008693093	15432.27806381882	22356.490104749093	21418.185784578636	25473.02070233914	24268.443665475035	28317.45996120411	26876.442780449997	33049.60836377705	31233.94343652223	0.23401111026881988	0.22491170307869515	977.3605358250788	9997.915786833502	931.1489141416969	9525.193714415655
4.469463338897009	15831.978023469872	15448.057721596164	22379.360544766965	21440.09668554885	25499.083393672092	24293.274060788553	28346.436000372967	26903.94434286428	33083.430613789526	31265.907526213607	0.2340113706631041	0.22491195067586844	969.8756152803544	9981.129209049977	924.0180286327377	9509.202204889618
4.49639410387609	15848.121474248997	15463.81049952168	22402.19225870338	21461.970492497825	25525.102042025286	24318.062499156502	28375.363139830664	26931.399495057314	33117.19587263852	31297.817754729458	0.23401163573383088	0.22491220271965343	962.4269763567136	9964.152979002334	916.9217100752867	9493.030034974217
4.523487140261684	15864.23704918703	15479.536093608009	22424.984810183243	21483.806787490834	25551.0761517173	24342.808508399346	28404.24082969189	26958.807715146588	33150.90350004647	31329.673516949377	0.23401190556534657	0.22491245929025142	955.0144978745957	9946.986421865411	909.8598430326092	9476.676562190056
4.550743425820648	15880.324435272069	15495.234198733126	22447.73776126181	21505.605151091735	25577.005225306486	24367.511614661755	28433.068518135795	26986.168479412936	33184.552853504516	31361.47420564398	0.23401218024352427	0.2249127204693148	947.6380589501932	9929.628863099031	902.832312350336	9460.141144337133
4.578163944211368	15896.383318322813	15510.904508639467	22470.45067242486	21527.365162363094	25602.88876359167	24392.171342413196	28461.84565140712	27013.481262301542	33218.143288274434	31393.21921147657	0.23401245985579022	0.22491298633997253	940.2975389845087	9912.07962835487	895.8390031473245	9443.423139429651
4.605749685019276	15912.413382987334	15526.546715932978	22493.123102588517	21549.08639886626	25628.726265612466	24416.787214448468	28490.571673816954	27040.74553642293	33251.674157389985	31424.907923004714	0.23401274449115164	0.22491325698685777	932.9928176749963	9894.33804362733	888.8798008221202	9426.521905779839
4.633501643792551	15928.414312742578	15542.160512082464	22515.75460910004	21570.768436661816	25654.51722865076	24441.358751888736	28519.24602774479	27067.960772554437	33285.14481165982	31456.539726682422	0.23401303424022724	0.22491353249613502	925.7237750090426	9876.403435214423	881.9545910486486	9409.436801992357
4.6614208220780515	15944.385789892955	15557.74558741858	22538.34474773747	21592.410850309618	25680.2611482308	24465.885474182	28547.868153639025	27095.12643964115	33318.55459966865	31488.114006861815	0.23401332919527468	0.22491381295552768	918.4902912628604	9858.275129727088	875.0632597813383	9392.167187030427
4.689508227457455	15960.327495569816	15573.30163113333	22560.893072710474	21614.01321286953	25705.957518120733	24490.366899104512	28576.437490019103	27122.242004797765	33351.902867780256	31519.630145795712	0.23401362945022103	0.22491409845434546	911.2922470101039	9839.952454221435	868.2056932525593	9374.712420231663
4.717764873583629	15976.23910973043	15588.82833127906	22583.39913666056	21635.57509590149	25731.605830333418	24514.802542761307	28604.953473476806	27149.306933309683	33385.18896013958	31551.087523639413	0.23401393510069257	0.2249143890835163	904.1295231095864	9821.43473608885	861.3817779700621	9357.071861299686
4.746191780217212	15992.120311157014	15604.325374767908	22605.862490661366	21657.096069466286	25757.205575127326	24539.19191958758	28633.415538677735	27176.320688634816	33418.412218674996	31582.48551845337	0.23401424624404632	0.2249146849356109	897.0020007123239	9802.721303164028	854.5914007211686	9339.244870379567
4.774789973263409	16007.970777456061	15619.79244737097	22628.282684219397	21678.575702125843	25782.75624100797	24563.53454234962	28661.823118363307	27203.28273240506	33451.5719831012	31613.823506205357	0.23401456297940124	0.22491498610487642	889.9095612633391	9783.811483765021	847.8344485686976	9321.230808037333
4.803560484809025	16023.790185057434	15635.229233717679	22650.659265274484	21700.013560943964	25808.257314729013	24587.82992214607	28690.175643352442	27230.192524428167	33484.66759092183	31645.10086077323	0.23401488540766952	0.2249152926872661	882.852086493629	9764.704606655054	841.1108088527108	9303.029035317712
4.832504353159697	16039.578209213456	15650.635417295025	22672.99178020028	21721.409211486814	25833.708281293446	24612.07756840915	28718.472542543335	27257.049522689347	33517.698377432054	31676.316953947342	0.23401521363158984	0.22491560478046793	875.8294584299438	9745.400001161732	834.4203691906878	9284.638913770206
4.861622622877388	16055.334523998401	15666.010680447056	22695.279773805294	21742.76221782381	25859.10862395539	24636.27698890609	28746.713242915906	27283.853183353473	33550.66367572207	31707.471155433614	0.23401554775575978	0.22491592248393946	868.8415593871614	9725.896997132339	827.76301747869	9266.05980548542
4.890916344818065	16071.058802307341	15681.35470437413	22717.522789333132	21764.07214252825	25884.457824220994	24660.427689740518	28774.897169533288	27310.602960766897	33583.562816679485	31738.56283285625	0.23401588788667066	0.22491624589893755	861.8882719664252	9706.19492494408	821.1386418867623	9247.29107308574
4.9203865761696335	16086.750715855627	15696.667169132275	22739.72036846359	21785.33854667805	25909.7553618503	24684.52917535383	28803.023745544386	27337.298307459434	33616.39512899287	31769.591351760628	0.23401623413274078	0.22491657512855126	854.9694790652138	9686.293115649372	814.5471308624255	9228.332079785876
4.950034380490085	16102.409935178146	15711.94775363271	22761.8720513135	21806.560989856804	25935.00071485889	24708.58094852692	28831.092392186176	27363.938674146822	33649.15993915514	31800.55607561671	0.2340165866043508	0.2249169102777365	848.0850638679112	9666.190900893882	807.9883731295704	9209.182189415209
4.979860827745887	16118.036129628457	15727.196135641118	22783.977376437448	21827.739030154473	25960.19335951935	24732.582510381657	28859.102528785847	27390.523509732677	33681.8565714667	31831.45636582192	0.23401694541387957	0.22491725145334865	841.2349098486593	9645.887612992898	801.462257688574	9189.840766445734
5.009866994350591	16133.628967378252	15742.411991777228	22806.035880828946	21848.872224168565	25985.332770363304	24756.53336038277	28887.053572763547	27417.052261311095	33714.48434803925	31862.29158170482	0.23401731067574016	0.22491759876417683	834.4189007693785	9625.382584933192	794.9686738136224	9170.307176000439
5.040053963203681	16149.18811541644	15757.594997514076	22828.04709992116	21869.96012700491	26010.418420182872	24780.43299633935	28914.944939634563	27443.5243741688	33747.04258879907	31893.06108052815	0.23401768250641644	0.22491795232097983	827.6369206810487	9604.675150421448	788.5075110557955	9150.58078391198
5.070422823729659	16164.71323954867	15772.74482717771	22850.010567588273	21891.002292279023	26035.449780032974	24804.280914407052	28942.776043012356	27469.939291788007	33779.53061149126	31923.764217492877	0.23401806102450082	0.22491831223652098	820.8888539299369	9583.76464399416	782.078659243416	9130.660956762731
5.100974671917351	16180.204004396724	15787.861153946538	22871.925816146628	21911.99827211711	26060.426319233346	24828.076609089803	28970.54629461137	27496.29645584891	33811.947731683664	31954.400345741615	0.2340184463507331	0.22491867862560622	814.1745851411251	9562.650400854647	775.6820084755891	9110.547061843798
5.131710610359471	16195.660073397456	15802.943649850797	22893.792376355424	21932.94761715715	26085.347505370017	24851.81957324179	28998.255104249223	27522.595306232204	33844.29326277014	31984.968816362318	0.23401883860803901	0.22491905160511802	807.4939992329455	9541.331757077947	769.3174491307	9090.238467281684
5.1626317482924104	16211.08110880276	15817.9919857723	22915.609777418747	21953.84987655051	26110.212804298386	24875.509298069854	29025.90187985065	27548.835281022406	33876.56651597593	32015.46897839274	0.2340192379215691	0.2249194312940569	800.8469814144773	9519.808049621992	762.9848718598951	9069.734542002901
5.193739201636265	16226.466771678468	15833.005831443716	22937.377546986216	21974.704597962867	26135.02168014472	24899.145273135236	29053.486027449748	27575.015816510208	33908.76680036101	32045.90017882387	0.23401964441874015	0.22491981781357603	794.233417174546	9498.07861621771	756.6841675850446	9049.034655733034
5.225034093035115	16241.816721903926	15847.984855448232	22959.0952111546	21995.51132757571	26159.773595308732	24922.72698635603	29081.00695119345	27601.136347195727	33940.893422824854	32076.261762604376	0.23402005822927688	0.22492021128702414	787.6531922967406	9476.142795599997	750.4152275085216	9028.138179155998
5.256517551897525	16257.13061817153	15862.928725219284	22980.762294469412	22016.26961008803	26184.468010466197	24946.253924009707	29108.464053344942	27627.196305791844	33972.945688111235	32106.55307264521	0.23402047948525154	0.2249206118399819	781.1061928506824	9453.999927423894	744.1779431022587	9007.044483812526
5.288190714437326	16272.408117985999	15877.837107039872	23002.378319926192	22036.978988717387	26209.104384571183	24969.72557073507	29135.85673428681	27653.195123226906	34004.92289881263	32136.773449823457	0.23402090832112835	0.22492101960030417	774.5923051889986	9431.649352277629	737.9722061116481	8985.752942182124
5.320054723714605	16287.648877663822	15892.709666042445	23023.94280897206	22057.63900520187	26233.682174858655	24993.141409535212	29163.184392524498	27679.13222864857	34036.8243553751	32166.92223298751	0.23402134487380685	0.22492143469816195	768.1114159516292	9409.090411755256	731.7979085565312	8964.26292772498
5.352110729676963	16302.85255233275	15907.546066208299	23045.455281507366	22078.24919980134	26258.20083684714	25016.50092177967	29190.446424689908	27705.007049426673	34068.64935610324	32196.99875896116	0.23402178928266512	0.22492185726608194	761.663412067981	9386.322448539548	725.654942729685	8942.573814914562
5.384359889201005	16318.018795931397	15922.345970367463	23066.915255887565	22098.80911129951	26282.659824341725	25039.803587207523	29217.64222554534	27730.81901115731	34100.39719716564	32227.00236254908	0.23402224168960517	0.22492228743899223	755.2481807501754	9363.344806335866	719.5432011944358	8920.684979222715
5.41680336613411	16333.147261208427	15937.109040198067	23088.32224892454	22119.31827700523	26307.058589436405	25063.048883929554	29244.77118798677	27756.567537665796	34132.067172599534	32256.932376541055	0.23402270223909982	0.22492272535426347	748.8656094968901	9340.156829970889	713.4625767875696	8898.595797206275
5.44944233133642	16348.237599722443	15951.83493622638	23109.675775888925	22139.776232754783	26331.39658251759	25086.23628843173	29271.832703048363	27782.25205101106	34163.65857431688	32286.788131717836	0.23402317107823772	0.22492317115175417	742.5155860917293	9316.757865406573	707.4129626172362	8876.305646515451
5.482277962723094	16363.28946184112	15966.523317826104	23130.975350511457	22160.182512913205	26355.673252266522	25109.365275577413	29298.826159905835	27807.871971488777	34195.17069210924	32316.56895685558	0.23402364835677109	0.22492362497385746	736.1979986003716	9293.147259738296	701.3942520630662	8853.813905922696
5.515311445306831	16378.30249674096	15981.173843218492	23152.220484985235	22180.536650376765	26379.888045662763	25132.43531861102	29325.750945881013	27833.42671763591	34226.60281365386	32346.274178731946	0.23402413422716536	0.2249240869655428	729.9127353753429	9269.324361297302	695.4063387747738	8831.119955350645
5.548543971240616	16393.27635240672	15995.78616947161	23173.41068996754	22200.83817657433	26404.040407987148	25155.44588916036	29352.606446445803	27858.915706234053	34257.9542245193	32375.903122130785	0.2340246288446474	0.22492455727440813	723.6596850549104	9245.288519678637	689.4491166739608	8808.223175932653
5.581976739860765	16408.210675631177	16010.359952500632	23194.545474582206	22221.086621470135	26428.129782825446	25178.39645724062	29379.392045226938	27884.33835231438	34289.22420817183	32405.455109848765	0.23402513236725547	0.22492503605072306	717.4387365579023	9221.039085704833	683.5224799537682	8785.122950037941
5.615610957730194	16423.105112014327	16024.894847067062	23215.62434642122	22241.281513565198	26452.155612071107	25201.286491256826	29406.107124009737	27909.694069161047	34320.41204598075	32434.929462700118	0.23402564495589043	0.22492552344748004	711.2497790819616	9196.575411452912	677.6263230712502	8761.818661221303
5.649447838681973	16437.95930596315	16039.390506778762	23236.64681154719	22261.422379899846	26476.117335929044	25224.115458007556	29432.751062743067	27934.982268315965	34351.51701722516	32464.325499523104	0.23402616677436838	0.22492601962044267	705.0927021165262	9171.896850457415	671.7605407588417	8738.309694400989
5.6834886038631165	16452.772900691376	16053.846584089772	23257.61237449586	22281.508746055995	26500.01439291945	25246.882822688367	29459.32323954431	27960.202359583287	34382.53839910066	32493.64253718608	0.234026697989473	0.22492652472819638	698.9673954283935	9147.002757561393	665.9250280178967	8714.595435822383
5.717734481778674	16467.545538218703	16068.262730300015	23278.52053827786	22301.540136159318	26523.84621988084	25269.588048895253	29485.823030703432	27985.35375103383	34413.475466725155	32522.87989059351	0.2340272387710088	0.2249270389321997	692.8737490637577	9121.892488987185	660.1196801164187	8690.675273056142
5.75218670833605	16482.276859370657	16082.638595555101	23299.370804381484	22321.51607288161	26547.61225197418	25292.230598628146	29512.24981068844	28010.4358490097	34444.32749314611	32552.03687269235	0.23402778929185786	0.22492756239683565	686.8116533543798	9096.56540245749	654.3443925878382	8666.548595031723
5.786846526889619	16496.966503778138	16096.973828846072	23320.162672775034	22341.436077443148	26571.311922686597	25314.809932294487	29538.60295215019	28035.448058129008	34475.09374934728	32581.112794478333	0.23402834972803324	0.22492809528946622	680.780998910428	9071.02085713856	648.5990612382302	8642.214792166837
5.821715188285586	16511.614109876977	16111.26807800947	23340.89564190923	22361.299669615426	26594.944663835195	25337.325508713402	29564.881825927463	28060.389781291073	34505.773504255616	32610.106965003022	0.23402892025873795	0.22492863778048527	674.7816766226315	9045.258213720284	642.8835821402608	8617.67325632833
5.856793950907131	16526.21931490768	16125.520989726932	23361.56920871992	22381.10636772344	26618.509905571194	25359.77678511912	29591.085801052337	28085.260419681043	34536.366024748575	32639.01869138018	0.23402950106642118	0.22492919004337394	668.8135776622803	9019.276834446937	637.1978516303934	8592.92338083312
5.892084080719833	16540.781754914937	16139.732209525144	23382.182868630614	22400.85568864842	26642.007076383892	25382.163217165107	29617.21424475546	28110.059372775195	34566.870575661385	32667.847278792808	0.23403009233683925	0.2249297522547579	662.8765934791882	8993.076083133928	631.541766314418	8567.964560570195
5.927586851317345	16555.301064747342	16153.90138177574	23402.73611555523	22420.547147830534	26665.43560310493	25404.484258928125	29643.266522471553	28134.786038346123	34597.28641979446	32696.59203050027	0.2340306942591132	0.22493032459446144	656.9706158036133	8966.65532524325	625.9152230618638	8542.796191954985
5.963303543967366	16569.77687805706	16168.028149695025	23423.22844190092	22440.18025927148	26688.794910912588	25426.73936291215	29669.24199784509	28159.43981246792	34627.61281792126	32725.25224784529	0.23403130702579167	0.22493090724556855	651.0955366428243	8940.013927880675	620.3181190102478	8517.417673040181
5.999235447657878	16584.208827299393	16182.112155344132	23443.659338570764	22459.75453553763	26712.084423336077	25448.927980053002	29695.140032735897	28184.020089522044	34657.84902879587	32753.82723026177	0.23403193083291343	0.2249315003944811	645.2512482822058	8913.151259839535	614.7503515619901	8491.828403503634
6.035383859143656	16598.59654373251	16196.153039628613	23464.02829496679	22479.269487762507	26735.30356226005	25471.049559722174	29720.959987225047	28208.526262202362	34687.994309161026	32782.316275281744	0.2340325658800686	0.2249321042309788	639.4376432843856	8886.066691651009	609.2118183798157	8466.02778463997
6.071750082993084	16612.939657417075	16210.15044229847	23484.33479899287	22498.724625649906	26758.451747929168	25493.103549731466	29746.701219620834	28232.95772152106	34718.04791375629	32810.71867854331	0.23403321237046565	0.22493271894828026	633.6546144897002	8858.759595622309	603.702417396591	8440.015219524503
6.108335431635222	16627.23779721594	16224.104001948217	23504.578337057832	22518.119457477103	26781.528398952792	25515.08939633763	29772.36308646489	28257.313856814708	34748.00909532633	32839.033733798715	0.23403387051099522	0.22493334474310694	627.902055013692	8831.229345850646	598.2220468037995	8413.790112910792
6.145141225407182	16641.49059079379	16238.013356016412	23524.75839407844	22537.453490097403	26804.532932309638	25537.006544246466	29797.944942538295	28281.594055749498	34777.87710462929	32867.26073292165	0.2340345405122984	0.22493398181574498	622.1798582508927	8803.47531832382	592.770605059166	8387.351871366613
6.182168792601758	16655.69766461695	16251.878140786075	23544.874453482847	22556.726228943982	26827.46476335297	25558.85443661822	29823.44614086826	28305.79770432817	34807.65119044582	32895.39896591633	0.2340352225888339	0.22493463037011094	616.4879178671399	8775.496890850365	587.3479908819427	8360.699903260916
6.2194194695153895	16669.858643952753	16265.697991384117	23564.92599721332	22575.937178032356	26850.323305814938	25580.632515071575	29848.866032733917	28329.924186895252	34837.330599587054	32923.44772092475	0.23403591695894752	0.2249352906138176	610.8261278024875	8747.29344315175	581.9541032511042	8333.833618775941
6.256894600496366	16683.97315286953	16279.472541781644	23584.912505730008	22595.085839964195	26873.107971812202	25602.340219689107	29874.20396767358	28353.972886143994	34866.914576904375	32951.40628423594	0.23403662384494378	0.2249359627582408	605.1943822778994	8718.864357003942	576.5888414129731	8306.752430060878
6.294595537993358	16698.040814236258	16293.20142479384	23604.83345801427	22614.171715930555	26895.81817185102	25623.97698902212	29899.459293491316	28377.943183122676	34896.402365298374	32979.27394029447	0.23403734347315597	0.22493664701858918	599.592575782619	8690.209016100504	571.2521048705094	8279.455751130357
6.332523642604218	16712.061249722035	16306.884272079735	23624.688331571833	22633.194305715067	26918.453314832183	25645.54226009552	29924.631356263522	28401.834457240784	34925.79320572784	33007.049971708824	0.23403807607402144	0.22493734361397086	594.0206030758563	8661.326806119643	565.9437933846493	8251.942997914739
6.370680283125076	16726.034079795827	16320.520714142198	23644.47660243634	22652.153107697435	26941.012808056435	25667.035468412952	29949.71950034591	28425.646086275763	34955.08633721923	33034.73365926047	0.23403882188215466	0.2249380527674673	588.478359197441	8632.217114932835	560.6638069834444	8224.213588446379
6.40906683659976	16739.958923726437	16334.110380328228	23664.197745173416	22671.047618857458	26963.49605723048	25688.456047962623	29974.723068381227	28449.377446380342	34984.28099687714	33062.324281913636	0.23403958113642284	0.22493877470620385	582.965739457286	8602.87933249399	555.4120459503611	8196.266942737624
6.447684688369473	16753.83539958181	16347.652898828383	23683.85123288371	22689.877334777895	26985.902466471864	25709.803431221804	29999.641401305817	28473.02791208854	35013.37641989318	33089.82111682356	0.23404035408002544	0.22493950966142456	577.4826394300326	8573.312850815244	550.1884108249214	8168.102482828312
6.486535232122802	16767.663124228795	16361.147896677108	23703.43653720675	22708.64174964868	27008.231438314826	25731.077049162937	30024.473838357102	28496.596856323293	35042.37183955627	33117.223439346664	0.23404114096057047	0.22494025786856453	572.0289549681474	8543.517064196058	544.9928024118417	8139.719632964581
6.525619869945995	16781.441713333024	16374.59499975264	23722.953128325044	22727.340356270517	27030.48237371636	25752.276331259007	30049.21971708152	28520.08365040352	35071.266487263245	33144.53052305004	0.23404194203015594	0.22494101956732934	566.6045821908046	8513.49136911612	539.8251217668294	8111.117819448933
6.564940012373588	16795.170781358218	16387.993832776763	23742.40047496738	22745.97264605848	27052.654672061562	25773.400705488915	30073.878373341482	28543.487664051034	35100.05959252851	33171.74163972085	0.23404275754545045	0.22494179500176972	561.2094174899394	8483.235164368525	534.6852702056058	8082.296470803209
6.604497078439295	16808.849941566332	16401.344019315082	23761.77804441345	22764.538109046265	27074.747731170337	25794.449598343694	30098.44914132405	28566.808265398486	35128.75038299558	33198.856059376936	0.23404358776777748	0.22494258442036283	555.8433575250092	8452.74785103742	529.5731493032072	8053.255017818883
6.644292495727218	16822.47880601671	16414.64518177676	23781.085302497086	22783.03623388986	27096.760947302646	25815.42243483211	30122.931353547883	28590.044820996507	35157.33808444677	33225.873050276474	0.2340444329631988	0.2249433880760903	550.5062992223538	8422.02883252874	524.4886608879315	8023.992893506773
6.684327700423376	16836.05698556612	16427.8969414146	23800.321713610912	22801.4665078717	27118.693715165387	25836.318638486675	30147.324340872114	28613.196695821607	35185.82192081501	33252.791878928576	0.23404529340260272	0.224944206226523	545.1981397775817	8391.077514663339	519.4317070408724	7994.509533139877
6.724604137367524	16849.58408986808	16441.098918324788	23819.486740709974	22819.828416904456	27140.545427918096	25857.137631369398	30171.62743250378	28636.26325328353	35214.20111419418	33279.611810103284	0.23404616936178754	0.2249450391339018	539.9187766524847	8359.893305675127	514.4021901020315	7964.804374391213
6.76512326010531	16863.05972737277	16454.250731447184	23838.579845316333	22838.121445535682	27162.31547717985	25877.878834078594	30195.83995600683	28659.243855233883	35242.47488485115	33306.33210684305	0.23404706112155585	0.22494588706522425	534.6681075781235	8328.475616311654	509.4000126674073	7934.876857338473
6.805886530940724	16876.483505326494	16467.351998565053	23857.600487523134	22856.345076951653	27184.00325303548	25898.541665754612	30219.96123731022	28682.137861973653	35270.642451236854	33332.952030472996	0.2340479689678024	0.22494675029232974	529.4460305488319	8296.82385979034	504.4250775799155	7904.726424378343
6.846895420988873	16889.85502977132	16480.402336304916	23876.5481259989	22874.498792981605	27205.608144042235	25919.125544086197	30243.990600716566	28704.944632261406	35298.70302999807	33359.470840611844	0.23404889319160746	0.22494762909198904	524.2524438262335	8264.937451911159	499.4772879408556	7874.352520447224
6.888151410229076	16903.173905544754	16493.40136013678	23895.4222179921	22892.582074102436	27227.129537236615	25939.629885317387	30267.92736891106	28727.663523322008	35326.65583598947	33385.887795183735	0.23404983408933117	0.22494852374599236	519.0872459347011	8232.815811038017	494.5565471042064	7843.754592980258
6.92965598755826	16916.439736279168	16506.348684373854	23914.222219335334	22910.59439944282	27248.56681814089	25960.054104253653	30291.770862970006	28750.293890854697	35354.50008228532	33412.2021504291	0.23405079196270914	0.2249494345412408	513.9503356629866	8200.458358176053	489.66275867348304	7812.932091913186
6.971410650844719	16929.652124401524	16519.243922172533	23932.947584450118	22928.53524678783	27269.919370770378	25980.39761426881	30315.520402370228	28772.835089041928	35382.234980192174	33438.41316091649	0.23405176711895068	0.2249503617698416	508.8416120656766	8167.864517049864	484.7958265043562	7781.884469781071
7.01341690698215	16942.81067113292	16532.0866855323	23951.59776635144	22946.404092583398	27291.186577640365	26000.659827311672	30339.175304998153	28795.286470557883	35409.85973926124	33464.5200795542	0.2340527598708386	0.2249513057291988	503.7609744569636	8135.033714049496	479.9556547020329	7750.611181715503
7.055676271944047	16955.91497648799	16544.876585295602	23970.17221665222	22964.20041194098	27312.36781977307	26020.840153912937	30362.73488715887	28817.647386577475	35437.37356730078	33490.522157602296	0.2340537705368294	0.2249522667221132	498.7083224141388	8101.96537833754	475.1421476235264	7719.111685534008
7.098190270838397	16968.964639274618	16557.613231147872	23988.670385568326	22981.923678642328	27333.462476705176	26040.938003192317	30386.198463585966	28839.917186785435	35464.77567038941	33516.41864468486	0.23405479944115773	0.2249532450568787	493.68355577794136	8068.658941923641	470.35520987573545	7687.385441764258
7.1409604379627405	16981.959257093353	16570.296231617293	24007.091721923272	22999.573365144188	27354.469926495116	26060.95278286556	30409.56534745099	28862.09521938538	35492.06525288897	33542.20878880227	0.23405584691394002	0.2249542410473825	488.6865746473777	8035.113839615136	465.5947463128832	7655.431913652457
7.183988316859528	16994.89842633687	16582.925194074713	24025.43567315299	23017.148942583088	27375.389545730428	26080.883899251607	30432.834850373147	28884.180831109057	35519.24151745776	33567.89183634367	0.23405691329128422	0.22495525501320623	483.71727938129334	8001.329509101808	460.8606620361097	7623.250567204319
7.227275460371831	17007.781742189447	16595.499724733414	24043.701685310847	23034.64988078019	27396.220709535417	26100.730757279835	30456.006282429204	28906.173367225772	35546.30366506406	33593.46703209964	0.23405799891539478	0.22495628727973208	478.77557060017716	7967.30539104715	456.1528623973136	7590.840871304274
7.270823430699384	17020.608798626527	16608.019428649197	24061.889203072773	23052.07564824653	27416.962791579015	26120.49276049783	30479.078952163803	28928.0721715522	35573.25089500007	33618.93361927553	0.23405910413468697	0.2249573381782435	473.8613491827855	7933.040929073468	451.471252992691	7558.202297657728
7.31463379945495	17033.379188413975	16620.483909719835	24079.997669742148	23069.425712187578	27437.61516408236	26140.169311078334	30502.052166599377	28949.876586461658	35600.08240489548	33644.29083950388	0.23406022930389808	0.224958408046038	468.9745162646868	7898.535569803789	446.81573966529686	7525.334320886992
7.358708147721062	17046.092503107586	16632.892770685292	24098.026527255057	23086.69953850886	27458.17719782686	26159.75980982753	30524.925231246678	28971.58595289451	35626.79739073187	33669.537932858555	0.2340613747842034	0.22495949722653247	464.11497323791264	7863.788762902841	442.18622850533575	7492.236418586224
7.403048066107065	17058.748333052306	16645.24561312719	24115.975216185307	23103.896591820714	27478.64826216203	26179.263656192263	30547.69745011502	28993.19961036773	35653.39504685662	33694.67413786759	0.23406254094333184	0.22496060606937662	459.28262175421696	7828.799961190671	437.5826258448069	7458.908071294427
7.447655154806527	17071.346267381894	16657.542037468764	24133.843175750157	23121.01633544375	27499.027725014097	26198.68024826816	30570.368125723566	29014.716896985305	35679.87456599822	33719.69869152734	0.23406372815568735	0.22496173493056593	454.4773637201288	7793.568620615639	433.0048382623936	7425.348762611859
7.49253102365499	17083.885894017847	16669.781642974496	24151.62984381512	23138.058231413997	27519.314952893732	26218.008982807518	30592.93655911142	29036.137149448357	35706.235139280245	33744.61082931613	0.23406493680246848	0.22496288417255597	449.69910129660275	7758.094200295396	428.4527725796215	7391.557979208417
7.537677292188054	17096.366799669	16681.964027749953	24169.33465689979	23155.021740488435	27539.509310904832	26237.249255227405	30615.402049849155	29057.459703065826	35732.475956236885	33769.40978520866	0.23406616727179347	0.2249640541643828	444.9477368995431	7722.376162595116	423.9263358619646	7357.5352108851075
7.583095589699846	17108.788569830544	16694.088788741486	24186.957050183042	23171.906322150404	27559.610162752717	26256.40045961792	30637.763896049564	29078.683891764947	35758.59620482777	33794.09479169025	0.2340674199588243	0.2249652452817784	440.2231731979409	7686.413973139599	419.42543541436316	7323.279950550757
7.628787555301809	17121.150788783394	16706.155521735716	24204.496457508707	23188.711434614834	27579.616870752914	26275.461988750136	30660.021394379182	29099.809048101783	35784.595071453645	33818.665079771126	0.2340686952658977	0.22496645790729736	435.5253131168429	7650.207100926898	414.94997878483264	7288.791694344021
7.674754837981857	17133.45303959344	16718.163821359456	24221.952311391316	23205.436534834207	27599.528795839993	26294.433234085012	30682.17384006979	29120.834503272497	35810.47174097209	33843.11987900158	0.2340699936026519	0.2249676924304367	430.8540598314721	7613.75501828175	410.499873765104	7254.069941700436
7.720999096663877	17145.694904110456	16730.11328107927	24239.324043021472	23222.08107850407	27619.345297576074	26313.313585781678	30704.220526929763	29141.759587124325	35836.225396713075	33867.458417486916	0.23407131538616385	0.22496894924776542	426.2093167671701	7577.057200909592	406.0750283814268	7219.114195229486
7.767522000267617	17157.875962967377	16742.0034932008	24256.61108227175	23238.644520068377	27639.06573415997	26332.10243270574	30726.16074735595	29162.5836281663	35861.85522049522	33891.679921902054	0.2340726610410816	0.22497022876305178	421.5909876032383	7540.113128027879	401.67535090388265	7183.923960962333
7.814325227768903	17169.995795579423	16753.83404886883	24273.812857702636	23255.126312725948	27658.689462436367	26350.79916243878	30747.993792345762	29183.30595358146	35887.36039264231	33915.783617507936	0.23407403099976218	0.22497153138739406	416.99897626857273	7502.922282331623	397.3007498414372	7148.498748287559
7.861410468260233	17182.053980142973	16765.604538066364	24290.928796568147	23271.525908435637	27678.215837904794	26369.403161286424	30769.718951509018	29203.92588923754	35912.740091999534	33939.768728166186	0.2340754257024143	0.22497285753935484	412.43318694090704	7465.484150057659	392.9511339382152	7112.838069968857
7.908779421011744	17194.050093634727	16777.314549614417	24307.95832482201	23287.842757922666	27697.64421472914	26387.913814287862	30791.33551308042	29224.44275969917	35937.99349595057	33963.63447635558	0.23407684559723882	0.22497420764509635	407.8935240456485	7427.798221005127	388.6264121766435	7076.941442238167
7.956433795532517	17205.983711810404	16788.963671171212	24324.900867123328	23304.076310684195	27716.973945746693	26406.330505224418	30812.84276393157	29244.855888239217	35963.11978043414	33987.38008318756	0.2340782911405756	0.22497558213851998	403.3798922591959	7389.863988660276	384.3264937775093	7040.808384859003
8.004375311632296	17217.854409204047	16800.551489232006	24341.75584684321	23320.226014995893	27736.204382478376	26424.652616629424	30834.239989584283	29265.16459685139	35988.118119962135	34011.004768423256	0.23407976279705126	0.22497698146140474	398.89219650329323	7351.680950157344	380.0512881988543	7004.438421169296
8.052605699483543	17229.66175912638	16812.077589128145	24358.522686070195	23336.29131791757	27755.334875137538	26442.87952979699	30855.526474222366	29285.36820626185	36012.98768763598	34034.50775048932	0.23408126103972926	0.224978406063553	394.4303419466596	7313.248606353067	375.800705128815	6967.831077992916
8.101126699683881	17241.405333664115	16823.541555026484	24375.20080561717	23352.271665299413	27774.364772640583	26461.01062479143	30876.701500705556	29305.466035941565	36037.72765516553	34057.888246494826	0.23408278635026625	0.22497985640293644	389.9942340045236	7274.566461896524	371.57465449452866	6930.985885874368
8.149940063318896	17253.084703678232	16834.942969928838	24391.78962502696	23368.166501788437	27793.293422616112	26479.045280457223	30897.76435058165	29325.45740411902	36062.337192886014	34081.14547224849	0.23408433921906543	0.2249813329458424	385.58377833414124	7235.634025187232	367.37304645602126	6893.902379013598
8.199047552025359	17264.69943880298	16846.281415671074	24408.28856257905	23383.975270834457	27812.120171415372	26496.98287442817	30918.71430410031	29345.341627792513	36086.81546977686	34104.27864227546	0.23408592014543783	0.2249828361670294	381.1988808407914	7196.450808553025	363.19579140498536	6856.580095306039
8.248450938054788	17276.249107444448	16857.556472922457	24424.69703529589	23399.697414696693	27830.844364122313	26514.82278313749	30939.55064022635	29365.118022743143	36111.161653480034	34127.28696983503	0.23408752963776333	0.22498436654987758	376.8394476728281	7157.016328223981	359.0427999687381	6819.018576469272
8.298152004337403	17287.733276779156	16868.76772118486	24441.01445894936	23415.33237445012	27849.465344563872	26532.564381827673	30960.272636653397	29384.785903547738	36135.37491031882	34150.16966693829	0.23408916821365744	0.22498592458654823	372.5053852201672	7117.330104353838	354.9139830042259	6781.21736799553
8.348152544546481	17299.151512752524	16879.914738791744	24457.240248067144	23430.879589991822	27867.982455320172	26550.20704456033	30980.879569817414	29404.344583591752	36159.45440531652	34172.92594436571	0.23409083640013797	0.22498751077814239	368.19660011387896	7077.3916610796	350.80925159872277	6743.176019214094
8.398454363163072	17310.503380077353	16890.997102907342	24473.37381593934	23446.338500047626	27886.395037735096	26567.750144226353	31001.370714910743	29423.793375082656	36183.399302215796	34195.55501168552	0.23409253473379757	0.2249891256348644	363.91299922869075	7037.200526625849	346.7285170707619	6704.894083373249
8.449059275541144	17321.788442232337	16902.014389525637	24489.41457462527	23461.708542178654	27904.702431927068	26585.193052556213	31021.74534589637	29443.131589063316	36207.20876349835	34218.05607727192	0.23409426376097658	0.22499076967618775	359.65448967850534	6996.756233276799	342.6716909688257	6666.371117673814
8.49996910797308	17333.006261460185	16912.966173469424	24505.361934959787	23476.98915278809	27922.90397679943	26602.535140130287	31042.002735521797	29462.358535425672	36230.881950404124	34240.42834832383	0.2340960240379429	0.22499244343102365	355.42097881564405	6956.058317429386	338.6386850696581	6627.606683289632
8.551185697755594	17344.156398766052	16923.852028389087	24521.215306560338	23492.179767127684	27940.99901005153	26619.775776389266	31062.142155333822	29481.473522924287	36254.418022951715	34262.67103088349	0.23409781613107114	0.22499414743789392	351.2123742350377	6915.106319736689	334.62941137934104	6588.600345458835
8.602710893256043	17355.23841391579	16934.67152676166	24536.974097833776	23507.279819304877	27958.986868189862	26636.914329644937	31082.162875693226	29500.475859190607	36277.81613995862	34284.783329855905	0.23409964061702793	0.22499588224510456	347.02858376695076	6873.899785014801	330.6437821298605	6549.351673458703
8.654546553979111	17366.251865433813	16945.424239889362	24552.637715982848	23522.28874228919	27976.866886538617	26653.950167090483	31102.064165789077	29519.36485074654	36301.07545906121	34306.76444902761	0.23410149808295935	0.22499764841092534	342.8695154777961	6832.438262335025	326.6817097784078	6509.860240670852
8.706694550633951	17377.196310601365	16956.109737898514	24568.205567013476	23537.205967919428	27994.638399251362	26670.882654811623	31121.845293654118	29538.139803019076	36324.19513673594	34328.613591086636	0.23410338912668008	0.22499944650377124	338.7350776754902	6790.721305182204	322.7431070129096	6470.125624734908
8.759156765201672	17388.071305454552	16966.727589738293	24583.677055741733	23552.030926910742	28012.300739322378	26687.711157797654	31141.505526180008	29556.800020354836	36347.17432832044	34350.32995764249	0.23410531435687099	0.22500127710238696	334.6251789003145	6748.748471341096	318.8278867433546	6430.147407443263
8.811935091003267	17398.876404781968	16977.277363179077	24599.051585800546	23566.763048861256	28029.853238597756	26704.435039952114	31161.044129132213	29575.344806034194	36370.0121880343	34371.91274924567	0.23410727439327625	0.22500314079603584	330.53972792607965	6706.51932297647	314.9359621020849	6389.925174806267
8.865031432767935	17409.611162122674	16987.758624811137	24614.328559646976	23581.401762259356	28047.29522778716	26721.05366410409	31180.46036716569	29593.77346228629	36392.707869000835	34393.36116540825	0.23410926986690267	0.22500503818469164	326.4786337641126	6664.033426771872	311.0672464488016	6349.458517209627
8.918447706701835	17420.275129763948	16998.17094004313	24629.507378569426	23595.94649449091	28064.62603647566	26737.566392019777	31199.75350384079	29612.085290304087	36415.26052326913	34414.67440462461	0.2341113014202292	0.2250069698792327	322.4418056579307	6621.290353899822	307.22165336454054	6308.7470293566585
8.972185840557227	17430.867858738813	17008.51387310039	24644.58744269463	23610.396671846225	28081.84499313529	26753.972584413423	31218.92280163875	29630.27959025918	36437.66930183567	34435.851664391936	0.2341133697074121	0.2250089365016421	318.4291530835908	6578.289680080488	303.3990966518177	6267.790310334414
9.02624777370205	17441.38889882372	17018.786987023348	24659.568150995085	23624.751719527485	28098.951425137242	26770.27160095927	31237.967521978102	29648.35566131736	36459.93335466713	34456.89214123157	0.23411547539450173	0.2250109386852104	314.4405857498932	6535.030985644087	299.5994903378305	6226.587963731028
9.080635457189915	17451.837798535893	17028.989843665793	24674.448901296215	23639.011061656067	28115.94465876373	26786.462800303092	31256.88692523062	29666.312801654047	36482.05183072274	34477.795030710375	0.23411761915965584	0.22501297707474016	310.4760135949182	6491.513855534606	295.8227486658143	6185.1395975239575
9.135350853830497	17462.214105130675	17039.122003692737	24689.22909028366	23653.17412127948	28132.824019220174	26802.54554007357	31275.680270737797	29684.150308469456	36504.02387797708	34498.559527461766	0.23411980169336405	0.22501505232675825	306.53534678861615	6447.737879416905	292.0687861008628	6143.444824262522
9.190395938260405	17472.51736459893	17049.183026578907	24703.90811351086	23667.240320379333	28149.588830647674	26818.51917689477	31294.34681682757	29701.86747800505	36525.848643443605	34519.184825208395	0.23412202369866988	0.22501716510972725	302.61849573085783	6403.702651708387	288.3375173298118	6101.503261129372
9.245772697014415	17482.747121664095	17059.1724706065	24718.485365406363	23681.209079878463	28166.238416135333	26834.38306639783	31312.885820831005	29719.46360555919	36547.5252731979	34539.67011678377	0.2341242858914014	0.2250193161042657	298.72537104884395	6359.407771573402	284.628857254138	6059.314529840834
9.301483128597186	17492.902919779226	17069.089892863063	24732.960239281256	23695.07981964844	28182.772097732697	26850.13656323295	31331.296539099185	29736.93798550324	36569.05291240134	34560.01459415469	0.23412658900040442	0.22502150600336893	294.8558835966687	6314.852842999622	280.9427209938294	6016.878256809898
9.357529243555355	17502.984301123925	17078.93484923936	24747.332127336707	23708.851958517153	28199.18919646248	26865.77902108189	31349.578227020353	29754.289911297943	36590.43070532512	34580.21744844392	0.23412893376777943	0.22502373551263355	291.0099444583466	6270.037474901415	277.27902388651273	5974.194073165767
9.413913064550128	17512.99080660136	17088.70689442706	24761.60042067176	23722.524914276433	28215.489032333557	26881.30979267009	31367.730139037554	29771.518675509986	36611.6577953749	34600.277869953185	0.23413132094912467	0.22502600535048975	287.18746494385414	6224.961281123571	273.63768148748204	5931.261614838615
9.47063662643026	17522.921975834844	17098.40558191656	24775.76450929076	23736.098103689917	28231.670924353682	26896.72822977961	31385.75152866589	29788.623569828942	36632.733325115114	34620.19504818664	0.2341337513137811	0.22502831624843386	283.3883565845317	6179.62388038449	270.0186095634126	5888.080522472039
9.527701976305488	17532.777347164272	17108.030463993975	24789.823782110754	23749.570942500086	28247.734190542214	26912.033683260765	31403.641648509914	29805.603885083336	36653.656436293524	34639.96817187343	0.2341362256450845	0.22503066895126886	279.61253114117426	6134.0248965276405	266.4217240984144	5844.650441619568
9.585111173620431	17542.55645764314	17117.581091739266	24803.77762696998	23762.942845436955	28263.67814794414	26927.22550304612	31421.39975028254	29822.458911258833	36674.42626986745	34659.59642899279	0.23413874474062102	0.22503306421734387	275.85990059698815	6088.163958434947	262.84694129010313	5800.971022725105
9.642866290228868	17552.258843034277	17127.057015022856	24817.625430634682	23776.213226224907	28279.50211264232	26942.303038162023	31439.02508482193	29839.18793751434	36695.041966027995	34679.07900679668	0.23414130941248637	0.2250355028188059	272.1303771562816	6042.04070004914	259.29417754820315	5757.041921152733
9.700969410468568	17561.884037806583	17136.45778250344	24831.36657880761	23789.38149759139	28295.205399771665	26957.265636742723	31456.51690211069	29855.79025220046	36715.50266422676	34698.415091835355	0.23414392048755162	0.2250379855418482	268.42387324781157	5995.654760528356	255.76334949597367	5712.862797274254
9.75942263123647	17571.431575130864	17145.78294162454	24845.000456135436	23802.44707127401	28310.787323532168	26972.112646042402	31473.874451293817	29872.265142876116	36735.80750320142	34717.60386998082	0.23414657880773257	0.2250405131869685	264.7403015215823	5949.005784232169	252.25437396610505	5668.433316455223
9.818228062064373	17580.900986876037	17155.032038611935	24858.526446216958	23815.409358029152	28326.24719720301	26986.84341244919	31491.096980697876	29888.61189632723	36755.95562100253	34736.6445264527	0.23414928523026624	0.2250430865692308	261.07957484631334	5902.093420719728	248.76716800461872	5623.753149188124
9.877387825195074	17590.29180360462	17164.20461847019	24871.943931610465	23828.267767639416	28341.584333155603	27001.457281497915	31508.183737849075	29904.829798583996	36775.94615501946	34755.53624584266	0.23415204062798836	0.2250457065185291	257.4416063114186	5854.917324878275	245.3016488647263	5578.821971030906
9.936904055658934	17599.603554568905	17173.30022497955	24885.252293842383	23841.021708921868	28356.79804286833	27015.953597883756	31525.13396949329	29920.91813493942	36795.778242008404	34774.27821214023	0.23415484588961985	0.22504837387986223	253.82630922735552	5807.4771569808945	241.85773401154438	5533.639462765306
9.996778901350961	17608.83576770615	17182.318400692595	24898.450913414657	23853.670589736157	28371.887636939904	27030.331705475877	31541.946921614595	29936.876189967646	36815.4510181188	34792.869608758585	0.23415770192005747	0.22505108951360508	250.23359711808735	5759.77258259058	238.4353411163611	5488.205310342833
10.05701452310831	17617.9879696341	17191.25868693056	24911.539169812968	23866.213816992324	28386.852425103647	27044.590947330762	31558.621839454925	29952.703247542275	36834.963618921305	34811.309618560255	0.23416060964066843	0.2250538542957949	246.66338372966857	5711.803272810765	235.03438805922633	5442.519204988144
10.117613094788254	17627.059685646465	17200.12062377986	24924.516441514992	23878.650796659218	28401.691716242072	27058.730665706382	31575.157967534054	29968.39859085533	36854.31517943598	34829.59742388386	0.23416356998959187	0.22505666911841207	243.11558302148478	5663.568904158659	231.65479292618693	5396.580843221396
10.178576803346665	17636.05043970761	17208.903750088146	24937.38210599794	23890.980933772335	28416.404818400584	27072.750202075676	31591.554549668774	29983.961502435868	36873.504834159816	34847.73220657026	0.2341665839220461	0.225059534889676	239.59010916869738	5615.069158684462	228.29647400946124	5350.389926907606
10.239907848916916	17644.959754447933	17217.607603460594	24950.13553974721	23903.203632442368	28430.991038802636	27086.648897140953	31607.810828993624	29999.391264169513	36892.53171709607	34865.713147990056	0.23416965241063928	0.22506245253434098	236.08687656346592	5566.3037240495905	224.959349807963	5303.946163333021
10.301608444889292	17653.787151158373	17226.231720255655	24962.776118264122	23915.318295863126	28445.449683863862	27100.426090847774	31623.926047980698	30014.68715731731	36911.39496178257	34883.5394290703	0.23417277644569	0.2250654229939961	232.60579980915645	5517.272293491289	221.64333902313956	5257.249265191145
10.363680817990868	17662.53214978518	17234.775635580965	24975.30321607424	23927.324326319947	28459.780059207034	27114.081122399282	31639.899448460277	30029.84846253546	36930.09370132121	34901.21023032232	0.23417595703554886	0.22506844722737596	229.14679372374667	5467.974565927871	218.34836056065978	5210.298950655386
10.426127208365882	17671.194268924264	17243.238883288905	24987.716206735444	23939.22112519788	28473.981469676743	27127.613330270487	31655.730271641372	30044.874459894876	36948.6270684073	34918.72473186938	0.23417919520692967	0.2250715262106737	225.7097733375267	5418.410245998763	215.0743335299194	5163.094943456352
10.488949869656532	17679.773025815633	17251.62099597225	25000.014462846284	23951.00809299017	28488.053219354573	27141.022052222947	31671.41775813278	30059.764428901195	36966.99419535964	34936.082113475066	0.23418249200524494	0.22507466093785866	222.29465389208053	5368.579044089653	211.82117724142154	5115.636972869746
10.552151069084381	17688.267936337306	17259.921504959308	25012.19735605396	23962.684629306357	28501.994611573915	27154.30662531905	31686.96114796382	30074.51764851461	36985.1942141504	34953.2815545714	0.23418584849494753	0.22507785242100406	218.90135083851055	5318.480676362291	208.58881120703882	5067.924773784354
10.615733087532126	17696.67851499934	17268.139940309215	25024.2642570627	23974.250132880785	28515.804948935292	27167.46638593701	31702.359680605838	30089.133397170288	37003.22625643577	34970.322234287865	0.23418926575988103	0.22508110169061685	215.52977983889286	5268.114864847623	205.37715513899457	5019.958086754195
10.679698219625935	17705.004274937528	17276.275830806902	25036.214535641964	23985.704001580943	28529.483533321665	27180.500669785422	31717.612594993523	30103.6109527987	37021.08945358685	34987.203331480254	0.2341927449036316	0.22508440979597502	212.17985676400713	5217.481337470934	202.18612895088154	4971.736658072099
10.744048773818252	17713.24472790698	17284.328703958097	25048.047560634743	23997.04563241607	28543.029665913866	27193.408811918664	31732.719129546713	30117.949592846577	37038.78293672075	35003.92402476055	0.23419628704989282	0.22508777780547182	208.85149769327836	5166.579828090966	199.01565275376197	4923.26023974549
10.808787072471103	17721.399384275428	17292.2980859837	25059.762699965817	24008.274421545197	28556.442647206135	27206.190146751313	31747.678522192164	30132.14859429722	37056.305836732194	35020.483492525884	0.23419989334283098	0.22509120680696543	205.54461891154642	5115.410076515749	195.86564685532358	4874.52858953923
10.87391545193992	17729.46775301629	17300.18350181449	25071.35932064989	24019.389764285865	28569.72177702163	27218.844008073767	31762.490010385503	30146.207233691886	37073.65728432509	35036.88091298908	0.23420356494746225	0.22509469790813524	202.25913691148162	5063.971828594804	192.73603176340112	4825.54147111997
10.93943626265785	17737.449341701755	17307.9844750854	25082.836788800156	24030.39105512262	28582.866354528447	27231.36972906742	31777.15283113378	30160.124787151042	37090.83641004514	35053.11546420901	0.23420730305003254	0.22509825223684563	198.9949683919258	5012.264836273156	189.62672818184365	4776.2986540282145
11.00535186922059	17745.343656495435	17315.70052812967	25094.194469636448	24041.277687715425	28595.87567825539	27243.76664232014	31791.66622101783	30173.900530395687	37107.842344312165	35069.186324121125	0.23421110885840823	0.22510187094151363	195.75203025506926	4960.288857567124	186.53765700937947	4726.79991370067
11.071664650471687	17753.150202144818	17323.331181972702	25105.431727493495	24052.049054908093	28608.74904610788	27256.034079841545	31806.029416214846	30187.53373876894	37124.6742174529	35085.09267056842	0.2342149836024705	0.22510555519148792	192.53023960694554	4908.043656639755	183.46873933903407	4677.045031521469
11.138376999588447	17760.86848197358	17330.875956325806	25116.547925829273	24062.704548736852	28621.485755384147	27268.171373078778	31820.241652521396	30201.023687257904	37141.331159734335	35100.83368133283	0.23421892853452075	0.22510930617743108	189.32951375786797	4855.529003892094	180.4198964597599	4627.033794937655
11.205491324168262	17768.497997873746	17338.334369579883	25127.54242723345	24073.243560438983	28634.085102791563	27280.17785293236	31834.302165376652	30214.369650515848	37157.81230139747	35116.40853416707	0.2342229449296899	0.22511312511171008	186.14977022018866	4802.744675961323	177.39104985367157	4576.7659974414855
11.273010046315514	17776.038250297406	17345.705938798616	25138.414593435526	24083.665480461194	28646.546384462847	27292.05284977188	31848.210189885533	30227.570902884258	37174.11677269104	35131.81640682643	0.23422703408635773	0.22511701322879482	182.99092670579557	4749.690455716103	174.38212119365926	4526.241438572295
11.340935602728974	17783.488738248227	17352.990179711604	25149.16378531308	24093.969698468147	28658.868895972384	27303.79569345185	31861.964960842146	30240.626718415195	37190.243703905704	35147.05647710103	0.234231197326579	0.2251209717856618	179.8529011295177	4696.366132417694	171.3930323451641	4475.459924030118
11.409270444789758	17790.84895927312	17360.186606707335	25159.789362900465	24104.155603351093	28671.051932353275	27315.40571332802	31875.565712754003	30253.536370894137	37206.19222540931	35162.12792284877	0.23423543599651658	0.22512500206220892	176.73561160411919	4642.771501649171	168.42370536644012	4424.421265739016
11.478017038649782	17798.11840945286	17367.29473282594	25170.290685396438	24114.22258323648	28683.094788113256	27326.882238273512	31889.01167986522	30266.29913386283	37221.961467680965	35177.02992202829	0.234239751466886	0.22512910536167463	173.63897644070676	4588.906365394592	165.4740625032573	4373.1252817790955
11.547177865320764	17805.296583393392	17374.31406975144	25180.667111173083	24124.17002549417	28694.99675725218	27338.224596694832	31902.30209618139	30278.914280641937	37237.550561347336	35191.761652732006	0.23424414513340294	0.22513328301106533	170.56291415184387	4534.7705321786925	162.54402619239409	4321.57179653924
11.616755420763786	17812.38297421624	17381.24412780432	25190.91799778387	24133.99731674651	28706.757133278672	27349.432116548767	31915.436195493792	30291.38108435494	37252.958637218166	35206.3222932205	0.23424861841724506	0.22513753636159345	167.5073434431688	4480.363816917874	159.63351905869786	4269.760640697554
11.686752215979308	17819.377073548672	17388.084415933175	25201.042701971608	24143.703842876264	28718.37520922681	27360.504125358293	31928.413211403535	30303.698817950826	37268.184826321885	35220.711021955736	0.23425317276551624	0.22514186678911915	164.4721832179639	4425.6860410925	156.74246391432825	4217.691651264206
11.75717077709787	17826.278371514036	17394.834441706786	25211.040579677163	24153.288989035667	28729.850277673733	27371.439950229727	31941.23237734702	30315.866754228402	37283.22825994287	35234.92701763622	0.23425780965172516	0.22514627569460452	161.45735257584602	4370.737032790668	153.87078375936835	4165.364671671763
11.82801364547121	17833.08635672133	17401.493711305426	25220.910986047318	24162.752139654585	28741.18163075647	27382.238917869072	31953.892926620447	30327.884165859694	37298.088069657824	35248.96945923128	0.23426253057626692	0.22515076450457355	158.46277081008884	4315.516626686789	151.01840177932172	4112.779551747255
11.899283377763982	17839.80051625484	17408.061729512305	25230.653275443165	24172.09267844929	28752.36856018949	27392.90035459906	31966.394092405426	30339.75032541433	37312.76338737331	35262.83752601651	0.23426733706692127	0.22515533467158166	155.48835740759387	4260.024664109573	148.18524134499603	4059.936147793196
11.970982546046038	17846.420335663173	17414.537999704393	25240.266801448102	24181.309988430676	28763.41035728189	27403.423586375873	31978.73510779406	30351.464505383487	37327.253345363104	35276.53039760891	0.2342722306793503	0.225159987674694	152.53403204810456	4204.260993086733	145.37122601200826	4006.834322625771
12.043113737885237	17852.945298948354	17420.92202384336	25249.75091687615	24190.40345191301	28774.30631295514	27413.807938806418	31990.915205814978	30363.025978204674	37341.5570763066	35290.04725400312	0.23427721299761564	0.22516472501997167	149.5997146042937	4148.225468398072	142.57627952034818	3953.473945621401
12.115679556440844	17859.374888554325	17427.213302465952	25259.104973779937	24199.372450522285	28785.055717760588	27424.052737165297	32002.93361945897	30374.43401628627	37355.67371332692	35303.387275607354	0.2342822856346963	0.2251695482409678	146.6853251400753	4091.9179516080767	139.80032579205	3899.8548927260563
12.188682620557461	17865.708585355376	17433.411334674234	25268.32832345896	24208.216365204622	28795.65786189735	27434.1573064121	32014.789581705394	30385.68789203243	37369.60239003008	35316.54964328012	0.23428745023302297	0.2251744588992339	143.79078390743234	4035.3383110277355	137.04328893090133	3845.9770464953035
12.26212556485955	17871.94586864381	17439.515618125453	25277.42031646715	24216.934576234653	28806.112035229613	27444.1209712086	32026.482325547837	30396.786877868064	37383.34224054343	35329.533538366966	0.23429270846501765	0.22517945858483293	140.91601134973462	3978.4864218700677	134.3050932236074	3791.84029619582
12.336011039846525	17878.086216118078	17445.525649021893	25286.380302621554	24225.52646322419	28816.417527305373	27453.943055936586	32038.011084021604	30407.73024626453	37396.89239955633	35342.33814273821	0.23429806203364642	0.22518454891686368	138.06092809941038	3921.362166251987	131.58566313658957	3737.4445377690718
12.41034171198835	17884.1291038697	17451.440922099915	25295.20763100966	24233.991405130164	28826.573627373695	27463.622884714856	32049.375090229598	30418.517269764638	37410.25200235919	35354.96263882609	0.2343035126729798	0.22518973154399566	135.22545497462852	3863.965433157049	128.88492331496673	3682.789673872292
12.485120263821853	17890.07400637052	17457.260930619235	25303.901649997693	24242.328780263262	28836.579624403297	27473.159781417275	32060.57357736985	30429.147221008745	37423.42018488441	35367.40620966324	0.2343090621487662	0.22519500814501212	132.409512981656	3806.2961185649037	126.2027985836321	3627.8756139632314
12.560349394047481	17895.92039645919	17462.985166351547	25312.46170723821	24250.53796629604	28846.434807100464	27482.553069690177	32071.605778762365	30439.619372760466	37436.396083746804	35379.668038920856	0.23431471225901412	0.22520038042936444	129.61302331319894	3748.3541254680604	123.53921394655481	3572.70227434393
12.63603181762671	17901.667745327733	17468.61311956917	25320.887149678245	24258.618340271496	28856.13846392773	27491.802072970702	32082.47092787697	30449.93299793322	37449.178836285355	35391.74731094803	0.23432046483458607	0.22520585013773547	126.83590734718018	3690.139363888651	120.89409458395676	3517.2695781309158
12.712170265880024	17907.315522507222	17474.14427903279	25329.177323566706	24266.56927861076	28865.689883121886	27500.90611450401	32093.168258360514	30460.087369615972	37461.76758060425	35403.64321081016	0.23432632173980344	0.2252114190426163	124.07808664412005	3631.6517508709803	118.2673658518761	3461.577455312945
12.78876748658549	17912.863195853486	17479.578131979626	25337.331574462172	24274.390157121787	28875.0883527126	27509.864517361922	32103.697004064878	30470.0817611004	37474.16145561512	35415.35492432937	0.23433228487306276	0.22521708894888998	121.33948294934817	3572.8912106025964	115.65895328379702	3405.625842852518
12.865826244077915	17918.31023153235	17484.914164110658	25345.3492472406	24282.080351007142	28884.333160541068	27518.67660446067	32114.056399075118	30479.91544590729	37486.359601079545	35426.881638123945	0.23433835616746243	0.22522286169442837	118.62001819175202	3513.857674434781	113.06878258744837	3349.414684652351
12.943349319348618	17923.656094004502	17490.151859577894	25353.229686102917	24289.639234872346	28893.42359427876	27527.341698579352	32124.245677737872	30489.58769781387	37498.36115765204	35438.22253964916	0.23434453759144333	0.2252287391507003	115.91961447961512	3454.5510808173567	110.49677964308648	3292.9439315553755
13.0213395101458	17928.900246009725	17495.29070097085	25360.972234582132	24297.066182733437	28902.35894144571	27535.85912237771	32134.264074689367	30499.097790880467	37510.16526692273	35449.376817237426	0.23435083114943944	0.225234723223391	113.23819410349824	3394.971375454217	107.94287050611456	3236.213541493751
13.099799631075467	17934.0421485513	17500.330169303412	25368.576235551336	24304.360568025564	28911.13848943005	27544.22819841532	32144.11082488492	30508.444999478696	37521.77107146196	35460.3436601403	0.23435723888254098	0.2252408158530311	110.57567953475518	3335.1185113014653	105.40698140463792	3179.2234794627875
13.178732513703073	17939.081260879342	17505.269743999495	25376.041031230543	24311.52176361037	28919.76152550635	27552.448249169287	32153.785163627297	30517.62859831844	37533.17771486366	35471.12225856944	0.23436376286917132	0.22524701901563993	107.93199342227308	3274.992448533885	102.88903873655363	3121.9737174948677
13.258141006655675	17944.017040474228	17510.10890287895	25383.365963194196	24318.549141784126	28928.22733685495	27560.518597053244	32163.286326596222	30526.64786247611	37544.384341790355	35481.71180373891	0.23437040522577465	0.2252533347233804	105.30705859375303	3214.5931546445936	100.3889690717624	3064.464234786108
13.338027975724735	17948.848943029236	17514.847122142706	25390.550372378133	24325.44207428525	28936.53521058078	27568.438564435746	32172.613549877515	30535.502067422367	37555.39009801777	35492.111487907285	0.2343771681075172	0.22525976502522393	102.70079805533169	3153.9206044860184	97.9066991508007	3006.6950177112594
13.418396303969553	17953.576422433238	17519.48387635794	25397.593599087042	24332.199932302425	28944.684433732968	27576.207473659317	32181.766069993228	30544.19048905094	37566.19413048093	35502.320504421055	0.23438405370900212	0.22526631200763134	100.1131349891075	3092.974780245684	95.44215588248335	2948.6660597966984
13.49924889182131	17958.198930752245	17524.018638442267	25404.494983000906	24338.82208648169	28952.6742933235	27583.824647058744	32190.74312393087	30552.712403706464	37576.79558731919	35512.3380477571	0.23439106426499873	0.2252729777952442	97.54399275151081	3031.755671467632	92.99526634352515	2890.377361780964
13.580588657187745	17962.715918211197	17528.45087964814	25411.253863182286	24345.30790693438	28960.504076346944	27591.289406980402	32199.543949173934	30561.067088213655	37587.193617923156	35522.16331356682	0.2343982020511819	0.22527976455158819	94.99329487595242	2970.2632751641795	90.56595777958864	2831.828931688331
13.662418535558457	17967.126833174912	17532.780069546436	25417.86957808294	24351.656763244428	28968.1730697997	27598.601075800954	32208.16778373205	30569.25381990607	37597.387372981204	35531.79549872008	0.23440546938488932	0.22528667447979325	92.46096506944741	2908.497595794499	88.15415760295582	2773.0207848185673
13.744741480110864	17971.431122128728	17537.00567600985	25424.341465550628	24357.86802447589	28975.680560699595	27605.758975946603	32216.61386617166	30577.271876655424	37607.3760045269	35541.23380134981	0.23441286862589017	0.22529370982332392	89.94692721153842	2846.45864525903	85.75979339124751	2713.952943764627
13.827560461816718	17975.628229658454	17541.127165195598	25430.668862835417	24363.941059179975	28983.025836105127	27612.762429911894	32224.881435646505	30585.120536900606	37617.158665986295	35550.47742089658	0.23442040217717053	0.22530087286672393	87.45110535313142	2784.146442933008	83.38279288663762	2654.625438428484
13.910878469549415	17979.717598430085	17545.14400152796	25436.851106596285	24369.875235402367	28990.208183135233	27619.61076027907	32232.969731928726	30592.799079677498	37626.73451222629	35559.52555815418	0.23442807248573042	0.2253081659363781	84.97342371926061	2721.5610158015043	81.02308399771573	2595.0383061487228
13.9946985101918	17983.698669169076	17549.055647680387	25442.887532907636	24375.66992069057	28997.226888989204	27626.30328973751	32240.877995440424	30600.306784648954	37636.102699603485	35568.37741531565	0.23443588204340027	0.22531559140128185	82.51380670428625	2658.702398358844	78.68059479616932	2535.1915916362777
14.079023608744702	17987.57088063872	17552.861564556857	25448.777477265154	24381.32448210052	29004.081240965977	27632.839341102746	32248.60546728458	30607.642932134462	37645.26238601272	35577.032196019034	0.23444383338766836	0.22532315167383254	80.0721788701776	2595.570632599294	76.35525351428078	2475.0853469511494
14.163856808436103	17991.333669618238	17556.561211272903	25454.52027459188	24386.83828620353	29010.770526483968	27639.21823733581	32256.15138927674	30614.80680314038	37654.21273093663	35585.48910539407	0.23445192910252566	0.22533084921063157	77.64846494994708	2532.1657681940123	74.04698854713934	2414.719631624408
14.24920117083096	17994.986470880627	17560.154045136347	25460.115259244463	24392.21069909316	29017.294033101294	27645.43930156287	32263.515003977383	30621.797679390547	37662.95289549607	35593.747350109436	0.23446017181932902	0.22533868651330172	75.24258984514745	2468.487862437032	71.75572845319402	2354.094512728043
14.335059775941703	17998.528717169498	17563.639521627523	25465.56176501868	24397.44108639206	29023.651048535336	27651.501857094932	32270.695554723578	30628.61484335712	37671.48204250018	35601.806138420536	0.234468564217675	0.22534666612932064	72.85447862313595	2404.53698022943	69.48140194974258	2293.210064773448
14.421435722339384	18001.959839175655	17567.017094378654	25470.859125155202	24402.52881325814	29029.840860682856	27657.405227446972	32277.692285661582	30635.257578291075	37679.799336497534	35609.66468021698	0.2344771090262968	0.22535479065287106	70.48405651724897	2340.3131941193715	67.22393791258219	2232.0663697607815
14.50833212726552	18005.279265512923	17570.286215153126	25476.006672344905	24407.4732443912	29035.862757639792	27663.14873635787	32284.50444177907	30641.725168253524	37687.903943827194	35617.322187071324	0.23448580902397131	0.22536306272570494	68.1312489269767	2275.8165843598545	64.9832653774647	2170.663517263718
14.595752126744532	18008.486422693746	17573.446333824075	25481.0037387345	24412.273744039117	29041.716027721664	27668.731707809977	32291.131268938396	30648.01689814696	37695.79503267112	35624.77787228785	0.23449466704045013	0.22537148503802573	65.79598141668248	2211.0472389124334	62.75931353663327	2109.0016043670475
14.683698875697011	18011.580735103762	17576.49689835237	25485.84965593144	24416.92967600391	29047.3999594834	27674.153466048785	32297.572013909223	30654.132053746675	37703.471773106176	35632.03095095176	0.23450368595740323	0.22538006032938607	63.47817971286713	2146.005253404379	60.55201174103422	2047.080735792406
14.772175548053516	18014.561624976108	17579.437354764414	25490.543755008996	24421.44040364803	29052.913841739486	27679.41333560306	32303.825924401845	30660.069921732866	37710.933337156996	35639.080639979446	0.23451286870938234	0.22538879138960308	61.17776970608975	2080.690731233917	58.36128949772683	1984.9010238489136
14.861185336869132	18017.428512365077	17582.267147128987	25495.08536651121	24425.80528989996	29058.25696358439	27684.510641304336	32309.892249100816	30665.82978972232	37718.17889884964	35645.92615816833	0.23452221828480194	0.22539768105969188	58.894677448814036	2015.103783549741	56.18707646810799	1922.462588432245
14.95073145443871	18020.18081511902	17584.98571753371	25499.47382045739	24430.023697259963	29063.428614412576	27689.44470830699	32315.77023769848	30671.41094630063	37725.20763426518	35652.56672624777	0.23453173772694128	0.2254067322328142	56.6288291530509	1949.2445292137563	54.029302468232345	1859.7655570730567
15.040817132412794	18022.817948852684	17587.592506060933	25503.70844634655	24434.094987805576	29068.428083938717	27694.214862108	32321.45914092877	30676.81268105451	37732.018721594	35659.00156693008	0.23454143013495996	0.22541594785524668	54.38015119326883	1883.113094930537	51.88789746933617	1796.81006499473
15.131445621914246	18025.339326919206	17590.08695076327	25507.78857316203	24438.018523197294	29073.254662218427	27698.82042856734	32326.958210601875	30682.03428460488	37738.61134119125	35665.22990496275	0.2345512986649397	0.22542533092736994	52.14857010220294	1816.7096151672304	49.762791594985174	1733.5962550695986
15.222620193655578	18027.744360380824	17592.468487638023	25511.713529375087	24441.793664683377	29077.90763966803	27703.260733927495	32332.266699637938	30687.0750486391	37744.98467563145	35671.250967179934	0.23456134653094035	0.2254348845046707	49.9340125695453	1750.0342321284115	47.65391511973576	1670.1242778096348
15.31434413805701	18030.03245797948	17594.736550601483	25515.48264294899	24445.419773105103	29082.386307085148	27707.53510483381	32337.383862101964	30691.934265944343	37751.13790976471	35677.06398255547	0.2345715770060794	0.22544461169876795	47.73640544470982	1683.08709591534	45.56119847064838	1606.3942914679646
15.406620765365147	18032.203026106676	17596.890571462416	25519.09524134286	24448.8962089016	29086.689955669328	27711.642868354524	32342.308953238833	30696.6112304408	37757.070230773425	35682.66818225591	0.2345819934236295	0.2254545156784558	45.55567573197186	1615.8683643685654	43.484572224493604	1542.406461971812
15.499453405772549	18034.255468772164	17598.92997989497	25522.55065151462	24452.222332114467	29090.817877041827	27715.583352000795	32347.041229507722	30701.105237215146	37762.78082822847	35688.06279969413	0.23459259917813863	0.22546459967076865	43.39175059329136	1548.3782032243907	41.423967110109515	1478.1609630500898
15.592845409537835	18036.18918757287	17600.854203411134	25525.848199925003	24455.397502392632	29094.76936326698	27719.355883747372	32351.57994861838	30705.41558255468	37768.26889414778	35693.247070583886	0.23460339772657096	0.22547486696206412	41.244557344180066	1480.6167860003188	39.379314002231695	1413.6579760601744
15.686800147106629	18038.003581659825	17602.662667331846	25528.98721253953	24458.42107899582	29098.543706871464	27722.95979205173	32355.924369565324	30709.541563980238	37773.53362305292	35698.22023299331	0.23461439258947	0.2254853208991284	39.11402345367242	1412.584294039756	37.35054392417078	1348.8976901220158
15.781321009233178	18039.698047705722	17604.354794758565	25531.967014832222	24461.292420799582	29102.140200865844	27726.39440587545	32360.0737526648	30713.482480281473	37778.57421202895	35702.98152740137	0.2346255873521436	0.22549596489029963	37.000076546217315	1344.280916588381	35.337588048685575	1283.8803021693602
15.87641140710273	18041.27197987066	17605.930006543116	25534.786931787483	24464.01088629851	29105.558138764292	27729.6590547036	32364.02735958987	30717.237631550506	37783.38986078253	35707.530196752516	0.2346369856658701	0.22550680240662035	34.90264439629391	1275.7068506665528	33.340377692715265	1218.6060168258846
15.972074772454643	18042.724769767767	17607.387721257528	25537.44628790264	24466.575833610223	29108.796814605426	27732.75306856547	32367.78445340699	30720.806319216757	37787.97977170201	35711.86548651327	0.2346485912491309	0.2255178369829998	32.82165493068169	1206.8623011633754	31.358844319562195	1153.0750464918092
16.06831455770623	18044.05580642765	17608.727355162766	25539.944407189756	24468.986620478598	29111.855522972517	27735.675778054447	32371.344298612155	30724.187846081615	37792.34314991727	35715.986644728626	0.23466040788886366	0.2255290722194113	30.75703622677247	1137.7474808152765	29.39291953711654	1087.2876113336533
16.165134236077357	18045.26447626246	17609.948322177082	25542.280613177598	24471.24260427719	29114.733559014232	27738.426514348645	32374.706161167775	30727.381516353646	37796.47920336072	35719.89292207943	0.2346724394417405	0.22554051178210321	28.708716510765953	1068.3626101706177	27.442535097216023	1021.2439392842352
16.262537301715792	18046.350163028652	17611.05003384325	25544.45422891271	24473.34314201189	29117.430218464666	27741.00460923079	32377.869308539073	30730.38663568346	37800.38714282804	35723.58357193966	0.23468468983547144	0.225552159404838	26.676624158077175	998.7079176232219	25.50762289465638	954.9442660436034
16.36052726982327	18047.312247789516	17612.03189929555	25546.464576961007	24475.287590324	29119.944797664244	27743.409395108873	32380.83300973163	30733.20251119956	37804.06618204055	35727.05785043512	0.2346971630701311	0.22556401889015215	24.660687692958163	928.7836394449696	23.588114967482397	888.3888351144269
16.459107676782416	18048.150108876387	17612.893325225552	25548.310979408405	24477.07530549249	29122.276593579918	27745.640205036227	32383.596535328375	30735.8284515438	37807.51553770724	35730.315016501874	0.23470986321951312	0.2255760941106436	22.66083578550024	858.5900196861476	21.683943494339474	821.5778977451846
16.55828208028434	18048.863121849237	17613.63371584735	25549.99275786146	24478.705643436268	29124.424903825566	27747.696372731836	32386.159157527127	30738.263766907232	37810.734429587756	35733.35433194551	0.2347227944325081	0.22558838901027997	20.67699725163402	788.127310208045	19.795040794298984	754.5117129394785
16.658054059457015	18049.450659456303	17614.252472861954	25551.50923344756	24480.17795971605	29126.389026682344	27749.577232600517	32388.520150178232	30740.50776906617	37813.7220805558	35736.17506150091	0.23473596093451088	0.22560090760573517	18.709101052721962	717.3957706894726	17.921339325926965	687.1905474578962
16.758427214994473	18049.912091592912	17614.748995420858	25552.859726814968	24481.491609536057	29128.168261119128	27751.282119753207	32390.678788822595	30742.5597714185	37816.47771666332	35738.77647289258	0.23474936702885255	0.22561365398775032	16.757076295180013	646.3956686314195	16.06277168879751	619.6146758990362
16.859405169286727	18050.246785259475	17615.122680089054	25554.043558132482	24482.64594774567	29129.76190681289	27752.810370027568	32392.63435072986	30744.419089020514	37819.0005672052	35741.157836895945	0.23476301709826067	0.22562663232252048	14.82085222718888	575.1272792611271	14.219270617701113	551.7843805048615
16.960991566550526	18050.454104518176	17615.372920806454	25555.060047088442	24483.640328839807	29131.169264168642	27754.16132000727	32394.386114936442	30746.085038622747	37821.28986478406	35743.31842739766	0.23477691560634936	0.22563984685310962	12.900358240993228	503.59088563080877	12.390768986137118	483.6999513125047
17.063190072960847	18050.533410449483	17615.49910884971	25555.908512890233	24484.474106960683	29132.389634340318	27755.334307043395	32395.933362284795	30747.556938708105	37823.34484537695	35745.25752145907	0.23479106709913566	0.22565330190089108	10.995523870020406	431.78677853848785	10.577199805120472	415.36168614123017
17.166004376783235	18050.484061106763	17615.50063279187	25556.588274262267	24485.14663589749	29133.42231925029	27756.328669273622	32397.275375461413	30748.834109527994	37825.16474840076	35746.974399377475	0.234805476206586	0.22566700186701685	9.106278787192423	359.715256462805	8.778496218612418	346.7698904387653
17.26943818850684	18050.305411470705	17615.376878461982	25557.098649444604	24485.657269086943	29134.266621609964	27757.143745642832	32398.4114390364	30749.915873140184	37826.74881677986	35748.468344749905	0.2348201476441951	0.22568095123391688	7.232552806643071	287.3766256486997	6.994591507856967	277.92487744241953
17.37349524097843	18049.99681340236	17615.12722890362	25557.43895619067	24486.005359613184	29134.9218449397	27757.778875923206	32399.34083950243	30750.80155344637	37828.0962970135	35749.73864453669	0.2348350862145902	0.22569515456682315	5.374275880283676	214.77120000403374	5.225419086811598	208.82696806173772
17.478179289537028	18049.55761559524	17614.751064332257	25557.608511764724	24486.190260207033	29135.38729358885	27758.233400734098	32400.062865314263	30751.490476229672	37829.20643924398	35750.78458912541	0.23485029680917266	0.22570961651532714	3.5313780982396565	141.89930110704154	3.4709125014196616	139.47649083007127
17.583494112149474	18048.98716352648	17614.24776209188	25557.60663293898	24486.211323245217	29135.662272755773	27758.506661561987	32400.576806928384	30751.98196919267	37830.07849732558	35751.6054723958	0.2348657844097864	0.2257243418149669	1.703789688530378	68.76125821471214	1.7310054318950279	69.87378202937543
17.689443509546752	18048.28479940696	17613.616696610927	25557.43263599042	24486.067900749516	29135.746088507873	27758.598000780927	32400.881956843066	30752.27536199602	37830.71172889414	35752.20059178556	0.23488155409042147	0.2257393352888434	-0.10855898601585068	-4.642591855488718	0.005631688749417663	0.019185544922947884
17.79603130536116	18047.449862130085	17612.8572393566	25557.0858366967	24485.75934438471	29135.63804780102	27758.506761671786	32400.977609638	30752.36998629618	37831.10539543661	35752.56924835556	0.23489761101895057	0.22575460184926952	-1.905737427121494	-78.3119046939537	-1.7052747873967746	-70.08694714214653
17.90326134626431	18046.481687219915	17611.968758788844	25556.56555033238	24485.285005457063	29135.337458499744	27758.232288442654	32400.86306201503	30752.265175784545	37831.25876236234	35752.71074685707	0.23491396045889767	0.22577014649945076	-3.6878150022239424	-152.24632832687348	-3.401779925916344	-140.44425692688674
18.011137502105942	18045.379606777773	17610.950620312844	25555.871091664016	24484.64423491172	29134.8436293965	27757.77392624818	32400.53761283829	30751.96026622585	37831.171099073916	35752.62439579839	0.2349306077712439	0.2257859743351991	-5.454860944708344	-226.4455032525584	-5.0839495270338375	-211.05237713083625
18.119663666053608	18044.14294942819	17609.80218623097	25555.00177494549	24483.836383330392	29134.155870231698	27757.13102120979	32400.00056317536	30751.454595497664	37830.841679039666	35752.30950751314	0.23494755841626633	0.22580209054667996	-7.2069443562068045	-300.90906249079853	-6.751849263426266	-281.9109335364774
18.228843754733095	18042.77104026313	17608.522815693068	25553.956913912105	24482.86080092784	29133.273491712673	27756.30292043478	32399.251216337638	30750.74750362905	37830.269779865615	35751.76539822804	0.23496481795541319	0.22581850042019314	-8.944134207704337	-375.63663167785853	-8.405544681605534	-353.01954445801675
18.338681708369887	18041.2632007855	17607.111864646213	25552.73582177484	24481.716837548585	29132.19580553328	27755.288972036222	32398.28887792178	30749.83833284027	37829.45468336916	35750.991388132155	0.23498239205321816	0.22583520933998888	-10.666499338723952	-450.62782899849117	-10.045101200899808	-424.3778206836432
18.44918149093129	18039.61874885128	17605.56868578313	25551.33781121386	24480.403842662974	29130.922124393153	27754.088525152303	32397.11285585092	30748.72642758238	37828.39567565281	35749.98680144646	0.23500028647924814	0.22585222279011982	-12.374108459654963	-525.8822652930394	-11.670584115956444	-495.9853655761108
18.56034709026951	18037.836998610495	17603.892628489564	25549.762194371553	24478.921165362757	29129.45176201676	27752.700929965744	32395.72246041621	30747.41113457698	37827.0920471788	35748.750966493935	0.23501850711009337	0.22586954635632872	-14.06703015176754	-601.3995440816507	-13.282058596101706	-567.8417750522494
18.672182518265565	18035.917260446964	17602.083038790577	25548.008282845178	24477.26815435642	29127.784033172567	27751.12553772322	32394.11700431862	30745.891802856408	37825.54309284438	35747.2832157706	0.23503705993139268	0.22588718572797326	-15.745332869060803	-677.1792616397142	-14.879589688716806	-639.9466377226636
18.784691810974078	18033.858840916615	17600.1392592954	25546.07538767871	24475.444157963553	29125.91825369168	27749.361700754078	32392.295802710698	30744.167783803478	37823.74811205753	35745.58288601644	0.23505595103990368	0.22590514669998965	-17.40908493977622	-753.2210070630535	-16.463242317768163	-712.2995348358527
18.897879028768923	18031.661042684704	17598.060629141622	25543.9628193544	24473.448524109546	29123.853740486644	27747.40877249004	32390.258173238668	30742.238431192447	37821.70640881351	35743.64931828806	0.2350751866456073	0.22592343517489266	-19.058354565058835	-829.524362243712	-18.033081284564105	-784.9000403108075
19.01174825648978	18029.32316446178	17595.846483937803	25541.669887783868	24471.280600319176	29121.589811570244	27745.266107483727	32388.003436085022	30740.103101229357	37819.417291772406	35741.481858031184	0.23509477307386048	0.2259420571648182	-20.69320982179488	-906.0889019928873	-19.589171272018575	-857.747720929794
19.126303603589555	18026.84450093802	17593.496155704746	25539.195902298245	24468.939733709627	29119.12578607366	27742.933061427382	32385.53091401066	30737.761152592524	37816.88007433665	35739.079855153555	0.23511471676758583	0.22596101879360422	-22.31371866328118	-982.9141940847039	-21.131576840707567	-930.842136176303
19.241549204282624	18024.22434271655	17591.00897281622	25536.540171638248	24466.425270983895	29116.460984265006	27740.408991172233	32382.839932397957	30735.211946474275	37814.09407473008	35736.442664099915	0.23513502428950958	0.22598032629891227	-23.919948920301977	-1059.9997993381694	-22.6603624332638	-1004.1828384399414
19.357489217694134	18021.461976245027	17588.384259937407	25533.70200394308	24463.736558422323	29113.594727567117	27737.693254746155	32379.929819293207	30732.454846621215	37811.058616076676	35733.56964392557	0.23515570232443894	0.22599998603439242	-25.511968301798333	-1137.3452716534957	-24.175592375017004	-1077.7693730527535
19.474127828010037	18018.556683746163	17585.62133796298	25530.680706739353	24460.872941874826	29110.526338575848	27734.78521137281	32376.79990545015	30729.489219376257	37807.77302648116	35730.46015837248	0.23517675768159002	0.2260200044718914	-27.089844395391992	-1214.9501580689102	-25.677330872786115	-1151.6012782603502
19.59146924462811	18015.507743146536	17582.71952395328	25527.47558692889	24457.83376675181	29107.25514107757	27731.684221489508	32373.449524372878	30726.314433719795	37804.23663910932	35727.1135759448	0.23519819729695562	0.2260403882037027	-28.653644669277128	-1292.8139988621697	-27.165642017804203	-1225.6780853597447
19.709517702309874	18012.314428004134	17579.678131069486	25524.08595077627	24454.618378014984	29103.780460066962	27728.38964676559	32369.878012359633	30722.929861311728	37800.44879226977	35723.529269985906	0.2352200282357275	0.22606114394486368	-30.20343647248228	-1370.936327604577	-28.640589785427437	-1299.999318712391
19.828277461333414	18008.976007434223	17576.496468507186	25520.511103895387	24451.22612016725	29100.101621764214	27724.90085012024	32366.084708546183	30719.33487653313	37796.408829495915	35719.70661875544	0.2352422576947612	0.22608227853549537	-31.739287037053145	-1449.3166712783277	-30.102238037768984	-1374.5644958801568
19.94775280764713	18005.49174603377	17573.173841428623	25516.75035123555	24447.656337242104	29096.2179536322	27721.21719574016	32362.06895494965	30715.528856528334	37792.11609962878	35715.645005507286	0.23526489300509137	0.22610379894319343	-33.261263478620094	-1527.9545503454283	-31.55065052289865	-1449.373127619736
20.067948053024427	18001.860903804267	17569.709550893633	25512.80299706672	24443.908372792634	29092.12878439333	27717.338049097376	32357.83009651243	30711.511181247362	37787.569956900596	35711.343818568486	0.23528794163450048	0.22612571226546177	-34.76943279564148	-1606.8494787449017	-32.985890875948826	-1524.4247179552913
20.188867535219305	17998.082736073287	17566.102893789033	25508.668344964597	24439.981569879703	29087.833444046737	27713.262776966596	32353.367481146845	30707.281233488346	37782.769761019714	35706.80245141858	0.23531141119013518	0.2261480257321993	-36.263861872357666	-1686.0009640771896	-34.40802262103534	-1599.718764303252
20.31051561812294	17994.15649341381	17562.353162756495	25504.345697794088	24435.87527105946	29083.331263884167	27708.990747442327	32348.680459778847	30702.838398940024	37777.71487725496	35702.0203027696	0.2353353094211766	0.2261707467082335	-37.74461748039175	-1765.4085077065974	-35.81710917179589	-1675.254757516086
20.432896691921076	17990.08142156247	17558.459646119016	25499.834357692805	24431.58881837038	29078.621576506604	27704.521329955976	32343.768386392894	30698.18206622469	37772.40467652198	35696.99677664696	0.235359644221564	0.22619388269590684	-39.21176627762907	-1845.0716047715396	-37.21321383155009	-1751.0321819353849
20.55601517325261	17985.856761335872	17554.421627805823	25495.1336260535	24427.121553319543	29073.703715840184	27699.853895292767	32338.630618076644	30693.311626941122	37766.83853546979	35691.73128247107	0.2353844236327762	0.22621744133771182	-40.665374811258516	-1924.98974436149	-38.59639979584608	-1827.05051555112
20.679875505368887	17981.481748545128	17550.23838727557	25490.24280350561	24422.472816868063	29068.577017151787	27694.987815607932	32333.26651506554	30688.22647570758	37761.01583656792	35686.223235139274	0.23540965584666335	0.2262414304189856	-42.105509517816245	-2005.162409581244	-39.966730152707896	-1903.3092300388962
20.804482158294064	17976.955613908936	17545.90919943822	25485.1611898964	24417.64194941619	29063.240817064703	27689.922464443483	32327.675440788116	30682.926010205327	37754.93596819494	35680.472055109145	0.23543534920834025	0.2262658578706518	-43.53223672394233	-2085.589077638462	-41.324267882155254	-1979.8077907990664
20.92983962898646	17972.2775829646	17541.4333345751	25479.88808427095	24412.628290787416	29057.69445357374	27684.657216744192	32321.85676191109	30677.409631222017	37748.59832472723	35674.47716848212	0.23546151221913827	0.22629073177202086	-44.94562264884007	-2166.269220015034	-42.6690758598852	-2056.5456571588293
21.055952441500814	17967.44687597731	17536.81005825723	25474.42278485134	24407.4311802118	29051.937266059977	27679.19144887328	32315.809848384524	30671.67674269519	37742.0023066286	35668.23800708769	0.23548815353961464	0.22631606035364824	-46.34573340391216	-2247.2023025173694	-44.00121685645718	-2133.5222823945805
21.18282514715158	17962.4627078478	17532.038631262272	25468.76458901533	24402.049956308885	29045.96859530564	27673.524538628313	32309.53407348763	30665.726751756356	37735.147320541175	35661.754008569034	0.23551528199262373	0.2263418520002491	-47.7326349944924	-2328.387785423547	-45.32075353844266	-2210.737113840878
21.31046232467717	17957.32428801771	17527.118309489393	25462.912793273663	24396.4839570694	29039.78778350807	27667.655865256314	32303.028813874113	30659.559068774677	37728.03277937636	35655.02461646856	0.2355429065664525	0.22636811525367212	-49.106393322043004	-2409.825123650022	-46.62774847104447	-2288.189593059011
21.438868580405217	17952.030820373333	17522.048343872524	25456.866693246775	24390.732519836387	29033.394174293717	27661.584809468775	32296.29344961798	30653.173107401068	37720.65810240703	35648.04928031471	0.2355710364180176	0.22639485881593446	-50.46707418261212	-2491.513766760938	-47.9222641162778	-2365.8791558220983
21.568048548418737	17946.581503147558	17516.827980292084	25450.625583640867	24384.79498128585	29026.787112732083	27655.31075345684	32289.327364259876	30646.568284612826	37713.022715360974	35640.82745570977	0.23559968087612887	0.2264220915523168	-51.81474327073374	-2573.45315922983	-49.204362836520886	-2443.8052323358133
21.69800689072348	17940.97552881918	17511.456459484212	25444.188758222186	24378.670677405677	29019.96594534837	27648.833080905173	32282.129944852473	30639.744020757375	37705.126050513834	35633.35860441747	0.23562884944481974	0.22644982249452394	-53.149466179093	-2655.6427404973656	-50.474106894776924	-2521.9672473277897
21.828748297416116	17935.212084011047	17505.933016949002	25437.555509791477	24372.358943474876	29012.93002013704	27642.151177006683	32274.700582007423	30632.69973959758	37696.967546784654	35625.642194452805	0.2356585518067455	0.226478060843911	-54.47130839971942	-2738.0819451222196	-51.73155845509609	-2600.364620133303
21.960277486853503	17929.29034938529	17500.256882855985	25430.725130156392	24365.859114040835	29005.67868657377	27635.264428475926	32267.038669941066	30625.434868355744	37688.54664983058	35617.67770017108	0.23568879782665061	0.22650681597477015	-55.780335326402565	-2820.770202981308	-52.976779585005715	-2678.9967648824677
22.092599205822967	17923.209499537097	17494.42728194833	25423.696910103663	24359.170522896486	28998.211295627912	27628.172223562877	32259.14360652131	30617.948837758842	37679.862812143576	35609.4646023591	0.23571959755490965	0.22653609743769132	-57.076612254517386	-2903.706939354539	-54.20983225548116	-2757.8630905803293
22.225718229713628	17916.9687028859	17488.443433444634	25416.47013936979	24352.29250305607	28990.52719977402	27620.873952065886	32251.014793313956	30610.241082083237	37670.91549314738	35601.00238832617	0.23575096123113762	0.22656591496298795	-58.360204381810036	-2986.891575058922	-55.43077834152791	-2836.9630012102425
22.359639362688714	17910.567121564836	17482.304550939167	25409.044106611236	24345.22438673056	28982.62575300361	27613.36900534493	32242.65163562997	30602.311039200278	37661.70415929608	35592.29055199701	0.23578289928787882	0.22659627846419528	-59.6311768112937	-3070.323526699096	-56.63967962481547	-2916.2958959564567
22.494367437858962	17904.003911307245	17476.009842299332	25401.418099372568	24337.96550530112	28974.506310835382	27605.656776333413	32234.053542571568	30594.15815062079	37652.228284172146	35583.32859400394	0.23581542235436984	0.22662719804164067	-60.88959455261647	-3154.0022068321705	-57.836597795045236	-2995.8611693503335
22.629907317457054	17897.278221331606	17469.55850956176	25393.591404054492	24330.515189292586	28966.168230326122	27597.736659550632	32225.219927079666	30585.781861540872	37642.48734858687	35574.116021781316	0.23584854126037985	0.22665868398608524	-62.13552252075169	-3237.9270240124315	-59.021594448626274	-3075.658211302012
22.766263893012997	17890.389194223782	17462.94974882589	25385.563305880325	24322.872768345496	28957.610870080676	27589.608051113417	32216.150205980943	30577.181620887397	37632.48084068091	35564.65234966025	0.23588226704013263	0.22669074678244658	-63.3690255395486	-3322.0973830893636	-60.19473109194951	-3155.6864073555917
22.903442085530802	17883.335965816957	17456.182750145414	25377.33308886122	24315.037571187015	28948.833590261325	27581.2703487473	32206.84380003487	30568.35688136341	37622.20825602581	35554.937098963994	0.23591661093630945	0.22672339711359268	-64.59016834308568	-3406.5126853929833	-61.35606914261007	-3235.945138861425
23.041446845665973	17876.11766506901	17449.256697417404	25368.900035760256	24307.008925600832	28939.83575259675	27572.722951797205	32197.300133980887	30559.307099493733	37611.66909772633	35544.96979810432	0.23595158440413483	0.22675664586421898	-65.79901557545236	-3491.1723288390785	-62.50566992936365	-3316.4337830627337
23.180283153904217	17868.733413937836	17442.17076826953	25360.26342805565	24298.786158396364	28930.616720390903	27563.965261238198	32187.518636586177	30550.031735671208	37600.862876524305	35534.749982679175	0.23598719911554933	0.22679050412480573	-66.99563179248071	-3576.0757081527263	-63.64359469345072	-3397.151713279076
23.31995602074116	17861.18232725368	17434.92413394448	25351.422545902275	24290.36859537628	28921.175858530776	27554.996679685202	32177.49874069286	30540.530254202193	37589.78911090269	35524.277195570525	0.23602346696346793	0.22682498319565456	-68.18008146499051	-3661.2222151672468	-64.76990459112858	-3478.098299155943
23.460470486863187	17853.46351258898	17427.515959182343	25342.376668091914	24281.755561303195	28911.512533493722	27545.816611402475	32167.239883265356	30530.802123352765	37578.44732719062	35513.5509870435	0.23606040006612938	0.22686009459101691	-69.35242897769785	-3746.611238903366	-65.88466069413698	-3559.2729067932814
23.60183162332936	17845.576070125993	17419.945402100366	25333.12507201276	24272.946379865116	28901.626113354818	27536.42446231261	32156.741505438516	30520.846815394678	37566.83705967018	35502.57091484624	0.23609801077153614	0.2268958500433008	-70.51273863129609	-3832.2421658225358	-66.98792399055674	-3640.6748989196494
23.744044531754422	17837.519092521183	17412.211614070453	25323.667033606846	24263.940373639805	28891.515967792842	27526.81964000514	32146.00305256487	30510.663806651726	37554.957850683124	35491.33654431087	0.23613631166198765	0.22693226150737242	-71.66107464530796	-3918.114380121231	-68.07975538651226	-3722.3036351101473
23.887114344492932	17829.291664767203	17404.313739593952	25314.001827326527	24254.736864057708	28881.181468096118	27517.001553744376	32135.023974262567	30500.252577545834	37542.80925073908	35479.84744845506	0.23617531555871252	0.2269693411649449	-72.7975011568924	-4004.2272638250142	-69.16021570703015	-3804.15847195033
24.031046224824397	17820.89286405222	17396.250916174184	25304.128726089755	24245.335171364055	28870.621987168008	27506.969614477173	32123.80372446352	30489.612612643858	37530.39081862518	35468.103208085144	0.23621503552659426	0.22700710142906405	-73.92208222436602	-4090.5801971442997	-70.2293656977854	-3886.238763285801
24.175845367139747	17812.321759615887	17388.02227418579	25294.04700123316	24235.734614578923	28859.8368995309	27496.723234839472	32112.341761460695	30478.743400703388	37517.702121515365	35456.103411899014	0.2362554848790002	0.22704555494868267	-75.03488182873116	-4177.172558693215	-71.28726602708048	-3968.5438604494557
24.32151699712871	17803.57741260295	17379.62693674201	25283.755922464487	24225.934511456762	28848.82558133051	27486.26182916286	32100.63754795656	30467.64443471971	37504.74273508206	35443.84765659116	0.2362966771827139	0.2270847146133385	-76.13596387341386	-4264.003725676797	-72.33397728556884	-4051.0731124049053
24.468066371968433	17794.658875913636	17371.064019558886	25273.254757813025	24215.934178444135	28837.587410338976	27475.58481348037	32088.69055111089	30456.315211972247	37491.51224360815	35431.335546958006	0.23633862626297109	0.22712459355792816	-77.22539218729071	-4351.073074213229	-73.36955998871417	-4133.825866024941
24.61549878051318	17785.565194051032	17362.332630816774	25262.542773578665	24205.732930636164	28826.12176595741	27464.69160553159	32076.500242588812	30444.755234071185	37478.01024010008	35418.56669600429	0.23638134620860377	0.22716520516758454	-78.30323052596941	-4438.379979591817	-74.3940745783184	-4216.801466339268
24.763819543485244	17776.295402965414	17353.43187101897	25251.61923427927	24195.33008173157	28814.428029217677	27453.581624767183	32064.06609860884	30432.964007004113	37464.236326401966	35405.54072505049	0.23642485137729558	0.22720656308265724	-79.3695425728074	-4525.923816517927	-75.40758142330742	-4299.999256732874
24.91303401366693	17766.848529895506	17344.360832847527	25240.48340259661	24184.724943986315	28802.505582783673	27442.254292352936	32051.387599991092	30420.9410411829	37450.19011331102	35392.2572638413	0.23646915640094918	0.22724868120380223	-80.42439194081817	-4613.7039594119415	-76.4101408211136	-4383.4185791909695
25.063147576093755	17757.223593206352	17335.118601016016	25229.13453932038	24173.916828165657	28790.353810951518	27430.70903117302	32038.464232205293	30408.685851490358	37435.87122069364	35378.71595065493	0.23651427619117074	0.22729157369717773	-81.46784217492677	-4701.719782738015	-77.40181300017866	-4467.0587746230885
25.214165648248784	17747.419602224007	17325.704252119205	25217.571903290613	24162.90504349462	28777.97209964914	27418.945265832353	32025.295485418796	30396.19795732697	37421.27927760263	35364.91643241338	0.23656022594487058	0.22733525499975607	-82.49995675245009	-4789.970661233179	-78.3826581202884	-4550.919183045626
25.366093680258146	17737.435557067023	17316.11685447992	25205.794751338522	24151.688897607233	28765.35983643527	27406.96242265888	32011.880854544994	30383.47688265799	37406.41392239599	35350.85836479412	0.23660702114998855	0.22737973982474563	-83.52079908590531	-4878.455970295705	-79.35273627481365	-4634.999143908732
25.518937155087716	17727.270448474123	17306.355467992267	25193.80233822507	24140.26769649356	28752.516410497003	27394.759929704247	31998.21983929097	30370.52215605988	37391.274802855805	35336.54141234202	0.23665467759134073	0.22742504316713616	-84.53043252421776	-4967.175086259842	-80.31210749231104	-4719.297996373847
25.672701588741027	17716.923257628878	17296.41914396219	25181.593916578324	24128.64074444576	28739.441212647347	27382.33721674466	31984.311944206034	30357.33331076754	37375.86157630945	35321.96524858329	0.2367032113565953	0.22747118030935828	-85.52892035312834	-5056.127386651933	-81.26083173621737	-4803.815079490654
25.827392530458226	17706.392955980602	17286.30692494446	25169.168736828622	24116.80734400219	28726.133635321436	27369.693715280573	31970.156678729785	30343.909884721277	37360.173909751196	35307.12955613999	0.2367526388423787	0.22751816682707263	-86.5163258001412	-5145.312250723131	-82.19896890988457	-4888.549732704647
25.983015562916506	17695.678505061253	17276.017844575956	25156.526047141306	24104.76679588922	28712.59307257135	27356.828858534973	31955.75355723954	30330.251420613	37344.21147996441	35292.03402684484	0.23680297676051484	0.2275660185950796	-87.49271203381068	-5234.729059631936	-83.1265788556193	-4973.501295999624
26.139576302431465	17684.778856299425	17265.550927406362	25143.66509334864	24092.518398962464	28698.81892006132	27343.742081452252	31941.102099099207	30316.357465933954	37327.97397364652	35276.678361858976	0.23685424214440257	0.22761475179336302	-88.45814216595318	-5324.377196853049	-84.04372135690937	-5058.6691102571785
26.297080399159835	17673.69295082964	17254.905188724348	25130.585118878345	24080.061450144844	28684.810575060445	27330.432820694663	31926.201828706402	30302.227573020755	37311.46108753316	35261.062271788534	0.23690645235553337	0.2276643829132656	-89.412679254252	-5414.256048561074	-84.95045614037372	-5144.052517593838
26.455533537303385	17662.419719298647	17244.079634381193	25117.28536468134	24067.395244364146	28670.567436435882	27316.900514639427	31911.052275541082	30287.861299103028	37294.67252852539	35245.1854768046	0.2369596250901512	0.22771492876379826	-90.35638630308677	-5504.365003964864	-85.84684287730488	-5229.650861681439
26.614941435314055	17650.95808166698	17233.073260609675	25103.76506915624	24054.519074487238	28656.088904643828	27303.1446033735	31895.65297421284	30273.25820634931	37277.608013816556	35229.04770676206	0.237013778386064	0.22776640647809124	-91.28932626768074	-5594.703455829062	-86.7329411861283	-5315.463488147594
26.77530984610034	17639.306947006888	17221.885053840168	25090.023468072242	24041.432231253584	28641.374381719983	27289.164528688605	31880.00346450863	30258.417861914444	37260.267271020944	35212.648701321385	0.23706893062960038	0.22781883351998758	-92.21156205363513	-5685.2708007302135	-87.60881063283887	-5401.489744837396
26.93664455723489	17627.465213296222	17210.51399051232	25076.059794489804	24028.13400320596	28626.423271269192	27274.959734074644	31864.103291440748	30243.339837985975	37242.65003830409	35195.98821007057	0.2371251005627287	0.22787222769078375	-93.12315651967947	-5776.066439511254	-88.47451073389675	-5487.7289822483435
27.098951391163432	17615.431767207843	17198.959036883072	25061.873278678802	24014.62367661947	28611.23497845355	27260.529664712412	31847.952005294195	30228.023711830876	37224.75606451365	35179.06599264857	0.23718230729032946	0.22792660713611831	-94.02417248116399	-5867.0897778030485	-89.3301009581628	-5574.180553914979
27.26223620541477	17603.205483894722	17187.219148830507	25047.463148034163	24000.90053542813	28595.808909979303	27245.873767465062	31831.54916167381	30212.469065841862	37206.585109311505	35161.88181886954	0.23724057028763232	0.2279819903530168	-94.91467271035071	-5958.340226359665	-90.17564072829555	-5660.843816773966
27.426504892812353	17590.785226771022	17175.29327165382	25032.828626989693	23986.963861149623	28580.144474083234	27230.991490868888	31814.894321552154	30196.675487584078	37188.13694330793	35144.43546884885	0.23729990940782358	0.228038396197094	-95.7947199394257	-6049.817201545462	-91.0111894224392	-5747.71813153103
27.59176338168682	17578.169847288107	17163.18033986907	25017.96893692864	23972.81293280773	28564.24108051697	27215.88228512286	31797.987051316082	30180.642569841515	37169.41134819594	35126.726733130025	0.23736034488981897	0.22809584388991858	-96.6643768629292	-6141.520125841722	-91.83680637703219	-5834.8028631433845
27.758017636089992	17565.35818470646	17150.879277000462	25002.88329609231	23958.44702685221	28548.09814053079	27200.545602076916	31780.826922814133	30164.369910662994	37150.40811688781	35108.75541281252	0.23742189736621808	0.22815435302654102	-97.52370614022948	-6233.448428325355	-92.65255088882986	-5922.0973812351
27.925273656010095	17552.349065862436	17138.388995367488	24987.570919485497	23943.86541707663	28531.71506685538	27184.980895219313	31763.41351340291	30147.857113408525	37131.12705365204	35090.52131968131	0.23748458787143675	0.22821394358319794	-98.37277039639594	-6325.6015450861305	-93.45848221615597	-6009.601060493849
28.09353747758831	17539.141304930916	17125.70839586752	24972.031018780144	23929.067374533653	28515.09127368349	27169.187619662862	31745.746405994534	30131.103786795204	37111.567974253136	35072.024276337426	0.23754843785002488	0.22827463592518377	-99.21163222614268	-6417.978919828311	-94.25465958206041	-6097.3132811756805
28.2628151733366	17525.733703182046	17112.83636775382	24956.262802214893	23914.052167447804	28498.22617664855	27153.165232129628	31727.825189102103	30114.109544943058	37091.73070609046	35053.264116329665	0.23761346916517312	0.2283364508149086	-100.04035419644788	-6510.580004421063	-95.0411421758472	-6185.233429541811
28.43311285235687	17512.12504873392	17099.77178840898	24940.265474493077	23898.819061125894	28481.11919280344	27136.913190934898	31709.649456886684	30096.874007420924	37071.6150883407	35034.24068428794	0.23767970410741737	0.228399409420136	-100.8589988474705	-6603.4042593427	-95.8179891549662	-6273.360898307525
28.604436660561465	17498.314116299505	17086.513523113503	24924.03823667699	23883.367317864646	28463.76974059681	27120.43095596954	31691.21880920296	30079.396799291877	37051.22097210023	35014.95383605762	0.2377471654035408	0.22846353332240868	-101.66762869672675	-6696.451154333539	-96.5852596485056	-6361.695087228902
28.77679278089485	17484.299666928622	17073.060424809468	24907.580286079545	23867.69619685557	28446.177239848425	27103.717988680903	31672.532851645152	30061.67755115852	37030.54822052946	34995.40343883506	0.23781587622568207	0.22852884452567315	-102.46630624037061	-6789.720168901607	-97.34301275861799	-6450.235403539613
28.950187433556945	17470.080447744516	17059.411333859374	24890.89081615282	23851.804954087445	28428.341111722857	27086.7737520529	31653.591195592617	30043.715899208397	37009.59670899867	34975.58937130508	0.2378858602006536	0.22859536546509782	-103.25509395686095	-6883.210792969912	-98.0913075634453	-6538.981262518093
29.124626876227456	17455.655191674832	17045.565077799547	24873.969016373263	23835.69284224536	28410.260778701428	27069.597710583937	31634.393458254963	30025.511485258514	36988.36632523488	34955.511523778725	0.23795714141947782	0.22866311901609818	-104.03405431011925	-6976.922527528368	-98.83020311887958	-6627.932087990455
29.30011740429177	17441.022617176957	17031.520471088897	24856.814072123707	23819.359110607766	28391.935664552548	27052.1893302644	31614.939262716896	30007.063956800725	36966.856969470224	34935.16979833385	0.23802974444714375	0.22873212850357064	-104.80324975082476	-7070.854885162786	-99.55975846157526	-6717.087312907912
29.476665351068124	17426.18142795799	17017.276314851628	24839.425164572447	23802.803004939517	28373.365194300848	27034.54807855154	31595.22823798331	29988.372967045605	36945.06855459244	34914.564108955616	0.23810369433259368	0.2288024177113413	-105.56274271984876	-7165.007390733808	-100.28003261200502	-6806.446379967965
29.654277088036206	17411.130312688394	17002.831396614987	24821.801470548417	23786.023767382576	28354.548794194012	27016.67342434373	31575.260019023335	29969.438174967036	36923.00100629612	34893.694381679314	0.23817901661894134	0.22887401089183734	-106.31259565262008	-7259.379582154565	-100.99108457597322	-6896.008742124774
29.832959025067048	17395.86794470974	16988.18449004128	24803.94216241289	23769.020636343375	28335.48589166783	26998.564837952712	31555.034246814157	29950.259245346137	36900.65426323543	34872.560554734424	0.23825573735393232	0.22894693277598238	-107.05287098078406	-7353.97101098299	-101.69297334829753	-6985.77386327181
30.0127176106544	17380.392981736575	16973.33435465404	24785.84640792797	23751.792846376786	28316.175915309952	26980.221791074247	31534.550568384955	29930.835848814822	36878.02827717899	34851.16257868992	0.2383338831006522	0.2290212085833269	-107.78363113508385	-7448.781243113801	-102.38575791512267	-7075.7412188295275
30.193559332147448	17364.704065551785	16958.279735558543	24767.51337012107	23734.339628067046	28296.618294821306	26961.643756757312	31513.80863686008	29911.167661899384	36855.12301316595	34829.50041660127	0.23841348094848785	0.22909686403241863	-108.5049385495513	-7543.8098595980555	-103.06949725699087	-7165.910296424292
30.37549071598484	17348.79982169551	16943.019363156087	24748.942207145592	23716.660207904977	28276.81246097562	26942.83020937123	31492.808111501756	29891.254367063313	36831.93844966343	34807.57404415875	0.23849455852434803	0.22917392535141665	-109.21685566431552	-7639.056457350962	-103.74425035163586	-7256.280596544035
30.55851832793038	17332.678859147614	16927.551952852373	24730.13207213787	23698.753808162026	28256.75784557713	26923.780624571435	31471.548657752606	29871.095652750224	36808.47457872602	34785.383449837456	0.23857714400415309	0.2292524192889589	-109.9194449292263	-7734.520649948157	-104.41007617715513	-7346.851633229293
30.742648773309874	17316.33977000329	16911.876204759345	24711.082113069817	23680.619646760297	28236.453881415884	26904.494479262958	31450.029947277464	29850.691213425933	36784.731406156374	34762.92863504854	0.238661266124602	0.22933237312528995	-110.612768807041	-7830.202068431303	-105.06703371499316	-7437.622934801504
30.92788869724955	17299.781129141917	16895.990803390865	24691.791472597826	23662.256937139355	28215.900002221355	26884.971251562456	31428.251658005036	29830.040749620723	36760.70895166803	34740.20961429247	0.23874695419521857	0.229413814683656	-111.29688977675687	-7926.100362098776	-105.71518195298268	-7528.5940445633605
31.114244784915854	17283.001493888783	16879.894417351545	24672.259287907127	23643.664888118805	28195.09564261354	26865.21042075799	31406.213474168784	29809.143967970664	36736.4072490495	34717.22641531337	0.23883423811069057	0.22949677234197158	-111.97187033839873	-8022.2151994574815	-106.35457988867711	-7619.7645215773955
31.30172376175672	17265.99940366949	16863.585699019033	24652.484690551722	23624.842703757276	28174.04023805164	26845.21146726702	31383.915086347195	29788.00058125889	36711.82634632987	34693.97907925542	0.2389231483635086	0.22958127504476886	-112.63777301524533	-8118.546268984675	-106.98528653325047	-7711.133941481821
31.4903323937443	17248.773379657345	16847.063284219126	24632.46680629039	23605.789583206984	28152.73322478117	26824.973872591927	31361.356191504165	29766.610308456035	36686.96630594708	34670.46766082026	0.2390137160569097	0.22966735231544028	-113.29466035871883	-8215.093280119821	-107.60736091417493	-7802.701897238381
31.68007748761912	17231.3219244126	16830.32579189417	24612.204754917162	23586.504720564724	28131.174039777467	26804.497119274078	31338.536493027685	29744.972874760748	36661.82720491642	34646.69222842693	0.2391059729181403	0.22975503426877228	-113.94259495254664	-8311.855964202434	-108.22086207865505	-7894.467999956571
31.870965891135747	17213.643521514558	16813.371823763886	24591.697650087975	23566.987304718088	28109.362120687918	26783.78069084508	31315.455700769056	29723.088011639207	36636.40913500239	34622.6528643727	0.23919995131204105	0.2298443516237917	-114.58163941546809	-8408.834075356834	-108.82584909799334	-7986.431879810058
32.063004493309954	17195.736635185345	16796.199963978906	24570.944599141876	23547.236519187587	28087.296905770825	26762.824071776056	31292.11353108079	29700.955456864318	36610.71220289126	34598.34966499599	0.23929568425496942	0.22993533571692132	-115.21185640690965	-8506.027391583659	-109.42238107090816	-8078.593186868355
32.25620022466719	17177.599709905742	16778.80877876671	24549.9447029174	23527.2515419642	28064.97783383197	26741.62674742453	31268.50970685401	29678.574954554413	36584.736530365946	34573.78274084097	0.239393205429062	0.2300280185154646	-115.83330863098672	-8603.435715766624	-110.01051712763729	-8170.951592053287
32.45056005749291	17159.23117002257	16761.196816069605	24528.697055563658	23507.03154534213	28042.40434415821	26720.18820397876	31244.643957555007	29655.946255211096	36558.4822544824	34548.95221682369	0.23949254919685278	0.23012243263141996	-116.44605884009798	-8701.05887667276	-110.5903164332558	-8263.506788016297
32.64609100608406	17140.629419347857	16743.362605175036	24507.20074434649	23486.575695747233	28019.57587644881	26698.507928400006	31220.516019261682	29633.069115757047	36531.9495277486	34523.858232400526	0.23959375061625793	0.23021861133563964	-117.05016984051326	-8798.896730127744	-111.16183819212893	-8356.258490138687
32.84280012700226	17121.792840748738	16725.304656337346	24485.454849448433	23465.88315355998	27996.491870742924	26676.585408361658	31196.125634698074	29609.943299572475	36505.13851830426	34498.50094173783	0.23969684545592904	0.23031658857233908	-117.6457044963172	-8896.94916007109	-111.72514165232133	-8449.20643754676
33.040694519328454	17102.71979572925	16707.021460391417	24463.458443764124	23444.953072933877	27973.151767345415	26654.420132186206	31171.472553269625	29586.56857653157	36478.04941010411	34472.88051388392	0.2398018702109975	0.23041639897397212	-118.23272573457507	-8995.216079765	-112.28028610968613	-8542.35039413441
33.239781324919136	17083.408624001968	16688.51148835746	24441.210592688632	23423.7846016082	27949.555006748044	26632.01158877904	31146.556531095866	29562.944723037588	36450.68240310125	34446.99713294244	0.2399088621192115	0.23051807787647635	-118.81129655087716	-9093.697433022782	-112.82733091218688	-8635.690149610862
33.44006772866406	17063.857643051193	16669.773191037308	24418.710353900995	23402.376880715907	27925.70102954885	26609.359267559947	31121.377331043794	29539.071522057973	36423.037713434256	34420.85099824823	0.2400178591774848	0.23062166133490652	-119.38148001296213	-9192.393195342273	-113.36633546411758	-8729.22552058287
33.64156095874556	17044.065147685964	16650.804998601383	24395.95677714092	23380.729044585652	27901.589276367446	26586.46265839126	31095.93472275938	29514.94876315807	36395.11557361527	34394.442324544725	0.24012890015886365	0.23072718613945906	-119.9433392676001	-9291.303375298157	-113.89735923171247	-8822.956351747736
33.84426828689945	17024.029409583396	16631.605320166494	24372.94890397936	23358.84022053822	27877.219187757124	26563.321251503134	31070.228482698378	29490.576242534313	36366.91623272045	34367.771342163316	0.24024202462992694	0.2308346898319094	-120.49693754484178	-9390.42801578436	-114.42046174699499	-8916.882516991347
34.04819702867729	17003.74867682209	16612.172543364275	24349.685767582767	23336.709528677315	27852.590204113683	26539.93453741595	31044.258394156375	29465.95376304671	36338.43995658278	34340.83829720505	0.24035727296863238	0.2309442107224642	-121.04233816421765	-9489.767195411026	-114.9357026132493	-9011.003920642659
34.25335454371064	16983.22117340489	16592.5050338996	24326.166392470263	23314.336081674002	27827.70176558023	26516.302006859085	31018.02424729733	29441.081134250035	36309.68702798654	34313.64345172393	0.2404746863826229	0.2310557879070468	-121.57960454064596	-9589.321029921062	-115.44314151030267	-9105.320498717949
34.45974823597649	16962.445098771324	16572.601135099252	24302.38979426426	23291.718984545238	27802.553311948617	26492.423150686787	30991.52583918145	29415.958172424576	36280.65774686443	34286.18708391261	0.24059430692800501	0.23116946128503063	-122.10880018943863	-9689.089673582464	-115.94283819901466	-9199.832220155746
34.66738555406454	16941.41862729917	16552.459167450314	24278.35497943391	23268.85733442596	27777.144282556987	26468.297459790505	30964.76297379182	29390.584700605694	36251.35243049673	34258.4694882902	0.240716177528614	0.2312852715774257	-122.62998873346078	-9789.073320742697	-116.43485252735263	-9294.539088190533
34.87627399144595	16920.139907794695	16532.077428127926	24254.06094503099	23245.750220334518	27751.474116183083	26443.9244250076	30937.735462059623	29364.96054861238	36221.771413712566	34230.490975892	0.2408403419957823	0.23140326034554168	-123.14323390860227	-9889.2722073365	-116.91924443597236	-9389.441141728312
35.086421086743854	16898.607062971816	16511.45419051239	24229.50667841871	23222.396722931342	27725.54225093395	26419.30353702653	30910.44312188863	29339.08555307481	36191.91504909394	34202.25187446156	0.24096684504862548	0.23152347001013693	-123.64859957111184	-9989.686612533405	-117.39607396366046	-9484.538456729613
35.29783442400536	16876.81818891912	16490.58770369518	24204.691156992027	23198.79591427074	27699.348124130625	26394.434286288295	30882.885778177537	29312.95955746081	36161.783707181195	34173.75252864499	0.24109573233486023	0.23164594387106568	-124.14614970368712	-10090.316860346124	-117.86540125332976	-9579.831147679128
35.51052163297529	16854.77135455547	16469.476191973634	24179.61334789083	23174.946857545423	27672.891172189473	26369.31616288396	30855.063262842126	29286.582412101277	36131.377776682144	34144.99330018755	0.2412270504521749	0.23177072612744756	-124.63594842188468	-10191.163321283646	-118.32728655816754	-9675.319369095378
35.72449038937153	16832.46460107289	16448.11785433405	24154.272207704213	23150.848606823656	27646.170830498206	26343.948656448247	30826.975414835055	29259.953974214288	36100.69766468257	34115.97456813244	0.2413608469701623	0.23189786189836417	-125.11805998246564	-10292.226414221339	-118.78179024812562	-9771.003317107446
35.93974841516195	16809.89594136702	16426.510863922693	24128.666682166422	23126.500206778634	27619.186533287517	26318.331256048834	30798.6220801646	29233.07410792797	36069.74379685956	34086.69672902197	0.2414971704528422	0.2320273972441106	-125.59254878984211	-10393.506608140655	-119.22897281601036	-9866.883231037296
36.15630347884324	16787.06335945465	16404.653367504812	24102.795705844135	23101.90069241025	27591.937713497984	26292.46345007168	30770.0031119119	29205.942684302285	36038.51661769749	34057.16019710131	0.241636070481783	0.23215937918800808	-126.05947940380429	-10495.004424014129	-119.66889488481684	-9962.959395092912
36.374163395721176	16763.964809878038	16382.543484910768	24076.65820181455	23077.04908875829	27564.423802641868	26266.344726101437	30741.11837024649	29178.55958134905	36007.01659070633	34027.36540452415	0.24177759767984694	0.23229385573880626	-126.51891654735664	-10596.72043675743	-120.101617213797	-10059.232140049338
36.59333602819267	16740.5982170956	16360.17930846975	24050.253081334224	23051.944410607957	27536.644230659844	26239.974570798113	30711.96772244025	29150.924684051304	35975.24419864271	33997.312801561835	0.2419218037355744	0.232430875913682	-126.97092511490337	-10698.655277242884	-120.52720070603391	-10155.701845035888
36.813829286029524	16716.961474858694	16337.558902429684	24023.57924349819	23026.585662185877	27508.598425772303	26213.352469768062	30682.551042879604	29123.037884380257	35943.19994373349	33967.00285681377	0.24206874142823456	0.23257048976186612	-127.41557018016465	-10800.809634326026	-120.94570641607424	-10252.368939406238
37.03565112666392	16693.05244557422	16314.680302364077	23996.635574889377	23000.97183684796	27480.28581432548	26186.47790743093	30652.868213076108	29094.89908131159	35910.884347902414	33936.43605742152	0.24221846465355304	0.23271274838890638	-127.85291700492235	-10903.184257017449	-121.35719555699325	-10349.233904589899
37.25880955547555	16668.868959652384	16291.541514564546	23969.420949217412	22975.101916757503	27451.705820631447	26159.35036688099	30622.91912167478	29066.508180839515	35878.29795299884	33905.612909284726	0.2423710284501483	0.2328577039815954	-128.2830310485151	-11005.779956737533	-121.76172950884938	-10446.2972761048
37.483312626080554	16644.408814839575	16268.140515419233	23941.934226947094	22948.974872554063	27422.857866802464	26131.969329743555	30592.703664460754	29037.86509598952	35845.44132102979	33874.533937280095	0.2425264890266941	0.23300540983358067	-128.70597797573282	-11108.597609509714	-122.1593698260258	-10543.559645522386
37.70916844062219	16619.66977553591	16244.475250776619	23914.174254916055	22922.58966301263	27393.741372579516	26104.334276026086	30562.221744364084	29008.969746829465	35812.31503439496	33843.199685483225	0.24268490378983304	0.23315592037167926	-129.12182366668276	-11211.638158350252	-122.5501782457286	-10641.021662576124
37.93638515006311	16594.649572096885	16220.54363529411	23886.139865940975	22895.945234692506	27364.355755154236	26076.44468396362	30531.47327146215	28979.82206047869	35778.91969612425	33811.61071739299	0.24284633137286585	0.2333092911829204	-129.53063422712876	-11314.902615781873	-122.93421669711825	-10738.68403737992
38.164970954479706	16569.3459001187	16196.343551771106	23857.829878412096	22869.04052157563	27334.70042898429	26048.300029858245	30500.458162979783	28950.421971115138	35745.25593011828	33779.76761615859	0.2430108316652408	0.23346557904234197	-129.9324759980882	-11418.392066309229	-123.31154731009156	-10836.547542644665
38.39493410335793	16543.756419707217	16171.872850466396	23829.243095875998	22841.874444694444	27304.774805602377	26019.899787913	30469.176343287414	28920.769419980832	35711.32438139226	33747.67098480989	0.2431784658428693	0.23362484194155936	-130.32741556580004	-11522.107669008896	-123.68223242386011	-10934.613015962765
38.626282895891045	16517.878754729707	16147.12934839907	23800.378306605813	22814.44591174843	27274.57829341812	25991.243430059447	30437.627743896723	28890.864355385176	35677.12571632273	33715.32144649051	0.2433492963992996	0.23378713911813986	-130.71551977309718	-11626.050660291687	-124.04633459706383	-11032.881362249143
38.859025681279114	16491.71049204912	16122.110828632782	23771.23428315866	22786.75381670915	27244.110297512656	25962.330425778782	30405.81230345362	28860.706732706025	35642.66062289735	33682.71964469383	0.24352338717776678	0.233952531085802	-131.09685573009483	-11730.222356664017	-124.40391661730246	-11131.353556205519
39.09317085903034	16465.249180740477	16096.815039542786	23741.809781919965	22758.79703941354	27213.370219426102	25933.1602419166	30373.729967729003	28830.296514388785	35607.929810968155	33649.8662435023	0.24370080340416203	0.2341210796654734	-131.4714908255628	-11834.624157619663	-124.75504151127825	-11230.030644881539
39.328726879264174	16438.492331288813	16071.239694065305	23712.10354263399	22730.574445144786	27182.357456937065	25903.732342490614	30341.38068960648	28799.633669943	35572.93401250786	33616.761927829655	0.24388161172093878	0.2342928480172321	-131.83949273928738	-11939.257548692636	-125.09977255561535	-11328.913750376552
39.56570224301631	16411.43741476814	16045.382468928769	23682.114287920267	22702.084884200554	27151.071403834176	25874.046188491324	30308.764429067338	28768.718175936487	35537.673981869404	33583.40740366628	0.24406588022199666	0.23446790067315978	-132.20092945360375	-12044.124104489572	-125.43817328711884	-11428.004072527401
39.80410550254544	16384.081862001305	16019.241003866544	23651.840722775698	22673.327191448363	27119.511449679765	25844.101237675713	30275.88115317291	28737.550015987363	35502.150496049326	33549.803398328215	0.24425367848857146	0.2346463035711427	-132.55586926620163	-12149.225491922349	-125.77030751417624	-11527.302891782485
40.04394526164196	16356.423062699698	15992.812900810392	23621.281534061276	22644.300185867054	27087.67697956456	25813.89694435293	30242.73083604347	28706.129180752996	35466.364354954116	33515.950660709	0.2444450776261669	0.2348281240896498	-132.90438080338208	-12254.563473552465	-126.09623932852992	-11626.811572169885
40.28523017593832	16328.458364582744	15966.09572306444	23590.4353899735	22615.002670074624	27055.567373853868	25783.432759162482	30209.313458834247	28674.455667916514	35430.3163816704	33481.84996153522	0.24464015030256364	0.2350134310835156	-133.2465330334162	-12360.13991101645	-126.41603311704966	-11726.531564326026
40.52796895322162	16300.18507247644	15939.08699445888	23559.300939499546	22585.433429841316	27023.182007924457	25752.70812884414	30175.629009708002	28642.529482170365	35394.007422738614	33447.50209362535	0.24483897078694286	0.23520229492077538	-133.58239528079866	-12465.95676862169	-126.72975357396354	-11826.464408656582
40.77217035374772	16271.600447390294	15911.784198483072	23527.876811855735	22555.591233588057	26990.520251891885	25721.722495999587	30141.677483804026	28610.350635197028	35357.438348430085	33412.90787215228	0.24504161499016308	0.23539478752057325	-133.91203723993385	-12572.016116970219	-127.03746571427473	-11926.611738656648
41.017843190557436	16242.701705572701	15884.18477739719	23496.161615909303	22525.474831869004	26957.581470328576	25690.475298845056	30107.458883204177	28577.919145646352	35320.61005302877	33378.06813490901	0.24524816050622852	0.23559098239219586	-134.2355289907282	-12678.320136839524	-127.33923488628352	-12026.975284239277
41.26499632979458	16213.486017543104	15856.286131322411	23464.153939581607	22495.082956838767	26924.365021970836	25658.965970955574	30072.973216894163	28545.23503911028	35283.52345511548	33342.983742578836	0.2454586866549916	0.23579095467525568	-134.5529410140516	-12784.871123155579	-127.63512678493134	-12127.556875226088
41.51363869102594	16183.950507101596	15828.08561730839	23431.852349233654	22464.414321702618	26890.8702594162	25627.193940999394	30038.22050072192	28512.29834809376	35246.17949785714	33307.65557900865	0.2456732745261362	0.2359947811810757	-134.86434420692967	-12891.671489017084	-127.92520746719674	-12228.358445096761
41.763779247563185	16154.092250314472	15799.580548377651	23399.255389032307	22433.46762014956	26857.096528809474	25595.158632462695	30003.20075735144	28479.10911198207	35208.57914929959	33272.084551486	0.24589200702447905	0.23620254043531258	-135.16980990005686	-12998.723770036362	-128.20954336640716	-12329.38203472551
42.0154270267867	16123.908274475392	15770.768192546504	23366.361580296692	22402.24152576794	26823.043169517416	25562.859463364483	29967.914016212297	28445.667377004822	35170.723402664284	33236.27159102033	0.24611496891664494	0.23641431272186292	-135.46940987438575	-13106.030628718436	-128.48820130620152	-12430.629796188325
42.26859111047143	16093.395557041775	15741.645771821848	23333.16942082455	22370.734691442965	26788.709513791935	25530.295845961442	29932.360313445115	28411.973196196406	35132.613276649405	33200.21765262866	0.2463422468791574	0.23663018012809614	-135.7632163790404	-13213.594859028235	-128.7612485175341	-12532.1039969353
42.523280635114425	16062.551024545326	15712.210461172508	23299.67738419722	22338.945748734604	26754.094886420928	25497.46718644107	29896.539691842052	28378.026629351632	35094.249815735035	33163.92371562409	0.2465739295479989	0.23685022659146568	-136.0513021493025	-13321.419391109608	-129.02875265470357	-12633.807023967616
42.77950479226489	16031.371551476603	15682.45938747556	23265.883919063206	22306.873307236652	26719.198604366888	25464.37288460474	29860.452200783042	28343.827742978265	35055.634090493004	33127.39078390994	0.246810107569695	0.23707453794754302	-136.33374042578362	-13429.50729621388	-129.29078181152727	-12735.741388140246
43.03727282885567	15999.853959142274	15652.389628435905	23231.787448398718	22274.5159539149	26684.019976391963	25431.012333538336	29824.09789616643	28309.376610244486	35016.767197900524	33090.61988627695	0.24705087365397335	0.2373032019795308	-136.6106049745431	-13537.86179183051	-129.547404539735	-12837.909728766419
43.29659404753705	15967.995014495074	15621.998211479107	23197.38636874518	22241.872252424644	26648.558302669855	25397.38491927135	29787.47684033481	28274.67331092231	34977.65026165883	33053.6120767055	0.2472963226280569	0.23753630846930307	-136.88197010662407	-13646.486246902496	-129.79868986608926	-12940.31481822487
43.55747780701245	15935.791428935316	15591.282112616469	23162.6790494225	22208.940742406405	26612.812874383624	25363.49002042345	29750.589101995443	28239.717931326286	34938.28443251633	33016.36843467216	0.247546551492653	0.2377739492500329	-137.14791069966304	-13755.384187352844	-130.04470731158654	-13042.95956686046
43.81993352237618	15903.23985708333	15560.238255281536	23127.66383171718	22175.719938758954	26576.78297330879	25329.32700783801	29713.434756134848	28204.51056424713	34898.670888596214	32978.89006546051	0.24780165947969685	0.23801621826046168	-137.40850221963774	-13864.559301764704	-130.2855269108186	-13145.847028032877
44.08397066545326	15870.336895522276	15528.863509137516	23092.339028044593	22142.20833088916	26540.467871381443	25294.895244202315	29676.013883927666	28169.05130888056	34858.81083572913	32941.178100476915	0.2480617481119179	0.23826321160087727	-137.66382074342982	-13974.015447271056	-130.52121923183586	-13248.980403335765
44.349598765141174	15837.079081510376	15497.154688854602	23056.702921084376	22108.40438193761	26503.86683025066	25260.19408365388	29638.326572639307	28133.340270750577	34818.705507790575	32903.23369757079	0.24832692126429184	0.23851502759085144	-137.9139429824354	-14083.756655702367	-130.75185539683298	-13352.363048012368
44.6168274077539	15803.462891661882	15465.108552856675	23020.753762887864	22074.306527979305	26466.979100814522	25225.222871372418	29600.372915522177	28097.377561627618	34778.35616704324	32865.05804136003	0.24859728522745633	0.23877176682881845	-138.15894630659022	-14193.787139902823	-130.9775071045733	-13455.9984766813
44.88566623736761	15769.484740596248	15432.721802035943	22984.48977395701	22039.91317719788	26429.803922739564	25189.980943156217	29562.15301170547	28061.163299440046	34737.76410448476	32826.65234356047	0.2488729487731537	0.23903353225354704	-138.39890876986465	-14304.111300375313	-131.19824665140914	-13559.890369064175
45.15612495616904	15735.14097955411	15399.991078436016	22947.90914229289	22005.22270903404	26392.34052396214	25154.46762498429	29523.66696607751	28024.697608181275	34696.93064020009	32788.01784332211	0.2491540232217888	0.23930042920759276	-138.63390913617332	-14414.733732097782	-131.41414695497951	-13664.042576107197
45.42821332480542	15700.427894980196	15366.912963900671	22911.01002241389	21970.233473304772	26354.588120172255	25118.682232560735	29484.914889161533	27987.9806178087	34655.85712371995	32749.155807568462	0.2494406225121713	0.2395725655027901	-138.8640269065654	-14525.659231658094	-131.6252815791886	-13768.459126405418
45.701941162736816	15665.34170707132	15333.483978689177	22873.790534341108	21934.943789294568	26316.545914277773	25082.624070843445	29445.89689698306	27951.01246413739	34614.5449343838	32710.067531342538	0.24973286327353178	0.23985005148787542	-139.0893423472371	-14636.892804639414	-131.831724757365	-13873.144232573919
45.97731834859046	15629.878568289669	15299.70058005644	22836.2487625511	21899.35194481656	26278.213095849667	25046.292433555187	29406.6131109303	27913.793288726723	34572.995481709324	32670.75433815798	0.2500308648999011	0.24013300011831112	-139.30993651876634	-14748.439673294313	-132.0335514194012	-13978.102298183367
46.25435482051728	15594.034561839586	15265.559160796956	22798.382754893537	21863.45619524216	26239.588840546177	25009.68660267609	29367.063657605344	27876.32323875939	34531.21020576655	32631.217580355078	0.25033474962693353	0.240421527028405	-139.52589130638808	-14860.305284545757	-132.2308372182306	-14083.337924824096
46.533060576550575	15557.805700107845	15231.056047752212	22760.19052147357	21827.254762498935	26200.672309516343	24972.805847917913	29327.248668667566	27838.602466913508	34489.19057755856	32591.45863946311	0.25064464261128044	0.24071575060580405	-139.7372894507862	-14972.49531820789	-132.4236585571125	-14188.855919389986
46.813445674966815	15521.187923066063	15196.187500280192	22721.670033496823	21790.745834034944	26161.462648781253	24935.649426178523	29287.168280667713	27800.631131226874	34446.9380994078	32551.47892656819	0.25096067201260813	0.2410157920684629	-139.94421458134457	-15085.015695669688	-132.6120926191652	-14294.6613017926
47.09552023464871	15484.177096634417	15160.949708685974	22682.81922207581	21753.92756174813	26121.958988592225	24898.216580975844	29246.822634872417	27762.4093949527	34404.45430534813	32511.279882686667	0.25128296907835995	0.24132177554417755	-140.14675124966016	-15197.872588840313	-132.7962173971173	-14400.75931289699
47.37929443545016	15446.769011006094	15125.338792612867	22643.63597699664	21716.798060880097	26082.160442765475	24860.506541861043	29206.211877079306	27723.937426407418	34361.740761523404	32470.862979144888	0.25161166823137754	0.2416338281527883	-140.34498496432207	-15311.072429418564	-132.9761117239832	-14507.155422726646
47.66477851856398	15408.9593789313	15089.350799392681	22604.118145444107	21679.355408872376	26042.066107991835	24822.518523809562	29165.33615742171	27685.215398809352	34318.79906659209	32430.229717965034	0.25194690716049156	0.24195208009115607	-140.53900222743687	-15424.621918594465	-133.15185530598683	-14613.85533913225
47.951982786891236	15370.743833960107	15052.981702354191	22564.263530683835	21641.597644183734	26001.67506312083	24784.2517265891	29124.19563016268	27646.243490107994	34275.63085213841	32389.381632256733	0.2522888269141956	0.2422766647210229	-140.72889057273278	-15538.528037151322	-133.323528755609	-14720.865016669966
48.24091760541319	15332.117928643103	15016.227399089179	22524.069890699626	21603.52276506774	25960.9863684177	24745.705334104347	29082.79045347776	27607.0218828041	34232.23778308962	32348.32028661583	0.2526375719975343	0.24260771865986708	-140.91473860426777	-15652.798055887222	-133.49121362625738	-14828.190665880218
48.53159340156531	15293.07713268933	14979.083709674436	22483.534936784836	21565.128728308104	25919.999064793094	24706.878513716514	29041.120789226527	27567.550763759235	34188.621558140665	32307.047277528996	0.2529932904723288	0.24294538187488018	-141.09663603685476	-15767.439546475187	-133.65499244871899	-14935.838762994856
48.82402066561362	15253.616831080177	14941.546374849158	22442.65633208536	21526.41344791092	25878.712173003405	24667.770415537445	28999.186802711672	27527.830323995113	34144.78391018507	32265.564233785375	0.2533561340608775	0.24328979778018736	-141.27467373976833	-15882.460392943583	-133.81494876877696	-15043.816060001962
49.11820995103327	15213.732322138341	14903.611054146268	22401.431690092362	21487.374793751584	25837.124692820573	24628.380171696615	28956.988662424934	27487.86075848149	34100.72660675234	32223.872816894618	0.25372625825327155	0.24364111333744043	-141.44894377892342	-15997.868803296238	-133.97116718566394	-15152.129595049657
49.41417187488941	15173.418815551906	14865.273323977244	22359.85857308421	21448.01059017546	25795.235602171786	24588.706895580937	28914.526539781167	27447.64226591327	34056.45145045412	32181.974721512644	0.254103822418474	0.24399947915992512	-141.61953946359426	-16113.673321893439	-134.12373339341138	-15260.786703445017
49.71191711822035	15132.671430350876	14826.528675668314	22317.934490512933	21408.318614548978	25753.043856244672	24548.74968104439	28871.800608836507	27407.175048474364	34011.96027943507	32139.871675872982	0.25448898991931684	0.24436504962032646	-141.78655539405736	-16229.88284226507	-134.27273422218423	-15369.795028906316
50.01145642642306	15091.485192837428	14787.372513448552	22275.656897336237	21368.296595761614	25710.548386560156	24508.507601589117	28828.811045993956	27366.45931159067	33967.25496783337	32097.565442227547	0.2548819282315772	0.2447379829622974	-141.95008750988927	-16346.506620308384	-134.4182576820749	-15479.162535380572
50.3128006096408	15049.855034467264	14747.800152386904	22233.023192290322	21327.94221267402	25667.748100008772	24467.979709513387	28785.55802969248	27325.495263668112	33922.33742624722	32055.057817292523	0.25528280906730266	0.24511844141599415	-142.11023314201884	-16463.55428823456	-134.56039300958219	-15588.897519458085
50.61596054315354	15007.775789682451	14707.806816278648	22190.03071610293	21287.253092512474	25624.641877850765	24427.16503502789	28742.041740081124	27284.28311581809	33877.20960220998	32012.350632703216	0.25569180850256373	0.2455065913177414	-142.2670910660454	-16581.03586900886	-134.69923071387166	-15699.00862306077
50.9209471677702	14965.24219369397	14667.387635479363	22146.67674964294	21246.22680920633	25581.22857467701	24386.062585337502	28698.26235867564	27242.823081568044	33831.873480671944	31969.445755476092	0.2561091071098185	0.24590260323399885	-142.42076155721588	-16698.961791343987	-134.8348626261868	-15809.504846827127
51.22777149022361	14922.24888021441	14626.53764468576	22102.958512005593	21204.86088166675	25537.50701733094	24344.671343687758	28654.220067998933	27201.11537655727	33786.3310844916	31926.345088478934	0.2565348900950805	0.24630665208981212	-142.57134644835605	-16817.342905411497	-134.96738195158832	-15920.395564088598
51.53644458356769	14878.790379138522	14585.251780661769	22058.873158528782	21163.15277200367	25493.476003787444	24302.99026837368	28609.915051202053	27159.160218216282	33740.58447493318	31883.05057090829	0.2569693474401064	0.24671891730193488	-142.7189491897807	-16936.19049916044	-135.09688332187216	-16031.690535322763
51.84697758757708	14834.861114172629	14543.5248799097	22014.417778739993	21121.099883679683	25449.134301989652	24261.01829171081	28565.347491667613	27116.9578254306	33694.63575217433	31839.56417877605	0.25741267404979895	0.24713958291682686	-142.86367491193232	-17055.516315382905	-135.2234628506485	-16143.399923245423
52.15938170914916	14790.455400410443	14501.351676284587	21969.58939422852	21078.69955959719	25404.480648638786	24218.754318965322	28520.51757259162	27074.508418186524	33648.48705582003	31795.88792540361	0.2578650699050646	0.2475688377537284	-143.0056304902464	-17175.332569459453	-135.3472181918405	-16255.534308661707
52.47366822270851	14745.5674418566	14458.726798551215	21924.38495644282	21035.949080116643	25359.513747938367	24176.197227242323	28475.425476546414	27031.812217199007	33602.14056542725	31752.023861924634	0.25832674022135654	0.24800687555303697	-143.14492461181362	-17295.651967760175	-135.46824859883054	-16368.10470679868
52.789848470613855	14700.19132889565	14415.644767882904	21878.80134440759	20992.845661003423	25314.232270288012	24133.345864330724	28430.071385020477	26988.86944352101	33555.59850103682	31707.974077796986	0.2587978956131443	0.24845389513021304	-143.28166784742643	-17416.487727153115	-135.58665498765185	-16481.12258454226
53.107933863567155	14654.321035706931	14372.099995300556	21832.835362358375	20949.386451299415	25268.634850925886	24090.19904750167	28384.455477935706	26945.680318132112	33508.86312371427	31663.740701322437	0.2592787522645794	0.2489101005354523	-143.41597272364015	-17537.853595015593	-135.70254000178102	-16594.599878279492
53.42793588102576	14607.95041762495	14328.08677905191	21786.483737290808	20905.568531117668	25222.72008851807	24046.75556226023	28338.57793314135	26902.24506150742	33461.93673610045	31619.325900176547	0.2597695321066184	0.24937570121938335	-143.54795379879943	-17659.763870210387	-135.81600807964423	-16708.549012536183
53.74986607161648	14561.073208444584	14283.59930192935	21739.743116420144	20861.38890935559	25176.48654369151	24003.014161046594	28292.438925882547	26858.563893163802	33414.821682970665	31574.731881946675	0.2602704630008954	0.24985091220504943	-143.67772774377227	-17782.233425178565	-135.92716552598722	-16822.98291954305
54.073736053552395	14513.683017670714	14238.631628525944	21692.610064547476	20816.8445213242	25129.932737508196	23958.973561885712	28246.038628242222	26814.637031183738	33367.52035180274	31529.960894679738	0.26078177893064125	0.2503359542664596	-143.80541342360812	-17905.27772869449	-136.03612058457657	-16937.91505947616
54.399557515052166	14465.773327713174	14193.177702428986	21645.08106133008	20771.93222628995	25083.057149879303	23914.63244698284	28199.377208556765	26770.464691715366	33320.035173355725	31485.015227439624	0.2613037201989641	0.25083105411399337	-143.93113198373612	-18028.91286977101	-136.1429835152885	-17053.35944172833
54.727342214761876	14417.337491025615	14147.231343349973	21597.15249845006	20726.64880492485	25035.858217914658	23869.989461262183	28152.454830801726	26726.047088447052	33272.368622256945	31439.89721087367	0.26183653363482273	0.25133644458697507	-144.05500694069633	-18153.155582707375	-136.247866674159	-17169.33064710349
55.057101982179326	14368.36872718946	14100.786244190946	21548.8206766786	20680.990956661863	24988.334334206185	23825.04321084664	28105.271653947933	26681.38443205594	33224.523217599366	31394.60921778931	0.26238047280703697	0.25185236485373197	-144.17716427517007	-18278.023273088038	-136.3508845965407	-17285.84385095071
55.38884871808102	14318.860119942798	14053.8359680464	21500.08180283081	20634.95529695116	24940.483845041716	23779.79226147574	28057.827831285955	26636.476929628858	33176.50152354868	31349.153663740475	0.26293579824670704	0.25237906061948295	-144.29773252928135	-18403.534044959582	-136.45215408333752	-17402.914847292937
55.722594394951685	14268.80461415485	14006.373945140704	21450.931986607164	20588.538354413588	24892.305048546597	23734.23513685947	28010.123509717683	26591.324784054705	33128.30614996081	31303.53300762466	0.26350277767841734	0.2529167843424092	-144.41684290891862	-18529.706729339436	-136.55179429221607	-17520.56007417757
56.058351057416104	14218.195012746259	13958.393469700175	21401.367237315873	20541.736567886026	24843.796192748785	23688.370316963945	27962.158829012507	26545.928193385702	33079.93975300864	31257.749752289237	0.26408168626063466	0.2534657954582843	-144.53462938981102	-18656.560913934372	-136.64992683198216	-17638.796640084125
56.39613082267415	14167.023973556565	13909.88769676055	21351.38346047248	20494.546283355437	24794.95547356536	23642.196236227453	27913.933921027805	26500.287350167688	33031.40503582003	31211.806445149163	0.26467280683572336	0.2540263606140584	-144.65122882802825	-18784.1169741787	-136.74667586076976	-17757.64235150162
56.7359458809379	14115.284006159323	13860.849638909036	21300.97645427034	20446.963750775674	24745.78103270563	23595.71128170218	27865.44890889052	26454.40244073632	32982.70474912529	31165.705678814495	0.265276430190025	0.25459875391081127	-144.76678107560292	-18912.396105721593	-136.84216818903224	-17877.11574181635
57.07780849587155	14062.9674686268	13811.272162961985	21250.141905917713	20398.985120763144	24696.270955488195	23548.913791119558	27816.70390613925	26408.273644478886	32933.84169191601	31119.450091729315	0.26589285532447016	0.2551832571565098	-144.8814291008821	-19041.420358381234	-136.93653338667355	-17997.23610149417
57.42173100503407	14010.06656424512	13761.147986577816	21198.875387834716	20350.606441165142	24646.423268566847	23501.802050874492	27767.69901582364	26361.90113305868	32884.81871211369	31073.04236882081	0.26652238973622444	0.25578016012903404	-144.99531911474332	-19171.212671699002	-137.0299038953235	-18118.02350969799
57.7677258203244	13956.573338182267	13710.469674806434	21147.172353705213	20301.82365349632	24596.235937562094	23454.37429392574	27718.434329559914	26315.28506960115	32835.63870724959	31026.485242159793	0.26716534971188055	0.25638976084994963	-145.10860070093622	-19301.79691198282	-137.1224151445058	-18239.498867220245
58.115805428429454	13902.479674110984	13659.229636575785	21095.028134377146	20252.632589237353	24545.706864593794	23406.62869760827	27668.909926540226	26268.42560783965	32786.304625155586	30979.781491632515	0.26782206063275543	0.25701236586954535	-145.22142695388902	-19433.197911278345	-137.21420567423047	-18361.683931137435
58.465982391274686	13847.777290788705	13607.420121116415	21042.437933604328	20203.02896598931	24494.83388570932	23358.563381352833	27619.12587249252	26221.32289121792	32736.81946466503	30932.93394562294	0.2684928572928653	0.2576482905636662	-145.33395462174667	-19565.441508026794	-137.3054172624834	-18484.60135098081
58.818269346477535	13792.457738598123	13555.033214325947	20989.39682362405	20153.008383478595	24443.614768204035	23310.17640430958	27569.08221859	26173.977051948426	32687.186276325505	30885.945481707233	0.2691780842301903	0.25829785944291167	-145.44634425556433	-19698.554589608684	-137.39619505817973	-18608.27470658999
59.172679007803275	13736.512396051152	13502.060835074746	20935.89974056247	20102.566319404974	24392.047207827483	23261.465762870113	27518.779000306175	26126.38821002317	32637.408163121843	30838.81902735898	0.26987809607187213	0.2589614064747977	-145.55876036571863	-19832.565136970952	-137.4866877203749	-18732.72854779288
59.52922416562417	13679.932466260485	13448.49473145522	20881.941479661073	20051.698125126644	24340.12882587102	23212.42938808407	27468.216236213815	26078.556472175376	32587.488281210706	30791.55756066645	0.2705932578940264	0.2596392754195119	-145.67137158414698	-19967.502271169797	-137.5770475630161	-18857.988435840234
59.887917687380885	13622.708973383133	13394.326476977229	20827.51669031661	20000.399021175082	24287.85716613103	23163.06514296492	27417.39392672465	26030.48193078926	32537.429840666333	30744.164111061593	0.2713239455968764	0.2603318201799227	-145.78435083604563	-20103.396302420646	-137.66743070796656	-18984.080987062305
60.24877251804685	13564.832759040128	13339.547466711874	20772.61987092536	19948.66409259143	24235.229691740766	23113.37081967881	27366.31205276567	25982.164662754327	32487.236106236396	30696.641760059658	0.2720705462959736	0.26103940516655205	-145.8978755175558	-20240.27878126595	-137.75799724318858	-19111.033918363042
60.6118016805955	13506.294478719065	13284.148913388335	20717.24536352509	19896.488284078354	24182.2437818665	23063.344136612934	27314.970574390936	25933.604728263344	32436.91039811011	30648.99364201212	0.2728334587302967	0.2617624056782425	-146.0121276814607	-20378.18255213648	-137.8489113887881	-19238.87609498296
60.97701827647021	13447.084598164744	13228.121843446184	20661.387348224587	19843.866394957276	24128.896728259864	23012.982735315174	27263.36942932367	25884.802169548617	32386.456092696797	30601.22294486987	0.27361309368806797	0.2625012082993077	-146.12729423233395	-20517.141809665598	-137.94034167089922	-19367.637580596842
61.34443548605718	13387.193389765207	13171.457093049083	20605.039837412176	19790.793073924357	24075.185731660204	22962.284177301055	27211.508531425996	25835.757009555728	32335.876623415585	30553.332910959485	0.2744098744511843	0.2632562113139863	-146.24356713023008	-20657.19215762429	-138.03246110304826	-19497.34968975559
61.71406656916102	13326.610928940807	13114.14530406377	20548.196669733417	19737.262813594687	24021.107898039365	22911.245940719735	27159.387769092	25786.469250549413	32285.175481495895	30505.326837770324	0.2752242372591898	0.26402782513907647	-146.36114360400825	-20798.37067078054	-138.12544737707867	-19628.045043053105
62.085924865483435	13265.327090544699	13056.17692001085	20490.85150382793	19683.269944826247	23966.66023468125	22859.865416873094	27107.00700356023	25736.938872649003	32234.356216788463	30457.20807875347	0.27605663179379125	0.2648164727756658	-146.4802263737256	-20940.715959643945	-138.2194830613953	-19759.75762477517
62.46002379510434	13203.331545284867	12997.542181993957	20432.997811815534	19628.80863081415	23911.839646088825	22808.139906580953	27054.366067142208	25687.165832290175	32183.42243858781	30408.980044132953	0.2769075216849619	0.26562259028093627	-146.60102388364976	-21084.268238426186	-138.31475580906772	-19892.522843454033
62.83637685896657	13140.613756177514	12938.231124614298	20374.628872519872	19573.87286094415	23856.642929709025	22756.066616384178	27001.464761361363	25637.150060608008	32132.37781646462	30360.646201728177	0.27777738503974486	0.2664466272610729	-146.72375054698205	-21229.069396457635	-138.41145857636366	-20026.37759550661
63.21499763936286	13077.162975043799	12878.233571879062	20315.737764418485	19518.45644439515	23801.066771467074	22703.642654577758	26948.302854997786	25586.891461737592	32081.22608110832	30312.210077787557	0.27866671499491263	0.26728904738636106	-146.84862700137455	-21375.163073039614	-138.50978985091206	-20161.360331954435
63.59589980042612	13012.968239062808	12817.539133113067	20256.317358307457	19462.553003479727	23745.10774110088	22650.865027065887	26894.880082034575	25536.389911028138	32029.97102517979	30263.67525783404	0.2795760202947531	0.2681503289296318	-146.97588037589958	-21522.594735917635	-138.60995389059462	-20297.511128425598
63.979097088622495	12948.018367395145	12756.13719888388	20196.360309668475	19406.155966710634	23688.762287285845	22597.730633029707	26841.196139500225	25485.645253165403	31978.616504174366	30215.04538752142	0.2805058258952662	0.26903096532926873	-147.10574457147595	-21671.41176380869	-138.71216097402066	-20434.871758718975
64.36460333324754	12882.30195789223	12694.016936951977	20135.85905072445	19349.258561581366	23632.02673253866	22544.236260398524	26787.25068520058	25434.65730019786	31927.16643729345	30166.324173501882	0.28145667359617127	0.2699314657780703	-147.23846055481772	-21821.663533061743	-138.81662766307636	-20573.48577207327
64.75243244692527	12815.80738390895	12631.167288258705	20074.805782170828	19291.853807047606	23574.897267889883	22490.378581114393	26733.043335335584	25383.42582946095	31875.624808325425	30117.515384303893	0.28242912270220527	0.27085235583933454	-147.37427666542862	-21973.40150855854	-138.9235770779742	-20713.398574331775
65.14259842611021	12748.522791238409	12567.576962966328	20013.19246456823	19233.934505696627	23517.369947313437	22436.15414617981	26678.573661993934	25331.95058139436	31823.995666535426	30068.62285122071	0.2834237507152512	0.27179417809161555	-147.513448937676	-22126.67933925707	-139.03323918516253	-20854.65751316771
65.53511535159264	12680.436095189507	12503.234436565956	19951.01080938167	19175.49323559043	23459.440681900658	22381.55938047759	26623.841190519357	25280.231257246276	31772.283127563085	30019.65046920905	0.2844411540589663	0.2727574928036841	-147.6562414391301	-22281.552958701737	-139.14585110018015	-20997.311967804097
65.92999738900669	12611.53497782957	12438.127946070352	19888.252269650267	19116.522341767588	23401.105233765313	22326.59057735038	26568.845396740526	25228.267516657637	31720.491374327055	29970.602197796517	0.28548194883765027	0.27374287864131935	-147.802926624081	-22438.080690464005	-139.26165740417127	-21141.41344317235
66.32725878934137	12541.806885417895	12372.245486311629	19824.90803027278	19057.013927389675	23342.35920966747	22271.243892929266	26513.585704058885	25176.0589751217	31668.624657937882	29921.482061999464	0.28654677163120346	0.2747509334076628	-147.95378570418688	-22596.323359027505	-139.38091047579655	-21287.01566892676
66.72691388945532	12471.239026056162	12305.574806364124	19760.96899789064	18996.959844514975	23283.198054339926	22215.51534019661	26458.061480384917	25123.60520130973	31616.68729861591	29872.294153248593	0.28763628032816385	0.2757822748189524	-148.10910903871627	-22756.34440655075	-139.5038708409811	-21434.174703781493
67.12897711259382	12399.818367586016	12238.10340611615	19696.425790351623	18936.351684483314	23223.617043502763	22159.40078277019	26402.272034914655	25070.905714256514	31564.683686614706	29823.042630322307	0.28875115499887716	0.276837541317591	-148.26919654232552	-22918.210015486926	-139.63080753838221	-21582.949045076035
67.53346296890952	12327.531635766167	12169.818533016314	19631.268725736183	18875.18076789483	23163.611276550026	22102.895928394373	26346.21661473869	25017.959980397813	31512.618283149222	29773.731720287902	0.28989209881105493	0.27791739292459366	-148.43435811287054	-23081.989237520844	-139.76199850271587	-21733.399744000286
67.94038605598601	12254.365312764352	12100.70717902271	19565.48781092733	18813.438134164506	23103.17566889144	22045.99632212302	26289.894401273294	24964.76741045189	31460.495621327842	29724.3657194496	0.29105983899003185	0.27902251213362317	-148.60491408123562	-23247.754129406065	-139.89773096876888	-21885.590527134947
68.3497610593647	12180.305636002133	12030.756077784914	19499.072729703585	18751.11453063218	23042.304943930292	21988.697339176426	26233.304506503267	24911.3273561341	31408.32030708585	29674.948994300685	0.2922551278262458	0.2801536048489104	-148.78119568260445	-23415.57989575714	-140.03830189400833	-22039.587924125604
68.7616027530747	12105.338597395437	11959.951702094268	19432.01283033594	18688.200401210685	22980.993624660092	21930.99417745804	26176.44596902766	24857.639106698793	31356.097020121622	29625.485982482634	0.2934787437325819	0.2813114013695475	-148.96354555172002	-23585.545039460063	-140.1840184030625	-22195.46140225604
69.17592600016614	12029.449943035126	11888.280261637556	19364.29711266545	18624.6858745483	22919.23602485757	21872.881849709218	26119.31774989444	24803.701885294216	31303.830514830825	29575.981193745396	0.29473149235439966	0.28249665742276486	-149.15231824219882	-23757.731519910507	-140.33519825455733	-22353.283508138265
69.59274575324658	11952.625173358816	11815.727701096608	19295.91421464176	18560.56075168725	22857.026239853683	21814.35517528657	26061.918728215463	24749.514845124293	31251.525621241475	29526.43921091251	0.29601420773523224	0.2837101552489845	-149.34788077200574	-23932.224919672124	-140.49217033098466	-22513.130016907584
70.01207705502031	11874.849543866274	11742.279698636428	19226.85239829703	18495.814493192775	22794.35813685702	21755.408771538278	26004.247696545815	24695.077065401943	31199.187245943733	29476.86469084543	0.2973277535413542	0.28495270474160955	-149.55061319693414	-24109.114620097913	-140.6552751545314	-22675.08008957887
70.43393503883172	11796.108066438122	11667.921664831403	19157.09953513337	18430.436205731603	22731.225344808365	21696.03704476031	25946.30335601646	24640.387547085156	31146.820373016402	29427.262365408824	0.29867302434858356	0.28622514464471216	-149.76090921179275	-24288.4939861428	-140.82486542756305	-22839.216438616626
70.85833492921113	11716.38551132079	11592.638742082021	19086.643090897986	18364.41462807449	22667.621243739737	21636.234180708772	25888.084311204395	24585.445208381152	31094.430064946035	29377.63704243374	0.30005094699492596	0.2875283438119484	-149.97917678314116	-24470.46056128852	-141.00130660246577	-23005.625502757728
71.2852920424243	11635.666409846815	11516.415804579423	19015.470109720856	18297.738116497327	22603.538953611936	21575.994134643992	25829.589064726424	24530.248880005893	31042.021463537378	29327.99360667656	0.30146248200292125	0.28886320253031544	-150.20583881319908	-24655.11627279874	-141.1849774793227	-23174.3976310757
71.71482178702524	11553.93505796527	11439.237458881342	18943.567197588654	18230.39462955567	22538.97132260249	21515.310620882352	25770.816011538864	24474.7973001849	30989.599790813067	29278.337020773706	0.30290862507570254	0.29023065391249936	-150.44133383812732	-24842.567648175173	-141.37627083482948	-23345.627277176827
72.14693966441222	11471.175520662935	11361.088045166814	18870.920505127247	18162.371712204018	22473.910914813736	21454.177101827074	25711.763432927382	24419.089109379165	30937.170349899305	29228.672326187607	0.3043904086711929	0.2916316653619082	-150.68611676178625	-25032.926043326966	-141.57559408407542	-23519.413204078563
72.58166126938723	11387.371637364084	11281.95163924485	18797.51570966527	18093.656479232883	22408.34999737022	21392.58677645103	25652.42949016797	24363.122844721052	30884.738525895915	29179.004644143773	0.30590890365900103	0.29306724011467383	-150.94065962643072	-25226.3078830624	-141.78336997589577	-23695.85870023165
73.01900229071879	11302.507028403528	11201.812055397279	18723.33799654974	18024.235597993506	22342.280526871884	21330.532568200295	25592.812217840048	24306.896934141896	30832.309786727295	29129.339176555048	0.3074652210649731	0.294538418863232	-151.20545242408843	-25422.834914909676	-142.0000373251023	-23875.071807589382
73.45897851170821	11216.565102674784	11120.652850143924	18648.37203968354	17954.095270380432	22275.694135167003	21268.0071122869	25532.90951677014	24250.409690173543	30779.88968397031	29079.681206930898	0.30906051390864936	0.2960462814663824	-151.48100394892754	-25622.634476712905	-142.2260517822724	-24057.16556217801
73.90160581075892	11129.529066564839	11038.457327025486	18572.60198125574	17883.221214040957	22208.582114409117	21205.00274233714	25472.719146585754	24193.659303404314	30727.483853657683	29030.036101269226	0.31069597913921576	0.2975919487510447	-151.76784269356358	-25825.839778968133	-142.46188664408692	-24242.25824811496
74.34690016194996	11041.381934293648	10955.208542507087	18496.011410632298	17811.598642778696	22140.935401356724	21141.511476358806	25412.238717854325	24136.643835567942	30675.098017050805	28980.40930892645	0.31237285967593864	0.29917658441129613	-152.06651779210733	-26032.59020277951	-142.7080337065927	-24430.473665842786
74.79487763561212	10952.106539788076	10870.889313114969	18418.583342377064	17739.212246118725	22072.744560875417	21077.525001989838	25351.46568378335	24079.361212243795	30622.73798137981	28930.80636346306	0.31409244655941077	0.3008013970106322	-152.37760001148126	-26243.031614215113	-142.96500416235358	-24621.94141522143
75.24555439890803	10861.685550228229	10785.482223927766	18340.300193370185	17666.046168000623	22003.999768597372	21013.03466098848	25290.39733145542	24021.809215145193	30570.409640545582	28881.232883461405	0.3158560812204673	0.3024676420938044	-152.7016827951884	-26457.31669629831	-143.23332954590296	-24816.79719469743
75.6989467164156	10770.101481415437	10698.969638553048	18261.143758991613	17592.08398456366	21934.690792691108	20948.031432920794	25229.030772568214	23963.98547396904	30518.118975778412	28831.69457330963	0.31766515787395466	0.30417662441501053	-153.03938336038846	-26675.60529928794	-143.5135627288655	-25015.183117251378
76.15507095071504	10677.336715122981	10611.333710732111	18181.0951883381	17517.308680990212	21864.80697469325	20882.50591800223	25167.362933652	23905.88745778206	30465.872056249977	28782.197223949937	0.3195211260451529	0.305929700289678	-153.39134385248326	-26898.06481059175	-143.80627896758597	-25217.248044203967
76.61394356297929	10583.37351860138	10522.556397725488	18100.134958439805	17441.70262736985	21794.337209348043	20816.44831904335	25105.39054572973	23847.512465913038	30413.675039630692	28732.74671358371	0.3214254932370793	0.307728280077587	-153.75823256044168	-27124.870545455255	-144.11207700684827	-25423.14793800004
77.07558111356816	10488.194066424172	10432.61947564564	18018.242847445184	17365.247553548874	21723.269923400534	20749.848422450574	25043.11013338757	23788.857618321905	30361.534172588177	28683.349008330395	0.323379827747531	0.3095738308055745	-154.14074519434143	-27356.206159371883	-144.43158024176955	-25633.046234981623
77.54000026262605	10391.780464872778	10341.50455691487	17935.39790674187	17287.92452292751	21651.59305328415	20682.695578226776	24980.518003218745	23729.91984541249	30309.455791220025	28634.010162832903	0.3253857616452966	0.311467878938693	-154.5396062311156	-27592.26408388978	-144.76543794245663	-25847.114239555318
78.00721777068286	10294.114779073276	10249.193110041204	17851.57843198169	17209.7139051681	21579.294021639842	20614.978678915304	24917.610231600946	23670.695877254075	30257.446321412408	28584.7363208039	0.3274449939156211	0.3134120133092435	-154.95557032989745	-27833.245986861642	-145.11432654292003	-26065.53154070722
78.47725049925933	10195.179063113586	10155.66648191956	17766.761932980367	17130.59534777768	21506.35971260208	20546.686137427176	24854.3826517676	23611.182232175495	30205.512279118924	28535.533715507023	0.32955929378574	0.3154078882138074	-155.38942382110326	-28079.363258592784	-145.47895099987	-26288.48645256739
78.95011541147531	10094.955393384727	10060.905922880489	17680.92510246244	17050.547746527292	21432.776445781252	20477.805863686208	24790.83084012674	23551.375204690794	30153.660270550077	28486.408670163877	0.3317305042419638	0.31745722668909454	-155.84198627432124	-28330.837525625713	-145.8600462239483	-26516.176480238326
79.42582957266194	9993.425905406646	9964.892614726552	17594.043783624176	16969.549214673272	21358.529948868814	20408.32524002562	24726.950101781356	23491.270852715657	30101.89699226447	28437.367598281042	0.3339605457507131	0.3195618239781736	-156.31411214690525	-28587.901193370577	-146.25837858672458	-26748.808812285308
79.90441015097758	9890.572834416844	9867.607702012632	17506.09293649059	16887.577050944736	21283.605328788213	20338.231095263294	24662.73545520098	23430.864984028678	30050.22923115358	28388.41700388768	0.3362514201966671	0.32172355119948715	-156.80669251957806	-28850.798019625712	-146.67474750969632	-26986.60084186541
80.38587441802741	9786.378560017114	9769.032326845336	17417.046603043193	16804.6077062635	21207.98704130741	20267.509677379145	24598.18161598927	23370.15314192873	29998.66386430712	28339.563481673784	0.3386052150521958	0.32394435923191534	-157.3206569220347	-29119.78372049192	-147.10998713723893	-27229.780717734713
80.87023974948666	9680.825655194121	9669.147667496632	17326.87787110202	16720.616749165813	21131.65885902817	20196.146624715246	24533.282979691794	23309.13059003857	29947.207858750968	28290.813717021247	0.3410241077931726	0.3262262828301115	-157.85697525333308	-29395.126610608306	-147.56496809934106	-27478.587927188724
81.35752362572781	9573.896940047136	9567.934981145721	17235.55883694625	16635.578829895214	21054.60383765785	20124.126935611424	24468.033603580545	23247.792296197716	29895.868271042484	28242.174485914587	0.3435103705774047	0.3285714449853527	-158.4166598024167	-29677.108279714826	-148.04059936881458	-27733.27391275298
81.8477436324513	9465.575540578271	9465.37565108602	17143.060566666285	16549.467643141918	20976.80428046838	20051.434936387504	24402.427187351357	23186.13291538667	29844.65224671275	28193.65265472194	0.34606637520302885	0.33098206154818094	-159.0007673720138	-29966.024307346903	-148.53783021683194	-27994.102724461816
82.34091746132043	9355.844952919582	9361.451238754624	17049.353056244072	16462.2558894056	20898.241700838782	19978.05424757532	24336.457052662645	23124.146771619817	29793.567019540376	28145.255179832373	0.3486945983654737	0.333460446130421	-159.6104015128658	-30262.185018108692	-149.0576522731717	-28261.351709994953
82.83706291059936	9244.689113393239	9256.143540965792	16954.405190366877	16373.91523496493	20818.896782773216	19903.96774829987	24270.116121440748	23061.827838738413	29742.61991064177	28096.989107136968	0.35139762723293394	0.3360090153052394	-160.24671487194064	-30565.916279491503	-149.601101695338	-28535.31224467745
83.33619788579601	9132.092474821839	9149.434652752398	16858.18469998847	16284.416270441981	20738.74933928043	19829.15753870217	24203.396892871573	22999.16972003325	29691.818327362285	28048.861571338795	0.3541781653617286	0.3386302941254837	-160.91091165999387	-30877.56034459034	-150.16926145275647	-28816.290503763594
83.83834040030794	9018.04008952758	9041.307036244423	16760.65811866185	16193.72846795713	20657.778268494505	19753.60490029062	24136.291418992623	22936.165626617854	29641.169761950136	28000.87979507581	0.35703903897446054	0.3413269219817963	-161.60425024399592	-31197.476742160507	-150.76326373080883	-29104.608279234264
84.34350857607244	8902.517699479806	8931.743596037939	16661.790737679592	16101.820136878887	20575.961507410088	19677.290254101892	24068.79127879348	22872.80835447182	29590.681789994767	27953.051087841024	0.3599832036255696	0.34410165882375326	-162.32804586975544	-31526.043216524646	-151.38429246093438	-29400.603843726218
84.85172064422062	8785.511834071114	8820.727761532386	16561.546560071492	16008.658378181563	20493.27598309867	19600.1931165443	24000.88755072603	22809.090260063964	29540.362068608618	27905.38284468011	0.3630137512806617	0.34695739176887164	-163.08367352012647	-31863.656719874125	-152.03358598288833	-29704.632864209358
85.36299494573534	8667.009916022633	8708.24357674006	16459.88825352592	15914.209037436956	20409.697561266024	19522.29205279113	23932.570783519244	22745.00323446182	29490.218334330737	27857.882544648204	0.36613391783791766	0.34989714212621126	-163.8725709128048	-32210.734459439293	-152.71243984416287	-30017.06936799269
85.87734993211305	8547.000375937976	8594.275798095598	16356.77710231996	15818.436656478763	20325.20099200436	19443.564627583404	23863.830965186407	22680.538675825348	29440.258400729574	27810.557749003878	0.36934709112198266	0.3529240728632515	-164.69624164462584	-32567.715002487414	-153.42220974288648	-30338.306763875764
86.39480416602983	8425.472776042008	8478.810000818337	16252.172958363579	15721.30442379532	20239.759852583913	19363.987353294888	23794.65749010277	22615.687460177145	29390.490155677853	27763.416099118804	0.37265681938297696	0.3560414965468725	-165.55625848623822	-32935.0594417681	-154.16431462058608	-30668.758921473287
86.91537632201124	8302.417943657118	8361.832694402956	16146.034191489593	15622.77412372335	20153.3464871238	19283.53563510292	23725.039124025552	22550.439910331275	29340.92155827401	27716.465314076722	0.3760668203356833	0.35925288379155434	-166.45426683188634	-33313.25262415316	-154.94023991044014	-31008.861311604735
87.43908518710603	8177.828114981487	8243.331447836954	16038.317639147692	15522.806084538723	20065.93194297266	19202.183713102953	23654.963966916715	22484.78576285718	29291.560635379446	27669.713187937054	0.3795809907765818	0.36256187225038505	-167.39198830889654	-33702.80444533052	-155.7515409463267	-31359.072210725397
87.9659496615646	8051.697089743482	8123.295025162377	15928.978555694006	15421.359125563176	19977.48590362375	19119.90460119463	23584.419413420797	22418.71413294376	29242.415477740982	27623.167586633383	0.3832034168192384	0.3659722761871617	-168.37122454986093	-34104.251213165	-156.5998465381017	-31719.873972448055
88.4959887595208	7924.020397312184	8001.713532018503	15817.970561504513	15318.390503436909	19887.976617981585	19036.670022561524	23513.3921108388	22352.213477021865	29193.49423566464	27576.836444478206	0.386938384791569	0.3694880966707277	-169.39386113214277	-34518.157082735095	-157.48686271934275	-32091.774369514547
89.0292216096782	7794.79547484294	7878.5785738142295	15705.245592180996	15213.855857736391	19797.370825789116	18952.45034155492	23441.867914426428	22285.27155298869	29144.80511420271	27530.727760237976	0.39079039284182593	0.37311353243583467	-170.4618716858895	-34945.11556544667	-158.41437667164064	-32475.308009170927
89.56566745600044	7664.021858032441	7753.8834261912325	15590.753848167895	15107.709156158191	19705.633679019793	18867.214491788094	23369.831839835413	22217.875377871344	29096.356367816577	27484.849592745843	0.39476416330370295	0.37685299145816326	-171.5773221713025	-35385.75111457566	-159.38426082873775	-32871.037824912
90.1053456584057	7531.701385043717	7627.623218442404	15474.443745150853	14999.902639529866	19612.728659031418	18780.92990023621	23297.26801250135	22150.01118275115	29048.156294472545	27439.210056012205	0.39886465587480524	0.3807111032948031	-172.74237532684856	-35840.72078987397	-160.39847716532677	-33279.55664787255
90.6482756934654	7397.838414139463	7499.795130549322	15356.26186566845	14890.386766959615	19518.61748927233	18693.562407131125	23224.15961376732	22081.664364759043	29000.213229123943	27393.81731379264	0.40309708166693475	0.38469273224541384	-173.95929528581837	-36310.71600300353	-161.4590816718519	-33701.48886056105
91.19447715510712	7262.440055530587	7370.3986044931125	15236.15291243882	14779.110161491792	19423.260043327613	18605.076181432112	23150.48882351893	22012.81943593783	28952.53553653231	27348.679573568617	0.4074669181911553	0.38880299139356855	-175.23045235745667	-36796.46434536809	-162.56822901682972	-34137.4921357315
91.74396975532183	7125.516417902182	7239.435570475063	15114.059663979158	14666.019556699368	19326.614248087684	18515.43363164727	23076.236759088344	21943.45996875247	28905.13160337368	27303.80507989349	0.41197992534553857	0.3930472575924029	-176.5583279678176	-37298.73149965471	-163.72817739587845	-34588.25926273968
92.29677332487483	6987.080870021174	7106.910688653887	14989.922933184287	14551.0597447167	19228.635981820164	18424.595311774403	23001.3834101687	21873.56853801348	28858.00982957421	27259.202107052708	0.41664216247886215	0.39743118746370854	-177.9455197514144	-37818.32323563192	-164.9412935655928	-35054.52006358467
92.85290781402206	6847.1503177551	6972.8316069640805	14863.681529627529	14434.173526297056	19129.278966924365	18332.519822124505	22925.907569459803	21803.126658960216	28811.178618813068	27214.87895098221	0.4214600066093621	0.401960734485064	-179.39474678169427	-38356.08748987643	-166.2100580569404	-35537.04340009624
93.41239329322968	6705.745496739432	6837.209235523616	14735.272226458857	14315.301663573371	19028.49465715117	18239.163704789145	22849.78675874838	21732.11472123459	28764.646368128626	27170.843920386975	0.42644017188401073	0.40664216724551633	-180.9088549250955	-38912.91652853694	-167.53707056123494	-36036.63927342137
93.97524995389855	6562.891280814868	6700.058038062722	14604.629732895772	14194.382836302733	18926.23211907235	18144.481333508975	22772.997150101084	21660.511918452255	28718.421456555385	27127.10532699396	0.4315897303707843	0.4114820889567771	-182.4908222981394	-39489.74919079291	-168.9250554776827	-36554.161016003694
94.54149810909283	6418.617006218509	6561.396340711639	14471.686673442226	14071.353602494637	18822.437907594067	18048.424797703334	22695.513481828806	21588.296173060633	28672.512232717738	27083.671474872244	0.43691613428399784	0.41648745831395373	-184.14376480179635	-40087.57320947712	-170.37686760731958	-37090.50757535128
95.11115819427312	6272.956811344703	6421.246658365133	14336.373575121135	13946.148364452876	18717.05593531722	17950.943780422112	22617.308968852398	21515.44405614683	28626.927001296557	27040.550648744924	0.44242723975120263	0.4216656118075126	-185.8709417007667	-40707.42760363268	-171.8954979739101	-37646.6258878191
95.68425076803395	6125.949991694426	6279.636038696514	14198.618864178432	13818.699341410023	18610.027335566647	17851.985429989018	22538.355207076922	21441.930701836085	28581.67400828316	26997.751101213846	0.44813133223936547	0.42702428759660666	-187.67576120782905	-41350.40513576195	-173.48407974656038	-38223.51333915023
96.26079651284576	5977.641369397151	6136.596423716161	14058.34887390204	13688.936550096869	18501.29031892959	17751.494225114373	22458.622071349157	21367.729715892903	28536.761424923527	26955.281038810015	0.45403715376826337	0.432571651063169	-189.56178602506407	-42017.65482433746	-175.1458942311765	-38822.22030669218
96.84081623580131	5828.081676416896	5992.165028558668	13915.487865408995	13556.787794774888	18390.780023174637	17649.411833273127	22378.07760654568	21292.813078110692	28492.19733025211	26913.1486067787	0.46015393205034183	0.4383163221763373	-191.53273878162508	-42710.38449893799	-176.8843768910465	-39443.852776298765
97.42433086936633	5677.327950236408	5846.3847369302985	13769.958063481865	13422.17866846238	18278.42835645762	17545.676962162783	22296.68791130484	21217.151038042713	28447.989692105224	26871.36187249762	0.4664914117088492	0.44426740480804333	-193.59250729760606	-43429.86338242749	-178.70312334687878	-40089.57502434356
98.01136147213543	5525.443940446884	5699.3045123527745	13621.679709786724	13285.032567312994	18164.163833766717	17440.22520408664	22214.417013880913	21140.71200359673	28404.146346495243	26829.928807422188	0.4730598877400847	0.4504345181530668	-195.7451495882906	-44177.42468038807	-180.6058952951298	-40760.61235211324
98.60192922959182	5372.500524251323	5550.979823993767	13470.571136080322	13145.270720355411	18047.911406616702	17332.988873143677	22131.226739562506	21063.46242197928	28360.674975218237	26788.857267441057	0.47987024140128626	0.4568278304206716	-197.994898506362	-44954.46815332025	-182.5966262712318	-41458.25385650573
99.1960554548718	5218.576128410437	5401.473085472691	13316.548860313236	13002.81223707897	17929.592286072482	17223.896835154468	22047.076569057503	20985.366652439043	28317.583081557754	26748.154971517444	0.48693397872332256	0.46345809498042567	-200.34616590106452	-45762.462641619146	-184.67942716837024	-42183.855216402095
99.79376158953411	5063.757154617568	5250.854104568072	13159.527708860338	12857.574175652919	17809.123759267986	17112.87433031174	21961.923487205044	20906.386830218624	28274.87796393642	26707.82947848174	0.4942632718672574	0.4703366891620878	-202.80354615083706	-46602.94850687403	-186.85859140511275	-42938.8414691966
100.39506920433367	4908.1384046787125	5099.200541223345	12999.420968460774	12709.471634898286	17686.418999691054	16999.842788618433	21875.721821330928	20826.482721081873	28232.56668735556	26667.888161829993	0.5018710035663638	0.47747565592888946	-205.3718189006686	-47477.539945427794	-189.13859961473463	-43724.70974593377
101.00000000000001	4751.823501189604	4946.598370644525	12836.140571825044	12558.417873490727	17561.38687163024	16884.719638266357	21788.42306851567	20745.61156573847	28190.656052450002	26628.338182371288	0.5097708149208137	0.48488774866553624	-206.6883170050693	-47923.568517171276	-190.30796774904533	-44125.55612207782
