# Supplementary material for: White matter micro- and macrostructure brain charts for the human lifespan
Source: Nature. 2026 May 13;655(8124):979–89. doi: 10.1038/s41586-026-10454-2 (PMC13391363; doi:10.1038/s41586-026-10454-2)
Supplement: Supplementary file 12 — Centiles trajectories of brain charts. SDT.T9.1–5 contain the brain charts for the global metrics; SDT.T9.6–509 contain the brain charts for the tract-specific metrics (unnormalized); and SDT.T9.510–1157 contain the brain charts for the tract-specific macrostructural metrics (normalized). Included in each table are the male and female centile trajectories for the 2.5th, 25th, 50th, 75th and 97.5th percentiles; the interquartile range normalized by the 50th centile; and the derivatives of the 50th centiles with respect to both age and log(age). Charts are sampled in logarithmically spaced intervals. Age is reported in years, while centile trajectory values are reported in metric-specific units: diffusivities in mm2 s−1, volume in mm3, surface area in mm2, average length in mm, and FA is dimensionless (unitless). [file 41586_2026_10454_MOESM12_ESM.zip › plotted_curves/SDT.T9.260-SLF_III_left_fa-mean_curve_metrics.csv]

ages	male_0.025th_percentile	female_0.025th_percentile	male_0.25th_percentile	female_0.25th_percentile	male_0.5th_percentile	female_0.5th_percentile	male_0.75th_percentile	female_0.75th_percentile	male_0.975th_percentile	female_0.975th_percentile	male_normalized_quantile_range	fwmale_normalized_quantile_range	male_median_centile_d_age	male_median_centile_d_log_age	female_median_centile_d_age	female_median_centile_d_log_age
0.25	0.19304920954523866	0.1934804737064119	0.23628543655003267	0.23505613540019138	0.25823471967361217	0.2561702378921203	0.2795460262203088	0.2766863860746534	0.31828730210772865	0.31403339704617345	0.16752429620987447	0.16251009881949505	0.14256803032419502	0.08231576054981547	0.14125347051047923	0.08155676156099466
0.25150637576242696	0.19323999013585005	0.19367017610227158	0.23649204713318894	0.23526106136718175	0.2584494806989895	0.25638301869645597	0.279768947488685	0.2769070320883287	0.31852586319034737	0.31426911485781045	0.1674482000832486	0.1624365409725266	0.14230725129668542	0.08241182558897009	0.14099492941096514	0.08165184375909007
0.2530218281966045	0.19343128694652162	0.19386038890685986	0.23669916354139856	0.23546648780310067	0.2586647429898881	0.25659629563786723	0.2799923665780196	0.27712817095448333	0.31876491894919445	0.314505322460596	0.16737187502323622	0.16236276150369505	0.1417846297675993	0.08260391670200562	0.14047679347591213	0.08184196892816686
0.25454641199404576	0.19362310031643606	0.1940511124366744	0.23690678575173918	0.23567241467672276	0.258880506342988	0.2568100685116678	0.2802162831117714	0.27734980230168277	0.31900446869828275	0.314742019184648	0.16729532080971718	0.16228876019736918	0.14126302916697853	0.08279592899834398	0.13995967093441664	0.08203201476496957
0.2560801821758082	0.19381543058180212	0.19424234700521695	0.23711491373721694	0.23587884195277292	0.2590967705503452	0.25702433710858974	0.2804406967082275	0.27757192575338296	0.3192445117454163	0.31497920435397353	0.16721853722446123	0.16221453683973594	0.14074245381577555	0.08298786070738373	0.13944356606910446	0.08222197951484134
0.25762319409447826	0.19400827807585252	0.1944340929229915	0.23732354746677103	0.2360857695919307	0.25931353539940066	0.25723910121479093	0.2806656069805155	0.2777945409279405	0.31948504739220623	0.3152168772864851	0.16714152405113772	0.16214009121880565	0.14022290798364168	0.08317971006196956	0.13892848311181183	0.08241186142664247
0.2591755034361701	0.19420164312884336	0.1946263504975045	0.2375326869052802	0.23629319755083758	0.2595308006729895	0.257454360611866	0.2808910135366156	0.2780176474386267	0.31972607493409005	0.31545503729401936	0.1670642810753209	0.16206542312442027	0.1397043958890123	0.08337147529858413	0.13841442624359956	0.08260165875294945
0.2607371662225343	0.19439552606805316	0.19481912003326396	0.23774233201356867	0.2365011257821026	0.25974856614935066	0.25767011507685483	0.28111691597937366	0.2782412448936393	0.31996759366034855	0.3156936836823542	0.16698680808449737	0.1619905323482582	0.13918692169922053	0.08356315465717046	0.13790139959476733	0.08279136974974932
0.2623082388127803	0.19458992721778115	0.19501240183177845	0.23795248274841138	0.23670955423430814	0.25996683160213524	0.2578863643822518	0.2813433139065128	0.27846533289611447	0.32020960285412403	0.31593281575122595	0.16690910486807278	0.1619154186838427	0.138670489530341	0.08375474638112479	0.13738940724473991	0.08298099267651793
0.2638887779057103	0.19478484689934597	0.19520619619155594	0.23816313906253983	0.2369184828520154	0.26018559680041636	0.2581031082960149	0.28157020691064616	0.2786899110441393	0.3204521017924374	0.31617243279434676	0.1668311712173795	0.16184008192654872	0.1381551034475308	0.08394624871750977	0.13687845322232306	0.08317052579636908
0.26547884054176485	0.19498028543108456	0.19540050340810372	0.23837430090464823	0.23712791157577126	0.2604048615086983	0.2583203465815753	0.2817975945792897	0.27891497893076456	0.3206950897462071	0.31641253409942327	0.16675300692568298	0.1617645218736082	0.13764076746470266	0.08413765991664945	0.13636854150568922	0.08335996737574192
0.2670784841050822	0.19517624312835	0.19559532377392602	0.2385859682193977	0.23733784034211258	0.2606246254869244	0.2585380789978455	0.28202547649487303	0.27914053614401557	0.32093856598026543	0.3166531189481721	0.1666746117881892	0.16168873832411879	0.13712748554478082	0.08432897823236374	0.13585967602222127	0.08354931568458568
0.26868776632556873	0.19537272030351016	0.19579065757852376	0.23879814094742322	0.23754826908357288	0.26084488849048737	0.25875630529922905	0.2822538522347531	0.2793665822669055	0.3211825297533774	0.31689418661633906	0.1665959856020511	0.16161273107904917	0.13661526159987147	0.08452020192196841	0.13535186064885352	0.0837385689962602
0.2703067452809827	0.1955697172659459	0.19598650510839255	0.23901081902533777	0.23775919772868712	0.2610656502702373	0.25897502523562904	0.28248272137122543	0.2795931168774467	0.32142698031825756	0.3171357363737149	0.16651712816637698	0.16153649994124683	0.1361040994911491	0.08471132924614722	0.1348450992121144	0.08392772558762118
0.2719354793990299	0.19576723432204937	0.1961828666470221	0.23922400238573863	0.2379706262019981	0.26128691057249115	0.25919423855245766	0.2827120834715369	0.27982013954866336	0.32167191692158836	0.3173777674841545	0.16643803928223574	0.16146004471544395	0.13559400302892755	0.08490235846889505	0.13433939548802698	0.08411678373884257
0.27357402745947257	0.19596527177522136	0.1963797424748936	0.2394376909572119	0.23818255442406092	0.26150866913904064	0.25941394499064396	0.28294193809789736	0.28004764984860314	0.32191733880403756	0.3176202792055928	0.16635871875266528	0.1613833652082664	0.13508497597266	0.08509328785759607	0.1338347532020947	0.08430574173343075
0.2752224485962505	0.19616382992586986	0.19657713286947906	0.23965188466433787	0.23839498231144882	0.2617309257071619	0.2596341442866435	0.2831722848074915	0.28027564734034893	0.3221632452002753	0.3178632707900627	0.16627916638267853	0.16130646122823764	0.1345770220313227	0.08528411568300243	0.1333311760297562	0.08449459785832403
0.27688080229961526	0.19636290907140763	0.19677503810523914	0.23986658342769626	0.2386079097767585	0.26195368000962344	0.25985483617244665	0.2834031231524918	0.28050413158203125	0.32240963533899275	0.31810674148371254	0.16619938197927248	0.1612293325857876	0.1340701448632302	0.08547484021914897	0.13282866759614365	0.08468335040375052
0.2785491484182772	0.1965625095062498	0.19697345845362121	0.24008178716387119	0.23882133672861502	0.2621769317746954	0.2600760203755874	0.2836344526800693	0.2807331021268397	0.3226565084429191	0.31835069052682297	0.16611936535143215	0.1611519790932591	0.13356434807613482	0.08566545974334616	0.13232723147622494	0.08487199766320686
0.28022754716156506	0.19676263152181142	0.19717239418305757	0.24029749578545562	0.23903526307167697	0.26240068072615735	0.26029769661915153	0.2838662729324062	0.28096255852303476	0.3229038637288389	0.3185951171538242	0.16603911631014082	0.16107440056491443	0.13305963522722664	0.08585597253608057	0.1318268711947752	0.08506053793340129
0.2819160591015993	0.19696327540650502	0.1973718455589634	0.24051370920105683	0.23924968870664165	0.26262492658330705	0.2605198646217854	0.2840985834467073	0.2811925003139597	0.32315170040760977	0.3188400205933138	0.16595863466838492	0.16099659681694262	0.13255600982357407	0.08604637688121386	0.1313275902269453	0.0852489695144314
0.28361474517547763	0.19716444144573783	0.19757181284373454	0.24073042731530078	0.2394646135302499	0.2628496690609691	0.26074252409770465	0.2843313837552122	0.28142292703805233	0.32340001768418014	0.3190854000680731	0.16587792024116266	0.16091856766746626	0.132053475321797	0.0862366710656346	0.13082939199769328	0.08543729070944295
0.2853236666874746	0.19736612992190888	0.19777229629674486	0.24094765002883664	0.2396800374352906	0.26307490786950255	0.26096567475670157	0.28456467338520613	0.28165383822885587	0.323648814757606	0.3193312547950849	0.16579697284548922	0.16084031293654796	0.1315520351283368	0.08642685337945011	0.1303322798822677	0.08562549982485024
0.2870428853112538	0.19756834111440627	0.1979732961743444	0.24116537723834178	0.23989596031060603	0.2633006427148097	0.26118931630415465	0.2847984518590328	0.28188523341503163	0.32389809082106896	0.3195775839855502	0.1657157923004068	0.1607618324461983	0.13105169259974048	0.08661692211599359	0.1298362572063212	0.08581359517021525
0.28877246309209376	0.1977710752996041	0.1981748127298563	0.24138360883652568	0.2401123820410959	0.2635268732983441	0.2614134484410355	0.2850327186941048	0.2821171121203695	0.3241478450618934	0.3198243868449052	0.165634378426989	0.16068312602038226	0.13055245104244761	0.08680687557161804	0.1293413272457542	0.08600157505816242
0.2905124624491269	0.1979743327508593	0.19837684621357446	0.24160234471213507	0.24032930250772255	0.26375359931711867	0.26163807086391794	0.2852674734029159	0.2823494738638	0.32439807666156384	0.3200716625728391	0.16555273104834858	0.1606041934850253	0.1300543137130319	0.08699671204573889	0.12884749322722655	0.0861894378045136
0.29226294617759224	0.19817811373850808	0.19857939687276083	0.24182158474995702	0.24054672158751483	0.2639808204637133	0.26186318326498553	0.28550271549305206	0.28258231815940527	0.3246487847957413	0.32031941036330985	0.165470849989647	0.16052503466802212	0.12955728381827214	0.08718642984077718	0.12835475832771692	0.08637718172801101
0.294023977451102	0.1983824185298628	0.19878246495164192	0.24204132883082438	0.24076463915357268	0.2642085364262829	0.2620887853320394	0.2857384444672027	0.2828156445164302	0.324899968634282	0.3205676294045617	0.1653887350780973	0.16044564939924175	0.12906136451539396	0.08737602726222349	0.12786312567513392	0.08656480515045928
0.29579561982392083	0.1985872473892082	0.19898605069140632	0.24226157683161872	0.24098305507507148	0.26443674688856544	0.26231487674850623	0.2859746598231722	0.283049452439294	0.3251516273412532	0.32081631887914214	0.16530638614297558	0.16036603751053588	0.12856655891215496	0.0875655026185953	0.12737259834828762	0.08675230639676812
0.29757793723326015	0.19879260057779816	0.19919015433020149	0.24248232862527552	0.24120196921726628	0.2646654515298898	0.2625414571934466	0.2862113610538916	0.2832837414276013	0.32540376007495136	0.32106547796391866	0.1652238030156255	0.1602861988357451	0.12807287006667423	0.08775485422119544	0.12688317937674753	0.08693968379465389
0.29937099400158496	0.19899847835385095	0.19939477610312994	0.24270358408078646	0.24142138144149528	0.2648946500251823	0.2627685263415613	0.2864485476474283	0.2835185109761527	0.325656365987918	0.321315105830095	0.16514098552946685	0.1602061332107074	0.12758030098798656	0.08794408038431811	0.1263948717413541	0.0871269356747959
0.3011748548389356	0.19920488097254643	0.1995999162422465	0.24292534306320474	0.2416412916051848	0.2651243420449758	0.26299608386320034	0.2866862190869985	0.2837537605749563	0.3259094442269577	0.32156520164322855	0.16505793352000148	0.16012584047326228	0.12708885463588615	0.088133179425121	0.12590767837413352	0.08731406037081513
0.30298958484526295	0.19941180868602096	0.19980557497655393	0.24314760543364755	0.24186169956185194	0.2653545272554157	0.26322412942436935	0.2869243748509772	0.2839894897092381	0.32616299393315457	0.3218157645632461	0.16497464682482146	0.16004532046326128	0.1265985339211113	0.08832214966354002	0.1254216021583403	0.08750105621905391
0.30481524951277783	0.1996192617433636	0.20001175253200001	0.24337037104930032	0.24208260516110933	0.26558520531826824	0.26345266268673756	0.28716301441291003	0.284225697859453	0.3264170142418889	0.3220667937444616	0.16489112528361702	0.15996457302257208	0.12610934170554344	0.08851098942235325	0.12493664592891207	0.08768792155886729
0.3066519147283146	0.19982724039061192	0.20021844913147338	0.24359363976341966	0.24230400824866835	0.26581637589092705	0.26368168330764524	0.2874021372415229	0.28446238450129585	0.3266715042828544	0.3223182883355914	0.1648073687381822	0.1598835979950874	0.1256212808023065	0.08869969702702463	0.12445281247224216	0.08787465473218248
0.3084996467757088	0.2000357448707469	0.20042566499479905	0.24381741142533697	0.24252590866634216	0.2660480386264208	0.2639111909401099	0.28764174280073346	0.284699549105711	0.3269264631800745	0.3225702474797713	0.16472337703242276	0.15980239522673145	0.12513435397599437	0.08888827080590289	0.12397010452647805	0.08806125408375465
0.31035851233818973	0.20024477542368904	0.20063340033873522	0.2440416858804617	0.24274830625205032	0.26628019317342033	0.26414118523283475	0.2878818305496619	0.28493719113890437	0.32718189005191967	0.32282267031457335	0.16463915001236457	0.15972096456546697	0.12464856394251456	0.08907670908978815	0.12348852478176298	0.08824771796101771
0.3122285785007863	0.20045433228629267	0.20084165537696808	0.24426646297028395	0.24297120083982063	0.2665128391762446	0.26437166583021426	0.28812239994264033	0.28517531006235225	0.32743778401112283	0.32307555597202076	0.16455468752615893	0.15963930586130248	0.12416391336945765	0.08926501021212374	0.1230080758801364	0.08843404471402039
0.3141099127527488	0.2006644156923416	0.20105043032010797	0.24449174253237774	0.2431945922597932	0.26674597627486835	0.2646026323723422	0.28836345042922434	0.28541390533281286	0.32769414416479686	0.3233289035786054	0.1644699894240917	0.15955741896629996	0.12368040487638154	0.0894531725091241	0.12252876041596039	0.08862023269553987
0.31600258298998396	0.20087502587254386	0.2012597253756847	0.24471752440040387	0.24341848033822353	0.2669796041049289	0.2648340844950179	0.28860498145420294	0.28565297640233606	0.32795096961445086	0.32358271225530366	0.1643850555585899	0.1594753037345805	0.12319804103482568	0.08964119431946216	0.122050580935948	0.08880628026084025
0.3179066575175057	0.2010861630545265	0.20146954074814277	0.24494380840411276	0.243642864897485	0.26721372229773227	0.2650660218297529	0.2888469924576087	0.28589252271827376	0.3282082594560063	0.32383698111759224	0.1642998857842284	0.1593929600223334	0.12271682436828257	0.08982907398429774	0.12157353993910647	0.08899218576772228
0.3198222050518999	0.20129782746282981	0.20167987663883638	0.2451705943693465	0.24386774575607187	0.26744833048025984	0.26529844400377756	0.2890894828747279	0.28613254372328933	0.32846601277981324	0.32409170927546416	0.16421447995773913	0.15931038768782096	0.1222367573525247	0.0900168098471994	0.12109763987716349	0.08917794757640962
0.32174929472380437	0.20151001931890217	0.20189073324602447	0.24539788211804167	0.24409312272860173	0.2676834282751746	0.2655313506400471	0.2893324521361103	0.28637303885536836	0.32872422867066653	0.3243468958334446	0.1641288379380159	0.15922758659138916	0.12175784241588872	0.09020440025429366	0.120622883154752	0.08936356404971235
0.32368799608040405	0.2017227388410944	0.20210211076486598	0.24562567146823194	0.24431899562581877	0.26791901530082796	0.2657647413572491	0.28957589966757996	0.2866140075478282	0.32898290620782245	0.32460253989060744	0.1640429595861246	0.1591445565954709	0.12128008193931805	0.0903918435540092	0.12014927212952387	0.08954903355284216
0.3256383790879404	0.20193598624465336	0.2023140093874139	0.24585396223404984	0.2445453642545954	0.268155091171265	0.2659986157698085	0.2898198248902438	0.2868554492293275	0.3292420444650141	0.3248586405405899	0.16395684476530753	0.15906129756459583	0.12080347825630611	0.09057913809703422	0.1196768091119651	0.08973435445319922
0.32760051413423674	0.20214976174171626	0.20252642930261	0.24608275422572867	0.24477222841793475	0.2683916554962312	0.2662329734878938	0.2900642272205024	0.287097363323876	0.32950164251046765	0.3251151968716089	0.16387049334099482	0.15897780936539718	0.12032803365346467	0.09076628223647987	0.11920549636606381	0.08991952512059243
0.3295744720312385	0.20236406554130465	0.2027393706962795	0.24631204724960512	0.2449995879149732	0.268628707881178	0.26646781411742393	0.29030910607005883	0.2873397492508442	0.329761699406918	0.32537220796647665	0.16378390518080757	0.15889409186661863	0.11985375037050972	0.09095327432761025	0.11873533610926756	0.09010454392714706
0.33156032401756863	0.2025788978493174	0.20295283375112488	0.24654184110812027	0.24522744254098197	0.26886624792726876	0.266703137260073	0.29055446084592856	0.28758260642497246	0.33002221421162486	0.32562967290261563	0.16369708015456882	0.15881014493912107	0.11938063060031823	0.09114011272791345	0.11826633051262547	0.09028940924715556
0.33355814176109866	0.20279425886852515	0.20316681864672012	0.24677213559982214	0.24545579208736934	0.2691042752313844	0.26693894251327704	0.29080029095044885	0.28782593425638076	0.3302831859763884	0.32588759075207463	0.16361001813430834	0.15872596845589138	0.11890867648934034	0.09132679579703051	0.11779848170107243	0.09047411945714146
0.33556799736153503	0.20301014879856258	0.20338132555950472	0.24700293051936636	0.24568463634168242	0.2693427893861289	0.2671752294702389	0.2910465957812879	0.28806973215057746	0.33054461374756466	0.32614596058154377	0.16352271899427268	0.1586415622920477	0.11843789013754247	0.09151332189664885	0.11733179175334385	0.09065867293563912
0.3375899633530214	0.20322656783592236	0.20359635466277698	0.24723422565751807	0.2459139750876082	0.26958178997983445	0.2674119977199339	0.29129337473145384	0.28831399950846864	0.33080649656608085	0.32640478145236945	0.16343518261093054	0.15855692632484972	0.11796827359877682	0.09169968939057327	0.11686626270251566	0.09084306806334297
0.3396241127067558	0.20344351617394776	0.20381190612668812	0.24746602080115318	0.24614380810497608	0.26982127659656735	0.26764924684711533	0.2915406271893041	0.2885587357263671	0.33106883346745153	0.32666405242056984	0.16334740886298088	0.1584720604337025	0.11749982888078137	0.09188589664452707	0.11640189653591904	0.09102730322296537
0.3416705188336247	0.20366099400282542	0.20402798011823506	0.24769831573325907	0.24637413516975806	0.2700612488161323	0.2678869764323195	0.29178835253855423	0.2888039401960009	0.331331623481793	0.3269237725368496	0.1632593976313621	0.15838696450016698	0.1170325579456204	0.09207194202625857	0.11593869519552413	0.09121137679922242
0.343729255586852	0.20387900150957808	0.20424457680125424	0.247931110232936	0.24660495605407087	0.27030170621407845	0.26812518605187124	0.2920365501582865	0.2890496123045224	0.3315948656338392	0.32718394084661523	0.16317114879925726	0.15830163840796457	0.11656646270972715	0.0922578239054701	0.11547666057796846	0.0913952871787842
0.34580039726466444	0.2040975388780574	0.20446169633641456	0.24816440407539797	0.24683627052617682	0.2705426483617036	0.26836387527788846	0.2922852194229592	0.28929575143451736	0.3318585589429568	0.32744455638998976	0.16308266225210322	0.15821608204298776	0.11610154504393222	0.09244354065354798	0.11501579453471322	0.09157903275007584
0.3478840186129729	0.20431660628893564	0.20467933888120993	0.24839819703197297	0.24706807835048447	0.27078407482605893	0.26860304367828697	0.29253435970241415	0.2895423569640121	0.33212270242315944	0.327705618201827	0.16299393787759683	0.15813029529330352	0.1156378067738757	0.09262909064375435	0.1145560988724057	0.09176261190344803
0.34998019482807	0.20453620391969798	0.20489750458995207	0.24863248887010372	0.24730037928754925	0.2710259851699539	0.2688426908167854	0.29278397036188614	0.2897894282664832	0.3323872950831236	0.3279671253117265	0.1629049755657048	0.15804427804916577	0.11517524968030557	0.09281447225123429	0.11409757535308529	0.09194602303114152
0.352089001559344	0.20475633194463505	0.20511619361376374	0.2488672793533485	0.24753317309407524	0.2712683789519612	0.26908281625291036	0.29303405076201117	0.29003696471086526	0.33265233592620347	0.32822907674404905	0.16281577520866947	0.15795803020301674	0.11471387549891432	0.09299968385263924	0.11364022569412668	0.09212926452693182
0.3542105149120084	0.20497699053483373	0.20533540610057	0.24910256824138058	0.24776645952291393	0.27151125572641976	0.2693234195419993	0.2932846002588339	0.2902849656615589	0.3329178239504445	0.328491471517929	0.16272633670101705	0.15787155164950112	0.11425368592070129	0.09318472382626908	0.11318405156850986	0.09231233478625
0.35634481144984936	0.20519817985816938	0.2055551421950912	0.24933835528998866	0.24800023832306603	0.27175461504344023	0.2695645002352062	0.2935356182038161	0.2905334304784389	0.33318375814859885	0.32875430864729027	0.16263665993956514	0.1577848422854674	0.11379468259242742	0.09336959055217875	0.11272905460541693	0.0924952322064243
0.35849196819798806	0.20541990007929725	0.20577540203883493	0.24957464025107745	0.24823450923968102	0.2719984564489087	0.2698060578795056	0.2937871039438453	0.29078235851686224	0.33345013750814056	0.3290175871408605	0.16254674482343082	0.15769790200997982	0.11333686711649449	0.09355428241186559	0.11227523638991244	0.09267795518612587
0.36065206264566085	0.2056421513596435	0.20599618577008755	0.2498114228726663	0.2484692720140571	0.27224277948449044	0.27004809201769603	0.29403905682124154	0.2910317491276757	0.3337169610112784	0.32928130600218397	0.16245659125403863	0.15761073072432416	0.11288024105112981	0.09373879778824801	0.11182259846327014	0.09286050212555352
0.3628251727490157	0.20586493385739632	0.20621749352390617	0.25004870289888953	0.24870452638364146	0.2724875836876337	0.2702906021884042	0.29429147617376555	0.2912816016572235	0.33398422763497115	0.3295454642296368	0.1623661991351274	0.15752332833201496	0.11242480591087656	0.09392313506572236	0.11137114232349887	0.09304287142646217
0.3650113769339257	0.2060882477274967	0.20643932543210994	0.25028648006999593	0.2489402720820297	0.27273286859157364	0.27053358792608906	0.29454436133462647	0.2915319154473548	0.3342519363509418	0.3298100608164404	0.16227556837275875	0.15743569473880378	0.11197056316663634	0.09410729263013451	0.11092086942513646	0.09322506149197096
0.36721075409881926	0.20631209312162968	0.2066616816232715	0.250524754122348	0.24917650883896555	0.2729786337253358	0.2707770487610448	0.29479771163248897	0.2917826898354311	0.33452008612569123	0.330075094750675	0.1621846988753241	0.15734782985268675	0.11151751424582557	0.09429126886858086	0.11047178117973289	0.0934070707265846
0.3694233836175272	0.206536470188214	0.20688456222270818	0.25076352478842073	0.24941323638034052	0.2732248786137392	0.271020984219405	0.29505152639148075	0.29203392415433366	0.3347886759205125	0.33034056501529413	0.1620935905535543	0.15725973358391157	0.11106566053262412	0.09447506216935153	0.11002387895589294	0.09358889753604416
0.37164934534214805	0.20676137907239292	0.20710796735247244	0.2510027917968012	0.2496504544281926	0.2734716027773996	0.2712653938231453	0.29530580493119934	0.29228561773247014	0.33505770469150437	0.3306064705881369	0.16200224332052465	0.1571714058449861	0.11061500336831642	0.09465867092206537	0.10957716407957463	0.09377054032734122
0.3738887196059291	0.20698681991602436	0.20733189713134334	0.2512425548721869	0.24988816270070577	0.273718805732733	0.2715102770900868	0.29556054656671965	0.292537769893782	0.3353271713895852	0.33087281044194267	0.1619106570916656	0.15708284655068558	0.1101655440514051	0.09484209351749229	0.10913163783441604	0.09395199750881034
0.3761415872261661	0.207212792857671	0.20755635167481704	0.25148281373538517	0.25012636091220936	0.2739664869919583	0.2717556335338998	0.2958157506086009	0.2927903799577515	0.3355970749605071	0.33113958354436407	0.16181883178476866	0.15699405561805974	0.10971728383772472	0.09502532834736144	0.10868730146166428	0.09413326748970263
0.3784080295071193	0.20743929803258912	0.2077813310950962	0.2517235681033105	0.2503650487731756	0.27421464606309953	0.2720014626641051	0.29607141636289225	0.2930434472394075	0.33586741434486805	0.3314067888579793	0.16172676731999533	0.15690503296644215	0.10927022394076857	0.09520837380451042	0.10824415616055916	0.09431434868042032
0.3806881282429484	0.20766633557271952	0.20800683550108168	0.25196481768898404	0.2506042259902198	0.27446328244998947	0.27224776398607836	0.29632754313114096	0.29329697104933317	0.3361381884781269	0.3316744253403067	0.16163446361988454	0.15681577851745548	0.10882436553213637	0.09539122828284974	0.10780220308877375	0.09449523949250249
0.38298196572066395	0.2078939056066759	0.2082328649983614	0.2522065622015314	0.25084389226609766	0.27471239565227157	0.27249453700105186	0.2965841302103979	0.29355095069367165	0.33640939629061534	0.3319424919438168	0.16154192060936054	0.15672629219502165	0.10837970974127842	0.09557389017709284	0.10736144336213016	0.09467593833828403
0.3852896247230969	0.20812200825973443	0.20845941968920081	0.25244880134618053	0.251084047299704	0.27496198516540227	0.2727417812061169	0.29684117689322415	0.29380538547413254	0.3366810367075521	0.33221098761594503	0.16144913821574122	0.15663657392536817	0.10793625765602854	0.09575635788277737	0.106921878055239	0.09485644363103063
0.38761118853188686	0.2083506436538225	0.20868649967253203	0.2526915348242594	0.2513246907860709	0.27521205048065306	0.27298949609422624	0.2970986824676969	0.294060274687998	0.336953108649055	0.3324799112991052	0.1613561163687462	0.1565466236370366	0.10749401032283856	0.09593862979635048	0.10648350820162733	0.09503675378495302
0.3899467409304866	0.20857981190750774	0.2089141050439438	0.25293476233319423	0.25156582241636577	0.27546259108511284	0.2732376811541964	0.2973566462174159	0.29431561762812886	0.33722561103015436	0.33274926193070153	0.16126285500050405	0.15645644126088915	0.1070529687469488	0.09612070431495567	0.1060463347938807	0.09521686721496536
0.39229636620718694	0.20880951313598678	0.20914223589567055	0.25317848356650696	0.2518074418778891	0.27571360646168974	0.2734863358707093	0.29761506742150967	0.2945714135829708	0.3374985427608063	0.33301903844314173	0.16116935404556157	0.15636602673011912	0.10661313389257998	0.09630257983646828	0.1056103587838777	0.09539678233668525
0.3946601491581577	0.209039747451073	0.20937089231658104	0.2534226982138121	0.2520495488540717	0.2759650960891125	0.27373545972431423	0.2978739453546401	0.29482766183655906	0.3377719027459042	0.3332892397638484	0.16107561344089033	0.15627537998025628	0.10617450668313921	0.09648425475926814	0.10517558108313807	0.09557649756649056
0.3970381750905084	0.2092705149611855	0.20960007439216813	0.2536674059608143	0.2522921430244731	0.27621705944193226	0.2739850521914297	0.2981332792870092	0.29508436166852514	0.3380456898852922	0.33355986481527233	0.160981633125896	0.1561845009491747	0.10573708800160375	0.09666572748241009	0.10474200256296484	0.0957560113213134
0.39943052982536675	0.20950181577133656	0.20982978220453646	0.25391260648930547	0.25253522406477796	0.27646949599052395	0.27423511274434464	0.2983930684843641	0.2953415123541017	0.3383199030737774	0.3338309125149044	0.16088741304242546	0.15609338957710303	0.10530087869060623	0.09684699640541083	0.10430962405458644	0.09593532201858324
0.4018372997009759	0.20973364998311972	0.21006001583239167	0.2541582994771614	0.2527787916467936	0.2767224052010874	0.27448564085121974	0.29865331220800223	0.29559911316412785	0.3385945412011421	0.33410238177528684	0.16079295313477562	0.15600204580663019	0.10486587955270465	0.09702805992818497	0.10387844634959009	0.09611442807627668
0.40425857157581063	0.20996601769469708	0.21029077535102816	0.2544044845983382	0.25302284543844694	0.2769757865356484	0.27473663597608894	0.2989140097147769	0.2958571633650541	0.3388696031521556	0.33437427150402604	0.16069825334970228	0.15591046958271382	0.10443209135062403	0.09720891645108765	0.10344847019997871	0.09629332791277534
0.4066944328317112	0.21019891900078705	0.21052206083231761	0.2546511615228694	0.2532673851037813	0.27722963945205975	0.27498809757886006	0.29917516025710184	0.296115662218948	0.3391450878065867	0.33464658060380387	0.16060331363642605	0.15581866085268956	0.10399951480758318	0.09738956437475821	0.10301969631857588	0.0964720199468374
0.4091449713770379	0.21043235399265148	0.21075387234469653	0.25489832991686184	0.253512410302953	0.277483963404002	0.2752400251153162	0.2994367630829565	0.29637460898349827	0.3394209940392157	0.3349193079723895	0.16050813394664207	0.15572661956627656	0.10356815060734448	0.09757000210010602	0.10259212537904006	0.0966505025975124
0.411610275649843	0.2106663227580825	0.21098620995315398	0.25514598944249206	0.25375792069222775	0.27773875784098373	0.27549241803711577	0.29969881743589083	0.29663400291201975	0.33969732071984593	0.3351924525026505	0.160412714234529	0.15563434567558773	0.1031379993946473	0.0977502280282394	0.10216575801634065	0.09682877428410563
0.41409043462106226	0.21090082538138938	0.21121907371921944	0.255394139758002	0.25400391592397736	0.2779940222083426	0.27574527579179386	0.2999613225550292	0.2968938432534586	0.33997406671331554	0.3354660130825651	0.16031705445675495	0.15554183913513708	0.10270906177528616	0.09793024056034483	0.10174059482682196	0.09700683342607874
0.41658553779772634	0.21113586194338504	0.2114524637009493	0.255642780517695	0.2542503956466749	0.27824975594724455	0.27599859782276165	0.30022427767507565	0.29715412925239515	0.3402512308795084	0.3357399885952321	0.16022115457248837	0.1554490999018473	0.10228133831643049	0.09811003809768692	0.10131663636844479	0.0971846784429573
0.41909567522619073	0.21137143252137253	0.21168637995291473	0.2558919113719313	0.2544973595048915	0.2785059584946851	0.27625238356930737	0.3004876820263172	0.2974148601490496	0.34052881207336677	0.33601437791888317	0.16012501454340325	0.1553561279350583	0.10185482954693015	0.0982896190416227	0.10089388316120562	0.09736230775445875
0.4216209374953856	0.21160753718913133	0.2119208225261881	0.2561415319671237	0.25474480713929193	0.2787626292834886	0.27650663246659624	0.30075153483462935	0.29767603517928565	0.3408068091449014	0.33628917992689356	0.160028634333691	0.1552629231965352	0.1014295359574291	0.09846898179333863	0.10047233568717218	0.0975397197801513
0.42416141574008476	0.21184417601690297	0.21215579146832977	0.25639164194573255	0.2549927381866298	0.2790197677423079	0.2767613439456699	0.30101583532147863	0.2979376535746141	0.3410852209392034	0.33656439348779255	0.15993201391006567	0.15516948565047672	0.10100545800064964	0.09864812475395013	0.1000519943908813	0.0977169129396529
0.4267172016441951	0.21208134907137727	0.21239128682337471	0.2566422409462611	0.25524115227974364	0.27927737329562435	0.2770165174334472	0.30128058270392727	0.29819971456219724	0.34136404629645484	0.3368400174652748	0.15983515324177378	0.15507581526352243	0.1005825960917548	0.0988270463244092	0.09963285967945268	0.09789388565238966
0.42928838744406506	0.21231905641567722	0.21262730863181847	0.25689332860325	0.2554900490475512	0.2795354453637471	0.2772721523527223	0.3015457761946366	0.29846221736485185	0.34164328405193994	0.33711605071821016	0.15973805230060323	0.15498191200476233	0.10016095060831987	0.09900574490529124	0.09921493192277353	0.09807063633743951
0.43187506593181346	0.21255729810934476	0.21286385693060308	0.25714490454727235	0.25573942811504496	0.27979398336281164	0.2775282481221648	0.3018114150018703	0.2987251612010528	0.34192293303605525	0.33739249210065486	0.1596407110608896	0.1548877758457438	0.0997405218909222	0.09918421889699403	0.09879821145410972	0.0982471634138875
0.4344773304586784	0.2127960742083261	0.21310093175310377	0.2573969684049284	0.25598928910328755	0.28005298670478046	0.2777848041563198	0.30207749832949843	0.29898854528493723	0.342202992074321	0.3376693404618618	0.15954312949952684	0.1547934067604807	0.09932131024314828	0.09936246669949611	0.09838269856997783	0.09842346530037815
0.4370952749383861	0.2130353847649561	0.21333853312911336	0.2576495197988391	0.25623963162940533	0.28031245479744027	0.2780418198656053	0.3023440253769997	0.2992523688263065	0.34248345998739127	0.3379465946462902	0.15944530759597472	0.1546988047254614	0.09890331593189217	0.09954048671228577	0.0979683935304081	0.09859954041504437
0.4397289938505404	0.2132752298279434	0.21357666108482876	0.2579025583476416	0.2564904553065837	0.28057238704440196	0.27829929465631226	0.3026109953394656	0.29951663103062987	0.3427643355910643	0.3382242534936161	0.1593472453322668	0.15460396971965612	0.09848653918766104	0.09971827733436811	0.09755529655944173	0.09877538717569223
0.4423785822440318	0.21351560944235445	0.21381531564283546	0.2581560836659817	0.256741759744061	0.2808327828450984	0.2785572279306029	0.30287840740760197	0.2997813310990471	0.3430456176962924	0.33850231583874213	0.15924894269301954	0.15450890172452666	0.0980709802047528	0.0998958369641656	0.09714340784521625	0.0989510039996162
0.4450441357404687	0.21375652364959857	0.21405449682209307	0.25841009536450893	0.2569935445471231	0.2810936415947834	0.27881561908650965	0.30314626076773304	0.3000464682283717	0.34332730510919296	0.3387807805118081	0.1591503996654414	0.15441360072403393	0.09765663914161138	0.10007316399950383	0.09673272754016438	0.0991263893034926
0.44772575053762753	0.2139979724874112	0.21429420463791976	0.25866459304986955	0.2572458093170967	0.28135496268452975	0.27907446751793286	0.30341455460180305	0.30031204161109254	0.34360939663105733	0.339059646338199	0.15905161623933947	0.1543180667046458	0.09724351612087645	0.1002502568373913	0.09632325576134093	0.09930154150326587
0.4504235234129248	0.21423995598983803	0.2145344391019769	0.2589195763247	0.25749855365134366	0.2816167455012269	0.27933377261463954	0.3036832880873789	0.3005780504353771	0.34389189105836115	0.33933891213855627	0.15895259240712972	0.15422229965534678	0.09683161122980977	0.10042711387407621	0.09591499259062886	0.09947645901421254
0.4531375517269096	0.21448247418721852	0.2147752002222531	0.25917504478761977	0.2577517771432539	0.2818789894275793	0.27959353376226087	0.3039524603976522	0.3008444938850728	0.3441747871827739	0.33961857672878565	0.15885332816384576	0.15412629956764562	0.09642092452063622	0.10060373350514595	0.09550793807514424	0.09965114025094124
0.4558679334267773	0.21472552710617004	0.2150164880030497	0.25943099803322606	0.25800547938224017	0.2821416938421045	0.2798537503422913	0.3042220707014426	0.30111137113971054	0.3444580837911692	0.3398986389200684	0.15875382350714545	0.15403006643558365	0.09601145601052963	0.1007801141251079	0.09510209222728605	0.09982558362708716
0.45861476704990445	0.21496911476956995	0.2152583024449628	0.25968743565208446	0.25825965995372946	0.28240485811912963	0.28011442173208456	0.3044921181631975	0.3013786813745048	0.3447417796656328	0.34017909751886843	0.15865407843732143	0.1539336002557431	0.0956032056819538	0.10095625412749598	0.09469745502499194	0.09999978755538308
0.4613781517274047	0.21521323719653937	0.21550064354486853	0.2599443572307233	0.2585143184391574	0.28266848162878977	0.2803755473048526	0.30476260194299604	0.30164642376035683	0.34502587358347303	0.3404599513269425	0.1585540929573098	0.15383690102725633	0.09519617348305331	0.10113215190482094	0.09429402641217877	0.10017375044761678
0.4641581871877068	0.2154578944024255	0.21574351129590563	0.2602017623516252	0.25876945441596055	0.2829325637370241	0.28063712642966193	0.3050335211965489	0.30191459746385535	0.34531036431722906	0.34074119914134887	0.15845386707269685	0.15373996875181292	0.09479035932766067	0.10130780584848509	0.09389180629865734	0.10034747071438943
0.4669549737601532	0.2157030863987841	0.215986905687459	0.2604596505932194	0.2590250674575686	0.283197103805574	0.2808991584714311	0.30530487507520054	0.30218320164727813	0.3455952506346808	0.34102283975445535	0.1583534007917297	0.15364280343367048	0.09438576309599256	0.10148321434883911	0.09349079456092824	0.10052094676546375
0.46976861237862133	0.215948813193363	0.21623082670514357	0.2607180215298753	0.25928115713339844	0.28346210119197973	0.28116164279092876	0.3055766627259314	0.30245223546859423	0.3458805312988574	0.3413048719539495	0.1582526941253245	0.15354540507965989	0.09398238463433728	0.10165837579482684	0.09309099104190466	0.10069417700923111
0.4725992045851658	0.21619507479008213	0.21647527433078553	0.26097687473189196	0.25953772300884426	0.2837275552495761	0.28142457874476845	0.30584888329135695	0.3027216980814632	0.3461662050680455	0.34158729452284503	0.15815174708707477	0.15344777369919657	0.09358022375563024	0.101833288574106	0.09269239555129616	0.10086715985279682
0.4754468525336833	0.21644187118901714	0.21672024854240662	0.261236209765492	0.25979476464527146	0.2839934653274902	0.28168796568540716	0.30612153590973035	0.30299158863523823	0.3464522706957986	0.3418701062394918	0.15805055969326032	0.15334990930428868	0.09317928023976663	0.10200795107302696	0.092295007866106	0.10103989370208666
0.47831165899359906	0.21668920238638037	0.21696574931420554	0.261496026192812	0.26005228160000743	0.2842598307706369	0.2819518029611406	0.3063946197149425	0.30326190627496513	0.346738726930945	0.3421533058775832	0.15794913196285618	0.15325181190954462	0.09277955383362269	0.1021823616764479	0.09189882773055302	0.10121237696152718
0.4811937273535759	0.21693706837450225	0.2172117766165406	0.26175632357189416	0.2603102734263338	0.2845266509197154	0.28221608991610003	0.3066681338365227	0.30353265014138375	0.34702557251759625	0.34243689220616413	0.15784746391754093	0.15315348153218175	0.09238104425152471	0.10235651876773488	0.09150385485661161	0.10138460803420912
0.4840931616252451	0.21718546914181272	0.21745833041591148	0.2620171014566775	0.2605687396734778	0.2847939251112051	0.28248082589024853	0.3069420773996394	0.30380381937092865	0.3473128061951555	0.34272086398963975	0.1577455555817063	0.15305491819203626	0.09198375117534141	0.10253042072863394	0.09111008892404016	0.10155658532163159
0.4870100664469608	0.21743440467282193	0.2177054106749412	0.2622783593969885	0.26082767988660366	0.28506165267736117	0.28274601021937645	0.3072164495251003	0.3040754130957289	0.3476004266983251	0.34300521998778183	0.1576434069824666	0.15295612191157093	0.09158767425491021	0.10270406593929238	0.09071752958076473	0.10172830722371629
0.4899445470875755	0.21768387494810168	0.2179530173523578	0.26254009693853286	0.2610870936068039	0.28532983294621067	0.28301164223509767	0.3074912493293526	0.30434743044360857	0.34788843275711545	0.3432899589557381	0.15754101814966465	0.1528570927158832	0.09119281310810834	0.10287745277813798	0.09032617644309227	0.10189977213875068
0.49289670945023945	0.21793387994426494	0.21820115040297514	0.26280231362288464	0.26134698037108955	0.2855984652415473	0.28327772126484485	0.3077664759244826	0.30461987053808637	0.3481768230968515	0.34357507964403833	0.15743838911588381	0.1527578306327157	0.09079916732120807	0.10305057962170139	0.08993602909593079	0.10207097846327429
0.4958666600762229	0.21818441963394705	0.21844980977767445	0.26306500898747776	0.2616073397123819	0.2858675488829271	0.283544246631865	0.3080421284182159	0.30489273249837573	0.3484655964381812	0.34386058079860204	0.1573355199164556	0.15265833569246312	0.09040673644916097	0.103223444844879	0.08954708709315895	0.10224192459214976
0.4988545061487607	0.2184354939857856	0.21869899542338542	0.26332818256559604	0.26186817115950284	0.28613708318566383	0.2838112176552153	0.30831820591391745	0.3051660154393849	0.3487547514970836	0.34414646116074715	0.15723241058946927	0.15255860792818243	0.09001552001583235	0.10339604682048531	0.08915934995776098	0.10241260891827864
0.5018603554969207	0.21868710296439994	0.21894870728306629	0.26359183388636265	0.26212947423716465	0.286407067460823	0.28407863364975683	0.30859470751058987	0.3054397184717151	0.3490442869848745	0.3444327194671945	0.15712906117577935	0.15245864737559964	0.08962551751409364	0.10356838391928846	0.08877281718199015	0.10258302983255874
0.5048843165994948	0.21893924653037125	0.21919894529568457	0.26385596247473053	0.26239124846596046	0.2866775010152171	0.2843464939261505	0.30887163230287357	0.30571384070166097	0.3493342016082149	0.3447193544500767	0.15702547171901557	0.15235845407312143	0.08923672840637664	0.10374045451016656	0.0883874882279585	0.10275318572411152
0.5079264985889148	0.21919192464022177	0.21944970939619765	0.2641205678514717	0.26265349336235494	0.28694838315140037	0.2846147977908521	0.3091489793810462	0.30598838123120997	0.34962449406911816	0.34500636483694486	0.15692164226559344	0.15225802806184197	0.08884915212471611	0.10391225695980211	0.08800336252762975	0.10292307497993392
0.5109870112551897	0.2194451372463942	0.21970099951553215	0.26438564953316684	0.2629162084386732	0.28721971316766276	0.28488354454610565	0.30942674783102075	0.30626333915804016	0.3499151630649564	0.3452937493507742	0.15681757286471992	0.15215736938555133	0.08846278807106245	0.10408378963263232	0.08762043948299691	0.10309269598476334
0.5140659650498691	0.21969888429723036	0.2199528155805642	0.2646512070321946	0.26317939320309064	0.2874914903580242	0.2851527334899386	0.309704936734345	0.3065387135755199	0.35020620728846774	0.34558150670997195	0.1567132635684044	0.15205647809074638	0.08807763561748772	0.1042550508908704	0.0872387184665584	0.10326204712126241
0.5171634710900281	0.21995316573694998	0.2202051575140986	0.2649172398567201	0.26344304715962275	0.28776371401222856	0.2854223639161558	0.3099835451682001	0.3068145035727066	0.35049762542776264	0.3458696356283825	0.15660871443146887	0.15195535422663817	0.08769369410657646	0.10442603909440606	0.08685819882152401	0.10343112676985555
0.5202796411622786	0.22020798150562965	0.22045802523484864	0.2651837475106845	0.26370716980811376	0.28803638341573784	0.2856924351143337	0.31026257220539877	0.3070907082343447	0.3507894161663307	0.34615813481529456	0.1565039255115547	0.1518539978451614	0.08731096285156781	0.10459675260073453	0.08647887986194291	0.10359993330857975
0.5234145877268029	0.22046333153918057	0.22071141865741495	0.26545072949379334	0.2639717606442265	0.2883094978497253	0.2859629463698138	0.31054201691438404	0.3073673266408646	0.3510815781830471	0.34644700297544706	0.156398896869133	0.15175240900098275	0.08692944113658996	0.10476718976484278	0.08610076087308016	0.10376846511309168
0.5265684239214125	0.22071921576932696	0.22096533769226437	0.2657181853015049	0.26423681915943037	0.28858305659106936	0.28623389696369683	0.31082187835922737	0.30764435786838035	0.35137411015217873	0.3467362388090353	0.15629362856751408	0.1516505877515107	0.08654912821694438	0.10493734893915985	0.08572384111155884	0.10393672055655401
0.5297412635656308	0.2209756341235835	0.22121978224570835	0.26598611442501835	0.2645023448409903	0.2888570589123462	0.28650528617283544	0.3111021555996259	0.30792180098868766	0.3516670107433901	0.34702584101171596	0.15618812067285512	0.15154853415690356	0.08617002331954637	0.10510722847364917	0.08534811980578638	0.10410469800969224
0.5329332211648017	0.22123258652523395	0.2214747522198825	0.2662545163512627	0.26476833717195575	0.28913150408182436	0.2867771132698288	0.3113828476909022	0.3081996550692628	0.3519602786217506	0.3473158082746148	0.15608237325417212	0.15144624828007971	0.08579212564278293	0.1052768267153894	0.08497359615597588	0.10427239584048209
0.5361444119142209	0.22149007289330672	0.22173024751272294	0.26652339056288293	0.2650347956311478	0.28940639136345525	0.28704937752301374	0.3116639536839988	0.308477919173258	0.35225391244773785	0.34760613928432926	0.15597638638334502	0.15134373018672453	0.08541543435709542	0.10544614200882307	0.08460026933460796	0.1044398124143342
0.5393749517032939	0.22174809314255414	0.22198626801794644	0.2667927365382298	0.2653017196931486	0.2896817200168686	0.28732207819646016	0.31194547262547934	0.30875659235950215	0.35254791087724663	0.34789683272293753	0.15587016013513108	0.15124097994530283	0.08503994860520692	0.10561517269566423	0.08422813848657995	0.10460694609394494
0.5426249571197181	0.22200664718342766	0.22224281362502638	0.2670625537513456	0.26556910882828827	0.289957489297363	0.28759521454996145	0.31222740355752304	0.30903567368249524	0.35284227256159184	0.34818788726800065	0.1557636945871714	0.15113799762706376	0.08466566750215065	0.10578391711452184	0.083857202729412	0.10477379523904062
0.5458945454536906	0.22226573492205545	0.22249988421917127	0.2673328416719521	0.2658369625026328	0.290233698455899	0.28786878583902864	0.31250974551792343	0.3093151621924072	0.35313699614751537	0.3484793015925699	0.15565698982000178	0.15103478330605347	0.08429259013579582	0.10595237360130483	0.08348746115368044	0.10494035820672565
0.5491838347021408	0.22252535626021883	0.22275747968130208	0.26760359976543807	0.2661052801779721	0.29051034673909204	0.28814279131488246	0.312792497540085	0.30959505693507466	0.35343208027719114	0.34877107436519084	0.1555500459170604	0.15093133705912132	0.08392071556687597	0.10612054048870334	0.08311891282299655	0.10510663335095671
0.5524929435729888	0.22278551109532807	0.22301559988802863	0.2678748274928454	0.2663740613118063	0.29078743338920277	0.28841723022444493	0.3130756586530195	0.3098753569519975	0.35372752358822984	0.3490632042499084	0.155442862964698	0.15082765896593184	0.08355004282935852	0.10628841610629536	0.08275155677446833	0.1052726190226494
0.55582199148943	0.2230461993203985	0.22327424471162713	0.2681465243108558	0.2666433053573334	0.2910649576441302	0.28869210181033195	0.3133592278813434	0.3101560612803357	0.3540233247136846	0.3493556899062716	0.15533544105218883	0.1507237491089721	0.08318057093077869	0.10645599878075274	0.08238539201897765	0.1054383135698842
0.5591710985942444	0.22330742082402705	0.2235334140200169	0.2684186896717785	0.2669130117634369	0.29134291873740376	0.2889674053108458	0.3136432042452745	0.3104371689529064	0.35431948228205606	0.34964852998933904	0.15522778027173606	0.1506196075735602	0.0828122988523603	0.10662328683535094	0.08202041754124423	0.10560371533739499
0.5625403857541326	0.2235691754903665	0.223793107676736	0.2686913230235349	0.26718317997467106	0.29162131589817325	0.28924313995996526	0.31392758676062743	0.3107186789981793	0.3546159949172965	0.3499417231496822	0.15511988071848598	0.1505152344478561	0.08244522554912947	0.10679027858996193	0.08165663230010267	0.10576882266666843
0.565929974564078	0.223831463199102	0.22405332554091825	0.26896442380964586	0.2674538094312484	0.29190014835120126	0.28951930498733847	0.31421237443881045	0.31100059044027384	0.3549128612388149	0.35023526803339067	0.15501174249053232	0.1504106298228709	0.08207934995051858	0.10695697236126023	0.08129403522899992	0.10593363389607902
0.569339987351735	0.22409428382542523	0.22431406746726862	0.26923799146921706	0.26772489956902584	0.292179415316854	0.2897958996182739	0.31449756628682146	0.31128290229895483	0.3552100798614813	0.3505291632820761	0.15490336568893004	0.15030579379247475	0.08171467096038754	0.10712336646246712	0.08093262523595257	0.10609814736051959
0.5727705471818436	0.22435763724000998	0.22457533330603952	0.2695120254369251	0.26799644981949095	0.29245911601109253	0.29007292307373134	0.31478316130724415	0.31156561358962837	0.35550764939563195	0.35082340753287683	0.1547947504177028	0.15020072645340607	0.08135118745727965	0.10728945920322275	0.08057240120388798	0.1062623613914937
0.5762217778606706	0.22462152330898624	0.2248371229030057	0.2697865251430023	0.2682684596097473	0.2927392496454627	0.2903503745703128	0.3150691584982426	0.3118487233233373	0.3558055684470721	0.3511179994184608	0.1546858967838519	0.15009542790528185	0.08098889829470579	0.10745524888962166	0.08021336199094264	0.10642627431700902
0.5796938039404782	0.22488594189391498	0.22509943609943983	0.27006149001322305	0.2685409283625011	0.293019815427087	0.2906282533202539	0.31535555685355837	0.3121322305067577	0.35610383561708187	0.3514129375670308	0.15457680489736703	0.1499898982506073	0.08062780230142153	0.10762073382414172	0.07985550643063277	0.1065898844614992
0.5831867507240184	0.22515089285176182	0.22536227273208762	0.2703369194688881	0.26881385549604586	0.2933008125586535	0.2909065585314134	0.3156423553625045	0.31241613414219305	0.35640244950241873	0.3517082206023271	0.1544674748712343	0.14988413759478308	0.08026789828166869	0.10778591230558021	0.07949883333228058	0.10675319014587359
0.5867007442690553	0.22541637603487188	0.22562563263314273	0.27061281292681016	0.26908724042424875	0.29358224023840773	0.2911852894072655	0.3159295530099621	0.31270043322757113	0.35670140869532296	0.3520038471436322	0.15435790682144748	0.1497781460461174	0.07990918501534594	0.10795078262890456	0.07914334148092905	0.10691618968721883
0.5902359113929144	0.22568239129094234	0.22588951563022086	0.2708891697992978	0.2693610825565347	0.29386409766014115	0.2914644451468877	0.31621714877637386	0.312985126756437	0.35700071178351966	0.3522998158057727	0.15424810086701596	0.14967192371583224	0.07955166125829294	0.10811534308520265	0.07878902963786771	0.10707888139891963
0.5937923796770596	0.22594893846299677	0.22615392154633499	0.27116598949414084	0.2696353812978723	0.2941463840131821	0.2917440249449533	0.3165051416377404	0.31327021371795016	0.35730035735022403	0.3525961251991247	0.15413805712997547	0.1495654707180754	0.07919532574264565	0.10827959196173254	0.0784358965408316	0.1072412635905522
0.597370277471697	0.22621601738935784	0.22641885019986827	0.2714432714145941	0.26991013604875774	0.2944290984823851	0.29202402799171917	0.316793530565614	0.31355569309687725	0.3576003439741435	0.35289277392961504	0.1540277757353968	0.1494587871699282	0.0788401771769216	0.10844352754173059	0.07808394090409365	0.10740333456773499
0.6009697339004076	0.2264836279036209	0.22668430140454943	0.27172101495936213	0.27018534620520035	0.29471224024812026	0.2923044534730175	0.31708231452709396	0.3138415638735887	0.3579006702294823	0.35318976059872625	0.15391725681139623	0.14935187319141627	0.0784862142463183	0.10860714810436178	0.07773316141890518	0.1075650926321785
0.6045908788648067	0.22675176983462603	0.2269502749694252	0.27199921952258244	0.27046101115870613	0.294995808486263	0.2925853005702435	0.31737149248482016	0.3141278250240513	0.3582013346859439	0.35348708380349775	0.1538065004891436	0.14924472890551685	0.07813343561299746	0.10877045192470547	0.07738355675352437	0.10772653608149341
0.6082338430492322	0.22702044300643132	0.22721677069883447	0.2722778844938098	0.2707371302962622	0.29527980236818274	0.2928665684603462	0.31766106339696815	0.3144144755198237	0.3585023359087342	0.35378474213653005	0.15369550690287417	0.14913735443817105	0.07778183991631238	0.10893343727363458	0.07703512555376335	0.10788766320931131
0.611898757925461	0.2272896472382846	0.2274837883923814	0.27255700925799975	0.2710137030003211	0.2955642210607324	0.2931482563158172	0.31795102621724264	0.3147015143280505	0.3588036724585651	0.35408273418598696	0.15358427618989562	0.14902974991829118	0.07743142577302109	0.10909610241777301	0.07668786644290293	0.10804847230500059
0.6155857557574533	0.22755938234459586	0.22775132784490837	0.27283659319549186	0.2712907286487846	0.29584906372623654	0.29343036330467936	0.3182413798948719	0.3149889404114556	0.35910534289165663	0.35438105853559826	0.15347280849060005	0.14892191547777056	0.07708219177752795	0.10925844561941744	0.07634177802210473	0.10820896165369476
0.6192949696061266	0.2278296481349091	0.22801938884646872	0.2731166356819928	0.271568206614987	0.2961343295224809	0.2937128885904762	0.3185321233746013	0.31527675272833644	0.35940734575974037	0.3546797137646622	0.15336110394847283	0.148813851251493	0.07673413650217498	0.1094204651364592	0.07599685887062435	0.1083691295362641
0.6230265333341571	0.2281004444138737	0.22828797118229935	0.27339713608855953	0.2718461362676784	0.2964200176026998	0.2939958313322601	0.31882325559668667	0.31556495023255765	0.35970967961006145	0.3549786984480474	0.15324916271010097	0.14870555737734367	0.07638725849742656	0.10958215922237713	0.0756531075460245	0.10852897422919483
0.6267805816108112	0.2283717709812163	0.228557074632793	0.2736780937815821	0.2721245169710086	0.29670612711556554	0.2942791906845813	0.3191147754968886	0.3158535318735445	0.3600123429853817	0.35527801115619606	0.15313698492518543	0.1485970339962168	0.07604155629213949	0.10974352612603155	0.07531052258445925	0.10868849400446123
0.6305572499168048	0.22864362763171112	0.22882669897347038	0.2739595081227657	0.2724033480845096	0.29699265720517515	0.2945629657974757	0.31940668200646444	0.31614249659627586	0.3603153344239809	0.35557765045512496	0.15302457074654843	0.14848828125202518	0.07569702839379744	0.10990456409180638	0.07496910250093691	0.10884768712978854
0.634356674549194	0.2289160141551521	0.22909684397495256	0.27424137846911445	0.27268262896307915	0.29727960701104	0.2948471558164541	0.31969897405216324	0.31643184334127894	0.3606186524596612	0.3558776149064287	0.15291192033014442	0.14837929929171234	0.07535367328872411	0.11006527135934618	0.07462884578936269	0.10900655186800634
0.6381789926262927	0.22918893033632234	0.2293675094029313	0.2745237041729116	0.27296235895696186	0.2975669756680717	0.2951317598824882	0.31999165055621653	0.3167215710446195	0.3609222956217462	0.3561779030672797	0.15279903383506926	0.14827008826525867	0.07501148944239588	0.11022564616359887	0.07428975092303602	0.10916508647748913
0.642024342092622	0.22946237595496569	0.2296386950181419	0.2748064845817034	0.27324253741173393	0.2978547623065717	0.2954167771320009	0.3202847104363334	0.31701167863789786	0.36122626243508626	0.3564785134904324	0.15268591142357085	0.14816064832569276	0.0746704752995555	0.11038568673470905	0.0739518163547288	0.1093232892119218
0.6458928617238878	0.2297363507857561	0.22991040057633363	0.2750897190382799	0.27352316366828344	0.2981429660522164	0.29570220669685165	0.32057815260569134	0.3173021650482395	0.36153055142005736	0.35677944472422246	0.1525725532610575	0.14805097962910185	0.0743306292844963	0.1105453912978831	0.07361504051689849	0.10948115832012206
0.6497846911319898	0.2300108545982681	0.23018262582824076	0.2753734068806566	0.2738042370627935	0.2984315860260465	0.2959880477043258	0.32087197597293005	0.3175930291982883	0.36183516109256514	0.35708069531256986	0.15245895951610977	0.1479410823346393	0.07399194980144586	0.11070475807355251	0.07327942182207892	0.10963869204615406
0.6536999707700591	0.2302858871569465	0.23045537051955353	0.2756575474420564	0.2740857569267238	0.29872062134445265	0.29627429927712035	0.32116617944214276	0.31788427000619895	0.3621400899640451	0.3573822637949795	0.1523451303604872	0.14783095660453546	0.073654435234495	0.11086378527700447	0.0729449586628732	0.10979588862910106
0.6576388419375281	0.23056144822107597	0.23072863439088837	0.2759421400508903	0.27436772258679254	0.2990100711191629	0.29656096053333214	0.3214607619128694	0.3181758863856293	0.3624453365414651	0.35768414870654297	0.15223106596914185	0.14772060260410758	0.07331808394815909	0.11102247111859498	0.07261164941250797	0.10995274630322882
0.661601446785229	0.23083753754475045	0.23100241717775866	0.27622718403073904	0.27465013336495775	0.29929993445722947	0.2968480305864446	0.3217557222800881	0.31846787724573244	0.3627508993273263	0.3579863485779393	0.1521167665202251	0.14761002050176852	0.0729828942873354	0.11118081380340072	0.0722794924246557	0.11010926329755932
0.6655879283205246	0.23111415487684173	0.231276718610544	0.2765126787003332	0.27493298857839843	0.29959021046101475	0.29713550854531373	0.322051059434207	0.31876024149114823	0.36305677681966414	0.35828886193543574	0.15200223219509915	0.14749921046903777	0.07264886457770103	0.11133881153139669	0.0719484860340387	0.11026543783616916
0.6695984304124688	0.23139129996096916	0.23155153841446102	0.27679862337353467	0.27521628753949634	0.2998808982281784	0.2974233935141562	0.32234677226105646	0.31905297802199584	0.3633629675120504	0.35859168730088964	0.15188746317834603	0.14738817268054955	0.07231599312594028	0.11149646249733536	0.07161862855647172	0.11042126813793374
0.6736330977969988	0.2316689725354675	0.23182687630953222	0.2770850173593164	0.27550002955581643	0.300171996851663	0.2977116845925341	0.3226428596418802	0.31934608573386464	0.3636694698935932	0.3588948231917481	0.15177245965777844	0.147276907314063	0.0719842782198441	0.11165376489052647	0.07128991828906805	0.11057675241642784
0.6776920760821589	0.23194717233335593	0.23210273201055556	0.2773718599617433	0.27578421393008745	0.30046350541968014	0.29800038087534264	0.3229393204533269	0.3196395635178063	0.36397628244893904	0.3591982681210493	0.15165722182444782	0.14716541455047372	0.07165371812865118	0.1118107168949507	0.07096235351055924	0.11073188888006058
0.6817755117533548	0.23222589908230562	0.23237910522707403	0.27765915047995177	0.2760688399601831	0.30075542301569635	0.2982894814527954	0.3232361535674416	0.3199334102603258	0.3642834036582725	0.3595020205974229	0.15154174987265717	0.14705369457382053	0.07132431110325399	0.11196731668911752	0.0706359324814656	0.11088667573176991
0.6858835521786408	0.23250515250460843	0.23265599566334402	0.2779468882081302	0.27635390693910217	0.30104774871841883	0.2985789854104104	0.3235333578516567	0.3202276248433724	0.36459083199731795	0.3598060791250905	0.15142604399996776	0.1469417475712962	0.07099605537645459	0.11212356244610078	0.07031065344434495	0.11104111116912918
0.6900163456140378	0.232784932317144	0.2329334030183043	0.27823507243549844	0.27663941415494847	0.30134048160178106	0.29886889182899634	0.3238309321687832	0.32052220614433163	0.36489856593733994	0.3601104422038659	0.15131010440721115	0.14682957373325944	0.07066894916308541	0.11227945233319758	0.06998651462399863	0.11119519338415529
0.6941740412088835	0.2330652382313476	0.23321132698554453	0.2785237024462869	0.27692536089091113	0.3016336207349275	0.29915919978463734	0.3241288753770009	0.3208171530360148	0.3652066039451426	0.3604151083291551	0.15119393129849867	0.14671717325324138	0.07034299066025795	0.1124349845121202	0.06966351422764916	0.11134892056335843
0.6983567890112157	0.23334606995317683	0.2334897672532733	0.2788127775197163	0.2772117464252443	0.30192716518219925	0.2994499083486791	0.3244271863298496	0.32111246438665075	0.3655149444830716	0.360720075991957	0.1510775248812313	0.1466045463279571	0.07001817804776067	0.11259015713893916	0.0693416504452884	0.11150229088762842
0.702564739973187	0.23362742718307966	0.23376872350428646	0.27910229692997696	0.2774985700312468	0.3022211140031193	0.2997410165877137	0.3247258638762196	0.321408139059876	0.3658235860090133	0.3610253436788625	0.15096088536610897	0.14649169315731558	0.06969450948808031	0.1127449683639341	0.069020921449777	0.11165530253214229
0.7067980459565127	0.23390930961596057	0.23404819541593502	0.27939225994620775	0.27778583097724185	0.3025154662523769	0.3000325235635651	0.325024906860342	0.3217041759147256	0.3661325269763958	0.36133090987205563	0.15084401296714106	0.14637861394442855	0.06937198312665771	0.11289941633140899	0.0687013253971287	0.1118079536663501
0.7110568597379514	0.23419171694114685	0.23432818266009206	0.2796826658324741	0.2780735285265557	0.3028102209798121	0.3003244283332735	0.32532431412177887	0.3220005738056227	0.3664417658341878	0.36163677304931147	0.1507269079016578	0.14626530889562084	0.06905059709217198	0.1130534991798342	0.06838286042667363	0.11196024245387548
0.7153413350148182	0.23447464884235608	0.2346086849031211	0.2799735138477478	0.2783616619374975	0.3031053772304007	0.3006167299490807	0.32562408449541347	0.32229733158236956	0.36675130102689985	0.36194293168399805	0.15060957039031708	0.14615177822044037	0.06873034949671819	0.11320721504173292	0.06806552466135685	0.11211216705248006
0.7196516264105322	0.2347581049976607	0.23488970180584226	0.28026480324588426	0.2786502304633374	0.30340093404423824	0.3009094274584142	0.3259242168114399	0.3225944480901369	0.36706113099458304	0.3622493842450738	0.15049200065711776	0.14603802213166805	0.0684112384360489	0.11336056204351763	0.06774931620786617	0.11226372561399245
0.7239878894801961	0.2350420850794554	0.23517123302349996	0.2805565332756016	0.278939233352286	0.3036968904565242	0.3012025199038718	0.3262247098953533	0.32289192216945367	0.3673712541728295	0.3625561291970883	0.150374198929407	0.14592404084532593	0.06809326198975185	0.11351353830551858	0.0674342331568738	0.11241491628413058
0.7283502807162107	0.23532658875442194	0.23545327820572917	0.280848703180458	0.2792286698474722	0.3039932454975461	0.30149600632320583	0.32652556256793913	0.32318975265619754	0.3676816689927715	0.36286316500018106	0.15025616543789239	0.14580983458069013	0.06777641822147018	0.11366614194187008	0.0671202735833063	0.11256573720270069
0.7327389575539218	0.2356116156834948	0.23573583699652212	0.28114131219882993	0.279518539186922	0.30428999819266295	0.3017898857493074	0.3268267736452627	0.3234879383815836	0.3679923738810812	0.363170490110081	0.1501379004166504	0.14569540356029806	0.06746070517918668	0.1138183710604892	0.06680743554650803	0.11271618650325621
0.7371540783773028	0.23589716552182635	0.23601890903419417	0.2814343595638896	0.2798088406035363	0.30458714756228944	0.30208415721018966	0.3271283419386587	0.323786478172154	0.3683033672599699	0.3634781029781052	0.1500194041031375	0.14558074800995988	0.06714612089539429	0.11397022376304733	0.06649571709044011	0.11286626231324703
0.74159580252467	0.23618323791875231	0.23630249395135072	0.28172784450358296	0.2800995733250697	0.30488469262187917	0.3023788197289729	0.3274302662547206	0.3240853708497679	0.36861464754718803	0.36378600205115846	0.14990067673819957	0.14546586815876658	0.06683266338723826	0.11412169814477124	0.0661851162439433	0.11301596275381343
0.746064290294433	0.23646983251775577	0.23658659137485186	0.2820217662406059	0.2803907365741067	0.3051826323819077	0.3026738723238665	0.3277325453952889	0.32438461523158924	0.36892621315602286	0.3640941857717314	0.14978171856608222	0.1453507642391026	0.06652033065681451	0.11427279229450704	0.0658756310208446	0.11316528593975761
0.7505597029508803	0.23675694895643254	0.23687120092577899	0.2823161239923825	0.2806823295680412	0.3054809658478562	0.30296931400815363	0.3280351781574411	0.32468421013007703	0.3692380624952991	0.36440265257790017	0.14966252983444095	0.14523543648665244	0.06620912069138996	0.11442350429457804	0.06556725942034092	0.11331422997955087
0.7550822027299987	0.23704458686645483	0.2371563222193995	0.2826109169710411	0.28097435151905237	0.30577969202019406	0.3032651437901739	0.32833816333347954	0.32498415435297356	0.36955019396937705	0.36471140090332443	0.149543110794351	0.14511988514041407	0.06589903146349485	0.11457383222072082	0.06525999942702754	0.11346279297514172
0.7596319528453285	0.23733274587353556	0.2374419548651324	0.2829061443833916	0.28126680163408274	0.30607880989436154	0.3035613606733064	0.32864149971092027	0.3252844467032929	0.36986260597815124	0.3650204291772461	0.1494234617003167	0.14500411044270567	0.06559006093131359	0.11472377414221313	0.06495384901117518	0.11361097302208378
0.7642091174938536	0.23762142559739285	0.23772809846651294	0.2832018054309018	0.28155967911481516	0.3063783184607535	0.30385796365595336	0.3289451860724826	0.32558508597930996	0.3701752969170506	0.36532973582448824	0.14930358281028439	0.14488811263917725	0.06528220703876286	0.11487332812158968	0.06464880612901425	0.11375876820932973
0.7688138618619275	0.23791062565171284	0.23801475262115765	0.28349789930967373	0.2818529831576496	0.3066782167047005	0.30415495173152207	0.3292492211960756	0.3258860709745489	0.37048826517703554	0.3656393192654532	0.14918347438564786	0.14477189197882057	0.06497546771563378	0.11502249221444316	0.06434486872275613	0.11390617661903946
0.7734463521312342	0.23820034564411316	0.23830191692072814	0.2837944252104195	0.2821467129536792	0.30697850360645174	0.30445232388840754	0.3295536038547873	0.3261874004777703	0.3708015091445968	0.3659491779161199	0.14906313669126287	0.14465544871397837	0.06466984087799688	0.11517126446982218	0.06404203472099823	0.11405319632691402
0.7781067554847866	0.23849058517610716	0.23858959095089652	0.28409138231843806	0.2824408676886683	0.30727917814115774	0.3047500791099761	0.3298583328168732	0.3264890732729611	0.3711150272017551	0.3662593101880443	0.1489425699954546	0.14453878310035495	0.06436532442824472	0.11531964292984043	0.06374030203876657	0.11419982540179063
0.7827952401129585	0.23878134384306554	0.23887777429130846	0.2843887698135903	0.2827354465430271	0.30758023927885125	0.3050482163745459	0.33016340684574313	0.32679108813932095	0.371428817726058	0.3665697144883549	0.1488217745700292	0.14442189539702538	0.06406191625536906	0.11546762562966251	0.06343966857782135	0.11434606190563557
0.7875119752195561	0.2390726212341805	0.23916646651554752	0.28468658687027537	0.2830304486917893	0.30788168598443044	0.30534673465537077	0.33046882469995015	0.32709344385125116	0.3717428790905795	0.3668803892197528	0.14870075069028296	0.14430478586644632	0.06375961423511711	0.11561521059751811	0.06314013222683457	0.11449190389374309
0.792257131027923	0.23936441693242733	0.23945566719109876	0.28498483265740565	0.2833258733045869	0.3081835172176394	0.3056456329206213	0.3307745851331771	0.3273961391783419	0.37205720966391737	0.3671913327805084	0.14857949863501196	0.14418745477446565	0.06345841623023318	0.1157623958545102	0.0628416908614966	0.11463734941423098
0.7970308787870847	0.23965673051452707	0.23974537587931202	0.285283506338382	0.2836217195456268	0.30848573193305057	0.3059449101333666	0.3310806868942249	0.32769917288535977	0.3723718078101913	0.36750254356445966	0.14845801868652403	0.14406990239033177	0.06315832009058653	0.11590917941465761	0.06254434234482176	0.11478239650828925
0.8018333907779276	0.23994956155090857	0.2400355921353651	0.2855826070710691	0.283917986573666	0.3087883290800451	0.30624456525155613	0.33138712872699955	0.32800254373223525	0.37268667188904125	0.36781401996100926	0.1483363111306479	0.14395212898670445	0.06285932365347335	0.11605555928486666	0.06224808452735786	0.11492704321018721
0.8066648403194178	0.2402429096056708	0.2403263155082271	0.2858821340077704	0.2842146735419873	0.3090913076027954	0.3065445972280018	0.33169390937049953	0.3283062504740503	0.37300180025562524	0.3681257603551232	0.14821437625674208	0.1438341348396643	0.06256142474376603	0.11620153346483164	0.0619529152472964	0.11507128754697504
0.8115254017748545	0.2405367742365439	0.24061754554062065	0.2861820862952027	0.2845117795983744	0.3093946664402453	0.3068450050103584	0.3320010275588029	0.3286102918610253	0.37331719126061724	0.3684377631273273	0.14809221435770742	0.14371592022872334	0.062264621174048074	0.1163470999468359	0.06165883233067149	0.11521512753849095
0.8164152505581643	0.24083115499485122	0.24090928176898502	0.2864824630744708	0.28480930388508724	0.3096984045260909	0.3071457875411052	0.33230848202105395	0.32891466663850594	0.37363284325020424	0.36875002665370527	0.14796982572999504	0.1435974854368338	0.06196891074487709	0.11649225671591523	0.06136583359160852	0.11535856119737531
0.8213345631402307	0.2411260514254702	0.24120152372343803	0.2867832634810419	0.2851072455388366	0.31000252078876195	0.3074469437575272	0.33261627148145056	0.32921937354695024	0.3739487545660851	0.3690625493058955	0.14784721067361783	0.14347883075039888	0.06167429124501567	0.11663700174974423	0.0610739168324983	0.11550158652897835
0.8262835170552626	0.24142146306679382	0.24149427092773845	0.2870844866447199	0.2854056036907591	0.310307014151402	0.30774847259169547	0.33292439465923046	0.32952441132191573	0.37426492354546703	0.36937532945108886	0.14772436949215972	0.14335995645928398	0.06138076045145979	0.11678133301835203	0.06078307984416753	0.11564420153131749
0.8312622909072027	0.24171738945069085	0.24178752289924776	0.2873861316896192	0.2857043774663918	0.31061188353184865	0.3080503729704487	0.33323285026865784	0.32982977869404506	0.3745813485210631	0.36968836545202544	0.1476013024927868	0.14324086285682308	0.06108831612984034	0.11692524848444208	0.060493320406109774	0.11578640419498498
0.8362710643761712	0.24201383010246713	0.24208127914889208	0.2876881977341389	0.2860035659856466	0.3109171278426147	0.30835264381537303	0.33354163701901013	0.33013547438905383	0.37489802782109055	0.3700016556669916	0.1474780099862562	0.14312155023983303	0.060796956034476324	0.11706874610301554	0.06020463628660622	0.11592819250306974
0.8413100182249524	0.2423107845408254	0.24237553918112345	0.28799068389093624	0.2863031683627841	0.3112227459908672	0.3086552840427829	0.3338507536145639	0.33044149712771576	0.37521495976926683	0.37031519844981736	0.14735449228692757	0.14300201890862052	0.060506677908566786	0.11721182382147077	0.0599170252429424	0.11606956443116445
0.8463793343055166	0.24260825227782593	0.24267030249388122	0.2882935892669001	0.2866031837063882	0.3115287368784083	0.30895829256370116	0.3341601987545811	0.33074784562584947	0.3755321426848077	0.3706289921498725	0.14723074971277222	0.1428822691669928	0.06021747948446077	0.11735447957953227	0.05963048502165336	0.11621051794733006
0.8514791955655843	0.24290623281884624	0.24296556857855311	0.28859691296312484	0.28690361111934004	0.31183509940165466	0.3092616682838395	0.33446997113329535	0.33105451859430496	0.3758495748824239	0.37094303511206445	0.147106782585383	0.14276230132226841	0.05992935848372127	0.11749671130908013	0.05934501335860887	0.11635105101188259
0.8566097860552276	0.2432047256625409	0.24326133691993618	0.2889006540748827	0.287204449698791	0.3121418324516171	0.30956541010357785	0.3347800694398975	0.3313615147389487	0.37616725467231804	0.37125732567683345	0.14698259122998605	0.14264211568528648	0.059642312617459226	0.11763851693429928	0.0590606079792515	0.11649116157747841
0.861771290933513	0.2435037303008014	0.2435576069961974	0.2892048116915975	0.28750569853613717	0.3124489349138805	0.30986951691794484	0.3350904923585219	0.33166883276065035	0.37648518036018225	0.371571862180151	0.14685817597544937	0.1425217125704166	0.059356339586361884	0.11777989437141656	0.05877726659874938	0.11663084758900055
0.8669638964751838	0.24380324621871485	0.2438543782788339	0.28950938489681716	0.2878073567169917	0.31275640566858276	0.3101739876165969	0.3354012385682314	0.3319764713552676	0.37680335024719386	0.37188664295351453	0.14673353715429338	0.1424010922955696	0.05907143708098772	0.11792084152872917	0.05849498692224131	0.11677010698355161
0.8721877900773816	0.24410327289452363	0.24415165023263374	0.2898143727681862	0.28810942332115924	0.31306424359039425	0.3104788210837985	0.3357123067430031	0.3322844292136328	0.37712176263001335	0.3722016663239455	0.14660867510270081	0.14228025518220683	0.05878760278188011	0.1180613563065549	0.05821376664495048	0.11690893769034005
0.877443160266411	0.2444038097995842	0.24444942231563546	0.2901197743774187	0.288411897422608	0.31337244754849686	0.31078401619840074	0.33602369555171435	0.3325927050215375	0.37744041580078014	0.3725169306139845	0.14648359016052825	0.14215920155534967	0.058504834359787594	0.11820143659718241	0.057933603452351434	0.11704733763064468
0.8827301967045416	0.24470485639832576	0.24474769397908813	0.2904255887902701	0.288714778089443	0.3136810164065628	0.31108957183382113	0.336335403658127	0.3329012974597182	0.3777593080471095	0.3728324341416881	0.14635828267131426	0.1420379317435908	0.05822312947584507	0.11834108028478596	0.05765449502042941	0.11718530471773647
0.8880490901968541	0.24500641214820873	0.2450464646674109	0.29073181506650986	0.2890180643838789	0.3139899490227337	0.3113954868580226	0.3366474297208731	0.3332102052038416	0.3780784376520893	0.37314817522062493	0.14623275298228994	0.14191644607910334	0.05794248578172656	0.11848028524545384	0.05737643901579759	0.11732283685694966
0.8934000326981257	0.24530847649968335	0.24534573381815292	0.29103845225989333	0.28932175536221266	0.3142992442495993	0.3117017601334926	0.3369597723934407	0.33351942692448994	0.37839780289427644	0.3734641521598724	0.14610700144439157	0.14179474489765065	0.05766290091981929	0.1186190493469681	0.05709943309584631	0.11745993194542592
0.8987832173197573	0.2456110488961472	0.2456455008619514	0.29134549941813315	0.2896258500747951	0.31460890093417526	0.31200839051722123	0.3372724303241567	0.333828961287145	0.3787174020476925	0.3737803632640113	0.14598102841226585	0.1416728285385971	0.05738437252337647	0.11875737044881163	0.056823474908952676	0.11759658787209304
0.904198838336744	0.24591412877390365	0.245945765222492	0.29165295558287146	0.2899303475660042	0.31491891791788224	0.3123153768606806	0.33758540215617366	0.3341388069521742	0.37903723338182066	0.37409680683312296	0.14585483424428466	0.1415506973449172	0.057106898216776614	0.11889524640224636	0.05654856209466885	0.11773280251777862
0.9096470911946843	0.24621771556211908	0.2462465263164665	0.29196081978965105	0.2902352468742164	0.3152292940365238	0.312622718009803	0.3378986865274535	0.33444896257481405	0.37935729516160216	0.3744134811627847	0.14572841930255337	0.14142835166320575	0.05683047561561949	0.11903267505012849	0.056274692283885486	0.11786857375507509
0.915128172516836	0.24652180868278087	0.24654778355353243	0.29226909106788707	0.2905405470317792	0.3155400281202645	0.3129304128049597	0.33821228207075194	0.33475942680515636	0.3796775856474316	0.374730384544066	0.14560178395291942	0.1413057918436886	0.05655510232691796	0.11916965422686587	0.05600186309897737	0.11800389944819756
0.9206422801112097	0.24682640755065427	0.2468495363362707	0.29257776844083766	0.29084624706498186	0.315851118993608	0.31323846008093853	0.33852618741360346	0.3350701982881311	0.37999810309515375	0.37504751526352365	0.1454749285649853	0.14118301824023177	0.05628077594925429	0.11930618175833274	0.05573007215393133	0.11813877745294832
0.9261896129777101	0.2471315115732394	0.24715178406014396	0.2928868509255753	0.291152345994028	0.31616256547537447	0.3135468586669223	0.338840401178305	0.33538127566349146	0.3803188457560588	0.3753648716031974	0.14534785351211654	0.14106003121035063	0.05600749407294714	0.11944225546187681	0.05545931705463758	0.11827320561674526
0.931770371315315	0.24743712015072855	0.247454526113455	0.29319633753295765	0.2914588428330064	0.3164743663786783	0.31385560738646684	0.3391549219819006	0.33569265756579825	0.38063981187687895	0.3756824518406061	0.14522055917145305	0.1409368311152219	0.055735254280293134	0.11957787314630508	0.055189595398964286	0.11840718177860055
0.9373847565293029	0.24774323267596263	0.24775776187730428	0.2935062272675983	0.29176573658986255	0.3167865205109062	0.31416470505747884	0.3394697484361652	0.3360043426244039	0.3809609996997841	0.3760002542487429	0.1450930459239173	0.14081341831969169	0.055464054145655695	0.11971303261180566	0.054920904776942336	0.11854070376891457
0.9430329712385201	0.24804984853438738	0.24806149072554748	0.29381651912783685	0.29207302626636944	0.3170990266736939	0.31447415049219335	0.3397848791475885	0.33631632946343626	0.38128240746237724	0.37631827709607046	0.14496531415422698	0.140689793192287	0.055193891235614245	0.11984773164973461	0.054653242770900334	0.11867376940951857
0.9487152192826929	0.24835696710401026	0.2483657120247533	0.29412721210571	0.29238071085809914	0.31741188366290346	0.31478394249715125	0.34010031271735924	0.3366286167017829	0.38160403339769045	0.37663651864651676	0.14483736425090307	0.14056595610522352	0.054924763109134744	0.11998196804265149	0.05438660695562447	0.11880637651344728
0.9544317057297852	0.24866458775535538	0.24867042513415966	0.29443830518692055	0.29268878935439196	0.3177250902686001	0.3150940798731762	0.3404160477413477	0.3369412029530737	0.38192587573417963	0.376954977159469	0.1447091966062808	0.14044190743441812	0.05465666731782903	0.12011573956451116	0.054120994898649855	0.118938522885351
0.9601826368833979	0.24897270985142111	0.2489756294056326	0.2947497973508094	0.2929972607383297	0.3180386452750304	0.3154045614153538	0.34073208281009154	0.337254086825667	0.3822479326957226	0.3772736508897715	0.14458081161651914	0.1403176475594968	0.054389601406057864	0.12024904398033698	0.05385640416031734	0.11907020632106935
0.9659682202902156	0.24928133274763403	0.24928132418362112	0.29506168757032325	0.2933061239867035	0.3183525474605975	0.3157153859130063	0.3410484165087766	0.3375672669226303	0.3825702025016114	0.37759253808771837	0.14445220968161132	0.14019317686380567	0.05412356291098064	0.12038187904607867	0.05359283229381262	0.11920142460739669
0.9717886647474951	0.24959045579180547	0.2495875088051151	0.29537397481198585	0.2936153780699858	0.31866679559783867	0.31602655214967085	0.3413650474172223	0.3378807418417252	0.3828926833665494	0.37791163699904906	0.14432339120539475	0.14006849573441926	0.05385854936285739	0.1205142425088539	0.05333027684549663	0.11933217552243747
0.9776441803106027	0.24990007832408612	0.24989418259960108	0.2956866580358666	0.29392502195229936	0.3189813884534013	0.3163380589030759	0.34168197410986323	0.3381945101753906	0.3832153735006464	0.378230945864944	0.14419435659556018	0.13994360456215335	0.05359455828520154	0.12064613210677777	0.05306873535507606	0.11946245683544277
0.9835349783005937	0.2502101996769219	0.2502013448890191	0.29599973619555076	0.29423505459138843	0.3192963247880204	0.3166499049451188	0.3419991951557342	0.3385085705107257	0.3835382711094139	0.3785504629220195	0.14406510626366367	0.1398185037415712	0.05333158719487585	0.12077754556889175	0.05280820535567088	0.11959226630677477
0.9894612713118381	0.25052081917500807	0.2505089949877182	0.2963132082381085	0.294545474938588	0.31961160335649347	0.3169620890418413	0.34231670911845186	0.33882292142947346	0.38386137439376067	0.37887018640232223	0.14393564062513467	0.13969319367099609	0.05306963360220607	0.12090848061496473	0.052548684373906696	0.11972160168749468
0.9954232732196957	0.25083193613524424	0.25081713220241253	0.29662707310406333	0.29485628193879265	0.3199272229076574	0.31727460995340606	0.34263451455619737	0.3391375615080024	0.3841846815499866	0.3791901145333236	0.14380596009928623	0.13956767475252038	0.052808695011254514	0.1210389349557488	0.0522901699302416	0.11985046071990269
1.0014211991882311	0.2511435498666892	0.25112575583213725	0.29694132972736204	0.29516747453042774	0.32024318218436437	0.3175874664340741	0.34295261002170047	0.3394524893172912	0.3845081907697794	0.3795102455379155	0.14367606510932585	0.13944194739201496	0.05254876891990179	0.121168906292759	0.05203265953901948	0.11997884113715429
1.0074552656779823	0.25145565967051475	0.25143486516820385	0.2972559770353429	0.2954790516454177	0.3205594799234578	0.31790065723217975	0.3432709940622214	0.3397677034229104	0.3848319002402088	0.37983057763440453	0.14354595608236517	0.1393160119991395	0.05228985282000309	0.12129839231818096	0.051776150708569446	0.12010674066311111
1.013525690453769	0.2517682648399597	0.25174445949415486	0.2975710139487041	0.2957910122091552	0.3208761148557477	0.31821418109010713	0.34358966521953305	0.34008320238500467	0.3851558081437213	0.380151109036506	0.14341563344942945	0.1391898689873518	0.05203194419753743	0.12142739071487796	0.05152064094146169	0.1202341570125327
1.0196326925925556	0.25208136466028463	0.2520545380857202	0.29788643938147324	0.29610335514047087	0.3211930857059868	0.31852803674426633	0.34390862202990446	0.34039898475827657	0.3854799126581357	0.3804718379533393	0.14328509764546715	0.13906351877391854	0.051775040532771044	0.12155589915634124	0.051266127734582057	0.12036108789089184
1.0257764924913542	0.2523949584087248	0.252365100210771	0.29820225224097446	0.29641607935160175	0.32151039119284547	0.3188422229250686	0.3442278630240824	0.34071504909196776	0.3858042119566373	0.380792762589422	0.14315434910936142	0.1389369617799232	0.05151913930037466	0.12168391530662603	0.051012608579302565	0.12048753099435316
1.0319573118751795	0.2527090453544439	0.252676145129275	0.29851845142779726	0.29672918374816004	0.32182803002888755	0.3191567383569027	0.3445473867272739	0.3410313939298422	0.38612870420777307	0.38111388114466416	0.14302338828393868	0.13881019843027861	0.051264237969657955	0.12181143682043682	0.05076008096168394	0.1206134840098585
1.0381753738050519	0.2530236247584879	0.2529876720932509	0.2988350358357649	0.29704266722910233	0.32214600092054546	0.31947158175811036	0.3448671916591285	0.3413480178101681	0.38645338757544656	0.38143519181436314	0.14289221561597798	0.13868322915373366	0.051010334004566005	0.12193846134277919	0.05050854236247915	0.1207389446147431
1.0444309026860459	0.25333869587373753	0.2532996803467226	0.2991520043519012	0.2973565286866972	0.32246430256809494	0.3197867518409608	0.3451872763337199	0.34166491926569953	0.38677826021891176	0.38175669278919716	0.14276083155622282	0.13855605438288504	0.050757424863945744	0.12206498650919428	0.05025799025739275	0.12086391047704126
1.05072412427539	0.25365425794486185	0.25361216912567375	0.2994693558563995	0.29767076700649436	0.32278293366563054	0.32010224731162734	0.34550763925952843	0.34198209682365943	0.3871033202927688	0.38207838225522023	0.14262923655938944	0.13842867455418678	0.05050550800163478	0.12219100994548882	0.05000842211719814	0.12098837925518069
1.057055265690613	0.25397031020827043	0.2539251376580011	0.29978708922258934	0.29798538106729194	0.3231018929010398	0.3204180668701612	0.3458282789394222	0.3422995490057203	0.38742856594695696	0.3824002583938555	0.14249743108417637	0.13830109010795946	0.05025458086666745	0.12231652926801218	0.04975983540785123	0.1211123485981247
1.0634245554177415	0.2542868518920672	0.25423858516346937	0.3001052033169047	0.29830036974110596	0.32342117895597916	0.320734209210468	0.34614919387064	0.3426172743279874	0.38775399532675126	0.38272231938189066	0.14236541559327615	0.13817330148839957	0.050004640903303255	0.12244154208321589	0.04951222759069651	0.12123581614528689
1.0698322233195456	0.2546038822160012	0.25455251085366404	0.3004236969988507	0.2986157318931368	0.3237407905058468	0.32105067302028145	0.34647038254477164	0.3429352713009791	0.388079606572755	0.3830445633914706	0.142233190553383	0.13804530914358984	0.04975568555122578	0.12256604598780285	0.049265596122488375	0.12135877952633223
1.0762785006438331	0.25492140039142025	0.25486691393194505	0.30074256912097086	0.29893146638173745	0.3240607262197588	0.3213674569811387	0.34679184344774006	0.3432535384296095	0.388405397820895	0.38336698859009233	0.14210075643520378	0.1379171135255096	0.049507712245738134	0.12269003856875571	0.04901993845562558	0.12148123636126229
1.0827636200317978	0.25523940562122244	0.2551817935934002	0.30106181852881436	0.29924757205838154	0.32438098476052213	0.32168455976835475	0.3471135750597826	0.3435720742131688	0.38873136720241575	0.3836895931405983	0.14196811371346701	0.13778871509004156	0.04926071841778423	0.12281351740310242	0.04877525203825073	0.12160318426034422
1.089287815526412	0.2555578970998078	0.2554971490247981	0.3013814440609026	0.2995640477676303	0.32470156478460993	0.32200198005099717	0.3474355758554326	0.34389087714530603	0.38905751284387363	0.38401237520117065	0.14183526286693415	0.13766011429698494	0.04901470149422593	0.12293648005815783	0.04853153431445989	0.12172462082425994
1.0958513225808764	0.25587687401303116	0.25581297940454173	0.3017014445486971	0.2998808923471005	0.32502246494213544	0.3223197164918612	0.34775784430350126	0.3442099457140101	0.38938383286713196	0.3843353329253257	0.14170220437840728	0.13753131161006374	0.04876965889779328	0.12305892409099783	0.04828878272424575	0.12184554364352351
1.1024543780671139	0.25619633553815196	0.25612928390262	0.3020218188165637	0.3001981046274305	0.32534368387682483	0.32263776774744213	0.34808037886705645	0.3445292784015893	0.3897103253893532	0.3846584644619058	0.14156893873473975	0.13740230749693516	0.04852558804736162	0.12318084704883603	0.04804699470383156	0.12196595029897139
1.1090972202843215	0.25651628084378725	0.25644606168056167	0.30234256568174156	0.3005156834322487	0.3256652202259926	0.32295613246791177	0.3484031780034065	0.34484887368465483	0.3900369885229952	0.38498176795507505	0.1414354664268464	0.13727310242920057	0.04828248635810084	0.12330224646900945	0.04780616768572443	0.12208583836158482
1.115780088967567	0.25683670908986195	0.25676331189138685	0.3026636839543081	0.3008336275781398	0.3259870726205147	0.32327480929709085	0.34872624016407955	0.3451687300341003	0.390363820375804	0.3853052415443121	0.14130178794971238	0.13714369688241426	0.04804035124147532	0.12342311987853805	0.04756629909880061	0.12220520539224111
1.1225032252964444	0.2571576194275603	0.25708103367955965	0.30298517243714534	0.3011519358746112	0.32630923968480186	0.32359379687242396	0.3490495637948048	0.34548884591508305	0.39069081905080855	0.3856288833644038	0.1411679038024032	0.13701409133609435	0.04779918010545359	0.1235434647943876	0.04732738636853284	0.12232404894191973
1.1292668719037753	0.25747901099927656	0.25739922618094024	0.30330702992590647	0.30147060712406054	0.32663172003677354	0.3239130938249529	0.34937314733549313	0.3458092197870049	0.3910179826463138	0.38595269154543893	0.14103381448807345	0.13688428627372984	0.047558970354657504	0.12366327872338445	0.04708942691698326	0.12244236655145357
1.1360712728843656	0.2578008829385656	0.2577178885227367	0.30362925520898104	0.3017896401217414	0.32695451228783107	0.3242326987792903	0.34969698922021825	0.34612985010349295	0.3913453092558957	0.38627666421280116	0.14089952051397886	0.13675428218279284	0.04731971939045465	0.12378255916208758	0.046852418163098264	0.12256015575163559
1.1429166738038161	0.2581232343700938	0.25803701982345684	0.3039518470674614	0.30210903365573055	0.32727761504283115	0.32455261035359384	0.3500210878771963	0.3464507353123802	0.39167279696839424	0.3866007994871638	0.14076502239148184	0.13662407955474523	0.04708142461108977	0.12390130359685969	0.046616357522701435	0.12267741406319743
1.1498033217073829	0.258446064409589	0.2583566191928594	0.3042748042751079	0.30242878650689303	0.3276010269000588	0.3248728271595391	0.3503454417287676	0.346771873855686	0.39200044386790767	0.3869250954844818	0.14063032063606581	0.13649367888505143	0.04684408341178781	0.12401950950365404	0.046381242408624956	0.1227941389964684
1.1567314651288954	0.2587693721637907	0.25867668573190616	0.3045981255983146	0.30274889744884914	0.3279247464512005	0.325193347802293	0.3506700491913756	0.3470932641695962	0.3923282480337862	0.38724955031598574	0.14049541576734012	0.13636308067318456	0.046607693184952836	0.12413717434818494	0.04614707023094766	0.1229103280518089
1.1637013540997225	0.2590931567304004	0.2589972185327126	0.3049218097960746	0.30306936524794065	0.32824877228131727	0.32551417088048773	0.35099490867554856	0.3474149046844446	0.3926562075406259	0.3875741620881757	0.14036030830905347	0.1362322854226379	0.04637225132019296	0.12425429558570755	0.04591383839699148	0.12302597871918408
1.1707132401577995	0.25941741719803146	0.2593182166784995	0.30524585561994555	0.30339018866319584	0.3285731029688172	0.32583529498619324	0.3513200185858787	0.3477367938246919	0.3929843204582621	0.38789892890281374	0.14022499878909975	0.1361012936409335	0.04613775520449437	0.1243708706609894	0.04568154431145288	0.12314108847817806
1.177767376356704	0.25974215264615796	0.25963967924354286	0.30557026181401387	0.3037113664462954	0.3288977370854282	0.32615671870489005	0.35164537732100254	0.34805893000890614	0.3933125848517629	0.388223848856917	0.14008948773953128	0.13597010583963118	0.04590420222235991	0.12448689700847382	0.0454501853766196	0.12325565479813605
1.1848640172747877	0.2600673621450654	0.25996160529312595	0.305895027114861	0.3040328973415387	0.32922267319617116	0.3264784406154432	0.3519709832735816	0.34838131164974373	0.39364099878142367	0.38854892004275204	0.1399537756965655	0.13583872253433948	0.045671589755926334	0.12460237205198865	0.04521975899244168	0.12336967513802932
1.1920034190243662	0.26039304475579944	0.2602839938834893	0.30622015025152766	0.30435478008580863	0.3295479098593318	0.32680045929007423	0.3522968348302815	0.34870393715392833	0.39396956030275976	0.38887414054782693	0.13981786320059436	0.1357071442447226	0.045439915184978474	0.12471729320476754	0.044990262556549254	0.12348314694629892
1.1991858392609598	0.26071919953011496	0.26060684406178064	0.3065456299454782	0.30467701340853703	0.3298734456264333	0.32712277329433415	0.352622930371752	0.3490268049222312	0.3942982674665001	0.3891995084548846	0.1396817507961956	0.13557537149451135	0.04520917588720508	0.12483165786946415	0.044761693464497654	0.12359606766087694
1.2064115371925936	0.2610458255104254	0.26093015486600607	0.30687146491056566	0.30499959603166976	0.33019927904220836	0.3274453811870758	0.35294926827260703	0.3493499133494509	0.39462711831858105	0.3895250218418959	0.1395454390321409	0.13544340481151262	0.04497936923828405	0.12494546343818058	0.04453404910985981	0.12370843470932158
1.2136807735891502	0.2613729217297518	0.26125392532497993	0.3071976538529968	0.30532252666963267	0.3305254086445722	0.327768281520427	0.35327584690140446	0.34967326082439343	0.39495611090014016	0.38985067878205343	0.1394089284614045	0.1353112447276164	0.04475049261193931	0.12505870729226842	0.04430732688433281	0.12382024550860393
1.2209938107917835	0.2617004872116709	0.2615781544582742	0.307524195471295	0.3056458040292955	0.33085183296459353	0.3280914728397626	0.35360266462062506	0.34999684572985146	0.39528524324750847	0.3901764773437633	0.13927221964117453	0.13517889177880799	0.0445225433800438	0.12517138680223638	0.044081524177773446	0.12393149746498011
1.2283509127223842	0.2620285209702642	0.261902841276169	0.3078510884562657	0.3059694268099369	0.3311785505264669	0.3284149536836761	0.35392971978665216	0.35032066644258353	0.3956145133922044	0.39050241559063825	0.13913531313285943	0.13504634650517475	0.04429551891285399	0.1252834993280274	0.0438566383783936	0.12404218797408362
1.2357523448931043	0.26235702201006644	0.2622279847796019	0.30817833149096024	0.3062933937032098	0.33150555984748525	0.3287387225839532	0.35425701074975197	0.35064472133329466	0.39594391936092804	0.3908284915814919	0.13899820950210004	0.13491360945091718	0.04406941657903829	0.12539504221873443	0.043632666872913006	0.12415231442106034
1.2431983744159416	0.2626859893260135	0.26255358396011763	0.3085059232506397	0.3066177033931056	0.3318328594380108	0.3290627780655428	0.35458453585405186	0.35096900876661463	0.3962734591755531	0.3911547033703299	0.13886090931877726	0.13478068116435554	0.04384423374570545	0.1255060128124299	0.04340960704650243	0.12426187418004986
1.2506892700123766	0.26301542190339067	0.262879637799817	0.30883386240273863	0.30694235455591845	0.33216044780144655	0.329387118646529	0.35491229343751984	0.35129352710107764	0.3966031308531207	0.39148104900634356	0.1387234131570211	0.13464756219794133	0.043619967778699476	0.12561640843657784	0.04318745628309628	0.12437086461465441
1.2582253020230734	0.2633453187177808	0.26320614527130703	0.30916214760682936	0.30726734586021	0.3324883234342094	0.329711742838104	0.35524028183194445	0.3516182746891021	0.396932932405833	0.3918075265339031	0.13858572159522084	0.1345142531082657	0.04339661604255696	0.12572622640748676	0.04296621196534289	0.1244792830775836
1.2658067424176331	0.2636756787350115	0.26353310533764857	0.30949077751458465	0.307592675966773	0.3328164848256991	0.3300366491445385	0.35556849936291235	0.3519432498769687	0.3972628618410451	0.39213413399254876	0.1384478352160329	0.134380754456068	0.04317417590067407	0.1258354640306365	0.0427458714747857	0.12458712691078233
1.2734338648044117	0.26400650091110417	0.26386051695230694	0.3098197507697429	0.30791834352859676	0.3331449304582725	0.33036183606315495	0.35589694434978975	0.3522684510048007	0.39759291716126066	0.39246086941698616	0.138309754606391	0.13424706680624443	0.04295264471544158	0.12594411860053611	0.042526432191959174	0.12469439344526023
1.2811069444403917	0.26433778419221926	0.2641883790590991	0.31014906600806924	0.30824434719082944	0.333473658807212	0.33068730208429725	0.3562256151056983	0.3525938764065417	0.39792309636412193	0.39278773083707624	0.13817148035751406	0.13411319072785838	0.04273201984823771	0.12605218740046809	0.04230789149645986	0.12480108000107748
1.2888262582411194	0.2646695275146061	0.26451669059214317	0.3104787218573208	0.3085706855907433	0.33380266834069894	0.3310130456913041	0.3565545099374966	0.3529195244099357	0.39825339744240534	0.39311471627782973	0.1380330130649169	0.13397912679414814	0.04251229865968398	0.12615966770288622	0.04209024676708495	0.12490718388743005
1.296592084790695	0.2650017298045482	0.2648454504758068	0.31080871693720874	0.3088973573576978	0.3341319575197833	0.3313390653604787	0.35688362714575766	0.3532453933365046	0.39858381838401324	0.39344182375939873	0.13789435332841793	0.13384487558253536	0.04229347850962384	0.12626655676896092	0.04187349538193885	0.1250127024024721
1.3044047043518285	0.2653343899783113	0.26517465762465525	0.31113904985936186	0.30922436111310325	0.3344615247983552	0.3316653595610617	0.35721296502474764	0.3535714815015288	0.3989143571719675	0.3937690512970702	0.1377555017521476	0.13371043767463736	0.04207555675730745	0.12637285184879943	0.04165763471853623	0.1251176328334438
1.312264398875954	0.26566750694209035	0.26550431094339993	0.3114697192272893	0.30955169547038497	0.3347913686231158	0.33199192675520106	0.35754252186240526	0.353897787214024	0.39924501178440225	0.39409639690125775	0.13761645894455973	0.13357581365627072	0.04185853076143431	0.12647855018133214	0.04144266215382686	0.12522197245638722
1.320171452013404	0.266001079591956	0.2658344093268461	0.31180072363634365	0.309879359034946	0.335121487433548	0.332318765397924	0.3578722959403194	0.35422430877672095	0.3995757801945571	0.3944238585774945	0.1374772255184364	0.13344100411746404	0.04164239788028112	0.12658364899419894	0.0412285750644088	0.12532571853634522
1.3281261491236485	0.2663351068138008	0.2661649516598409	0.31213206167368285	0.31020735040413083	0.33545187966188694	0.3326458739371074	0.3582022855337081	0.3545510444860436	0.3999066603707699	0.3947514343264257	0.13733780209090182	0.13330600965246517	0.04142715547179421	0.12668814550382024	0.0410153708265355	0.12542886832710565
1.3361287772855897	0.26666958748328673	0.2664959368172211	0.31246373191823384	0.3105356681671885	0.33578254373309074	0.33297325081344886	0.3585324889113969	0.3548779926320875	0.40023765027646935	0.39507912214380037	0.13719818928342656	0.13317083085975026	0.04121280089370316	0.12679203691540408	0.04080304681627567	0.12553141907148557
1.3441796253079266	0.26700452046579115	0.2668273636637612	0.31279573294065466	0.3108643109052359	0.33611347806481134	0.33330089446043837	0.3588629043357975	0.3552051514985988	0.4005687478701689	0.3954069200204651	0.13705838772183926	0.13303546834203292	0.040999331503588365	0.12689532042276142	0.04059160040955945	0.12563336800101865
1.352278983739575	0.2673399046163525	0.26715923105412015	0.31312806330329634	0.31119327719122053	0.33644468106736425	0.3336288033043276	0.3591935300628851	0.35553251936295155	0.40089995110545823	0.39573482594235543	0.13691839803633388	0.13289992270627157	0.04078674465898757	0.12699799320830607	0.04038102898230278	0.12573471233586275
1.3604271448801535	0.26767573877961715	0.2674915378327891	0.313460721560166	0.31152256558988334	0.3367761511436993	0.3339569757641015	0.3595243643421778	0.35586009449612643	0.40123125793099723	0.3960628378904879	0.1367782208614792	0.13276419456367927	0.04057503771749538	0.1271000524430832	0.04017132991049266	0.12583544928510548
1.3686244027905345	0.268012021789785	0.2678242828340388	0.3137937062568884	0.3118521746577218	0.3371078866893707	0.3342854102514487	0.3598554054167138	0.35618787516268924	0.40156266629050813	0.39639095384095363	0.13663785683622737	0.13262828452973233	0.04036420803688756	0.1272014952868119	0.039962500570307924	0.12593557604648709
1.3768710533034536	0.2683487524705559	0.26815746488186687	0.31412701593066855	0.31218210294295284	0.33743988609250763	0.3346141051707322	0.36018665152303003	0.35651585962076887	0.40189417412276895	0.3967191717649099	0.13649730660392184	0.13249219322417788	0.04015425297514952	0.12730231888768628	0.039754538338137024	0.12603508980632228
1.3851673940341884	0.2686859296350742	0.26849108278994377	0.31446064911025307	0.3125123489854745	0.33777214773378356	0.3349430589189587	0.36051810089113967	0.3568440461220345	0.4022257793616054	0.39704748962857195	0.1363565708123068	0.1323559212710431	0.03994516989056862	0.12740252038224753	0.03954744059070947	0.12613398773952156
1.3935137243912972	0.2690235520858753	0.2688251353615607	0.3147946043158922	0.3128429113168288	0.33810466998638633	0.33527226988575004	0.3608497517445102	0.35717243291167466	0.4025574799358839	0.39737590539320594	0.13621565011353567	0.13221946929864478	0.03973695614195094	0.1275020968958387	0.039341204705308996	0.1262322670099394
1.4019103455874267	0.2693616186148314	0.2691596213895766	0.3151288800593027	0.31317378846016547	0.33843745121598934	0.33560173645331376	0.3611816023000423	0.3575010182283753	0.40288927376950556	0.39770441701512177	0.13607454516417863	0.1320828379395954	0.039529609088546636	0.12760104554199359	0.039135828059599476	0.12632992476957838
1.410357560650181	0.2697001280030954	0.26949453965636305	0.3154634748436273	0.31350497893020185	0.3387704897807193	0.33593145699641125	0.3615136507680456	0.35782980030429584	0.40322115878139625	0.39803302244566313	0.13593325662523273	0.13194602783081286	0.039323126090195615	0.12769936342273525	0.03893130803192335	0.1264269581591293
1.4188556744330574	0.27003907902104785	0.26982988893375287	0.3157983871633986	0.31383648123318697	0.3391037840311275	0.3362614298823299	0.3618458953522183	0.3581587773650492	0.40355313288550193	0.3983617196312023	0.13579178516212853	0.1318090396135299	0.03911750450747675	0.12779704762846222	0.038727642001333606	0.12652336430782896
1.4274049936264492	0.27037847042824087	0.2701656679829848	0.3161336155044987	0.31416829386686274	0.33943733231015866	0.33659165347085174	0.36217833424962387	0.3584879476296777	0.4038851939907794	0.39869050651313026	0.13565013144474075	0.13167187393329985	0.03891274170169012	0.1278940952378207	0.03852482734763285	0.12661914033327548
1.4360058267687137	0.2707183009733431	0.2705018755546505	0.3164691583441216	0.3145004153204259	0.33977113295312056	0.3369221261142238	0.3625109656506684	0.35881730931063144	0.40421734000118986	0.39901938102784984	0.13550829614739338	0.13153453144000754	0.03870883503504885	0.12799050331796025	0.03832286145154029	0.12671428334164148
1.4446584842573071	0.2710585693940855	0.2708385103886408	0.3168050141507342	0.3148328440744907	0.34010518428765424	0.3372528461571281	0.36284378773907944	0.35914686061374645	0.4045495688156916	0.3993483411067674	0.1353662799488718	0.13139701278787608	0.038505781870711075	0.1280862689242639	0.03812174169472371	0.12680879042750348
1.453363278359986	0.2713992744172056	0.27117557121409164	0.31714118138403785	0.31516557860105	0.34043948463370266	0.33758381193665116	0.3631767986918823	0.3594765997382212	0.40488187832823225	0.3996773846762856	0.1352240835324277	0.1312593186354752	0.038303579572829705	0.128181389100277	0.03792146545987052	0.12690265867367145
1.4621205232260774	0.27174041475839156	0.2715130567493292	0.3174776584949284	0.3154986173634369	0.34077403230347997	0.3379150217822533	0.3635099966793776	0.3598065248765945	0.40521426642774094	0.4000065096577945	0.13508170758578986	0.13112144964573036	0.03810222550666609	0.12827586087779252	0.03772203013075526	0.12699588515133087
1.470930534897817	0.27208198912222725	0.2718509657018169	0.3178144439254584	0.31583195881628673	0.3411088256014412	0.33824647401573854	0.363843379865119	0.36013663421472275	0.4055467309981215	0.4003357139676641	0.1349391528011703	0.13098340648592993	0.037901717038710814	0.12836968127680848	0.037523433092427894	0.12708846692009956
1.4797936313217521	0.2724239962021367	0.27218929676809994	0.3181515361087971	0.31616560140549854	0.34144386282425093	0.3385781669512243	0.36417694640589043	0.3604669259317574	0.40587926991824486	0.4006649955172362	0.13479641987527444	0.13084518982773308	0.03770205153671924	0.12846284730557045	0.03732567173120316	0.1271804010278288
1.48871013236022	0.27276643468032835	0.2725280486337518	0.31848893346919205	0.3164995435681963	0.34177914226075307	0.3389100988951103	0.3645106944516832	0.3607973982001222	0.40621188106194167	0.40099435221281693	0.13465350950930718	0.130706800347179	0.03750322636981451	0.12855535596041534	0.037128743434731604	0.12727168451061743
1.4976803598028874	0.2731093032277389	0.272867219973319	0.3188266344219292	0.31683378373269067	0.34211466219193937	0.3392422681460485	0.3648446221456733	0.36112804918549063	0.4065445622979943	0.4013237819556681	0.13451042240898245	0.13056823872469414	0.03730523890849469	0.12864720422565767	0.036932645592095525	0.12736231439274093
1.5067046373783677	0.27345260050397746	0.27320680945026643	0.3191646373732935	0.31716832031843933	0.34245042089091793	0.33957467299491134	0.36517872762419806	0.36145887704676216	0.4068773114901293	0.4016532826419988	0.1343671592845308	0.13042950564510014	0.03710808652484232	0.1287383890738738	0.036737375593929755	0.12745228768676498
1.5157832907659001	0.2737963251572701	0.27354681571692335	0.3195029407205303	0.31750315173600946	0.3427864166228834	0.33990731172476224	0.3655130090167343	0.3617898799360406	0.40721012649701077	0.40198285216295887	0.13422372085070675	0.13029060179762197	0.03691176659251383	0.12882890746571718	0.03654293083246074	0.12754160139347448
1.5249166476071065	0.27414047582440293	0.27388723741442766	0.3198415428518048	0.31783827638703777	0.34312264764508454	0.3402401826108238	0.36584746444587407	0.36212105599861033	0.4075430051722319	0.4023124884046292	0.1340801078267977	0.13015152787589596	0.03671627648678921	0.12891875634963412	0.03634930870155628	0.12763025250158933
1.5341050375178134	0.274485051130666	0.2742280731726711	0.32018044214616276	0.3181736926641919	0.3434591122067932	0.3405732839204469	0.3661820920273025	0.3624524033729133	0.4078759453643077	0.40264218924801415	0.133936320936632	0.13001228457797734	0.036521613584714174	0.12900793266224753	0.036156506596828564	0.12771823798811965
1.5433487920999491	0.2748300496897973	0.27456932161024455	0.32051963697349106	0.3185093989511311	0.34379580854927333	0.3409066139130799	0.3665168898697742	0.362783920190526	0.4082089449166672	0.4029719525690338	0.13379236090858493	0.12987287260634803	0.03632777526516051	0.12909643332808685	0.03596452191573718	0.12780555481809586
1.5526482449535108	0.2751754701039263	0.27491098133438235	0.3208591256944779	0.3188453936224677	0.34413273490574936	0.3412401708402377	0.3668518560750904	0.3631156045761371	0.40854200166764626	0.4033017762385157	0.13364822847558794	0.12973329266792533	0.03613475890889006	0.129184255259716	0.03577335205763177	0.1278921999447249
1.5620037316886017	0.27552131096351673	0.2752530509409075	0.3211989066605724	0.319181675043727	0.34446988950137475	0.3415739529454702	0.3671869887380758	0.3634474546475228	0.40887511345047955	0.40363165812218615	0.13350392437513728	0.12959354547406754	0.03594256189861511	0.12927139535757703	0.035582994423794645	0.1279781703091487
1.5714155899375468	0.27586757084731095	0.275595529014176	0.32153897821394534	0.31951824157130865	0.3448072705532005	0.34190795846433125	0.3675222859465551	0.36377946851552506	0.40920827809329346	0.4039615960806631	0.13335944934929958	0.12945363174058397	0.03575118161907298	0.1293578505099049	0.0353934464175687	0.12806346284051529
1.580884159367074	0.2762142483222722	0.27593841412702114	0.3218793386874486	0.3198550915524465	0.34514487627014306	0.3422421856243472	0.3678577457813298	0.36411164428402726	0.40954149341909746	0.40429158796944664	0.1332148041447213	0.12931355218774152	0.035560615457089995	0.12944361759284106	0.035204705444368045	0.128148074455936
1.5904097816905756	0.2765613419435284	0.2762817048406982	0.3222199864045752	0.3201922233251697	0.3454827048529533	0.34257663264498545	0.36819336631615435	0.36444398004993117	0.40987475724577743	0.40462163163891146	0.1330699895126346	0.12917330754027187	0.03537086080172003	0.12952869347053309	0.0350167689118166	0.12823200206061358
1.5999928006804371	0.2769088502543151	0.2766253997048292	0.3225609196794195	0.3205296352182633	0.34582075449418453	0.34291129773762363	0.36852914561771405	0.36477647390313406	0.4102080673860877	0.4049517249342993	0.13292500620886694	0.12903289852737942	0.035181915044230294	0.12961307499480768	0.03482963422979424	0.12831524254765725
1.6096335621804478	0.2772567717859186	0.2769694972573464	0.32290213681663665	0.32086732555122804	0.3461590233781608	0.34324617910551763	0.3688650817456004	0.3651091239265048	0.4105414216476433	0.40528186569570995	0.1327798549938466	0.12889232588274885	0.034993775578175956	0.129696759005256	0.03464329881042616	0.12839779279794072
1.6193324141182788	0.2776051050576182	0.2773139960244366	0.32324363611140167	0.3212052926342406	0.34649750968094434	0.3435812749437695	0.36920117275228775	0.3654419281958599	0.41087481783291174	0.4056120517580926	0.13263453663261213	0.12875159034455266	0.03480643979952802	0.12977974232929057	0.03445776006825696	0.12847964968034375
1.6290897065180392	0.27795384857662986	0.2776588945204859	0.3235854158493703	0.3215435347681145	0.3468362115703048	0.343916583439297	0.36953741668311035	0.3657748847799412	0.41120825373920666	0.4059422809512385	0.13248905189481766	0.12861069265545833	0.03461990510666979	0.1298620217821025	0.03427301542028616	0.12856081005165265
1.6389057915129117	0.27830300083804815	0.2780041912480228	0.3239274743066373	0.3218820502442596	0.34717512720568605	0.34425210277080087	0.36987381157623817	0.36610799174039105	0.41154172715867837	0.4062725510997725	0.1323434015547423	0.1284696335626353	0.03443416890050344	0.1299435941665763	0.0340890622859753	0.12864127075641818
1.6487810233578566	0.27865256032478974	0.27834988469766236	0.324269809749697	0.32222083734464224	0.34751425473817515	0.34458783110873376	0.3702103554626536	0.3664412471317295	0.4118752358783078	0.406602860023144	0.1321975863912955	0.12832841381776366	0.03424922858454238	0.1300244562733468	0.03390589808742206	0.12872102862705503
1.6587157584424002	0.2790025255075351	0.27869597334805063	0.3246124204354019	0.32255989434174603	0.3478535923104698	0.3449237666152682	0.3705470463661278	0.36677464900133044	0.41220877767989794	0.40693320553562023	0.13205160718802597	0.128187034177039	0.03406508156488641	0.13010460488062847	0.03372352024929981	0.12880008048377078
1.6687103553034934	0.27935289484467146	0.2790424556658074	0.32495530461092187	0.32289921949853023	0.34819313805684565	0.34525990744426455	0.3708838823031964	0.36710819538939754	0.4125423503400656	0.407263585446276	0.13190546473312834	0.1280454954011826	0.033881725250338945	0.13018403675425816	0.0335419261989891	0.12887842313440956
1.6787651746384535	0.2797036667822348	0.27938933010547007	0.32529846051370415	0.3232388110683907	0.34853289010312477	0.34559625174123887	0.3712208612831363	0.36744188432894026	0.4128759516302342	0.40759399755898645	0.13175915981944925	0.12790379825544548	0.033699157052527795	0.13026274864797927	0.033361113366670025	0.12895605337482152
1.6888805793179813	0.2800548397538532	0.2797365951094386	0.3256418863714324	0.3235786672951204	0.3488728465666438	0.34593279764333235	0.3715579813079426	0.367775713845752	0.4132095793166274	0.40792443967241954	0.13161269324449718	0.12776194350961806	0.03351737438584479	0.13034073730293017	0.033181079185311546	0.12903296798847919
1.6990569343992543	0.28040641218068757	0.2800842491079167	0.32598558040198494	0.32391878641286703	0.3492130055562201	0.3462695432792771	0.37189524037230237	0.368109681958383	0.41354323116025804	0.40825490958002575	0.1314660658104453	0.12761993193803547	0.03333637466758077	0.13041799944781474	0.03300182109074612	0.12910916374644898
1.7092946071391046	0.2807583824713751	0.2804322905188571	0.3263295408133949	0.3242591666460945	0.3495533651721208	0.34660648676936584	0.37223263646357346	0.36844378667811944	0.4138769049169235	0.4085854050700314	0.13131927832414314	0.12747776431958607	0.03315615531799665	0.1304945317990729	0.032823336521797586	0.12918463740763286
1.7195939670072704	0.28111074902197053	0.28078071774790425	0.3266737658038086	0.32459980620954193	0.3498939235060297	0.3469436262254189	0.372570167561759	0.3687780260089578	0.4142105983371968	0.4089159239254294	0.13117233159712038	0.12733544143771666	0.03297671376031985	0.1305703310605253	0.03264562292023854	0.1292593857185409
1.7299553856997325	0.2814635102158886	0.2811295291883372	0.32701825356144437	0.32494070330818264	0.3502346786410147	0.3472809597507522	0.37290783163948343	0.36911239794758116	0.4145443091664178	0.4092464639239711	0.13102522644559475	0.12719296408044106	0.03279804742089709	0.13064539392372865	0.03246867773093953	0.129333405413405
1.7403792371521247	0.28181666442384623	0.2814787232210138	0.32736300226455256	0.3252818561371852	0.3505756286514959	0.3476184854401452	0.3732456266619698	0.369446900483336	0.41487803514468763	0.4095770228381589	0.13087796369047877	0.12705033304034516	0.03262015372914462	0.13071971706763463	0.032292498401854886	0.12940669321399412
1.7508658975532332	0.2821702100038037	0.281828298214313	0.32770801008137257	0.3256232628818707	0.3509167716032121	0.34795620137980826	0.37358355058701415	0.3697815315982071	0.41521177400685844	0.40990759843523566	0.13073054415738747	0.1269075491145963	0.03244303011766547	0.13079329715863253	0.032117082384111484	0.12947924582971382
1.76141574535857	0.282524145300907	0.28217825252407813	0.32805327517009286	0.325964921717674	0.3512581055531888	0.3482941056473506	0.3739216013649619	0.37011628926679374	0.41554552348252743	0.41023818847717836	0.130582968676643	0.12676461310494647	0.032266674022313424	0.13086613085071974	0.031942427132083395	0.12955105995760618
1.7720291613040315	0.28287846864742994	0.28252858449356044	0.32839879567880964	0.3263068308101021	0.3515996285497055	0.34863219631174786	0.3742597769386845	0.3704511714562864	0.4158792812960283	0.4105687907206889	0.13043523808328347	0.12662152581774272	0.032091082882214295	0.13093821478528866	0.03176853010339542	0.12962213228223618
1.7827065284196406	0.2832331783627146	0.2828792924533609	0.3287445697454848	0.3266489883146932	0.35194133863226235	0.3489704714333092	0.37459807524355426	0.37078617612644105	0.41621304516642327	0.41089940291718563	0.13028735321706839	0.1264782880639309	0.03191625413986543	0.13100954559122613	0.031595388759015464	0.12969245947574848
1.7934482320433673	0.2835882727531146	0.28323037472137463	0.32909059549790537	0.32699139237697683	0.35228323383154847	0.34930892906364563	0.374936494207421	0.3711213012295566	0.41654681280749595	0.41123002281279525	0.13013931492248584	0.12633490065906422	0.03174218524113215	0.13108011988479973	0.031423000563336245	0.12976203819786747
1.8042546598350382	0.28394375011193546	0.2835818296027326	0.32943687105364117	0.32733404113243214	0.3526253121694079	0.34964756724563695	0.375275031750587	0.3714565447104495	0.41688058192774263	0.41156064814834414	0.12999112404875895	0.12619136442330822	0.031568873635304584	0.1311499342696294	0.03125136298411846	0.12983086509576935
1.8151262017903238	0.2842996087193767	0.2839336553897445	0.3297833945200041	0.32767693270644727	0.3529675716588075	0.349986384013399	0.3756136857857834	0.3717919045064297	0.4172143502303652	0.41189127665934994	0.12984278144985142	0.12604768018144816	0.0313963167752469	0.13121898533690057	0.031080473492680838	0.12989893680419584
1.8260632502548164	0.28465584684247325	0.2842858503618424	0.33013016399400613	0.3280200652142786	0.353310010303804	0.3503253773922518	0.3759524542181458	0.37212737854727695	0.4175481154132631	0.4122219060760135	0.12969428798447588	0.12590384876289543	0.031224512117313807	0.13128726966505155	0.03091032956384865	0.12996624994536887
1.8370661999381863	0.2850124627350367	0.28463841278552227	0.3304771775623178	0.3283634367610096	0.3536526260995107	0.3506645453986861	0.3762913349451897	0.372462964755216	0.41788187516902514	0.41255253412321	0.12954564451609837	0.12575987100169395	0.031053457121494432	0.13135478381992982	0.030740928676040724	0.13003280112889115
1.848135447928429	0.28536945463759733	0.28499134091428713	0.330824433301227	0.3287070454415094	0.35399541703206505	0.35100388604033084	0.37663032585678646	0.37279866104489184	0.4182156271849226	0.41288315852048063	0.12939685191294534	0.12561574773652573	0.030883149251410558	0.13142152435466414	0.030572268311310324	0.13009858695191667
1.8592713937061955	0.28572682077734424	0.2853446329885898	0.33117192927659633	0.32905088934039245	0.35433838107859467	0.35134339731592074	0.3769694248351383	0.3731344653233461	0.4185493691429	0.41321377698202416	0.12924791104800967	0.12547147981071807	0.03071358597440188	0.13148748780979247	0.030404345955437506	0.13016360399907967
1.8704744391592067	0.2860845593680681	0.28569828723577523	0.33151966354382234	0.3293949665319768	0.35468151620718547	0.35168307721526343	0.37730862975475504	0.37347037548999223	0.4188830987195685	0.4135443872166887	0.12909882279905813	0.1253270680722493	0.030544764761561538	0.13155267071317667	0.030237159097918465	0.13022784884238092
1.8817449885967616	0.28644266861010126	0.2860523018700228	0.3318676341477932	0.32973927508024303	0.3550248203768476	0.35202292371920646	0.37764793848242867	0.37380638943659095	0.4192168135861977	0.41387498692796315	0.12894958804863596	0.12518251337375505	0.030376683087764533	0.13161706957991726	0.030070705232029482	0.1302913180412304
1.8930834487643238	0.28680114669025947	0.2864066750922893	0.33221583912284713	0.3300838130387934	0.35536829153748284	0.35236293479960445	0.3779873488772092	0.374142505047226	0.4195505114087076	0.4142055738139685	0.1288002076840732	0.1250378165725337	0.03020933843174234	0.13168068091243867	0.029904981854876667	0.1303540081424046
1.9044902288582053	0.28715999178178303	0.28676140509025067	0.3325642764927302	0.3304285784508099	0.35571192762985115	0.35270310841928626	0.3783268587903801	0.37447872019827955	0.4198841898476607	0.4145361455674498	0.12865068259749166	0.12489297853055414	0.030042728276116648	0.13174350120048928	0.02973998646745457	0.1304159156801603
1.9159657405403292	0.2875192020442779	0.2871164900382449	0.33291294427055496	0.33077356934901353	0.3560557265855376	0.3530434425320221	0.3786664660654341	0.3748150327584075	0.4202178465582546	0.41486669987576735	0.12850101368580982	0.12474800011445979	0.029876850107440234	0.1318055269209708	0.029575716574683497	0.13047703717606396
1.9275103979530908	0.28787877562365655	0.2874719280972141	0.33326184045875806	0.3311187837556226	0.356399686326919	0.3533839350824905	0.3790061685380483	0.37515144058851524	0.42055147919031377	0.41519723442088824	0.12835120185074966	0.12460288219557603	0.029711701416259118	0.13186675453817998	0.0294121696854468	0.130537369139077
1.9391246177343011	0.2882387106520796	0.28782771741464697	0.33361096304905863	0.33146421968231177	0.3567438047671311	0.3537245840062456	0.37934596403605997	0.37548794154173276	0.4208850853882822	0.41552774687937843	0.1282012479988417	0.12445762564991433	0.0295472796971481	0.1319271805035953	0.029249343312647724	0.13059690806548474
1.9508088190322228	0.2885990052478963	0.28818385612452063	0.33396031002241583	0.33180987513016996	0.3570880798100344	0.35406538722968356	0.37968585037944136	0.3758245334633902	0.4212186627912147	0.4158582349223936	0.12805115304143125	0.12431223135818056	0.029383582448735623	0.13198680125587714	0.029087234973227183	0.13065565043888228
1.9625634235206988	0.2889596575155859	0.2885403423472436	0.3343098793489876	0.33215574808965986	0.3574325093501819	0.35440634267001003	0.38002582538027607	0.3761612141909933	0.4215522090327705	0.4161886962156712	0.12790091789468397	0.1241667002057782	0.02922060717377306	0.1320456132209813	0.0289258421882419	0.13071359273027383
1.9743888554143678	0.2893206655456982	0.288897174189597	0.33465966898808736	0.3325018365405752	0.3577770912727846	0.35474744823520676	0.3803658868427333	0.37649798155419817	0.42188572174120353	0.41651912841952154	0.12775054347959236	0.12402103308281556	0.02905835137916668	0.13210361281197436	0.028765162482880413	0.13077073139788808
1.9862855414839768	0.28968202741479504	0.28925434974467784	0.3350096768881432	0.33284813845200045	0.3581218234536792	0.3550887018239987	0.380706032563044	0.37683483337478774	0.42221919853935613	0.4168495291888197	0.12760003072197945	0.12387523088411155	0.028896812576016728	0.13216079642927525	0.028605193386512795	0.13082706288732027
1.9982539110717792	0.29004374118539095	0.28961186709184034	0.3353599009866551	0.3331946517822685	0.35846670375929396	0.35543010132582076	0.3810462603294761	0.37717176746664594	0.42255263704465074	0.4171798961729969	0.12744938055250687	0.1237292945092005	0.028735988279683156	0.13221716046039944	0.028445932432735077	0.1308825836314469
2.010294396107033	0.2904058049058941	0.28996972429663825	0.3357103392101528	0.33354137447891946	0.35881173004661576	0.3557716446207846	0.38138656792230946	0.3775087816357334	0.4228860348690822	0.41751022701603213	0.12729859390667783	0.12358322486233726	0.028575876009757195	0.13227270127995894	0.028287377159387006	0.1309372900503547
2.0224074311215867	0.29076821661054697	0.29032791941076713	0.3360609894741535	0.3338883044786588	0.3591569001631556	0.3561133295796452	0.38172695311381133	0.3778458736800629	0.4232193896192091	0.4178405193564435	0.1271476717248449	0.12343702285250438	0.02841647329016439	0.1323274152497902	0.028129525108630204	0.13099117855146858
2.0345934532655616	0.29113097431936763	0.2906864504720061	0.3364118496831202	0.3342354397073158	0.35950221194691667	0.35645515406376843	0.3820674136682121	0.3781830413896742	0.4235526988961471	0.41817077082728005	0.1269966149522143	0.12329068939341621	0.028257777649226767	0.132381298719082	0.02797237382695883	0.1310442455295373
2.0468529023231294	0.2914940760380903	0.29104531550416035	0.33676291773041883	0.3345827780798022	0.3598476632263599	0.356797115925097	0.38240794734167977	0.37852028254660963	0.42388596029556086	0.41850097905611305	0.12684542453885053	0.12314422540352404	0.028099786619623757	0.13243434802394916	0.027815920865236876	0.13109648736642043
2.059186220728381	0.2918575197581064	0.2914045125170029	0.33711419149827665	0.33493031750006996	0.36019325182037054	0.3571392130061174	0.38274855188229584	0.37885759492488924	0.4242191714076557	0.4188311416650276	0.12669410143968268	0.12299763180602308	0.02794249773846147	0.13248655948773091	0.027660163778762126	0.1311479004314009
2.0715938535812968	0.2922213034564054	0.29176403950621665	0.33746566885773943	0.33527805586107035	0.36053897553822467	0.35748144313982727	0.38308922503003034	0.3791949762904859	0.4245523298171704	0.4191612562706148	0.12654264661450967	0.12285090952885525	0.027785908547341975	0.13253792942087728	0.0275051001272697	0.1311984810808582
2.084076248663807	0.29258542509551505	0.29212389445333636	0.33781734766862914	0.33562599104471125	0.3608848321795556	0.3578238041497009	0.3834299645167166	0.3795324244013003	0.4248854331033688	0.4194913204839616	0.12639106102800482	0.12270405950471688	0.027630016592341988	0.13258845412097742	0.027350727474965808	0.13124822565841043
2.0966338564559543	0.2929498826234432	0.29248407532569065	0.3381692257795022	0.335974120921816	0.36123081953432024	0.35816629384965687	0.3837707680660273	0.3798699370071364	0.42521847884003244	0.41982133191064447	0.12623934564972109	0.12255708267106231	0.027474819424101682	0.13263812987280232	0.02719704339060769	0.1312971304949997
2.109267130152151	0.2933146739736178	0.2928445800763444	0.33852130102760686	0.33632244335208183	0.361576935382766	0.35850891004402446	0.3841116333934491	0.3802075118496764	0.42555146459545284	0.4201512881507194	0.1260875014540965	0.12240997997010873	0.027320314597842454	0.13268695294820532	0.027044045447503606	0.13134519190869298
2.1219765256775314	0.29367979706482805	0.29320540664404016	0.3388735712388406	0.33667095618403775	0.3619231774953963	0.3588516505275101	0.38445255820625807	0.3805451466624559	0.42588438793242367	0.4204811867987142	0.12593552942045894	0.12226275234884203	0.02716649967337581	0.13273491960613626	0.02689173122354127	0.1313924062048386
2.1347625017044103	0.29404524980116525	0.2935665529531405	0.3392260342277081	0.3370196572550027	0.3622695436329379	0.3591945130851643	0.3847935402034946	0.38088283917083937	0.4262172464082322	0.42081102544361987	0.12578343053303107	0.12211540075902212	0.027013372215172637	0.13278202609265577	0.02674009830124291	0.13143876967595247
2.147625519668832	0.29441103007196323	0.29392801691356973	0.33957868779727873	0.33736854439104386	0.3626160315463063	0.35953749549234787	0.38513457707593846	0.38122058709199436	0.4265500375746529	0.4211408016688819	0.12563120578093417	0.12196792615718662	0.026860929792375643	0.13282826864093522	0.026589144267799014	0.1314842786017607
2.160566043787228	0.2947771357517398	0.2942897964207565	0.3399315297391445	0.3377176154069351	0.36296263897657277	0.3598805955146991	0.38547566650608484	0.3815583881348677	0.4268827589779385	0.42147051305239247	0.12547885615819535	0.1218203295046563	0.026709169978852643	0.1328736434713278	0.026438866715079	0.13152892924919968
2.1735845410731627	0.29514356470013725	0.29465188935557496	0.34028455783337724	0.33806686810611486	0.3633093636549309	0.3602238109080998	0.38581680616811853	0.3818962400001598	0.42721540815881287	0.4218001571664813	0.12532638266374976	0.12167261176753996	0.026558090353203667	0.1329181467911411	0.02628926323967562	0.13157271787240177
2.1866814813541975	0.2955103147618628	0.29501429358428727	0.3406377698484863	0.33841630028064423	0.36365620330266185	0.36056713941864216	0.3861579937278892	0.38223414038029996	0.427547982652463	0.42212973157790773	0.12517378630144688	0.1215247739167388	0.02640768849879116	0.1329617747948646	0.02614033144293515	0.13161564071261012
2.199857337288837	0.29587738376663	0.29537700695848557	0.3409911635413766	0.3387659097111653	0.3640031556311018	0.3609105787825952	0.386499226842887	0.3825720869594215	0.42788047998853135	0.4224592338478519	0.12502106808005384	0.12137681692795184	0.026257962003818136	0.13300452366409843	0.025992068931005363	0.13165769399839178
2.213112584383593	0.2962447695290993	0.295740027315034	0.3413447366573054	0.3391156941668596	0.3643502183416078	0.3612541267263716	0.3868405031622174	0.3829100774133369	0.42821289769110804	0.4227886615319068	0.12486822901326226	0.12122874178167908	0.02610890846129088	0.13304638956741144	0.025844473314831973	0.13169887394539614
2.2264477010101436	0.29661246984881917	0.29610335247601055	0.34169848692984095	0.3394656514054055	0.3646973891255238	0.3615977809664938	0.387181820326576	0.38324810940951265	0.42854523327872324	0.42311801218006945	0.12471527011968905	0.12108054946322824	0.025960525469098883	0.1330873686606111	0.02569754221021192	0.13173917675648283
2.2398631684225956	0.2969804825101667	0.29646698024864926	0.3420524120808191	0.339815779172937	0.3650446656641476	0.361941539209561	0.3875231759682244	0.38358618060704425	0.42887748426433925	0.4234472833367327	0.12456219242288502	0.12093224096271686	0.025812810630041483	0.1331274570865446	0.025551273237821803	0.13177859862169328
2.2533594707748548	0.2973488052822885	0.29683090842528215	0.3424065098203016	0.34016607520400177	0.3653920456286969	0.36228539915221547	0.38786456771096484	0.38392428865663175	0.42920964815534307	0.4237764725406768	0.12440899695133677	0.12078381727507824	0.025665761551811883	0.13316665097509883	0.025405664023237406	0.1318171357182365
2.2669370951380965	0.29771743591904176	0.2971951347832814	0.34276077784653314	0.3405165372215191	0.3657395266802751	0.3626293584811091	0.38820599317011484	0.38426243120055414	0.42954172245353844	0.42410557732506093	0.12425568473847055	0.12063527940006535	0.02551937584706998	0.13320494644317193	0.025260712196969237	0.13185478421050334
2.2805965315183476	0.2980863721589353	0.29755965708500154	0.3431152138458996	0.340867162936738	0.36608710646983816	0.36297341487287005	0.38854744995248347	0.38460060587264483	0.4298737046551381	0.42443459521741483	0.12410225682265873	0.1204866283422555	0.025373651133461905	0.13324233959492915	0.025116415394471403	0.13189154025005223
2.294338272874165	0.2984556117250701	0.29792447307772124	0.34346981549288497	0.3412179500491958	0.36643478263816087	0.363317565994069	0.38888893565634525	0.38493881029826643	0.4302055922507563	0.4247635237396304	0.12394871424722192	0.1203378651110537	0.025228585033641338	0.13327882652149015	0.02497277125620556	0.1319273999756092
2.308162815134429	0.2988251523250809	0.29828958049358567	0.3438245804500295	0.3415688962466756	0.366782552815803	0.3636618095011862	0.38923044787141625	0.3852770420942859	0.43053738272540104	0.42509236040795356	0.12379505806043457	0.1201889907206981	0.025084175175296153	0.1333144033011422	0.024829777427633815	0.13196235951309632
2.3220706572162446	0.2991949916510768	0.2986549770495488	0.34417950636788724	0.34191999920516525	0.36713041462307566	0.36400614304057743	0.3895719841788288	0.3856152988690498	0.43086907355846665	0.42542110273297545	0.12364128931552835	0.12004000619026274	0.024940419191171515	0.13334906599916962	0.024687431559256012	0.1319964149755748
2.336062301042938	0.2995651273795823	0.29902066044731523	0.3445345908849831	0.3422712565888147	0.3674783656700075	0.36435056424844103	0.3899135421511061	0.38595357822235876	0.4312006622237254	0.4257497482196243	0.1234874090706958	0.1198909125436629	0.024797314719107177	0.13338281066798174	0.024545731306652385	0.13202956246337294
2.3501382515621807	0.29993555717147874	0.29938662837328284	0.34488983162777137	0.3426226660498949	0.36782640355631113	0.36469507075078417	0.3902551193521381	0.38629187774544327	0.43153214618932045	0.4260782943671576	0.12333341838909524	0.1197417108096586	0.02465485940203571	0.13341563334711282	0.024404674330460452	0.13206179806387297
2.3642990167642037	0.30030627867194504	0.29975287849848464	0.34524522621059284	0.34297422522875554	0.3681745258713495	0.3650396601633894	0.3905967133371566	0.3866301950209381	0.4318635229177584	0.42640673866915263	0.1231793183388545	0.1195924020218582	0.02451305088806066	0.1334475300631368	0.024264258296463836	0.13209311785173838
2.378545107700138	0.30067728951039924	0.3001194084785313	0.34560077223563246	0.34332593175378323	0.3685227301941021	0.3653843300917814	0.39093832165270953	0.3869685276228575	0.43219478986590076	0.42673507861349896	0.12302510999307327	0.11944298721872287	0.024371886830405032	0.13347849682971002	0.024124480875554966	0.1321235178887008
2.392877038500453	0.30104858730043926	0.3004862159535533	0.3459564672928772	0.34367778324135995	0.36887101409313117	0.3657290781311932	0.39127994183663717	0.3873068731165704	0.4325259444849575	0.42706331168238976	0.12287079442982976	0.11929346744357028	0.02423136488750366	0.13350852964764215	0.02398533974379724	0.13215299422378735
2.4072953263935135	0.3014201696397845	0.30085329854814363	0.34631230896007376	0.3440297772958212	0.3692193751265484	0.36607390186653305	0.39162157141804627	0.3876452290587752	0.43285698422047825	0.4273914353523138	0.1227163727321811	0.11914384374457748	0.024091482722989	0.133537624504811	0.023846832582444577	0.13218154289313588
2.4218004917242455	0.30179203411021716	0.3012206538712997	0.34666829480268596	0.34438191150941405	0.369567810841981	0.3664187988723509	0.39196320791728617	0.38798359299747526	0.43318790651234573	0.42771944709404675	0.12256184598817052	0.11899411717478692	0.023952238005740867	0.13356577737626196	0.02370895707795917	0.1322091599202082
2.436393057972914	0.3021641782775233	0.30158827951636635	0.3470244223738531	0.3447341834622558	0.3699163187765384	0.36676376671280514	0.39230484884592326	0.38832196247195366	0.4335187087947673	0.42804734437264336	0.12240721529082758	0.11884428879210775	0.02381362840985446	0.13359298422405175	0.02357171092200616	0.13223584131543475
2.4510735517740176	0.3025365996914344	0.301956173060978	0.34738068921434717	0.34508659072229186	0.37026489645677796	0.36710880294162873	0.39264649170671634	0.3886603350127481	0.43384938849626814	0.4283751246474287	0.12225248173817409	0.11869435965932035	0.023675651614725624	0.13361924099733358	0.02343509181151937	0.1322615830766125
2.46584250293529	0.30290929588556886	0.3023243320670009	0.3477370928525305	0.34543913084525396	0.370613541398672	0.3674539051020963	0.3929881339935916	0.3889987081416262	0.434179943039683	0.4287027853719898	0.12209764643322676	0.11854433084408038	0.023538305305050855	0.13364454363262723	0.023299097448699513	0.1322863811887771
2.4807004444568266	0.30328226437737354	0.30269275408047663	0.3480936308043148	0.34579180137461946	0.37096225110757436	0.36779907072699075	0.39332977319161877	0.38933707937156087	0.4345103698421496	0.4290303239941684	0.12194271048400027	0.11839420341892089	0.023401587170814864	0.1336688880532506	0.02316372554103374	0.1323102316240039
2.4956479125503126	0.3036555026680648	0.3030614366315638	0.34845030057311677	0.346144599841568	0.3713110230781856	0.3681442973385693	0.3936714067769842	0.3896754462067045	0.43484066631509927	0.4293577379560507	0.12178767500351152	0.11824397846125745	0.02326549490735097	0.1336922701698029	0.023028973801331176	0.13233313034173477
2.510685446658382	0.304029008242571	0.30343037723448135	0.34880709964981826	0.34649752376494136	0.37165985479452107	0.3684895824485312	0.39401303221696876	0.3900138061423655	0.43517082986425165	0.42968502469396164	0.12163254110978282	0.1180936570533912	0.023130026215365973	0.13371468588013613	0.022894839947706913	0.13235507328859342
2.5258135894740787	0.30440277856947334	0.30379957338745106	0.3491640255127229	0.3468505706512014	0.3720087437298765	0.3688349235579832	0.3943546469699209	0.3903521566649821	0.43550085788960585	0.43001218163845434	0.12147730992584374	0.1179432402825107	0.022995178800924165	0.13373613106912785	0.022761321703654858	0.13237605639842798
2.54103288696045	0.3047768111009484	0.3041690225726404	0.34952107562751433	0.34720373799438825	0.37235768734679453	0.3691803181574075	0.39469624848523316	0.390690495252098	0.43583074778543324	0.4303392062143037	0.12132198257973663	0.11779272924069661	0.022860950375473976	0.13375660160880898	0.02262841679801575	0.13239607559232525
2.556343888370238	0.305151103272709	0.30453872225610534	0.3498782474472138	0.34755702327607874	0.37270668309703114	0.3695257637266271	0.39503783420331656	0.39102881937233763	0.4361604969402696	0.43066609584049664	0.12116656020451835	0.11764212502492537	0.022727338655885276	0.13377609335837803	0.022496122965009135	0.13241512677858225
2.571747146265715	0.30552565250394675	0.30490866988773346	0.3502355384121387	0.34791042396534533	0.3730557284215224	0.3698712577347737	0.39537940155557644	0.3913671264853809	0.43649010273690825	0.43099284793022496	0.12101104393826342	0.11749142873706991	0.02259434136446714	0.1337946021642722	0.02236443794428844	0.1324332058528057
2.5872432165386163	0.305900456197274	0.30527886290118694	0.3505929459498606	0.34826393751871443	0.37340482075035114	0.37021679764025395	0.3957209479643875	0.39170541404193915	0.4368195625523924	0.431319459890877	0.12085543492406677	0.11734064148390574	0.022461956228958968	0.1338121238600678	0.022233359480893	0.13245030869784102
2.602832658430207	0.30627551173866546	0.30564929871384533	0.3509504674751626	0.3486175613801245	0.3737539575027131	0.370562380890716	0.3960624708430692	0.3920436794837294	0.43714887375800726	0.43164592912402877	0.12069973431004843	0.11718976437711275	0.022330180982571335	0.13382865426655144	0.022102885325326227	0.13246643118380064
2.6185160345514573	0.3066508164974006	0.30601997472674924	0.35130810038999816	0.3489712929808856	0.374103136086884	0.3709080049230171	0.39640396759586105	0.39238192024345037	0.43747803371927335	0.4319722530254367	0.12054394324935451	0.11703879853327719	0.022199013364016196	0.13384418919174834	0.021973013233552052	0.13248156916823461
2.6342939109033563	0.30702636782600573	0.30639088832454314	0.3516658420834491	0.3493251297396371	0.37445235390018605	0.3712536671631898	0.39674543561789805	0.3927201337447572	0.4378070397959386	0.4322984289850288	0.12038806290016103	0.11688774507389647	0.022068451117467802	0.13385872443087976	0.021843740966968284	0.13249571849566166
2.6501668568973313	0.30740216306019624	0.30676203687541875	0.3520236899316834	0.34967906906230695	0.3748016083289543	0.37159936502640856	0.3970868722951857	0.39305831740223696	0.43813588934197084	0.43262445438689695	0.12023209442567652	0.11673660512538057	0.0219384919926231	0.13387225576629191	0.021715066292474106	0.13250887499810915
2.666135445375801	0.30777819951881874	0.3071334177310582	0.3523816412979138	0.35003310834206974	0.37515089674850355	0.37194509591695724	0.39742827500457556	0.3933964686213836	0.4384645797055505	0.4329503266092885	0.12007603899414503	0.11658537981905652	0.021809133744717712	0.13388477896776863	0.021586986982491396	0.1325210344949994
2.6822002526328483	0.3081544745037941	0.30750502822657816	0.35273969353235607	0.3503872449593067	0.37550021652309556	0.37229085722819627	0.3977696411137412	0.3937345847985739	0.438793108229064	0.4332760430245984	0.11991989777884857	0.11643407029116853	0.021680374134536606	0.13389628979221868	0.02145950081494341	0.1325321927929508
2.6983618584350144	0.308530985300059	0.3078768656804726	0.35309784397218713	0.3507414762815628	0.3758495650059047	0.37263664634252847	0.39811096798115275	0.3940726633210418	0.4391214722490949	0.43360160099936074	0.11976367195811029	0.11628267768288372	0.021552210928394544	0.13390678398380373	0.021332605573272545	0.13254234568594825
2.71462084604223	0.3089077291755094	0.3082489273945569	0.3534560899415035	0.3510957996635072	0.37619893953898603	0.37298246063136725	0.39845225295605274	0.3944107015668548	0.43944966909641786	0.433926997894241	0.11960736271529604	0.11613120314029297	0.021424641898207142	0.1339162572740804	0.02120629904647231	0.13255148895531477
2.730977802228858	0.30928470338094266	0.3086212106539111	0.3538144287512799	0.351450212446891	0.3765483374532411	0.37332829745510265	0.39879349337843173	0.3947486969048886	0.4397776960959906	0.4342522310640278	0.11945097123881801	0.11597964781441404	0.021297664821455342	0.13392470538178713	0.02108057902909799	0.13255961836976837
2.747433317304874	0.30966190515000047	0.3089937127268242	0.3541728576993272	0.3518047119605068	0.3768977560683855	0.3736741541630692	0.3991346865790036	0.3950866466948026	0.440105550566947	0.43457729785762483	0.11929449872213714	0.11582801286119411	0.0211712774812316	0.13393212401307153	0.020955443321284406	0.13256672968543626
2.763987985137163	0.31003933169911213	0.30936643086473803	0.354531374070252	0.3521592955201475	0.37724719269291546	0.3740200280935127	0.3994758298791813	0.3954245482870157	0.44043322982258953	0.4349021956180433	0.11913794636376454	0.11567629944151267	0.021045477666230994	0.13393850886130565	0.02083088972873881	0.13257281864584058
2.780642403170963	0.3104169802274367	0.3097393623021905	0.35488997513541387	0.3525139604285657	0.3775966446240748	0.37436591657355717	0.3998169205910522	0.3957623990226814	0.4407607311703822	0.435226921682393	0.1189813153672656	0.11552450872118335	0.020920263170774334	0.1339438556072423	0.020706916062751546	0.13257788098182743
2.797397172451417	0.3107948479168066	0.31011250425676057	0.3552486581528849	0.3528687039754319	0.377946109147822	0.37471181691917216	0.4001579560173538	0.3961001962336631	0.44108805191194306	0.43555147338187505	0.11882460694126105	0.11537264187095685	0.020795631794827685	0.13394815991910036	0.02058352014024578	0.13258191241175155
2.8142528976452668	0.31117293193167095	0.31048585392901196	0.3556074203674084	0.3532235234372947	0.3782955835387975	0.3750577264351401	0.4004989334514492	0.3964379372425101	0.44141518934303703	0.4358758480417737	0.11866782229942902	0.11522070006652323	0.020671581344002377	0.13395141745230887	0.02046069978375975	0.13258490864137684
2.831210187062679	0.31155122941903834	0.3108594085024372	0.35596625901035706	0.35357841607753954	0.37864506506029016	0.3754036424150236	0.40083985017730306	0.396775619362433	0.4417421407535689	0.43620004298144827	0.11851096266050888	0.11506868448851447	0.02054810962954967	0.1339536238497061	0.020338452821448527	0.13258686536394748
2.848269652679189	0.3119297375084204	0.31123316514340277	0.3563251712996921	0.35393337914634776	0.37899455096420476	0.3757495621411322	0.4011807034694568	0.39711323989727865	0.4420689034275756	0.43652405551432516	0.11835402924830228	0.11491659632250605	0.020425214468419384	0.1339547747416674	0.020216777087116	0.13258777826013102
2.865431910157798	0.3123084533117756	0.3116071210010927	0.3566841544399225	0.3542884098806565	0.37934403849102943	0.37609548288449035	0.4015214905930051	0.3974507961415066	0.44239547464322	0.43684788294788984	0.1181970232916759	0.11476443675901968	0.020302893683235013	0.13395486574596305	0.020095670420232636	0.13258764299821735
2.882697578871184	0.3126873739234526	0.3119812732074538	0.3570432056220637	0.35464350550411783	0.3796935248698027	0.37644140190480485	0.40186220880357093	0.39778828538016453	0.4427218516727825	0.43717152258367975	0.11803994602456207	0.11461220699352626	0.020181145102290188	0.13395389246767309	0.01997513066591239	0.13258645523389134
2.900067281924058	0.3130664964201336	0.3123556188771399	0.3574023220235962	0.3549986632270579	0.38004300731808	0.3767873164504316	0.40220285534728145	0.3981257048888632	0.4430480317826548	0.4374949717172748	0.11788279868596324	0.11445990822644596	0.020059966559603737	0.13395185049945724	0.019855155674946445	0.13258421061034653
2.9175416461756507	0.3134458178607793	0.3127301551074571	0.35776150080842517	0.3553538802464371	0.38039248304190254	0.3771332237583438	0.4025434274607444	0.3984630519337531	0.44337401223333256	0.4378182276382914	0.11772558251995276	0.11430754166315273	0.01993935589490725	0.1339487354214981	0.019735743303815667	0.13258090475838458
2.9351213022623317	0.3138253352865712	0.31310487897830813	0.35812073912683945	0.3557091537458091	0.3807419492357631	0.3774791210540988	0.4028839223710231	0.3988003237714997	0.44369979027940776	0.43814128763037274	0.11756829877567651	0.1141551085139752	0.01981931095363265	0.13394454280135903	0.01961689141468348	0.13257653329640107
2.952806884620376	0.3142050457208573	0.31347978755213807	0.358480034115471	0.3560644808952811	0.38109140308257466	0.3778250055518066	0.40322433729561324	0.39913751764925937	0.4440253631695628	0.43846414897118247	0.11741094870735526	0.11400260999419794	0.019699829586961926	0.13393926819432522	0.019498597875427848	0.13257109183039972
2.970599031508854	0.31458494616909544	0.3138548778738789	0.3588393828972538	0.356419858851473	0.3814408417536374	0.37817087445409703	0.4035646694424183	0.399474630804655	0.44435072814656207	0.438786808932396	0.11725353357428721	0.11385004732406509	0.019580909651793377	0.13393290714300576	0.019380860559614632	0.13256457595389293
2.9884983850326714	0.31496503361879763	0.3142301469708951	0.3591987825813836	0.35677528475747755	0.3817902624086059	0.37851672495208694	0.4039049160097256	0.3998116604657519	0.444675882447246	0.4391092647796928	0.1170960546408485	0.11369742172878076	0.019462549010784258	0.13392545517771737	0.01926367734652601	0.13255698124804383
3.006505591165733	0.3153453050394747	0.3146055918529287	0.35955823026327693	0.3571307557428202	0.3821396621954575	0.3788625542253487	0.4042450741861825	0.400148603851034	0.4450008233025233	0.439431513772749	0.11693851317649685	0.1135447344385126	0.019344745532348995	0.13391690781634225	0.019147046121194222	0.1325483032817516
3.0246212997742656	0.31572575738258113	0.31498120951204545	0.35991772302453134	0.3574862689234191	0.38248903825045927	0.37920835944187786	0.4045851411507722	0.4004854581693795	0.44532554793736434	0.43975355316522935	0.11678091045577103	0.11339198668839208	0.01922749709065208	0.13390726056438496	0.019030964774360726	0.13253853761153778
3.0428461646402667	0.3161063875814592	0.31535699692258007	0.36027725793288445	0.35784182140154513	0.38283838769813616	0.3795541377580609	0.4049251140727902	0.4008222206200369	0.4456500535707943	0.4400753802047795	0.1166232477582945	0.11323917971851691	0.019110801565629387	0.1338965089149866	0.018915431202509936	0.1325276797816457
3.0611808434850984	0.31648719255128427	0.3157329510410816	0.36063683204217367	0.3581974102657818	0.3831877076512388	0.3798998863186431	0.40526499011182016	0.40115888839260083	0.4459743374158857	0.44039699213301825	0.1164655263687768	0.11308631477395306	0.018994656843007718	0.13388464834901015	0.01880044330787456	0.1325157253239837
3.079625997993227	0.31686816918900984	0.31610906880626033	0.36099644239229667	0.35855303259098603	0.38353699521071116	0.3802456022566967	0.4056047664177107	0.40149545866698877	0.4462983966797523	0.44071838618553	0.11630774757701456	0.11293339310473632	0.018879060814269266	0.1338716743348698	0.018685998998439146	0.13250266975830982
3.0981822938360946	0.31724931437331205	0.31648534713893284	0.36135608600917013	0.35890868543824783	0.3838862474656584	0.380591282693589	0.4059444401305506	0.4018319286134161	0.4466222285635411	0.441039559591857	0.11614991267789354	0.11278041596587336	0.01876401137668715	0.13385758232881528	0.018572096187943643	0.13248850859204708
3.116850400696155	0.3176306249645358	0.3168617829419689	0.36171575990469074	0.35926436585485094	0.3842354614933149	0.3809369247389502	0.406284008380646	0.4021682953923734	0.4469458302624264	0.4413605095754915	0.1159920229713901	0.11262738461734534	0.018649506433357388	0.13384236777481817	0.018458732795890498	0.13247323732048244
3.135630992291033	0.31801209780463996	0.31723837310023745	0.3620754610766949	0.3596200708742337	0.38458463435901286	0.381282525490642	0.4066234682884968	0.402504556154602	0.44726919896560274	0.44168123335386894	0.11583407976257311	0.11247430032410663	0.01853554389315093	0.13382602610462868	0.018345906747560647	0.13245685142673835
3.1545247463978408	0.31839372971714236	0.3176151144805531	0.36243518650891854	0.3599757975159488	0.3849337631161495	0.38162808203472565	0.40696281696477227	0.4028407080410703	0.44759233185627767	0.4420017281383591	0.11567608436160484	0.11232116435608912	0.01842212167074031	0.13380855273771886	0.01823361597400286	0.13243934638168753
3.1735323448776414	0.3187755175070661	0.3179920039316228	0.362794933170958	0.3603315427856247	0.38528284480615604	0.3819735914454302	0.40730205151028853	0.40317674818295013	0.4479152261116655	0.4423219911342596	0.11551803808374338	0.11216797798820193	0.018309237686619184	0.1337899430814673	0.01812185841203906	0.13242071764418029
3.192654473700048	0.31915745796088546	0.3183690382839927	0.36315469801822975	0.36068730367492574	0.3856318764584653	0.38231905078512085	0.4076411690159841	0.40351267370159327	0.4482378789029801	0.4426420195407875	0.11535994224934298	0.11201474250033426	0.01819688986709167	0.13377019253107392	0.0180106320042821	0.1324009606609451
3.211891822967991	0.3195395478464715	0.3187462143499947	0.3635144779919313	0.3610430771615135	0.3859808550904808	0.3826644571042679	0.4079801665628971	0.4038484817085077	0.44856028739542836	0.4429618105510729	0.1152017981838561	0.11186145917735602	0.01808507614428656	0.13374929646963096	0.01789993469914286	0.13238007086663117
3.2312450869426166	0.31992178391303855	0.3191235289236942	0.3638742700190014	0.36139886020900763	0.38632977770754456	0.3830098074414148	0.40831904122214197	0.40418416930533424	0.4488824487482036	0.44328136135215046	0.11504360721783574	0.11170812930911972	0.017973794456136005	0.13372725026809462	0.01778976445080005	0.13235804368383697
3.2507149640683446	0.32030416289109065	0.31950097878083633	0.36423407101208116	0.36175464976694655	0.38667864130290575	0.3833550988231469	0.4086577900548857	0.4045197335838227	0.4492043601144786	0.4436006691249521	0.11488537068693451	0.11155475419046132	0.017863042746423474	0.13370404928542712	0.017680119219258827	0.13233487452318116
3.2703021569980693	0.3206866814923676	0.31987856067879433	0.36459387786947406	0.36211044277074894	0.3870274428576895	0.38370032826406036	0.40899641011232457	0.404855171625809	0.4495260186413989	0.4439197310443	0.11472708993190797	0.1114013351212026	0.017752818964746453	0.13367968886855408	0.01757099697029396	0.13231055878326003
3.2900073726185273	0.3210693364097923	0.3202562713565162	0.36495368747510737	0.3624662361416749	0.38737617934086527	0.3840454927667306	0.4093348984356616	0.40519048050319123	0.4498474214700766	0.4442385442788986	0.11456876629861575	0.11124787340615155	0.017643121066543088	0.13365416435236455	0.01746239567550667	0.13228509185077542
3.3098313220758016	0.32145212431741704	0.32063410753447313	0.3653134966984932	0.36282202678678716	0.38772484770921584	0.3843905893216816	0.4096732520560828	0.40552565727790724	0.4501685657355835	0.4445571059913281	0.11441040113802121	0.1110943703551053	0.017533947013079754	0.1336274710597678	0.01735431331229087	0.13225846910047778
3.329774720800988	0.32183504187037076	0.32101206591460696	0.3656733023946889	0.36317781159891277	0.3880734449073057	0.38473561490735425	0.4100114679947342	0.40586069900191024	0.45048944856694434	0.44487541333803604	0.11425199580619536	0.11094082728284894	0.017425294771472366	0.13359960430180706	0.017246747863849166	0.1322306858951663
3.349838288536016	0.3222180857048062	0.3213901431802781	0.3660331014042591	0.36353358745660436	0.3884219678674508	0.38508056649007594	0.4103495432626992	0.40619560271714644	0.4508100670871307	0.4451934634693307	0.11409355166431547	0.11078724550915904	0.01731716231466862	0.13357055937756002	0.017139697319203506	0.13220173758595877
3.370022749359618	0.3226012524378471	0.321768335996214	0.36639289055323604	0.36388935122410204	0.38877041350968633	0.3854254410240295	0.4106874748609751	0.40653036545553195	0.4511304184130539	0.44551125352937376	0.1139350700786686	0.11063362635880447	0.01720954762147109	0.13354033157433776	0.017033159673184528	0.1321716195119791
3.390328831713469	0.32298453866753607	0.3221466410084573	0.366752666653082	0.36424509975129504	0.38911877874173717	0.3857702354512221	0.4110252597804507	0.40686498423892914	0.45145049965555945	0.4458287806561729	0.11377655242065034	0.1104799711615467	0.017102448676517668	0.13350891616751426	0.016927132926426225	0.13214032700062717
3.4107572684284713	0.323367940972782	0.3225250548443146	0.3671124265006499	0.3646008298736838	0.3894670604589859	0.38611494670145496	0.41136289500188306	0.4071994560791244	0.45177030791941947	0.4461460419815745	0.11361800006676841	0.11032628125214211	0.016995863470285144	0.13347630842061164	0.016821615085392594	0.1321078553674937
3.431308796751202	0.32375145591330784	0.3229035741123046	0.36747216687814543	0.36495653841234155	0.3898152555444424	0.3864595716922924	0.4117003774958751	0.4075337779778043	0.45208984030332705	0.4464630346312564	0.1134594143986427	0.1101725579703424	0.01688978999912294	0.13344250358561283	0.01671660416235632	0.13207419991658753
3.4519841583705158	0.32413508002959934	0.32328219540210773	0.3678318845530889	0.36531222217387693	0.3901633608687141	0.38680410732903153	0.41203770422285324	0.4078679469265342	0.45240909389989	0.44677975572472145	0.11330079680300666	0.11001880266089738	0.01678422626521403	0.13340749690259202	0.01661209817542364	0.1320393559401225
3.47278409944432	0.3245188098428523	0.32366091528451474	0.3681915762782767	0.3656678779503959	0.3905113732899738	0.38714855050467184	0.41237487213304347	0.4082019599067338	0.4527280657956237	0.44709620237528946	0.1131421486717072	0.10986501667355365	0.01667917027658916	0.1333712835999421	0.016508095148502377	0.1320033187187022
3.4937093706264992	0.32490264185492207	0.3240397303113761	0.36855123879174373	0.36602350251946436	0.39085928965393085	0.3874928980998847	0.4127118781664506	0.4085358138896557	0.4530467530709456	0.4474123716900905	0.1129834714017082	0.10971120136305795	0.016574620047141053	0.13333385889448834	0.016404593111325028	0.1319660835212062
3.514760727094002	0.32528657254827126	0.32441863701555107	0.3689108688167251	0.36637909264407015	0.3912071067937994	0.38783714698298277	0.4130487192528345	0.40886950583636195	0.4533651528001686	0.4477282607700581	0.11282476639508991	0.10955735808915736	0.016470573596599536	0.13329521799133204	0.016301590099441654	0.13192764560507442
3.535938928574102	0.32567059838591916	0.32479763191085786	0.36927046306161865	0.36673464507258613	0.39155482153026916	0.3881812940098907	0.4133853923116883	0.40920303269770214	0.45368326205149473	0.4480438667099218	0.11266603505905073	0.10940348821660101	0.016367028950561746	0.13325535608416317	0.016199084154237653	0.13188800021625013
3.557244739371806	0.3260547158113905	0.32517671149202315	0.3696300182199474	0.367090156538733	0.39190243067147496	0.38852533602411454	0.41372189425221595	0.40953639141429066	0.45400107788700955	0.44835918659820057	0.11250727880590772	0.10924959311514024	0.016263984140463705	0.13321426835497618	0.016097073322907107	0.13184714258903796
3.578678928397448	0.3264389212486649	0.32555587223463195	0.369989530970322	0.36744562376154155	0.39224993101296635	0.38886926985671183	0.41405822197330994	0.40986957891648407	0.4543185973626752	0.448674217517196	0.11234849905309782	0.10909567415953088	0.01616143720359453	0.13317194997428317	0.015995555658449234	0.1318050679462459
3.600242269194432	0.3268232111021259	0.3259351105950778	0.37034899797640297	0.36780104344531606	0.392597319337678	0.38921309232626117	0.4143943723635293	0.41020259212435883	0.45463581752832466	0.44898895654298415	0.11218969722318024	0.10894173272953346	0.016059386183096436	0.13312839610124172	0.015894529219698583	0.1317617714993844
3.6219355399671502	0.327207581756511	0.32631442301051355	0.37070841588686415	0.3681564122795974	0.3929445924158999	0.3895568002388339	0.41473034230107747	0.4105354279476896	0.45495273542765574	0.44930340074541075	0.11203087474383587	0.1087877702099155	0.015957829127961176	0.13308360188349866	0.015793992071325036	0.13171724844866617
3.643759523609069	0.3275920295768611	0.3266938058988014	0.3710677813353553	0.3685117269391264	0.3932917470052475	0.3899003903879634	0.4150661286537803	0.4108680832859266	0.45526934809822517	0.4496175471880829	0.11187203304786854	0.10863378799045122	0.0158567640930265	0.13303756245738896	0.01569394228377874	0.13167149398275058
3.6657150077309777	0.3279765509084708	0.32707325565846385	0.3714270909404648	0.3688669840838069	0.393638779850632	0.39024385955461544	0.41540172827906413	0.41120055502817343	0.45558565257144223	0.4499313929283625	0.11171317357320772	0.10847978746592385	0.015756189138977916	0.1329902729478647	0.015594377933341619	0.13162450327904196
3.6878027846894206	0.3283611420768384	0.32745276866863476	0.3717863413056836	0.3692221803586694	0.39398568768423103	0.39058720450715945	0.41573713802393414	0.41153284005316526	0.455901645872563	0.4502449350173602	0.11155429776290736	0.10832577003612602	0.01565610233234871	0.13294172846860874	0.015495297102122052	0.13157627150378914
3.710023651615288	0.3287457993876168	0.32783234128901056	0.3721455290193679	0.36957731239383496	0.39433246722545917	0.3909304220013386	0.4160723547249523	0.4118649352292469	0.4562173250206847	0.4505581704999279	0.11139540706514854	0.10817173710586057	0.01555650174550749	0.13289192412204898	0.01539669787801401	0.13152679381194332
3.732378410442586	0.3291305191265635	0.3282119698598013	0.37250465065470295	0.36993237680447866	0.39467911518093857	0.391273508780241	0.4164073752082161	0.41219683741435126	0.45653268702873934	0.4508710964146527	0.11123650293324022	0.10801769008494379	0.015457385456672412	0.13284085499944354	0.0152985783547539	0.13147606534738543
3.7548678679373717	0.3295152975594919	0.32859165070168267	0.3728637027696666	0.37028737019079383	0.39502562824447	0.39161646157427055	0.41674219628933684	0.4125285434559771	0.45684772890348857	0.4511837097938501	0.11107758682562002	0.10786363038820368	0.015358751549905847	0.13278851618089504	0.015200936631858397	0.1314240812427272
3.777492835726878	0.32990013093222226	0.3289713801157475	0.3732226819069931	0.3706422891379559	0.39537200309700377	0.3919592771011175	0.41707681477341824	0.4128600501911676	0.4571624476455171	0.45149600766355735	0.11091866020585583	0.10770955943548291	0.015260598115091284	0.13273490273532218	0.015103770814656414	0.13137083661955273
3.8002541303288	0.330285015470533	0.32935115438345763	0.37358158459413676	0.3709971302160866	0.3957182364066103	0.3923019520657304	0.4174112274550346	0.41319135444648863	0.45747684024922775	0.4518079870435269	0.11075972454264607	0.10755547865163916	0.015162923247956428	0.1326800097206018	0.015007079014297986	0.13131632658847536
3.823152573180761	0.3306699473801125	0.3297309697665968	0.3739404073432367	0.3713518899802189	0.3960643248284521	0.3926444831602866	0.41774543111821044	0.41352245303800794	0.4577909037028353	0.4521196449472207	0.11060078130982154	0.10740138946654712	0.015065725050073198	0.13262383218368257	0.014910859347700978	0.1312605462489671
3.8461889906699622	0.3310549228465102	0.3301108225072223	0.37429914665108016	0.3717065649702607	0.39641026500475474	0.39298686706416397	0.4180794225363988	0.41385334277127306	0.4581046349883613	0.4524309783818026	0.11044183198634755	0.10724729331509932	0.014969001628818646	0.1325663651604856	0.01481510993761681	0.13120349068978499
3.8693642141629967	0.33143993803508914	0.33049070882761794	0.3746577989990677	0.3720611517109603	0.3967560535647779	0.3933291004439129	0.41841319847245967	0.41418402044129027	0.4584180310816278	0.452741984348133	0.11028287805632202	0.10709319163720633	0.014872751097406933	0.13250760367591852	0.014719828912564736	0.13114515498858736
3.892679080035866	0.331824989090978	0.3308706249302471	0.37501636085317724	0.37241564671187055	0.39710168712478755	0.39367117995322665	0.41874675567864006	0.4145144828325035	0.45873108895225273	0.4530526598407621	0.11012392100898005	0.10693908587779989	0.014776971574880449	0.13244754274420245	0.01462501440686026	0.13108553421226077
3.9161344297041563	0.3322100721390235	0.33125056699770566	0.37537482866392896	0.37277004646731454	0.39744716228802746	0.39401310223291464	0.41908009089655246	0.4148447267187731	0.45904380556364377	0.4533630018479238	0.10996496233869339	0.10678497748683181	0.01468166118609382	0.13238617736854508	0.014530664560620465	0.13102462341684884
3.9397311096534064	0.332595183283743	0.33163053119267527	0.3757331988663501	0.37312434745635015	0.39779247564469067	0.394354863910873	0.419413200857154	0.4151747488633552	0.45935617787299327	0.45367300735152927	0.10980600354497154	0.10663086791927777	0.014586818061712137	0.13232350254151015	0.014436777519717836	0.13096241764773708
3.963469971469652	0.3329803186092775	0.33201051365787687	0.3760914678799401	0.3734785461427356	0.39813762377189205	0.39469646160205757	0.4197460822807263	0.41550454601888015	0.45966820283127297	0.45398267332716136	0.10964704613246394	0.10647675863513605	0.014492440338223389	0.13225951324491803	0.01434335143583354	0.13089891193952496
3.987351871870168	0.3333654741793448	0.33239051051602486	0.3764496321086356	0.3738326389748952	0.39848260323363993	0.3950378919084554	0.42007873187685424	0.41583411492733263	0.45997987738322826	0.4542919967440679	0.10948809161096017	0.10632265109943094	0.014398526157902936	0.132194204449803	0.014250384466398813	0.13083410131612538
4.01137767273438	0.3337506460371926	0.3327705178697805	0.3768076879407757	0.3741866223858844	0.3988274105808082	0.3953791514190573	0.42041114634440596	0.4161634523200304	0.46029119846737326	0.4546009745651562	0.10932914149539276	0.1061685467822133	0.014305073668849033	0.13212757111674023	0.01415787477462871	0.13076798079100627
4.035548241134971	0.3341358302055526	0.33315053180170673	0.3771656317490681	0.37454049279335616	0.3991720423511094	0.39572023670983036	0.4207433223715125	0.4164925549176037	0.46060216301598605	0.4549096037469867	0.10917019730583673	0.10601444715856087	0.014212081024954415	0.13205960819567508	0.01406582052951677	0.13070054536694897
4.059864449369175	0.33452102268659367	0.33353054837422214	0.37752345989055397	0.3748942465995265	0.3995164950690665	0.3960611443436904	0.4210752566355471	0.41682141942997514	0.46091276795510244	0.4552178812397673	0.10901126056751205	0.10586035370858149	0.014119546385893855	0.13199031062600852	0.013974219905794172	0.13063179003633252
4.08432717499025	0.33490621946187654	0.33391056362955623	0.3778811687065747	0.3752478801911411	0.39986076524598585	0.39640187087047446	0.42140694580310595	0.4171500425563393	0.46122301020451245	0.4555258039873476	0.10885233281078512	0.10570626791741325	0.014027467917141934	0.13191967333672494	0.013883071083952814	0.13056170978099146
4.108937300839158	0.3352914164923079	0.3342905735897038	0.37823875452273675	0.375601389939441	0.40020484937992995	0.39674241282691386	0.4217383865299868	0.4174784209851421	0.4615328866777536	0.4558333689272128	0.10869341557116956	0.10555219127522608	0.013935843789948166	0.13184769124634954	0.013792372250252427	0.1304902995724575
4.133695715076422	0.33567660971809493	0.3346705742563807	0.37859621364887913	0.3759547722001297	0.4005487439556902	0.39708276673660725	0.42206957546117063	0.4178065513940613	0.4618423942821076	0.45614057299047844	0.1085345103893289	0.10539812527722395	0.013844672181344109	0.13177435926313308	0.01370212159668771	0.13041755437194524
4.15860331121418	0.3360617950587004	0.33505056161097885	0.3789535423790392	0.37630802331333946	0.40089244544476044	0.3974229291099936	0.42240050923080086	0.41813443044998605	0.4621515299185945	0.4564474131018845	0.10837561881107649	0.10524407142364556	0.013753951274137144	0.13169967228499502	0.013612317320988332	0.13034346913028116
4.183660988148428	0.3364469684127971	0.33543053161452185	0.3793107369914191	0.3766611396035982	0.40123595030530945	0.3977628964443251	0.4227311844621635	0.41846205480899706	0.46246029048196785	0.45675388617978957	0.10821674238737786	0.10509003121976646	0.01366367925689893	0.13162362519965143	0.013522957626636689	0.13026803878824467
4.208869650191461	0.336832125658224	0.33581048020762166	0.37966779374835274	0.37701411737979673	0.4015792549821552	0.3981026652236416	0.4230615977676687	0.4187894211163471	0.4627686728607109	0.4570599891361662	0.1080578826743534	0.10493600617590014	0.013573854323962742	0.13154621288458657	0.013434040722830609	0.13019125827629807
4.2342302071045115	0.3372172626519416	0.33619040331043387	0.38002470889627277	0.3773669529351553	0.4019223559067374	0.39844223191874284	0.4233917457488302	0.41911652600644084	0.4630766739370307	0.45736571887659416	0.10789904123327836	0.1047819978074006	0.013484474675414582	0.13146743020719498	0.013345564824494005	0.13011312251484242
4.259743574130585	0.3376023752299872	0.33657029682261463	0.38038147866567773	0.3777196425471922	0.40226524949709214	0.39878159298716326	0.42372162499624655	0.4194433661028163	0.46338429058685465	0.45767107230025655	0.1077402196305851	0.10462800763466326	0.013395538517096739	0.13138727202486677	0.013257528152271547	0.13003362641430272
4.285410672027485	0.33798745920743195	0.3369501566232773	0.3807380992710992	0.3780721824776898	0.4026079321578252	0.3991207448731453	0.42405123208958206	0.4197699380181241	0.4636915196798252	0.4579760462999335	0.10758141943786595	0.10447403718312696	0.013307044060592688	0.13130573318491656	0.013169928932523334	0.1299527648750427
4.311232427101037	0.3383725103783364	0.3373299785709491	0.3810945669110693	0.37842456897266347	0.40295040028008583	0.39945968400761356	0.4243805635975471	0.42009623835410936	0.4639983580792955	0.458280637761997	0.10742264223187334	0.10432008798327605	0.013218989523219982	0.13122280852473978	0.013082765397308904	0.12987053278753535
4.337209771238533	0.33875752451570756	0.3377097585035289	0.38145087776808867	0.37877679826232935	0.40329265024154165	0.39979840680814915	0.42470961607788005	0.42042226370159214	0.46430480264232593	0.4585848435664064	0.10726388959452318	0.10416616157064165	0.01313137312802759	0.13113849287189794	0.012996035784389903	0.1297869250323913
4.363343641942354	0.3391424973714558	0.3380894922382441	0.38180702800859395	0.37912886656107175	0.40363467840635203	0.40013690967896376	0.42503838607732775	0.42074801064044814	0.4646108502196784	0.45888866058670297	0.10710516311289635	0.10401225948580474	0.013044193103790569	0.13105278104406182	0.012909738337213206	0.12970193648034467
4.389634982363801	0.3395274246763521	0.33846917557160866	0.38216301378292666	0.37948077006741243	0.40397648112514356	0.4004751890108741	0.42536687013162744	0.42107347573959025	0.4649164976558134	0.4591920856900046	0.10694646437923973	0.1038583832743967	0.012957447685007395	0.13096566784929564	0.012823871304919798	0.12961556199248037
4.416084741337141	0.33991230213998497	0.33884880427938074	0.3825188312253002	0.3798325049639786	0.40431805473498406	0.4008132411812772	0.4256950647654879	0.4213986555569496	0.465221741788885	0.45949511573700164	0.10678779499097103	0.10370453448710235	0.01287113511186977	0.1308771480858013	0.012738432942327016	0.12952779642019152
4.442693873413836	0.34029712545071866	0.33922837411652146	0.3828744764537696	0.38018406741747135	0.4046593955593571	0.4011510625541242	0.4260229664925707	0.421723546639457	0.4655265794507371	0.45979774758195113	0.10662915655067724	0.10355071467966272	0.012785253630291038	0.13078721654225944	0.012653421509922325	0.12943863460520788
4.469463338897009	0.34068189027565116	0.33960788081715315	0.38322994557019946	0.38053545357863555	0.4050004999081381	0.40148864947989654	0.42635057181547326	0.4220481455230244	0.46583100746690004	0.4600999780726732	0.10647055066612111	0.10339692541287514	0.012699801491872442	0.13069586799781518	0.012568835273860657	0.12934807137976634
4.49639410387609	0.34106659226057195	0.339987320094518	0.38358523466023314	0.38088665958222795	0.40534136407756827	0.4018259982955801	0.42667787722570893	0.4223724487325269	0.46613502265658563	0.4604018040505455	0.10631197895023947	0.10324316825259851	0.012614776953901341	0.13060309722206398	0.012484672505944872	0.1292561015665683
4.523487140261684	0.34145122702992126	0.3403666876409373	0.38394033979326203	0.38123768154698706	0.40568198435023084	0.40216310532464117	0.4270048792036907	0.42269645278178386	0.4664386218326845	0.46070322235049915	0.1061534430211484	0.10308944476975261	0.012530178279352988	0.1305088989752221	0.012400931483639965	0.12916271997893602
4.550743425820648	0.34183579018674837	0.3407459791277708	0.38429525702239425	0.38158851557560275	0.406022356995026	0.40249996687700174	0.42733157421871204	0.4230201541735417	0.46674180180176145	0.46100422980101413	0.10599494450214476	0.10293575654032262	0.012446003736869216	0.13041326800806985	0.01231761049004021	0.12906792142079837
4.578163944211368	0.3422202773126704	0.3411251902053759	0.38464998238442455	0.381939157754685	0.4063624782671466	0.402836579249015	0.42765795872893025	0.4233435493994551	0.46704455936405237	0.46130482322411465	0.10583648502170973	0.10278210514536175	0.012362251600762875	0.13031619906219305	0.012234707813886025	0.12897170068686137
4.605749685019276	0.3426046839678328	0.34150431650306806	0.38500451189980445	0.3822896041547355	0.40670234440805453	0.40317293872344184	0.42798402918134837	0.4236666349400702	0.46734689131346085	0.4616049994353654	0.10567806621350948	0.1026284921709922	0.012278920151008066	0.13021768686999735	0.01215222174954178	0.12887405256257978
4.633501643792551	0.3429890056908676	0.34188335362908073	0.3853588415726114	0.3826398508301166	0.4070419516454564	0.40350904156942624	0.42830978201179803	0.4239894072648062	0.46764879443755436	0.4619047552438674	0.10551968971640042	0.1024749192084093	0.012196007673218823	0.13011772615456607	0.012070150596976248	0.12877497182424236
4.6614208220780515	0.34337323799885444	0.3422622971705256	0.38571296739051936	0.3829898938190215	0.4073812961932795	0.4038448840424716	0.4286352136449219	0.4243118628319386	0.4679502655175611	0.46220408745225283	0.10536135717443042	0.10232138785388543	0.012113512458660658	0.13001631163008653	0.011988492661785699	0.12867445323907134
4.689508227457455	0.34375737638728016	0.3426411426933535	0.38606688532476935	0.38333972914344605	0.40772037425164875	0.40418046238441746	0.4289603204941572	0.42463399808858093	0.4682513013283672	0.4625029928566825	0.1052030702368424	0.10216789970876859	0.012031432804231024	0.12991343800165112	0.011907246255158377	0.1285724915653077
4.717764873583629	0.3441414163299997	0.3430198857423153	0.38642059133013956	0.3836893528091582	0.40805918200686303	0.40451577282341583	0.4292850989617184	0.4249558094706688	0.4685518986385125	0.46280146824684104	0.105044830558078	0.10201445637949132	0.011949767012443324	0.12980909996541357	0.011826409693885154	0.128469081552268
4.746191780217212	0.34452535327919664	0.3433985218409233	0.3867740813449166	0.3840387608056701	0.4083977156313717	0.4048508115739084	0.4296095454385805	0.42527729340294207	0.4688520542101893	0.4630995104059335	0.10488663979778007	0.10186105947756896	0.01186851339143935	0.12970329220868848	0.011745981300330222	0.128364217940387
4.774789973263409	0.3449091826653442	0.34377704649141266	0.38712735129086623	0.38438794910620844	0.40873597128375233	0.4051855748366026	0.4299336563044624	0.42559844629892823	0.46915176479923737	0.4633971161106816	0.10472849962079607	0.10170771061960578	0.011787670254971516	0.12959600941005078	0.011665959402444415	0.12825789546126032
4.803560484809025	0.34529289989716705	0.3441554551747033	0.38748039707320503	0.38473691366768653	0.40907394510868716	0.4055200587984501	0.43025742792781085	0.42591926456092616	0.46945102715514314	0.4636942821313202	0.10457041169718194	0.10155441142729739	0.011707235922377102	0.12948724623929309	0.01158634233374034	0.12815010883790023
4.832504353159697	0.3456765003616024	0.3445337433503618	0.3878332145805713	0.38508565043067555	0.40941163323694063	0.40585425963262267	0.4305808566657836	0.4262397445799889	0.46974983802103554	0.46399100523159376	0.10441237770220559	0.10140116352743435	0.01162720871859424	0.129376997357582	0.011507128433287939	0.12804085278449406
4.861622622877388	0.34605997942376227	0.3449119064565641	0.3881857996849973	0.3854341553193769	0.4097490317853373	0.4061881734984909	0.4309039388642338	0.4265598827359079	0.47004819413368404	0.4642872821687532	0.10425439931635039	0.1012479685519051	0.011547586974142376	0.12926525741755768	0.011428316045713593	0.12793012200684473
4.890916344818065	0.34644333242689596	0.3452899399100581	0.38853814824188104	0.3857824242415938	0.4100861368567391	0.40652179654160153	0.43122667085769395	0.42687967539719657	0.4703460922234965	0.46458310969355215	0.10409647822531944	0.10109482813770124	0.011468369025112501	0.1291520210633621	0.01134990352118681	0.127817911202186
4.9203865761696335	0.3468265546923523	0.3456678391061267	0.38889025608995836	0.38613045308870436	0.41042294454002387	0.40685512489365555	0.4315490489693601	0.42719911892107454	0.47064352901451617	0.46487848455024494	0.1039386161200393	0.10094174392691938	0.01138955321316093	0.12903728293080974	0.011271889215396236	0.12770421505933882
4.950034380490085	0.34720964151954253	0.34604559941855106	0.3892421190512754	0.3864782377356334	0.4107594509100631	0.40718815467248587	0.4318710695110763	0.42751820965345166	0.4709405012244201	0.4651734034765825	0.10378081469666436	0.10078871756676715	0.011311137885495981	0.12892103764720275	0.011194271489564755	0.12758902825878238
4.979860827745887	0.3475925881859033	0.346423216199574	0.3895937329311616	0.3868257740408257	0.4110956520277004	0.40752088198203645	0.43219272878331916	0.4278369439289124	0.47123700556451653	0.46546786320381	0.10362307565658015	0.1006357507095661	0.01123312139486643	0.12880327983175732	0.011117048710424626	0.12747234547279618
5.009866994350591	0.3479753899468605	0.34680068477986414	0.3899450935182018	0.3871730578462189	0.41143154393973	0.4078533029123402	0.43251402307518266	0.42815531807070045	0.4715330387397429	0.4657618604566643	0.10346540070640947	0.10048284501275657	0.011155502099565062	0.1286840040955184	0.011040219250208594	0.12735416136544586
5.040053963203681	0.348358042035793	0.3471780004684799	0.39029619658421016	0.3875200849772174	0.4117671226788763	0.4081854135394982	0.43283494866436356	0.4284733283907034	0.4718285974486649	0.46605539195337076	0.1033077915580161	0.10033000213890088	0.011078278363406469	0.12856320504137386	0.010963781486652557	0.1272344705927253
5.070422823729659	0.3487405396639964	0.3475551585528342	0.3906470378842034	0.3878668512426648	0.41210238426377155	0.4085172099256587	0.43315550181714557	0.4287909711894377	0.47212367838347374	0.4663484544056416	0.10315024992850821	0.10017722375569006	0.011001448555725268	0.128440877264282	0.010887733802967148	0.12711326780258503
5.100974671917351	0.3491228780206473	0.34793215429865887	0.390997613156374	0.3882133524348186	0.4124373246989365	0.4088486881189957	0.43347567878838567	0.4291082427560336	0.4724182782299849	0.46664104451867294	0.10299277754024576	0.10002451153594634	0.010925011051353017	0.12831701535121454	0.010812074587837728	0.12699054763506012
5.131710610359471	0.3495050522727685	0.34830898294997004	0.3913479181220644	0.38855958432932375	0.4127719399747586	0.40917984415368913	0.43379547582149897	0.42942513936822085	0.4727123936676369	0.46693315899114274	0.10283537612084363	0.09987186715763029	0.010848964230628866	0.12819161388138411	0.010736802235427056	0.1268663047223697
5.1626317482924104	0.3498870575651937	0.3486856397290333	0.3916979484857412	0.38890554268518734	0.41310622606747277	0.4095106740499043	0.43411488914844526	0.4297416572923136	0.4730060213694899	0.4672247945152088	0.10267804740317833	0.09971929230384322	0.010773306479372025	0.12806466742618738	0.010661915145344203	0.1267405336890164
5.193739201636265	0.3502688890205326	0.3490621198363296	0.39204769993496924	0.38925122324475264	0.41344017893914037	0.40984117381377166	0.4344339149897139	0.4300577927831966	0.47329915800222433	0.4675159477765072	0.102520793125392	0.09956678866283486	0.010698036188879989	0.12793617054938977	0.010587411722637441	0.1266132291516442
5.225034093035115	0.3506505417391366	0.349438418450521	0.3923971681403865	0.3895966217336742	0.4137737945376301	0.41017133943736644	0.4347525495543105	0.43037354208431045	0.47359180022614017	0.4678066154541495	0.1023636150308983	0.0994143579280066	0.010623151755915217	0.12780611780722495	0.010513290377796913	0.12648438571947906
5.256517551897525	0.35103201079906504	0.34981453072841684	0.3927463487556788	0.3899417338608927	0.4141070687965976	0.41050116689869	0.43507078903974344	0.43068890142763877	0.47388394469515605	0.4680967942207224	0.10220651486838946	0.09926200179792011	0.010548651582698909	0.1276745037483238	0.01043954952674131	0.126353997994201
5.288190714437326	0.3514132912560507	0.35019045180494107	0.3930952374175549	0.39028655531861034	0.4144399976354667	0.4108306521616493	0.4353886296320097	0.43100386703369287	0.4741755880568081	0.4683864807422855	0.10204949439184008	0.09910972197629866	0.010474534076896802	0.1275413229140554	0.010366187590793885	0.12622206057004348
5.320054723714605	0.3517943781434673	0.35056617679309815	0.3934438297457224	0.3906310817822663	0.4147725769594099	0.41115979117603857	0.4357060675055825	0.4313184351114997	0.4744667269522503	0.46867567167837	0.1018925553605149	0.0989575201720371	0.010400797651612947	0.12740656983838505	0.010293202996694006	0.12608856803397828
5.352110729676963	0.3521752664722953	0.3509417007839409	0.39379212134286223	0.39097530891051263	0.4151048026593294	0.41148857987751963	0.4360230988233974	0.43163260185858776	0.474757358016253	0.4689643636819781	0.1017356995389753	0.0988053980992057	0.010327440725368398	0.1272702390480589	0.010220594176560738	0.12595351496564433
5.384359889201005	0.35255595123108974	0.3513170188465378	0.394140107794606	0.39131923234519017	0.41543667061183837	0.41181701418760347	0.43633971973683994	0.4319463634609742	0.47504747787720325	0.46925255339958116	0.10157892869708407	0.09865335747705732	0.010254461722110086	0.12713232506273187	0.010148359567905274	0.1258168959376178
5.41680336613411	0.35293642738594766	0.35169212602794087	0.3944877846695113	0.39166284771130483	0.4157681766792427	0.4121450900136315	0.4366559263857329	0.4322597160931519	0.47533708315710527	0.4695402374711196	0.1014222446100139	0.09850140003003395	0.01018185907118152	0.12699282239503873	0.010076497613609625	0.1256787055153552
5.44944233133642	0.35331668988047543	0.35206701735315393	0.394835147519038	0.39200615061700433	0.4160993167095225	0.4124728032487575	0.4369717148983238	0.4325726559180766	0.4756261704715792	0.46982741253000204	0.10126564905825412	0.0983495274877725	0.010109631207313896	0.12685172555056567	0.010005006761915958	0.12553893825744922
5.482277962723094	0.35369673363575727	0.35244168782510066	0.3951821918775255	0.3923491366535551	0.416430086536314	0.4128001497719297	0.43728708139127254	0.4328851790871549	0.4759147364298623	0.4701140752031045	0.10110914382761665	0.09819774158511281	0.010037776570632317	0.12670902902814873	0.009933885466417713	0.12539758871545814
5.515311445306831	0.35407655355032364	0.3528161324245938	0.3955289132621698	0.3926918013953187	0.4167604819788923	0.41312712544787217	0.4376020219696399	0.4331972817402314	0.4762027776348095	0.47040022211077037	0.10095273070924447	0.09804604406210474	0.009966293606632703	0.12656472731985957	0.009863132186049839	0.1252546514343038
5.548543971240616	0.35445614450011964	0.35319034611030387	0.3958753071729999	0.3930341403997304	0.4170904988421535	0.41345372612706843	0.43791653272687503	0.43350896000557737	0.4764902906828933	0.4706858498668104	0.10079641149961915	0.0978944366640142	0.009895180766160472	0.12641881491106233	0.009792745385073687	0.12511012095220053
5.581976739860765	0.35483550133847447	0.3535643238187287	0.39622136909285616	0.3933761492072754	0.4174201329165972	0.4137799476457431	0.4382306097448049	0.43382020999987797	0.4767772721642049	0.4709709550785022	0.10064018800056872	0.09774292114133246	0.009824436505415868	0.12627128628058415	0.009722723533069022	0.12496399180068352
5.615610957730194	0.35521461889607053	0.35393806046416354	0.39656709448736766	0.3937178233414683	0.4177493799783102	0.41410578582584545	0.4385442490936223	0.43413102782822205	0.4770637186624558	0.4712555343465912	0.10048406201927601	0.09759149924978283	0.009754059285943306	0.12612213590077204	0.009653065104926917	0.12481625850494993
5.649447838681973	0.35559349198091333	0.35431155093867006	0.3969124788049307	0.39405915830882976	0.41807823578894904	0.4144312364750327	0.43885744683187455	0.4344414095840896	0.4773496267549776	0.47153958426529025	0.10032803536828497	0.09744017275032951	0.009684047574608279	0.12597135823763494	0.009583768580831098	0.124666915583731
5.6834886038631165	0.355972115378301	0.3546847901120478	0.3972575174766864	0.3944001495988661	0.4184066960957241	0.41475629538665276	0.4391701990064535	0.43475135134934134	0.4776349930127246	0.4718231014222812	0.10017210986551273	0.09728894340918491	0.009614399843592025	0.125818947750858	0.009514832446243737	0.12451595754934885
5.717734481778674	0.3563504838507952	0.3550577728318039	0.39760220591650025	0.3947407926840472	0.41873475663138277	0.41508095833972847	0.43948250165258423	0.43506084919420723	0.47791981400027467	0.4721060823987144	0.10001628733425563	0.09713781299781894	0.009545114570382651	0.12566489889398724	0.00944625519191522	0.12436337890815707
5.75218670833605	0.35672859213819147	0.35543049392312503	0.3979465395209403	0.39508108301978656	0.4190624131141942	0.4154052210989419	0.43979435079381524	0.4353698991772767	0.47820408627583133	0.47238852376921114	0.09986056960320004	0.09698678329296703	0.009476190237762694	0.1255092061145433	0.009378035313846844	0.1242091741603133
5.786846526889619	0.35710643495749034	0.3558029481888477	0.39829051366925666	0.3954210160444195	0.4193896612479328	0.41572907941461773	0.4401057424420078	0.4356784973454877	0.47848780639122546	0.47267042210186394	0.09970495850643059	0.0968358560766406	0.009407625333792247	0.12535186385396457	0.009310171313288151	0.12405333779980765
5.821715188285586	0.35748400700286825	0.3561751304094303	0.39863412372336093	0.39576058717918305	0.41971649672186356	0.4160525290227081	0.440416672597326	0.4359866397341164	0.47877097089191734	0.4729517739582377	0.09954945588343975	0.09668503313613508	0.009339418351804518	0.12519286654796247	0.00924266169673782	0.12389586431507382
5.856793950907131	0.35786130294564983	0.35654703534292514	0.39897736502780623	0.3960997918281966	0.42004291521072634	0.41637556564477807	0.44072713724822843	0.43629432236676813	0.4790535763169998	0.47323257589337236	0.0993940635791399	0.09653431626403994	0.00927156779039695	0.12503220862645037	0.009175504975921456	0.12373674818856273
5.892084080719833	0.3582383174342791	0.3569186577249505	0.3993202329097668	0.3964386253784412	0.42036891237472157	0.41669818498798955	0.44103713237145714	0.4366015412553668	0.47933561919919965	0.4735128244557841	0.0992387834438704	0.09638370725824788	0.009204072153401022	0.12486988451357206	0.009108699667766729	0.12357598389699831
5.927586851317345	0.3586150450942919	0.35728999226866315	0.39966272267901837	0.39677708319973987	0.4206944838594945	0.41702038274508707	0.44134665393202915	0.43690829240014606	0.4796170960648813	0.473792516187467	0.09908361733341049	0.09623320792196692	0.009136929949891126	0.12470588862801435	0.009042244294419355	0.12341356591161912
5.963303543967366	0.35899148052828894	0.35766103366473134	0.40000482962791956	0.39711516064473934	0.4210196252961222	0.41734215459438373	0.44165569788322856	0.43721457178964024	0.4798980034340493	0.47407164762389625	0.09892856710898942	0.09608282006372841	0.009070139694171253	0.12454021538312077	0.008976137383216454	0.12324948869823515
5.999235447657878	0.3593676183159083	0.358031776581308	0.4003465490313917	0.3974528530488902	0.421344332301099	0.41766349619974674	0.44196426016659635	0.4375203754006752	0.4801783378203524	0.4743502152940298	0.09877363463729703	0.09593254549739905	0.009003699905750118	0.12437285918676366	0.008910377466675001	0.12308374671719946
6.035383859143656	0.3597434530137985	0.35840221566400415	0.4006878761469013	0.3977901557304285	0.4216686004763222	0.41798440321058333	0.44227233671192334	0.43782569919835984	0.48045809573108583	0.474628215720312	0.09861882179049539	0.0957823860421921	0.008937609109335831	0.12420381444157158	0.008844963082475843	0.12291633442364969
6.071750082993084	0.3601189791555922	0.3587723455358627	0.4010288062144401	0.39812706399035724	0.4219924254090794	0.41830487126182786	0.4425799234372415	0.4381305391360782	0.4807372736671958	0.4749056454186753	0.09846413044623199	0.09563234352267855	0.008871865834830572	0.12403307554521348	0.008779892773461029	0.12274724626755074
6.108335431635222	0.36049419125188037	0.35914216079733263	0.4013693344565084	0.3984635731124289	0.4223158026720347	0.4186248959739275	0.4428870162488167	0.4384348911554805	0.48101586812328373	0.4751825008985446	0.09830956248764962	0.09548241976879718	0.008806468617307495	0.12386063689015714	0.008715165087619603	0.12257647669386529
6.145141225407182	0.3608690837901857	0.3595116560262438	0.40170945607809616	0.3987996783631267	0.4226387278232161	0.41894447295283044	0.44319361104114063	0.43873875118647643	0.4812938755876094	0.4754587786628403	0.09815511980340032	0.09533261661586961	0.008741415997005397	0.12368649286413813	0.00865077857807428	0.12240402014263907
6.182168792601758	0.3612436512349378	0.35988082577778086	0.40204916626666587	0.39913537499164764	0.42296119640600266	0.4192635977899723	0.4434997036969238	0.43904211514722685	0.48157129254209624	0.47573447520798195	0.09800080428765708	0.09518293590461022	0.008676706519318955	0.12351063785007454	0.008586731803063685	0.1222298710490719
6.2194194695153895	0.36161788802744793	0.36024966458445934	0.4023884601921353	0.39947065822988576	0.4232832039491127	0.41958226606226423	0.4438052900870892	0.4393449789441374	0.48184811546233625	0.4760095870238924	0.09784661784012821	0.09503337948113956	0.008612338734780067	0.12333306622615225	0.008523023325944123	0.12205402384371666
6.256894600496366	0.3619917885858837	0.3606181669561007	0.40272733300686053	0.3998055232924144	0.4236047459665908	0.41990047333208047	0.44411036607076476	0.43964733847185056	0.48212434081759403	0.47628411059400166	0.09769256236606956	0.09488394919699704	0.00854831119904631	0.12315377236600966	0.0084596517151585	0.12187647295245085
6.294595537993358	0.36236534730524494	0.36098632737980757	0.40306577984561887	0.40013996537647	0.42392581795779705	0.4202182151472465	0.4444149274952775	0.43994918961323976	0.48239996507081256	0.4765580423952518	0.09753863977629938	0.09473464690915505	0.008484622472897385	0.12297275063899349	0.008396615544246089	0.12169721279677503
6.332523642604218	0.3627385585573392	0.36135414031994056	0.40340379582559355	0.4004739796619363	0.4242464154073954	0.4205354870410282	0.4447189701961478	0.4402505282394031	0.4826749846786193	0.4768313788981014	0.09738485198721154	0.09458547448003143	0.008421271122213803	0.12278999541001667	0.008333913391814107	0.12151623779384124
6.370680283125076	0.36311141669075814	0.36172160021809435	0.40374137604635646	0.40080756131132766	0.424566533785342	0.42085228453211976	0.445022489997083	0.440551350209657	0.48294939609133086	0.47710411656653107	0.09723120092079135	0.09443643377750532	0.008358255717965335	0.1226055010397431	0.008271543841527063	0.121333542356453
6.40906683659976	0.36348391603085356	0.36208870149307404	0.4040785155898533	0.4011407054697738	0.42488616854687494	0.4211686031246332	0.445325482709972	0.4408516513715301	0.48322319575295936	0.4773762518580478	0.09707768850462875	0.09428752667492861	0.008295574836203023	0.12241926188487184	0.008209505482104973	0.12114912089342056
6.447684688369473	0.3638560508797144	0.3624554385408726	0.40441520952038795	0.4014734072650045	0.42520531513250376	0.421484438308088	0.445627944134881	0.44115142756075887	0.48349638010121954	0.4776477812236917	0.09692431667193578	0.09413875505114455	0.00823322705804408	0.1222312722980945	0.008147796907294946	0.12096296780953253
6.486535232122802	0.3642278155161439	0.3628218057346483	0.4047514528846074	0.4018056618073348	0.42552396896799916	0.4217997855574005	0.44592987006004753	0.4414506746012818	0.48376894556753447	0.4779187011080412	0.09677108736156032	0.09399012079049983	0.008171210969662113	0.1220415266282231	0.00808641671587651	0.12077507750564109
6.525619869945995	0.3645992041956365	0.3631877974247016	0.4050872407114868	0.4021374641896494	0.4258421254643826	0.42211464033287377	0.44623125626187665	0.4417493883052343	0.4840408885770429	0.47818900794921915	0.09661800251800397	0.09384162578286193	0.008109525162265818	0.1218500192204317	0.0080253635116323	0.12058544437886098
6.564940012373588	0.3649702111503559	0.36355340793845403	0.4054225680123154	0.4024688094873897	0.42615978001791804	0.4224289980801886	0.4465320985049365	0.442047564472945	0.4843122055486068	0.4784586981789	0.0964650640914369	0.09369327192363382	0.008048168232107855	0.12165674441627061	0.007964635903355166	0.12039406282279685
6.604497078439295	0.36534083058911293	0.3639186315804256	0.40575742978068213	0.40279969275853855	0.4264769280101015	0.4227428542303938	0.4468323925419547	0.4423451988929312	0.48458289289481826	0.47872776822231566	0.09631227403771699	0.09354506111377217	0.007987138780437775	0.12146169655372319	0.00790423250481087	0.12020092722733011
6.644292495727218	0.3657110566973437	0.36428346263221395	0.4060918209924618	0.40313010904360697	0.42679356480765246	0.4230562041998969	0.44713213411381414	0.4426422873418945	0.4848529470220073	0.4789962144982632	0.09615963431840492	0.0933969952598018	0.007926435413528665	0.12126486996758956	0.00784415193474608	0.12000603197910209
6.684327700423376	0.3660808836370887	0.36464789535247344	0.4064257366058022	0.40346005336562113	0.42710968576250613	0.4233690433904563	0.4474313189495508	0.4429388255847186	0.4851223643302514	0.4792640334191124	0.09600714690078388	0.09324907627383557	0.007866056742633631	0.12106625898938717	0.0077843928168732646	0.11980937146152826
6.724604137367524	0.3664503055469709	0.3650119239768932	0.40675917156110986	0.4037895207301085	0.42742528621180376	0.4236813671891721	0.44772994276634964	0.44323480937446463	0.485391141213382	0.4795312213908129	0.09585481375787715	0.09310130607358992	0.007806001383987571	0.12086585794743598	0.007724953779843169	0.1196109400547698
6.76512326010531	0.36681931654217587	0.36537554271817785	0.40709212078103824	0.40411850612508565	0.42774036147788613	0.42399317096847855	0.4480280012695431	0.44353023445236894	0.48565927405899467	0.47979777481290276	0.09570263686846685	0.0929536865824033	0.007746267958793851	0.12066366116727067	0.007665833457251026	0.11941073213608888
6.805886530940724	0.3671879107144306	0.3657387457660271	0.4074245791704749	0.4044470045210458	0.428054906868285	0.4243044500861365	0.4483254901526083	0.44382509654784114	0.48592675924845835	0.48006369007851674	0.09555061821711305	0.09280621972925647	0.007686855093210099	0.12045966297149846	0.007607030487609023	0.11920874207982024
6.846895420988873	0.3675560821319838	0.36610152728711526	0.4077565416165293	0.4047750108709467	0.4283689176757168	0.4246151998852255	0.4486224050971654	0.444119391378461	0.48619359315692406	0.4803289635743949	0.0953987597941742	0.0926589074487894	0.0076277614183304365	0.12025385767999808	0.007548543514343642	0.11900496425749907
6.888151410229076	0.36792382483958586	0.366463881425072	0.40808800298852077	0.40510252011019826	0.4286823891780745	0.4249254156941373	0.4489187417729758	0.44441311464997685	0.4864597721533349	0.48059359168089194	0.0952470635958268	0.09251175168132207	0.0075689855701854825	0.12004623961017558	0.007490371185780553	0.1187993930382163
6.92965598755826	0.36829113285846915	0.3668258023004637	0.4084189581379675	0.40542952715665237	0.4289953166384226	0.42523509282656935	0.44921449583794154	0.44470626205630465	0.4867252926004372	0.4808575707719865	0.09509553162408627	0.09236475437287382	0.007510526189716593	0.11983680307692168	0.007432512155132187	0.11859202278844805
6.971410650844719	0.36865800018632927	0.367187284010773	0.4087494018985751	0.40575602691059043	0.42930769530498963	0.42554422658151786	0.44950966293810385	0.44499882927952633	0.4869901508547899	0.4811208972152909	0.09494416588682797	0.09221791747518515	0.007452381922760765	0.11962554239276812	0.007374965080474638	0.11838284787233988
7.01341690698215	0.3690244207973055	0.3675483206303819	0.4090793290862259	0.4060820142547138	0.42961952041116286	0.4258528122432724	0.44980423870764313	0.44529081198988907	0.4872543432667763	0.48138356737206167	0.09479296839780901	0.09207124294573608	0.007394551420058626	0.11941245186820026	0.007317728624752107	0.11817186265184887
7.055676271944047	0.36939038864196266	0.36790890621055194	0.4094087344989681	0.40640748405413235	0.42993078717548305	0.42616084508141017	0.4500982187688786	0.44558220584580494	0.487517866180615	0.4816455775972095	0.09464194117669103	0.09192473274777033	0.0073370333372251295	0.11919752581169973	0.007260801455755583	0.11795906148689994
7.098190270838397	0.36975589764727224	0.3682690347794074	0.4097376129170063	0.4067324311563555	0.43024149080163915	0.42646832035079074	0.450391598732269	0.4458730064938513	0.48778071593437194	0.48190692423931075	0.09449108624906212	0.09177838885031557	0.007279826334731787	0.11898075852967338	0.007204182246104196	0.11774443873538587
7.1409604379627405	0.3701209417165949	0.3686287003419162	0.4100659591026909	0.40705685039128103	0.43055162647846296	0.4267752332915509	0.45068437419641266	0.44616320956877054	0.48804288885997177	0.4821676036406187	0.09434040564646104	0.09163221322820775	0.0072229290779031174	0.11876214432686538	0.007147869673242546	0.11752798875343728
7.183988316859528	0.37048551472966224	0.36898789687987354	0.4103937678005094	0.40738073657118723	0.4308611893799257	0.4270815791291008	0.4509765407480488	0.44645281069347087	0.48830438128321135	0.4824276121370746	0.09418990140639996	0.09148620786211129	0.0071663402369130935	0.11854167750648514	0.0070918624194247215	0.11730970589552214
7.227275460371831	0.3708496105425596	0.3693466183518839	0.41072103373707675	0.40770408449072254	0.4311701746651333	0.4273873530741189	0.45126809396205947	0.446741805479028	0.48856518952377187	0.48268694605832074	0.09403957557239075	0.09134037473854634	0.007110058486748727	0.11831935237016467	0.007036159171695644	0.11708958451463047
7.270823430699384	0.37121322298770904	0.3697048586933451	0.41104775162112694	0.408026888926898	0.4314785774783232	0.4276925503225492	0.4515590294014706	0.4470301895246859	0.48882530989523265	0.4829456017277123	0.09388943019396799	0.09119471584990926	0.007054082507216286	0.11809516321821434	0.0069807586218884055	0.11686761896233122
7.31463379945495	0.3715763458738517	0.3700626118164306	0.41137391614350427	0.40834914463907773	0.43178639294886034	0.42799716605559696	0.45184934261745424	0.4473179584178592	0.48908473870508434	0.4832035754623305	0.09373946732671536	0.09104923319450067	0.0069984109829173136	0.11786910434975084	0.006925659466600287	0.11664380358892856
7.358708147721062	0.3719389729860319	0.37041987161007395	0.41169952197715526	0.4086708463689717	0.43209361619123504	0.42830119543972595	0.452139029149332	0.4476051077341351	0.48934347225474367	0.48346086357299606	0.09358968903229326	0.09090392877654836	0.006943042603244187	0.11764117006288188	0.006870860407187429	0.11641813274363244
7.403048066107065	0.37230109808558065	0.3707766319399525	0.4120245637771213	0.40899198884062793	0.4324002423050599	0.42860463362665596	0.452428084524577	0.4478916330372763	0.4896015068395673	0.48371746236428254	0.09344009737846273	0.09075880460623446	0.006887976062361467	0.11741135465479147	0.006816360149750622	0.11619060077481436
7.447655154806527	0.3726627149100994	0.37113288664847177	0.41234903618053104	0.40931256676042505	0.4327062663750681	0.4289074757533606	0.45271650425881793	0.4481775298792241	0.48985883874886765	0.4839733681345315	0.09329069443911527	0.0906138626997213	0.006833210059190797	0.11717965242186779	0.00676215740511843	0.11596120202995053
7.49253102365499	0.37302381717344446	0.3714886295547498	0.412672933806593	0.4096325748170654	0.433011683471111	0.4292097169420647	0.45300428385584285	0.4484627938001016	0.4901154642659279	0.484228577175866	0.0931414822943008	0.09046910507917878	0.0067787432974126816	0.11694605765998745	0.006708250888842748	0.11572993085583505
7.537677292188054	0.3733843985657114	0.37184385445460216	0.41299625125658973	0.4099520076815681	0.4333164886481575	0.4295113523002438	0.45329141880760326	0.44874742032821785	0.49037137966801814	0.4844830857742065	0.09299246303025462	0.09032453377281256	0.006724574485423851	0.11671056466447283	0.006654639321165945	0.11549678159873622
7.583095589699846	0.37374445275321955	0.37219855512052663	0.41331898311387044	0.4102708600072632	0.4336206769462922	0.42981237692062163	0.45357790459421826	0.4490314049800717	0.49062658122641073	0.484736890209286	0.09284363873942812	0.09018015081489117	0.006670702336356804	0.11647316773033367	0.00660132142703862	0.11526174860465233
7.628787555301809	0.37410397337849755	0.37255272530168937	0.41364112394384606	0.41058912642978584	0.43392424339071556	0.4301127858811712	0.4538637366839809	0.44931474326035775	0.4908810652063991	0.48498998675466654	0.09269501152051891	0.0900359582457769	0.006617125568049609	0.11623386115249446	0.006548295936085857	0.11502482621945376
7.674754837981857	0.37446295406026836	0.37290635872390954	0.41396266829398265	0.4109068015670702	0.4342271829917432	0.4304125742451131	0.45414891053336254	0.4495974306619701	0.4911348278673135	0.48524237167775525	0.09254658347850146	0.08989195811195377	0.006563842903031691	0.11599263922587966	0.006495561582585907	0.11478600878868406
7.720999096663877	0.37482138839343454	0.37325944908964587	0.41428361069379693	0.4112238800193446	0.4345294907448063	0.4307117370609154	0.45443342158701916	0.4498794626660084	0.49138786546253926	0.4854940412398217	0.09239835672465717	0.08974815246605818	0.006510853068514066	0.11574949624542796	0.006443117105482621	0.1145452906581994
7.767522000267617	0.37517926994906464	0.3736119900779829	0.414603945654851	0.4115403563691271	0.43483116163045193	0.4310102693622957	0.4547172652777978	0.4501608347417845	0.4916401742395353	0.48574499169601515	0.09225033337660785	0.08960454336690996	0.006458154796382232	0.1155044265065186	0.006390961248351701	0.11430266617406915
7.814325227768903	0.3755365922743789	0.3739639753446167	0.4149236676707478	0.4118562251812198	0.43513219061434455	0.4313081661682198	0.45500043702674375	0.45044154234682826	0.4918917504398527	0.4859952192953828	0.09210251555834857	0.08946113287954614	0.00640574682317574	0.11525742430492869	0.006339092759398923	0.11405812968268947
7.861410468260233	0.3758933488927354	0.3743153985218421	0.41524277121712677	0.41217148100270606	0.43543257264726676	0.43160542248290495	0.455282932243107	0.4507215809268946	0.49214259029915436	0.4862447202808878	0.09195490540028063	0.08931792307524926	0.006353627890065994	0.1150084839370038	0.006287510391438822	0.11381167553113869
7.908779421011744	0.37624953330361705	0.3746662532185397	0.4155612507516605	0.412486118362946	0.4357323026651214	0.43190203329582016	0.4555647463243505	0.4510009459159713	0.4923926900472344	0.486493490889429	0.0918075050392451	0.08917491603158424	0.006301796742870458	0.11475759969994215	0.0062362129018884715	0.11356329806710619
7.956433795532517	0.3766051389826179	0.3750165330201624	0.4158791007140506	0.4128001317735733	0.43603137558893396	0.4321979935816889	0.4558458746561586	0.45127963273628585	0.49264204590803895	0.48674152735185966	0.09166031661856017	0.08903211383242954	0.006250252132013578	0.11450476589186565	0.006185199052748835	0.11331299163919084
8.004375311632296	0.3769601593814308	0.3753662314887237	0.4161963155260254	0.4131135157284919	0.436329786324855	0.43249329830049144	0.4561263126124452	0.45155763679831507	0.49289065409968685	0.4869888258930084	0.09151334228805376	0.08888951856801398	0.0061989928125223415	0.11424997681199045	0.006134467610595884	0.11306075059709997
8.052605699483543	0.3773145879278341	0.37571534216278474	0.41651288959133637	0.413426264703874	0.43662752976416336	0.4327879423974681	0.45640605555536323	0.451834953500793	0.4931385108344914	0.4872353827316991	0.09136658420410287	0.08874713233495042	0.006148017544014728	0.1139932267606838	0.006084017346567272	0.11280656929167776
8.101126699683881	0.3776684180256794	0.3760638585574422	0.4168288172957564	0.4137383731581569	0.43692460078326917	0.4330819208031219	0.456685098835314	0.45211157823072035	0.49338561231898154	0.48748119408077245	0.09122004452966888	0.08860495723627261	0.006097325090683725	0.11373451003980506	0.006033847036340134	0.11255044207514686
8.149940063318896	0.37802164305487923	0.3764117741643167	0.41714409300707694	0.4140498355320418	0.4372209942437184	0.43337522843322307	0.4569634377909575	0.45238750636337427	0.493631954753926	0.4877262561471075	0.09107372543433769	0.08846299538147179	0.0060469142212893345	0.11347382095287628	0.005983955460136414	0.1122923633012789
8.199047552025359	0.3783742563713952	0.37675908245154144	0.4174587110751076	0.4143606462484918	0.437516704992197	0.4336678601888129	0.4572410677492232	0.45266273326231854	0.4938775343343551	0.4879705651316442	0.09092762909435667	0.08832124888653396	0.005996783709138143	0.11321115380499691	0.005934341402685561	0.1120323273254229
8.248450938054788	0.3787262513072256	0.3771057768637497	0.4177726658316736	0.4146707997127304	0.4378117278605352	0.43395981095620795	0.4575179840253202	0.4529372542794141	0.4941223472495846	0.488214117229406	0.09078175769267523	0.08817971987397993	0.005946932332076216	0.11294650290328434	0.005885003653238741	0.11177032850498847
8.298152004337403	0.3790776211703947	0.3774518508220651	0.4180859515906159	0.4149802903122419	0.4381060576657136	0.4342510756070065	0.45779418192275045	0.4532110647548311	0.4943663896832415	0.48845690862952346	0.09063611341898627	0.08803841047290285	0.005897358872468672	0.11267986255693074	0.00583594100552709	0.11150636119926105
8.348152544546481	0.37942835924494034	0.37779729772408943	0.4183985626477893	0.4152891124167693	0.4383996892098677	0.43454164899809194	0.45806965673331884	0.453484160017059	0.49460965781328675	0.48869893551525834	0.09049069846976664	0.08789732281900878	0.0058480621171943525	0.11241122707730256	0.0057871522577714885	0.11124041976977139
8.398454363163072	0.3797784587909038	0.3781421109438928	0.4187104932810639	0.41559726037831535	0.4386926172802952	0.4348315259716411	0.4583444037371476	0.4537565353829205	0.49485214781204295	0.4889401940640286	0.09034551504831971	0.08775645905465884	0.005799040857630722	0.11214059077835259	0.005738636212659465	0.11097249858045188
8.449059275541144	0.3801279130443176	0.3784862838320023	0.4190217377503241	0.4159047285311426	0.43898483664946175	0.43512070135512865	0.4586184182026882	0.45402818615758284	0.49509385584621934	0.48918068044743307	0.09020056536481895	0.0876158213289084	0.005750293889634328	0.11186794797643529	0.005690391677325657	0.11070259199762233
8.49996910797308	0.3804767152171955	0.3788298097153924	0.4193322902974693	0.41621151119177346	0.43927634207500776	0.4354091699613349	0.4588916953867356	0.4542991076345722	0.49533477807693893	0.48942039083127753	0.09005585163635187	0.08747541179755353	0.005701820013533698	0.11159329299073306	0.005642417463357141	0.1104306943905442
8.551185697755594	0.38082485849752207	0.3791726818974742	0.41964214514641546	0.4165176026589922	0.43956712829975675	0.43569692658835335	0.45916423053444205	0.4545692950957867	0.495574910659766	0.48965932137560203	0.08991137608696494	0.08733523262317104	0.005653618034117791	0.11131662014344101	0.0055947123867596815	0.11015680013122164
8.602710893256043	0.3811723360492414	0.37951489365808605	0.4199512965030954	0.41682299721384536	0.43985719005172247	0.4359839660195976	0.45943601887933216	0.45483874381151107	0.4958142497447346	0.48989746823470715	0.08976714094771035	0.08719528597516564	0.005605686760614681	0.11103792375972432	0.0055472752679568416	0.10988090359464309
8.654546553979111	0.3815191410122474	0.37985643825348303	0.4202597385554611	0.417127689119644	0.440146522044117	0.43627028302381005	0.45970705564331754	0.45510744904043093	0.4960527914763765	0.49013482755718224	0.08962314845669171	0.08705557402981343	0.005558025006685341	0.11075719816815877	0.005500104931773997	0.10960299915923599
8.706694550633951	0.3818652665023735	0.38019730891632847	0.4205674654734857	0.417431672621966	0.44043511897536086	0.43655587235507076	0.45997733603671337	0.45537540602964893	0.49629053199375156	0.4903713954859342	0.08947940085911346	0.08691609897030902	0.00551063159041032	0.11047443770080179	0.005453200207426789	0.10932308120669632
8.759156765201672	0.3822107056113835	0.38053749885568344	0.42087447140916573	0.41773494194865823	0.4407229755290908	0.4368407287528063	0.46024685525825415	0.45564261001470047	0.496527467430478	0.49060716815821676	0.08933590040732871	0.08677686298681396	0.005463505334267538	0.11018963669317827	0.005406559928498034	0.10904114412232957
8.811935091003267	0.3825554514069601	0.38087700125699825	0.42118075049652387	0.4180374913098394	0.4410100863741705	0.43712484694179904	0.46051560849511086	0.4559090562195698	0.4967635939147622	0.49084214170566	0.08919264936088953	0.08663786827650358	0.005416645065135839	0.109902789484849	0.005360182932943047	0.10875718229524978
8.865031432767935	0.3828994969326973	0.3812158092821032	0.42148629685161193	0.41833931489790366	0.4412964461647003	0.43740822163219817	0.46078359092290827	0.4561747398567072	0.4969989075694317	0.49107631225430104	0.08904964998659844	0.08649911704361624	0.005370049614263017	0.1096138904192685	0.005314068063054123	0.10847119011846473
8.918447706701835	0.3832428352080894	0.38155391606919953	0.4217911045725147	0.4186404068875237	0.44158204954002844	0.437690847519529	0.46105079770574287	0.45643965612704673	0.4972334045119664	0.4913096759246157	0.08890690455855903	0.08636061149950482	0.00532371781726404	0.10932293384406933	0.005268214165470297	0.10818316198920286
8.972185840557227	0.38358545922852244	0.38189131473285104	0.42209516773935335	0.4189407614356554	0.4418668911247612	0.4379727192847055	0.46131722399620173	0.45670380022002455	0.4974670808545324	0.491542228831551	0.08876441535823065	0.08622235386268699	0.00527764851410506	0.1090299141113178	0.005222620091142716	0.10789309230898425
9.02624777370205	0.38392736196526484	0.3822279983639751	0.4223984804142905	0.41924037268154163	0.4421509655287759	0.43825383159404013	0.4615828649353817	0.45696716731359743	0.49769993270401536	0.49177396708455673	0.08862218467448083	0.08608434635889868	0.005231840549092759	0.10873482557769876	0.005177284695334627	0.107600975483777
9.080635457189915	0.3842685363654582	0.38256396002983445	0.42270103664153363	0.4195392347467175	0.4424342673472322	0.43853417909925735	0.46184771565290905	0.45722975257426174	0.4979319561620554	0.49200488678761994	0.08848021480364278	0.08594659122114494	0.005186292770849477	0.10843766260437349	0.005132206837607622	0.10730680592428143
9.135350853830497	0.38460897535210864	0.38289919277402884	0.42300283044734094	0.41983734173501475	0.44271679116058416	0.43881375643750475	0.46211177126695935	0.45749155115707424	0.49816314732508193	0.4922349840392993	0.08833850804956853	0.08580909068975862	0.005141004032318541	0.10813841955774706	0.005087385381803866	0.1070105780461148
9.190395938260405	0.3849486718240778	0.38323368961648696	0.4233038558400266	0.42013468773256823	0.4429985315345952	0.43909255823136767	0.46237502688427956	0.457752558205672	0.4983935022843509	0.49246425493275986	0.08819706672368903	0.08567184701245172	0.0050959731907411765	0.10783709080928361	0.005042819196031889	0.1067122862698966
9.245772697014415	0.38528761865607414	0.38356744355345807	0.423604106809966	0.420431266807821	0.44327948302035003	0.43937057908888055	0.4626374776002089	0.45801276885229364	0.4986230171259806	0.4926926955558094	0.08805589314507241	0.08553486244437467	0.005051199107635629	0.10753367073554898	0.0049985071526594815	0.10641192502151853
9.301483128597186	0.3856258086986442	0.3839004475575047	0.42390357732960254	0.42072707301153084	0.443559640154269	0.43964781360354316	0.4628991184987008	0.45827217821780125	0.4988516879309896	0.49292030199093434	0.08791498964048149	0.08539813924817352	0.005006680648791839	0.10722815371880756	0.00495444812829593	0.10610948873241455
9.357529243555355	0.3859632347781645	0.3842326945774937	0.4242022613534534	0.421022100376777	0.4438389974581236	0.4399242563543332	0.4631599446523464	0.4585307814117025	0.49907951077533624	0.4931470703153382	0.08777435854443741	0.08526167969404817	0.00496241668427011	0.10692053414700808	0.004910641003778693	0.10580497183948978
9.413913064550128	0.3862998896968323	0.3845641775385898	0.4245001528181165	0.42131634291896686	0.4441175494390507	0.4401999019057224	0.4634199511223974	0.45878857353217395	0.4993064817299566	0.4933729966009793	0.08763400219928073	0.08512548605981407	0.004918406088361582	0.10661080641395415	0.004867084664160082	0.10549836878561791
9.47063662643026	0.3866357662326582	0.384894889342247	0.42479724564227833	0.4216097946358437	0.44439529058956856	0.4404747448076914	0.463679132958791	0.4590455496660842	0.49953259686080626	0.49359807691461016	0.08749392295523427	0.0849895606309613	0.004874647739598448	0.10629896491954582	0.004823777998702816	0.10518967401974066
9.527701976305488	0.38697085713945734	0.3852248228662018	0.42509353372672076	0.4219024495074944	0.4446722153875929	0.4407487795957466	0.4639374852001732	0.45930170488901895	0.49975785222890035	0.49382230731781807	0.08735412317046748	0.0848539057007192	0.004831140520724642	0.10598500406986489	0.004780719900853381	0.10487888199691042
9.585111173620431	0.3873051551468407	0.3855539709644649	0.4253890109543291	0.4221943014963573	0.4449483182964532	0.4410220007909354	0.46419500287392584	0.4595570342653051	0.49998224389035595	0.49404568386706443	0.08721460521116448	0.08471852357011878	0.004787883318694508	0.10566891827768643	0.004737909268230478	0.10456598717861709
9.642866290228868	0.387638652960208	0.38588232646731446	0.4256836711901009	0.42248534454723063	0.4452235937649109	0.44129440289986416	0.4644516809961914	0.45981153284803655	0.5002057678964351	0.4942682026137285	0.08707537145158785	0.0845834165480584	0.004744875024656814	0.10535070196233676	0.004695345002626805	0.10425098403304389
9.700969410468568	0.3879713432607385	0.38620988218128854	0.425977508281154	0.42277557258728193	0.4454980362271759	0.44156598041471556	0.46470751457190024	0.46006519567910104	0.5004284202935884	0.4944898596041486	0.08693642427414963	0.08444858695137011	0.004702114533930768	0.10503034955002022	0.004653026009979744	0.1039338670352663
9.75942263123647	0.3883032187053836	0.38653663088917767	0.4262705160567359	0.4230649795260568	0.44577164010292536	0.44183672781326677	0.4649624985947982	0.4603180177892058	0.5006501971234998	0.4947106508796664	0.08679776606948042	0.08431403710488548	0.004659600746006465	0.10470785547401817	0.004610951200360702	0.10361463066719523
9.818228062064373	0.3886342719268583	0.38686256535001784	0.42656268832823296	0.4233535592554887	0.44604439979732236	0.44210663955890733	0.465216628047474	0.46056999419790634	0.5008710944231324	0.4949305724766712	0.08665939923649967	0.08417976934150716	0.004617332564525789	0.10438321417493057	0.004569119487971118	0.10329326941813122
9.877387825195074	0.3889644955336333	0.38718767829908335	0.4268540188891805	0.42364130564990876	0.44631630970103525	0.44237571010065974	0.46546989790138843	0.4608211199136344	0.5010911082247748	0.4951496204266457	0.08652132618248871	0.08404578600227758	0.004575308897269537	0.10405642010083227	0.004527529791120699	0.10296977778479288
9.936904055658934	0.3892938821099267	0.38751196244787883	0.42714450151527217	0.42392821256605634	0.4465873641902572	0.44264393387319734	0.4657223031169037	0.4610713899337259	0.5013102345560885	0.4953677907562112	0.08638354932316547	0.08391208943644941	0.004533528656148977	0.10372746770752883	0.0044861810322154305	0.1026441502714448
9.996778901350961	0.3896224242156967	0.38783541048413356	0.4274341299643717	0.42421427384308985	0.44685755762672696	0.4429113052968662	0.46597383864331404	0.4613207992444521	0.5015284694401576	0.4955850794871768	0.08624607108275807	0.08377868200156048	0.004491990757182318	0.10339635145874126	0.004445072137748252	0.10231638139038068
10.05701452310831	0.3899501143866325	0.3881580150717932	0.4277228979765225	0.4244994833025977	0.44712688435774967	0.44317781877770474	0.46622449941887556	0.4615693428210489	0.5017458088955368	0.49580148263658624	0.08610889389408223	0.0836455660635065	0.00445069412049115	0.10306306582621971	0.004404202038283511	0.10198646566180969
10.117613094788254	0.3902769451341467	0.3884797688510127	0.4280107992739594	0.4247838347486094	0.44739533871621767	0.44344346870746565	0.46647428037083877	0.4618170156277486	0.5019622489363027	0.496016996216768	0.08597202019862057	0.08351274399661865	0.004409637670278688	0.10272760529001346	0.004363569668440093	0.10165439761421169
10.178576803346665	0.39060290894536687	0.38880066443814953	0.4282978275611202	0.4250673219676081	0.4476629150206332	0.4437082494636371	0.4667231764154803	0.46206381261781054	0.5021777855721056	0.4962316162353847	0.08583545244660035	0.08338021818373784	0.004368820334829326	0.10238996433886882	0.004323173966882532	0.10132017178459307
10.239907848916916	0.39092799828312785	0.3891206944257562	0.4285839765246577	0.4253499387285421	0.44792960757513095	0.443972155409466	0.46697118245813585	0.46230972873355486	0.5023924148082214	0.49644533869548557	0.08569919309707497	0.08324799101629592	0.004328241046488657	0.10205013747021496	0.0042830138763187975	0.10098378271875674
10.301608444889292	0.39125220558596296	0.38943985138257353	0.4288692398334517	0.42563167878283825	0.44819541066950075	0.44423518089398056	0.46721829339323506	0.46255475890639536	0.5026061326456065	0.4966581595955586	0.08556324461800868	0.08311606489439435	0.004287898741637264	0.10170811919030598	0.004243088343458101	0.10064522497121686
10.363680817990868	0.39157552326809597	0.38975812785352265	0.4291536111386218	0.4259125358644139	0.44846031857921115	0.4444973202520132	0.4674645041043346	0.46279889805687285	0.5028189350809509	0.496870074929583	0.0854276094863585	0.08298444222688624	0.004247792360703606	0.1013639040147325	0.004203396319030439	0.10030449310573886
10.426127208365882	0.3918979437194326	0.39007551635969834	0.4294370840735405	0.42619250368969097	0.44872432556543446	0.4447585678042262	0.4677098094641542	0.46304214109469083	0.5030308181067353	0.49708108068708523	0.08529229018816066	0.08285312543145955	0.0042079208481307084	0.10101748646840747	0.004163936757748399	0.09996158169538205
10.488949869656532	0.3922194593055517	0.390392009398361	0.4297196522538461	0.42647157595760893	0.4489874258750702	0.44501891785713404	0.4679542043346125	0.4632844829187501	0.5032417777112875	0.49729117285319296	0.08515728921861847	0.08272211693472169	0.004168283152369057	0.10066886108580775	0.004124708618309825	0.09961648532276968
10.552151069084381	0.39254006236769745	0.3907075994429301	0.43000130927745694	0.4267497463496396	0.4492496137407717	0.44527836470313126	0.46819768356686414	0.46352591841718566	0.5034518098788408	0.49750034740869326	0.08502260908219159	0.08259141917228538	0.004128878225871269	0.100318022411372	0.004085710863383607	0.09926919858040151
10.615733087532126	0.3928597452227699	0.39102227894297586	0.43028204872458525	0.42702700852980074	0.44951088338097156	0.44553690262051626	0.46844024200133705	0.46376644246740345	0.5036609105895925	0.49770860033008946	0.08488825229268539	0.08246103458885723	0.00408970502506234	0.09996496499942964	0.004046942459582148	0.0989197160705686
10.679698219625935	0.3931785001633163	0.3913360403242119	0.4305618641577511	0.4273033561446714	0.44977122899990774	0.44579452587351837	0.4686818744677707	0.4640060499361183	0.5038690758197655	0.49791592758966047	0.08475422137334494	0.082330965638327	0.004050762510341421	0.09960968341462717	0.004008402377463138	0.0985680324059075
10.744048773818252	0.39349631945752217	0.3916488759884874	0.4308407491217978	0.4275787828234065	0.45003064478765115	0.4460512287123248	0.46892257578525604	0.46424473567939223	0.5040763015416679	0.4981223251555209	0.0846205188569487	0.08220121478385833	0.0040120496460658295	0.09925217223218397	0.003970089591518011	0.09821414220951397
10.808787072471103	0.3938131953492023	0.3919607783137795	0.43111869714390655	0.42785328217775254	0.45028912492013334	0.44630700537310836	0.46916234076227453	0.46448249454267426	0.5042825837237584	0.49832778899168223	0.08448714728590367	0.08207178449798264	0.003973565400531953	0.09889242603793491	0.003932003080147961	0.09785804011519872
10.87391545193992	0.3941291200577914	0.39227173965418516	0.431395701733612	0.42812684780206356	0.4505466635591744	0.44656185007805554	0.46940116419673955	0.4647193213608405	0.5044879183307074	0.4985323150581153	0.08435410921234338	0.08194267726269239	0.003935308745965482	0.09853043942864304	0.0038941418256532856	0.09749972076748747
10.93943626265785	0.3944440857783341	0.39258175233991266	0.43167175638281796	0.4283994732733166	0.45080325485251166	0.4468157570353944	0.46963904087603797	0.46495521095823467	0.5046923013234641	0.49873589931081397	0.08422140719822817	0.0818138955695385	0.0038972786585138586	0.09816620701231216	0.0038565048142267244	0.09713917882208989
11.00535186922059	0.3947580846814761	0.3928908086772739	0.43194685456581333	0.4286711521511291	0.45105889293383006	0.4470687204394251	0.4698759655770725	0.4651901581487109	0.5048957286593221	0.49893853770186025	0.0840890438154455	0.08168544191972804	0.003859474118223627	0.09779972340832899	0.0038190910359392483	0.0967764089462122
11.071664650471687	0.39507110891345376	0.39319890094867543	0.4322209897392889	0.42894187797777483	0.4513135719227908	0.447320734470549	0.470111933066305	0.46542415773567564	0.5050981962919873	0.49914022617949005	0.08395702164591307	0.08155731882422443	0.0038218941090351066	0.09743098324759103	0.0037818994847231835	0.09641140581844354
11.138376999588447	0.3953831505960838	0.3935060214126101	0.4324941553423536	0.42921164427820163	0.4515672859250631	0.4475717932952996	0.47034693809980055	0.46565720451213144	0.5052997001716465	0.49934096068816086	0.08382534328168444	0.08142952880384868	0.00378453761876818	0.09705998117298975	0.0037449291583593336	0.09604416412931016
11.205491324168262	0.3956942018267535	0.39381216230364796	0.43276634479655185	0.4294804445600489	0.4518200290323549	0.4478218910663733	0.47058097542327293	0.46588929326072165	0.5055002362450387	0.49954073716862046	0.08369401132505608	0.08130207438938362	0.0037474036391031973	0.09668671183945321	0.0037081790584680974	0.09567467858133227
11.273010046315514	0.39600425467841	0.39411731583242743	0.43303755150588136	0.42974827231366525	0.45207179532244485	0.4480710219226616	0.47081403977213004	0.466120418753775	0.5056998004555254	0.49973955155797695	0.0835630283886749	0.08117495812167856	0.003710491165576979	0.09631116991414501	0.0036716481904930376	0.09530294388925142
11.340935602728974	0.3963133011995488	0.3944214741856455	0.43330776885680977	0.4300151210121265	0.45232257885921423	0.44831917998928245	0.47104612587152034	0.4663505757533523	0.5058983887431637	0.4999373997897695	0.08343239709565031	0.08104818255175794	0.0036737991975632767	0.095933350076848	0.0036353355636880025	0.09492895478032892
11.409270444789758	0.3966213334142035	0.3947246295260489	0.4335769902182938	0.4302809841112548	0.45257237369268094	0.4485663593776143	0.4712772284363819	0.466579759011293	0.5060959970447818	0.5001342777940417	0.08330212007966803	0.0809217502409292	0.003637326738266111	0.09555324702017742	0.003599240191113573	0.09455270599472954
11.478017038649782	0.39692834332193355	0.3950267739924236	0.4338452089417971	0.4305458550496368	0.4528211738590324	0.44881255418532934	0.47150734217148915	0.46680796326926355	0.5062926212940532	0.5003301814974156	0.08317219998510188	0.08079566376089585	0.0036010727946984566	0.09517085544965198	0.0035633610896064205	0.09417419228537938
11.547177865320764	0.3972343228978132	0.39532789969958493	0.4341124183613087	0.4308097272486434	0.4530689733806601	0.44905775849642704	0.47173646177150347	0.4670351832588057	0.5064882574215744	0.5005251068231661	0.08304263946713417	0.08066992569386937	0.0035650363776742466	0.0947861700840491	0.003527697279779307	0.09379340841850592
11.616755420763786	0.3975392640924188	0.3956279987383674	0.4343786117933625	0.4310725941124486	0.45331576626619424	0.44930196638126974	0.4719645819210235	0.46726141370138635	0.5066829013549435	0.5007190496912988	0.08291344119187304	0.08054453863268557	0.003529216501802157	0.09439918565583127	0.0034922477860108714	0.09341034917385116
11.686752215979308	0.3978431588318167	0.3959270631756139	0.4346437825370562	0.43133444902805	0.4535615465105399	0.4495451718966177	0.4721916972946357	0.4674866493084485	0.5068765490188402	0.5009120060186276	0.08278460783647357	0.08041950518092197	0.003493612185460737	0.09400989691100392	0.0034570116364207593	0.09302500934481372
11.75717077709787	0.3981459990175504	0.3962250850541645	0.4349079238740713	0.4315952853652885	0.45380630809491257	0.44978736908566525	0.47241780255696797	0.46771088478146206	0.5070691963351067	0.5011039717188547	0.08265614208926239	0.08029482795301676	0.0034582224507881953	0.09361829860957016	0.0034219878628660716	0.09263738373871888
11.82801364547121	0.39844777652662733	0.39652205639284527	0.435171029068692	0.43185509647686904	0.45405004498687496	0.4500285519780775	0.47264289236274104	0.46793411481197705	0.507260839222831	0.5012949427026515	0.08252804664986266	0.08017050957439152	0.003423046323679735	0.09322438552587187	0.0033871755009275972	0.09224746717708854
11.899283377763982	0.39874848321150524	0.39681796918645673	0.4354330913678267	0.4321138756983809	0.4542927511403751	0.4502687145900276	0.47286696135682427	0.4681563340816764	0.5074514735984315	0.5014849148777412	0.0824003242293219	0.08004655268157457	0.0033880828337613522	0.09282815244856124	0.0033525735898920495	0.09185525449582599
11.970982546046038	0.39904811090007786	0.39711281540576115	0.4356941040010274	0.43237161634831905	0.45453442049578296	0.45050785092423445	0.47309000417428915	0.46837753726243064	0.5076410953757418	0.5016738841489822	0.08227297755024181	0.07992295992232773	0.0033533310143840644	0.09242959418102714	0.0033181811727449606	0.0914607405455854
12.043113737885237	0.39934665139566133	0.39740658699747095	0.4359540601805113	0.43262831172810573	0.454775046979931	0.450745954970002	0.47331201544046697	0.4685977190163533	0.5078297004661	0.5018618464184554	0.08214600934691181	0.07979973395577421	0.003318789902615915	0.09202870554177878	0.0032839972961573594	0.0910639201919139
12.115679556440844	0.39964409647697846	0.39769927588423487	0.436212953101181	0.43288395512211175	0.45501462450615204	0.45098302070325774	0.47353298977100466	0.4688168739958568	0.5080172847784362	0.5020487975855495	0.08201942236544324	0.07967687745252953	0.0032844585392162173	0.0916254813643036	0.0032500210104697835	0.09066478831556424
12.188682620557461	0.39994043789814365	0.3979908739646256	0.43647077594064654	0.4331385397976788	0.4552531469743198	0.4512190420865934	0.4737529217719235	0.46903499684371047	0.5082038442193643	0.5022347335470513	0.08189321936390703	0.07955439309483482	0.003250335968632889	0.09121991649766414	0.003216251369681622	0.09026333981265111
12.26212556485955	0.40023566738864685	0.39828137311312534	0.43672752185924635	0.4333920590051411	0.45549060827088966	0.4514540130693045	0.4739718060396777	0.4692520821930977	0.5083893746932729	0.5024196501972341	0.08176740311247298	0.079432283576692	0.003216421238989131	0.09081200580656912	0.00318268743143868	0.08985956959497798
12.336011039846525	0.4005297766533377	0.39857076518011186	0.4369831840000699	0.4336445059778488	0.45572700226893964	0.4516879275874327	0.474189637161215	0.46946812466767646	0.508573872102421	0.5026035434279518	0.08164197639355218	0.07931055160400165	0.0031827134020669945	0.09040174417177127	0.0031493282570203007	0.0894534725902787
12.41034171198835	0.400822757372408	0.39885904199184363	0.437237755488979	0.43389587393219	0.4559623228282126	0.4519207795638065	0.4744064097140372	0.4696831188816387	0.5087573323470324	0.5027864091287308	0.08151694200194212	0.07918919989470401	0.003149211513298944	0.08998912649008162	0.0031161729113247105	0.08904504374240219
12.485120263821853	0.4011146012013745	0.3991461953504448	0.4374912294346307	0.43414615606761436	0.45619656379515855	0.4521525629080847	0.47462211826626294	0.4698970594397721	0.5089397513253929	0.5029682431868664	0.08139230274497367	0.07906823117892031	0.00311591463174965	0.08957414767489524	0.0030832204628632454	0.08863427801175305
12.560349394047481	0.40140529977106065	0.3994322170338892	0.43774359892849973	0.43439534556665615	0.45642971900297835	0.4523832715167992	0.4748367573766899	0.47010994093752206	0.5091211249339502	0.5031490414875183	0.08126806144266019	0.07894764819909936	0.0030828218201053303	0.08915680265613446	0.003050469983739479	0.08822117037533417
12.63603181762671	0.4016948446875781	0.3997170987959842	0.4379948570449012	0.4346434355949581	0.4566617822716666	0.452612899273399	0.4750503215948599	0.47032175796105563	0.5093014490674141	0.5033287999138106	0.0811442209278518	0.07882745371016521	0.003049932144667089	0.08873708638088829	0.0030179205496403405	0.08780571582708774
12.712170265880024	0.4019832275323077	0.4000008323663543	0.4382449968410147	0.43489041930129557	0.45689274740805813	0.4528414400482945	0.4752628054611244	0.47053250508732614	0.5094807196188594	0.5035075143469321	0.0810207840463892	0.07870765047966771	0.003017244675334929	0.08831499381344088	0.0029855712398245693	0.08738790937817953
12.78876748658549	0.40227043986187894	0.40028340945042273	0.43849401135690597	0.4351362898175999	0.4571226082058712	0.453068887698903	0.4754742035067097	0.4707421768841371	0.5096589324798295	0.5036851806662367	0.08089775365726219	0.07858824128793392	0.0029847584855837717	0.08789051993532837	0.0029534211371058383	0.08696774605719781
12.865826244077915	0.40255647320814963	0.40056482172939384	0.4387418936155519	0.43538104025898333	0.4573513584457545	0.45329523606969424	0.4756845102537853	0.47095076791021107	0.5098360835404432	0.5038617947493498	0.0807751326327701	0.07846922892822743	0.002952472652473226	0.08746365974610626	0.002921469327848314	0.08654522091050865
12.943349319348618	0.402841319078185	0.4008450608602349	0.438988636622864	0.4356246637237641	0.4575789918953339	0.4535204789922374	0.4758937202155325	0.47115827271525584	0.510012168689503	0.504037352472272	0.08065292385868558	0.07835061620690324	0.0029203862566156147	0.08703440826316466	0.002889714901948448	0.08612032900242639
13.0213395101458	0.4031249689542349	0.40112411847565604	0.4392342333677121	0.4358671532934906	0.4578055023092591	0.4537446102852481	0.47610182789621375	0.4713646858400338	0.510187183814604	0.5042118497094878	0.08053113023442136	0.07823240594357167	0.00288849838217331	0.08660276052215465	0.0028581569528207673	0.08569306541551214
13.099799631075467	0.40340741429371185	0.4014019861840907	0.4394786768219488	0.43610850203296664	0.458030883429252	0.4539676237546362	0.47630882779124356	0.47157000181643194	0.5103611248022467	0.5043852823340745	0.080409754673199	0.07811460097126177	0.0028568081168436343	0.0861687115773151	0.0028267945773889913	0.08526342525075847
13.178732513703073	0.40368864652916686	0.40167865556967425	0.43972195994043406	0.43634870299027717	0.4582551289841554	0.45418951319355455	0.4765147143872604	0.47177421516753215	0.5105339875379499	0.5045576462178133	0.08028880010222096	0.0779972041365875	0.002825314551846425	0.08573225650158633	0.002795626876073154	0.08483140362798736
13.258141006655675	0.4039686570682657	0.4019541181922235	0.43996407566105983	0.43658774919681353	0.45847823268998195	0.4544102723824483	0.4767194821622001	0.47197732040768425	0.5107057679063669	0.5047289372313035	0.08016826946284689	0.07788021829991898	0.0027940167819120454	0.08529339038696548	0.0027646529527793895	0.08439699568610592
13.338027975724735	0.4042474372937632	0.40222836558721375	0.4402050169047746	0.43682563366729965	0.45870018824996456	0.4546298950891053	0.47692312558536964	0.4721793120425794	0.5108764617914032	0.5048991512440766	0.08004816571077109	0.07776364633555521	0.002762913905268949	0.08485210834481904	0.0027338719148817248	0.08396019658326281
13.418396303969553	0.40452497856347797	0.4025013892657559	0.44044477657560877	0.4370623493998175	0.4589209893546071	0.45484837506870585	0.477125639117523	0.4723801845693235	0.5110460650763359	0.5050682841247137	0.07992849181620457	0.07764749113189907	0.0027320050236259164	0.08440840550592554	0.0027032828732131975	0.08352100149713237
13.49924889182131	0.4048012722102648	0.40277318071457296	0.4406833475606997	0.4372978893758337	0.45914062968173497	0.45506570606387503	0.4773270172109372	0.4725799324765138	0.5112145736439351	0.5052363317409655	0.07980925076405884	0.07753175559163708	0.002701289242173832	0.0839622770210866	0.0026728849420534218	0.08307940562528415
13.580588657187745	0.40507630954198764	0.40304373139597516	0.44092072273031724	0.43753224656022593	0.4593591028965491	0.4552818818047343	0.477527254309491	0.4727785502443158	0.5113819833765888	0.505403289959872	0.07969044555413504	0.07741644263192238	0.002670765669560371	0.0835137180611838	0.002642677239119262	0.08263540418539606
13.662418535558457	0.40535008184149035	0.4033130327478346	0.4411568949378891	0.43776541390130946	0.4595764026516765	0.4554968960089545	0.47772634484874327	0.47297603234454016	0.5115482901564277	0.5055691546478871	0.07957207920131394	0.07730155518455718	0.0026404334178766753	0.0830627238173065	0.0026126588855457378	0.0821889924154533
13.744741480110864	0.4056225803665675	0.40358107618355876	0.44139185702002665	0.4379973843308638	0.4597925225872253	0.45571074238180914	0.47792428325601305	0.47317237324072375	0.5117134898654541	0.505733921671003	0.07945415473575039	0.07718709619618576	0.002610291602656911	0.08260928950136304	0.002582829005877585	0.0817401655741321
13.827560461816718	0.40589379634993333	0.40384785309206306	0.44162560179655036	0.4382281507641596	0.46000745633083834	0.4559234146162287	0.4781210639504616	0.47336756738820773	0.5118775783856706	0.5058975868948777	0.07933667520307244	0.07707306862848129	0.002580339342856064	0.08215341034603796	0.0025531867280625953	0.08128891894108392
13.910878469549415	0.40616372099919085	0.4041133548377435	0.441858122070517	0.4384577060999864	0.4602211974977482	0.4561349063928562	0.4783166813431748	0.47356160923422186	0.5120405515992149	0.5060601461849656	0.07921964366457973	0.07695947545834486	0.0025505757608379476	0.0816950816053037	0.002523731183424971	0.08083524781700646
13.9946985101918	0.4064323454967982	0.4043775727604461	0.4420894106282437	0.43868604322067883	0.4604337396908328	0.45634521138010126	0.478511129837247	0.4737544932179652	0.5122024053884918	0.5062215954066478	0.07910306319745236	0.07684631967810217	0.00252099998237032	0.08123429855453423	0.0024944615066666564	0.08037914752416953
14.079023608744702	0.406699661000036	0.40464049817543807	0.4423194602393367	0.4389131549921454	0.4606450765006719	0.4565543232341985	0.4787044038278667	0.47394621377069185	0.5123631356363127	0.5063819304253669	0.07898693689495438	0.07673360429570517	0.002491611136606675	0.08077105649084615	0.002465376835853128	0.07992061340661394
14.163856808436103	0.40696565864097145	0.40490212237337553	0.4425482636567155	0.4391390342638948	0.46085520150560366	0.4567622355992628	0.4788964977024026	0.47413676531579546	0.5125227382260322	0.5065411471067636	0.07887126786664929	0.07662133233493869	0.0024624083560720322	0.08030535073336864	0.0024364763123916333	0.07945964083023682
14.24920117083096	0.407230329526423	0.4051624366202718	0.44277581361664037	0.43936367386906405	0.4610641082717832	0.4569689421073483	0.4790874058404915	0.4743261422688962	0.5126812090416911	0.5066992413168135	0.07875605923861359	0.0765095068356286	0.0024333907766567187	0.07983717662341405	0.0024077590810294147	0.07899622518336002
14.335059775941703	0.40749366473792314	0.40542143215746396	0.4430021028387388	0.43958706662444663	0.4612717903532399	0.457174436378506	0.4792771226141276	0.47451433903792883	0.5128385439681602	0.50685620892197	0.07864131415365662	0.07639813085385433	0.002404557537602159	0.07936652952497525	0.002379224289840387	0.07853036187688645
14.421435722339384	0.40775565533168	0.4056791002015783	0.44322712402603215	0.4398092053305202	0.46147824129193815	0.45737871202084435	0.4794656423877532	0.4747013500232323	0.5129947388912862	0.5070120457893064	0.07852703577154356	0.07628720746216533	0.0023759077814848872	0.07889340482478246	0.0023508710902069296	0.07806204634445635
14.50833212726552	0.40801629233853737	0.4059354319444946	0.4434508698649619	0.44003008277147454	0.46168345461783544	0.4575817626305873	0.47965295951834985	0.47488716961764027	0.5131497896980404	0.5071667477866606	0.07841322726922216	0.07617673974980158	0.0023474406542085546	0.07841779793265857	0.002322698636812337	0.07759127404290211
14.595752126744532	0.4082755667639342	0.4061904185533094	0.4436733330254169	0.4402496917152396	0.46188742384894454	0.45778358179213685	0.4798390683555318	0.47507179220657253	0.5133036922766697	0.507320310782785	0.07829989184105289	0.07606673082291626	0.00231915530499327	0.07793970428186014	0.00229470608762794	0.07711804045247561
14.683698875697011	0.4085334695878624	0.4064440511702977	0.4438945061607598	0.44046802491351394	0.4620901424913939	0.45798416307813317	0.4800239632416406	0.47525521216812877	0.5134564425168502	0.5074727306474942	0.07818703269904456	0.07595718380480343	0.002291050886356505	0.07745911932923377	0.002266892603900228	0.07664234107701873
14.772175548053516	0.40878999176482317	0.4066963209128742	0.44411438190785457	0.44068507510179333	0.46229160403949027	0.4581835000495174	0.4802076385118411	0.47543742387318394	0.5136080363098439	0.5076240032518207	0.07807465307309228	0.07584810183613074	0.0022631265541095402	0.07697603855561397	0.002239257350143742	0.07616417144450338
14.861185336869132	0.4090451242237822	0.40694721887355206	0.4443329528870923	0.4409008349993981	0.46249180197578105	0.4583815862555947	0.4803900884942182	0.4756184216854832	0.5137584695486569	0.5077741244681679	0.07796275621122058	0.0757394880751743	0.0022353814673397032	0.0764904574659937	0.0022117994941206476	0.07568352710703152
14.95073145443871	0.40929885786812326	0.4071967361199011	0.44455021170241904	0.4411152973095026	0.4626907297711182	0.4585784152340972	0.4805713075098758	0.4757981999617399	0.5139077381282005	0.5079230901704689	0.0778513453798297	0.07563134569805732	0.0022078147883961563	0.07600237158986545	0.0021845182068300772	0.07520040364116198
15.040817132412794	0.40955118357560005	0.4074448636945047	0.4447661509413621	0.4413284547191631	0.4628883808847221	0.4587739805112486	0.4807512898730374	0.47597675305173404	0.5140558379454554	0.5080708962343468	0.07774042386394878	0.0755236778989941	0.002180425682888565	0.07551177648153384	0.002157412662508129	0.07471479664843628
15.131445621914246	0.40980209219828767	0.40769159261491517	0.4449807631750573	0.44154029989934634	0.46308474876424705	0.45896827560182996	0.4809300298911466	0.4761540752984137	0.5142027648996388	0.508217538537278	0.07762999496748872	0.07541648789053981	0.0021532133196626724	0.0750186677202862	0.00213048203859989	0.07422670175544965
15.222620193655578	0.410051574562531	0.407936913873607	0.44519404095827575	0.44175082550495814	0.4632798268458464	0.45916129400924466	0.4811075218649708	0.47633016103799536	0.5143485148923728	0.5083630129587574	0.07752006201350323	0.07530977890383983	0.002126176870798968	0.07452304091079043	0.0021037255157581036	0.07373611461406426
15.31434413805701	0.4102996214688928	0.40818081843793014	0.44540597682945055	0.441960024174872	0.46347360855423964	0.45935302922558535	0.481283760088706	0.47650500460006784	0.5144930838278574	0.5085073153804675	0.07741062834445453	0.07520355418888727	0.0020993155115882622	0.07402489168329396	0.002077142277822297	0.07324303090196338
15.406620765365147	0.4105462236920993	0.40842329725005966	0.4456165633107034	0.44216788853195693	0.4636660873027787	0.45954347473170126	0.48145873885008134	0.47667860030769627	0.5146364676130442	0.5086504416864479	0.07730169732247995	0.07509781701478403	0.0020726284205307977	0.0735242156939222	0.0020507315118178937	0.07274744632259456
15.499453405772549	0.4107913719809845	0.4086643412269462	0.445825792907872	0.4423744111831068	0.46385725649351695	0.45973262399726617	0.48163245243046776	0.4768509424775291	0.5147786621578156	0.5087923877632718	0.07719327232966595	0.07499257067000616	0.0020461147793247036	0.07302100862507643	0.002024492407935785	0.0722493566057949
15.592845409537835	0.41103505705843324	0.4089039412602629	0.44603365811053614	0.44257958471926834	0.4640471095172771	0.4599204704808475	0.4818048951049866	0.47702202541990507	0.5149196633751641	0.5089331495002202	0.07708535676832749	0.07488781846267271	0.002019773772841571	0.07251526618540538	0.0019984241595270014	0.07174875750790477
15.686800147106629	0.41127726962132133	0.4091420882163518	0.44624015139204426	0.44278340171546965	0.4642356397537205	0.46010700762997575	0.4819760611426199	0.4771918434389622	0.5150594671813767	0.5090727227894628	0.07697795406129042	0.07478356372082098	0.00199360458912734	0.07200698411048734	0.001972525963080063	0.07124564481198092
15.781321009233178	0.4115180003404551	0.40937877293616776	0.44644526520954037	0.44298585473084834	0.4644228405714181	0.46029222888121435	0.4821459448063223	0.47736039083274867	0.5151980694962205	0.5092111035262399	0.07687106765217748	0.07467980979268547	0.0019676064193880904	0.0714961581628728	0.0019467970182218686	0.07074001432820864
15.87641140710273	0.41175723986050816	0.40961398623522166	0.4466489920039899	0.4431869363086799	0.46460870532792015	0.46047612766023144	0.48231454035313465	0.47752766189333445	0.5153354662431329	0.5093482876090477	0.07676470100570343	0.07457656004698106	0.0019417784579700559	0.07098278413234027	0.001921236527699488	0.07023186189425701
15.972074772454643	0.411994978799957	0.4098477189035208	0.44685132420020596	0.4433866389764061	0.46479322736982887	0.46065869738187143	0.48248184203429934	0.477693650906926	0.5154716533494133	0.5094842709398271	0.07665885760797181	0.07447381787319313	0.0019161199023600695	0.07046685783633677	0.0018958436973681714	0.0697211833753073
16.06831455770623	0.4122312077510145	0.4100799617055081	0.447052254206876	0.443584955245663	0.4649764000328701	0.4608399314502271	0.4826478440953766	0.4778583521539804	0.5156066267464195	0.5096190494241546	0.07655354096677652	0.07437158668186965	0.0018906299531633586	0.06994837512013419	0.0018706177361829113	0.06920797466459305
16.165134236077357	0.4124659172795606	0.4103107053799991	0.447251774416587	0.44378187761230836	0.46515821664196677	0.46101982325871393	0.482812540776363	0.4780217599093228	0.515740382369766	0.5097526189714364	0.07644875461191133	0.07426986990492113	0.0018653078140959956	0.06942733185717032	0.0018455578561784591	0.06869223168351368
16.262537301715792	0.41269909792507237	0.4105399406401171	0.4474498772058514	0.44397739855645	0.4653386705113124	0.4611983661901426	0.4829759263118113	0.47818386844226446	0.5158729161595257	0.5098849754951064	0.07634450209548246	0.07416867099592415	0.0018401526919746836	0.0689037239493615	0.0018206632724715455	0.06817395038208929
16.36052726982327	0.4129307402005508	0.41076765817322725	0.44764655493513306	0.44417151054247384	0.4655177549444459	0.4613755536167957	0.48313799493095216	0.4783446720167229	0.5160042240604349	0.5100161149128266	0.07624078699222674	0.0740679934304284	0.0018151637967029899	0.06837754732723056	0.001795933203236899	0.06765312673914536
16.459107676782416	0.41316083459244624	0.4109938486408663	0.447841799948872	0.44436420601907023	0.46569546323432676	0.4615513789005017	0.4832987408578168	0.47850416489134423	0.5161343020221023	0.510146033146691	0.07613761289983562	0.07396784070627525	0.001790340341256691	0.06784879795037568	0.0017713668696979212	0.06712975676248334
16.55828208028434	0.4133893715605809	0.4112185026786733	0.4480356045755095	0.4445554774192624	0.4658717886634109	0.46172583539271195	0.48345815831136235	0.478662341319625	0.5162631459992193	0.5102747261234319	0.07603498343928568	0.07386821634391257	0.0017656815416793314	0.06731747180765524	0.0017469634961218006	0.06660383648946322
16.658054059457015	0.41361634153806975	0.41144161089631576	0.44822796112751356	0.44474531716043314	0.4660467245037278	0.46189891643457776	0.4836162415055983	0.4788191955500384	0.5163907519517767	0.5104021897746311	0.07593290225517219	0.07376912388672248	0.0017411866170649049	0.06678356491757143	0.0017227223097995292	0.0660753619870178
16.758427214994473	0.41384173493123916	0.41166316387741464	0.4484188619014027	0.44493371764435163	0.46622026401695804	0.46207061535702804	0.48377298464971463	0.4789747218261604	0.516517115845282	0.5105284200369332	0.0758313730160515	0.0736705669013519	0.001716854789546307	0.06624707332835555	0.0016986425410379091	0.06554432935206478
16.859405169286727	0.41406554211954233	0.41188315217946725	0.44860829917777084	0.4451206712572001	0.46639240045451086	0.46224092548084783	0.4839283819482114	0.47912891438679794	0.5166422336509813	0.5106534128522621	0.07573039941478525	0.07357254897804781	0.0016926852842837903	0.06570799311839437	0.001674723423149782	0.06501073471189045
16.960991566550526	0.4142877534554731	0.4121015663337681	0.4487962652213109	0.4453061703696008	0.4665631270576039	0.46240984011675823	0.48408242760103115	0.4792817674661198	0.5167661013460847	0.5107771641680421	0.07562998516889588	0.07347507373100054	0.001668677329461854	0.06516632039662795	0.0016509641924411511	0.06447457422420655
17.063190072960847	0.41450835926447743	0.4123183968453258	0.44898275228083845	0.44549020733664124	0.46673243705734285	0.46257735256549526	0.4842351158036919	0.4794332752937868	0.5168887149139956	0.5108996699374209	0.07553013402092369	0.07337814479868998	0.0016448301562603795	0.06462205130246446	0.001627364088192973	0.06393584407746289
17.166004376783235	0.4147273498448616	0.4125336341927797	0.44916775258931524	0.4456727744979008	0.466900323674801	0.46274345611789164	0.48438644074742215	0.4795834320950868	0.5170100703445424	0.5110209261194978	0.07543084973879126	0.07328176584424063	0.0016211429988568504	0.0640751820064338	0.001603922352662046	0.06339454049151527
17.26943818850684	0.4149447154676983	0.41274726882831303	0.4493512583638722	0.44585386417747624	0.46706678012110187	0.4629081440549584	0.48453639661929854	0.4797322320910694	0.5171301636342158	0.5111409286795544	0.07533213611617484	0.07318594055578116	0.00159761509441525	0.06352570871035823	0.0015806382310605827	0.06285065971735548
17.37349524097843	0.41516044637672994	0.41295929117756297	0.44953326180583114	0.44603346868400584	0.46723179959749994	0.46307140964796617	0.4846849776023836	0.47987966949868266	0.5172489907864073	0.5112596735892883	0.07523399697288188	0.07309067264681102	0.0015742456830629692	0.06297362764746595	0.0015575109715459945	0.06230419803775078
17.478179289537028	0.4153745327882694	0.4131696916395297	0.4497137551007282	0.44621158031069613	0.46739537529546377	0.4632332461585295	0.4848321778758674	0.48002573853091246	0.5173665478116538	0.5113771568270525	0.07513643615523392	0.07299596585657048	0.0015510340078881413	0.06241893508291696	0.0015345398252120113	0.061755151767556526
17.583494112149474	0.4155869648910978	0.41337846058648153	0.44989273041833433	0.4463881913353448	0.46755750039675953	0.46339364683868994	0.4849779916152094	0.48017043339692317	0.5174828307278844	0.5114933743780968	0.07503945753645794	0.07290182395042237	0.0015279793149298726	0.061861627313888334	0.0015117240460753578	0.0612035172537162
17.689443509546752	0.4157977328463595	0.41358558836385756	0.45007017991267745	0.4465632940203655	0.4677181680735345	0.4635526049310006	0.4851224129922827	0.4803137483021995	0.5175978355606722	0.5116083222348129	0.07494306501708173	0.07280825072023425	0.0015050808531564819	0.06130170066992946	0.0014890628910624315	0.0606492908758014
17.79603130536116	0.4160068267874543	0.41379106529016807	0.4502460957220624	0.44673688061281125	0.4678773714884026	0.4637101136686116	0.48526543617552076	0.4804556774486913	0.517711558343489	0.5117219963969847	0.07484726252533966	0.07271524998477177	0.0014823378744659443	0.060739151513331535	0.001466555620003529	0.060092469046239216
17.90326134626431	0.41621423681992614	0.41399488165689174	0.45042046996909185	0.44690894334439824	0.46803510379452945	0.46386616627535615	0.48540705533006495	0.4805962150349602	0.5178239951179648	0.5118343928720415	0.07475205401758164	0.07262282559009664	0.0014597496336667959	0.060173976239227045	0.001444201495615971	0.05953304821052541
18.011137502105942	0.4164199530213498	0.4141970277283701	0.45059329476068566	0.4470794744315275	0.46819135813571894	0.46402075596583714	0.4855472646179144	0.48073535525632693	0.5179351419341509	0.5119455076753149	0.07465744347869047	0.07253098140997229	0.0014373153884692513	0.05960617127598766	0.001421999783493444	0.058971024847551234
18.119663666053608	0.41662396544121355	0.41439749374169876	0.45076456218810007	0.4472484660753085	0.46834612764650013	0.4641738759455147	0.4856860581980789	0.48087309230502173	0.518044994850787	0.5120553368303007	0.07456343492250887	0.07243972134627442	0.0014150343994701053	0.0590357330854232	0.0013999497520984505	0.05840639547000137
18.228843754733095	0.4168262641007982	0.41459626990661574	0.4509342643269463	0.44741591046157997	0.4684994054522144	0.46432551941079464	0.4858234302267315	0.48100942037033617	0.5181535499355729	0.5121638763689235	0.07447003239226915	0.07234904932941151	0.0013929059301474034	0.05846265816310847	0.0013780506727436581	0.05783915662425443
18.338681708369887	0.4170268389930549	0.4147933464053873	0.45110239323720847	0.4475817997609314	0.46865118466910505	0.46447567954911667	0.4859593748573653	0.4811443336387769	0.5182608032654441	0.5122711223318067	0.07437723996103388	0.07225896931875074	0.0013709292468502277	0.05788694303879538	0.0013563018195914545	0.057269304891221395
18.44918149093129	0.4172256800824774	0.41498871339269	0.4512689409632616	0.447746126128724	0.4688014584044057	0.4646243495390455	0.48609388624095107	0.4812778262942224	0.518366750926852	0.5123770707685467	0.074285061732142	0.07216948530305232	0.0013491036187711636	0.057308584276242414	0.0013347024696312992	0.05669683688623195
18.56034709026951	0.41742277730497157	0.41518236099548866	0.4514338995338867	0.44790888170511034	0.4689502197564293	0.46477152255035986	0.48622695852609654	0.4814098925180792	0.5184713890160471	0.5124817177379885	0.07419350183966482	0.07208060130090885	0.001327428317956958	0.0567275784739536	0.0013132519026735068	0.05612174925924762
18.672182518265565	0.4176181205677222	0.4153742793129135	0.4515972609622886	0.4480700586150542	0.4690974618146606	0.46491719174414403	0.4863585858592094	0.48154052648944334	0.5185747136393689	0.5125850593085105	0.07410256444886697	0.07199232136119584	0.0013059026192832057	0.05614392226526377	0.001291949401339032	0.05554403869554392
18.784691810974078	0.4178116997490554	0.41556445841613093	0.45175901724610995	0.44822964896834905	0.4692431776598456	0.4650613502728805	0.48648876238466	0.48166972238526107	0.5186767209135387	0.5126870915583096	0.07401225375667717	0.07190464956352671	0.0012845258004454685	0.05555761231858014	0.0012707942510488124	0.054963701915667684
18.897879028768923	0.4180035046982973	0.41575288834821345	0.4519191603674462	0.44838764485963656	0.4693873603640844	0.4652039912805414	0.48661748224494866	0.48179747438049336	0.5187774069659565	0.5127878105756918	0.07392257399216796	0.07181759001871718	0.0012632971419512806	0.05496864533763812	0.001249785740004672	0.05438073567563606
19.01174825648978	0.4181935252356295	0.4159395591240039	0.4520776822928594	0.44854403836842366	0.4695300029909234	0.46534510790268224	0.4867447395808724	0.4819237766482818	0.5188767679350041	0.512887212459368	0.07383352941703954	0.07173114686925826	0.001242215927103718	0.05437701806181394	0.0012289231591897654	0.05379513676756176
19.126303603589555	0.4183817511519405	0.4161244607299775	0.45223457497339065	0.44869882155909957	0.469671098595449	0.4654846932665366	0.4868705285316964	0.4820486233601165	0.5189747999703517	0.5129852933187542	0.07374512432611784	0.07164532428979535	0.0012212814419969575	0.053782727266494135	0.0012082058023485942	0.0532069020197099
19.241549204282624	0.41856817220867304	0.4163075831240998	0.45238983034457303	0.44885198648095165	0.4698106402243813	0.4656227404911096	0.48699484323532594	0.48217200868600657	0.5190714992332688	0.5130820492742754	0.07365736304785599	0.07156012648761755	0.0012004929754958482	0.05318576976303291	0.0011876329659767926	0.052616028296597506
19.357489217694134	0.4187527781376674	0.4164889162356803	0.4525434403264417	0.4490035251681805	0.46994862091616857	0.4657592426872741	0.48711767782848026	0.48229392679465183	0.5191668618969421	0.5131774764576748	0.07357024994484669	0.07147555770315352	0.001179849819231027	0.052586142399249525	0.001167203949314688	0.052022512499590334
19.474127828010037	0.41893555864100096	0.41666844996522284	0.45269539682354504	0.44915342963991434	0.4700850337010829	0.4658941929578667	0.4872390264468703	0.4824143718536181	0.5192608841467947	0.5132715710123276	0.07348378941434414	0.07139162221047837	0.001159351267587816	0.051983842059698304	0.0011469180543330904	0.051426351567045
19.59146924462811	0.41911650339082357	0.4168461741842719	0.4528456917249537	0.44930169190022246	0.4702198716013162	0.4660275843977845	0.4873588832253774	0.48253333802951276	0.5193535621808147	0.5133643290935607	0.07339798588879351	0.07130832431782612	0.001138996617692678	0.051378865665796525	0.0011267745857186373	0.05082754247443688
19.709517702309874	0.4192956020291877	0.41702207873525443	0.452994316904269	0.44944830393812796	0.4703531276310766	0.46615941009408235	0.487477242298234	0.4826508194881651	0.5194448922098842	0.5134557468689744	0.07331284383636935	0.07122566836811475	0.0011187851694007822	0.05077121017610864	0.0011067728508684649	0.050226082234757996
19.828277461333414	0.41947284416787556	0.417196153431318	0.45314126421963	0.44959325772761916	0.4704847947966858	0.4662896631260712	0.4875940977992069	0.48276681039480557	0.5195348704581165	0.5135458205187726	0.07322836776152408	0.07114365873947595	0.0010987162252868998	0.0501608725866447	0.001086912159877329	0.04962196789888651
19.94775280764713	0.4196482193882209	0.4173683880561644	0.4532865255137201	0.4497365452276605	0.47061486609667724	0.46641833656541726	0.48770944386178405	0.4828813049142504	0.5196234931631978	0.5136345462360954	0.07314456220554776	0.0710622998457978	0.0010787890906354125	0.04954784993114458	0.0010671918255227286	0.049015196555572516
20.067948053024427	0.41982171724092665	0.4175387723638791	0.45343009261377254	0.4498781583822022	0.47074333452189465	0.4665454234762407	0.48782327461936126	0.4829942972110867	0.5197107565767334	0.5137219202273579	0.07306143174713196	0.07098159613727517	0.0010590030734225486	0.04893213928106377	0.0010476111632571339	0.048405765331779094
20.188867535219305	0.4199933272458769	0.4177072960787559	0.4535719573315732	0.4500180891201887	0.47087019305559047	0.4666709169152164	0.48793558420543304	0.4831057814498599	0.5197966569645993	0.5138079387125938	0.0729789810029511	0.07090155210096898	0.001039357484315051	0.048313737746198626	0.0010281694911997707	0.047793671393208115
20.31051561812294	0.42016303889194606	0.41787394889511786	0.4537121114634652	0.450156329355567	0.4709954346735274	0.46679480993167516	0.48804636675378527	0.4832157517952648	0.5198811906073001	0.5138925979258053	0.07289721462824586	0.070822172261377	0.0010198516366517474	0.04769264247471483	0.0010088661301181912	0.04717891194415813
20.432896691921076	0.42033084163680057	0.41803872047713203	0.45385054679034925	0.4502928709872917	0.4711190523440768	0.4669170955677038	0.48815561639869004	0.4833242024123367	0.5199643538003318	0.5139758941153156	0.07281613731742363	0.07074346118101259	0.0010004848464308935	0.04706885065320421	0.0009897004034189472	0.046561484227865435
20.55601517325261	0.42049672490669787	0.41820160045862137	0.4539872550776846	0.4504277058993322	0.47124103902832154	0.4670377668582485	0.4882633272751029	0.4834311274666477	0.5200461428545496	0.5140578235441307	0.0727357538046645	0.07066542346099483	0.000981256432307731	0.04644235950740949	0.0009706716371467028	0.04594138552711513
20.679875505368887	0.4206606780962794	0.4183625784428704	0.4541222280754887	0.4505608259606755	0.4713613876801567	0.46715681683121774	0.4883694935188634	0.483536521124503	0.5201265540965424	0.5141383824903031	0.07265606886454021	0.07058806374164833	0.0009621657155733931	0.04581316630189747	0.0009517791599562564	0.04531861316390007
20.804482158294064	0.4208226905683572	0.4185216440024262	0.4542554575183335	0.4506922230253293	0.47148009124639156	0.46727423850758393	0.48847410926689555	0.4836403775531403	0.5202055838690116	0.5142175672473029	0.07257708731264255	0.07051138670311326	0.0009432120201504635	0.04518126834072689	0.0009330223031132068	0.044693164500088756
20.92983962898646	0.42098275165369775	0.41867878667889474	0.45438693512534367	0.4508218889323244	0.471597142666854	0.46739002490148973	0.48857716865741485	0.4837426909209327	0.5202832285311576	0.514295374124395	0.07249881400622453	0.0704353970659663	0.0009243946725785435	0.044546662967377415	0.0009144004004812967	0.04406503693755326
21.055952441500814	0.42114085065079737	0.4188339959827315	0.45451665260019014	0.4509498155057141	0.4717125348744917	0.4675041690203506	0.4886786658301338	0.4838434553975924	0.5203594844590703	0.5143717994470196	0.07242125384485094	0.07036009959185284	0.000905713002002484	0.04390934756507647	0.0008959127885066476	0.043434227918268675
21.18282514715158	0.42129697682565487	0.41898726139302717	0.4546446016310846	0.45107599455457387	0.4718262607954782	0.4676166638649615	0.48877859492647197	0.4839426651543781	0.5204343480461266	0.5144468395571817	0.07234441177105945	0.07028549908412908	0.0008871663401661678	0.043269319557126096	0.0008775588062137629	0.04280073492478209
21.31046232467717	0.421451119411536	0.41913857235728763	0.45477077389077086	0.4512004178729984	0.47193831334931596	0.4677275024296018	0.48887695008976856	0.4840403143643043	0.5205078157033939	0.5145204908138439	0.07226829277103686	0.07021160038851604	0.0008687540213938583	0.04262657640691714	0.0008593377951855441	0.04216455548016995
21.438868580405217	0.4216032676087339	0.41928791829120843	0.45489516103651556	0.45132307724009824	0.4720486854489426	0.4678366777021421	0.48897372546549683	0.4841363972023529	0.5205798838600391	0.5145927495933267	0.07219290187530299	0.07013840839376419	0.000850475382585314	0.041981115618227705	0.0008412490995601818	0.04152568714849281
21.568048548418737	0.4217534105843223	0.4194352885784439	0.45501775471009687	0.45144396441999396	0.4721573700008353	0.46794418266415083	0.48906891520148177	0.48423090784568873	0.5206505489637446	0.5146636122897136	0.07211824415940953	0.07006592803233191	0.0008323297631995796	0.04133293473537947	0.0008232920660145027	0.04088412753475268
21.69800689072348	0.42190153747190384	0.4195806725703699	0.4551385465377916	0.45156307116180944	0.472264359905118	0.46805001029100174	0.48916251344811995	0.4843238404738758	0.5207198074811304	0.514733075315264	0.07204432474464946	0.06999416428107312	0.0008143165052501011	0.04068203134360715	0.0008054660437597505	0.04023987428551834
21.828748297416116	0.42204763737135115	0.4197240595858414	0.45525752813036086	0.4516803891996632	0.4723696480556678	0.468154153551983	0.48925451435860207	0.48441518926909694	0.5207876558981824	0.5148011351008311	0.07197114879877874	0.06992312216193748	0.000796434953287406	0.040028403069030105	0.0007877703845220463	0.03959292508868373
21.960277486853503	0.42219169934854145	0.4198654389109431	0.45537469108303325	0.4517959102526586	0.47247322734022157	0.46825660541040387	0.4893449120891385	0.4845049484163774	0.520854090720687	0.5148677880962863	0.0718987215367523	0.0698528067426854	0.0007786844543908877	0.0393720475788939	0.0007702044425372812	0.038943277673922694
22.092599205822967	0.42233371243508605	0.4200047997987345	0.45549002697548685	0.4519096260248712	0.47257509064048436	0.468357358823706	0.48943370079918713	0.484593112103808	0.5209191084746733	0.5149330307709501	0.07182704822147139	0.06978322313761093	0.0007610643581554832	0.038712962581840316	0.0007527675745382378	0.03829092981288795
22.225718229713628	0.42247366562805133	0.4201421314689886	0.45560352737182924	0.4520215282053363	0.47267523083223667	0.46845640674357114	0.48952087465168437	0.48467967452277466	0.5209827057068607	0.5149968596140301	0.07175613416454474	0.0697143765082823	0.0007435740166856775	0.038051145828106314	0.0007354591397421562	0.03763587931923951
22.359639362688714	0.42261154788967475	0.42027742310792376	0.45571518382057535	0.45213160846803213	0.47277364078544426	0.46855374211603273	0.48960642781327846	0.4847646298681874	0.5210448789851151	0.515059271135065	0.07168598472706253	0.0696462720642919	0.0007262127845790722	0.037386595109552445	0.0007182784998436276	0.0369781240491136
22.494367437858962	0.4227473481470717	0.42041066386792925	0.4558249878546232	0.45223985847186354	0.47287031336436575	0.46864935788158585	0.48969035445456566	0.48484797233871446	0.521105624898909	0.5151202618643752	0.07161660532038475	0.06957891506402117	0.0007089800189159501	0.036719308259890227	0.0007012250189997182	0.03631766190103747
22.629907317457054	0.42288105529193776	0.420541842867284	0.45593293099122806	0.45234626986064236	0.4729652414276632	0.4687432469752985	0.4897726487503296	0.4849296961370179	0.5211649400597925	0.5151798283535213	0.07154800140694292	0.06951231081541878	0.0006918750792499484	0.03604928315493794	0.0006842980638197549	0.035654490816241946
22.766263893012997	0.42301265818024175	0.4206709491898682	0.45603900473197395	0.45245083426306626	0.47305841782851105	0.4688354023269231	0.4898533048797832	0.48500979546999207	0.5212228211018686	0.5152379671757681	0.07148017850105627	0.0694464646767911	0.0006748973275947368	0.03537651771250694	0.0006674970033542227	0.03498860877880361
22.903442085530802	0.42314214563191227	0.420797971884868	0.45614320056274354	0.4525535432926956	0.473149835414707	0.4689258168610086	0.4899323170268131	0.4850882645490059	0.5212792646822761	0.5152946749265565	0.07141314216976116	0.06938138205760958	0.0006580461284180217	0.034701009893026935	0.0006508212090878818	0.03432001381584371
23.041446845665973	0.4232695064305163	0.4209228999664735	0.456245509953685	0.45265438854792756	0.47323948702878277	0.46901448349701313	0.4900096793802281	0.4851650975901465	0.5213342674816814	0.5153499482239824	0.0713468980336578	0.06931706841932944	0.0006413208486240052	0.03402275769930441	0.0006342700549215596	0.0336487039976987
23.180283153904217	0.4233947293229304	0.421045722413568	0.4563459243591773	0.4527533616119695	0.47332736550811466	0.4691013951494165	0.49008538613400926	0.4852402888144673	0.5213878262047761	0.5154037837092834	0.07128145176776922	0.06925352927622433	0.0006247208575429486	0.033341759176607866	0.0006178429171654898	0.03297467743803395
23.31995602074116	0.4235178030190035	0.42116642816941147	0.45644443521779254	0.45285045405280827	0.4734134636850348	0.469186544727834	0.4901594314875636	0.48531383244823745	0.5214399375807823	0.5154561780473311	0.07121680910241678	0.06919077019623517	0.0006082455269260656	0.032658012413122606	0.0006015391745302079	0.03229793229402844
23.460470486863187	0.4236387161912122	0.4212850061413147	0.45654103395225637	0.452945657423179	0.47349777438694374	0.46926992513712973	0.4902318096459813	0.48538572272319597	0.5214905983639677	0.5155071279271337	0.07115297582411173	0.06912879680183502	0.0005918942309268704	0.03197151553989386	0.0005853582081092323	0.03161846676641744
23.60183162332936	0.4237574574743068	0.42140144520030637	0.45663571196940506	0.4530389632605297	0.47358029043642125	0.4693515292775304	0.49030251482029397	0.4854559538768067	0.5215398053341649	0.5155566300623425	0.07108995777646013	0.06906761477090786	0.0005756663460934064	0.03128226673085521	0.0005692994013746233	0.030936279099876174
23.744044531754422	0.4238740154649506	0.4215157341807926	0.4567284606601411	0.45313036308698557	0.4736610046513396	0.46943135004474085	0.4903715412277392	0.48552452015251935	0.5215875552973022	0.515604681191771	0.07102776086108807	0.06900722983764578	0.0005595612513589199	0.03059026420312705	0.0005533621401605515	0.03025136758286351
23.887114344492932	0.42398837872134815	0.42162786188020646	0.45681927139938505	0.4532198484093084	0.47373990984497555	0.46950938033005707	0.49043888309202466	0.4855914158000295	0.5216338450859397	0.5156512780799163	0.07096639103857881	0.06894764779345719	0.0005435783280267614	0.029895506217016532	0.0005375458126553045	0.029563730547877753
24.031046224824397	0.42410053576286694	0.4217378170586513	0.45690813554602533	0.4533074107188555	0.47381699882612355	0.4695856130204829	0.490504534643598	0.4856566350755457	0.5216786715598156	0.5156964175174927	0.07090585432942968	0.06888887448789693	0.0005277169597637243	0.02919799107611709	0.0005218498093935153	0.028873366371783504
24.175845367139747	0.424210475069649	0.421845588438534	0.4569950444428647	0.45339304149153503	0.4738922643992087	0.46966004099884473	0.49056849011991904	0.48572017224205677	0.5217220316064001	0.5157400963219718	0.0708461568150265	0.06883091582960803	0.0005119765325827252	0.028497717127351052	0.0005062735232366222	0.028180273475470585
24.32151699712871	0.4243181850822126	0.4219511647041895	0.457079989416564	0.45347673218775814	0.47396569936439964	0.4697326571439067	0.490630743765734	0.48578202156960476	0.5217639221414561	0.5157823113381307	0.07078730463863192	0.06877377778728638	0.0004963564348363647	0.027794682761097533	0.0004908163493664297	0.02748445032420932
24.468066371968433	0.4244236542010464	0.4220545345014968	0.4571629617775834	0.45355847425238904	0.4740372965177226	0.46980345433048704	0.49069128983335514	0.4858421773355574	0.521804340109612	0.5158230594386082	0.07072930400639522	0.06871746639065392	0.00048085605720626923	0.027088886411334556	0.00047547768527800294	0.026785895427906325
24.61549878051318	0.4245268707861918	0.42215568643748647	0.45724395282011954	0.4536382591146927	0.4741070486511746	0.4698724254295746	0.49075012258294176	0.4859006338248887	0.5218432824849395	0.5158623375244712	0.07067216118837852	0.06866198773145828	0.00046547479268777003	0.02638032655556799	0.00046025693076168217	0.02608460734087714
24.763819543485244	0.4246278231568172	0.42225460907993656	0.4573229538220404	0.4537160781882773	0.4741749485528376	0.46993956330844394	0.4908072362827855	0.48595738533045807	0.521880746271543	0.5159001425257872	0.07061588251960112	0.06860734796448548	0.0004502120365821316	0.025669001714916817	0.00044515348789575526	0.025380584662087813
24.91303401366693	0.42472649959078135	0.4223512909569611	0.4573999560448164	0.4537919228710371	0.4742409890069919	0.47000486083077353	0.4908626252095989	0.48601242615329615	0.5219167285041564	0.5159364714022078	0.07056047440110479	0.06855355330859043	0.00043506718648322895	0.024954910454141555	0.00043016676103491136	0.024673826035240154
25.063147576093755	0.424822888324186	0.4224457205565879	0.45747495073344857	0.45386578454508847	0.47430516279423035	0.4700683108567607	0.4909162836488063	0.48606575060289137	0.5219512262487491	0.5159713211435591	0.07050594330103403	0.06850061004774874	0.0004200396422677777	0.02423805138175794	0.0004152961567986946	0.023964330148672275
25.214165648248784	0.4249169775509191	0.42253788632632633	0.45754792911639264	0.45393765457670543	0.4743674626915725	0.4701299062432397	0.49096820589484025	0.48611735299748265	0.5219842366031425	0.5160046887704431	0.07045229575574208	0.06844852453212756	0.00040512880608423174	0.023518423150022727	0.00040054108406173405	0.02325209573571385
25.366093680258146	0.4250087554221867	0.42262777667272483	0.45761888240548076	0.4540075243162513	0.4744278814725787	0.47018963984379847	0.4910183862514389	0.4861672276643527	0.5220157566976351	0.516036571334847	0.07039953837090955	0.06839730317917082	0.0003903340823385726	0.022796024454805774	0.00038590095393953305	0.022537121574387697
25.518937155087716	0.4250982100460332	0.42271537996091807	0.4576878017958374	0.4540753850981052	0.47448641190746366	0.47024750450889474	0.4910668190319485	0.48621536894012585	0.5220457836956353	0.516066965920761	0.07034767782269137	0.06834695247471054	0.0003756548776860935	0.02207085403576059	0.00037137517977958723	0.02181940648752345
25.672701588741027	0.425185329486852	0.4228006845141635	0.4577546784657949	0.4541412282405876	0.4745430467632112	0.47030349308597436	0.49111349855962916	0.4862617711710707	0.5220743147943087	0.5160958696448076	0.0702967208588766	0.06829747897409573	0.0003610906010205195	0.0213429106762959	0.0003569631771518367	0.021098949342999163
25.827392530458226	0.4252701017648827	0.42288367861336645	0.4578195035768012	0.4542050450458805	0.4745977788036877	0.4703575984195874	0.4911584191679633	0.48630642871340385	0.5221013472252292	0.5161232796568794	0.07024667430007596	0.06824888930334018	0.0003466406634593522	0.020612193203390916	0.00034266436383423304	0.02037574905345707
25.983015562916506	0.42535251485569864	0.4229643504965948	0.45788226827332745	0.45426682679994485	0.4746506007897565	0.47040981335150606	0.491201575200969	0.48634933593359886	0.5221268782550457	0.5161491931407867	0.0701975450409261	0.06820119016029302	0.00033230447833410004	0.019878700487737433	0.00032847815980341366	0.019649804576545193
26.139576302431465	0.4254325566896799	0.4230426883585818	0.4579429636827685	0.4543265647724331	0.4747015054793911	0.47046013072084136	0.4912429610135157	0.48639048720869804	0.5221509051861551	0.5161736073149141	0.07014934005131976	0.06815438831583122	0.0003180814611811744	0.01914243144358352	0.0003144039872227111	0.01892111491464732
26.297080399159835	0.4255102151514771	0.4231186803502166	0.45800158091534116	0.4543842502165993	0.4747504856277895	0.47050854336416	0.49128257097164457	0.48642987692662815	0.5221734253573875	0.5161965194328896	0.07010206637765536	0.06810849061507153	0.0003039710297274567	0.018403385028776142	0.00030044127043193924	0.018189679115039326
26.455533537303385	0.4255854780794599	0.42319231457802436	0.45805811106397737	0.4544398743692041	0.4747975339874871	0.47055504411560173	0.49132039945289163	0.4864674994865199	0.5221944361447012	0.5162179267842605	0.07005573114411093	0.06806350397860696	0.0002899726038791961	0.017661560244548014	0.00028658943593495856	0.01745549626987497
26.614941435314055	0.42565833326515445	0.4232635791036325	0.4581125452042133	0.4544934284504157	0.4748426433084705	0.47059962580699594	0.491356440846616	0.48650334929903033	0.5222139349618886	0.5162378266951835	0.07001034155394209	0.06801943540376437	0.00027608560571290575	0.016916956135546002	0.0002728479123890182	0.016718565515972728
26.77530984610034	0.42572876845266705	0.4233324619432255	0.4581648743940736	0.45454490366370737	0.4748858063382901	0.4706422812679785	0.49139068955433035	0.48653742078667045	0.522231919261294	0.5162562165291221	0.06996590489080226	0.06797629196588671	0.0002623094594604858	0.016169571789603765	0.00025921613059498583	0.01597888603484421
26.93664455723489	0.42579677133809396	0.42339895106698666	0.45821508967395147	0.45459429119574946	0.47492701582217267	0.47068300332610796	0.49142313999003584	0.4865697083841344	0.5222483865345395	0.5162730936875567	0.06992242852008758	0.06793408081963623	0.00024864359149945336	0.015419406337713326	0.0002456935234820268	0.01523645705263732
27.098951391163432	0.42586232956891923	0.42346303439852645	0.45826318206648364	0.45464158221629786	0.47496626450313434	0.47072178480698224	0.4914537865805614	0.48660020653863495	0.5222633343132658	0.5162884556107041	0.06987991989030773	0.06789280920032544	0.0002350874303431727	0.01466645895395402	0.0002322795261000543	0.014491277840008365
27.26223620541477	0.4259254307433963	0.4235246998142982	0.4583091425764208	0.45468676787807744	0.47500354512209214	0.47075861853435386	0.4914826237659062	0.4866289097102405	0.5222767601698816	0.51630229977825	0.06983838653448082	0.06785248442526824	0.00022164040662775442	0.013910728855236698	0.00021897357560796138	0.013743347711923093
27.426504892812353	0.42598606240991693	0.4235839351429995	0.45835296219049254	0.45472983931666117	0.475038850417976	0.4707934973302467	0.49150964599958674	0.48665581237221817	0.5222886617183259	0.5163146237100913	0.06979783607155579	0.06781311389516058	0.00020830195309784472	0.013152215301090564	0.00020577511126118608	0.012992666027827227
27.59176338168682	0.426044212066365	0.42364072816496035	0.4583946318772678	0.4547707876503435	0.4750721731278392	0.4708264140150707	0.491534847748987	0.4866809090113793	0.522299036614842	0.5163254249670894	0.06975827620785806	0.06777470509548421	0.00019507150459707745	0.012390917593549489	0.000192683574398389	0.012239232191120664
27.758017636089992	0.42609986715945525	0.42369506661151585	0.45843414258700926	0.45480960398001	0.4751035059869699	0.4708573614077366	0.49155822349571354	0.4867041941284288	0.5223078825587625	0.5163347011518373	0.06971971473856632	0.06773726559793511	0.00018194849806163482	0.011626835077137798	0.00017969840843568008	0.011483045649313794
27.925273656010095	0.4261530150840572	0.42374693816436615	0.4584714852515237	0.45484627938900135	0.47513284172900094	0.47088633232577154	0.4915797677359543	0.48672566223832037	0.5223151972933082	0.5163424499094363	0.0696821595492117	0.06770080306188207	0.0001689323724973768	0.010859967138230786	0.00016681905885018722	0.010724105893700653
28.09353747758831	0.42620364318250203	0.4237963304549194	0.45850665078400443	0.4548808049429709	0.4751601730860185	0.4709133195854319	0.49159947498084144	0.486745307870613	0.5223209786063975	0.5163486689282856	0.06964561861721143	0.06766532523585014	0.00015602256897895295	0.010090313205239454	0.0001540449731687321	0.009962412459145753
28.2628151733366	0.42625173874387595	0.4238432310636214	0.4585396300788709	0.4549131716897398	0.4751854927886731	0.47093831600181774	0.4916173397568186	0.4867631255698348	0.5223252243314696	0.5163533559408846	0.069610100013424	0.06763083995903202	0.0001432185306324829	0.009317872748212608	0.00014137560095872637	0.009197964924041457
28.43311285235687	0.42629728900329517	0.42388762751926823	0.45857041401160015	0.4549433706591431	0.47520879356628565	0.47096131438898536	0.4916333566060119	0.48677910989584783	0.5223279323483199	0.5163565087246463	0.06957561190373861	0.06759735516282843	0.00013051970262201174	0.008542645278353689	0.00012881039381662518	0.008430762909938494
28.604436660561465	0.4263402811411644	0.4239295072983037	0.4585989934385532	0.45497139286287275	0.4752300681469559	0.4709823075600603	0.491647520086606	0.4867932554242193	0.5223291005839487	0.516358125102725	0.06954216255069359	0.06756487887241622	0.00011792553214418078	0.007764630348077617	0.00011634880535393854	0.00766080608143227
28.77679278089485	0.4263807022824201	0.42396885782410015	0.4586253591967961	0.454997229294314	0.47524930925766945	0.47100128832734844	0.4916598247732238	0.48680555674659653	0.5223287270134231	0.5163582029448558	0.06950976031512159	0.06753341920834738	0.00010543546841046414	0.006983827550484989	0.00010399029118701719	0.006888094145693913
28.950187433556945	0.4264185394957531	0.4240056664662231	0.45864950210391214	0.4550208709283751	0.47526650962440287	0.4710182495024476	0.49167026525731033	0.48681600847108564	0.5223268096607518	0.5163567401682064	0.06947841365783186	0.06750298438817771	9.304896263806484e-05	0.006200236519134705	9.17343089261724e-05	0.00611262685245606
29.124626876227456	0.4264537797928173	0.4240399205396785	0.4586714129578111	0.4550423087213123	0.47528166197222954	0.4710331838963577	0.4916788361475225	0.48682460522263504	0.5223233465997745	0.5163537347382448	0.0694481311413189	0.06747358272812445	8.076546803614804e-05	0.00541385692754659	7.958031816146516e-05	0.00533440399351548
29.30011740429177	0.426486410127416	0.42407160730414195	0.4586910825365283	0.4550615336105471	0.4752947590254225	0.4710460843195901	0.49168553207012106	0.4868313416434234	0.5223183359550639	0.516349184669617	0.0694189214315068	0.06744522264475825	6.858443979518292e-05	0.004624688488902962	6.752778045449048e-05	0.004553425402534117
29.476665351068124	0.4265164173946729	0.4241007139631716	0.45870850159801946	0.4550785365144777	0.4753057935075587	0.47105694358227673	0.4916903476693686	0.48683621239325187	0.5223117759028434	0.5163430880270414	0.06939079329952376	0.06741791265672581	5.650533507672861e-05	0.0038327309558638945	5.557615932283433e-05	0.0037696909545701374
29.654277088036206	0.4265437884301824	0.42412722766340194	0.45872366087994715	0.45509330833228473	0.47531475814162044	0.47106575449427723	0.4916932776079322	0.4868392121499408	0.5223036646719176	0.5163354429262156	0.06936375562351405	0.0673916613865034	4.452761299478247e-05	0.003037984119742987	4.372492023030361e-05	0.002983200565864763
29.832959025067048	0.4265685100091408	0.42415113549371775	0.4587365510994605	0.45510583994372794	0.47532164565009566	0.4710725098652863	0.4916943165672896	0.4868403356097309	0.5222940005446182	0.5163262475347378	0.06933781739048075	0.06736647756218705	3.265073461045098e-05	0.002240447810251567	3.1973530576490106e-05	0.0021939541934301587
30.0127176106544	0.4265905688454569	0.4241724244844126	0.45874716295296747	0.4551161222089386	0.4753264487550781	0.4710772025049392	0.49169345924814123	0.4868395774876898	0.5222827818577652	0.5163155000730424	0.06931298769816621	0.06734237001931458	2.0874162917294825e-05	0.001440121895171842	2.0321459680561205e-05	0.0014019518344667858
30.193559332147448	0.4266099515908436	0.42419108160632324	0.4587554871158996	0.4551241459682021	0.47532916017836613	0.4710798252229162	0.49169070037082596	0.4868369325181219	0.5222700070036423	0.5163031988153507	0.06928927575696706	0.06731934770272362	9.19736282867234e-06	0.0006370062797458331	8.768178773044255e-06	0.0006071935261786621
30.37549071598484	0.42662664483388707	0.4242070937699479	0.45876151424246886	0.4551299020417356	0.47532977264155857	0.4710803708290465	0.4916860346757422	0.4868323954549839	0.5222556744309874	0.5162893420906363	0.06926669089188607	0.06729741966844348	-2.3801988360272475e-06	-0.00016889909404937953	-2.6868390177181567e-06	-0.00019032065489454908
30.55851832793038	0.42664063509909594	0.4242204478245419	0.45876523496541644	0.4551333812294563	0.47532827886615125	0.47107883213341006	0.4916794569237737	0.48682596107230497	0.5222397826460006	0.5162739282836055	0.06924524254452287	0.0672765950856253	-1.385905336048765e-05	-0.0009775942476863975	-1.4044118677558615e-05	-0.000990590593090701
30.742648773309874	0.4266519088459274	0.4242311305571939	0.45876663989575395	0.4551345743107427	0.475324671573631	0.4710752019464393	0.49167096189672	0.486817624164612	0.5222223302133656	0.5162569558356938	0.06922494027509983	0.06725688323851017	-2.523973014589842e-05	-0.0017890791669117334	-2.5304183317587103e-05	-0.0017936161344636048
30.92788869724955	0.4266604524677922	0.4242391286918795	0.458765719622495	0.4551334720441888	0.47531894348556797	0.4710694730790176	0.4916605443977326	0.4868073795473582	0.5222033157572893	0.5162384232460767	0.06920579376453227	0.06723829352842906	-3.6522756726498073e-05	-0.0026033538024137215	-3.6467554191954576e-05	-0.0025993970872661976
31.114244784915854	0.4266662522910354	0.42424442888849395	0.4587624647123796	0.45513006516734755	0.47531108732370625	0.47106163834257797	0.49164819925175407	0.48679522205735853	0.5221827379625562	0.5162183290726983	0.06918781281653116	0.06722083547585041	-4.770865877601338e-05	-0.003420418070234632	-4.7534750699629313e-05	-0.0034079332220926517
31.30172376175672	0.4266692945738953	0.4242470177418623	0.45875686570958857	0.45512434439646937	0.4753010958100542	0.4710516905492006	0.4916339213059655	0.48678114655322957	0.5221605955756018	0.5161966719333152	0.06917100735975514	0.06720451872246003	-5.879796012342453e-05	-0.004240271852438582	-5.8506290406379335e-05	-0.004219224272986821
31.4903323937443	0.42666956550543755	0.42424688178072684	0.4587489131354499	0.4551163004262291	0.47528896166697115	0.4710396225117064	0.49161770543023564	0.48676514791583386	0.5221368874055999	0.5161734505065569	0.0691553874499961	0.06718935303328594	-6.979118276695395e-05	-0.0050629149980352395	-6.93826890532101e-05	-0.005033269937896989
31.68007748761912	0.426667051204465	0.42424400746671126	0.4587385974881347	0.4551059239294463	0.47527467761725334	0.4710254270437517	0.49159954651757776	0.4867472210487294	0.5221116123255702	0.5161486635330029	0.06914096327241424	0.06717534829885959	-8.068884688716693e-05	-0.005888347323676157	-8.016446057013127e-05	-0.005850069879244302
31.870965891135747	0.42666173771840205	0.42423838119325985	0.4587259092423443	0.4550932055567948	0.47525823638421694	0.4710090969599189	0.49157943948460986	0.48672736087862484	0.5220847692735012	0.5161223098162778	0.06912774514381169	0.06716251453742518	-9.149147085674159e-05	-0.0067165686142942604	-9.085211708703689e-05	-0.006669623724718576
32.063004493309954	0.4266536110221547	0.4242299892845545	0.4587108388489873	0.45507813593650387	0.4752396306917804	0.470990625075807	0.4915573792720214	0.48670556235583984	0.5220563572534931	0.5160943882241626	0.06911574351495313	0.06715086189718843	-0.0001021995712551238	-0.007547578623757545	-0.00010144616894591785	-0.007491931067733049
32.25620022466719	0.4266426570169433	0.4242188179944046	0.4586933767348473	0.45506070567405066	0.4752188532645439	0.4709700042081198	0.4915333608450452	0.4866818204547703	0.522026375336917	0.5160648976897253	0.06910496897293045	0.06714040065860843	-0.00011281366288473649	-0.00838137707621911	-0.00011194712471906954	-0.008316991468674928
32.45056005749291	0.42662886152910856	0.42420485350511195	0.4586735133022383	0.45504090535184044	0.4751958968278656	0.4709472271747505	0.4915073791939337	0.48665613017435877	0.5219948226635943	0.5160338372124674	0.06909543224357659	0.06713114123673804	-0.00012333425877941728	-0.00921796366650085	-0.00012235549121575318	-0.009144804455218036
32.64609100608406	0.4266122103088909	0.42418808192631074	0.45865123892865245	0.45501872552887995	0.475170754107938	0.4709222867948672	0.4914794293344424	0.48662848653857105	0.5219616984429939	0.5160012058594914	0.06908714419392235	0.06712309418360624	-0.00013376187021973962	-0.010057338061216115	-0.0001326717734959626	-0.009975369523331779
32.84280012700226	0.42659268902918135	0.42416848929377865	0.45862654396639424	0.4549941567404372	0.47514341783185887	0.4708951758889933	0.4914495063083168	0.4865988845968778	0.5219270019554488	0.5159670027666845	0.06908011583470523	0.06711627019065267	-0.0001440970067467795	-0.010899499899664988	-0.00014289647488685553	-0.010808686138190637
33.040694519328454	0.42657028328424335	0.42414606156822243	0.45859941874220517	0.45496718949769394	0.4751138807277028	0.4708658872790876	0.4914176051837869	0.48656731942474113	0.5218907325533934	0.5159312271399229	0.06907435832292701	0.06711068009120277	-0.00015434017617654838	-0.011744448794900109	-0.00015303009699541015	-0.011644753735026825
33.239781324919136	0.4265449785884057	0.4241207846340341	0.45856985355687613	0.45493781428738456	0.47508213552458656	0.4708344137886204	0.49138372105606565	0.48653378612410764	0.5218528896626182	0.5158938782562952	0.06906988296446126	0.06710633486299919	-0.00016449188461220565	-0.012592184334792478	-0.0001630731397159746	-0.0124835717199403
33.44006772866406	0.42651676037472586	0.4240926442980197	0.45853783868484876	0.45490602157142546	0.4750481749527353	0.4708007482426494	0.49134784904785456	0.48649827982390714	0.5218134727835484	0.5158549554653451	0.06906670121671388	0.06710324563078036	-0.00017455263645582697	-0.013442706082756217	-0.00017302610124958484	-0.013325139470993008
33.64156095874556	0.42648561399362167	0.4240616262880977	0.45850336437380457	0.4548718017865332	0.47501199174354397	0.4707648834678903	0.4913099843098538	0.4864607956805564	0.52177248149254	0.5158144581903347	0.06906482469133392	0.0671014236689084	-0.0001845229344279442	-0.014296013579468081	-0.00018288947811750944	-0.014169456339345743
33.84426828689945	0.4264515247114715	0.4240277162519673	0.4584664208442406	0.4548351453438288	0.47497357862963446	0.47072681229278635	0.49127012202127873	0.4864213288784681	0.5217299154431975	0.5157723859295269	0.06906426515698287	0.06710088040405292	-0.00019440327957598313	-0.015152106343549576	-0.0001926637651716856	-0.015016521650096593
34.04819702867729	0.42641447770918345	0.4239908997557471	0.4584269982890344	0.45479604262843304	0.47493292834491335	0.4706865275475748	0.49122825739038295	0.4863798746305685	0.5216857743677152	0.5157287382574918	0.06906503454215564	0.06710162741792751	-0.00020419417129069473	-0.016010983872902784	-0.0002023494556062655	-0.015866334703360963
34.25335454371064	0.4263744580807307	0.4239511622825818	0.4583850868729943	0.45475448399904733	0.47489003362462257	0.4706440220643511	0.491184385654986	0.48633642817881706	0.5216400580782375	0.5156835148264298	0.06906714493805943	0.0671036764500783	-0.00021389610732147624	-0.016872645646145656	-0.00021194704097982076	-0.01671889477566424
34.45974823597649	0.42633145083165297	0.423908489231215	0.4583406767323974	0.4547104597875226	0.4748448872053894	0.4705992886771273	0.4911385020830075	0.48629098479473515	0.5215927664682425	0.5156367153675202	0.06907060860154893	0.06710703940073222	-0.00022350958378813957	-0.01773709112372046	-0.00022145701122133765	-0.017574201121036026
34.66738555406454	0.4262854408775235	0.42386286591453237	0.4582937579745131	0.4546639602984151	0.474797481825271	0.4705523202218914	0.4910906019730089	0.4862435397799396	0.5215438995139489	0.515588339692289	0.06907543795812567	0.06711172833370155	-0.00023303509519823074	-0.01860431974934329	-0.00023087985464642635	-0.018432252972061747
34.87627399144595	0.4262364130423818	0.423814277558068	0.4582443206771131	0.45461497580852905	0.4747478102237973	0.47050310953666	0.49104068065473877	0.486194088466682	0.5214934572757445	0.5155383876940017	0.06908164560499049	0.06711775547934483	-0.00024247313445813212	-0.0194743309513683	-0.00024021605797375223	-0.01929304954144584
35.086421086743854	0.4261843520571287	0.4237627092984782	0.4581923548879667	0.4545634965664456	0.4746958651420084	0.4704516494615291	0.49098873348968647	0.4861426262183948	0.5214414398996396	0.5154868593490759	0.06908924431416417	0.06712513323759016	-0.00025182419289149216	-0.020347124144365125	-0.00024946610633502786	-0.02015659002310599
35.29783442400536	0.4261292425578852	0.4237081461819784	0.4581378506243216	0.45450951279203733	0.4746416393224891	0.4703979328387213	0.4909347558716415	0.4860891484302442	0.521387847618743	0.5154337547185194	0.06909824703566819	0.06713387418102056	-0.0002610887602518819	-0.021222698730554157	-0.0002586304832938868	-0.021022873593892655
35.51052163297529	0.42607106908431336	0.42365057316274557	0.45808079787236894	0.4544530146759693	0.47458512550939846	0.47034195251262784	0.49087874322725844	0.48603365052968744	0.5213326807547628	0.5153790739493909	0.06910866690077076	0.06714399105801695	-0.0002702673247401144	-0.02210105410146923	-0.0002677096708587623	-0.021891899414725913
35.72449038937153	0.426009816077898	0.4235899751012816	0.45802118658669344	0.45439399237918404	0.47452631644849635	0.47028370132984965	0.4908206910166294	0.4859761279770392	0.5212759397195317	0.5153228172762852	0.06912051722529895	0.06715549679597327	-0.00027936037301512506	-0.022982189639463968	-0.00027670414949509947	-0.022763666632158674
35.93974841516195	0.4259454678801894	0.42352633676274065	0.45795900668970724	0.45433243603237244	0.4744652048871647	0.4702231721392311	0.4907605947338627	0.4859165762660415	0.5212176250165581	0.515264985022842	0.06913381151301956	0.06716840450456818	-0.00028836839021306737	-0.02386610471955919	-0.0002856143981431192	-0.023638174380153032
36.15630347884324	0.42587800873100473	0.4234596428152164	0.45789424807106727	0.45426833573542896	0.4744017835744246	0.4701603577918924	0.4906984499076682	0.48585499092444334	0.5211577372426027	0.5152055776032812	0.06914856345908864	0.06718272747911175	-0.00029729185996463237	-0.024752798711247692	-0.0002944408942340271	-0.024515421781458713
36.374163395721176	0.42580742276658695	0.4233898778279893	0.4578269005870753	0.4542016815568896	0.47433604526094786	0.47009525114125505	0.49063425210194844	0.48579136751458396	0.5210962770892801	0.5151445955239617	0.06916478695357155	0.06719847920395652	-0.0003061312644052627	-0.0256422709801285	-0.0003031841137006719	-0.025395407949488913
36.59333602819267	0.42573369401772404	0.423317026269735	0.4577569540600624	0.45413246353335573	0.4742679826990658	0.4700278450430657	0.4905679969163981	0.4857257016339849	0.5210332453446884	0.5150820393849681	0.06918249608503524	0.0672156733559784	-0.00031488708419402656	-0.026534520890052704	-0.0003118445309950868	-0.026278131989826647
36.813829286029524	0.4256568064078204	0.4232410725066881	0.45768439827775287	0.45406067166889885	0.47419758864276973	0.4699581323554128	0.4904996799871086	0.48565798891594797	0.5209686428950656	0.5150179098817219	0.06920170514421713	0.06723432380813271	-0.000323559798531603	-0.027429547804928234	-0.0003204226191066972	-0.027163593002342168
37.03565112666392	0.42557674375092697	0.4231620008007659	0.4576092229926132	0.45398629593444956	0.4741248558477101	0.46988610593873986	0.4904292969871813	0.4855882250301604	0.5209024707264733	0.5149522078066213	0.06922242862776631	0.06725444463308067	-0.00033214988517138444	-0.028327351090709385	-0.00032891884957275686	-0.028051790082756156
37.25880955547555	0.42549348974972384	0.4230797953076468	0.4575314179211795	0.45390932626716846	0.47404977707118656	0.46981175865585384	0.4903568436273462	0.4855164056833068	0.5208347299265088	0.514884934050707	0.06924468124206587	0.06727605010689211	-0.00034065782044390147	-0.02922793011796898	-0.00033733369250010803	-0.028942722324984516
37.483312626080554	0.4254070279934561	0.4229944400748042	0.45745097274336727	0.4538297525697977	0.47397234507213404	0.46973508337192627	0.4902823156565884	0.48544252661968695	0.5207654216860451	0.5148160896053557	0.06926847790713303	0.06729915471282553	-0.0003490840792645944	-0.030131284263475777	-0.0003456676165753958	-0.029836388822744198
37.70916844062219	0.42531734195582194	0.42290591903949504	0.4573678771017614	0.4537475647099961	0.47389255261110413	0.46965607295449285	0.49020570886278153	0.48536658362184437	0.5206945473010016	0.5147456755640047	0.06929383376059975	0.06732377314518825	-0.000357429135157572	-0.031037412912795048	-0.0003539210890848299	-0.03073278867188378
37.93638515006311	0.4252244149928116	0.4228142160267006	0.4572821206008853	0.45366275251965316	0.47381039245023776	0.4695747202734431	0.490127019073329	0.48528857251119706	0.5206221081741438	0.5146736931239017	0.06932076416178073	0.06734992031327311	-0.00036569346026893434	-0.03194631546277549	-0.000362094575930616	-0.03163192097262879
38.164970954479706	0.4251282303404949	0.422719314747019	0.4571936928064498	0.45357530579418376	0.473725857353234	0.46949101820100797	0.490046242155811	0.48520848914867937	0.5205481058169127	0.5146001435878862	0.06934928469582079	0.0673776113453829	-0.0003738775253854243	-0.03285799132362399	-0.0003701885416453887	-0.032533784831485946
38.39493410335793	0.42502877111275866	0.4226211987945099	0.4571025832445804	0.4534852142918036	0.47363894008531116	0.46940495961173884	0.4899633740186407	0.48512632943538964	0.5204725418512857	0.5145250283662016	0.06937941117793535	0.06740686159293566	-0.00038198179995263537	-0.033772439921818886	-0.0003782034494119735	-0.03343837936402849
38.626282895891045	0.4249260202989898	0.4225198516444861	0.45700878140102325	0.45339246773278263	0.47354963341316086	0.46931653738248164	0.4898784106117266	0.4850420893132449	0.5203954180116699	0.5144483489783359	0.0694111596577362	0.06743768663465735	-0.00039000675209188707	-0.03468966070252577	-0.00038613976107781944	-0.03434570369702783
38.859025681279114	0.424819960761705	0.42241525665125557	0.4569122767203276	0.4532970557986781	0.4734579301048966	0.4692257443923444	0.48979134792714285	0.4849557647656447	0.5203167361468254	0.5143701070548954	0.06944454642365114	0.06747010228086535	-0.0003979528486184325	-0.03560965313226916	-0.0003939979371746505	-0.035255756970997254
39.09317085903034	0.4247105752341243	0.4223073970458097	0.45681305860500643	0.45319896813154514	0.47336382292999374	0.46913257352265764	0.48970218199980753	0.4848673518181408	0.5202364982218235	0.5142903043395095	0.06947958800743653	0.06750412457783887	-0.00040582055506099834	-0.03653241670193097	-0.0004017784369336752	-0.036168538342820966
39.328726879264174	0.4245978463176883	0.42219625593345644	0.4567111164146722	0.4530981943331254	0.4732673046592222	0.4690370176569289	0.48961090890816766	0.484776846539115	0.5201547063200367	0.5142089426907677	0.06951630118878603	0.0675397698122849	-0.0004136103356784382	-0.03745795092949322	-0.000409481718305571	-0.037084046988496766
39.56570224301631	0.42448175647951625	0.4220818162913986	0.4566064394651494	0.45299472396401186	0.4731683680645726	0.46893906968078836	0.48951752477489324	0.48468424504046576	0.5200713626451634	0.5141260240841901	0.06955470300003766	0.06757705451589964	-0.0004213226534780512	-0.038386255363022315	-0.00041710823797747043	-0.038002282105821905
39.80410550254544	0.42436228804980514	0.4219640609662548	0.45649901702756124	0.45288854654279087	0.473067005919173	0.4688387224819293	0.48942202576757793	0.4845895434783013	0.5199864695232874	0.5140415506142316	0.06959481073098095	0.06761599547002498	-0.0004289579702394519	-0.039317329583980154	-0.00042465845139050273	-0.038923242917206835
40.04394526164196	0.42423942321916713	0.4218429726715218	0.4563888383273913	0.4527796515451593	0.472963210997198	0.4687359689500395	0.4893244080994486	0.4844927380536416	0.5199000294049719	0.513955524496321	0.06963664193376856	0.06765660971040707	-0.00043651674652933625	-0.040251173210350544	-0.0004321328127598889	-0.03984692867287265
40.28523017593832	0.42411314403590344	0.42171853398497666	0.45627589254351825	0.4526680284030166	0.472856976073769	0.46863080197672435	0.4892246680300819	0.48439382501312783	0.5198120448673905	0.5138679480689329	0.06968021442793185	0.06769891453205619	-0.0004439994417233528	-0.04118778589989347	-0.0004395317750949257	-0.04077333865389221
40.52796895322162	0.4239834324032156	0.42159072734601827	0.45616016880722404	0.4525536665035317	0.47274829392484635	0.46852321445542316	0.4891228018661305	0.4842928006497396	0.519722518616494	0.5137788237956984	0.06972554630550731	0.06774292749421	-0.0004514065140236445	-0.04212716735362676	-0.0004468557902135295	-0.04170247217513179
40.77217035374772	0.42385027007634946	0.4214595350529445	0.45604165620117465	0.4524365551881834	0.47263715732711153	0.4684131992813163	0.4890188059620554	0.48418966130352215	0.5196314534892152	0.5136881542675501	0.06977265593626887	0.06778866642540683	-0.00045873842048360647	-0.043069317319506695	-0.00045410530876621724	-0.042634328588846415
41.017843190557436	0.4237136386596709	0.4213249392601656	0.45592034375837087	0.4523166837517729	0.47252355905784016	0.468300749351223	0.4889126767208686	0.4840844033623194	0.5195388524557121	0.513595942204905	0.06982156197308083	0.06783614942866738	-0.0004659956170245394	-0.0440142355959523	-0.0004612807802539809	-0.043568907287905745
41.26499632979458	0.42357351960367423	0.42118692197535224	0.45579622046107166	0.4521940414414103	0.47240749189476544	0.4681858575634916	0.48880441059488267	0.48397702326251707	0.5194447186216489	0.5135021904598848	0.06987228335736045	0.0678853948867873	-0.0004731785584595194	-0.04496192203588123	-0.0004683826530487156	-0.04450620770950309
41.51363869102594	0.42342989420191773	0.4210454650565132	0.4556692752396857	0.45206861745547056	0.4722889486159305	0.4680685168178781	0.48869400408646896	0.48386751748979373	0.5193490552305174	0.5134069020185758	0.06992483932466363	0.06793642146774825	-0.0004802876985131599	-0.04591237655044722	-0.00047541137441442505	-0.04544622933879339
41.763779247563185	0.4232827435878871	0.4209005502090061	0.45553949697163354	0.45194040094252147	0.4721679219995321	0.4679487200154172	0.4885814537488255	0.4837558825798804	0.5192518656659996	0.5133100800033263	0.0699792494103924	0.06798924813024537	-0.00048732348984392715	-0.04686559911323229	-0.00048236739052687216	-0.04638897171250278
42.0154270267867	0.4231320487317834	0.4207521589824751	0.4554068744801766	0.45180938100022083	0.47204440482375143	0.46782646005828227	0.48846675618675106	0.4836421151193282	0.5191531534543694	0.5132117276750866	0.07003553345562509	0.06804389412933508	-0.0004942863840666778	-0.04782158976451001	-0.0004892511464934524	-0.04733443442296448
42.26859111047143	0.4229777904372361	0.42060027276771617	0.4552713965332147	0.4516755466741834	0.47191838986657486	0.46770172984963526	0.4883499080574312	0.4835262117462865	0.519052922266939	0.5131118484357884	0.07009371161307953	0.06810037902220929	-0.0005011768317740861	-0.04878034861548031	-0.0004960630863777293	-0.04828261712223991
42.523280635114425	0.42281994933793526	0.42044487279346693	0.4551330518420492	0.45153888695681477	0.47178986990560334	0.467574522293465	0.4882309060712298	0.4834081691512873	0.5189511759225455	0.5130104458307648	0.07015380435320259	0.0681587226740946	-0.000507995282561402	-0.04974187585295908	-0.0005028036532204183	-0.04923351952631094
42.77950479226489	0.42265850589418485	0.4202859401231199	0.45499182906011254	0.45139939078611435	0.47165883771784856	0.46744483029441575	0.4881097469924914	0.48328798407804113	0.5188479183900836	0.5129075235512166	0.07021583247039746	0.06821894526428295	-0.0005147421850483225	-0.05070617174399672	-0.000509473289059148	-0.05018714141922942
43.03727282885567	0.4224934403893726	0.42012345565135645	0.4548477167816616	0.45125704704444264	0.471525286079518	0.4673126467576027	0.48798642764035194	0.4831656533242397	0.5187431537910816	0.5128030854367174	0.07027981708938902	0.06828106729229656	-0.0005214179869031943	-0.051673236640567666	-0.000516072434955106	-0.05114348265783519
43.29659404753705	0.4223247329263548	0.41995740010069993	0.45470070354043474	0.45111184455725606	0.4713892077657867	0.46717796458841726	0.4878609448895586	0.48304117374236927	0.5186368864023224	0.5126971354777669	0.07034577967173104	0.06834510958418785	-0.0005280231348677722	-0.052643070984842666	-0.0005226015310123566	-0.05210254317628937
43.55747780701245	0.4221523634237556	0.41978775401798624	0.4545507778082726	0.4509637720918052	0.4712505955505549	0.4670407766923183	0.4877332956712983	0.48291454224053204	0.5185291206585132	0.5125896778183874	0.07041374202245644	0.0684110932989812	-0.0005345580747816436	-0.05361567531416256	-0.0005290610164040421	-0.053064322990962864
43.81993352237618	0.42197631161217525	0.41961449777074833	0.45439792799369866	0.4508128183557962	0.4711094422061938	0.4669010759746117	0.4876034769740358	0.4827857557832774	0.5184198611549993	0.512480716758766	0.07048372629687989	0.0684790399352599	-0.0005410232516069868	-0.05459105026642419	-0.0005354513293944763	-0.05402882220521121
44.08397066545326	0.42179655703030805	0.41943761154351433	0.4542421424404623	0.4506589719960165	0.4709657405032751	0.46675885534021716	0.4874714858443608	0.48265481139244276	0.5183091126505286	0.512370256757946	0.0705557550075501	0.0685489713378972	-0.0005474191094553271	-0.055569196585736336	-0.0005417729073641242	-0.054996041014661046
44.349598765141174	0.4216130790209659	0.41925707533401496	0.4540834094260393	0.4505022215969199	0.47081948321028744	0.4666141076934196	0.4873373193878442	0.4825217061480026	0.5181968800700648	0.5122583024365636	0.07062985103136081	0.06862090970494306	-0.0005537460916119619	-0.056550115127848244	-0.0005480261868359149	-0.055965979712667036
44.6168274077539	0.4214258567270055	0.4190728689493002	0.4539217171600925	0.45034255567917364	0.47067066309333705	0.4664668259376081	0.48720097476990454	0.48238643718892865	0.5180831685076506	0.5121448585796352	0.070706037616822	0.06869487759466311	-0.0005600046405646042	-0.05753380686634557	-0.0005542116034983335	-0.056938638695470445
44.88566623736761	0.4212348690871577	0.4188849720017606	0.45375705378288855	0.45017996269816435	0.47051927291583234	0.4663170029749999	0.4870624492166827	0.48224900171405827	0.5179679832293215	0.5120299301393946	0.07078433839149428	0.06877089793273783	-0.0005661951980292512	-0.058520272898675785	-0.0005603295922326224	-0.05791401846816768
45.15612495616904	0.4210400948317533	0.4186933639050522	0.4535894073636704	0.45001443104246147	0.47036530543815325	0.46616463170634864	0.4869217400159266	0.4821093969829729	0.5178513296760732	0.5119135222381805	0.07086477736959473	0.06884899401962571	-0.000572318204979716	-0.05950951445251462	-0.0005663805871382044	-0.05889211965039465
45.42821332480542	0.4208415124783472	0.4184980238699222	0.4534187658989855	0.44984594903223946	0.47020875341730217	0.46600970503063827	0.4867788445178859	0.48196762031688695	0.5177332134668817	0.5117956401713759	0.07094737895977427	0.0689291895380926	-0.0005783741016743837	-0.0605015328921894	-0.0005723650215607723	-0.05987294298253687
45.701941162736816	0.42063910032723417	0.41829893089993236	0.4532451173109663	0.44967450491765376	0.47004960960654	0.46585221584475905	0.48663376013621623	0.48182366909954566	0.5176136404017777	0.5116762894104018	0.07103216797307473	0.06901150856091519	-0.0005843633276841897	-0.061496329725372334	-0.0005782833281189337	-0.06085648933201071
45.97731834859046	0.4204328364568555	0.41809606378707814	0.45306844944556385	0.4495000868771729	0.46988786675500205	0.46569215704316874	0.4864864843488924	0.48167754077813274	0.5174926164649766	0.5115554756057631	0.07111916963106565	0.06909597555875746	-0.0005902863219262589	-0.06249390661045595	-0.0005841359387327438	-0.06184275969970088
46.25435482051728	0.4202226987190925	0.41788940110729955	0.4528887500707312	0.44932268301586303	0.4697235176072958	0.4655295215175352	0.4863370146991322	0.48152923286418897	0.5173701478280649	0.5114332045901511	0.07120840957417177	0.06918261540823208	-0.0005961435226904399	-0.06349426536340275	-0.0005899232846523494	-0.06283175522679585
46.533060576550575	0.4200086647344462	0.41767892121588324	0.4527060068745571	0.44914228136362466	0.469556554903081	0.4653643021563613	0.4861853487963295	0.4813787429345401	0.5172462408532459	0.5113094823816025	0.07129991387018918	0.06927145340014508	-0.0006019353676706141	-0.06449740796523429	-0.0005956457964861883	-0.06382347720155224
46.813445674966815	0.4197907118870963	0.4174646022427501	0.45252020746334715	0.44895886987338035	0.4693869713766281	0.4651964918445929	0.4860314843169984	0.4812260686322343	0.5171209020966419	0.5111843151867144	0.07139370902300218	0.06936251524792969	-0.0006076622939987786	-0.06550333657001772	-0.0006013039042316315	-0.06481792706661338
47.09552023464871	0.4195688173198396	0.41724642208762686	0.4523313393596509	0.448772436419211	0.469214759756357	0.4650260834632051	0.4858754190057248	0.481071207667492	0.5169941383116589	0.5110577094039198	0.07148982198149917	0.06945582709628079	-0.0006133247382749119	-0.06651205351263911	-0.0006068980373070687	-0.06581510642654109
47.37929443545016	0.4193429579289035	0.41702435841509927	0.45213939000023523	0.44858296879444054	0.4690399127643546	0.4648530698887712	0.48571715067613125	0.480914157818663	0.5168659564524113	0.5109296716268221	0.07158828014869913	0.06955141552998362	-0.0006189231366012793	-0.06752356131724468	-0.000612428624579997	-0.06681501705539006
47.66477851856398	0.41911311035863075	0.4167983886495417	0.4519443467339994	0.4483904547096662	0.4688624231158702	0.46467744399300953	0.48555667721184964	0.48075491693319594	0.5167363636772102	0.5108002086475902	0.07168911139109051	0.06964930758295343	-0.0006244579246151849	-0.06853786270551154	-0.0006178960944016598	-0.06781766090462327
47.951982786891236	0.418879250996032	0.41656848996992124	0.45174619681983325	0.44819488179073363	0.46868228351878866	0.4644991986423103	0.485393996567504	0.4805934829286181	0.5166053673521149	0.5106693274604175	0.07179234404818687	0.06974953074748605	-0.0006299295375234992	-0.06955496060569999	-0.000623300874638355	-0.068823040111468
48.24091760541319	0.41864135596520424	0.4163346393044732	0.4515449274244144	0.44799623757665635	0.46849948667308	0.4643183266972402	0.48522910676970477	0.4804298537935241	0.516472975054551	0.5105370352650432	0.0718980069423113	0.06985211298372065	-0.0006353384101401849	-0.07057485816180531	-0.0006286433927046309	-0.06983115700734288
48.53159340156531	0.41839940112160917	0.4160968133252433	0.4513405256199445	0.4477945095174743	0.4683140252702236	0.4641348210120239	0.4850620059180518	0.4802640275885771	0.516339194576993	0.5104033394703391	0.07200612938860754	0.06995708272933408	-0.0006406849769203804	-0.071597558743008	-0.0006339240755983688	-0.07084201412672542
48.82402066561362	0.41815336204620873	0.41585498844249374	0.451132978381821	0.44758968497205454	0.4681258919926092	0.4639486744340034	0.4848926921861491	0.4800960024475189	0.5162040339307172	0.5102682476979636	0.0721167412052934	0.07006446890945554	-0.0006459696719977037	-0.07262306595325185	-0.0006391433499353116	-0.07185561421619013
49.11820995103327	0.41790321403945513	0.4156091407989696	0.45092227258624523	0.44738175120582896	0.4679350795129108	0.46375987980307165	0.484721163822628	0.47992577657819174	0.5160675013496233	0.5101317677860815	0.07222987272415039	0.07017430094682207	-0.0006511929292223329	-0.07365138364157531	-0.0006443016419861447	-0.0728719602440151
49.41417187488941	0.41764893211512855	0.41535924626402093	0.4507083950077612	0.44717069538846754	0.46774158049343395	0.4635684299510823	0.4845474191521814	0.47975334826356925	0.5159296052941253	0.5099939077931547	0.07234555480126963	0.07028660877217192	-0.000656355182201751	-0.07468251591261321	-0.000649399377710469	-0.07389105540968899
49.71191711822035	0.41739049099402126	0.4151052804275776	0.45049133231672694	0.44695650459148767	0.4675453875854349	0.4633743177012335	0.4843714565766095	0.4795787158628006	0.515790354455118	0.5098546760018033	0.07246381882805257	0.07040142283488943	-0.0006614568643369401	-0.07571646713711289	-0.0006544369827958807	-0.07491290315400079
50.01145642642306	0.4171278650974628	0.4148472185939727	0.45027107107671366	0.4467391657857946	0.4673464934284126	0.4631775358674248	0.48419327457587374	0.4794018778122625	0.5156497577580146	0.5097140809227382	0.0725846967424743	0.07051877411390038	-0.000666498408866012	-0.07675324196337385	-0.0006594148826972734	-0.07593750716971215
50.3128006096408	0.41686102854068047	0.41458503577560857	0.4500475977418318	0.44651866583915273	0.4671448906493685	0.4629780772535856	0.48401287170916163	0.4792228326266236	0.5155078243668603	0.5095721312987669	0.07270822104061851	0.07063869412883213	-0.0006714802489052873	-0.07779284532890074	-0.0006643335026748076	-0.07696487141222974
50.61596054315354	0.41658995512599317	0.4143187066864644	0.44982089865398184	0.44629499151358576	0.4669405718620379	0.4627759346529765	0.4838302466159628	0.47904157889991994	0.5153645636885241	0.5094288361088762	0.07283442478849182	0.07076121495144294	-0.0006764028174921499	-0.07883528247207039	-0.0006691932678355439	-0.07799500011061866
50.9209471677702	0.4163146183358323	0.4140482057354382	0.44959096004002724	0.44606812946270274	0.46673352966608833	0.4625711008474592	0.4836453980171544	0.4788581153066388	0.5152199853769677	0.5092842045723891	0.07296334163412357	0.07088636921732193	-0.0006812665476297886	-0.07988055894492163	-0.0006739946031744104	-0.07902789777948271
51.22777149022361	0.41603499132558475	0.4137735070195193	0.4493577680088868	0.4458380662289476	0.4665237566462848	0.46236356860673766	0.48345832471609645	0.4786724406028166	0.5150740993375952	0.5091382461532026	0.07309500581995965	0.07101419013788303	-0.000686071872330607	-0.08092868062554714	-0.0006787379336158361	-0.08006356923051783
51.53644458356769	0.41575104691625436	0.4134945843167879	0.44912130854854615	0.44560478824077315	0.466311245371623	0.46215333068756603	0.48326902559973856	0.47848455362714487	0.5149269157316855	0.5089909705641036	0.07322945219555804	0.07114471151263808	-0.0006908192246631861	-0.08197965373166483	-0.0006834236840586039	-0.08110201958518815
51.84697758757708	0.4154627575869359	0.4132114110792348	0.44888156752298275	0.4453682818097308	0.4660959883944241	0.46194037983292446	0.48307749963973545	0.4782944533020881	0.5147784449809069	0.5088423877711671	0.07336671623059562	0.07127796774178104	-0.0006955090378012452	-0.08303348483423179	-0.0006880522794199262	-0.08214325428747316
52.15938170914916	0.4151700954670955	0.4129239604253983	0.44863853066900444	0.4451285331274816	0.46587797824939653	0.46172470877116084	0.4828837458935736	0.47810213863501266	0.5146286977719177	0.5086925079982381	0.07350683402819437	0.07141399383907221	-0.0007001417450701597	-0.084090180871641	-0.0006926241446822967	-0.08318727911701274
52.47366822270851	0.41487303232865397	0.41263220513281096	0.4483921835929978	0.4448855282627182	0.4656572074526571	0.461506310215097	0.48268776350570725	0.47790760871932525	0.5144776850610552	0.508541341731498	0.07364984233857526	0.07155282544504372	-0.0007047177799994753	-0.08514974916458584	-0.0006971397049380101	-0.08423410020284905
52.789848470613855	0.41457153957786624	0.41233611763025335	0.44814251176758396	0.44463925315800185	0.46543366850071505	0.4612851768610996	0.4824895517087047	0.47771086273562297	0.5143254180791106	0.5083888997241187	0.07379577857304923	0.07169449884052856	-0.0007092375763714243	-0.08621219743089625	-0.0007015993854410096	-0.08528372403773687
53.107933863567155	0.41426558824699145	0.41203566998980734	0.44788950052817844	0.44438969362650743	0.46520735386941553	0.46106130138811163	0.4822891098244046	0.47751189995285376	0.5141719083361986	0.5082351930010047	0.07394468081835649	0.07183905096052456	-0.0007137015682759928	-0.08727753380169645	-0.0007060036116539603	-0.0863361574926671
53.42793588102576	0.4139551489857469	0.41173083391870385	0.4476331350694533	0.4441368353486756	0.46497825601284004	0.46083467645664694	0.4820864372650813	0.47731071972948685	0.5140171676267171	0.508080232863626	0.07409658785136101	0.07198651940840241	-0.0007181101901647668	-0.08834576683747741	-0.0007103528092995415	-0.0873914078320297
53.74986607161648	0.4136401920525418	0.4114215807509601	0.44737340044169716	0.44388066386876884	0.46474636736216507	0.4606052947077429	0.48188153353462104	0.4771073215146949	0.5138612080344024	0.5079240308949445	0.07425153915411366	0.07213694247046946	-0.0007224638769057767	-0.08941690554495096	-0.0007146474044149587	-0.08844948272968622
54.073736053552395	0.41332068730548216	0.41110788143879834	0.4471102815470714	0.4436211645913288	0.46451168032447526	0.4603731487618715	0.4816743982297064	0.47690170484954497	0.5137040419374814	0.5077665989644335	0.07440957492929128	0.07229035913089403	-0.0007267630638414513	-0.09049095939458596	-0.0007188878234027918	-0.08951039028491437
54.399557515052166	0.4129966041931422	0.4107897065438426	0.44684376313575885	0.4433583227775313	0.46427418728153036	0.4601382312178082	0.48146503104101157	0.4766938693682009	0.5135456820139228	0.5076079492331952	0.07457073611602445	0.07244680908700696	-0.0007310081868466822	-0.09156793833867027	-0.0007230744930875055	-0.09057413903930467
54.727342214761876	0.41266791174509354	0.41046702622808406	0.44657382980200044	0.4430921235414363	0.46403388058848427	0.4599005346514551	0.4812534317544051	0.4764838147991359	0.5133861412467879	0.5074480941591756	0.07473506440612537	0.0726063327649883	-0.0007351996823908857	-0.0926478528299981	-0.0007272078407737359	-0.09164073799446726
55.057101982179326	0.4123345785621881	0.410139810244611	0.4463004659800187	0.44282255184612984	0.46379075257255414	0.4596600516146175	0.4810396002521632	0.47627154096635377	0.5132254329296864	0.5072870465024808	0.07490260226072529	0.0727689713359468	-0.0007393379875989536	-0.09373071384128195	-0.0007312882943020238	-0.09271019662982383
55.38884871808102	0.41199657280658375	0.4098080279280948	0.4460236559398229	0.4425495924997538	0.4635447955316386	0.459416774633734	0.4808235365141918	0.4760570477906224	0.5130635706723353	0.5071248193307961	0.07507339292733721	0.07293476673241231	-0.0007434235403155354	-0.09481653288518999	-0.0007353162821110981	-0.09378252492147965
55.722594394951685	0.41165386219150946	0.409471648185026	0.44574338378289274	0.44227323015142145	0.46329600173288177	0.45917069620855466	0.480605240619256	0.475840335290715	0.5129005684062273	0.5069614260249102	0.07524748045734972	0.07310376166524231	-0.0007474567791714293	-0.09590532203515068	-0.0007392922332989382	-0.09485773336166403
56.058351057416104	0.41130641397075857	0.4091306394836919	0.44545963343773615	0.4419934492870129	0.4630443634111834	0.45892180881077	0.4803847127462192	0.4756214035846615	0.5127364403904066	0.5067968802843461	0.07542490972397298	0.07327599964096412	-0.0007514381436497519	-0.09699709394672595	-0.0007432165776861677	-0.09593583297869657
56.39613082267415	0.41095419492790514	0.4087849698438899	0.44517238865531944	0.4417102342248495	0.46278987276765127	0.4586701048825846	0.4801619531752903	0.47540025289100946	0.5125712012173589	0.5066311961331025	0.07560572644064267	0.07345152497955865	-0.0007553680741582136	-0.09809186188017804	-0.0007470897458816683	-0.09701683535782024
56.7359458809379	0.41059717136523294	0.4084346068263667	0.444881633004362	0.4414235691112412	0.46253252196799316	0.45841557683523726	0.47993696228927785	0.4751768835300947	0.512404865819014	0.506464387925506	0.07578997717990009	0.07363038283270429	-0.0007592470120993955	-0.09918963972340578	-0.0007509121693506371	-0.09810075266278773
57.07780849587155	0.4102353090923711	0.4080795175219786	0.4445873498664957	0.44113343791590476	0.46227230314085027	0.4581582170474623	0.47970974057485344	0.47495129592531965	0.512237449472867	0.5062964703521793	0.07597770939276084	0.07381261920248737	-0.0007630753999439133	-0.1002904420156625	-0.0007546842804830867	-0.09918759765817242
57.42173100503407	0.40986857341462546	0.40771966854055997	0.4442895224312811	0.44083982442724634	0.4620092083760646	0.45789801786389317	0.4794802886238203	0.474723490604441	0.5120689678082169	0.5061274584461238	0.07616897142858403	0.07399828096060104	-0.0007668536813084659	-0.10139428397272354	-0.0007584065126647888	-0.10027738373240425
57.7677258203244	0.4094969291209977	0.4073550259994961	0.4439881336910781	0.4405427122475068	0.46174322972288184	0.4576349715934038	0.47924860713439027	0.4744934682008664	0.5118994368125279	0.5059573675889241	0.07636381255546287	0.07418741586804238	-0.0007705823010327739	-0.1025011815122241	-0.0007620793003521031	-0.10137012492191388
58.115805428429454	0.4091203404718838	0.40698555551198795	0.4436831664357657	0.4402420847877636	0.46147435918808605	0.4573690705073859	0.47901469691246756	0.4742612294549574	0.5117288728379163	0.5057862135170719	0.07656228298114727	0.0743800725953209	-0.000774261705260515	-0.10361115128041831	-0.0007657030791471398	-0.10246583593574599
58.465982391274686	0.40873877118643964	0.40661122217500256	0.44337460324730565	0.43993792526278563	0.46120258873406317	0.4571003068379616	0.47877855887293697	0.4740267752153422	0.5115572926077614	0.5056140123284159	0.0767644338745154	0.07457630074319943	-0.0007778923415233674	-0.10472421067971993	-0.0007692782858755853	-0.1035645321813945
58.818269346477535	0.40835218442960797	0.40623199055689707	0.4430624264941461	0.4396302166857357	0.46092791027679175	0.4568286727761266	0.4785401940409593	0.47379010644023445	0.5113847132234495	0.5054407804887378	0.07697031738761155	0.07477615086397857	-0.0007814746588266086	-0.10584037789712397	-0.0007728053586677497	-0.1046662297915475
59.172679007803275	0.4079605427987918	0.4058478246847092	0.442746618325459	0.43931894186271664	0.46065031568375814	0.4565541604698232	0.4782996035532715	0.47355122419875917	0.5112111521712479	0.5052665348384591	0.07717998667826827	0.07497967448334134	-0.0007850091077363786	-0.10695967193412059	-0.0007762847370400561	-0.10577094565152834
59.52922416562417	0.40756380831016753	0.405458688031101	0.4424271606652068	0.4390040833871542	0.4603697967717919	0.4562767620219399	0.47805678865949125	0.47331012967228586	0.5110366273293155	0.5050912925994793	0.07739349593332738	0.07518692412278073	-0.0007884961404721613	-0.10808211263706369	-0.0007797168619818606	-0.10687869742805844
59.887917687380885	0.40716194238462516	0.40506454350094956	0.4421040352060321	0.4386856236340148	0.4600863453048211	0.455996469488234	0.47781175072342547	0.47306682415576656	0.5108611569748512	0.50491507138215	0.07761090039248163	0.07539795332261642	-0.000791936211000932	-0.10920772072917373	-0.0007831021760439372	-0.10798950359907167
60.24877251804685	0.4067549058333238	0.4046653534175703	0.44177722340296516	0.4383635447538487	0.45979995299154225	0.45571327487517677	0.47756449122438344	0.47282130905908054	0.5106847597913825	0.5047378891923874	0.0778322563727547	0.07561281666563274	-0.0007953297751328581	-0.11033651784337906	-0.000786441123427073	-0.1091033834842392
60.6118016805955	0.40634265884285264	0.4042610795085633	0.44144670646694356	0.43803782866665647	0.459510611483003	0.4554271701377159	0.47731501175849156	0.4725735859083839	0.5105074548762003	0.5045597644389266	0.0780576212936374	0.07583156980134541	-0.0007986772906214412	-0.11146852655653561	-0.000789734150078325	-0.11022035727704349
60.97701827647021	0.4059251609599834	0.40385168289127127	0.4411124653581366	0.4377084570555705	0.45921831237009425	0.45513814717695317	0.47706331404001084	0.4723236563474622	0.5103292617479384	0.5043807159407178	0.07828705370290345	0.07605426947092105	-0.0008019792172682116	-0.11260377042506775	-0.0007929817037855003	-0.1113404460778753
61.34443548605718	0.40550237107600345	0.4034371240578373	0.4407744807790698	0.4373754113603475	0.4589230471809468	0.45484619783773494	0.47680939990265586	0.47207152213908943	0.5101502003543045	0.5042007629344731	0.0785206133031232	0.07628097353277127	-0.0008052360170286432	-0.11374227402156123	-0.0007961842342782965	-0.11246367192840978
61.71406656916102	0.40507424741061526	0.4030173628598495	0.44043273316754133	0.43703867277066377	0.4586248073782322	0.4545513139061501	0.47655327130091424	0.4718171851663874	0.5099702910799642	0.504019925082361	0.07875836097889916	0.07651174098883855	-0.0008084481541206223	-0.11488406297287668	-0.0007993421933309985	-0.11359005784709097
62.085924865483435	0.40464074749539025	0.4025923584925604	0.440087202689325	0.436698222219209	0.4583235843563607	0.4542534871069351	0.47629493031136644	0.47156064743418985	0.509789554754582	0.5038382224798567	0.07900035882484463	0.07674663201159738	-0.0008116160951397999	-0.11602916399986896	-0.0008024560348682819	-0.11471962786620793
62.46002379510434	0.4042018281567616	0.4021620694786685	0.4397378692306511	0.43635404037456965	0.4580193694385752	0.45395270910077884	0.4760343791340033	0.4713019110704066	0.5096080126610213	0.5036556756637469	0.07924667017432745	0.07698570797179317	-0.0008147403091760541	-0.11717760495825758	-0.0008055262150753473	-0.11585240707007927
62.83637685896657	0.4037574454985443	0.40172645365164655	0.43938471239045945	0.4360061076338971	0.4577121538739353	0.45364897148152833	0.4757716200935435	0.47104097832739	0.5094256865437095	0.5034723056202978	0.07949735962900795	0.07722903146694222	-0.0008178212679336161	-0.11832941488128768	-0.0008085531925100531	-0.11698842163481515
63.21499763936286	0.4033075548839647	0.4012854681386051	0.43902771147241554	0.4356544041153512	0.45740192883418873	0.453342265773286	0.4755066556407459	0.47077785158329977	0.5092425986171669	0.5032881337935841	0.07975249308918901	0.07747666635061463	-0.0008208594458579688	-0.11948462402394	-0.0008115374282222643	-0.11812769886978458
63.59589980042612	0.4028521109171869	0.40083906934267444	0.43866684547668283	0.4352989096503143	0.4570886854105254	0.45303258342739905	0.4752394883537196	0.4705125333434678	0.5090587715747085	0.5031031820939869	0.08001213778501157	0.07772867776252716	-0.0008238553202629673	-0.1206432639087609	-0.0008144793858725352	-0.11927026726016265
63.979097088622495	0.4023910674243181	0.4003872129248913	0.43830209309144263	0.43493960377536506	0.45677241461020895	0.45271991581933474	0.4749701209392272	0.4702450262417612	0.5088742285973181	0.5029174729068614	0.08027636230851543	0.07798513215947257	-0.0008268093714662861	-0.12180536737338343	-0.0008173795318568988	-0.12041615651139637
64.36460333324754	0.40192437743387904	0.39992985378557533	0.4379334326841534	0.434576465724007	0.4564531073530831	0.452404254245438	0.47469855623398294	0.4699753330419418	0.5086889933627007	0.5027310291013796	0.08054523664659897	0.078246097347109	-0.0008297220829248664	-0.1229709686199385	-0.0008202383354374287	-0.12156539759546092
64.75243244692527	0.40145199315671953	0.39946694604517685	0.437560842292539	0.43420947441814123	0.4561307544679455	0.4520855899195649	0.474424797205942	0.46970345663902185	0.5085030900545144	0.5025438740395499	0.08081883221490518	0.07851164251263952	-0.000832593941379689	-0.1241401032664271	-0.0008230562688743559	-0.12271802279855137
65.14259842611021	0.40097386596536516	0.39899844302458204	0.43718429961530064	0.433838608459276	0.45580534668878575	0.4517639139695914	0.47414884695558157	0.4694294000606139	0.5083165433717897	0.50235603158542	0.08109722189265924	0.0787818382584084	-0.000835425437002324	-0.1253128083998405	-0.0008258338075638472	-0.12387406577092008
65.53511535159264	0.4004899463727738	0.39852429722485605	0.43680378200253733	0.43346384611946265	0.45547687465088244	0.45143921743378745	0.47387070871717	0.46915316646827376	0.5081293785385341	0.5021675261144631	0.08138048005849702	0.07905675663644722	-0.0008382170635461428	-0.12648912263139778	-0.0008285714301815572	-0.12503356157844792
65.92999738900669	0.4000001840104849	0.3980444603064087	0.43641926644587037	0.4330851653319513	0.45514532888675235	0.45111149125705585	0.4735903858600254	0.46887475915883736	0.507941621313533	0.5019783825231572	0.08166868262731046	0.07933647118399864	-0.0008409693185059686	-0.12766908615408568	-0.0008312696188286228	-0.1261965467561339
66.32725878934137	0.3995045276061436	0.39755888306756126	0.4360307295682585	0.432702543681553	0.45481069982194805	0.4507807262870276	0.4733078818897589	0.4685941815657451	0.5077532980003445	0.501788626238753	0.08196190708814435	0.07962105696005002	-0.0008436827032791694	-0.12885274080215936	-0.0008339288591850957	-0.12736305936392966
66.72691388945532	0.3990029249603751	0.3970675154224981	0.4356381476134933	0.432315958394702	0.45447297777069595	0.45044691327000963	0.47302320044950275	0.46831143726035734	0.5075644354574955	0.5015982832292435	0.08226023254318117	0.07991059058291008	-0.0008463577233357444	-0.13004013011304494	-0.000836549640666373	-0.12853313904422237
67.12897711259382	0.398495322922994	0.3965703063785813	0.4352414964353654	0.4319253863292043	0.4541321529313711	0.4501100428467793	0.472736345321122	0.46802652995325644	0.5073750611088839	0.5014073800135332	0.08256373974785014	0.08020515026886711	-0.0008489948883908527	-0.1312312993916862	-0.0008391324565872882	-0.12970682708228765
67.53346296890952	0.39798166736852286	0.39606720401300927	0.43484075148648815	0.4315308039636648	0.4537882153817996	0.44977010554821806	0.47244732042640414	0.46773946349553436	0.5071852029543871	0.5012159436718137	0.08287251115209172	0.08050481587195615	-0.0008515947125885548	-0.13242629577746357	-0.0008416778043315309	-0.1308841664684337
67.94038605598601	0.3974619031710005	0.3955581554487969	0.4344358878067676	0.43113218738657877	0.4534411550743841	0.44942709179078055	0.47215612982822996	0.4674502418800637	0.5069948895806867	0.5010240018561481	0.08318663094282781	0.08080966892488062	-0.0008541577146848889	-0.13362516831348614	-0.000844186185523732	-0.13206520196285965
68.3497610593647	0.39693597417805476	0.39504310683005667	0.4340268800115069	0.43072951228507916	0.4530909618310448	0.4490809918717905	0.4718627777317189	0.4671588692427505	0.5068041501723094	0.5008315828012725	0.08350618508766637	0.08111979268111993	-0.0008566844182439359	-0.13482796801876873	-0.0008466581062135381	-0.13324998016304335
68.7616027530747	0.3964038231842176	0.39452200329655557	0.4336137022791307	0.43032275393332364	0.452737625337968	0.44873179596455776	0.4715672684853481	0.466865349863767	0.5066130145228882	0.5006387153356132	0.08383126137988882	0.08143527215827066	-0.0008591753518369938	-0.1360347479632651	-0.0008490940770596866	-0.13443854957367307
69.17592600016614	0.3958653919034572	0.3939947889575284	0.43319632833851884	0.42991188718051365	0.452381135140156	0.4483794941133094	0.47126960658204387	0.4665696881687614	0.506421513046654	0.5004454288925299	0.08416194948476183	0.08175619418265363	-0.000861631049250966	-0.1372455633459282	-0.0008514946135265156	-0.13563096067964864
69.59274575324658	0.3953206209409006	0.39346140686471726	0.4327747314559312	0.42949688643852696	0.4520214806357679	0.44802407622792617	0.47096979666024014	0.46627188873004166	0.5062296767901543	0.5002517535217845	0.08449834098721945	0.0820826474352372	-0.000864052049702746	-0.1384604715756268	-0.0008538602360831371	-0.13682726602149842
70.01207705502031	0.3947694497637212	0.3929217989846184	0.43234888442151376	0.42907772566915503	0.45165865107024766	0.44766553207847953	0.4706678435049046	0.46597195626773363	0.5060375374442103	0.500057719901245	0.08484052944096268	0.08241472249891853	-0.0008664388980608173	-0.13967953235543007	-0.0008561914704111606	-0.13802752027416432
70.43393503883172	0.3942118166711643	0.39237590616990403	0.431918759535368	0.4286543783709271	0.45129263553022525	0.4473038512895578	0.4703637520485257	0.4656698956509074	0.5058451273561132	0.49986335934882437	0.08518861041902122	0.08275251190721053	-0.0008687921450780678	-0.1409028077702743	-0.0008584888476220742	-0.1392317803288705
70.85833492921113	0.3936476587636798	0.39182366812999647	0.4314843285931678	0.4282268175655089	0.4509234229371862	0.4469390233343748	0.47005752737206025	0.4653657118986703	0.5056524795420652	0.4996687038346621	0.08554268156583582	0.0830961101943792	-0.0008711123476289329	-0.14213036237815402	-0.0008607529044787343	-0.14044010537804752
71.2852920424243	0.3930769119111355	0.3912650234007642	0.43104556287131035	0.4277950157836588	0.45055100204089826	0.44657103752865385	0.4697491747058377	0.46505941018122565	0.5054596276998714	0.49947378599355424	0.08590284265090611	0.08344561394708856	-0.0008734000689581967	-0.14336226330482305	-0.0008629841836271801	-0.14165255700395107
71.71482178702524	0.3924995107200767	0.3906999093133116	0.4306024331115799	0.42735894505072686	0.450175361412586	0.446199883024274	0.4694386994304159	0.4647509958208902	0.5052666062218869	0.49927863913763315	0.08626919562406371	0.08380112185759839	-0.0008756558789368984	-0.14459858034248896	-0.0008651832338368859	-0.14286919927072006
72.14693966441222	0.39191538850000546	0.3901282619618308	0.4301549095053103	0.42691857687167917	0.449796489437843	0.44582554880267294	0.46912610707738656	0.46444047429307006	0.5050734502082218	0.499083297269306	0.0866418446724263	0.0841627347785725	-0.0008778803543300073	-0.14583938605235858	-0.0008673506102488959	-0.14409009882001556
72.58166126938723	0.3913244772286401	0.38955001617048557	0.42970296167702665	0.42647388221563065	0.44941437430927067	0.4454480236679948	0.46881140333012583	0.4641278512271901	0.5048801954802138	0.49888779509445386	0.08702089627909002	0.08453055577955379	-0.0008800740790723127	-0.1470847558716315	-0.0008694868746350615	-0.14531532497098
73.01900229071879	0.39072670751612704	0.3889651054592945	0.4292465586675453	0.42602483149986736	0.44902900401883267	0.44506729623997154	0.46849459402448485	0.4638131324075727	0.5046868785941678	0.4986921680358986	0.0874064592836267	0.08490469020516539	-0.0008822376445539737	-0.1483347682245295	-0.0008715925956637172	-0.1465449498237632
73.45897851170821	0.390122008568165	0.3883734620089789	0.4287856689165158	0.4255713945733419	0.4486403663499145	0.4446833549465299	0.4681756851494168	0.4634963237742637	0.5044935368553736	0.49849645224714256	0.08779864494444306	0.08528524573509613	-0.0008843716499182808	-0.14958950463775977	-0.000873668349178347	-0.14777904836739708
73.90160581075892	0.3895103081480076	0.3877750166247414	0.4283202602443809	0.4251135406996196	0.44824844886907494	0.4442961880161105	0.46785468284753695	0.463177431423799	0.5043002083324022	0.4983006846263858	0.08819756700307804	0.08567233244593853	-0.0008864767023697429	-0.15084904986120762	-0.0008757147184852987	-0.14901769859257286
74.34690016194996	0.38889153253730513	0.3871696986989373	0.4278502998337339	0.424651238539256	0.4478532389174763	0.4439057834696863	0.46753159341560646	0.46285646160990906	0.5041069318716879	0.4981049028308256	0.08860334175049794	0.08606606287494344	-0.0008885534174948861	-0.15211349199340418	-0.0008777322946524335	-0.15026098160841173
74.79487763561212	0.3882656064957456	0.38655743617260413	0.42737575421005136	0.4241844561315865	0.44745472360198085	0.44351212911247206	0.4672064233049399	0.46253342074415466	0.5039137471124013	0.49790914529124497	0.08901608809547094	0.0864665520857561	-0.0008906024195945994	-0.15338292261196784	-0.0008797216768187677	-0.1515089817642945
75.24555439890803	0.3876324532194558	0.38593815549580673	0.42689658922177814	0.4237131608759029	0.4470528897859007	0.4431152125253073	0.466879179121727	0.46220831539649165	0.5037206945016204	0.4977134512268961	0.08943592763508815	0.08687391773621454	-0.0008926243420270263	-0.15465743690957368	-0.000881683472517103	-0.15276178677699193
75.6989467164156	0.3869919942981174	0.38531178158675927	0.4264127700197381	0.42323731951199584	0.4466477240793845	0.44271502105570226	0.4665498676272654	0.46188115229575655	0.5035278153098	0.4975178606606818	0.08986298472752004	0.0872882801482775	-0.0008946198275674999	-0.1559371338356783	-0.0008836182980073715	-0.1540194878626977
76.15507095071504	0.3863441496707573	0.3846782377896827	0.4259242610358477	0.4227568981000391	0.4462392128294281	0.4423115418085321	0.46621849573809615	0.461551938330069	0.5033351516465528	0.4973224144346429	0.09029738656708025	0.08770976238016313	-0.0008965895287795234	-0.15722211624421334	-0.000885526778624135	-0.15528217987490223
76.61394356297929	0.38568883758016287	0.3840374458313518	0.42543102596110394	0.42227186199978967	0.44582734210949027	0.4419047616363635	0.4658850705260349	0.4612206805471449	0.5031427464767387	0.49712715422575643	0.09073926326168638	0.0881384903007802	-0.0008985341084019605	-0.15851249104741783	-0.0008874095491371303	-0.15654996144795064
77.07558111356816	0.38502597452587745	0.38338932577628937	0.42493302772282	0.42178217584907857	0.4454120977087008	0.44149466712939955	0.4655495992180965	0.4608873861545122	0.5029506436368765	0.4969321225620499	0.0911887479128143	0.0885745926665341	-0.0009004542397483273	-0.1598083693758383	-0.0008892672541249147	-0.1578229351464273
77.54000026262605	0.384355475215726	0.38273379598055773	0.4244302284610793	0.4212878035415653	0.44499346512064153	0.4410812446050267	0.4652120891962984	0.46055206251962655	0.5027588878518763	0.4967373628390385	0.09164597669802364	0.08901820120059979	-0.0009023506071252907	-0.16110986674570427	-0.0008911005483642209	-0.15910120762119107
78.00721777068286	0.3836772525158199	0.3820707730441017	0.42392258950437783	0.42078870820372666	0.44457142953168083	0.4406644800969461	0.4648725479973405	0.46021471716987467	0.5025675247521033	0.496542919336489	0.09211108895616632	0.08946945067474986	-0.0009042239062655444	-0.16241710323296843	-0.0008929100972345227	-0.16038488977190468
78.47725049925933	0.3829912173989874	0.3814001717615889	0.42341007134442366	0.42028485217105144	0.4441459758088464	0.44024435934387196	0.4645309833121522	0.4598753577924619	0.5023766008907765	0.4963488372355187	0.09258422727537298	0.08992847899383669	-0.0009060748447772826	-0.1637302036549073	-0.0008946965771368665	-0.1616740969162862
78.95011541147531	0.3822972788915749	0.3807219050716989	0.42289263361005974	0.41977619696340895	0.4437170884872126	0.43982086777777957	0.4641874029852946	0.4595339922341746	0.5021861637617068	0.4961551626360341	0.09306553758392139	0.09039542728303056	-0.000907904142613658	-0.16504929775949506	-0.0008964606759317428	-0.16296894896697722
79.42582957266194	0.3815953440185648	0.38003588400480415	0.42237023504027843	0.41926270325956144	0.4432847517567845	0.4393939905116814	0.463841815014215	0.45919062850100867	0.5019962618173832	0.4959619425745131	0.09355516924410395	0.09087043997791257	-0.0009097125325580047	-0.16637452042282064	-0.0008982030933928908	-0.16426957061581504
79.90441015097758	0.3808853177469459	0.37934201762898556	0.4218428334562882	0.4187443308707837	0.4428489494488557	0.43896371232691317	0.46349422754833586	0.4588452747576552	0.5018069444874104	0.4957692250421415	0.0940532751492006	0.09135366491753821	-0.0009115007607307657	-0.16770601185531575	-0.0008999245416783652	-0.1655760915258213
80.38587441802741	0.3801671029272779	0.37864021299432654	0.4213103857325978	0.4182210387135577	0.4424096650218161	0.4385300176599081	0.46314464888797546	0.45849793932683514	0.5016182621973028	0.4955770590033038	0.09456001182368994	0.09184525344058261	-0.0009132695871160723	-0.1690439178163956	-0.0009016257458225874	-0.1668886465318593
80.87023974948666	0.37944060023338827	0.3779303750754234	0.4207728477670798	0.4176927847813043	0.4419668815463894	0.4380928905884363	0.46279308748308445	0.458148630688472	0.5014302663876439	0.4953854944144393	0.0950755395268099	0.09234536048468707	-0.0009150197861086951	-0.1703883898389904	-0.0009033074442469369	-0.16820737585004508
81.35752362572781	0.3787057081001296	0.3772124067120461	0.42023017444996896	0.41715952611511287	0.4415205816902695	0.4376523148172861	0.4624395519317883	0.45779735747869144	0.5012430095336121	0.49519458224326574	0.09560002235961358	0.09285414468913368	-0.0009167521470852535	-0.1717395854635697	-0.0009049703892907157	-0.16953242529567092
81.8477436324513	0.3779623226591362	0.37648620854789017	0.4196823196317579	0.4166212187734322	0.441070747702137	0.437208273663366	0.46208405097872474	0.4574441284886389	0.5010565451648831	0.49500437448837875	0.09613362837564891	0.0933717685009749	-0.0009184674749952992	-0.17309766848235597	-0.0009066153477640393	-0.17086394651143166
82.34091746132043	0.37721033767250123	0.37575167896734385	0.4191292360899407	0.4160778178006766	0.44061736139502117	0.43676075004019577	0.46172659351316	0.45708895266310057	0.5008709278859091	0.49481492419923034	0.09667652969541075	0.09389839828475807	-0.0009201665909803203	-0.17446280919450885	-0.0009082431015243198	-0.17220209720534285
82.83706291059936	0.37644964446430823	0.3750087140302066	0.4185708754945633	0.41552927719470806	0.44016040412898494	0.43630972644176635	0.4613671885668742	0.4567318390989178	0.5006862133965869	0.4946262854964959	0.09722890262471189	0.09443420443598335	-0.0009218503330152839	-0.17583518467245085	-0.0009098544480743986	-0.17354704139910382
83.33619788579601	0.3756801318499329	0.3742572074042797	0.4180071883725267	0.4149755498731449	0.4396998567930972	0.43585518492573594	0.46100584531179867	0.45637279704318046	0.5005024585133127	0.49443851359283153	0.09779092777713862	0.09497936149845072	-0.0009235195565787668	-0.17721497904007322	-0.0009114502011868808	-0.17489894968746
83.83834040030794	0.3749016860630422	0.3734970502957574	0.4174381240705968	0.4144165876384525	0.43923569978666566	0.4353971070959349	0.4606425730573899	0.45601183589118505	0.5003197211904339	0.4942516648140288	0.09836279020074475	0.09553404828564349	-0.0009251751353488435	-0.1786023837632058	-0.000913031191554059	-0.17625799950941712
84.34350857607244	0.3741141906802047	0.3727281313773372	0.41686363071706656	0.413852341141765	0.43876791299969425	0.43493547408414834	0.46027738124772677	0.4556489651841441	0.5001380605421031	0.4940657966205748	0.09894467950916562	0.0960984480063187	-0.0009268179619294492	-0.17999759795328885	-0.000914598267463318	-0.1776243754309803
84.85172064422062	0.3733175265430264	0.3719503367139663	0.41628365518201205	0.41328275984538554	0.4382964757925313	0.4344702665311447	0.45991027945831103	0.4552841946066306	0.4999575368645353	0.4938809676296181	0.09953679001733465	0.09667274839447322	-0.0009284489486069414	-0.18140082868436025	-0.0009161522955035695	-0.1789982694412231
85.36299494573534	0.3725115716777264	0.3711635496861417	0.4156981430360905	0.41270779198391205	0.4378213669746722	0.43400146456691385	0.4595412773925539	0.4549175339837406	0.499778211658677	0.4936972376373516	0.10013932088197908	0.09725714184386276	-0.0009300690281371371	-0.1828122913246233	-0.0009176941612988876	-0.1803798812613735
85.87734993211305	0.37169620121205726	0.3703676509106724	0.41510703850781394	0.41212738452393005	0.43734256478267813	0.4335290477900826	0.4591703848779307	0.45454899327795634	0.4996001476532897	0.49351466764181157	0.1007524762471096	0.09785182554726318	-0.0009316791545681546	-0.18423220988306355	-0.0009192247702745071	-0.18176941866778407
86.39480416602983	0.37087128728947577	0.3695625181588141	0.414510284439238	0.41154148312221406	0.43686004685716995	0.433052995246468	0.458797611861782	0.4541785825856934	0.49942340882845404	0.49333331986610296	0.10137646539470246	0.09845700164067177	-0.0009332803040953408	-0.18566081737148465	-0.0009207450484537971	-0.18316709782970975
86.91537632201124	0.3700366989804668	0.36874802627168024	0.4139078222399991	0.4109500320823756	0.43637379021885775	0.4325732854067298	0.45842296840674107	0.45380631213350986	0.49924806043949616	0.4931532577820536	0.1020115029007951	0.099072877352651	-0.0009348734759537791	-0.1870983561831565	-0.0009222559432909838	-0.18457314366241917
87.43908518710603	0.3691923021909146	0.3679240470728309	0.41329959183963033	0.4103529743098911	0.435883771243559	0.43208989614308135	0.458046464685765	0.4534321922739589	0.4990741690413436	0.4929745461343015	0.10265780879722504	0.09969966515903594	-0.0009364596933502667	-0.18854507848935498	-0.0009237584245380126	-0.18598779019667688
87.9659496615646	0.36833795956741755	0.3670904492779353	0.412685531638082	0.40975025126544273	0.4353899656361591	0.43160280470501466	0.4576681109767437	0.4530562334810608	0.49890180251331023	0.49279725096482035	0.10331560873925175	0.10033758294322521	-0.0009380400044332049	-0.19000124665326723	-0.0009252534851491023	-0.18741128096486648
88.4959887595208	0.3674735303994363	0.366247098401405	0.4120655784543739	0.4091418029165004	0.4348923484034692	0.43111198769399556	0.4572879176566655	0.4526784463453735	0.49873103008431957	0.4926214396378883	0.10398513417931367	0.1009868541623008	-0.0009396154833053449	-0.19146713366373547	-0.0009267421422245459	-0.1888438694052752
89.0292216096782	0.36659887051815926	0.3653938566598839	0.4114396674732957	0.4085275676870699	0.43439089382592433	0.4306174210370802	0.4569058951953085	0.45229884156863676	0.49856192235856295	0.4924471808655021	0.10466662254718609	0.10164770801922052	-0.0009411872310818303	-0.19294302358882476	-0.000928225437995922	-0.19028581928482424
89.56566745600044	0.36571383219196935	0.36453058287248247	0.41080773219007427	0.4079074824055287	0.43388557542807377	0.43011907995940346	0.4565220541484324	0.4519174299579615	0.49839455134159993	0.49227454473324206	0.10536031743681759	0.10232037964134647	-0.0009427563769909275	-0.19442921205053665	-0.0009297044408517197	-0.19173740514170845
90.1053456584057	0.36481826401838835	0.3636571323576374	0.41016970435291994	0.40728148225046756	0.4333763659478029	0.4296169389554865	0.45613640515043946	0.45153422241954205	0.49822899046690244	0.4921036027265892	0.1060664688001373	0.10300511026558849	-0.0009443240795267704	-0.1959260067218196	-0.0009311802464113117	-0.19319891274867018
90.6482756934654	0.36391201081237223	0.36277335682647366	0.4095255139033594	0.40664950069445155	0.4328632373042294	0.4291109717593079	0.45574895890647427	0.4511492299518566	0.4980653146228428	0.49193442775769985	0.10678533314814082	0.10370214743044444	-0.0009458915276507329	-0.1974337278469136	-0.0009326539786436161	-0.19467063959788788
91.19447715510712	0.3629949134908269	0.36187910427254116	0.4088750889142588	0.40601146944561056	0.4323461605642103	0.42860115131307996	0.45535972618392717	0.4507624636383291	0.49790360018012886	0.4917670941926378	0.10751717375957749	0.10441174517524646	-0.0009474599420459806	-0.19895270878626548	-0.000934126791035994	-0.19615289540904257
91.74396975532183	0.3620668089532078	0.3609742188577943	0.40821835552543734	0.4053673183869637	0.4318251059073949	0.42808744973466994	0.454968717803308	0.45037393463941955	0.4977439250196865	0.4916016778790679	0.10826226089757805	0.10513416424693386	-0.0009490305764284779	-0.20048329658716568	-0.0009355998678153288	-0.19764600266105958
92.29677332487483	0.36112752995806424	0.36005854079467936	0.4075552378767648	0.4047169755133813	0.43130004258975424	0.4275698382836016	0.45457594462845147	0.44998365418410724	0.4975863685609907	0.49143825617441167	0.10902087203458041	0.1058696723146807	-0.0009506047189157818	-0.20202585258188321	-0.0009370744252223395	-0.19915029714938726
92.85290781402206	0.3601769049953818	0.35913190622418445	0.4068856580386314	0.40406036686607505	0.4307709389055131	0.42704828732556804	0.4541814175560153	0.4495916335607304	0.49743101179084304	0.4912769079744657	0.10979329208593139	0.1066185441927408	-0.000952183693457731	-0.20358075301378165	-0.0009385517128448484	-0.20066612856989252
93.41239329322968	0.3592147581545747	0.35819414708970926	0.40620953593967485	0.4033974164645133	0.4302377621474113	0.4265227662953865	0.45378514750422844	0.4491978841071462	0.4972779372925969	0.4911177137424849	0.11057981365255633	0.10738106207187527	-0.0009537688613311945	-0.20514838969430116	-0.0009400330150082792	-0.2021938611306382
93.97524995389855	0.3582409089879722	0.35724509100660273	0.4055267892916417	0.40272804623564296	0.42970047856520943	0.42599324365831953	0.453387145400846	0.44880241720016745	0.49712722927582753	0.49096075553872853	0.11138073727311716	0.10815751575975652	-0.0009553616227024886	-0.20672917069094865	-0.0009415196522321589	-0.20373387419317623
94.54149810909283	0.3572551723696402	0.35628456112721013	0.4048373335112555	0.4020521759402991	0.42915905332235893	0.42545968686968305	0.4529874221702649	0.4484052442442344	0.496978973606445	0.4908061170504688	0.11219637168609811	0.10894820293075878	-0.0009569634182610143	-0.20832352104885388	-0.0009430129827504019	-0.20528656294497694
95.11115819427312	0.3562573583493735	0.3553123760012694	0.4041410816389559	0.40136972309667585	0.42861345045074306	0.42492206233265906	0.4525859887197467	0.4480063766592762	0.49683325783724674	0.4906538836224614	0.11302703410227712	0.10975342938557485	-0.0009585757309271137	-0.2099318835476396	-0.0009445144041014264	-0.20685233910442946
95.68425076803395	0.3552472720016878	0.3543283494314903	0.403437944254369	0.400680602900727	0.4280636328033977	0.4243803353542249	0.4521828559246998	0.4476058258677123	0.49669017123890474	0.4905041422878729	0.11387305048807661	0.11057350932110796	-0.0009602000876386407	-0.2115547194948988	-0.00094602535479138	-0.20843163166016154
96.26079651284576	0.35422471326963956	0.3533322903241419	0.4027278293883602	0.39998472814335634	0.4275095620051121	0.42383447009910824	0.45177803461296395	0.4472036032805448	0.4965498048313848	0.49035698179966636	0.114734755860308	0.11140876561112868	-0.0009618380612193	-0.21319250955880875	-0.0009475473160344139	-0.21002488764685268
96.84081623580131	0.3531894768032911	0.35232400253447327	0.4020106424315126	0.39928200912425105	0.4269511984008046	0.4232844295416679	0.4513715355480346	0.4467997202824845	0.4964122514157879	0.49021249266243433	0.11561249459284574	0.11225953009820273	-0.0009634912723344158	-0.21484575464182853	-0.0009490818135725609	-0.2116325729591182
97.42433086936633	0.35214135179264044	0.35130328470678357	0.4012862860388701	0.39857235356220827	0.4263885010015653	0.4227301754156025	0.4509633694111712	0.4463941882160559	0.4962776056066097	0.4900707671646802	0.11650662073581278	0.11312614389742143	-0.0009651613915363511	-0.21651497679755494	-0.0009506304195798232	-0.21325517320551057
98.01136147213543	0.35108012179482107	0.3502699301089507	0.40055466003076945	0.397855666501788	0.4258214274282471	0.4221716681613751	0.45055354678231746	0.4459870183646194	0.49614596386440774	0.4899318994115377	0.11741749834787978	0.11400895771251329	-0.0009668501414065722	-0.2182007201929963	-0.0009521947546571319	-0.2148931946051107
98.60192922959182	0.3500055645553845	0.34922372646122873	0.399815661289585	0.3971318502161283	0.4252499338524868	0.42160886687124244	0.45014207811976714	0.44557822193424473	0.49601742452886766	0.48979598535792246	0.11834550184231106	0.11490833216492043	-0.0009685592987971336	-0.21990355211927692	-0.0009537764899173462	-0.21654716492875536
99.1960554548718	0.34891745182346195	0.34816445575911337	0.39906918365219307	0.39640080410574285	0.42467397493502324	0.4210417292317698	0.4497289737384998	0.44516781003437045	0.49589208785225536	0.48966312284210606	0.11929101634744127	0.11582463813648015	-0.0009702906971799652	-0.22162406405286106	-0.0009553773491727258	-0.2182176344875728
99.79376158953411	0.34781554916060453	0.3470918940900692	0.3983151177979574	0.39566242459311174	0.42409350376118055	0.42047021146370106	0.449314243787108	0.4447557936571735	0.495770056033244	0.48953341161970204	0.12025443808229062	0.11675825712637898	-0.0009720462291040732	-0.22336287276998235	-0.0009569991112227116	-0.2199051771710998
100.39506920433367	0.34669961574309577	0.34600581144391324	0.3975533511320272	0.3949166050128725	0.4235084717733711	0.4198942682590569	0.44889789822323434	0.4443421836555745	0.4956514332511007	0.48940695339805385	0.1212361747480762	0.11770958162307778	-0.0009738278487724794	-0.22512062151778878	-0.0009586436122506758	-0.22161039153785111
101.00000000000001	0.3455694041575241	0.3449059715166388	0.39678376766372525	0.3941632354974024	0.4229188287004677	0.41931385271531446	0.4484799467874272	0.4439269907197973	0.4955363257002177	0.4892838518710081	0.12223664593641388	0.11867901549196158	-0.0009747281459755576	-0.22600431299718443	-0.0009594742868117611	-0.222467493038611
