# Supplementary material for: White matter micro- and macrostructure brain charts for the human lifespan
Source: Nature. 2026 May 13;655(8124):979–89. doi: 10.1038/s41586-026-10454-2 (PMC13391363; doi:10.1038/s41586-026-10454-2)
Supplement: Supplementary file 12 — Centiles trajectories of brain charts. SDT.T9.1–5 contain the brain charts for the global metrics; SDT.T9.6–509 contain the brain charts for the tract-specific metrics (unnormalized); and SDT.T9.510–1157 contain the brain charts for the tract-specific macrostructural metrics (normalized). Included in each table are the male and female centile trajectories for the 2.5th, 25th, 50th, 75th and 97.5th percentiles; the interquartile range normalized by the 50th centile; and the derivatives of the 50th centiles with respect to both age and log(age). Charts are sampled in logarithmically spaced intervals. Age is reported in years, while centile trajectory values are reported in metric-specific units: diffusivities in mm2 s−1, volume in mm3, surface area in mm2, average length in mm, and FA is dimensionless (unitless). [file 41586_2026_10454_MOESM12_ESM.zip › plotted_curves/SDT.T9.261-SLF_III_left_md-mean_curve_metrics.csv]

ages	male_0.025th_percentile	female_0.025th_percentile	male_0.25th_percentile	female_0.25th_percentile	male_0.5th_percentile	female_0.5th_percentile	male_0.75th_percentile	female_0.75th_percentile	male_0.975th_percentile	female_0.975th_percentile	male_normalized_quantile_range	fwmale_normalized_quantile_range	male_median_centile_d_age	male_median_centile_d_log_age	female_median_centile_d_age	female_median_centile_d_log_age
0.25	0.001005464583178682	0.0010038383508484728	0.0010882292929647167	0.0010852715778754106	0.001138276389475255	0.0011344116889918745	0.0011937936858935033	0.0011888353909080523	0.0013180183544135484	0.0013102921794556762	0.09274056275335002	0.09129297065395765	-0.0004380950204703245	-0.00025294678422012036	-0.00043639071235700497	-0.0002519627528195315
0.25150637576242696	0.0010049759900416322	0.0010033495408792582	0.0010876373213417586	0.001084680936299759	0.0011376164537547785	0.0011337543205998317	0.0011930536628453623	0.0011880995921691485	0.0013170818584009238	0.001309364762352888	0.09266422013822857	0.09121787144738211	-0.00043697489952626567	-0.00025305625883764726	-0.000435275181632111	-0.0002520719370923963
0.2530218281966045	0.001004486866094673	0.0010028602008362465	0.0010870447874551748	0.0010840897338530333	0.0011369559467978593	0.001133096382486359	0.0011923130686103708	0.001187363223545223	0.0013161448336860694	0.0013084368155636978	0.09258782756858375	0.09114272297434761	-0.0004347319449852227	-0.00025327430147023544	-0.0004330414170499175	-0.0002522894027693068
0.25454641199404576	0.0010039972145619767	0.0010023703339482055	0.001086451695429929	0.0010834979746516954	0.001136294873335132	0.0011324378793626088	0.0011915719086409667	0.0011866262904542673	0.0013152072875062012	0.001307508346246911	0.09251138562519438	0.0910675258060226	-0.00043249708958903454	-0.00025349053116408005	-0.0004308157152326242	-0.00025250506296908837
0.2560801821758082	0.0010035070386696194	0.0010018799434457837	0.0010858580493911384	0.0010829056628123594	0.0011356332380958413	0.0011317788159383739	0.001190830188386015	0.0011858887983107829	0.0013142692270881125	0.0013065793615512048	0.09243489488814835	0.09099228051290105	-0.0004302703362654148	-0.0002537049484839793	-0.0004285980791196575	-0.00025271891824585335
0.25762319409447826	0.001003016341645458	0.001001389032561388	0.0010852638534639236	0.001082312802451641	0.0011349710458076745	0.0011311191969219142	0.0011900879132906153	0.001185150752525586	0.0013133306596479284	0.0013056498686148865	0.09235835593682143	0.09091698766477954	-0.00042805168759924017	-0.00025391755405759775	-0.0004263885113099386	-0.0002529309692168302
0.2591755034361701	0.0010025251267190226	0.0010008976045290752	0.001084669111773269	0.001081719397686018	0.0011343083011966016	0.0011304590270198032	0.0011893450887959232	0.0011844121585056309	0.0013123915923908829	0.0013047198745656668	0.09228176934985816	0.09084164783073893	-0.0004258411458378242	-0.00025412834857604927	-0.00042418701406427006	-0.00025314121656130895
0.2607371662225343	0.0010020333971213927	0.0010004056625844296	0.0010840738284438702	0.0010811254526316794	0.0011336450089867037	0.0011297983109367553	0.0011886017203389544	0.0011836730216538177	0.0013114520325110742	0.0013037893865204234	0.09220513570514924	0.09076626157912432	-0.0004236387128907504	-0.0002543373327927312	-0.00042199358930833375	-0.0002533496610213626
0.2623082388127803	0.00100154115608509	0.0009999132099644547	0.0010834780075999989	0.0010805309714043878	0.0011329811739000193	0.0011291370533754726	0.0011878578133524137	0.0011829333473688181	0.0013105119871912444	0.0013028584115849782	0.0921284555798152	0.09069082947752524	-0.00042144439033464653	-0.00025454450752412927	-0.0004198082386361879	-0.00025355630340187507
0.2638887779057103	0.0010010484068439542	0.0009994202499074474	0.0010828816533653464	0.0010799359581193262	0.001132316800656369	0.001128475259036469	0.0011871133732644945	0.0011821931410448793	0.001309571463602534	0.001301926956853857	0.09205172955018258	0.09061535209275548	-0.00041925817941268484	-0.0002547498736479026	-0.00041763096330982297	-0.00025376114456859833
0.26547884054176485	0.001000555152633041	0.000998926785652899	0.0010822847698628965	0.001079340416890969	0.001131651893973212	0.0011278129326179295	0.001186368405498717	0.0011814524080716613	0.001308630468904276	0.001300995029410084	0.09197495819176733	0.09053982999083485	-0.0004170800810351927	-0.00025495343210157895	-0.0004154617642596059	-0.00025396418544695876
0.2670784841050822	0.0010000613966885039	0.0009984328204413744	0.0010816873612147766	0.001078744351832935	0.001130986458565477	0.001127150078815539	0.0011856229154737392	0.00118071115383405	0.001307689010243761	0.0013000626363249492	0.09189814207925406	0.09046426373696963	-0.00041491009578875637	-0.00025515518388599667	-0.00041330064209360584	-0.00025416542702536016
0.26868776632556873	0.0009995671422474766	0.0009979383575143956	0.001081089431542113	0.0010781477670578413	0.0011303204991454006	0.0011264867023223252	0.0011848769086031739	0.001179969383711975	0.0013067470947560123	0.001299129784657783	0.0918212817864768	0.09038865389553372	-0.00041274822393089217	-0.00025535513006078037	-0.0004111475970916545	-0.0002543648703505763
0.2703067452809827	0.0009990723925479743	0.000997443400114341	0.001080490984964904	0.0010775506666771783	0.0011296540204223824	0.001125822807828511	0.0011841303902954264	0.001179227103080247	0.001305804729563577	0.0012981964814557541	0.09174437788640027	0.09031300103004868	-0.0004105944653945426	-0.000255553271744674	-0.0004090026292112303	-0.00025456251652875017
0.2719354793990299	0.000998577150828772	0.0009969479514843273	0.0010798920256018718	0.0010769530548011613	0.0011289870271028212	0.001125158400021352	0.0011833833659535087	0.0011784843173083743	0.001304861921776303	0.0012972627337536431	0.0916674309511012	0.09023730570316699	-0.0004084488197923508	-0.00025574961011698427	-0.00040686573809051163	-0.00025475836672603225
0.27357402745947257	0.000998081420329301	0.0009964520148681012	0.0010792925575703297	0.0010763549355385972	0.0011283195238899638	0.001124493483584986	0.0011826358409748692	0.0011777410317603942	0.001303918678491124	0.001296328548573634	0.0915904415517477	0.0901615684766523	-0.0004063112864175489	-0.0002559441464154433	-0.0004047369230497089	-0.00025495242216730385
0.2752224485962505	0.0009975852042895341	0.0009959555935099285	0.0010786925849860442	0.0010757563129967474	0.0011276515154837493	0.0011238280632002776	0.0011818878207512213	0.0011769972517946998	0.0013029750067918495	0.0012953939329251006	0.09151341025858287	0.09008578991136142	-0.0004041818642452344	-0.0002561368819361254	-0.00040261618309134217	-0.000255144684134484
0.27688080229961526	0.0009970885059498848	0.0009954586906544903	0.0010780921119631027	0.0010751571912811968	0.0011269830065806627	0.0011231621435446753	0.0011811393106683765	0.0011762529827638764	0.0013020309137489572	0.0012944588938044047	0.09143633764090683	0.09000997056722679	-0.00040206055193425794	-0.00025632781803203164	-0.00040050351690384955	-0.00025533515396705675
0.2785491484182772	0.0009965913285510943	0.0009949613095467723	0.0010774911426137796	0.0010745575744957184	0.0011263140018735829	0.0011224957292920545	0.0011803903161060729	0.0011755082300145302	0.0013010864064193837	0.0012935234381946878	0.09135922426705537	0.08993411100323762	-0.0003999473478322191	-0.00025651695611453307	-0.00039839892286641643	-0.00025552383306301496
0.28022754716156506	0.0009960936753341248	0.0009944634534319544	0.0010768896810483992	0.0010739574667421377	0.00112564450605163	0.001121828825112569	0.001179640842437807	0.0011747629988871204	0.0013001414918463181	0.0012925875730656644	0.09128207070438535	0.0898582117774228	-0.00039784224997652107	-0.0002567042976520384	-0.00039630239904747677	-0.00025571072287614016
0.2819160591015993	0.000995595549540054	0.0009939651255553106	0.001076287731375208	0.0010733568721202045	0.0011249745238000213	0.0011211614356725083	0.0011788908950306713	0.0011740172947157985	0.0012991961770590016	0.0012916513053734258	0.09120487751925507	0.08978227344683386	-0.00039574525609398226	-0.0002568898441680789	-0.0003942139432069336	-0.0002558958249155585
0.28361474517547763	0.0009950969544099725	0.0009934663291621007	0.0010756852977002458	0.0010727557947274647	0.0011243040597999265	0.0011204935656341517	0.0011781404792451918	0.001173271122828246	0.0012982504690725303	0.001290714642060242	0.09112764527700645	0.08970629656752556	-0.00039365636360644274	-0.0002570735972425575	-0.0003921335528016545	-0.0002560791407469343
0.2853236666874746	0.0009945978931848755	0.000992967067497465	0.0010750823841272105	0.0010721542386591257	0.0011236331187283197	0.0011198252196556189	0.0011773896004351621	0.0011725244885455106	0.0012973043748876535	0.001289777590054362	0.09105037454194889	0.0896302816945414	-0.0003915755696319301	-0.0002572555585107772	-0.00039006122498530527	-0.00025626067199083225
0.2870428853112538	0.000994098369105562	0.0009924673438063223	0.0010744789947573356	0.001071552208007933	0.0011229617052578372	0.001119156402390733	0.0011766382639474878	0.0011717773971818483	0.0012963579014905807	0.0012888401562698246	0.09097306587734087	0.08955422938189427	-0.00038950287098798997	-0.0002574357296635521	-0.00038799695661223543	-0.00025644042032296754
0.28877246309209376	0.0009935983854125242	0.0009919671613332602	0.0010738751336892543	0.0010709497068640363	0.0011222898240566305	0.0011184871184888702	0.001175886475122019	0.001171029854044562	0.0012954110558527844	0.0012879023476062596	0.09089571984537333	0.08947814018255182	-0.0003874382641907981	-0.00025761411244434873	-0.00038594074423692337	-0.00025661838747192967
0.2905124624491269	0.0009930979453458613	0.0009914665233224475	0.0010732708050188889	0.001070346739314876	0.0011216174797882385	0.001117817372594834	0.0011751342392914096	0.0011702818644338548	0.001294463844930824	0.0012869641709487136	0.09081833700715197	0.08940201464841736	-0.00038538174546032256	-0.00025779070865109	-0.0003838925841185281	-0.0002567945752200429
0.29226294617759224	0.0009925970521451595	0.000990965433017515	0.001072666012839307	0.001069743309445045	0.0011209446771114316	0.0011171471693487	0.0011743815617809422	0.0011695334336426638	0.0012935162756661386	0.0012860256331674474	0.09074091792268162	0.08932585333031519	-0.0003833333107243764	-0.00025796552013646057	-0.0003818524722254968	-0.00025696898540478186
0.294023977451102	0.000992095709049401	0.0009904638936614639	0.0010720607612406084	0.0010691394213361697	0.0011202714206800808	0.0011164765133856842	0.001173628447908387	0.001168784566956511	0.0012925683549848733	0.0012850867411177585	0.09066346315084968	0.0892496567779739	-0.0003812929556155087	-0.00025813854880385456	-0.0003798204042320674	-0.0002571416199135257
0.29579561982392083	0.0009915939192968667	0.0009899619084965685	0.001071455054309803	0.0010685350790667926	0.001119597715143025	0.0011158054093360133	0.0011728749029838485	0.0011680352696533578	0.0012916200897976984	0.0012841475016398048	0.09058597324940898	0.08917342554000983	-0.000379260675476889	-0.0002583097966091519	-0.00037779637552420864	-0.0002573124806864169
0.29757793723326015	0.0009910916861250304	0.0009894594807642713	0.001070848896130684	0.0010679302867122437	0.0011189235651439295	0.0011151338618247803	0.0011721209323096102	0.0011672855470034479	0.0012906714869996214	0.0012832079215584183	0.090508448774961	0.08909716016391199	-0.0003772364653660265	-0.00025847926556113454	-0.00037578038120400503	-0.0002574815697164168
0.29937099400158496	0.000990589012770463	0.0009889566137050844	0.0010702422907837084	0.0010673250483445214	0.0011182489753211512	0.0011144618754718124	0.001171366541179988	0.0011665354042691592	0.0012897225534698115	0.0012822680076829288	0.09043089028294225	0.08902086119602491	-0.00037522032005399275	-0.0002586469577189887	-0.0003737724160873812	-0.00025764888904628025
0.3011748548389356	0.0009900859024687373	0.0009884533105584974	0.0010696352423458805	0.0010667193680321768	0.0011175739503076106	0.0011137894548915437	0.0011706117348811856	0.0011657848467048636	0.0012887732960714271	0.0012813277668069936	0.09035329832760639	0.08894452918153488	-0.00037321223402914105	-0.00025881287519244345	-0.00037177247470893127	-0.00025781444076924953
0.30298958484526295	0.0009895823584543282	0.0009879495745628755	0.0010690277548906304	0.001066113249840193	0.001116898494730656	0.0011131166046928786	0.0011698565186911442	0.0011650338795567766	0.00128782372165144	0.0012803872057084228	0.09027567346200874	0.08886816466445295	-0.00037121220150077017	-0.00025897702014238133	-0.00036978055132574905	-0.0002579782270297759
0.30481524951277783	0.0009890783839605157	0.0009874454089553635	0.0010684198324876942	0.001065506697829864	0.0011162226132119329	0.0011124433294790617	0.001169100897879399	0.0011642825080628114	0.00128687383704046	0.001279446331149005	0.09019801623799299	0.08879176818760066	-0.00036922021639851366	-0.0002591393947779519	-0.00036779663991581835	-0.0002581402500201335
0.3066519147283146	0.0009885739822192983	0.0009869408169717977	0.001067811479203008	0.0010648997160586891	0.001115546310367262	0.0011117696338475583	0.0011683448777069438	0.001163530737452449	0.0012859236490525797	0.0012785051498743535	0.09012032720617229	0.088715340292595	-0.00036723627237711387	-0.0002593000013580149	-0.0003658207341836195	-0.00025830051198216797
0.3084996467757088	0.000988069156461287	0.0009864358018466016	0.001067202699098581	0.0010642923085802476	0.0011148695908065021	0.0011110955223899148	0.0011675884634260807	0.0011627785729465844	0.0012849731644851933	0.0012775636686137258	0.09004260691591749	0.0886388815198332	-0.00036526036281953056	-0.000259458842190613	-0.00036385282756296045	-0.000258459015207102
0.31035851233818973	0.00098756390991562	0.000985930366812699	0.001066593496232388	0.0010636844794440908	0.0011141924591334307	0.001110420999691641	0.001166831660280286	0.0011620260197573963	0.0012840223901188423	0.0012766218940798697	0.0899648559153405	0.0885623924084779	-0.00036329248083627474	-0.00025961591963094555	-0.00036189291321608863	-0.00025861576203262127
0.3122285785007863	0.0009870582458098688	0.000985424515101421	0.0010659838746582568	0.0010630762326956286	0.001113514919945617	0.0011097460703320856	0.0011660744735040752	0.0011612730830882097	0.0012830713327170538	0.0012756798329688636	0.08988707475128101	0.08848587349644425	-0.0003613326192702382	-0.00025977123608211805	-0.00035994098403890895	-0.00025877075484442846
0.3141099127527488	0.000986552167369944	0.0009849182499424107	0.0010653738384257536	0.0010624675723760167	0.0011128369778342993	0.0011090707388843096	0.001165316908322861	0.001160519768133357	0.001282119999026178	0.001274737491959954	0.08980926396928983	0.08840932532038294	-0.00035938077069941343	-0.00025992479399455926	-0.0003579970326634818	-0.0002589239960755496
0.31600258298998396	0.000986045677820006	0.000984411574563535	0.001064763391580074	0.0010618585025220474	0.0011121586373842604	0.001108395009914966	0.001164558969952823	0.0011597660800780486	0.0012811683957752327	0.001273794877715404	0.08973142411361656	0.08833274841566863	-0.00035743692743755995	-0.0002600765958649942	-0.0003560610514584672	-0.00025907548820483517
0.3179066575175057	0.0009855387803823744	0.0009839044921907932	0.0010641525381619341	0.00106124902716604	0.0011114799031737108	0.0011077188879841814	0.0011638006636007754	0.0011590120240982384	0.001280216529675752	0.001272851996880337	0.08965355572719476	0.08825614331638489	-0.0003555010815375348	-0.0002602266442359169	-0.00035413303253245543	-0.0002592252337567935
0.3198222050518999	0.000985031478277441	0.0009833970060482303	0.0010635412822074626	0.0010606391503357345	0.0011108007797741668	0.0011070423776454363	0.001163041994464036	0.0011582576053604957	0.0012792644074216348	0.0012719088560825906	0.08957565935162785	0.08817951055530997	-0.00035357322479345754	-0.0002603749416950907	-0.0003522129677374086	-0.00025937323530134115
0.32174929472380437	0.0009845237747235795	0.0009828891193578455	0.001062929627748094	0.0010600288760541832	0.0011101212717503357	0.0011063654834454469	0.0011622829677302977	0.001157502829021877	0.001278312035688993	0.0012709654619325658	0.08949773552717596	0.08810285066390543	-0.0003516533487445961	-0.00026052149087590903	-0.00035030084867004874	-0.0002595194954535529
0.32368799608040405	0.000984015672937056	0.0009823808353395043	0.0010623175788104598	0.0010594182083396443	0.0011094413836599932	0.001105688209924049	0.0011615235885774973	0.0011567477002297937	0.001277359421136005	0.0012700218210230775	0.08941978479274115	0.08802616417229873	-0.0003497414446758107	-0.00026066629445570255	-0.00034839666667402236	-0.0002596640168721631
0.3256383790879404	0.0009835071761319471	0.0009818721572108565	0.0010617051394162878	0.00105880715120548	0.0011087611200538757	0.0011050105616140847	0.0011607638621736946	0.0011559922241218962	0.0012764065704027744	0.0012690779399292188	0.08934180768585526	0.08794945160927546	-0.00034783750362094024	-0.0002608093551555446	-0.00034650041284389754	-0.00025980680226020403
0.32760051413423674	0.0009829982875200496	0.000981363088187243	0.001061092313582296	0.00105819570866005	0.0011080804854755608	0.0011043325430412862	0.0011600037936769455	0.001155236405825941	0.0012754534901111845	0.0012681338252082124	0.08926380474266644	0.08787271350226172	-0.00034594151636541115	-0.0002609506757401958	-0.0003446120780257744	-0.00025994785436364576
0.3295744720312385	0.0009824890103107985	0.0009808536314816177	0.0010604791053200912	0.0010575838847066128	0.0011073994844613586	0.001103654158724167	0.0011592433882351796	0.001154480250459675	0.0012745001868647602	0.001267189483399275	0.08918577649792525	0.08779595037731304	-0.0003440534734481804	-0.0002610902590168829	-0.0003427316528206159	-0.0002600871759707579
0.33156032401756863	0.000981979347711181	0.0009803437903044584	0.0010598655186360674	0.0010569716833432217	0.0011067181215401985	0.00110297541317391	0.0011584826509860808	0.0011537237631307118	0.0012735466672485324	0.001266244921023482	0.08910772348497357	0.08771916275910208	-0.00034217336516462193	-0.00026122810783502093	-0.00034085912758680115	-0.00026022476991222065
0.33355814176109866	0.0009814693029256566	0.0009798335678636884	0.0010592515575313078	0.0010563591085626278	0.0011060364012335222	0.0011022963108942583	0.001157721587056968	0.0011529669489364167	0.0012725929378289021	0.0012653001445836318	0.08902964623572977	0.08764235117090609	-0.0003403011815696355	-0.0002613642250866022	-0.00033899449244290114	-0.0002603606390609581
0.33556799736153503	0.0009809588791560668	0.0009793229673645855	0.0010586372260014793	0.0010557461643521755	0.001105354328055169	0.001101616856381404	0.0011569602015646726	0.0011522098129637822	0.0012716390051535024	0.0012643551605641095	0.08895154528067843	0.0875655161345941	-0.00033843691247775753	-0.00026149861370344807	-0.0003371377372682338	-0.00026049478632952927
0.3375899633530214	0.0009804480796015667	0.0009788119920097137	0.0010580225280367476	0.0010551328546937165	0.001104671906511282	0.0011009370541238924	0.0011561984996154352	0.0011514523602893256	0.0012706848757510832	0.0012634099754307703	0.08887342114885663	0.087488658170615	-0.0003365805474686012	-0.00026163127665923547	-0.00033528885170835965	-0.0002606272146723765
0.3396241127067558	0.0009799369074585276	0.0009783006449988264	0.0010574074676216628	0.001054519183563497	0.0011039891411001846	0.0011002569086024996	0.001155436486304772	0.0011506945959789583	0.0012697305561313616	0.001262464595630794	0.08879527436784208	0.08741177779798662	-0.00033473207588846643	-0.00026176221696794233	-0.0003334478251758588	-0.0002607579270839655
0.3416705188336247	0.000979425365920472	0.0009777889295288	0.0010567920487350804	0.0010539051549320777	0.0011033060363122924	0.0010995764242901457	0.0011546741667173809	0.001149936525087888	0.0012687760527849176	0.0012615190275925754	0.08871710546374167	0.08733487553428151	-0.00033289148684995107	-0.0002618914376817383	-0.00033161464685083075	-0.00026088692659678725
0.343729255586852	0.0009789134581779874	0.0009772768487935487	0.0010561762753500588	0.0010532907727642323	0.0011026225966300031	0.0010988956056517832	0.0011539115459270211	0.0011491781526605026	0.0012678213721830588	0.0012605732777255963	0.08863891496118004	0.08725795189561887	-0.00033105876923927857	-0.0002620189418932606	-0.00032978930568783316	-0.0002610142162840223
0.34580039726466444	0.0009784011874186488	0.0009767644059839454	0.0010555601514337669	0.0010526760410188537	0.0011019388265275946	0.0010982144571442965	0.0011531486289964035	0.0011484194837302587	0.0012668665207777017	0.0012596273524203012	0.08856070338328603	0.0871810073966501	-0.00032923391171463257	-0.0002621447327330051	-0.00032797179041438307	-0.00026113979925626585
0.3478840186129729	0.0009778885568269436	0.0009762516042877502	0.0010549436809473953	0.0010520609636488687	0.0011012547304711298	0.0010975329832164074	0.0011523854209770888	0.0011476605233195821	0.0012659115050012576	0.0012586812580479884	0.08848247125168471	0.08710404255054947	-0.0003274169027108198	-0.0002622688133696871	-0.0003261620895352868	-0.0002612636786621936
0.34998019482807	0.0009773755695841925	0.0009757384468895263	0.0010543268678460617	0.0010514455446011394	0.0011005703129183524	0.00109685118830857	0.0011516219269093744	0.0011469012764397533	0.001264956331266511	0.0012577350009606845	0.08840421908648255	0.08702705786900239	-0.00032560773044221225	-0.00026239118701029684	-0.0003243601913359706	-0.00026138585768897826
0.352089001559344	0.0009768622288684732	0.0009752249369705671	0.0010537097160787205	0.001050829787816376	0.0010998855783185915	0.0010961690768528758	0.0011508581518221916	0.001146141748090805	0.0012640010059665043	0.0012567885874910333	0.08832594740625935	0.08695005386219401	-0.000323806382902303	-0.00026251185689737944	-0.000322566083881648	-0.00026150633955895897
0.3542105149120084	0.0009763485378545534	0.0009747110777088291	0.0010530922295880836	0.001050213697229057	0.0010992005311126708	0.001095486653272965	0.001150094100733011	0.001145381943261431	0.0012630455354744382	0.001255842023952195	0.08824765672805567	0.08687303103880055	-0.00032201284786936846	-0.00026263082631092227	-0.0003207797550228708	-0.0002616251275316117
0.35634481144984936	0.0009758344997138055	0.0009741968722788443	0.0010524744123105194	0.0010495972767673278	0.0010985151757328048	0.0010948039219839207	0.0011493297786477283	0.0011446218669288674	0.0012620899261435467	0.0012548953166377197	0.08816934756736336	0.08679598990597627	-0.00032022711290768946	-0.00026274809856696724	-0.0003190011923971392	-0.0002617422249026058
0.35849196819798806	0.0009753201176141435	0.0009736823238516588	0.0010518562681759778	0.0010489805303529262	0.0010978295166025143	0.0010941208873921867	0.0011485651905605743	0.0011438615240588084	0.0012611341843070014	0.0012539484718214551	0.0880910204381136	0.08671893096934562	-0.0003184491653690502	-0.0002628636770162507	-0.00031723038343095533	-0.0002618576350024715
0.36065206264566085	0.0009748053947199453	0.0009731674355947543	0.0010512378011078999	0.0010483634619010923	0.0010971435581365293	0.0010934375538954675	0.0011478003414540138	0.0011431009196052999	0.0012601783162778015	0.001253001495757435	0.08801267585266867	0.08664185473299049	-0.0003166789923971236	-0.00026297756504506387	-0.0003154673153427656	-0.0002619713611968222
0.3628251727490157	0.0009742903341919832	0.0009726522106719799	0.0010506190150231345	0.0010477460753204853	0.001096457304740701	0.001092753925882645	0.0011470352362986484	0.0011423400585106479	0.0012592223283486726	0.001252054394679778	0.0879343143218105	0.08656476169944353	-0.00031491658092894226	-0.0002630897660743925	-0.00031371197514509785	-0.00026208340688585463
0.3650113769339257	0.0009737749391873515	0.0009721366522434776	0.001049999913831855	0.001047128374513101	0.0010957707608119096	0.0010920700077336819	0.0011462698800531205	0.0011415789457053193	0.0012582662267919638	0.0012511071748025858	0.08785593635473027	0.08648765236967444	-0.0003131619176957867	-0.000263200283557391	-0.00031196434964567143	-0.0002621937755018511
0.36721075409881926	0.0009732592128594069	0.0009716207634656243	0.001049380501437487	0.0010465103633741973	0.0010950839307379868	0.0010913858038195498	0.0011455042776640312	0.0011408175861078625	0.0012573100178595621	0.0012501598423198584	0.08777754245902007	0.08641052724308473	-0.0003114149892285145	-0.00026330912098193604	-0.0003102244254526154	-0.00026230247051189926
0.3694233836175272	0.0009727431583576825	0.000971104547490945	0.0010487607817366103	0.0010458920457922	0.0010943968188976132	0.0010907013185021209	0.00114473843406583	0.0011400559846247952	0.0012563537077827757	0.0012492124034053755	0.08769913314066281	0.08633338681749479	-0.0003096757818595308	-0.0002634162818693775	-0.00030849218897668895	-0.0002624094954165046
0.37164934534214805	0.0009722267788278352	0.0009705880074680602	0.0010481407586188953	0.0010452734256486361	0.001093709429660247	0.001090016556134101	0.0011439723541807401	0.0011392941461505308	0.0012553973027722588	0.0012482648642126208	0.08762070890402238	0.08625623158913527	-0.00030794428172220556	-0.0002635217697714576	-0.00030676762642950495	-0.00026251485374623185
0.3738887196059291	0.0009717100774115727	0.0009700711465416132	0.0010475204359670185	0.0010446545068180514	0.001093021767386035	0.00108933152105894	0.001143206042918665	0.0011385320755672866	0.0012544408090179112	0.0012473172308746867	0.08754227025183497	0.08617906205264012	-0.00030622047475756253	-0.0002636255882735028	-0.00030505072383166243	-0.0002626185490650357
0.3761415872261661	0.0009711930572465856	0.0009695539678522022	0.0010468998176565844	0.0010440352931679311	0.0010923338364257277	0.0010886462176107467	0.0011424395051770997	0.001137769777744993	0.0012534842326887906	0.0012463695095041812	0.08746381768520034	0.08610187870103578	-0.0003045043467132802	-0.00026372774099087115	-0.0003033414670108314	-0.00026272058496726314
0.3784080295071193	0.0009706757214664888	0.0009690364745363209	0.0010462789075560558	0.0010434157885586318	0.001091645641120607	0.001087960650114216	0.0011416727458410506	0.0011370072575412164	0.0012525275799330294	0.001245421706193147	0.08738535170357133	0.08602468202573248	-0.00030279588314824357	-0.00026382823157022894	-0.00030163984160674895	-0.0002628209650780977
0.3806881282429484	0.0009701580732007493	0.0009685186697262869	0.0010456577095266698	0.0010427959968432972	0.001090957185802395	0.0010872748228845405	0.0011409057697829455	0.0011362445198010666	0.001251570856877743	0.00124447382701297	0.08730687280474815	0.08594747251651652	-0.00030109506943382103	-0.00026392706368844054	-0.0002999458330722182	-0.00026291969305297647
0.38298196572066395	0.0009696401155746301	0.0009680005565501863	0.0010450362274223755	0.0010421759218677946	0.0010902684747931878	0.0010865887402273413	0.0011401385818625587	0.0011354815693571248	0.0012506140696289562	0.0012435258780143048	0.08722838148486607	0.0858702506615414	-0.00029940189075705614	-0.00026402424105204103	-0.00029825942667663363	-0.0002630167725770627
0.3852896247230969	0.0009691218517091204	0.0009674821381318019	0.0010444144650897508	0.0010415555674706325	0.0010895795124053669	0.0010859024064385817	0.0011393711869269235	0.0011347184110293534	0.001249657224271512	0.0012425778652269848	0.08714987823839059	0.08579301694732004	-0.00029771633212247184	-0.0002641197673967921	-0.00029658060750725745	-0.00026311220736452423
0.38761118853188686	0.000968603284720882	0.0009669634175905612	0.0010437924263679403	0.001040934937482901	0.0010888903029415353	0.0010852158258045025	0.0011386035898102605	0.001133955049625027	0.001248700326869006	0.0012416297946599541	0.08707136355810748	0.0857157718587152	-0.00029603837835456837	-0.00026421364648696044	-0.0002949093604721065	-0.0002632060011579229
0.3899467409304866	0.0009680844177221813	0.0009664443980414681	0.001043170115088579	0.0010403140357281918	0.0010882008506944328	0.001084529002601538	0.0011378357953338936	0.0011331914899386482	0.0012477433834636982	0.0012406816723011824	0.08699283793511454	0.08563851587893419	-0.00029436801410143154	-0.0002643058821159283	-0.00029324567030303283	-0.0002632981577286586
0.39229636620718694	0.0009675652538208325	0.0009659250825950459	0.0010425475350757266	0.0010396928660225348	0.0010875111599468685	0.0010838419410962505	0.0011370678083061786	0.0011324277367518755	0.0012467864000764467	0.001239733504117596	0.08691430185881485	0.08556124948951892	-0.0002927052238346495	-0.0002643964781034458	-0.00029158952155664	-0.000263388680874832
0.3946601491581577	0.0009670457961201395	0.000965405474357279	0.0010419246901457984	0.0010390714321743294	0.0010868212349716506	0.001083154645545255	0.0011362996335224282	0.001131663794833449	0.0012458293827066337	0.0012387852960550057	0.08683575581690905	0.08548397317033989	-0.00029104999185425307	-0.0002644854382974071	-0.0002899408986183627	-0.0002634775744226603
0.3970381750905084	0.0009665260477188343	0.0009648855764295515	0.0010413015841074988	0.0010384497379842769	0.0010861310800315102	0.0010824671201951498	0.001135531275764837	0.0011308996689391154	0.0012448723373320936	0.0012378370540380322	0.08675720029538642	0.08540668739958715	-0.0002894023022891601	-0.0002645727665717412	-0.00028829978570285575	-0.0002635648422238124
0.39943052982536675	0.0009660060117110259	0.0009643653919085958	0.001040678220761759	0.0010378277872453196	0.0010854406993790412	0.0010817793692824513	0.0011347627398024165	0.001130135363811564	0.001243915269909053	0.0012368887839700477	0.08667863577851949	0.0853293926537649	-0.0002877621391014773	-0.0002646584668274943	-0.0002866661668590176	-0.00026365048815760184
0.4018372997009759	0.0009654856911861323	0.0009638449238864251	0.001040054603901663	0.001037205583742565	0.0010847500972566194	0.0010810913970335156	0.0011339940303909137	0.0011293708841803435	0.0012429581863720495	0.001235940491733095	0.08660006274885586	0.08525208940768333	-0.00028612948608708333	-0.0002647425429908312	-0.0002850400259696573	-0.0002637345161277671
0.40425857157581063	0.0009649650892288389	0.000963324175450292	0.001039430737312398	0.0010365831312532392	0.001084059277896352	0.0010804032076644897	0.001133225152272758	0.0011286062347618123	0.0012420010926338884	0.001234992183187843	0.08652148168721066	0.08517477813445194	-0.00028450432687837646	-0.00026482499901256396	-0.00028342134675488073	-0.00026381693006313767
0.4066944328317112	0.0009644442089190325	0.0009628031496826208	0.0010388066247711807	0.0010359604335466103	0.0010833682455199992	0.0010797148053812288	0.001132456110176983	0.0011278414202590562	0.0012410439945855641	0.0012340438641735068	0.08644289307266158	0.08509745930547301	-0.00028288664494793836	-0.00026490583886951136	-0.0002818101127759487	-0.00026389773391863325
0.4091449713770379	0.0009639230533317527	0.0009622818496609606	0.0010381822700472017	0.0010353374943839347	0.0010826770043389177	0.0010790261943792437	0.0011316869088191658	0.0011270764453618317	0.0012400868980962103	0.0012330955405077991	0.08636429738254019	0.08502013339043521	-0.00028127642360931127	-0.00026498506656169596	-0.0002802063074349159	-0.0002639769316717111
0.411610275649843	0.0009634016255371371	0.0009617602784579305	0.0010375576769015645	0.0010347143175183965	0.0010819855585539953	0.0010783373788436348	0.0011309175529013637	0.0011263113147465008	0.0012391298090130387	0.0012321472179868688	0.08628569509242692	0.08494280085730613	-0.00027967364601980127	-0.00026506268611303785	-0.0002786099139781839	-0.0002640545273237538
0.41409043462106226	0.000962879928600371	0.0009612384391411685	0.0010369328490872276	0.0010340909066950486	0.001081293912355592	0.001077648362949034	0.0011301480471120526	0.0011255460330759708	0.0012381727331612872	0.0012311989023852487	0.08620708667614371	0.08486546217232785	-0.0002780782951831984	-0.0002651387015708273	-0.00027702091549969277	-0.0002641305248998749
0.41658553779772634	0.0009623579655816323	0.0009607163347732762	0.0010363077903489447	0.0010334672656507529	0.0010806020699234771	0.0010769591508595388	0.0011293783961260646	0.001124780604999629	0.0012372156763441613	0.001230250599455795	0.086128472605749	0.084788117800009	-0.00027649035395185817	-0.00026521311700514194	-0.0002754392949424478	-0.0002642049284479753
0.41909567522619073	0.0009618357395360435	0.0009601939684117722	0.0010356825044232087	0.0010328433981141257	0.001079910035426773	0.001076269746728659	0.0011286086046045293	0.0011240150351532884	0.0012362586443427875	0.0012293023149296414	0.08604985335153113	0.08471076820312051	-0.00027490980502922757	-0.0002652859365084581	-0.0002738650351007399	-0.0002642777420379383
0.4216209374953856	0.0009613132535136213	0.0009596713431090387	0.001035056995038197	0.0010322193078054816	0.0010792178130238945	0.0010755801546992563	0.0011278386771948158	0.0011232493281591264	0.0012353016429161603	0.0012283540545161462	0.08597122938200114	0.08463341384268819	-0.0002733366309718155	-0.0002653571641949015	-0.0002722981186222828	-0.0002643489697611856
0.42416141574008476	0.0009607905105592258	0.0009591484619122758	0.0010344312659137146	0.0010315949984367786	0.0010785254068624963	0.0010748903789034904	0.0011270686185304777	0.0011224834886256314	0.001234344677801096	0.0012274058239028463	0.08589260116389044	0.08455605517798873	-0.00027177081419077487	-0.00026542680419916476	-0.000270738528010378	-0.000264418615730011
0.4267172016441951	0.000960267513712519	0.0009586253278634543	0.0010338053207611477	0.0010309704737115693	0.0010778328210794188	0.0010742004234627657	0.0011262984332312009	0.0011217175211475517	0.0012333877547121923	0.001226457628755414	0.08581396916214143	0.084478692666544	-0.0002702123369565379	-0.00026549486067822814	-0.0002691862456277172	-0.00026448668407860754
0.42928838744406506	0.0009597442660079054	0.0009581019439992606	0.0010331791632833987	0.0010303457373249385	0.0010771400598006257	0.00107351029248767	0.0011255281259027405	0.0011209514303058292	0.0012324308793417726	0.001225509474717602	0.08573533383990492	0.0844013267641133	-0.00026866118139884376	-0.0002655613378085009	-0.0002676412536969375	-0.00026455317896084685
0.43187506593181346	0.0009592207704744983	0.0009575783133510605	0.001032552797174848	0.001029720792963463	0.0010764471271411647	0.0010728199900779322	0.0011247577011368828	0.0011201852206675635	0.0012314740573598584	0.0012245613674112168	0.08565669565853476	0.08432395792469252	-0.00026711732950909783	-0.00026562623978587663	-0.00026610353430295275	-0.00026461810454997403
0.4344773304586784	0.0009586970301360656	0.0009570544389448463	0.0010319262261212954	0.0010290956443051549	0.0010757540272051055	0.0010721295203223646	0.001123987163511383	0.0011194188967859518	0.0012305172944141198	0.0012236133124360656	0.08557805507758053	0.08424658660050587	-0.00026558076314434076	-0.0002656895708264828	-0.00026457306939653424	-0.000264681465039468
0.4370952749383861	0.0009581730480109895	0.0009565303238011954	0.0010312994537999157	0.0010284702950194152	0.0010750607640854963	0.001071438887298815	0.0011232165175899243	0.0011186524632002424	0.0012295605961298427	0.0012226653153699257	0.08549941255478534	0.08416921324200188	-0.0002640514640277758	-0.00026575133516476557	-0.00026304984079503213	-0.000264743264640821
0.4397289938505404	0.0009576488271122203	0.0009560059709352255	0.0010306724838792078	0.001027844748766986	0.0010743673418643113	0.0010707480950741196	0.0011224457679220655	0.0011178859244356883	0.001228603968109891	0.001221717381768505	0.08542076854607919	0.08409183829784866	-0.00026252941375243255	-0.00026581153705446114	-0.0002615338301860948	-0.00026480350758492643
0.4423785822440318	0.0009571243704472314	0.0009554813833565484	0.0010300453200189459	0.0010272190091998982	0.001073673764612403	0.0010700571477040496	0.001121674919043194	0.0011171192850034971	0.0012276474159346703	0.0012207695171654058	0.08534212350557574	0.08401446221493115	-0.0002610145937818886	-0.0002658701807663755	-0.00026002501912872344	-0.00026486219812010825
0.4450441357404687	0.0009565996810179824	0.0009549565640692343	0.0010294179658701399	0.0010265930799614356	0.0010729800363894603	0.001069366049233274	0.001120903975474488	0.0011163525494007926	0.0012266909451621015	0.0012198217270720964	0.08526347788556747	0.08393708543834334	-0.0002595069854530174	-0.00026592727058871724	-0.00025852338905488215	-0.00026491934051131594
0.44772575053762753	0.0009560747618208746	0.0009544315160717655	0.001028790425074987	0.0010259669646860833	0.0010722861612439602	0.0010686748036953088	0.0011201329417228681	0.0011155857221105678	0.0012257345613275882	0.0012188740169778794	0.08518483213652082	0.08385970841138672	-0.0002580065699798184	-0.0002659828108281803	-0.00025702892127477117	-0.00026497493904265035
0.4504235234129248	0.0009555496158467046	0.0009539062423569917	0.0010281627012668226	0.0010253406669994795	0.0010715921432131194	0.001067983415112469	0.0011193618222809496	0.0011148188076016382	0.0012247782699439807	0.0012179263923498545	0.08510618670707186	0.0837823315755664	-0.0002565133284526677	-0.0002660368058064744	-0.00025554159697499523	-0.00026502899801281177
0.4531375517269096	0.0009550242460806367	0.0009533807459121022	0.0010275347980700886	0.0010247141905183877	0.001070897986322864	0.0010672918874958402	0.0011185906216270173	0.0011140518103286137	0.0012238220765015651	0.0012169788586329068	0.08502754204402464	0.08370495537058434	-0.0002550272418423427	-0.00026608925986168486	-0.0002540613972227268	-0.00026508152173682076
0.4558679334267773	0.000954498655502153	0.0009528550297185753	0.0010269067191002823	0.0010240875388506394	0.001070203694587775	0.0010666002248452217	0.0011178193442249718	0.0011132847347318472	0.001222865986468024	0.0012160314212496675	0.08494889859234467	0.083627580234339	-0.00025354829100315834	-0.0002661401773490779	-0.0002525883029698417	-0.0002651325145471839
0.45861476704990445	0.0009539728470850172	0.0009523290967521417	0.0010262784679639172	0.0010234607155950987	0.0010695092720110525	0.001065908431149092	0.0011170479945242953	0.001112517585237399	0.001221910005288417	0.0012150840856004917	0.08487025679515572	0.08355020660291941	-0.0002520764566729117	-0.00026618956263779747	-0.00025112229505111494	-0.0002651819807899247
0.4613781517274047	0.0009534468237972413	0.000951802949982753	0.0010256500482584867	0.001022833724341627	0.0010688147225844794	0.001065216510384573	0.0011162765769600202	0.0011117503662570064	0.0012209541383851642	0.001214136857063445	0.0847916170937384	0.08347283491060238	-0.00025061171947543537	-0.00026623742011169793	-0.00024966335418843966	-0.0002652299248259993
0.4641581871877068	0.0009529205886010446	0.0009512765923745398	0.0010250214635724238	0.0010222065686710392	0.0010681200502883814	0.001064524466517388	0.001115505095952689	0.0011109830821880433	0.0012199983911580236	0.0012131897409942756	0.0847129799275237	0.0833954655898499	-0.00024915405992401163	-0.0002662837541691221	-0.00024821146099318625	-0.0002652763510307965
0.4669549737601532	0.000952394144452822	0.0009507500268857782	0.0010243927174850643	0.0010215792521550704	0.0010674252590915903	0.0010638323035018279	0.0011147335559083247	0.0011102157374134887	0.0012190427689840752	0.001212242742726401	0.08463434573409206	0.0833180990713035	-0.00024770345842289876	-0.0002663285692230122	-0.0002467665959678955	-0.0002653212637939162
0.46976861237862133	0.0009518674943031022	0.0009502232564688518	0.0010237638135666054	0.0010209517783563325	0.0010667303529514056	0.001063140025280711	0.0011139619612183912	0.0011094483363018911	0.001218087277217699	0.0012112958675708852	0.08455571494916934	0.08324073578378545	-0.00024625989526982917	-0.00026637186969985516	-0.0002453287395091097	-0.0002653646675190857
0.4725992045851658	0.0009513406410965164	0.0009496962840702174	0.001023134755378073	0.0010203241508282826	0.0010660353358135615	0.0010624476357853504	0.0011131903162597664	0.0011086808832073373	0.0012171319211905635	0.001210349120816424	0.0844770880066242	0.08316337615429141	-0.00024482335065631466	-0.0002664136600379341	-0.00024389787190770562	-0.00026540656662160655
0.4754468525336833	0.0009508135877717698	0.0009491691126303774	0.0010225055464712916	0.0010196963731151924	0.0010653402116121988	0.001061755138935525	0.001112418625394717	0.0011079133824694284	0.0012161767062116213	0.0012094025077293417	0.08439846533846522	0.08308602060798966	-0.0002433938046715045	-0.00026645394468866046	-0.00024247397335211418	-0.000265446965529631
0.47831165899359906	0.0009502863372616008	0.000948641745083839	0.001021876190388843	0.0010190684487521072	0.0010646449842698243	0.0010610625386394412	0.0011116468929708604	0.0011071458384132448	0.0012152216375670862	0.0012084560335535667	0.08431984737483707	0.08300866956821953	-0.00024197123730476666	-0.0002664927281164353	-0.0002410570239312626	-0.00026548586868446744
0.4811937273535759	0.0009497588924927528	0.0009481141843590864	0.0010212466906640372	0.0010184403812648166	0.0010639496576972836	0.0010603698387937042	0.0011108751233211446	0.0011063782553493195	0.0012142667205204294	0.0012075097035106283	0.08424123454402072	0.08293132345648625	-0.00024055562844560452	-0.00026653001479620686	-0.0002396470036347964	-0.000265523280538138
0.4840931616252451	0.0009492312563859441	0.0009475864333785503	0.0010206170508208828	0.0010178121741698251	0.0010632542357937333	0.00105967704328329	0.001110103320763821	0.0011056106375736167	0.0012133119603123744	0.0012065635227996479	0.08416262727242793	0.08285398269246058	-0.0002391469578877925	-0.0002665658092150802	-0.0002382438923567709	-0.0002655592055545164
0.4870100664469608	0.0009487034318558319	0.0009470584950585722	0.0010199872743740488	0.0010171838309743144	0.0010625587224466053	0.0010589841559815103	0.0011093314896024136	0.0011048429893674994	0.001212357362160884	0.001205617496597328	0.08408402598460095	0.08277664769397693	-0.00023774520533004218	-0.00026660011587056887	-0.00023684766989648387	-0.00026559364820821774
0.4899445470875755	0.0009481754218109905	0.0009465303723093825	0.001019357364828845	0.0010165553551761235	0.0010618631215315883	0.0010582911807499934	0.0011085596341257067	0.001104075314997714	0.001211402931261164	0.0012046716300579533	0.08400543110321038	0.08269931887702837	-0.00023635035037855578	-0.0002666329392707334	-0.00023545831596083477	-0.0002656266129838769
0.49289670945023945	0.000947647229153875	0.000946002068035064	0.0010187273256811837	0.0010159267502637104	0.0010611674369125914	0.0010575981214386502	0.0011077877586077116	0.0011033076187163618	0.0012104486727856545	0.0012037259283133833	0.08392684304905207	0.08262199665576862	-0.00023496237254913566	-0.0002666642839335154	-0.00023407581016696155	-0.0002656581043767592
0.4958666600762229	0.0009471188567807989	0.0009454735851335293	0.00101809716041756	0.0010152980197161317	0.0010604716724417287	0.0010569049818856526	0.0011070158673076548	0.0011025399047608817	0.0012094945918840344	0.0012027803964730517	0.08384826224104604	0.08254468144250716	-0.0002335812512693214	-0.00026669415438682065	-0.00023270013204371165	-0.00026568812689167776
0.4988545061487607	0.000946590307581899	0.0009449449264964869	0.0010174668725150158	0.0010146691670030077	0.0010597758319592827	0.0010562117659174057	0.0011062439644699484	0.0011017721773540247	0.001208540693683213	0.0012018350396239613	0.08376968909623467	0.08246737364770873	-0.000232206965880416	-0.0002667225551681862	-0.0002313312610336682	-0.0002657166850426884
0.5018603554969207	0.0009460615844411169	0.0009444160950094223	0.0010168364654411215	0.0010140401955845053	0.0010590799192936905	0.001055518477348527	0.0011054720543241807	0.0011010044407038426	0.0012075869832873418	0.0012008898628306927	0.08369112402978145	0.08239007367999122	-0.00023083949563798556	-0.0002667494908225043	-0.00022996917649448223	-0.0002657437833518961
0.5048843165994948	0.0009455326902361688	0.0009438870935515665	0.0010162059426539493	0.0010134111089113076	0.0010583839382615199	0.0010548251199818254	0.0011047001410850956	0.0011002366990036678	0.0012066334657778145	0.001199944871135405	0.08361256745496821	0.082312781946126	-0.00022947881971630002	-0.0002667749659043539	-0.00022861385770231446	-0.0002657694263507593
0.5079264985889148	0.000945003627838519	0.0009433579249958714	0.001015575307602045	0.00101278191042459	0.001057687892667442	0.0010541316976082735	0.001103928228952574	0.001099468956432093	0.0012056801462132683	0.0011990000695578343	0.08353401978319597	0.08223549885103328	-0.00022812491720811123	-0.00026679898497539156	-0.00022726528385222378	-0.00026579361857781425
0.5109870112551897	0.0009444744001133612	0.0009428285922089896	0.0010149445637244122	0.0010121526035560015	0.001056991786304222	0.0010534382140069975	0.0011031563221116257	0.0010987012171529652	0.001204727029629601	0.0011980554630953097	0.08345548142398188	0.08215822479778467	-0.00022677776712812237	-0.00026682155260548956	-0.00022592343406149795	-0.00026581636458006264
0.5140659650498691	0.0009439450099195838	0.0009422990980512415	0.0010143137144504803	0.0010115231917276334	0.0010562956229526856	0.0010527446729452447	0.0011023844247323644	0.0010979334853153588	0.0012037741210399633	0.0011971110567227474	0.0833769527849582	0.08208096018759885	-0.00022543734841465324	-0.00026684267337201417	-0.0002245882873709859	-0.0002658376689116948
0.5171634710900281	0.0009434154601097592	0.0009417694453766022	0.0010136827632000918	0.0010108936783520077	0.0010555994063817134	0.0010520510781783772	0.0011016125409700074	0.0010971657650535754	0.0012028214254347848	0.001196166855392672	0.08329843427187325	0.08200370541984281	-0.00022410363993000115	-0.000266862351857744	-0.00022325982274568057	-0.0002658575361323967
0.5202796411622786	0.0009428857535301133	0.0009412396370326734	0.001013051713383478	0.001010264066832052	0.001054903140348218	0.00105135743344985	0.0011008406749648573	0.0010963980604871268	0.0012018689477817756	0.0011952228640352207	0.08321992628858857	0.08192646089203065	-0.00022277662046452096	-0.0002668805926530904	-0.0002219380190792153	-0.00026587597080970915
0.5234145877268029	0.0009423558930205061	0.0009407096758606629	0.001012420568401239	0.0010096343605610798	0.0010542068285971273	0.0010506637424911919	0.0011000688308422928	0.0010956303757207225	0.0012009166930259415	0.001194279087558154	0.08314142923707922	0.0818492269998207	-0.0002214562687374022	-0.0002668974003541269	-0.0002206228551939471	-0.00026589297751669627
0.5265684239214125	0.0009418258814144109	0.0009401795646953636	0.0010117893316443274	0.001009004562922772	0.0010535104748613721	0.0010499700090219955	0.001099297012712761	0.001094862714844265	0.0011999646660895982	0.0011933355308468715	0.0830629435174324	0.08177200413701952	-0.00022014256339847327	-0.0002669127795622561	-0.0002193143098428163	-0.00026590856083158476
0.5297412635656308	0.0009412957215388951	0.0009396493063651351	0.0010111580064940276	0.0010083746772911622	0.0010528140828618704	0.001049276236749901	0.0010985252246717685	0.00109409508193284	0.0011990128718723885	0.0011923921987644268	0.08298446952784877	0.08169479269557656	-0.00021883548302970013	-0.0002669267348835991	-0.0002180123617117613	-0.0002659227253379304
0.5329332211648017	0.0009407654162146004	0.0009391189036918834	0.0010105265963219446	0.0010077447070306182	0.0010521176563075174	0.0010485824293705837	0.0010977534707998782	0.001093327481046711	0.0011980613152512993	0.0011914490961515442	0.08290600766463949	0.0816175930655869	-0.00021753500614932197	-0.00026693927093093817	-0.0002167169894224663	-0.0002659354756253396
0.5361444119142209	0.0009402349682557171	0.0009385883594910358	0.0010098951044899755	0.0010071146554958184	0.0010514211988951624	0.0010478885905677354	0.0010969817551626925	0.0010925599162313036	0.0011971100010806706	0.001190506227826626	0.08282755832222899	0.08154040563528979	-0.00021624111121049117	-0.0002669503923198868	-0.00021542817153175076	-0.00026594681628636097
0.5393749517032939	0.0009397043804699807	0.0009380576765715363	0.0010092635343503132	0.0010064845260317529	0.0010507247143096165	0.0010471947240130678	0.0010962100818108671	0.0010917923915172198	0.0011961589341922358	0.001189563598585791	0.08274912189315219	0.08146323079106951	-0.00021495377660474269	-0.0002669601036702496	-0.00021414588653553834	-0.00026595675191828927
0.5426249571197181	0.0009391736556586376	0.000937526857735813	0.0010086318892454126	0.0010058543219736928	0.0010500282062236225	0.0010465008333662837	0.0010954384547800882	0.0010910249109202133	0.0011952081193951187	0.0011886212132028722	0.08267069876805626	0.08138606891745317	-0.00021367298066410356	-0.00026696840960624413	-0.00021287011286952318	-0.000265965287122083
0.5458945454536906	0.0009386427966164438	0.0009369959057797761	0.0010080001725079942	0.0010052240466471905	0.0010493316782978629	0.0010458069222750873	0.0010946668780910877	0.0010902574784412064	0.0011942575614758788	0.00118767907642946	0.08259228933570067	0.08130892039711403	-0.00021239870166198105	-0.0002669753147546694	-0.00021160082891164	-0.0002659724265020036
0.5491838347021408	0.0009381118061316345	0.0009364648234927864	0.001007368387461017	0.0010045937033680541	0.0010486351341809376	0.0010451129943751564	0.0010938953557496258	0.0010894900980662708	0.001193307265198515	0.001186737192994905	0.08251389398295603	0.08123178561086963	-0.00021113091781582716	-0.00026698082374587706	-0.00021033801298347976	-0.0002659781746654766
0.5524929435729888	0.0009375806869859225	0.0009359336136576557	0.0010067365374176805	0.0010039632954423495	0.0010479385775093682	0.001044419053290154	0.0010931238917465062	0.001088722773766643	0.0011923572353045094	0.0011857955676063596	0.08243551309480578	0.0811546649376821	-0.0002098696072878048	-0.0002669849412123282	-0.00020908164335164958	-0.0002659825362220092
0.55582199148943	0.0009370494419544712	0.0009354022790506193	0.001006104625681401	0.0010033328261663766	0.0010472420119075824	0.0010437251026317051	0.0010923524900575642	0.0010879555094987124	0.001191407476512839	0.00118485420494879	0.08235714705434713	0.0810775587546601	-0.00020861474818789638	-0.0002669876717892039	-0.00020783169823074266	-0.00026598551578427276
0.5591710985942444	0.0009365180738058898	0.0009348708224413305	0.001005472655545812	0.00100270229882667	0.0010465454409879155	0.0010430311459994042	0.0010915811546436784	0.0010871883092040322	0.0011904579935200135	0.0011839131096850132	0.08227879624279089	0.08100046743705806	-0.0002073663185741259	-0.0002669890201128511	-0.00020658815578350476	-0.00026598711796588237
0.5625403857541326	0.0009359865853022142	0.0009343392465928415	0.0010048406302947482	0.001002071716699982	0.0010458488683506028	0.0010423371869808025	0.0010908098894507664	0.0010864211768093154	0.0011895087910000993	0.0011829722864557177	0.08220046103946113	0.08092339135827745	-0.00020612429645591734	-0.0002669889908219758	-0.00020535099412402613	-0.00026598734738289553
0.565929974564078	0.0009354549791988969	0.0009338075542615942	0.0010042085532022407	0.0010014410830532785	0.001045152297583775	0.0010416432291514082	0.0010900386984097935	0.0010856541162264422	0.0011885598736047515	0.0011820317398794958	0.08212214182179806	0.08084633088986645	-0.00020488865979439996	-0.0002669875885560058	-0.00020412019131813008	-0.0002659862086518694
0.569339987351735	0.0009349232582447946	0.0009332757481974079	0.0010035764275325085	0.001000810401143731	0.0010444557322634592	0.001040949276074683	0.0010892675854367773	0.0010848871313524655	0.0011876112459632481	0.0011810914745528764	0.08204383896535847	0.08076928640152327	-0.0002036593865046843	-0.0002669848179549794	-0.00020289572538584322	-0.00026598370639024926
0.5727705471818436	0.0009343914251821565	0.0009327438311434669	0.001002944256539952	0.0010001796742187099	0.0010437591759535742	0.0010402553313020417	0.0010884965544327916	0.0010841202260696153	0.0011866629126825194	0.0011801514950503546	0.08196555284381506	0.08069225826109518	-0.00020243645445766623	-0.0002669806836595734	-0.00020167757430311628	-0.00026597984521636864
0.5762217778606706	0.0009338594827466137	0.0009322118058363101	0.0010023120434691471	0.0009995489055157764	0.001043062632205932	0.0010395613983728473	0.0010877256092839762	0.001083353404245305	0.001185714878347185	0.0011792118059244234	0.08188728382895988	0.08061524683458038	-0.00020121984148138705	-0.00026697519031051997	-0.0002004657160029344	-0.00026597462974833896
0.5796938039404782	0.0009333274336671701	0.0009316796750058218	0.00100167979155484	0.0009989180982626815	0.0010423661045602364	0.0010388674808144175	0.0010869547538615448	0.0010825866697321415	0.0011847671475195892	0.001178272411705613	0.08180903229070502	0.08053825248612861	-0.00020000952536317063	-0.00026696834254871793	-0.00019926012837750973	-0.00026596806460424394
0.5831867507240184	0.0009327952806661896	0.0009311474413752206	0.0010010475040219424	0.0009982872556773574	0.0010416695965440833	0.0010381735821420185	0.0010861839920217903	0.0010818200263679302	0.001183819724739835	0.0011773333169025197	0.08173079859708185	0.08046127557804286	-0.0001988054838505393	-0.00026696014501392806	-0.00019806078927972481	-0.0002659601544018342
0.5867007442690553	0.0009322630264593924	0.0009306151076610528	0.0010004151840855293	0.0009976563809679176	0.001040973111672966	0.001037479705858872	0.0010854133276061023	0.0010810534779756907	0.0011828726145258265	0.0011763945260018494	0.08165258311424684	0.08038431647078177	-0.00019760769465318462	-0.0002669506023450785	-0.00019686767652415949	-0.0002659509037573615
0.5902359113929144	0.0009317306737558433	0.0009300826765731833	0.0009997828349508357	0.0009970254773326525	0.001040276653450275	0.0010367858554561577	0.001084642764440971	0.0010802870283636626	0.0011819258213733056	0.0011754560434684516	0.08157438620647811	0.0803073755229592	-0.0001964161354451044	-0.00026693971918037573	-0.0001956807678901995	-0.00026594031728671697
0.5937923796770596	0.0009311982252579432	0.0009295501508147861	0.0009991504598132527	0.0009963945479600255	0.0010395802253673012	0.0010360920344130108	0.0010838723063380025	0.0010795206813253178	0.0011809793497558905	0.0011745178737453572	0.08149620823618131	0.08023045309134795	-0.00019523078386532444	-0.0002669275001559446	-0.0001945000411219533	-0.00026592839960382086
0.597370277471697	0.0009306656836614263	0.000929017533082342	0.0009985180618583306	0.0009957635960286765	0.001038883830903244	0.001035398246196536	0.0010831019570939331	0.0010787544406393767	0.0011800332041251222	0.0011735800212538245	0.08141804956388833	0.08015354953087987	-0.00019405161751942512	-0.00026691394990560613	-0.00019332547393016708	-0.00026591515531987353
0.6009697339004076	0.0009301330516553523	0.0009284848260656298	0.0009978856442617765	0.00099513262470742	0.001038187473525215	0.0010347044942618073	0.0010823317204906432	0.0010779883100698205	0.0011790873889105055	0.001172642490393377	0.08133991054826162	0.08007666519464814	-0.00019287861398253892	-0.0002668990730621823	-0.000192157043995278	-0.0002659005890457422
0.6045908788648067	0.0009296003319220963	0.0009279520324477173	0.0009972532101894505	0.0009945016371552399	0.00103749115668824	0.0010340107820518698	0.0010815616002951669	0.0010772222933659007	0.0011781419085195467	0.001171705285541842	0.08126179154609461	0.07999980043390999	-0.00019171175079957248	-0.00026688287425538637	-0.0001909947289674696	-0.0002658847053889357
0.6082338430492322	0.0009290675271373496	0.0009274191549049624	0.0009966207627973732	0.000993870636521298	0.0010367948838352723	0.0010333171129977559	0.0010807916002597143	0.0010764563942621615	0.0011771967673378067	0.0011707684110554015	0.08118369291231416	0.07992295559808747	-0.00019055100548656667	-0.0002668653581116287	-0.00018983850646789313	-0.00026586750895360445
0.611898757925461	0.0009285346399701128	0.0009268861961070048	0.000995988305231724	0.0009932396259449323	0.0010360986583971975	0.0010326234905184862	0.0010800217241216858	0.0010756906164784538	0.0011762519697289437	0.0011698318712686326	0.08110561499998285	0.07984613103477084	-0.0001893963555326672	-0.000266846529253989	-0.00018868835409091567	-0.00026584900434067915
0.6155857557574533	0.0009280016730826946	0.0009263531587167668	0.0009953558406288483	0.0009926086085556634	0.0010354024837928458	0.0010319299180210856	0.0010792519756036936	0.0010749249637199549	0.0011753075200347642	0.001168895670494559	0.08102755816030136	0.07976932708971955	-0.00018824777840217854	-0.0002668263923025771	-0.0001875442494062296	-0.00026582919614848155
0.6192949696061266	0.000927468629130703	0.0009258200453904423	0.0009947233721152521	0.0009919775874731903	0.001034706363428995	0.0010312363989005808	0.0010784823584135722	0.0010741594396771802	0.0011743634225752626	0.0011679598130246878	0.08094952274261134	0.07969254410686566	-0.00018710525153567414	-0.00026680495187406117	-0.0001864061699595465	-0.00026580808897158636
0.6230265333341571	0.0009269355107630475	0.0009252868587775013	0.0009940909028076145	0.000991346565807401	0.0010340103007003857	0.0010305429365400221	0.0010777128762444045	0.001073394048026009	0.001173419681648678	0.001167024303129066	0.08087150909439565	0.0796157824283157	-0.00018596875235141197	-0.00026678221258094603	-0.00018527409327423472	-0.000265785687400405
0.6267805816108112	0.000926402320621931	0.0009247536015206807	0.0009934584358127832	0.0009907155466583714	0.0010333142989897277	0.0010298495343104834	0.0010769435327745364	0.0010726287924276978	0.0011724763015315371	0.001166089145056322	0.08079351756128474	0.07953904239435317	-0.00018483825824572309	-0.0002667581790299911	-0.00018414799685179117	-0.00026576199601999195
0.6305572499168048	0.0009258690613428618	0.0009242202762559958	0.0009928259742277964	0.0009900845331163827	0.0010326183616677239	0.001029156195571091	0.0010761743316676107	0.0010718636765289142	0.0011715332864787218	0.0011651543430337306	0.08071554848705485	0.07946232434344074	-0.00018371374659637008	-0.00026673285582423656	-0.00018302785817514433	-0.00026573701941146055
0.634356674549194	0.000925335735554634	0.0009236868856127223	0.000992193521139868	0.0009894535282619096	0.001031922492093065	0.0010284629236690138	0.001075405276572571	0.00107109870396174	0.001170590640723498	0.001164219901267242	0.0806376022136346	0.07938562861222391	-0.0001825951947632687	-0.0002667062475622539	-0.00018191365470943133	-0.0002657107621518717
0.6381789926262927	0.0009248023458793434	0.000923153432213411	0.0009915610796264115	0.000988822535165644	0.001031226693612459	0.0010277697219394956	0.0010746363711237005	0.0010703338783437115	0.0011696483684775897	0.0011632858239415545	0.08055967908110523	0.07930895553553378	-0.00018148258008904294	-0.0002666783588360089	-0.00018080536390194246	-0.0002656832288110422
0.642024342092622	0.0009242688949323779	0.0009226199186738789	0.0009909286527550385	0.0009881915568884922	0.0010305309695606358	0.0010270765937058597	0.0010738676189406369	0.0010695692032778301	0.0011687064739312211	0.0011623521152201543	0.08048177942770532	0.07923230544638758	-0.00018037587990171744	-0.0002666491942329152	-0.00017970296318600698	-0.0002656544239549863
0.6458928617238878	0.000923735385322422	0.0009220863476032136	0.0009902962435835692	0.0009875605964815867	0.001029835323260366	0.0010263835422795245	0.0010730990236283993	0.0010688046823525948	0.0011677649612531773	0.0011614187792453748	0.0804039035898321	0.07915567867599549	-0.0001792750715150504	-0.0002666187583337254	-0.00017860642998021592	-0.000265624352142918
0.6497846911319898	0.0009232018196514601	0.0009215527216037758	0.0009896638551600443	0.0009869296569862969	0.0010291397580224778	0.0010256905709600242	0.0010723305887774177	0.0010680403191420235	0.0011668238345908608	0.0011604858201384532	0.08032605190204671	0.07907907555375966	-0.00017818013223067086	-0.00026658705571344643	-0.00017751574169100337	-0.0002655930179281396
0.6536999707700591	0.0009226682005147727	0.0009210190432711977	0.0009890314905227288	0.0009862987414342337	0.001028444277145869	0.0010249976830350174	0.0010715623179635514	0.0010672761172056792	0.0011658830980703445	0.00115955324199958	0.08024822469707503	0.0790024964072812	-0.0001770910393394387	-0.0002665540909408126	-0.00017643087571406202	-0.0002655604258580968
0.6576388419375281	0.0009221345305009439	0.0009204853151943884	0.0009883991527001271	0.000985667852847264	0.0010277488839175286	0.0010243048817803098	0.0010707942147481222	0.0010665120800886965	0.0011649427557964339	0.0011586210489079622	0.08017042230581187	0.07892594156235976	-0.00017600777012169444	-0.000266519868577092	-0.00017535180943459294	-0.0002655265804726026
0.661601446785229	0.0009216008121918637	0.0009199515399555368	0.0009877668447109934	0.0009850369942375212	0.0010270535816125537	0.0010236121704598716	0.001070026282677942	0.0010657482113218119	0.0011640028118527273	0.0011576892449218796	0.08009264505732498	0.07884941134299923	-0.0001749303018501458	-0.0002664843931770855	-0.0001742785202297481	-0.00026549148630500286
0.6655879283205246	0.000921067048162729	0.0009194177201301142	0.0009871345695643395	0.000984406168607415	0.0010263583734941662	0.0010229195523258536	0.001069258525285338	0.0010649845144213885	0.0011630632703016704	0.0011567578340787412	0.08001489327885856	0.07877290607141013	-0.00017385861179033957	-0.00026644766928829444	-0.00017321098546979607	-0.00026545514788159363
0.6695984304124688	0.0009205332409820506	0.0009188838582868789	0.0009865023302594528	0.0009837753789496448	0.0010256632628137345	0.0010222270306186078	0.0010684909460881862	0.0010642209928894471	0.0011621241351846235	0.0011558268203951476	0.07993716729583487	0.07869642606801364	-0.0001727926772016053	-0.00026640970144997667	-0.00017214918251845512	-0.000265417569720483
0.6736330977969988	0.000919999393211658	0.0009183499569878823	0.0009858701297859062	0.0009831446282472138	0.0010249682528107949	0.0010215346085667096	0.0010677235485899406	0.001063457650213697	0.001161185410521922	0.001154896207866951	0.0798594674318603	0.07861997165144351	-0.00017173247533938674	-0.0002663704941944234	-0.00017109308873550222	-0.00026537875633259045
0.6776920760821589	0.0009194655074067004	0.0009178160187884714	0.0009852379711235697	0.0009825139194734392	0.0010242733467130667	0.0010208422893869733	0.0010669563362796606	0.001062694489867563	0.001160247100312933	0.0011539660004693138	0.07978179400872656	0.07854354313855196	-0.00017067798345596352	-0.00026633005204551585	-0.00017004268147770285	-0.000265338712221036
0.6817755117533548	0.0009189315861156571	0.0009172820462372963	0.000984605857242628	0.0009818832555919684	0.00102357854773648	0.0010201500762844766	0.0010661893126320482	0.0010619315153102204	0.0011593092085361281	0.0011530362021567743	0.07970414734641734	0.07846714084441231	-0.00016962917880132544	-0.00026628837951833684	-0.0001689979380991441	-0.0002652974418798082
0.6858835521786408	0.0009183976318803427	0.0009167480418763174	0.0009839737911035943	0.000981252639556796	0.0010228838590851947	0.001019457972452585	0.0010654224811074784	0.0010611687299866273	0.0011583717391491426	0.0011521068168633098	0.07962652776310979	0.07839076508232246	-0.00016858603862497656	-0.0002662454811196424	-0.00016795883595328853	-0.00026525494979431907
0.6900163456140378	0.0009178636472359126	0.0009162140082408109	0.000983341775657326	0.0009806220743122744	0.0010221892839516248	0.0010187659810729705	0.0010646558451520313	0.0010604061373275537	0.0011574346960888425	0.0011511778485023983	0.0795489355751783	0.07831441616380849	-0.00016754854017703158	-0.0002662013613471126	-0.00016692535239434814	-0.0002652112404419038
0.6941740412088835	0.0009173296347108714	0.0009156799478593765	0.0009827098138450393	0.0009799915627931347	0.0010214948255164616	0.0010180741053156367	0.001063889408197529	0.00105964374074962	0.0011564980832713906	0.0011502493009670847	0.07947137109720145	0.07823809439862964	-0.00016651666070957583	-0.00026615602468962885	-0.00016589746477832512	-0.0002651663182904329
0.6983567890112157	0.0009167955968270794	0.0009151458632539447	0.0009820779085983273	0.0009793611079244992	0.0010208004869486959	0.0010173823483389422	0.0010631231736615663	0.001058881543655327	0.0011555619045923117	0.0011493211781300465	0.07939383464196197	0.07816180009478149	-0.00016549037747772	-0.000266109475626497	-0.0001648751504639001	-0.0002651201877984233
0.702564739973187	0.0009162615360997622	0.0009146117569397859	0.0009814460628391765	0.0009787307126219009	0.0010201062714056462	0.001016690713289626	0.0010623571449475497	0.001058119549433093	0.0011546261639265633	0.001148393483843658	0.07931632652045408	0.07808553355849969	-0.00016446966774054383	-0.00026606171862705863	-0.0001638583868138893	-0.0002650728534146496
0.7067980459565127	0.0009157274550375194	0.0009140776314255198	0.0009808142794799858	0.000978100379791302	0.0010194121820329824	0.0010159992033028328	0.001061591325444733	0.0010573577614572908	0.0011536908651286022	0.0011474662219400622	0.07923884704188643	0.07800929509426503	-0.0001634545087627337	-0.00026601275815105185	-0.00016284715119647963	-0.0002650243195783386
0.7110568597379514	0.0009151933561423332	0.0009135434892131231	0.0009801825614235832	0.0009774701123291087	0.001018718221964752	0.0010153078215021382	0.0010608257185282521	0.0010565961830882808	0.0011527560120324556	0.0011465393962312336	0.07916139651368602	0.07793308500480751	-0.0001624448778155818	-0.00026596259864805627	-0.0001618414209861585	-0.000264974590718281
0.7153413350148182	0.0009146592419095785	0.000913009332797941	0.0009795509115632464	0.0009768399131221957	0.0010180243943234074	0.0010146165709995776	0.0010600603275591652	0.0010558348176724522	0.0011518216084517884	0.0011456130105090506	0.07908397524150335	0.07785690359110979	-0.00016144075217798537	-0.00026591124455691006	-0.00016084117356510164	-0.0002649236712530534
0.7196516264105322	0.0009141251148280348	0.0009124751646686975	0.0009789193327827226	0.0009762097850479214	0.0010173307022198342	0.0010139254548956706	0.0010592951558844905	0.0010550736685422575	0.0011508876581799792	0.0011446870685453642	0.07900658352921656	0.07778075115241176	-0.00016044210913791768	-0.00026585870030626513	-0.00015984638632436654	-0.0002648715655909628
0.7239878894801961	0.0009135909773798919	0.000911940987307503	0.0009782878279562454	0.0009755797309741481	0.0010166371487533759	0.0010132344762794495	0.001058530206837242	0.0010543127390162511	0.0011499541649901846	0.001143761574092065	0.07892922167893594	0.07770462798621598	-0.00015944892599296934	-0.0002658049703131715	-0.00015885703666450313	-0.00026481827812888104
0.7283502807162107	0.0009130568320407708	0.0009114068031898736	0.0009776563999485638	0.0009749497537592689	0.0010159437370118702	0.0010125436382284918	0.0010577654837364769	0.0010535520323991343	0.001149021132635423	0.0011428365308811634	0.07885188999100756	0.07762853438829065	-0.00015846118005249932	-0.00026575005898457627	-0.00015787310199753823	-0.00026476381325329923
0.7327389575539218	0.0009125226812797221	0.0009108726147847312	0.0009770250516149502	0.0009743198562522173	0.0010152504700716653	0.001011852943808941	0.0010570009898873238	0.0010527915519817834	0.001148088564848631	0.001141911942624846	0.07877458876402013	0.07755247065267536	-0.00015747884863759332	-0.00026569397071546375	-0.00015689455974722544	-0.00026470817533919
0.7371540783773028	0.000911988527559251	0.0009103384245544268	0.0009763937858012365	0.0009736900412925014	0.001014557350997666	0.001011162396075546	0.001056236728581036	0.0010520313010413023	0.0011471564653427553	0.001140987813015564	0.0786973182948071	0.07747643707168467	-0.00015650190908267358	-0.00026563670988899446	-0.0001559213873503773	-0.00026465136874959105
0.74159580252467	0.0009114543733353216	0.0009098042349547464	0.0009757626053438259	0.000973060311710218	0.001013864382843349	0.0010104719980716839	0.0010554727030950247	0.0010512712828410565	0.0011462248378108146	0.0011400641457260966	0.07862007887845365	0.07740043393591411	-0.00015553033873690059	-0.00026557828087730995	-0.0001549535622584891	-0.0002645933978367432
0.746064290294433	0.000910920221057374	0.0009092700484349268	0.0009751315130697224	0.0009724306703260793	0.0010131715686508057	0.0010097817528293938	0.0010547089166929055	0.0010505115006307169	0.0011452936859259806	0.0011391409444096272	0.07854287080830022	0.07732446153424362	-0.0001545641149644228	-0.0002655186880394511	-0.0001539910619378776	-0.0002645342669398698
0.7505597029508803	0.0009103860731683367	0.0009087358674376699	0.0009745005117965513	0.0009718011199514366	0.001012478911450767	0.001009091663369411	0.001053945372624539	0.0010497519576463026	0.0011443630133416527	0.0011382182126998203	0.07846569437594729	0.07724852015384208	-0.00015360321514626407	-0.00026545793572310683	-0.0001530338638714157	-0.00026447398038664804
0.7550822027299987	0.0009098519321046406	0.0009082016943991547	0.0009738696043325839	0.0009711716633883008	0.0010117864142626387	0.0010084017327011928	0.0010531820741260754	0.0010489926571102222	0.0011434328236915347	0.0011372959542108923	0.07838854987126134	0.07717261008017441	-0.00015264761668071225	-0.0002653960282629486	-0.00015208194555925425	-0.0002644125424922372
0.7596319528453285	0.0009093178002962337	0.0009076675317490537	0.0009732387934767623	0.0009705423034293715	0.0010110940800945331	0.001007711963822958	0.0010524190244199983	0.0010482336022313201	0.0011425031205897112	0.0011363741725376913	0.07831143758237903	0.07709673159700424	-0.0001516972969850955	-0.0002653329699816298	-0.00015113528452025127	-0.0002643499575594732
0.7642091174938536	0.0009087836801665942	0.0009071333819105448	0.0009726080820187229	0.0009699130428580567	0.0010104019119433004	0.0010070223597217118	0.0010516562267151666	0.0010474747962049156	0.0011415739076307252	0.0011354528712557693	0.07823435779571206	0.07702088498639983	-0.00015075223349558797	-0.0002652687651878427	-0.0001501938582920137	-0.00026428622987753614
0.7688138618619275	0.0009082495741327524	0.0009065992473003345	0.0009719774727388272	0.0009692838844485071	0.00100970991279457	0.0010063329233732919	0.0010508936842068678	0.0010467162422128566	0.0011406451883896628	0.0011345320539214673	0.0781573107959538	0.07694507052873846	-0.0001498124036694165	-0.0002652034181779839	-0.00014925764443303458	-0.00026422136372339367
0.7734463521312342	0.0009077154846052951	0.0009060651303286612	0.0009713469684081786	0.000968654830965629	0.0010090180856227743	0.0010056436577423869	0.0010501314000768514	0.001045957943423552	0.0011397169664222192	0.0011336117240719804	0.07808029686608277	0.07686928850271299	-0.00014887778498555437	-0.00026513693323534926	-0.00014832662052326195	-0.0002641553633608573
0.7781067554847866	0.0009071814139883941	0.0009055310333993244	0.0009707165717886594	0.000968025885165125	0.0010083264333911924	0.0010049545657825857	0.0010493693774933873	0.0010451999029920313	0.0011387892452647936	0.001132691885225449	0.07800331628736899	0.07679353918533503	-0.00014794835494486014	-0.00026506931462846883	-0.00014740076416436265	-0.00026408823303905593
0.7827952401129585	0.0009066473646798146	0.0009049969589096941	0.0009700862856329514	0.0009673970497935113	0.0010076349590519829	0.0010042656504364049	0.0010486076196113063	0.0010444421240599817	0.0011378620284345593	0.00113177254088103	0.077926369339379	0.07671782285194202	-0.00014702409107217318	-0.00026500056661343807	-0.00014648005298197042	-0.0002640199769950724
0.7875119752195561	0.0009061133390709341	0.0009044629092507272	0.0009694561126845638	0.0009667683275881479	0.0010069436655462175	0.0010035769146353247	0.0010478461295720463	0.0010436846097557969	0.0011369353194295468	0.0011308536945189762	0.0778494562999806	0.07664213977620087	-0.0001461049709164386	-0.0002649306934313922	-0.00014556446462536676	-0.0002639505994507796
0.792257131027923	0.0009055793395467658	0.0009039288868069936	0.0009688260556778676	0.0009661397212772723	0.001006252555803924	0.0010028883612998318	0.0010470849105037093	0.0010429273631946318	0.0011360091217287329	0.0011299353496007259	0.07777257744534968	0.07656649023011497	-0.00014519097205221987	-0.00026485969931000497	-0.0001446539767693683	-0.0002638801046146999
0.7970308787870847	0.0009050453684859653	0.0009033948939566815	0.0009681961173381138	0.000965511233580016	0.0010055616327441146	0.0010021999933394463	0.0010463239655210967	0.0010421703874784376	0.0011350834387921088	0.0011290175095689681	0.07769573304997421	0.07649087448402836	-0.00014428207208042054	-0.00026478758846271155	-0.00014374856711504846	-0.00026380849668170003
0.8018333907779276	0.0009045114282608586	0.0009028609330716257	0.0009675663003814708	0.000964882867206444	0.0010048708992748312	0.0010015118136527668	0.0010455632977257687	0.001041413685696021	0.0011341582740607742	0.0011281001778477356	0.0776189233866607	0.07641529280663166	-0.0001433782486287838	-0.0002647143650878203	-0.00014284821338970966	-0.00026373577983052066
0.8066648403194178	0.0009039775212374571	0.0009023270065173241	0.0009669366075150519	0.0009642546248575825	0.0010041803582931795	0.001000823825127508	0.0010448029102060918	0.0010406572609230908	0.0011332336309570173	0.001127183357842484	0.07754214872653993	0.07633974546496675	-0.0001424794793532802	-0.0002646400333690957	-0.0001419528933491454	-0.0002636619582265798
0.8115254017748545	0.0009034436497754775	0.0009017931166529543	0.0009663070414369438	0.000963626509225444	0.0010034900126853709	0.001000136030640534	0.0010440428060372866	0.001039901116222305	0.0011323095128843983	0.001126267052940172	0.07746540933907198	0.07626423272443363	-0.00014158574193896822	-0.00026456459747567496	-0.00014106258477783462	-0.0002635870360203352
0.8164152505581643	0.0009029098162283597	0.0009012592658313955	0.0009656776048362373	0.0009629985229930623	0.001002799865326756	0.000999448433057902	0.0010432829882814794	0.0010391452546433238	0.0011313859232278316	0.0011253512665093453	0.07738870549205243	0.07618875484879566	-0.0001406970141006464	-0.00026448806156131877	-0.00014017726548960774	-0.0002635110173467292
0.8213345631402307	0.0009023760229432904	0.0009007254563992492	0.0009650483003930613	0.0009623706688345227	0.0010021099190818722	0.0009987610352349006	0.0010425234599877563	0.0010383896792228598	0.0011304628653536757	0.0011244360019002212	0.07731203745161744	0.07611331210018422	-0.00013981327358374152	-0.00026441042976455	-0.00013929691332906224	-0.0002634339063260771
0.8262835170552626	0.000901842272261218	0.0009001916906968563	0.0009644191307786083	0.0009617429494149903	0.0010014201768044752	0.000998073840016087	0.001041764224192209	0.0010376343929847274	0.001129540342609813	0.0011235212624447705	0.07723540548225055	0.07603790473910611	-0.0001389344981652385	-0.0002643317062083761	-0.00013842150617170146	-0.0002633557070624848
0.8312622909072027	0.0009013085665168811	0.0008996579710583243	0.0009637900986551747	0.0009611153673907489	0.001000730641337589	0.0009973868502353345	0.001041005283917996	0.0010368793989398997	0.0011286183583257418	0.0011226070514568055	0.07715880984678797	0.07596253302444697	-0.00013806066565454078	-0.0002642518950001227	-0.00013755102192544721	-0.00026327642364515347
0.8362710643761712	0.0009007749080388213	0.0008991242998115403	0.0009631612066761838	0.0009604879254092232	0.001000041315513537	0.0009967000687158634	0.0010402466421753854	0.0010361247000865526	0.001127696915812656	0.0011216933722320596	0.07708225080642499	0.07588719721347956	-0.00013719175389430294	-0.0002641710002317388	-0.00013668543853140314	-0.0002631960601478245
0.8413100182249524	0.0009002412991494106	0.0008985906792781987	0.0009625324574862257	0.0009598606261090194	0.0009993522021539921	0.0009960134982702898	0.001039488301961815	0.0010353702994101255	0.0011267760183635378	0.0011207802280482767	0.07700572862072014	0.07581189756186903	-0.00013632774076105525	-0.00026408902597852	-0.00013582473396402117	-0.0002631146206275303
0.8463793343055166	0.0008997077421648698	0.0008980571117738206	0.0009619038537210855	0.0009592334721199544	0.0009986633040700123	0.0009953271417006647	0.001038730266261943	0.0010346161998833682	0.0011258556692532399	0.0011198676221652948	0.07692924354760448	0.07573663432367692	-0.0001354686041662584	-0.0002640059763000524	-0.00013496888623258652	-0.0002630321091258714
0.8514791955655843	0.0008991742393952933	0.0008975235996077767	0.0009612753980077811	0.0009586064660630914	0.0009979746240620876	0.0009946410017985152	0.0010379725380477026	0.001033862404466399	0.001124935871738578	0.0011189555578251349	0.07685279584338402	0.07566140775136891	-0.00013461432205680302	-0.0002639218552392686	-0.00013411787338162007	-0.00026294852966782245
0.8566097860552276	0.0008986407931446702	0.0008969901450833102	0.0009606470929645931	0.0009579796105507721	0.0009972861649201804	0.00099395508134489	0.001037215120278358	0.0010331089161067569	0.0011240166290584154	0.0011180440382520854	0.07677638576274963	0.0755862180958214	-0.00013376487241609225	-0.0002638366668229475	-0.00013327167349172497	-0.0002628638862620658
0.861771290933513	0.0008981074057109078	0.0008964567504975595	0.0009600189412011025	0.0009573529081866513	0.0009965979294237687	0.000993269383110399	0.0010364580159005566	0.0010323557377394552	0.0011230979444337543	0.0011171330666527894	0.07670001355877892	0.07551106560632566	-0.00013292023326448577	-0.0002637504150605485	-0.00013243026468040542	-0.0002627781829004361
0.8669638964751838	0.0008975740793858559	0.0008959234181415834	0.0009593909453182249	0.0009567263615657349	0.000995909920341894	0.0009925839098552617	0.001035701227848389	0.0010316028722870405	0.0011221798210678245	0.0011162226462163357	0.07662367948294653	0.07543595053059453	-0.0001320803826601047	-0.00026366310394485004	-0.00013159362510263561	-0.00026269142355794806
0.8721877900773816	0.0008970408164553297	0.0008953901503003821	0.0009587631079082456	0.0009560999732744104	0.0009952221404331998	0.0009918986643293463	0.0010349447590434417	0.0010308503226596443	0.0011212622621461726	0.0011153127801143436	0.07654738378512745	0.0753608731147702	-0.00013124529870013613	-0.0002635747374523656	-0.0001307617329521782	-0.00026260361219351824
0.877443160266411	0.000896507619199132	0.0008948569492529224	0.000958135431554852	0.0009554737458904836	0.0009945345924459786	0.0009912136492722149	0.0010341886123948522	0.001030098091755038	0.0011203452708367495	0.0011144034715010506	0.07647112671360524	0.07528583360342775	-0.00013041495952091642	-0.0002634853195418452	-0.0001299345664617646	-0.0002625147527484939
0.8827301967045416	0.0008959744898910804	0.0008943238172721626	0.0009575079188331741	0.0009548476819832162	0.0009938472791182166	0.0009905288674131694	0.0010334327907993684	0.0010293461824586925	0.0011194288502900049	0.0011134947235134033	0.07639490851507699	0.07521083223958323	-0.00012958934329854177	-0.00026339485415449726	-0.00012911210390344208	-0.0002624248491465142
0.8880490901968541	0.000895441430799033	0.0008937907566250789	0.0009568805723098208	0.0009542217841133621	0.0009931602031776417	0.0009898443214712992	0.0010326772971414075	0.001028594597643835	0.0011185130036389776	0.0011125865392711493	0.07631872943466034	0.07513586926469977	-0.00012876842825007562	-0.0002633033452140998	-0.0001282943235901418	-0.0002623339052940099
0.8934000326981257	0.0008949084441849096	0.0008932577695726874	0.000956253394542913	0.000953596054833203	0.0009924733673417655	0.0009891600141555218	0.001031922134293109	0.001027843340171504	0.0011175977339993835	0.0011116789218769214	0.07624258971590005	0.07506094491869289	-0.00012795219263420088	-0.0002632107966273334	-0.0001274812038762202	-0.00026224192508064736
0.8987832173197573	0.0008943755323047193	0.0008927248583700712	0.0009556263880821234	0.0009529704966865846	0.000991786774317931	0.0009884759481646307	0.0010311673051143953	0.0010270924128906063	0.0011166830444697096	0.0011107718744163314	0.07616648960077398	0.07498605943993766	-0.00012714061475160854	-0.00026311721228289287	-0.00012667272315751432	-0.00026214891237760773
0.904198838336744	0.0008938426974085867	0.0008921920252664067	0.0009549995554687134	0.0009523451122089559	0.0009911004268033593	0.0009877921261873435	0.0010304128124530303	0.001026341818637977	0.0011157689381313055	0.0011098653999580582	0.07609042932970031	0.07491121306527487	-0.00012633367294562214	-0.0002630225960508492	-0.0001258688598724106	-0.0002620548710381976
0.9096470911946843	0.0008933099417407796	0.0008916592725049905	0.0009543728992355735	0.0009517199039274086	0.0009904143274851987	0.0009871085509023478	0.00102965865914468	0.0010255915602384391	0.0011148554180484779	0.0011089595015539434	0.07601440914154343	0.07483640603001777	-0.00012553134560300272	-0.00026292695178334324	-0.00012506959250260796	-0.00026195980489779336
0.915128172516836	0.0008927772675397318	0.0008911266023232646	0.0009537464219072579	0.0009510948743607113	0.0009897284790405698	0.0009864252249783473	0.0010289048480129682	0.0010248416405048589	0.0011139424872685798	0.001108054182239078	0.07593842927362046	0.07476163856795769	-0.0001247336111552394	-0.00026283028331555713	-0.00012427489957397841	-0.0002618637177744798
0.9206422801112097	0.0008922446770380697	0.0008905940169528407	0.0009531201260000221	0.0009504700260193484	0.0009890428841366095	0.0009857421510741076	0.0010281513818695353	0.0010240920622382043	0.001113030148822103	0.0011071494450318922	0.07586248996170897	0.07468691091137182	-0.00012394044807791105	-0.0002627325944627723	-0.00012348475965630323	-0.00026176661346680175
0.9261896129777101	0.000891712172462647	0.0008900615186195355	0.0009524940140218706	0.0009498453614055654	0.00098835754543053	0.0009850593318385117	0.0010273982635141067	0.001023342828227612	0.0011121184057227788	0.0011062452929342566	0.07578659144005188	0.0746122232910287	-0.00012315183489221282	-0.0002626338890222568	-0.0001226991513647857	-0.0002616684957553461
0.931770371315315	0.0008911797560345602	0.0008895291095433883	0.0009518680884725837	0.0009492208830133989	0.0009876724655696542	0.0009843767699105976	0.001026645495734541	0.0010225939412504366	0.0011112072609676601	0.0011053417289315624	0.07571073394136622	0.07453757593619512	-0.00012236775016551127	-0.00026253417077315433	-0.0001219180533605091	-0.0002615693684028808
0.9373847565293029	0.0008906474299691867	0.0008889967919386954	0.0009512423518437674	0.0009485965933287223	0.0009869876471914753	0.000983694467919615	0.0010258930813069	0.0010218454040723177	0.0011102967175372264	0.001104438755992822	0.0756349176968477	0.07446296907464266	-0.00012158817251142762	-0.00026243344347468	-0.00012114144435049212	-0.00026146923515202314
0.9430329712385201	0.0008901151964762084	0.0008884645680140377	0.0009506168066188901	0.0009479724948292861	0.0009863030929236998	0.0009830124284850722	0.0010251410229955083	0.0010210972194472415	0.0011093867783954728	0.0011035363770707629	0.07555914293617993	0.07438840293265515	-0.000120813080591059	-0.0002623317108680634	-0.00012036930308897964	-0.00026136809972762687
0.9487152192826929	0.0008895830577596395	0.0008879324399723056	0.0009499914552733214	0.0009473485899847541	0.0009856188053842998	0.000982330654216783	0.0010243893235530105	0.0010203493901175963	0.001108477446490005	0.0011026345951019138	0.07548340988753842	0.07431387773503421	-0.00012004245311315886	-0.00026222897667491085	-0.00011960160837763689	-0.00026126596583536665
0.9544317057297852	0.0008890510160178579	0.0008874004100107324	0.0009493663002743753	0.0009467248812567487	0.0009849347871815626	0.0009816491477149202	0.0010236379857204382	0.0010196019188142386	0.0011075687247521357	0.0011017334130067056	0.07540771877760029	0.07423939370510624	-0.00011927626883487252	-0.00026212524459770514	-0.00011883833906609076	-0.00026116283716118294
0.9601826368833979	0.0008885190734436323	0.0008868684803209205	0.0009487413440813507	0.0009461013710988892	0.0009842510409141406	0.0009809679115700637	0.0010228870122272694	0.0010188548082565535	0.00110666061609698	0.0011008328336895616	0.07533206983154893	0.07416495106473013	-0.00011851450656248652	-0.0002620205183201385	-0.00011807947405292896	-0.00026105871737278075
0.9659682202902156	0.0008879872322241502	0.0008863366530888695	0.0009481165891455702	0.000945478061956832	0.0009835675691710997	0.0009802869483632483	0.00102213640579149	0.0010181080611525132	0.0011057531234235478	0.0010999328600389898	0.07525646327308237	0.07409055003430276	-0.00011775714515160907	-0.00026191480150616897	-0.00011732499228589433	-0.00026095361011835294
0.9717886647474951	0.0008874554945410502	0.0008858049304950083	0.0009474920379104253	0.0009448549562683144	0.000982884374531974	0.0009796062606660181	0.0010213861691196588	0.0010173616801987435	0.0011048462496148427	0.001099033494927681	0.07518089932441963	0.07401619083276684	-0.00011700416350758636	-0.0002618080977989934	-0.00011657487276200973	-0.0002608475190253312
0.9776441803106027	0.0008869238625704529	0.0008852733147142279	0.0009468676928114198	0.0009442320564631993	0.0009822014595668187	0.0009789258510404797	0.0010206363049069728	0.0010166156680805885	0.0011039399975379613	0.0010981347412126054	0.07510537820630739	0.07394187367761734	-0.0001162555405866822	-0.00026170041082348994	-0.00011582909452889645	-0.00026074044770257876
0.9835349783005937	0.0008863923384829864	0.0008847418079159046	0.0009462435562762065	0.000943609364963511	0.000981518826836254	0.0009782457220393463	0.0010198868158373252	0.0010158700274721666	0.0011030343700441823	0.001097236601735101	0.07502990013802824	0.0738675987849085	-0.00011551125539642493	-0.0002615917441848581	-0.00011508763668532929	-0.00026063239973969643
0.9894612713118381	0.0008858609244438197	0.0008842104122639343	0.0009456196307246334	0.0009429868841834817	0.000980836478891523	0.000977565876205994	0.001019137704583371	0.0010151247610364377	0.0011021293699690672	0.0010963390793209723	0.07495446533740564	0.07379336636926045	-0.00011477128699574624	-0.0002614821014677027	-0.00011435047838095902	-0.0002605233787056349
0.9954232732196957	0.0008853296226126934	0.0008836791299167641	0.0009449959185687866	0.0009423646165295933	0.0009801544182745415	0.0009768863160745133	0.001018388973806594	0.001014379871425267	0.001101225000132557	0.0010954421767805861	0.07487907402081415	0.07371917664386708	-0.00011403561449530031	-0.0002613714862358951	-0.00011361759881721445	-0.0002604133881491666
1.0014211991882311	0.0008847984351439527	0.0008831479630274242	0.0009443724222130361	0.0009417425644006251	0.0009794726475179562	0.000976207044169763	0.0010176406261573703	0.0010136353612794906	0.0011003212633390728	0.0010945458969089715	0.07480372640318271	0.07364502982050124	-0.00011330421705875449	-0.0002612599020339057	-0.00011288897724795466	-0.00026030243159927413
1.0074552656779823	0.0008842673641865744	0.0008826169137435557	0.0009437491440540742	0.0009411207301876893	0.0009787911691451886	0.0009755280630074196	0.0010168926642750307	0.001012891233228976	0.001099418162377607	0.0010936502424859066	0.07472842269800534	0.07357092610952473	-0.00011257707390321947	-0.00026114735238660924	-0.0001121645929801629	-0.00026019051256534476
1.013525690453769	0.0008837364118841988	0.0008820859842074424	0.00094312608648096	0.0009404991162742789	0.0009781099856704919	0.0009748493750940294	0.0010161450907879245	0.001012147489892685	0.0010985157000218215	0.0010927552162760192	0.07465316311734634	0.07349686571989156	-0.00011185416429873585	-0.0002610338407970647	-0.00011144442537369681	-0.00026007763453567145
1.0196326925925556	0.0008832055803751681	0.0008815551765560489	0.0009425032518751707	0.0009398777250363153	0.000977429099599009	0.0009741709829270677	0.0010153979083134925	0.0010114041338787478	0.0010976138790301541	0.0010918608210288884	0.07457794787184753	0.07342284885915903	-0.00011113546756943982	-0.0002609193707480417	-0.00011072845384205166	-0.00025996380097784155
1.0257764924913542	0.0008826748717925501	0.0008810244929210451	0.0009418806426106372	0.0009392565588421863	0.0009767485134268199	0.0009734928889949863	0.001014651119458324	0.0010106611677845176	0.0010967127021459062	0.0010909670594791338	0.07450277717073678	0.07334887573349193	-0.00011042096309429872	-0.0002608039457021871	-0.00011001665785323467	-0.0002598490153395139
1.0319573118751795	0.0008821442882641779	0.0008804939354288452	0.0009412582610537964	0.0009386356200527967	0.0009760682296410002	0.0009728150957772715	0.0010139047268182292	0.0010099185941966436	0.00109581217209735	0.0010900739343465186	0.07442765122183354	0.07327494654767083	-0.00010971063030713879	-0.0002606875691013588	-0.00010930901692986217	-0.0002597332810477526
1.0381753738050519	0.0008816138319126739	0.0008799635062006324	0.0009406361095636266	0.0009380149110216065	0.0009753882507196692	0.0009721376057444921	0.0010131587329782977	0.0010091764156911285	0.0010949122915978164	0.0010891814483360385	0.07435257023155842	0.07320106150509877	-0.00010900444869711701	-0.00026057024436640375	-0.00010860551064958979	-0.000259616601508611
1.0444309026860459	0.0008810835048554925	0.0008794332073524015	0.0009400141904917051	0.0009373944340946838	0.0009747085791320534	0.0009714604213583619	0.0010124131405129743	0.0010084346348334043	0.0010940130633458058	0.0010882896041380288	0.07427753440493788	0.07312722080780934	-0.00010830239780901252	-0.00026045197489654726	-0.00010790611864539001	-0.00025949898010679817
1.05072412427539	0.000880553309204947	0.0008789030409949849	0.000939392506182244	0.0009367741916107446	0.0009740292173385346	0.0009707835450717881	0.0010116679519861184	0.0010076932541783902	0.00109311449002508	0.0010873984044282566	0.07420254394561378	0.073053424656473	-0.00010760445724417034	-0.0002603327640710307	-0.00010721082060644038	-0.0002593804202069838
1.057055265690613	0.0008800232470682442	0.0008783730092340892	0.0009387710589721409	0.0009361541859012007	0.000973350167790707	0.0009701069793289283	0.0010109231699510746	0.0010069522762705641	0.001092216574304762	0.0010865078518680182	0.0741275990558499	0.07297967325040587	-0.00010691060666041807	-0.0002602126152473072	-0.00010651959627822061	-0.00025926092515235477
1.0634245554177415	0.0008794933205475187	0.0008778431141703276	0.0009381498511910227	0.0009355344192902055	0.0009726714329314329	0.0009694307265652448	0.0010101787969507374	0.0010062117036440251	0.0010913193188394367	0.0010856179491042389	0.07405269993653889	0.0729059667875741	-0.0001062208257725239	-0.00026009153176129174	-0.00010583242546270688	-0.00025914049826436525
1.0698322233195456	0.0008789635317398676	0.0008773133578992566	0.0009375288851612955	0.0009349148940947019	0.0009719930151948997	0.0009687547892075635	0.0010094348355176226	0.0010054715388225657	0.0010904227262692509	0.0010847286987695727	0.07397784678721053	0.07283230546460451	-0.00010553509435282105	-0.0002599695169278604	-0.00010514928801912127	-0.00025901914284354177
1.0762785006438331	0.0008784338827373839	0.0008767837425114074	0.0009369081631981872	0.0009342956126244669	0.0009713149170066731	0.0009680791696741251	0.0010086912881739315	0.0010047317843197355	0.001089526799220013	0.0010838401034824969	0.07390303980603961	0.07275868947679022	-0.00010485339223155477	-0.00025984657404065636	-0.00010447016386448682	-0.00025889686216973296
1.0827636200317978	0.0008779043756271887	0.0008762542700923193	0.0009362876876097957	0.0009336765771821571	0.0009706371407837539	0.0009674038703746411	0.001007948157431618	0.001003992442638906	0.0010886315403032891	0.0010829521658474108	0.07382827918985159	0.07268511901809739	-0.00010417569929713211	-0.0002597227063715346	-0.00010379503297347492	-0.00025877365950058295
1.089287815526412	0.0008773750124914698	0.0008757249427225792	0.0009356674606971375	0.0009330577900633596	0.0009699596889346356	0.0009667288937103538	0.0010072054457924608	0.0010032535162733443	0.001087736952116509	0.0010820648884547388	0.07375356513413228	0.07261159428117435	-0.00010350199549630235	-0.00025959791717003466	-0.0001031238753788355	-0.000258649538071809
1.0958513225808764	0.0008768457954075148	0.0008751957624778526	0.0009350474847541947	0.000932439253556637	0.0009692825638593623	0.0009660542420740907	0.0010064631557481296	0.0010025150077062782	0.0010868430372430631	0.0010811782738810256	0.07367889783303369	0.07253811545735826	-0.00010283226083487862	-0.0002594722096644908	-0.00010245667117218804	-0.00025852450109803415
1.1024543780671139	0.0008763167264477468	0.000874666731428922	0.0009344277620679627	0.0009318209699435771	0.0009686057679495835	0.000965379917850321	0.0010057212897802547	0.0010017769194109645	0.0010859497982524048	0.0010802923246890372	0.07360427747938299	0.07246468273668168	-0.00010216647537814039	-0.0002593455870616712	-0.00010179340050417429	-0.0002583985517722598
1.1090972202843215	0.0008757878076797571	0.0008741378516417165	0.0009338082949184951	0.0009312029414988356	0.0009679293035886093	0.0009647059234152103	0.0010049798503604928	0.0010010392538507549	0.0010850572377001462	0.0010794070434278556	0.07352970426468992	0.07239129630788185	-0.00010150461925087506	-0.0002592180525460841	-0.00010113404358463862	-0.00025827169326536614
1.115780088967567	0.0008752590411663447	0.0008736091251773545	0.0009331890855789569	0.0009305851704901902	0.0009672531731514725	0.0009640322611366825	0.0010042388399505995	0.0010003020134791685	0.0010841653581281645	0.001078522432632985	0.07345517837915244	0.07231795635840632	-0.00010084667263768332	-0.0002590896092798667	-0.00010047858068301663	-0.00025814392872614
1.1225032252964444	0.0008747304289655499	0.0008730805540921756	0.0009325701363156697	0.0009299676591785854	0.000966577379004984	0.0009633589333744732	0.0010034982610024983	0.000999565200739959	0.0010832741620647015	0.001077638494826446	0.07338070001166755	0.0722446630744222	-0.0001001926157835481	-0.00025896026040317377	-9.982699212877921e-05	-0.00025801526128144125
1.1292668719037753	0.0008742019731306914	0.0008725521404377779	0.0009319514493881616	0.0009293504098181831	0.0009659019235077908	0.0009626859424801897	0.001002758115958349	0.0009988288180671834	0.0010823836520244623	0.0010767552325168777	0.07330626934983647	0.07217141664082218	-9.954242899423704e-05	-0.00025883000903442754	-9.91792583116824e-05	-0.00025788569403609185
1.1360712728843656	0.0008736736757104009	0.0008720238862610535	0.0009313330270492149	0.0009287334246564092	0.0009652268090104317	0.0009620132907973674	0.0010020184072506168	0.0009980928678852714	0.0010814938305087186	0.0010758726481996366	0.07323188657997379	0.07209821724123316	-9.889609263627475e-05	-0.0002586988582695682	-9.853535968216975e-05	-0.00025775523007298684
1.1429166738038161	0.0008731455387486611	0.0008714957936042251	0.0009307148715449157	0.0009281167059340028	0.0009645520378554002	0.0009613409806615271	0.0010012791373021441	0.0009973573526090938	0.0010806047000054076	0.0010749907443568952	0.0731575518871145	0.07202506505802392	-9.825358713720644e-05	-0.00025856681118127667	-9.78952767514557e-05	-0.00025762387245209517
1.1498033217073829	0.0008726175642848428	0.0008709678645048849	0.0009300969851147045	0.0009275002558850688	0.0009638776123772005	0.0009606690144002366	0.0010005403085262207	0.000996622274644035	0.0010797162629892373	0.001074109523457746	0.07308326545502249	0.0719519602723111	-9.761489298638903e-05	-0.0002584338708206124	-9.725899009185857e-05	-0.0002574916242112646
1.1567314651288954	0.0008720897543537407	0.0008704401009960292	0.0009294793699914246	0.0009268840767371234	0.0009632035349024067	0.0009599973943331662	0.0009998019233266524	0.0009958876363860604	0.0010788285219217849	0.0010732289879582977	0.07300902746619688	0.07187890306396953	-9.69799907350466e-05	-0.00025830004021645814	-9.662648033763321e-05	-0.0002573584883665825
1.1637013540997225	0.0008715621109856083	0.0008699125051060941	0.0009288620284013687	0.0009262681707111429	0.000962529807749718	0.000959326122772145	0.0009990639840978294	0.0009951534402217843	0.0010779414792515955	0.0010723491403017737	0.07293483810188134	0.07180589361163758	-9.634886099611772e-05	-0.0002581653223739655	-9.599772818424945e-05	-0.0002572244679104607
1.1707132401577995	0.0008710346362062036	0.0008693850788590006	0.0009282449625643386	0.0009256525400216213	0.0009618564332300277	0.0009586552020212298	0.000998326493224807	0.0009944196885285485	0.0010770551374142947	0.0010714699829186217	0.07286069754207117	0.07173293209272578	-9.572148444494943e-05	-0.00025802972027569315	-9.537271438918304e-05	-0.0002570895658126626
1.177767376356704	0.0008705073320368167	0.0008688578242741826	0.0009276281746936844	0.0009250371868766112	0.0009611834136464723	0.0009579846343767527	0.0009975894530833648	0.0009936863836744832	0.001076169498832678	0.0010705915182266039	0.0727866059655212	0.07166001868342482	-9.50978418198245e-05	-0.00025789323688227284	-9.475141977283164e-05	-0.00025695378502169075
1.1848640172747877	0.0008699802004943132	0.0008683307433666301	0.0009270116669963604	0.0009244221134777787	0.0009605107512944959	0.0009573144221273856	0.0009968528660400835	0.000992953528018582	0.0010752845659168185	0.0010697137486309024	0.0727125635497541	0.07158715355871254	-9.44779139216978e-05	-0.00025775587513110487	-9.413382521764047e-05	-0.0002568171284622889
1.1920034190243662	0.0008694532435911699	0.0008678038381469264	0.0009263954416729743	0.0009238073220204521	0.0009598384484619087	0.0009566445675541994	0.0009961167344524154	0.0009922211239107722	0.0010744003410641688	0.0010688366765242185	0.07263857047106809	0.0715143368923632	-9.386168161469588e-05	-0.0002576176379364692	-9.351991166903217e-05	-0.00025667959903649673
1.1991858392609598	0.000868926463335514	0.000867277110621285	0.0009257795009178387	0.0009231928146936749	0.0009591665074289475	0.0009559750729307234	0.0009953810606687546	0.000991489173691985	0.0010735168266596616	0.0010679603042868732	0.07256462690454372	0.07144156885695208	-9.324912582613087e-05	-0.00025747852818938655	-9.290966013521251e-05	-0.00025654119962290056
1.2064115371925936	0.0008683998617311633	0.0008667505627915918	0.0009251638469190238	0.0009225785936802556	0.0009584949304683372	0.0009553059405230077	0.0009946458470285135	0.0009907576796942294	0.0010726340250758147	0.001067084634286912	0.07249073302405419	0.0713688496238674	-9.264022754697232e-05	-0.00025733854875792384	-9.230305168790587e-05	-0.0002564019330777989
1.2136807735891502	0.0008678734407776615	0.0008662241966554389	0.0009245484818584051	0.0009219646611568185	0.0009578237198453494	0.0009546371725896777	0.0009939110958621876	0.00099002664424066	0.0010717519386728303	0.0010662096688802006	0.0724168890022705	0.07129617936331488	-9.203496783237453e-05	-0.0002571977024879435	-9.170006746254955e-05	-0.0002562618022350083
1.2209938107917835	0.0008673472024703157	0.0008656980142061638	0.0009239334079117137	0.0009213510192938518	0.0009571528778178592	0.0009539687713819969	0.0009931768094914293	0.0009892960696456466	0.0010708705697986948	0.001065335410410524	0.07234309501067213	0.07122355824432709	-9.143332780094104e-05	-0.0002570559922003557	-9.110068865766929e-05	-0.0002561208099033374
1.2283509127223842	0.0008668211488002441	0.0008651720174328964	0.0009233186272485975	0.000920737670255769	0.0009564824066364184	0.0009533007391439335	0.0009924429902291281	0.0009885659582148571	0.0010699899207892928	0.0010644618612097006	0.07226935121955304	0.07115098643477201	-9.08352886358349e-05	-0.0002569134206936996	-9.05048965362254e-05	-0.00025597895886997346
1.2357523448931043	0.0008662952817544032	0.0008646462083205852	0.0009227041420326595	0.0009201246162009476	0.0009558123085442999	0.0009526330781122088	0.0009917096403794696	0.0009878363122453123	0.0010691099939684936	0.001063589023597665	0.07219565779803082	0.07107846410135783	-9.024083158472307e-05	-0.0002567699907433385	-8.991267242512702e-05	-0.0002558362518982338
1.2431983744159416	0.0008657696033156379	0.0008641205888500495	0.0009220899544215222	0.0009195118592817927	0.0009551425857775734	0.0009519657905163714	0.0009909767622380203	0.0009871071340254742	0.0010682307916482679	0.001062716899882586	0.07212201491405378	0.07100599140964516	-8.96499379599569e-05	-0.0002566257051010712	-8.932399771577337e-05	-0.00025569269172842635
1.2506892700123766	0.0008652441154627097	0.0008635951609980064	0.0009214760665668669	0.0009188994016447774	0.0009544732405651533	0.0009512988785788436	0.0009902443580917873	0.0009863784258353028	0.0010673523161287763	0.0010618454923609518	0.07204842273441002	0.07093356852405114	-8.906258913862763e-05	-0.00025648056649488216	-8.873885386399827e-05	-0.0002555482810773224
1.2582253020230734	0.0008647188201703499	0.0008630699267371238	0.0009208624806145005	0.0009182872454305077	0.0009538042751288743	0.0009506323445149981	0.0009895124302193067	0.0009856501899463436	0.0010664745696984889	0.0010609748033176885	0.07197488142473515	0.07086119560786011	-8.847876656267739e-05	-0.0002563345776288306	-8.815722239012558e-05	-0.0002554030226374904
1.2658067424176331	0.0008641937194092884	0.0008625448880360505	0.0009202491987043965	0.0009176753927737654	0.000953135691683541	0.0009499661905332074	0.0009887809808907027	0.0009849224286217887	0.0010655975546342725	0.0010601048350262479	0.07190139114951961	0.07078887282322982	-8.789845173967636e-05	-0.0002561877411843827	-8.757908487967703e-05	-0.0002552569190789056
1.2734338648044117	0.0008636688151462999	0.0008620200468594612	0.0009196362229707543	0.0009170638458035656	0.0009524674924369969	0.0009493004188349124	0.0009880500123677699	0.0009841951441165548	0.0010647212732015044	0.0010592355897487162	0.07182795207211855	0.07071660033119996	-8.732162624239953e-05	-0.0002560400598186907	-8.700442298325423e-05	-0.0002551099730479234
1.2811069444403917	0.0008631441093442386	0.0008614954051680917	0.0009190235555420461	0.000916452606643204	0.0009517996795901812	0.0009486350316146769	0.0009873195269040375	0.0009834683386773504	0.001063845727654165	0.00105836706973591	0.07175456435475767	0.07064437829170042	-8.674827170912502e-05	-0.0002558915361650371	-8.643321841655255e-05	-0.00025496218716689056
1.2888262582411194	0.0008626196039620866	0.0008609709649187878	0.0009184111985410784	0.0009158416774103187	0.0009511322553371971	0.0009479700310602587	0.0009865895267448539	0.0009827420145427585	0.0010629709202349513	0.0010574992772274855	0.07168122815854329	0.07057220686355976	-8.617836984380067e-05	-0.00025574217283275136	-8.58654529605693e-05	-0.0002548135640340343
1.296592084790695	0.0008620953009549867	0.0008604467280645376	0.0009177991540850365	0.0009152310602169346	0.0009504652218653679	0.0009473054193526633	0.0009858600141274502	0.0009820161739432986	0.0010620968531753726	0.0010566322144520326	0.07160794364347023	0.07050008620451186	-8.56119024164742e-05	-0.0002555919724080702	-8.530110846206168e-05	-0.000254664106224628
1.3044047043518285	0.0008615712022742887	0.0008599226965545183	0.0009171874242855444	0.0009146207571695226	0.0009497985813553027	0.0009466411986662119	0.0009851309912810192	0.0009812908191015072	0.0010612235286958564	0.0010557658836271811	0.07153471096842826	0.07042801647120436	-8.504885126293937e-05	-0.00025544093745227814	-8.474016683327618e-05	-0.00025451381628940895
1.312264398875954	0.0008610473098675869	0.0008593988723341332	0.0009165760112487145	0.0009140107703690496	0.0009491323359809595	0.0009459773711685995	0.0009844024604267882	0.0009805659522320082	0.0010603509490058505	0.0010549002869597011	0.07146153029121358	0.07035599781920847	-8.448919828538126e-05	-0.00025528907050334504	-8.418261005259386e-05	-0.0002543626967559387
1.320171452013404	0.000860523625678762	0.000858875257345054	0.0009159649170752023	0.0009134011019110329	0.0009484664879097044	0.0009453139390209587	0.0009836744237780904	0.0009798415755415844	0.0010594791163039245	0.0010540354266456026	0.07138840176853381	0.07028403040302408	-8.393292545208486e-05	-0.00025513637407478806	-8.362842016400307e-05	-0.00025421075012710403
1.3281261491236485	0.0008600001516480253	0.0008583518535252651	0.000915354143860263	0.0009127917538855963	0.00094780103930238	0.0009446509043779248	0.000982946883540444	0.0009791176912292573	0.0010586080327778778	0.001053171304870243	0.07131532555601769	0.07021211437609128	-8.338001479780283e-05	-0.0002549828506559493	-8.307757927775161e-05	-0.00025405797888192194
1.3361287772855897	0.0008594768897119554	0.0008578286628091006	0.0009147436936938006	0.0009121827283775204	0.0009471359923133631	0.0009439882693876944	0.0009822198419116208	0.0009783943014863526	0.001057737700604837	0.0010523079238084225	0.07124230180822384	0.07014024989079527	-8.283044842397058e-05	-0.00025482850271255075	-8.253006957032599e-05	-0.00025390438547559513
1.3441796253079266	0.0008589538418035443	0.0008573056871272894	0.0009141335686604273	0.0009115740274663001	0.0009464713490906304	0.0009433260361920923	0.0009814933010817242	0.000977671408496581	0.0010568681219513625	0.0010514452856244898	0.07116933067864774	0.0700684370984766	-8.228420849863693e-05	-0.0002546733326856121	-8.198587328465262e-05	-0.0002537499723392622
1.352278983739575	0.0008584310098522335	0.0008567829284069928	0.0009135237708395116	0.0009109656532261944	0.0009458071117758208	0.0009426642069266287	0.0009807672632332596	0.0009769490144361053	0.0010559992989735481	0.0010505833924724412	0.07109641231973135	0.06999667614943889	-8.174127725649877e-05	-0.0002545173429919223	-8.144497272993823e-05	-0.00025359474187969244
1.3604271448801535	0.0008579083957839629	0.0008562603885718527	0.0009129143023052399	0.0009103576077262867	0.0009451432825043007	0.0009420027837205702	0.0009800417305412144	0.0009762271214736206	0.0010551312338171297	0.0010497222464960257	0.0710235468828707	0.06992496719295582	-8.120163699903982e-05	-0.0002543605360234569	-8.090735028179474e-05	-0.0002534386964787583
1.3686244027905345	0.00085738600152121	0.0008557380695420306	0.0009123051651266685	0.0009097498930305363	0.0009444798634052282	0.0009413417686969988	0.0009793167051731302	0.0009755057317704274	0.001054263928617586	0.0010488618498288474	0.07095073451842401	0.0698533103772821	-8.066527009507884e-05	-0.0002542029141487656	-8.037298838288465e-05	-0.00025328183849529506
1.3768710533034536	0.0008568638289830284	0.0008552159732342463	0.0009116963613677742	0.0009091425111978302	0.0009438168566016098	0.0009406811639728722	0.0009785921892891734	0.0009747848474804993	0.0010533973855002365	0.0010480022045944602	0.07087797537572098	0.06978170584965826	-8.013215898042964e-05	-0.0002540444797118624	-7.98418695424491e-05	-0.00025312417026335243
1.3851673940341884	0.0008563418800850948	0.0008546941015618258	0.0009110878930875148	0.0009085354642820425	0.000943154264210373	0.000940020971659094	0.0009778681850422157	0.0009740644707505644	0.001052531606580352	0.001047143312906478	0.07080526960307032	0.06971015375632114	-7.960228615763731e-05	-0.00025388523503086513	-7.931397633634263e-05	-0.00025296569409169467
1.3935137243912972	0.000855820156739753	0.0008541724564347443	0.0009104797623398843	0.0009079287543320905	0.0009424920883424284	0.0009393611938605742	0.0009771446945779087	0.0009733446037201801	0.0010516665939632576	0.0010462851768686754	0.07073261734776873	0.06963865424251175	-7.907563419687347e-05	-0.00025372518240057707	-7.878929140753971e-05	-0.00025280641226560485
1.4019103455874267	0.0008552986608560503	0.0008536510397596631	0.0009098719711739632	0.0009073223833919833	0.000941830331102729	0.0009387018326762921	0.000976421720034754	0.0009726252485218013	0.0010508023497444285	0.0010454277985750848	0.07066001875610863	0.06956720745248342	-7.855218573574879e-05	-0.00025356432409159857	-7.826779746615553e-05	-0.00025264632704594114
1.410357560650181	0.0008547773943397857	0.0008531298534399776	0.000909264521633978	0.0009067163535008823	0.000941168994590338	0.0009380428901993606	0.0009756992635441825	0.0009719064072808593	0.0010499388760096015	0.001044571180110102	0.0705874739733872	0.0694958135295096	-7.803192347897309e-05	-0.00025340266234877284	-7.774947728923093e-05	-0.00025248544066885925
1.4188556744330574	0.0008542563590935498	0.0008526088993758578	0.0009086574157593552	0.0009061106666931549	0.0009405080808984942	0.000937384368517091	0.000974977327230628	0.0009711880821158364	0.0010490761748348713	0.0010437153235485876	0.07051498314391463	0.06942447261589357	-7.751483019863281e-05	-0.00025324019939215736	-7.723431372064216e-05	-0.00025232375534472995
1.4274049936264492	0.0008537355570167737	0.0008520881794642966	0.0009080506555847809	0.0009055053249984344	0.0009398475921146771	0.0009367262697110619	0.0009742559132116073	0.0009704702751383427	0.0010482142482868043	0.001042860230955973	0.07044254641102304	0.06935318485297426	-7.700088873469069e-05	-0.0002530769374181896	-7.672228967192662e-05	-0.00025216127326097015
1.4360058267687137	0.000853214990005762	0.0008515676955991433	0.0009074442431402475	0.0009049003304416655	0.0009391875303206644	0.0009360685958571712	0.0009735350235977843	0.0009697529884531833	0.0010473530984225258	0.0010420059043883512	0.07037016391707372	0.06928195038113771	-7.649008199462487e-05	-0.0002529128785981605	-7.621338812185269e-05	-0.0002519979965801278
1.4446584842573071	0.0008526946599537461	0.0008510474496711569	0.0009068381804511196	0.0009042956850431704	0.0009385278975926056	0.0009354113490257133	0.0009728146604930579	0.0009690362241584419	0.001046492727289838	0.0010411523458925915	0.07029783580346724	0.0692107693398232	-7.598239295310977e-05	-0.0002527480250772707	-7.570759211593392e-05	-0.00025183392743813315
1.453363278359986	0.0008521745687509253	0.0008505274435680474	0.000906232469538187	0.0009036913908187032	0.000937868696001085	0.0009347545312814407	0.000972094825994633	0.0009683199843455549	0.0010456331369273182	0.0010402995575064377	0.0702255622106507	0.0691396418675321	-7.547780465302911e-05	-0.0002525823789776005	-7.52048847677822e-05	-0.0002516690679487954
1.4621205232260774	0.000851654718284504	0.000850007679174512	0.0009056271124177142	0.0009030874497794966	0.0009372099276111793	0.0009340981446836182	0.0009713755221930897	0.0009676042710993765	0.0010447743293644158	0.0010394475412586004	0.0701533432781268	0.06906856810183677	-7.497630020483759e-05	-0.00025241594239547305	-7.470524925805994e-05	-0.00025150342019969463
1.470930534897817	0.0008511351104387466	0.0008494881583722919	0.0009050221111015089	0.0009024838639323326	0.0009365515944825337	0.0009334421912861053	0.0009706567511724717	0.0009668890864982702	0.0010439163066215664	0.001038596299168876	0.07008117914446296	0.0689975481793891	-7.44778627864845e-05	-0.0002522487174018151	-7.420866883461191e-05	-0.00025133698625279255
1.4797936313217521	0.0008506157470950126	0.0008489688830402054	0.000904417467596968	0.0009018806352795876	0.0009358936986694192	0.0009327866731374073	0.0009699385150103516	0.0009661744326141705	0.0010430590707102866	0.0010377458332482346	0.07000906994729882	0.06892658223592768	-7.398247564389254e-05	-0.0002520807060429897	-7.371512681308978e-05	-0.00025116976814651415
1.48871013236022	0.0008500966301318062	0.0008484498550541995	0.0009038131839071422	0.0009012777658192954	0.0009352362422208032	0.0009321315922807474	0.0009692208157779133	0.0009654603115126669	0.0010422026236332838	0.0010368961454989309	0.06993701582335476	0.06885567040628797	-7.349012209096478e-05	-0.00025191191034082405	-7.322460657663982e-05	-0.00025100176789397133
1.4976803598028874	0.000849577761424815	0.0008479310762873874	0.0009032092620307832	0.000900675257545198	0.0009345792271804068	0.0009314769507541268	0.0009685036555400217	0.0009647467252530722	0.0010413469673845497	0.0010360472379145973	0.06986501690844273	0.0687848128244093	-7.300078550930011e-05	-0.0002517423322914436	-7.273709157590291e-05	-0.0002508329874833237
1.5067046373783677	0.0008490591428469612	0.0008474125486100999	0.0009026057039624115	0.0009000731124468085	0.0009339226555867814	0.000930822750590394	0.000967787036355306	0.0009640336758885046	0.001040492103949474	0.0010351991124803556	0.0697930733374717	0.06871400962334417	-7.251444934813084e-05	-0.00025157197386535546	-7.225256532877866e-05	-0.00025066342887700155
1.5157832907659001	0.0008485407762684413	0.0008468942738899254	0.0009020025116923657	0.0008994713325094643	0.0009332665294733662	0.0009301689938173103	0.0009670709602762315	0.000963321165465961	0.0010396380353049424	0.0010343517711729126	0.0697211852444588	0.06864326093526732	-7.203109712473205e-05	-0.0002514008370083365	-7.177101142084863e-05	-0.0002504930940125383
1.5249166476071065	0.0008480226635567751	0.0008463762539917595	0.0009013996872068655	0.0008988699197143877	0.0009326108508685597	0.0009295156824576148	0.0009663554293491792	0.0009626091960263942	0.0010387847634194423	0.001033505215960667	0.06964935276253652	0.06857256689148221	-7.155071242433142e-05	-0.00025122892364112803	-7.129241350546656e-05	-0.000250321984803098
1.5341050375178134	0.0008475048065768444	0.0008458584907778419	0.0009007972324880615	0.0008982688760387363	0.0009319556217957785	0.0009288628185290856	0.0009656404456145165	0.000961897769604784	0.001037932290253161	0.0010326594488038045	0.0695775760239624	0.06850192762243208	-7.107327890005372e-05	-0.00025105623565929713	-7.081675530336978e-05	-0.00025015010313619856
1.5433487920999491	0.0008469872071909437	0.0008453409861078093	0.0009001951495140997	0.0008976682034556674	0.0009313008442735302	0.0009282104040446125	0.0009649260111066793	0.0009611868882302187	0.0010370806177580933	0.001031814471654405	0.06950585516012665	0.06843134325770651	-7.059878027278199e-05	-0.0002508827749327369	-7.03440206028666e-05	-0.00024997745087407264
1.5526482449535108	0.0008464698672588206	0.0008448237418387356	0.000899593440259173	0.0008970679039343901	0.0009306465203154742	0.0009275584410122565	0.0009642121278542448	0.000960476553925967	0.0010362297478781419	0.0010309702864565423	0.06943419030156263	0.06836081392605106	-7.012720033114372e-05	-0.0002507085433056111	-6.987419325967664e-05	-0.0002498040298534454
1.5620037316886017	0.0008459527886377296	0.0008443067598251833	0.0008989921066935887	0.0008964679794402298	0.0009299926519304957	0.0009269069314353241	0.000963498797880015	0.0009597667687095614	0.0010353796825492273	0.0010301268951463912	0.0693625815779535	0.06829033975537631	-6.965852293190633e-05	-0.0002505335425974087	-6.940725719734725e-05	-0.0002496298418863119
1.5714155899375468	0.0008454359731824639	0.0008437900419192386	0.000898391150783811	0.0008958684319346751	0.0009293392411227595	0.0009262558773124206	0.0009627860232010806	0.0009590575345928615	0.001034530423699377	0.0010292842996523178	0.06929102911814249	0.0682199208727646	-6.919273199974124e-05	-0.00025035777460255537	-6.894319640691343e-05	-0.00024945488875960375
1.580884159367074	0.0008449194227454128	0.0008432735899705669	0.0008977905744925325	0.0008952692633754451	0.0009286862898917877	0.0009256052806375288	0.0009620738058289096	0.0009583488535821425	0.0010336819732488427	0.0010284425018949937	0.06921953305014063	0.06814955740448032	-6.872981152669655e-05	-0.00025018124108827644	-6.848199494659951e-05	-0.00024927917223338536
1.5904097816905756	0.0008444031391766037	0.0008427574058264554	0.0008971903797787276	0.0008946704757165446	0.0009280338002325239	0.0009249551434000696	0.0009613621477694219	0.0009576407276781677	0.0010328343331101977	0.001027601503787493	0.06914809350113724	0.0680792494759788	-6.8269745573106e-05	-0.00025000394379812163	-6.80236369425824e-05	-0.0002491026940441565
1.5999928006804371	0.0008438871243237438	0.0008422414913318547	0.0008965905685977063	0.0008940720709083177	0.0009273817741353923	0.000924305467584965	0.0009606510510230585	0.0009569331588762601	0.0010319875051884354	0.001026761307235389	0.069076710597506	0.0680089972119136	-6.781251826679102e-05	-0.0002498258844488288	-6.756810658813117e-05	-0.00024892545590157744
1.6096335621804478	0.0008433713800322748	0.0008417258483294338	0.0008959911429011817	0.0008934740508975156	0.0009267302135863785	0.0009236562551727151	0.000959940517584872	0.0009562261491663897	0.0010311414913810831	0.0010259219141368692	0.06900538446481733	0.06793880073614615	-6.735811380343543e-05	-0.00024964706473193377	-6.711538814409973e-05	-0.0002487474594901895
1.6193324141182788	0.0008428559081454084	0.0008412104786596153	0.0008953921046373185	0.0008928764176273426	0.00092607912056708	0.0009230075081394516	0.0009592305494445894	0.0009555197005332367	0.0010302962935782932	0.0010250833263828214	0.06893411522784328	0.06786866017175427	-6.69065164466201e-05	-0.0002494674863142976	-6.666546593895456e-05	-0.0002485687064700537
1.6290897065180392	0.0008423407105041798	0.0008406953841606293	0.0008947934557507969	0.000892279173037523	0.0009254284970547857	0.0009223592284570131	0.0009585211485866988	0.0009548138149562779	0.0010294519136629533	0.0010242455458569452	0.06886290301057067	0.06779857564104094	-6.64577105272679e-05	-0.0002492871508353589	-6.621832436817798e-05	-0.00024838919847394725
1.6389057915129117	0.0008418257889474927	0.0008401805666685586	0.0008941951981828716	0.0008916823190643587	0.0009247783450225379	0.0009217114180930108	0.0009578123169905235	0.0009541084944098612	0.001028608353510788	0.0010234085744358543	0.06879174793620575	0.06772854726554232	-6.601168044423344e-05	-0.0002491060599101591	-6.577394789478858e-05	-0.00024820893711008374
1.6487810233578566	0.000841311145312163	0.0008396660280173813	0.0008935973338714273	0.000891085857640783	0.0009241286664391982	0.0009210640790108914	0.0009571040566302992	0.0009534037408632796	0.0010277656149904595	0.0010225724139891717	0.06872065012718676	0.06765857516603875	-6.556841066386598e-05	-0.00024892421512773266	-6.533232104916076e-05	-0.00024802792396141915
1.6587157584424002	0.0008407967814329679	0.0008391517700390216	0.0008929998647510397	0.0008904897906964244	0.0009234794632695174	0.0009204172131700076	0.0009563963694752507	0.0009526995562808509	0.0010269236999636729	0.0010217370663796368	0.06864960970519038	0.0675886594625604	-6.512788571996081e-05	-0.0002487416180506907	-6.489342842865703e-05	-0.00024784616058387554
1.6687103553034934	0.0008402826991426933	0.0008386377945633962	0.0008924027927530357	0.0008898941201576645	0.0009228307374742035	0.0009197708225256861	0.0009556892574896735	0.0009519959426219954	0.0010260826102852793	0.0010209025334632072	0.06857862679114207	0.06751880027439831	-6.469009021409233e-05	-0.0002485582702169975	-6.445725469812758e-05	-0.0002476636485091166
1.6787651746384535	0.0008397689002721749	0.0008381241034184553	0.000891806119805546	0.0008892988479476913	0.0009221824910099825	0.0009191249090292877	0.0009549827226330023	0.000951292901841307	0.0010252423478033736	0.0010200688170891538	0.06850770150522457	0.06744899772011323	-6.425500881505203e-05	-0.0002483741731379163	-6.402378458937596e-05	-0.0002474803892424382
1.6888805793179813	0.0008392553866503539	0.0008376106984302396	0.000891209847833574	0.0008887039759865683	0.0009215347258296761	0.0009184794746282852	0.0009542767668598999	0.0009505904358886395	0.0010244029143594052	0.0010192359191001728	0.06843683396688663	0.06737925191754239	-6.382262625894558e-05	-0.0002481893282984815	-6.359300290117997e-05	-0.00024729638426257416
1.6990569343992543	0.0008387421601043174	0.0008370975814229186	0.0008906139787590475	0.0008881095061912841	0.0009208874438822617	0.0009178345212663224	0.0009535713921203274	0.0009498885467091765	0.0010235643117882756	0.00101840384133248	0.0683660242948531	0.06730956298381194	-6.339292734949126e-05	-0.0002480037371590249	-6.316489449964546e-05	-0.00024711163502402766
1.7092946071391046	0.0008382292224593461	0.0008365847542188409	0.0008900185145008798	0.0008875154404758166	0.0009202406471129413	0.0009171900508832828	0.0009528666003596218	0.0009491872362435103	0.0010227265419184405	0.0010175725856159128	0.06829527260713213	0.06723993103534197	-6.296589695752725e-05	-0.00024781740115323303	-6.273944431762352e-05	-0.00024692614295457327
1.7195939670072704	0.0008377165755389641	0.000836072218638582	0.0008894234569750302	0.0008869217807511903	0.0009195943374632108	0.0009165460654153605	0.0009521623935185774	0.0009484865064277199	0.0010218896065720148	0.001016742153774034	0.06822457902102641	0.06717035618785801	-6.25415200209839e-05	-0.00024763032168850785	-6.231663735486309e-05	-0.00024673990945606183
1.7299553856997325	0.0008372042211649852	0.000835559976500992	0.0008888288080945633	0.0008863285289255382	0.0009189485168709286	0.000915902566795124	0.0009514587735335216	0.0009477863591934492	0.001021053507564876	0.0010159125476242338	0.0681539436531405	0.067100838556399	-6.211978154498088e-05	-0.0002474425001467162	-6.189645867787225e-05	-0.0002465529359044205
1.7403792371521247	0.0008366921611575602	0.0008350480296232414	0.0008882345697697086	0.0008857356869041587	0.0009183031872703804	0.0009152595569515876	0.0009507557423363936	0.0009470867964679831	0.001020218246706764	0.0010150837689778295	0.06808336661939142	0.06703137825532654	-6.170066660179246e-05	-0.0002472539378837735	-6.147889342006385e-05	-0.00024636522365009683
1.7508658975532332	0.0008361803973352227	0.0008345363798208691	0.0008876407439079184	0.000885143256589575	0.0009176583505923491	0.0009146170378102733	0.0009500533018548193	0.0009463878201743239	0.001019383825801385	0.001014255819640166	0.06801284803501602	0.06696197539833425	-6.128416033043121e-05	-0.0002470646362288387	-6.106392678136702e-05	-0.0002461767740171428
1.76141574535857	0.0008356689315149409	0.0008340250289078321	0.0008870473324139318	0.0008845512398815982	0.0009170140087641848	0.0009139750112932865	0.0009493514540121954	0.0009456894322312717	0.0010185502466465153	0.0010134287014107223	0.06794238801458205	0.06689263009845547	-6.087024793691859e-05	-0.00024687459648542465	-6.0651544028247906e-05	-0.00024598758830346457
1.7720291613040315	0.000835157765512162	0.000833513978696551	0.0008864543371898303	0.0008839596386773837	0.0009163701637098691	0.0009133334793193771	0.0009486502007277611	0.0009449916345534999	0.0010177175110341026	0.001012602416083207	0.06787198667199582	0.06682334246807385	-6.0458914694166976e-05	-0.00024668381993123156	-6.0241730493793e-05	-0.0002457976677813778
1.7827065284196406	0.0008346469011408603	0.0008330032309979591	0.0008858617601350993	0.0008833684548714921	0.0009157268173500846	0.0009126924438040112	0.0009479495439166799	0.0009442944290516329	0.0010168856207503677	0.0010117769654456638	0.06780164412051318	0.06675411261893156	-6.005014594162583e-05	-0.00024649230781717546	-5.98344715774593e-05	-0.00024560701369694127
1.7934482320433673	0.0008341363402135868	0.0008324927876215496	0.0008852696031466901	0.0008827776903559494	0.000915083971602286	0.0009120519066594367	0.0009472494854901164	0.0009435978176323241	0.0010160545775759083	0.0010109523512805694	0.06773136047274576	0.06668494066213827	-5.964392708539962e-05	-0.00024630006136808213	-5.942975274499801e-05	-0.0002454156272702346
1.8042546598350382	0.000833626084541516	0.0008319826503754247	0.0008846778681190766	0.0008821873470203073	0.0009144416283807645	0.0009114118697947538	0.0009465500273553144	0.0009429018021983338	0.0010152243832858012	0.001010128575364939	0.06766113584067378	0.06661582670818092	-5.9240243598088216e-05	-0.00024610708178229856	-5.902755952819777e-05	-0.0002452235096941646
1.8151262017903238	0.0008331161359344981	0.0008314728210663464	0.0008840865569443222	0.000881597426751706	0.0009137997895967222	0.0009107723351159855	0.0009458511714156802	0.0009422063846486103	0.001014395039649708	0.0010093056394704278	0.06759097033565298	0.06654677086693216	-5.883908101878693e-05	-0.00024591337023235904	-5.8627877525273264e-05	-0.0002450306621369358
1.8260632502548164	0.0008326064962010986	0.0008309633014997774	0.00088349567151213	0.0008810079314349269	0.0009131584571583317	0.0009101333045261363	0.0009451529195708498	0.0009415115668783588	0.001013566548431968	0.0010084835453634251	0.06752086406842438	0.06647777324766	-5.844042495295465e-05	-0.0002457189278646521	-5.8230692400358663e-05	-0.00024483708574007945
1.8370661999381863	0.0008320971671486566	0.000830454093479938	0.0008829052137099132	0.0008804188629524619	0.0009125176329708135	0.000909494779925273	0.0009444552737167792	0.0009408173507791302	0.0010127389113917128	0.0010076622948051645	0.0674508171491243	0.06640883395903695	-5.804426107209465e-05	-0.00024552375579833807	-5.783598988334804e-05	-0.0002446427816180652
1.848135447928429	0.0008315881505833269	0.0008299451988098497	0.0008823151854228506	0.0008798302231845682	0.0009118773189365004	0.0009088567632105846	0.0009437582357458163	0.000940123738238891	0.0010119121302829591	0.001006841889551821	0.06738082968729293	0.06633995310914861	-5.7650575114094604e-05	-0.0002453278551273197	-5.744375577024924e-05	-0.0002444477508605214
1.8592713937061955	0.0008310794483101298	0.0008294366192913837	0.0008817255885339461	0.0008792420140093299	0.0009112375169549047	0.000908219256276452	0.0009430618075467778	0.0009394307311421039	0.001011086206854714	0.0010060223313546096	0.06731090179188397	0.06627113080550369	-5.72593528825327e-05	-0.0002451312269179662	-5.7053975922441436e-05	-0.0002442519945293209
1.8704744391592067	0.0008305710621330046	0.0008289283567253159	0.0008811364249240969	0.0008786542373027231	0.0009105982289227953	0.0009075822610145239	0.0009423659910050379	0.0009387383313698107	0.0010102611428510827	0.0010052036219598956	0.06724103357127476	0.06620236715504293	-5.6870580246996816e-05	-0.00024493387221041774	-5.6666636267070636e-05	-0.00024405551366055156
1.8817449885967616	0.0008300629938548516	0.0008284204129113672	0.0008805476964721458	0.0008780668949386697	0.0009099594567342568	0.0009069457793137747	0.0009416707880025942	0.0009380465407997015	0.0010094369400113622	0.0010043857631092856	0.06717122513327396	0.06613366226414813	-5.6484243143015145e-05	-0.00024473579201933493	-5.628172279686927e-05	-0.0002438583092645441
1.8930834487643238	0.0008295552452775853	0.0008279127896482582	0.0008799594050549465	0.0008774799887891029	0.0009093212022807638	0.000906309813060581	0.0009409762004181545	0.0009373553613061998	0.0010086136000701479	0.0010035687565397343	0.06710147658513328	0.0660650162386519	-5.610032757159822e-05	-0.0002445369873316783	-5.5899221569746804e-05	-0.00024366038232431775
1.9044902288582053	0.0008290478182021828	0.0008274054887337575	0.0008793715525474253	0.0008768935207240277	0.0009086834674512506	0.000905674364138788	0.0009402822301272128	0.0009366647947605392	0.0010077911247574367	0.0010027526039836448	0.06703178803355442	0.06599642918384735	-5.5718819599336056e-05	-0.00024433745910826254	-5.551911870894238e-05	-0.0002434617337967182
1.9159657405403292	0.0008285407144287336	0.0008268985119647302	0.0008787841408226415	0.0008763074926115821	0.0009080462541321787	0.0009050394344297795	0.0009395888790021311	0.0009359748430308412	0.0010069695157987285	0.0010019373071689707	0.06696215958470172	0.06592790120449568	-5.533970535827326e-05	-0.00024413720828342367	-5.514140040280974e-05	-0.00024326236461216788
1.9275103979530908	0.0008280339357564871	0.0008263918611371873	0.0008781971717518476	0.0008757219063180965	0.0009074095642076069	0.000904405025812546	0.0009388961489122132	0.0009352855079821933	0.0010061487749151263	0.0010011228678193146	0.06689259134420833	0.06585943240483763	-5.496297104574943e-05	-0.00024393623576474122	-5.4766052904761664e-05	-0.0002430622756747769
1.9391246177343011	0.0008275274839839036	0.0008258855380463351	0.0008776106472045519	0.0008751367637081565	0.0009067733995592609	0.0009037711401637534	0.0009382040417237877	0.0009345967914767283	0.0010053289038234414	0.0010003092876540315	0.06682308341718819	0.06579102288860246	-5.4588602924260377e-05	-0.00024373454243320491	-5.439306253304105e-05	-0.00024286146786176022
1.9508088190322228	0.0008270213609087039	0.0008253795444866261	0.0008770245690485813	0.0008745520666446652	0.0009061377620666026	0.0009031377793578145	0.000937512559300287	0.0009339086953737031	0.0010045099042362937	0.0009994965683883296	0.06675363590824479	0.06572267275901585	-5.4216587321367915e-05	-0.00024353212914313138	-5.4022415670616775e-05	-0.000242659942023854
1.9625634235206988	0.0008265155683279185	0.0008248738822518078	0.0008764389391501403	0.0008739678169889029	0.0009055026536068999	0.000902504945266957	0.0009368217035023244	0.0009332212215295773	0.0010036917778622155	0.0009986847117333724	0.0666842489214811	0.0656543821188121	-5.384691062958885e-05	-0.0002433289967223029	-5.3654098765239244e-05	-0.00024245769898567637
1.9743888554143678	0.0008260101080379352	0.0008243685531349695	0.0008758537593738724	0.0008733840166005873	0.0009048680760552951	0.0009018726397612902	0.0009361314761877721	0.0009325343717980877	0.0010028745264057495	0.000997873719396374	0.06661492256050847	0.06558615107024034	-5.347955930606191e-05	-0.00024312514597110702	-5.328809832891995e-05	-0.00024225473954425647
1.9862855414839768	0.0008255049818345563	0.0008238635589286014	0.0008752690315829294	0.0008728006673379436	0.0009042340312848801	0.0009012408647088831	0.0009354418792118486	0.0009318481480303384	0.00100205815156756	0.000997063593080713	0.06654565692845683	0.06551797971507678	-5.3114519872748955e-05	-0.00024292057766367448	-5.292440093813272e-05	-0.00024205106447033886
1.9982539110717792	0.0008250001915130386	0.0008233589014246329	0.0008746847576390216	0.0008722177710577536	0.0009036005211667575	0.0009006096219758235	0.0009347529144271858	0.0009311625520748658	0.0010012426550445235	0.000996254334486018	0.06647645212798493	0.06544986815463377	-5.275177891613664e-05	-0.0002427152925478515	-5.256299323370961e-05	-0.00024184667450877217
2.010294396107033	0.0008244957388681506	0.0008228545824144904	0.0008741009394024881	0.0008716353296154271	0.0009029675475701172	0.0008999789134262933	0.0009340645836839175	0.0009304775857777256	0.0010004280385298386	0.0009954459453082789	0.06640730826128945	0.0653818164897677	-5.239132308687555e-05	-0.00024250929134325694	-5.220386192034132e-05	-0.00024164157037634415
2.0224074311215867	0.0008239916256942213	0.0008223506036891464	0.0008735175787323581	0.000871053344865062	0.0009023351123623065	0.0008993487409226403	0.0009333768888297565	0.0009297932509825719	0.0009996143037131271	0.0009946384272399476	0.0663382254301145	0.0653138248208907	-5.203313910000229e-05	-0.0002423025747436136	-5.184699376677149e-05	-0.0002414357527638633
2.0345934532655616	0.0008234878537851881	0.0008218469670391673	0.0008729346774864097	0.0008704718186595033	0.000901703217408896	0.0008987191063254421	0.0009326898317100722	0.0009291095495307319	0.0009988014522805335	0.0009938317819700331	0.0662692037357624	0.06524589324797869	-5.16772137345925e-05	-0.00024209514341527738	-5.149237560549136e-05	-0.00024122922233490995
2.0468529023231294	0.0008229844249346519	0.0008213436742547686	0.000872352237521237	0.0008698907528504106	0.0009010718645737553	0.0008980900114935836	0.0009320034141679748	0.0009284264832612915	0.0009979894859148315	0.0009930260111842113	0.06620024327910327	0.06517802187058301	-5.132353383363597e-05	-0.00024188699799784774	-5.113999433269123e-05	-0.00024102197972641903
2.059186220728381	0.000822481340935922	0.0008208407271258597	0.0008717702606923081	0.0008693101492883143	0.000900441055719118	0.000897461458284319	0.000931317638044388	0.0009277440540111674	0.0009971784062955194	0.000992221116564917	0.06613134416058322	0.06511021078783862	-5.097208630412686e-05	-0.00024167813910463964	-5.078983690821881e-05	-0.00024081402554923526
2.0715938535812968	0.0008219786035820686	0.000820338127442096	0.0008711887488540279	0.0008687300098226807	0.0008998107927056532	0.0008968334485533457	0.0009306325051781325	0.0009270622636151875	0.0009963682150989264	0.0009914170997914478	0.06606250648023726	0.06504246009847284	-5.062285811632122e-05	-0.00024146856732046307	-5.044189035491309e-05	-0.00024060536038561509
2.084076248663807	0.0008214762146659789	0.0008198358769929366	0.0008706077038598074	0.0008681503363019796	0.0008991810773925434	0.00089620598415488	0.0009299480174060103	0.0009263811139061788	0.0009955589139983188	0.0009906139625400737	0.06599373033769654	0.06497476990081767	-5.027583630416721e-05	-0.0002412582832037602	-5.00961417590276e-05	-0.00024039598479166924
2.0966338564559543	0.0008209741759803998	0.0008193339775676849	0.0008700271275621172	0.0008675711305737374	0.0008985519116375434	0.0008955790669417172	0.0009292641765628761	0.0009257006067150352	0.0009947505046639933	0.0009898117064841246	0.06592501583220034	0.0649071402928188	-4.9931007965117735e-05	-0.00024104728728674418	-4.975257827005697e-05	-0.00024018589929744594
2.109267130152151	0.0008204724893179929	0.0008188324309555453	0.0008694470218125556	0.0008669923944846061	0.0008979232972970587	0.000894952698765308	0.0009285809844817221	0.0009250207438708035	0.000993942988763384	0.0009890103332940998	0.06585636306260494	0.06483957137204491	-4.958836025940189e-05	-0.00024083558007265138	-4.9411187099987486e-05	-0.00023997510440415537
2.1219765256775314	0.0008199711564713894	0.0008183312389456771	0.0008688673884619147	0.0008664141298804289	0.000897295236226218	0.0008943268814758325	0.0009278984429937606	0.0009243415272007645	0.0009931363679611688	0.0009882098446377708	0.06578777212739323	0.06477206323569612	-4.924788041060779e-05	-0.00024062316203915524	-4.9071955523873056e-05	-0.00023976360058730606
2.1347625017044103	0.0008194701792332309	0.0008178304033272364	0.0008682882293602329	0.000865836338606292	0.0008966677302789348	0.0008937016169222598	0.000927216553928495	0.0009236629585305043	0.0009923306439193595	0.000987410242180273	0.06571924312468647	0.06470461598061812	-4.8909555705134444e-05	-0.00024041003363634017	-4.8734870879300896e-05	-0.0002395513882951228
2.147625519668832	0.0008189695593962325	0.0008173299258894379	0.0008677095463568703	0.0008652590225066007	0.0008960407813079891	0.0008930769069524314	0.0009265353191138113	0.0009229850396840045	0.0009915258182974169	0.0009866115275842177	0.06565077615225336	0.06463722970330767	-4.857337349191415e-05	-0.00024019619528645175	-4.8399920566107035e-05	-0.00023933846794810254
2.160566043787228	0.0008184692987532249	0.0008168298084215987	0.0008671313413005626	0.0008646821834251331	0.0008954143911650906	0.0008924527534131225	0.0009258547403760484	0.0009223077724837137	0.0009907218927523434	0.000985813702509785	0.06558237130751982	0.0645699044999252	-4.823932118266927e-05	-0.00023998164738550654	-4.80670920466747e-05	-0.0002391248399404855
2.1735845410731627	0.0008179693990972113	0.0008163300527131934	0.0008665536160394899	0.0008641058232051075	0.0008947885617009536	0.000891829158150117	0.0009251748195400848	0.0009216311587506314	0.0009899188689387903	0.0009850167686148294	0.06551402868758029	0.06450264046630434	-4.790738625120444e-05	-0.0002397663903008218	-4.773637284516408e-05	-0.00023891050463803465
2.1866814813541975	0.0008174698622214203	0.0008158306605539079	0.0008659763724213413	0.0008635299436892486	0.0008941632947653712	0.0008912061230082822	0.0009244955584294197	0.0009209552003043905	0.0009891167485091617	0.000984220727554983	0.06544574838920647	0.06443543769796134	-4.7577556233774354e-05	-0.00023955042437348584	-4.7407750547914795e-05	-0.00023869546238033945
2.199857337288837	0.000816970689919349	0.0008153316337336838	0.0008653996122933704	0.0008629545467198418	0.0008935385922072773	0.0008905836498316296	0.000923816958866245	0.0009202798989633279	0.000988315533113708	0.0009834255809837475	0.06537753050885949	0.06436829629010574	-4.7249818728646586e-05	-0.00023933374991708112	-4.7081212803057326e-05	-0.00023847971347981667
2.213112584383593	0.0008164718839848253	0.000814832974042778	0.0008648233375024688	0.0008623796341388064	0.000892914455874829	0.0008899617404633961	0.0009231390226715366	0.0009196052565445759	0.0009875152244006372	0.0009826313305526058	0.06530937514269863	0.06430121633765135	-4.692416139576855e-05	-0.00023911636721682394	-4.67567473200689e-05	-0.00023826325822026706
2.2264477010101436	0.0008159734462120547	0.0008143346832718119	0.000864247549895225	0.000861805207787756	0.0008922908876154718	0.0008893403967461125	0.0009224617516651291	0.0009189312748641361	0.0009867158240162142	0.0009818379779111199	0.06524128238659228	0.0642341979352237	-4.6600571957093606e-05	-0.00023889827653189588	-4.643434187010659e-05	-0.00023804609685945666
2.2398631684225956	0.0008154753783956705	0.0008138367632118206	0.0008636722513179865	0.0008612312695080581	0.0008916678892760104	0.0008887196205216707	0.0009217851476657957	0.0009182579557369582	0.0009859173336048592	0.0009810455247070261	0.06517325233612922	0.0641672411771735	-4.6279038195914945e-05	-0.0002386794780931678	-4.61139842855493e-05	-0.00023782822962750694
2.2533594707748548	0.000814977682330791	0.0008133392156543107	0.0008630974436169292	0.000860657821140905	0.0008910454627026863	0.000888099413631401	0.0009211092124913328	0.0009175853009770268	0.000985119754809256	0.000980253972586347	0.06510528508662679	0.06410034615758584	-4.595954795690721e-05	-0.00023845997210386605	-4.5795662459789666e-05	-0.00023760965672664502
2.2669370951380965	0.0008144803598130671	0.0008128420423913066	0.0008625231286381163	0.0008600848645273719	0.0008904236097412432	0.0008874797779161398	0.0009204339479586379	0.0009169133123974342	0.000984323089270449	0.0009794633231934825	0.06503738073314391	0.06403351297028896	-4.5642089145946085e-05	-0.00023823975873982217	-4.5479364347178475e-05	-0.00023739037833186982
2.2805965315183476	0.000813983412638739	0.0008123452452154093	0.0008619493082275675	0.0008595124015084861	0.0008898023322370048	0.0008868607152163043	0.0009197593558837933	0.0009162419918104681	0.0009835273386279502	0.0009786735781713194	0.06496953937048988	0.0639667417088666	-4.532664972990014e-05	-0.00023801883814908442	-4.516507796277491e-05	-0.00023717039459050793
2.294338272874165	0.0008134868426046853	0.0008118488259198436	0.0008613759842313193	0.0008589404339252879	0.0008891816320349427	0.0008862422273719624	0.0009190854380821447	0.0009155713410276875	0.0009827325045198392	0.0009778847391613283	0.06490176109323584	0.06390003246666692	-4.501321773656142e-05	-0.00023779721045263935	-4.485279138232573e-05	-0.00023694970562276874
2.308162815134429	0.0008129906515084767	0.0008113527862985131	0.0008608031584954906	0.0008583689636188944	0.0008885615109797497	0.0008856243162229038	0.0009184121963683826	0.0009149013618600042	0.0009819385885828631	0.0009770968078036645	0.06483404599572491	0.06383338533681483	-4.4701781254284645e-05	-0.00023757487574316283	-4.454249274183503e-05	-0.00023672831152099505
2.3220706572162446	0.0008124948411484287	0.0008108571281460526	0.0008602308328663485	0.0008577979924305669	0.0008879419709159129	0.0008850069836087144	0.0009177396325566252	0.000914232056117765	0.0009811455924525442	0.0009763097857372721	0.06476639417208352	0.06376680041222046	-4.4392328431917816e-05	-0.00023735183408568616	-4.423417023757814e-05	-0.0002365062123497741
2.336062301042938	0.0008119994133236555	0.0008103618532578816	0.0008596590091903723	0.0008572275222017733	0.0008873230136877863	0.0008843902313688471	0.0009170677484604986	0.0009135634256108315	0.000980353517763278	0.0009755236745999843	0.06469880571623052	0.06370027778559048	-4.408484747862873e-05	-0.00023712808551770714	-4.3927812125879595e-05	-0.00023628340814627058
2.3501382515621807	0.000811504369834121	0.0008098669634302558	0.0008590876893143178	0.000856657554774253	0.0008867046411396613	0.0008837740613426938	0.0009163965458932182	0.0009128954721486611	0.000979562366148437	0.0009747384760286241	0.06463128072189027	0.06363381754943946	-4.377932666367948e-05	-0.00023690363004871817	-4.362340672284595e-05	-0.0002360598989196716
2.3642990167642037	0.0008110097124806939	0.0008093724604603228	0.0008585168750852832	0.0008560880919900835	0.0008860868551158423	0.0008831584753696596	0.0009157260266676708	0.0009122281975403898	0.000978772139240476	0.0009739541916591083	0.06456381928260112	0.06356741979609948	-4.347575431621828e-05	-0.00023667846766017853	-4.332094240425827e-05	-0.00023583568465143645
2.378545107700138	0.0008105154430652001	0.0008088783461461727	0.0008579465683507739	0.0008555191356917433	0.0008854696574607175	0.0008825434752892331	0.0009150561925964973	0.0009115616035949107	0.00097798283867103	0.0009731708231265463	0.06449642149172898	0.06350108461773028	-4.3174118825237834e-05	-0.00023645259830606946	-4.3020407605502686e-05	-0.0002356107652956574
2.392877038500453	0.0008100215633904743	0.0008083846222868916	0.0008573767709587663	0.0008549506877221768	0.0008848530500188314	0.000881929062941059	0.0009143870454921696	0.0009108956921209565	0.0009771944660710188	0.0009723883720653425	0.06442908744247422	0.06343481210633219	-4.2874408639238804e-05	-0.00023622602191222808	-4.2721790821157596e-05	-0.000235385140778116
2.4072953263935135	0.0008095280752604162	0.0008078912906826171	0.0008568074847577753	0.0008543827499248609	0.0008842370346349594	0.0008813152401650129	0.0009137185871670797	0.0009102304649271815	0.0009764070230707519	0.0009716068401092998	0.06436181722788745	0.06336860235375481	-4.257661226607368e-05	-0.00023599873837637508	-4.2425080604938104e-05	-0.00023515881099683833
2.4218004917242455	0.0008090349804800421	0.0008073983531345898	0.0008562387115969183	0.0008538153241438695	0.0008836216131541791	0.0008807020088012717	0.0009130508194336154	0.000909565923822242	0.0009756205113000265	0.0009708262288917187	0.0642946109408759	0.06330245545170832	-4.2280718272797585e-05	-0.00023577074756833682	-4.213026556946706e-05	-0.00023493177582192826
2.436393057972914	0.0008085422808555398	0.0008069058114452089	0.0008556704533259814	0.0008532484122239397	0.0008830067874219458	0.000880089370690389	0.0009123837441042462	0.0009089020706148792	0.0009748349323882356	0.0009700465400455021	0.06422746867421797	0.06323637149177458	-4.1986715285463605e-05	-0.00023554204932965672	-4.1837334386143205e-05	-0.00023470403509545656
2.4510735517740176	0.0008080499781943218	0.0008064136674180841	0.0008551027117954847	0.000852682016010536	0.0008823925592841635	0.0008794773276733655	0.0009117173629916044	0.0009082389071140001	0.0009740502879644666	0.0009692677752032549	0.06416039052057286	0.06317035056541873	-4.169459198893541e-05	-0.00023531264347409486	-4.154627578492609e-05	-0.0002344755886317662
2.46584250293529	0.0008075580743050781	0.0008059219228580898	0.0008545354888567475	0.000852116137349916	0.0008817789305872596	0.000878865881591724	0.0009110516779085653	0.0009075764351287585	0.0009732665796576062	0.0009684899359973858	0.06409337657249115	0.06310439276399912	-4.1404337126689505e-05	-0.0002350825297869341	-4.125707855407931e-05	-0.0002342464362166119
2.4807004444568266	0.0008070665709978324	0.0008054305795714209	0.0008539687863619561	0.0008515507780891979	0.0008811659031782583	0.0008782550342875827	0.0009103866906683334	0.0009069146564686383	0.0009724838090964428	0.0009677130240602115	0.06402642692242719	0.06303849817877809	-4.111593950062095e-05	-0.0002348517080253687	-4.0969731540121956e-05	-0.00023401657760813155
2.4956479125503126	0.0008065754700839941	0.0008049396393656449	0.0008534026061642273	0.0008509859400764246	0.0008805534789048539	0.0008776447876037264	0.0009097224030845213	0.0009062535729435357	0.0009717019779097699	0.0009669370410240569	0.06395954166274956	0.0629726669009347	-4.082938797086294e-05	-0.00023462017791839318	-4.068422364748511e-05	-0.0002337860125362079
2.510685446658382	0.0008060847733764137	0.0008044491040497565	0.0008528369501176766	0.0008504216251606303	0.0008799416596154846	0.000877035143383683	0.0009090588169712349	0.0009055931863638393	0.0009709210877264881	0.0009661619885213573	0.06389272088575285	0.06290689902157401	-4.054467145559598e-05	-0.00023438793916649714	-4.040054383839045e-05	-0.0002335547407021077
2.5258135894740787	0.000805594482689438	0.000803958975434234	0.0008522718200774842	0.000849857835191907	0.0008793304471594079	0.000876426103471796	0.0009083959341431553	0.0009049334985405149	0.000970141140175711	0.0009653878681847632	0.06382596468366888	0.0628411946317391	-4.026177893076688e-05	-0.0002341549914417762	-4.011868113265593e-05	-0.0002333227617792033
2.54103288696045	0.0008051045998389622	0.0008034692553310912	0.00085170721789996	0.0008492945720214706	0.0008787198433867729	0.0008758176697132977	0.0009077337564156205	0.0009042745112851869	0.0009693621368868651	0.0009646146816472389	0.06375927314867776	0.06277555382242311	-3.9980699430130356e-05	-0.00023392133438848717	-3.9838624607595186e-05	-0.00023309007541291726
2.556343888370238	0.000804615126642485	0.0008029799455539324	0.0008511431454426102	0.0008487318375017258	0.0008781098501486934	0.0008752098439543819	0.0009070722856047089	0.0009036162264102187	0.0009685840794897934	0.0009638424305421658	0.06369264637292028	0.06270997668457855	-3.970142204480498e-05	-0.00023368696762191	-3.9560363397622006e-05	-0.000232856681219612
2.571747146265715	0.0008041260649191657	0.0008024910479180084	0.0008505796045642067	0.000848169633486335	0.0008775004692973256	0.0008746026280422821	0.0009064115235273243	0.0009029586457287989	0.0009678069696148622	0.0009630711165034478	0.06362608444850866	0.06264446330913062	-3.942393592312049e-05	-0.00023345189072884742	-3.928388669415667e-05	-0.00023262257878767234
2.5872432165386163	0.0008036374164898758	0.0008020025642402706	0.0008500165971248507	0.0008476079618302834	0.0008768917026859397	0.0008739960238253406	0.0009057514720012755	0.0009023017710550215	0.0009670308088930602	0.0009623007411656096	0.06355958746753738	0.06257901378698731	-3.914823027049638e-05	-0.00023321610326740294	-3.9009183745490617e-05	-0.00023238776767683933
2.602832658430207	0.0008031491831772579	0.0008015144963394272	0.0008494541249860423	0.0008470468243899476	0.0008762835521689974	0.0008733900331530877	0.0009050921328453644	0.000901645604203971	0.0009662555989561072	0.0009615313061639043	0.06349315552209743	0.06251362820905157	-3.887429434924067e-05	-0.00023297960476750812	-3.873624385648117e-05	-0.00023215224741846008
2.6185160345514573	0.0008026613668057755	0.0008010268460359952	0.0008488921900107443	0.0008464862230231591	0.0008756760196022223	0.0008727846578763116	0.0009044335078794638	0.0009009901469918024	0.0009654813414365514	0.0009607628131344106	0.06342678870428503	0.06244830666623311	-3.8602117478303555e-05	-0.0002327423947301177	-3.846505638843006e-05	-0.00023191601751521018
2.6342939109033563	0.0008021739692017732	0.00080053961515236	0.0008483307940634531	0.0008459261595892756	0.0008750691068426796	0.0008721798998471372	0.0009037755989246066	0.0009003354012358272	0.0009647080379678792	0.0009599952637141401	0.06336048710621595	0.0623830492494583	-3.833168903308315e-05	-0.00023250447262740392	-3.819561075884756e-05	-0.00023167907744128802
2.6501668568973313	0.0008016869921935293	0.0008000528055128269	0.0008477699390102633	0.0008453666359492442	0.0008744628157488471	0.0008715757609190964	0.000903118407803065	0.0008996813687545949	0.0009639356901846149	0.0009592286595411387	0.06329425082003522	0.062317856049684824	-3.806299844529362e-05	-0.00023226583790325606	-3.79278964413067e-05	-0.00023144142664235923
2.666135445375801	0.000801200437611311	0.0007995664189436783	0.0008472096267189361	0.000844807653965672	0.0008738571481806919	0.0008709722429472066	0.0009024619363384367	0.0008990280513679772	0.0009631642997224266	0.0009584630022545884	0.06322807993793031	0.062252727157909804	-3.779603520266683e-05	-0.000232026489972309	-3.7661902965183125e-05	-0.0002312030645352514
2.6822002526328483	0.0008007143072874318	0.0007990804572732293	0.0008466498590589672	0.0008442492155028906	0.0008732521059997463	0.000870369347788043	0.0009018061863557285	0.0008983754508972503	0.0009623938682182297	0.0009576982934949124	0.06316197455214305	0.06218766266518471	-3.753078884879621e-05	-0.00023178642822044293	-3.739761991543994e-05	-0.0002309639905080929
2.6983618584350144	0.0008002286030563052	0.0007985949223318828	0.0008460906379016536	0.0008436913224270261	0.0008726476910691817	0.0008697670772998157	0.0009011511596814397	0.0008977235691651802	0.0009616243973102907	0.0009569345349038765	0.06309593475498129	0.0621226626626254	-3.726724898294592e-05	-0.0002315456520046444	-3.7135036932447324e-05	-0.0002307242039196189
2.71462084604223	0.0007997433267545024	0.0007981098159521864	0.0008455319651201627	0.0008431339766060661	0.0008720439052538859	0.0008691654333424453	0.0009004968581436475	0.0008970724079961065	0.0009608558886383329	0.0009561717281246948	0.0630299606388309	0.062057727241424894	-3.700540525983925e-05	-0.00023130416065292314	-3.6874143711864565e-05	-0.0002304837041006147
2.730977802228858	0.000799258480220806	0.0007976251399688868	0.0008449738425895991	0.0008425771799099264	0.0008714407504205364	0.0008685644177776344	0.0008998432835720899	0.0008964219692160235	0.0009600883438436382	0.0009554098748021307	0.06296405229616829	0.06199285649286427	-3.674524738934287e-05	-0.0002310619534637015	-3.661493000429311e-05	-0.00023024249035227817
2.747433317304874	0.0007987740652962712	0.0007971408962189896	0.0008444162721870769	0.0008420209342105235	0.000870838228437682	0.0008679640324689501	0.0008991904377982551	0.0008957722546526709	0.0009593217645691584	0.0009546489765826054	0.06289820981957264	0.06192805050832596	-3.64867651365848e-05	-0.00023081902970739643	-3.635738561520718e-05	-0.00023000056194710794
2.763987985137163	0.0007982900838242719	0.0007966570865418082	0.0008438592557917774	0.000841465241381833	0.0008702363411758072	0.0008673642792818908	0.0008985383226554552	0.0008951232661356073	0.0009585561524596063	0.0009538890351142913	0.06283243330173852	0.06186330937930587	-3.6229948321416655e-05	-0.00023057538862478189	-3.610150040466234e-05	-0.000229757918128487
2.780642403170963	0.0007978065376505694	0.0007961737127790297	0.0008433027952850323	0.0008409101032999717	0.0008696350905074224	0.0008667651600839717	0.0008978869399789252	0.0008944750054963067	0.0009577915091615769	0.0009531300520472294	0.06276672283548687	0.06179863319742298	-3.597478681829566e-05	-0.0002303310294269334	-3.584726428716711e-05	-0.00022951455811096033
2.797397172451417	0.000797323428623358	0.0007956907767747614	0.0008427468925503785	0.0008403555218432511	0.0008690344783071284	0.0008661666767447898	0.000897236291605895	0.0008938274745682325	0.0009570278363236381	0.0009523720290334207	0.06270107851377932	0.06173402205443717	-3.5721270556159784e-05	-0.0002300859512961717	-3.5594667231356875e-05	-0.00022927048107940218
2.8142528976452668	0.0007968407585933308	0.000795208280375598	0.0008421915494736393	0.0008398014988922609	0.0008684345064517025	0.0008655688311361132	0.0008965863793756864	0.0008931806751869319	0.0009562651355964475	0.0009516149677269418	0.06263550042972897	0.06166947604225479	-3.5469389518125866e-05	-0.00022984015338514685	-3.534369925980649e-05	-0.00022902568618921038
2.831210187062679	0.000796358529413729	0.0007947262254306695	0.000841636767942982	0.0008392480363299257	0.0008678351768201671	0.0008649716251319464	0.0008959372051297881	0.0008925346091901117	0.0009555034086328485	0.0009508588697840392	0.06256998867661513	0.06160499525294535	-3.521913374145494e-05	-0.00022959363481769857	-3.5094350449123984e-05	-0.0002287801725678884
2.848269652679189	0.0007958767429404026	0.0007942446137917019	0.0008410825498489948	0.0008386951360415799	0.000867236491293871	0.0008643750606086104	0.0008952887707119473	0.0008918892784177295	0.0009547426570879801	0.0009501037368632398	0.06250454334789313	0.061540579778754115	-3.497049331708385e-05	-0.0002293463946874963	-3.484661092927749e-05	-0.00022853393931202004
2.865431910157798	0.0007953954010318674	0.0007937634473130746	0.0008405288970847532	0.0008381427999150366	0.0008666384517565658	0.0008637791394448228	0.0008946410779682543	0.0008912446847120766	0.0009539828826193818	0.000949349570625454	0.06243916453721	0.06147622971211153	-3.4723458389659956e-05	-0.00022909843205928815	-3.460047088369583e-05	-0.0002282869854896563
2.882697578871184	0.0007949145055493598	0.0007932827278518762	0.0008399758115458877	0.000837591029840654	0.0008660410600944808	0.0008631838635217685	0.0008939941287472257	0.0008906008299178625	0.0009532240868870978	0.0009485963727340784	0.062373852338415504	0.06141194514564932	-3.447801915720111e-05	-0.00022884974596795726	-3.4355920549049984e-05	-0.00022803931013942735
2.900067281924058	0.0007944340583568973	0.0007928024572679628	0.0008394232951306584	0.0008370398277114083	0.0008654443181964034	0.0008625892347231811	0.0008933479248998945	0.0008899577158823032	0.0009524662715537857	0.0009478441448551048	0.06230860684557466	0.06134772617221115	-3.423416587089445e-05	-0.00022860033541863278	-3.411295021487487e-05	-0.00022779091226993176
2.9175416461756507	0.0007939540613213328	0.0007923226374240149	0.0008388713497400181	0.0008364891954229603	0.0008648482279537537	0.0008619952549354183	0.0008927024682798922	0.0008893153444552042	0.0009517094382848187	0.0009470928886572209	0.0622434281529829	0.061283572884866584	-3.3991888834929845e-05	-0.00022835019938691192	-3.387155022349653e-05	-0.00022754179086037496
2.9351213022623317	0.0007934745163124148	0.0007918432701855957	0.0008383199772776885	0.0008359391348737281	0.0008642527912606649	0.0008614019260475405	0.0008920577607435393	0.0008886737174890473	0.000950953588748395	0.0009463426058119186	0.06217831635517747	0.06121948537692123	-3.375117840629174e-05	-0.0002280993368185824	-3.3631710969816986e-05	-0.0002272919448603472
2.952806884620376	0.0007929954252028431	0.0007913643574212078	0.0008377691796502257	0.0008353896479649539	0.000863658010014058	0.0008608092499513867	0.0008914138041499277	0.0008880328368390778	0.000950198724615642	0.0009455932979935982	0.062113271546950406	0.06115546374193457	-3.3512024994516304e-05	-0.00022784774662937268	-3.3393422901081826e-05	-0.00022704137318957374
2.970599031508854	0.0007925167898683287	0.0007908859010023528	0.000837218958767094	0.000834840736600777	0.0008630638861137235	0.0008602172285416538	0.000890770600361011	0.0008873927043633897	0.0009494448475607248	0.0009448449668796749	0.06204829382336216	0.06109150807372843	-3.3274419061549154e-05	-0.00022759542770564578	-3.315667651672058e-05	-0.0002267900747384144
2.9884983850326714	0.0007920386121876478	0.0007904079028035855	0.000836669316540731	0.0008342924026882996	0.0008624704214623937	0.0008596258637159709	0.000890128151241687	0.0008867533219230096	0.0009486919592609482	0.00094409761415068	0.061983383279755805	0.06102761846640251	-3.3038351121488646e-05	-0.00022734237890351117	-3.292146236807264e-05	-0.00022653804836703095
3.006505591165733	0.0007915608940427045	0.0007899303647025764	0.0008361202548866237	0.0008337446481376627	0.0008618776179658275	0.0008590351573749824	0.000889486458659889	0.0008861146913819875	0.0009479400613968689	0.0009433512414903735	0.06191854001176906	0.06096379501434594	-3.28038117402181e-05	-0.0002270885990482696	-3.2687771058057674e-05	-0.0002262852929049708
3.0246212997742656	0.0007910836373185887	0.0007894532885801702	0.0008355717757233789	0.0008331974748621155	0.0008612854775328873	0.0008584451114224251	0.0008888455244866733	0.0008854768146074845	0.0009471891556524022	0.000942605850585849	0.06185376411534835	0.06090003781225251	-3.257079153559314e-05	-0.00022683408693632834	-3.245559324136643e-05	-0.00022603180715308202
3.0428461646402667	0.0007906068439036293	0.0007889766763204382	0.0008350238809727876	0.0008326508847780801	0.0008606940020756119	0.0008578557277652006	0.0008882053505963009	0.0008848396934698516	0.0009464392437149229	0.0009418614431276325	0.06178905568676344	0.06083634695513261	-3.233928117685886e-05	-0.00022657884133317485	-3.222491962386054e-05	-0.00022577758988143182
3.0611808434850984	0.00079013051568946	0.0007885005298107451	0.0008344765725599062	0.0008321048798052321	0.0008601031935093055	0.0008572670083134631	0.0008875659388663329	0.0008842033298427283	0.0009456903272753817	0.0009411180208098004	0.061724414822617805	0.0607727225383275	-3.210927138460121e-05	-0.0002263228609741541	-3.1995740962471875e-05	-0.00022552263982966725
3.079625997993227	0.0007896546545710717	0.0007880248509418004	0.0008339298524131167	0.0008315594618665627	0.0008595130537526056	0.0008566789549806908	0.0008869272911777111	0.0008835677256031192	0.0009449424080284038	0.0009403755853300752	0.06165984161986755	0.060709164657521776	-3.188075293061865e-05	-0.00022606614456505136	-3.176804806516442e-05	-0.00022526695570815325
3.0981822938360946	0.0007891792624468742	0.0007875496416077214	0.0008333837224642069	0.0008310146328884549	0.0008589235847275703	0.0008560915696837677	0.0008862894094148501	0.0008829328826314881	0.0009441954876724025	0.0009396341383899393	0.06159533617582941	0.060645673408758496	-3.165371663740868e-05	-0.0002258086907795942	-3.1541831790431185e-05	-0.00022501053619577993
3.116850400696155	0.0007887043412187581	0.0007870749037060935	0.0008328381846484389	0.0008304703948007563	0.0008583347883597568	0.0008555048543430647	0.0008856522954657274	0.0008822988028118462	0.0009434495679096876	0.0009388936816947422	0.06153089858820022	0.060582248888451436	-3.142815337825455e-05	-0.00022555049826208928	-3.131708304729419e-05	-0.00022475337994165567
3.135630992291033	0.0007882298927921476	0.0007866006391380249	0.0008322932409046193	0.000829926749536846	0.0008577466665782976	0.0008549188108825154	0.0008850159512219664	0.0008816654880318355	0.0009427046504465693	0.0009381542169538029	0.06146652895506696	0.060518891193399586	-3.120405407699284e-05	-0.00022529156562647867	-3.109379279509633e-05	-0.00022449548556466303
3.1545247463978408	0.0007877559190760644	0.0007861268498082091	0.0008317488931751738	0.00082938369903371	0.0008571592213159823	0.0008543334412296971	0.000884380378578929	0.0008810329401828204	0.0009419607369934695	0.0009374157458805213	0.061402227374922194	0.06045560042080097	-3.0981409707624835e-05	-0.00022503189145545166	-3.0871952043150935e-05	-0.0002242368516524873
3.1735323448776414	0.0007872824219831867	0.0007856535376249846	0.0008312051434062185	0.0008288412452320118	0.0008565724545093386	0.0008537487473159126	0.0008837455794358039	0.0008804011611599762	0.000941217829265031	0.0009366782701924859	0.061337993946678535	0.06039237666826782	-3.076021129425413e-05	-0.00022477147430130517	-3.065155185069321e-05	-0.00022397747676281
3.192654473700048	0.0007868094034299067	0.0007851807045003924	0.0008306619935476307	0.0008282993900761651	0.0008559863680987104	0.0008531647310762653	0.0008831115556956944	0.0008797701528623749	0.0009404759289802236	0.0009359417916115793	0.06127382876968363	0.060329220033837505	-3.054044991083679e-05	-0.0002245103126854442	-3.0432583326616552e-05	-0.00022371735942278148
3.211891822967991	0.0007863368653363918	0.0007847083523502372	0.0008301194455531235	0.0008277581355144054	0.0008554009640283405	0.0008525813944497439	0.0008824783092657087	0.0008791399171930773	0.0009397350378624551	0.0009352063118640883	0.061209731943732554	0.060266130615990815	-3.032211668100443e-05	-0.00022424840509885358	-3.0215037629177655e-05	-0.00022345649812824386
3.2312450869426166	0.0007858648096266442	0.0007842364830941465	0.0008295775013803165	0.0008272174834988627	0.0008548162442464473	0.0008519987393792997	0.0008818458420570478	0.0008785104560592187	0.0009389951576396795	0.0009344718326808107	0.06114570356908445	0.060203108513662944	-3.010520277770684e-05	-0.00022398575000048826	-2.9998905965819556e-05	-0.00022319489134389747
3.2507149640683446	0.0007853932382285634	0.0007837650986556346	0.0008290361629908137	0.0008266774359856378	0.0008542322107053142	0.0008514167678119329	0.0008812141559851015	0.0008778817713721046	0.0009382562900445115	0.0009337383557971688	0.06108174374647619	0.06014015382626003	-2.988969942315997e-05	-0.00022372234581893857	-2.978417959307797e-05	-0.00022293253750413355
3.2703021569980693	0.0007849221530740017	0.0007832942009621564	0.0008284954323502688	0.0008261379949348692	0.0008536488653613595	0.000850835481698764	0.0008805832529695286	0.0008772538650472911	0.0009375184368143274	0.0009330058829533109	0.06101785257713705	0.06007726665367177	-2.967559788872448e-05	-0.00022345819095231922	-2.9570849816348832e-05	-0.00022266943501281222
3.2900073726185273	0.0007844515560988265	0.0007828237919451711	0.0008279553114284641	0.0008255991623108094	0.0008530662101752253	0.000850254882995122	0.0008799531349343529	0.0008766267390046804	0.0009367815996913801	0.0009322744158942244	0.060954030162803124	0.06001444709628763	-2.9462889494347166e-05	-0.00022319328376618763	-2.9358907989468497e-05	-0.0002224055822414861
3.3098313220758016	0.0007839814492429843	0.0007823538735402052	0.0008274158021993838	0.0008250609400819003	0.0008524842471118579	0.0008496749736606243	0.0008793238038080554	0.0008760003951686122	0.0009360457804229129	0.0009315439563698475	0.060890276605733575	0.05995169525501173	-2.9251565608651164e-05	-0.0002229276225954313	-2.9148345514727614e-05	-0.0002221409775310379
3.329774720800988	0.0007835118344505575	0.0007818844476869101	0.0008268769066412861	0.0008245233302208439	0.0008519029781405884	0.0008490957556592574	0.0008786952615236612	0.0008753748354679496	0.0009353109807612643	0.0009308145061351752	0.06082659200872476	0.059889011231275636	-2.904161764869309e-05	-0.00022266120574393478	-2.8939153842652554e-05	-0.00022187561919154164
3.349838288536016	0.0007830427136698244	0.0007814155163291221	0.0008263386267367758	0.0008239863347046754	0.0008513224052352133	0.0008485172309594567	0.0008780675100188302	0.0008747500618361712	0.0009345772024639793	0.0009300860669503688	0.06076297647512535	0.059826395127055836	-2.8833037079623036e-05	-0.0002223940314834416	-2.87313244716203e-05	-0.00022160950550079161
3.370022749359618	0.000782574088853326	0.0007809470814149292	0.0008258009644728841	0.0008234499555148426	0.0008507425303740814	0.000847939401534195	0.0008774405512359541	0.0008741260762114646	0.0009338444472939264	0.0009293586405808713	0.06069943010885266	0.05976384704488624	-2.8625815414601297e-05	-0.00022212609805472017	-2.8524848947889675e-05	-0.000221342634706162
3.390328831713469	0.000782105961957919	0.0007804791448967227	0.0008252639218411343	0.00082291419463727	0.0008501633555401693	0.0008473622693610529	0.0008768143871222381	0.0008735028805368094	0.000933112717019399	0.0009286322287975089	0.06063595301440645	0.05970136708787553	-2.8419944214503473e-05	-0.00022185740366645335	-2.8319718865209287e-05	-0.00022107500502291377
3.4107572684284713	0.0007816383349448461	0.0007800117087312707	0.0008247275008376264	0.0008223790540624468	0.0008495848827211723	0.0008467858364223164	0.000876189019629803	0.0008728804767600817	0.0009323820134142391	0.0009279068333766141	0.06057254529688457	0.059638955359721454	-2.8215415087712303e-05	-0.00022158794649551616	-2.8115925864592023e-05	-0.00022080661463422246
3.431308796751202	0.0007811712097797896	0.0007795447748797688	0.0008241917034631029	0.000821844535785489	0.0008490071139095805	0.0008462101047050454	0.0008755644507157697	0.0008722588668341313	0.0009316523382579378	0.0009271824561001235	0.06050920706200115	0.0595766119647256	-2.80122196900795e-05	-0.00022131772468778066	-2.7913461634391373e-05	-0.00022053746169287125
3.4519841583705158	0.0007807045884329379	0.0007790783453079082	0.0008236565317230291	0.0008213106418062212	0.0008484300511027641	0.000845635076201165	0.0008749406823423543	0.000871638052716883	0.000930923693335755	0.0009264590987556992	0.060445938416098806	0.05951433700781068	-2.7810349724394917e-05	-0.00022104673635600647	-2.7712317909642237e-05	-0.00022026754431836437
3.47278409944432	0.0007802384728790475	0.000778612421985937	0.0008231219876276683	0.0008207773741292516	0.0008478536963030603	0.0008450607529075478	0.0008743177164769624	0.0008710180363714259	0.0009301960804388312	0.0009257367631368366	0.06038273946616661	0.059452130594533456	-2.7609796940445547e-05	-0.00022077497958145065	-2.7512486472241332e-05	-0.00021999686059906431
3.4937093706264992	0.0007797728650975017	0.0007781470068887196	0.0008225880731921545	0.0008202447347640438	0.0008472780515178518	0.0008444871368260934	0.0008736955550922774	0.0008703988197661049	0.000929469501364296	0.0009250154510429747	0.06031961031985517	0.05938999283110386	-2.7410553134769172e-05	-0.0002205024524136734	-2.7313959150603723e-05	-0.00021972540859166445
3.514760727094002	0.0007793077670723759	0.0007776821019958014	0.0008220547904365692	0.0008197127257249949	0.0008467031187596525	0.0008439142299638149	0.0008730742001663576	0.0008697804048746131	0.0009287439579153863	0.000924295164279612	0.06025655108549439	0.05932792382439748	-2.721261015031784e-05	-0.0002202291528694278	-2.711672781933322e-05	-0.00021945318631966249
3.535938928574102	0.0007788431807924996	0.0007772177092914712	0.0008215221413860195	0.0008191813490315111	0.0008461289000461942	0.0008433420343329248	0.0008724536536827281	0.000869162793676087	0.0009280194519015575	0.0009235759046584167	0.06019356187210717	0.059265923681974066	-2.7015959876360712e-05	-0.00021995507893335375	-2.6920784399239728e-05	-0.0002191801917753311
3.557244739371806	0.0007783791082515164	0.0007767538307648214	0.0008209901280707104	0.0008186506067080826	0.0008455553974005066	0.0008427705519509127	0.0008718339176304729	0.0008685459881551962	0.0009272959851385953	0.0009228576739973392	0.06013064278942786	0.05920399251209213	-2.6820594248282842e-05	-0.00021968022855797797	-2.672612085700271e-05	-0.00021890642291866325
3.578678928397448	0.0007779155514479504	0.0007762904684098147	0.0008204587525260245	0.0008181205007843608	0.0008449826128510055	0.0008421997848406361	0.000871214994004331	0.0008679299903022399	0.0009265735594487342	0.0009221404741207272	0.06006779394791678	0.05914213042372624	-2.6626505247224347e-05	-0.00021940459966252046	-2.6532729204893635e-05	-0.00021863187767634518
3.600242269194432	0.000777452512385268	0.0007758276242253449	0.000819928016792598	0.0008175910332952357	0.0008444105484315778	0.0008416297350304025	0.0008705968848047911	0.0008673148021132398	0.0009258521766607699	0.0009214243068594393	0.06000501545877936	0.059080337526582115	-2.6433684900056126e-05	-0.000219128190133977	-2.634060150070311e-05	-0.00021835655394308873
3.6219355399671502	0.0007769899930719402	0.0007753653002153002	0.0008193979229163967	0.000817062206280911	0.0008438392061816649	0.0008410604045540555	0.0008699795920381841	0.0008667004255900335	0.0009251318386101739	0.0009207091740509576	0.05994230743398053	0.059018613931114135	-2.6242125279161282e-05	-0.00021885099782717465	-2.614972984753619e-05	-0.00021808044958129824
3.643759523609069	0.0007765279955215053	0.0007749034983886255	0.0008188684729487917	0.0008165340217869799	0.0008432685881463474	0.000840491795451056	0.0008693631177167768	0.0008660868627403676	0.0009244125471392071	0.0009199950775395005	0.05987966998626286	0.05895695974854196	-2.6051818502060425e-05	-0.0002185730205633285	-2.596010639351054e-05	-0.00021780356242040444
3.6657150077309777	0.0007760665217526356	0.0007744422207593895	0.0008183396689466414	0.0008160064818645067	0.0008426986963764352	0.0008399239097665736	0.0008687474638588728	0.0008654741155779964	0.0009236943040970399	0.000919282019176142	0.059817103229164226	0.058895375090866724	-2.5862756731387382e-05	-0.00021829425613126285	-2.5771723331576013e-05	-0.0002175258902568089
3.6878027846894206	0.0007756055737891967	0.0007739814693468439	0.0008178115129723636	0.0008154795885700988	0.0008421295329285472	0.0008393567495515677	0.0008681326324888994	0.0008648621861227707	0.0009229771113398626	0.0009185700008189207	0.05975460727703217	0.05883386007088749	-2.567493217455613e-05	-0.00021801470228635655	-2.5584572899351593e-05	-0.00021724743085432818
3.710023651615288	0.0007751451536603159	0.000773521246175492	0.0008172840070940181	0.0008149533439659897	0.0008415610998652054	0.0008387903168628762	0.0008675186256375119	0.0008642510764007406	0.0009222609707310062	0.0009178590243329616	0.05969218224504433	0.058772414802220445	-2.5488337083628965e-05	-0.0002177343567509593	-2.539864737889641e-05	-0.00021696818194347212
3.732378410442586	0.0007746852634004424	0.0007730615532751484	0.000816757153385381	0.000814427750120112	0.0008409933992549134	0.0008382246137633006	0.0008669054453416831	0.000863640788444243	0.0009215458841410556	0.0009171490915905855	0.059629828249224644	0.05871103939931289	-2.5302963755090974e-05	-0.00021745321721430844	-2.5213939096518923e-05	-0.00021668814122194346
3.7548678679373717	0.0007742259050494147	0.000772602392681007	0.0008162309539260259	0.00081390280910618	0.0008404264331722508	0.0008376596423216923	0.0008662930936448033	0.0008630313242920046	0.000920831853447969	0.0009164402044714296	0.059567545406460115	0.05864973397746367	-2.5118804529569022e-05	-0.00021717128133177943	-2.5030440422488948e-05	-0.00021640730635361094
3.777492835726878	0.0007737670806525236	0.0007721437664337045	0.0008157054108014022	0.0008133785230037659	0.0008398602036979557	0.0008370954046130427	0.000865681572596777	0.0008624226859892347	0.0009201188805371959	0.0009157323648625632	0.05950533383451998	0.05858849865283881	-2.493585179182481e-05	-0.0002168885467261905	-2.4848143770971748e-05	-0.00021612567496964719
3.8002541303288	0.000773308792260575	0.0007716856765793817	0.0008151805261029102	0.0008128548938983768	0.0008392947129190116	0.0008365319027185636	0.0008650708842541158	0.0008618148755877187	0.000919406967301789	0.0009150255746586004	0.05944319365207268	0.05852733354248849	-2.4754097970317718e-05	-0.00021660501098577645	-2.4667041599736594e-05	-0.00021584324466736304
3.823152573180761	0.0007728510419299601	0.0007712281251697558	0.0008146563019279877	0.0008123319238815393	0.0008387299629287407	0.0008359691387257835	0.000864461030680043	0.0008612078951459227	0.000918696115642532	0.0009143198357618248	0.05938112497870398	0.05846623876436635	-2.4573535537128488e-05	-0.00021632067166571511	-2.4487126409927784e-05	-0.00021556001301037409
3.8461889906699622	0.0007723938317227133	0.000770771114262177	0.0008141327403801805	0.0008118096150508713	0.000838165955826884	0.000835407114728627	0.0008638520139445827	0.0008606017467290827	0.0009179863274680485	0.0009136151500822989	0.05931912793493521	0.0584052144373477	-2.439415700773717e-05	-0.00021603552628701728	-2.4308390745953617e-05	-0.0002152759775290447
3.8693642141629967	0.0007719371637065846	0.0007703146459197008	0.0008136098435692302	0.0008112879695101686	0.000837602693719699	0.0008348458328275097	0.0008632438361246659	0.0008599964324093084	0.0009172776046949283	0.0009129115195379896	0.05925720264224172	0.05834426068124554	-2.421595494072823e-05	-0.00021574957233630454	-2.4130827195146393e-05	-0.00021499113571907258
3.892679080035866	0.0007714810399551013	0.0007698587222111511	0.00081308761361115	0.0008107669893694815	0.0008370401787200413	0.0008342852951294235	0.0008626364993042253	0.0008593919542656785	0.0009165699492478445	0.0009122089460548834	0.05919534922307178	0.05828337761683035	-2.4038921937842572e-05	-0.0002154628072674747	-2.3954428387769344e-05	-0.00021470548504326503
3.9161344297041563	0.000771025462547631	0.0007694033452111818	0.0008125660526283028	0.0008102466767451916	0.0008364784129474541	0.0008337255037480226	0.0008620300055742897	0.0008587883143843347	0.0009158633630596683	0.0009115074315671002	0.059133567800863415	0.0582225653658472	-2.3863050643450207e-05	-0.00021517522849920367	-2.377918699660725e-05	-0.00021441902292995696
3.9397311096534064	0.0007705704335694536	0.0007689485170003497	0.0008120451627494872	0.0008097270337600984	0.0008359173985282621	0.0008331664608037181	0.0008614243570330916	0.0008581855148585885	0.0009151578480715974	0.0009108069780170221	0.05907185850006555	0.0581618240510358	-2.3688333744477374e-05	-0.0002148868334153342	-2.3605095736772136e-05	-0.00021413174677226143
3.963469971469652	0.0007701159551118255	0.000768494239665179	0.000811524946110017	0.0008092080625434991	0.0008353571375956595	0.0008326081684237667	0.0008608195557861637	0.0008575835577890175	0.0009144534062332749	0.00091010758735541	0.05901022144615575	0.0581011537961481	-2.3514763970323288e-05	-0.00021459761936656885	-2.3432147365703287e-05	-0.0002138436539305122
3.987351871870168	0.0007696620292720408	0.0007680405152982215	0.0008110054048517968	0.0008086897652312618	0.0008347976322897954	0.0008320506287423534	0.000860215603946433	0.0008569824452835582	0.0009137500395029032	0.0009094092615415173	0.05894865676565932	0.0580405547259677	-2.3342334092520123e-05	-0.0002143075836683328	-2.326033468279254e-05	-0.0002135547417299044
4.01137767273438	0.0007692086581535056	0.0007675873459981321	0.0008104865411234116	0.0008081721439659182	0.0008342388847578716	0.0008314938439006919	0.0008596125036343297	0.0008563821794576155	0.0009130477498473752	0.0009087120025432199	0.058887164586168085	0.05798002696632733	-2.3171036924556077e-05	-0.00021401672360166213	-2.3089650529214273e-05	-0.0002132650074611886
4.035548241134971	0.0007687558438657966	0.0007671347338697269	0.0008099683570801992	0.0008076552008967338	0.000833680897154225	0.0008309378160471041	0.0008590102569778791	0.0008557827624341538	0.0009123465392423882	0.0009080158123371286	0.05882574503636193	0.05791957064413077	-2.300086532161516e-05	-0.00021372503641198248	-2.2920087787672155e-05	-0.00021297444837989343
4.059864449369175	0.0007683035885247389	0.0007666826810240612	0.0008094508548843456	0.0008071389381798029	0.0008331236716404306	0.0008303825473371243	0.000858408866112815	0.0008551841963438084	0.0009116464096725773	0.0009073206929087228	0.05876439824602571	0.05785918588736881	-2.28318121804974e-05	-0.00021343251931021934	-2.2751639382312394e-05	-0.00021268306170696416
4.08432717499025	0.0007678518942524602	0.0007662311895784838	0.0008089340367049507	0.0008066233579781159	0.0008325672103853785	0.0008298280399335751	0.0008578083331826651	0.0008545864833249734	0.000910947363131624	0.0009066266462524563	0.058703124346071105	0.05779887282514192	-2.266387043945231e-05	-0.00021313916947307554	-2.2584298278553738e-05	-0.00021239084462920665
4.108937300839158	0.0007674007631774678	0.0007657802616567144	0.0008084179047181245	0.0008061084624616527	0.000832011515565376	0.0008292742960066705	0.0008572086603388662	0.000853989625523913	0.0009102494016223912	0.0009059336743718938	0.05864192346855556	0.05773863158767822	-2.2497033077752138e-05	-0.00021284498404078311	-2.2418057482685022e-05	-0.00021209779429734454
4.133695715076422	0.0007669501974347122	0.0007653298993889056	0.0008079024611070626	0.0008055942538074604	0.000831456589364235	0.0008287213177341004	0.0008566098497408583	0.0008533936250948575	0.0009095525271570421	0.0009052417792798259	0.058580795746702045	0.05767846230635259	-2.2331293115674528e-05	-0.0002125499601187686	-2.2252910041844348e-05	-0.0002118039078272682
4.15860331121418	0.0007665001991656549	0.0007648801049117138	0.0008073877080621312	0.0008050807341997373	0.0008309024339733669	0.0008281691073011277	0.000856011903556191	0.0008527984842001086	0.0009088567417571645	0.0009045509629983954	0.05851974131492115	0.05761836511370962	-2.2166643614259657e-05	-0.0002122540947767093	-2.2088849043713776e-05	-0.0002115091822990911
4.183660988148428	0.0007660507705183391	0.0007644308803683674	0.0008068736477809535	0.000804567905829919	0.0008303490515918737	0.0008276176669006787	0.0008554148239606269	0.0008522042050101403	0.0009081620474539006	0.0009038612275592228	0.05845876030882972	0.05755834014347854	-2.2003077675109006e-05	-0.00021195738504889428	-2.19258676164083e-05	-0.00021121361475792688
4.208869650191461	0.000765601913647454	0.000763982227908732	0.0008063602824684879	0.0008040557708967565	0.0008297964444266421	0.0008270669987334347	0.0008548186131382416	0.0008516107897037024	0.000907468446288065	0.0009031725750035276	0.05839785286527291	0.05749838753060077	-2.1840588440173725e-05	-0.00021165982793364124	-2.1763958928250338e-05	-0.00021091720221294574
4.2342302071045115	0.0007651536307144067	0.0007635341496893829	0.0008058476143371181	0.0008035443316064057	0.0008292446146924367	0.0008265171050079277	0.0008542232732815305	0.0008510182404679233	0.0009067759403102774	0.000902485007382255	0.05833701912234272	0.05743850741124369	-2.1679169091588096e-05	-0.0002113614203935743	-2.1603116187519922e-05	-0.00021061994163765196
4.259743574130585	0.0007647059238873884	0.0007630866478736708	0.0008053356456067318	0.0008030335901725081	0.0008286935646119933	0.0008259679879406318	0.0008536288065915117	0.0008504265594984131	0.000906084531581084	0.0009017985267562008	0.058276259219403354	0.05737869992282503	-2.1518812851430147e-05	-0.00021106215935509653	-2.1443332642340218e-05	-0.0002103218299695231
4.285410672027485	0.0007642587953414451	0.0007626397246317924	0.0008048243785048107	0.0008025235488162763	0.0008281432964161141	0.0008254196497560587	0.0008530352152778315	0.0008498357489993701	0.0009053942221710888	0.0009011131351961388	0.058215573297107845	0.05731896520403444	-2.1359512981548173e-05	-0.0002107620417083622	-2.1284601580403434e-05	-0.00021002286411012094
4.311232427101037	0.0007638122472585452	0.0007621933821408589	0.0008043138152665115	0.0008020142097665796	0.0008275938123437623	0.0008248720926868504	0.000852442501558868	0.0008492458111836818	0.0009047050141610781	0.0009004288347829452	0.05815496149742242	0.05725930339485124	-2.1201262783349106e-05	-0.00021046106430708256	-2.112691632883551e-05	-0.00020972304092459204
4.337209771238533	0.0007633662818276511	0.000761747622584967	0.0008038039581347545	0.0008015055752600299	0.0008270451146421575	0.0008243253189738762	0.0008518506676618398	0.0008486567482730341	0.0009040169096421508	0.0008997456276077287	0.058094423963647855	0.05719971463656865	-2.1044055597631978e-05	-0.00021015922396872	-2.0970270253928974e-05	-0.0002094223572414733
4.363343641942354	0.0007629209012447866	0.0007613024481552667	0.0008032948093603081	0.0008009976475410654	0.0008264972055668691	0.0008237793308663265	0.000851259715822908	0.0008480685624980133	0.0009033299107158462	0.0008990635157719553	0.058033960840438964	0.0571401990718144	-2.088788480439016e-05	-0.00020985651747418288	-2.0814656761073552e-05	-0.00020912080985360793
4.389634982363801	0.0007624761077131069	0.0007608578610500311	0.0008027863712018726	0.0008004904288620364	0.0008259500873819139	0.0008232341306218056	0.0008506696482872847	0.0008474812560982128	0.0009026440194942716	0.000898382501387577	0.05797357227383062	0.05708075684457257	-2.073274382251994e-05	-0.0002095529415667985	-2.0660069294395345e-05	-0.00020881839551606385
4.416084741337141	0.0007620319034429722	0.0007604138634747301	0.0008022786459261729	0.0007999839214832963	0.0008254037623598544	0.0008226897205064358	0.0008500804673093421	0.0008468948313223425	0.0009019592381002376	0.0008977025865771654	0.05791325841125595	0.057021388100204407	-2.0578626109785808e-05	-0.00020924849295375636	-2.050650133668397e-05	-0.0002085151109477157
4.442693873413836	0.0007615882906520114	0.0007599704576420954	0.000801771635808037	0.0007994781276732803	0.0008248582327818894	0.0008221461027949425	0.0008494921751527138	0.0008463092904283298	0.0009012755686673805	0.0008970237734740319	0.05785301940157169	0.056962092985472626	-2.0425525162516903e-05	-0.0002089431683050258	-2.035394640920868e-05	-0.00020821095283077296
4.469463338897009	0.0007611452715651995	0.0007595276457721959	0.0008012653431304902	0.0007989730497085996	0.0008243135009379578	0.00082160327977076	0.0008489047740904099	0.0008457246356834323	0.0009005930133403012	0.0008963460642223673	0.057792855395080195	0.05690287164856149	-2.0273434515402297e-05	-0.00020863696425260647	-2.0202398071381827e-05	-0.000207905917809309
4.49639410387609	0.0007607028484149252	0.0007590854300925067	0.0008007597701848394	0.0007984686898741256	0.0008237695691268318	0.000821061253726125	0.0008483182664049207	0.0008451408693643436	0.000899911574274692	0.0008956694609773665	0.057732766543551466	0.05684372423910057	-2.0122347741399066e-05	-0.00020832987739194397	-2.00518499207554e-05	-0.00020760000249092636
4.523487140261684	0.0007602610234410606	0.0007586438128379794	0.0008002549192707607	0.0007979650504630763	0.0008232264396562158	0.0008205200269621729	0.0008477326543883262	0.0008445579937573004	0.0008992312536374704	0.0008949939659053609	0.05767275300024684	0.056784650908188156	-1.9972258451446054e-05	-0.00020802190428054201	-1.9902295592710492e-05	-0.000207293203445702
4.550743425820648	0.0007598197988910352	0.0007582027962511146	0.0007997507926963882	0.0007974621337771069	0.0008226841148428445	0.000819979601789038	0.0008471479403424052	0.0008439760111581924	0.0008985520536069107	0.000894319581183951	0.05761281491994182	0.05672565180841227	-1.9823160294267853e-05	-0.0002077130414377959	-1.9753728760245684e-05	-0.0002069855172053825
4.578163944211368	0.0007593791770199074	0.0007577623825820347	0.0007992473927784053	0.0007969599421263986	0.0008221425970125843	0.0008194399805259528	0.0008465641265787491	0.0008433949238726728	0.0008978739763727821	0.0008936463090021405	0.057552952458951	0.056666727093874825	-1.9675046956225614e-05	-0.00020740328534524233	-1.9606143133876416e-05	-0.0002066769402645774
4.605749685019276	0.0007589391600904345	0.0007573225740885538	0.0007987447218421285	0.0007964584778297442	0.000821601888500529	0.000818901165501343	0.0008459812154188661	0.0008428147342162655	0.0008971970241364763	0.0008929741515604653	0.057493165775150484	0.05660787692021579	-1.9527912161148783e-05	-0.00020709263244678144	-1.9459532461406012e-05	-0.0002063674690797601
4.633501643792551	0.0007584997503731459	0.0007568833730362508	0.0007982427822216009	0.0007959577432146407	0.0008210619916511009	0.0008183631590529307	0.0008453992091942957	0.0008422354445144775	0.0008965211991111471	0.000892303111071131	0.05743345502800151	0.056549101444635846	-1.9381749670118256e-05	-0.00020678107914803845	-1.9313890527724448e-05	-0.00020605710006937894
4.6614208220780515	0.000758060950146414	0.000756444781698541	0.0007977415762596787	0.0007954577406173754	0.0008205229088181488	0.0008178259635278303	0.0008448181102467185	0.0008416570571029069	0.0008958465035218429	0.000891633189758144	0.057373820378576856	0.05649040082592015	-1.9236553281228724e-05	-0.0002064686218158085	-1.916921115461233e-05	-0.00020574582961341292
4.689508227457455	0.0007576227616965296	0.0007560068023567504	0.0007972411063081242	0.0007949584723831193	0.0008199846423650531	0.0008172895812826531	0.0008442379209280697	0.0008410795743273578	0.0008951729396056454	0.00089096438985745	0.05731426198958339	0.05643177522446344	-1.909231682943255e-05	-0.00020615525677827873	-1.9025488200562213e-05	-0.00020543365405326086
4.717764873583629	0.0007571851873177723	0.0007555694373001873	0.0007967413747276952	0.0007944599408660148	0.0008194471946648226	0.0008167540146836041	0.0008436586436006497	0.0008405029985439496	0.0008945005096118045	0.0008902967136170669	0.05725478002538658	0.056373224802293766	-1.8949034186362818e-05	-0.00020584098032475073	-1.8882715560591262e-05	-0.00020512056969176906
4.746191780217212	0.0007567482293124864	0.0007551326888262178	0.0007962423838882375	0.0007939621484292701	0.0008189105681001992	0.0008162192661065861	0.0008430802806372406	0.0008399273321192316	0.000893829215801879	0.0008896301632972249	0.05719537465203677	0.056314749723096	-1.8806699260178958e-05	-0.00020552578870619564	-1.8740887166105932e-05	-0.00020480657279342562
4.774789973263409	0.0007563118899911481	0.0007546965592403336	0.0007957441361687692	0.0007934650974452426	0.0008183747650637546	0.0008156853379372959	0.0008425028344212116	0.00083935257743029	0.0008931590604498671	0.0008889647411704967	0.057136046037294	0.05625635015223845	-1.866530599530479e-05	-0.00020520967813406066	-1.8599996984586253e-05	-0.00020449165958297266
4.803560484809025	0.000755876171672448	0.0007542610508562341	0.0007952466339575836	0.0007929687902955406	0.0008178397879579991	0.0008151522325713355	0.0008419263073466437	0.0008387787368648714	0.0008924900458423564	0.0008883004495219444	0.05707679435065268	0.05619802625679723	-1.8524848372248118e-05	-0.00020489264478004698	-1.846003901948695e-05	-0.0002041758262460447
4.832504353159697	0.0007554410766833579	0.0007538261659958931	0.0007947498796523315	0.000792473229371107	0.0008173056391954803	0.0008146199524143053	0.0008413507018184359	0.0008382058128214863	0.0008918221742786533	0.0008876372906492499	0.057017619763368006	0.05613977820558009	-1.8385320407482766e-05	-0.00020457468477699803	-1.832100731013163e-05	-0.00020385906892980699
4.861622622877388	0.0007550066073592074	0.0007533919069896368	0.0007942538756601184	0.0007919784170723151	0.0008167723211988877	0.0008140884998819112	0.0008407760202524235	0.0008376338077095304	0.0008911554480709293	0.0008869752668628586	0.056958522448481465	0.056081606169154724	-1.8246716153214396e-05	-0.00020425579421787243	-1.818289593132072e-05	-0.00020354138374073516
4.890916344818065	0.0007545727660437598	0.0007529582761762181	0.0007937586243975968	0.0007914843558090615	0.0008162398364011554	0.0008135578774000697	0.0008402022650754947	0.0008370627239493976	0.000890489869544361	0.0008863143804861188	0.05689950258084734	0.056023510319872086	-1.8109029697165394e-05	-0.00020393596915546652	-1.8045698993301995e-05	-0.00020322276674603068
4.9203865761696335	0.0007541395550892841	0.0007525252759028903	0.0007932641282910586	0.000790991048000858	0.0008157081872455692	0.0008130280874050081	0.0008396294387257046	0.0008364925639725954	0.0008898254410372703	0.0008856546338554209	0.05684056033715857	0.05596549083189417	-1.7972255162443038e-05	-0.00020361520560271962	-1.790941064157628e-05	-0.00020290321397314903
4.950034380490085	0.0007537069768566326	0.0007520929085254834	0.0007927703897765301	0.000790498496076926	0.0008151773761858679	0.0008124991323433716	0.0008390575436523946	0.0008359233302218618	0.0008891621649012689	0.0008849960293203413	0.056781695895974704	0.05590754788121884	-1.783638670734347e-05	-0.00020329349953243647	-1.7774025056637235e-05	-0.00020258272140910583
4.979860827745887	0.0007532750337153138	0.0007516611764084787	0.0007922774112998639	0.00079000670247629	0.0008146474056863511	0.0008119710146723272	0.0008384865823163069	0.0008353550251512811	0.0008885000435013999	0.0008843385692437813	0.056722909437747625	0.05584968164570688	-1.7701418525157414e-05	-0.00020297084687678768	-1.7639536453875962e-05	-0.00020226128500089313
5.009866994350591	0.0007528437280435697	0.0007512300819250844	0.000791785195316836	0.0007895156696478711	0.0008141182782219832	0.0008114437368596686	0.0008379165571897045	0.000834787651226402	0.0008878390792162832	0.0008836822560021126	0.0566642011448489	0.05579189230511039	-1.7567344843975874e-05	-0.00020264724352736518	-1.7505939083334657e-05	-0.00020193890065486886
5.040053963203681	0.000752413062228451	0.0007507996274573131	0.0007912937442932392	0.0007890254000505847	0.0008135899962785017	0.0008109173013839233	0.0008373474707564903	0.0008342212109243563	0.0008871792744382604	0.0008830270919853209	0.05660557120159864	0.055734180041096384	-1.7434159926513204e-05	-0.00020232268533468267	-1.7373227229534882e-05	-0.0002016155642364792
5.070422823729659	0.0007519830386658931	0.0007503698153960552	0.000790803060704979	0.0007885358961534321	0.0008130625623525229	0.0008103917107344588	0.0008367793255123244	0.0008336557067339763	0.000886520631573539	0.0008823730795971487	0.05654701979429142	0.055676545037278466	-1.7301858069952714e-05	-0.0002019971681085364	-1.7241395211319704e-05	-0.0002012912715705084
5.100974671917351	0.0007515536597607928	0.0007499406481411591	0.0007903131470381697	0.0007880471604355989	0.0008125359789516486	0.0008098669674115893	0.0008362121239647455	0.0008330911411559146	0.0008858631530423411	0.0008817202212552428	0.05648854711122537	0.05561898747924062	-1.7170433605762786e-05	-0.00020167068761758888	-1.711043738168369e-05	-0.0002009660184408013
5.131710610359471	0.000751124927927084	0.0007495121281015035	0.0007898240057892285	0.0007875591953865485	0.0008120102485945739	0.0008093430739266819	0.0008356458686332892	0.0008325275167027629	0.0008852068412790477	0.0008810685193912972	0.05643015334273068	0.055561507554567804	-1.703988089941065e-05	-0.00020134323958817535	-1.6980348127517905e-05	-0.00020063980058937503
5.1626317482924104	0.0007506968455878182	0.0007490842576950808	0.0007893356394649787	0.0007870720035061237	0.000811485373811201	0.0008088200328022687	0.0008350805620496153	0.0008319648358991767	0.0008845516987323524	0.0008804179764512067	0.05637183868119781	0.055504105452872696	-1.6910194350355442e-05	-0.0002010148197058581	-1.6851121869521438e-05	-0.00020031261371711295
5.193739201636265	0.0007502694151752354	0.0007486570393490669	0.0007888480505827369	0.0007865855873046361	0.0008109613571427373	0.0008082978465721497	0.000834516206757619	0.0008314031012819887	0.0008838977278654018	0.0008797685948952046	0.05631360332110636	0.05544678136582432	-1.678136839178626e-05	-0.00020068542361453834	-1.6722753061993237e-05	-0.0001999844534833206
5.225034093035115	0.0007498426391308474	0.0007482304754999051	0.0007883612416704187	0.0007860999493029701	0.0008104382011418151	0.0008077765177815065	0.0008339528053135633	0.0008308423154003384	0.0008832449311559538	0.0008791203771980207	0.056255447459055245	0.05538953548717859	-1.665339749033594e-05	-0.0002003550469145965	-1.6595236192573637e-05	-0.00019965531550450444
5.256517551897525	0.0007494165199055154	0.0007478045685933828	0.000787875215266636	0.0007856150920326799	0.0008099159083725988	0.0008072560489870119	0.0008333903602861988	0.0008302824808157912	0.0008825933110965253	0.0008784733258490277	0.05619737129379089	0.05533236801280372	-1.6526276146100125e-05	-0.0002000236851656123	-1.6468565782225275e-05	-0.00019932519535620363
5.288190714437326	0.0007489910599595222	0.0007473793210847059	0.0007873899739207892	0.0007851310180360828	0.0008093944814108914	0.000806736442756935	0.0008328288742568829	0.0008297236001024587	0.000881942870194539	0.0008778274433523874	0.05613937502623834	0.05527527914071357	-1.6399998892356257e-05	-0.00019969133388417215	-1.634273638492778e-05	-0.00019899408857104728
5.320054723714605	0.0007485662617626586	0.0007469547354385831	0.000786905520193175	0.0007846477298663647	0.0008088739228442509	0.0008062177016712588	0.0008322683498197113	0.0008291656758471284	0.0008812936109724843	0.0008771827322272083	0.05608145885952985	0.055218269071095366	-1.6274560295317236e-05	-0.0001993579885434804	-1.621774258749216e-05	-0.00019866199063844903
5.352110729676963	0.0007481421277942974	0.0007465308141293012	0.0007864218566550804	0.0007841652300876759	0.0008083542352721012	0.0008056998283217882	0.0008317087895816392	0.0008286087106493836	0.0008806455359680657	0.000876539195007695	0.056023622999036786	0.05516133800633935	-1.6149954954107135e-05	-0.00019902364457455302	-1.6093579009505282e-05	-0.00019832889700593936
5.384359889201005	0.0007477186605434732	0.0007461075596408058	0.000785938985888884	0.0007836835212752314	0.0008078354213058414	0.0008051828253122613	0.0008311501961626077	0.0008280527071217302	0.0008799986477343567	0.0008758968342432999	0.05596586765240016	0.05510448615106989	-1.6026177500509664e-05	-0.0001986882973654125	-1.5970240303080085e-05	-0.00019799480307808315
5.41680336613411	0.000747295862508961	0.0007456849744667785	0.0007854569104881548	0.0007832026060154103	0.0008073174835689606	0.000804666695258462	0.0008305925721956677	0.0008274976678897208	0.0008793529488399554	0.0008752556524988775	0.05590819302956097	0.055047713712175955	-1.5903222598732253e-05	-0.00019835194225975572	-1.5847721152624852e-05	-0.00019765970421534163
5.44944233133642	0.00074687373619936	0.0007452630611107214	0.0007849756330577586	0.0007827224869058599	0.0008068004246971541	0.0008041514407883371	0.0008300359203271143	0.0008269435955920855	0.0008787084418691445	0.0008746156523548435	0.0558505993427927	0.05499102089884231	-1.5781084945327983e-05	-0.00019801457455817517	-1.572601627476168e-05	-0.0001973235957351549
5.482277962723094	0.0007464522841331682	0.0007448418220860327	0.0007844951562139527	0.0007822431665555931	0.0008062842473384327	0.0008036370645421042	0.0008294802432166066	0.0008263904928808534	0.0008780651294220424	0.0008739768364073244	0.05579308680673229	0.05493440792257955	-1.56597592689961e-05	-0.00019767618951757604	-1.560512041812699e-05	-0.00019698647291141458
5.515311445306831	0.000746031508838866	0.0007444212599160893	0.0007840154825844922	0.0007817646475850923	0.0008057689541532408	0.0008031235691723707	0.0008289255435373006	0.0008258383624214848	0.0008774230141147657	0.0008733392072683184	0.05573565563841191	0.05487787499725731	-1.55392403303721e-05	-0.00019733678235056562	-1.548502836317897e-05	-0.00019664833097396417
5.548543971240616	0.0007456114128549953	0.0007440013771343267	0.0007835366148087308	0.0007812869326264106	0.0008052545478145701	0.0008026109573442452	0.0008283718239759767	0.0008252872068929974	0.0008767820985795848	0.0008727027675658503	0.05567830605729202	0.05482142233913552	-1.5419522921888973e-05	-0.00019699634822523127	-1.5365734922039714e-05	-0.00019630916510829377
5.581976739860765	0.000745191998730242	0.0007435821762843222	0.000783058555537725	0.0007808100243232773	0.0008047410310080775	0.0008020992317354564	0.0008278190872331732	0.0008247370289880978	0.0008761423854650883	0.0008720675199441346	0.055621038285295216	0.05476505016689541	-1.5300601867558605e-05	-0.00019665488226491834	-1.5247234938283588e-05	-0.00019596897045526251
5.615610957730194	0.0007447732690235173	0.0007431636599198746	0.0007825813074343372	0.0007803339253311982	0.0008042284064322012	0.0008015883950364684	0.0008272673360233129	0.0008241878314133113	0.0008755038774363412	0.0008714334670637312	0.05556385254683604	0.054708758701675075	-1.5182472022911078e-05	-0.00019631237954895187	-1.512952328687131e-05	-0.0001956277421118202
5.649447838681973	0.0007443552263040356	0.0007427458306050846	0.0007821048731733375	0.0007798586383175587	0.0008037166767982739	0.0008010784499505937	0.0008267165730748359	0.0008236396168891086	0.0008748665771750441	0.0008708006116017055	0.05550674906885816	0.054652548167099156	-1.5065128274694556e-05	-0.00019596883511097118	-1.5012594873868926e-05	-0.00019528547512939753
5.6834886038631165	0.0007439378731514022	0.0007423286909144406	0.0007816292554415122	0.0007793841659617329	0.0008032058448306483	0.0008005693991941179	0.0008261668011303339	0.000823092388150045	0.000874230487379703	0.0008701689562517951	0.05544972808086599	0.05459641878931464	-1.4948565540760794e-05	-0.00019562424393926303	-1.4896444636314232e-05	-0.00019494216451432234
5.717734481778674	0.0007435212121556906	0.0007419122434328978	0.0007811544569377655	0.0007789105109551839	0.0008026959132668082	0.0008000612454964107	0.0008256180229466809	0.0008225461479448855	0.0008735956107657879	0.000869538503724567	0.055392789814959695	0.05454037079702206	-1.4832778769919425e-05	-0.00019527860097695582	-1.4781067542098819e-05	-0.00019459780522806946
5.75218670833605	0.0007431052459175274	0.0007414964907559626	0.0007806804803732265	0.0007784376760015707	0.0008021868848574928	0.0007995539916000482	0.0008250702412951678	0.0008220008990367425	0.0008729619500658992	0.000868909256747584	0.05533593450586897	0.05448440442151278	-1.4717762941728052e-05	-0.0001949319011211037	-1.4666458589709594e-05	-0.00019425239218576196
5.786846526889619	0.0007426899770481747	0.0007410814354897743	0.0007802073284713556	0.0007779656638168536	0.0008016787623668129	0.000799047640260933	0.0008245234589616372	0.0008214566442032071	0.0008723295080299349	0.0008682812180655688	0.05527916239098839	0.054428519896700105	-1.4603513066360416e-05	-0.00019458413922307516	-1.4552612808135107e-05	-0.000193905920257198
5.821715188285586	0.0007422754081696128	0.0007406670802511903	0.0007797350039680492	0.0007774944771294024	0.0008011715485723734	0.0007985421942484106	0.0008239776787466187	0.0008209133862364857	0.0008716982874252562	0.0008676543904405703	0.05522247371041392	0.054372717459155964	-1.4490024184325365e-05	-0.00019423531008652684	-1.4439525256608812e-05	-0.00019355838426499128
5.856793950907131	0.000741861541914629	0.0007402534276678729	0.0007792635096117546	0.0007770241186801063	0.0008006652462653996	0.0007980376563453992	0.0008234329034654702	0.000820371127943539	0.000871068291036863	0.0008670287766521361	0.055165868706976	0.05431699734814474	-1.4377291366501552e-05	-0.00019388540847015134	-1.4327191024570904e-05	-0.0001932097789863474
5.892084080719833	0.0007414483809268898	0.0007398404803783622	0.0007787928481635636	0.0007765545912224698	0.000800159858250845	0.0007975340293484964	0.0008228891359485022	0.0008198298721462074	0.0008704395216675481	0.0008664043794974654	0.05510934762627725	0.054261359805661255	-1.4265309713861613e-05	-0.00019353442908573437	-1.4215605231463618e-05	-0.0001928600991521756
5.927586851317345	0.0007410359278610368	0.0007394282410321735	0.0007783230223973345	0.0007760858975227348	0.0007996553873475289	0.0007970313160681147	0.0008223463790411297	0.00081928962168136	0.0008698119821380839	0.0008657812017915952	0.0550529107167295	0.054205805076463276	-1.4154074357184201e-05	-0.00019318236659632282	-1.4104763026415515e-05	-0.00019250933944470194
5.963303543967366	0.0007406241853827676	0.0007390167122898763	0.0007778540350997948	0.0007756180403599829	0.0007991518363882533	0.0007965295193285997	0.0008218046356040047	0.0008187503794010282	0.0008691856752873863	0.0008651592463675623	0.05499655822958944	0.05415033340811007	-1.404358045715634e-05	-0.0001928292156194722	-1.3994659588335151e-05	-0.00019215749450079977
5.999235447657878	0.000740213156168915	0.0007386058968231764	0.0007773858890706495	0.0007751510225262417	0.0007986492082199223	0.0007960286419683485	0.0008212639085131528	0.0008182121481725398	0.0008685606039726849	0.0008645385160765721	0.05494029041899543	0.05409494505099766	-1.3933823204002188e-05	-0.00019247497072449882	-1.388529012555026e-05	-0.00019180455890918657
6.035383859143656	0.0007398028429075409	0.0007381957973150069	0.0007769185871226941	0.0007746848468266008	0.0007981475057036756	0.0007955286868399428	0.0008207242006601193	0.0008176749308786669	0.0008679367710697042	0.0008639190137881775	0.05488410754200695	0.0540396402583978	-1.382479781731824e-05	-0.00019211962643164715	-1.3776649875655092e-05	-0.00019145052720981326
6.071750082993084	0.0007393932482980186	0.0007377864164596134	0.0007764521320819266	0.0007742195160793209	0.0007976467317150106	0.00079502965681027	0.0008201855149521105	0.0008171387304177638	0.0008673141794728357	0.0008633007423904515	0.05482800985864168	0.05398441928649385	-1.3716499546055985e-05	-0.0001917631772142825	-1.3668734105473992e-05	-0.00019109539389591812
6.108335431635222	0.0007389843750511164	0.0007373777569626362	0.0007759865267876543	0.0007737550331159412	0.0007971468891439044	0.000794531554760646	0.0008196478543121305	0.0008166035497039044	0.0008666928320953119	0.0008626837047901584	0.05477199763191237	0.05392928239441845	-1.3608923668242609e-05	-0.00019140561749683704	-1.3561538110795981e-05	-0.00019073915341186187
6.145141225407182	0.0007385762258890874	0.000736969821541201	0.0007755217740926087	0.0007732914007813952	0.0007966479808949481	0.0007940343835869474	0.0008191112216791303	0.0008160693916670302	0.0008660727318693885	0.0008620679039129335	0.05471607112786946	0.05387422984429331	-1.3502065490864773e-05	-0.00019104694165505975	-1.3455057216256797e-05	-0.00019038180015362727
6.182168792601758	0.0007381688035457528	0.0007365626129240025	0.0007750578768630563	0.0007728286219341199	0.0007961500098874658	0.0007935381461997318	0.0008185756200081465	0.0008155362592530889	0.0008654538817465181	0.0008614533427034585	0.054660230615636476	0.053819261901266645	-1.3395920349703813e-05	-0.00019068714401584974	-1.3349286775170624e-05	-0.00019002332846851377
6.2194194695153895	0.0007377621107665921	0.0007361561338513943	0.0007745948379789134	0.0007723666994461708	0.0007956529790556508	0.0007930428455243715	0.0008180410522704509	0.0008150041554241815	0.0008648362846975345	0.0008608400241256406	0.054604476367452505	0.05376437883355236	-1.3290483609108492e-05	-0.00019032621885597956	-1.3244222169308054e-05	-0.00018966373265380532
6.256894600496366	0.0007373561503088282	0.0007357503870754753	0.0007741326603338581	0.0007719056362033345	0.0007951568913486906	0.0007925484845011808	0.0008175075214536931	0.0008144730831587069	0.000864219943712832	0.0008602279511627935	0.05454880865871084	0.05370958091247098	-1.3185750661949894e-05	-0.00018996416040326092	-1.3139858808831895e-05	-0.00018930300695785274
6.294595537993358	0.0007369509249415178	0.0007353453753601787	0.0007736713468354465	0.0007714454351052441	0.0007946617497308981	0.000792055066085544	0.0008169750305620507	0.0008139430454515079	0.0008636048618025504	0.0008596171268178179	0.05449322776800115	0.053654868412487344	-1.3081716929378567e-05	-0.00018960096283540673	-1.3036192132102886e-05	-0.00018894114557946318
6.332523642604218	0.0007365464374456361	0.0007349411014813585	0.0007732109004052262	0.0007709860990654914	0.0007941675571818414	0.0007915625932480458	0.0008164435826163731	0.0008134140453140168	0.0008629910419967549	0.0008590075541133825	0.054437733977148545	0.05360024161125325	-1.2978377860690948e-05	-0.000189236620279587	-1.2933217605513164e-05	-0.00018857814266695638
6.370680283125076	0.000736142690614168	0.0007345375682268802	0.0007727513239788515	0.0007705276310117443	0.0007936743166964771	0.0007910710689746044	0.0008159131806543322	0.0008128860857744053	0.0008623784873456251	0.0008583992360921103	0.05438232757125623	0.05354570078964787	-1.2875728933188849e-05	-0.00018887112681309493	-1.2830930723316258e-05	-0.00018821399231858105
6.40906683659976	0.0007357396872521946	0.000734134778396708	0.0007722926205062002	0.0007700700338858615	0.0007931820312852786	0.0007905804962666	0.0008153838277305724	0.0008123591698777312	0.0008617672009196388	0.00085779217581676	0.05432700883874897	0.05349124623181804	-1.2773765651979962e-05	-0.00018850447646162616	-1.2729327007491784e-05	-0.0001878486885815711
6.447684688369473	0.0007353374301769865	0.0007337327348029974	0.0007718347929514924	0.0007696133106440122	0.0007926907039743761	0.000790090878141012	0.000814855526916861	0.000811833300686091	0.0008611571858097639	0.0008571863763704178	0.05427177807141186	0.05343687822522056	-1.267248354986858e-05	-0.00018813666320005584	-1.2628402007604927e-05	-0.0001874822254525621
6.486535232122802	0.0007349359222180869	0.0007333314402701801	0.0007713778442934032	0.0007691574642567875	0.0007922003378056816	0.0007896022176305459	0.0008143282813022379	0.0008113084812787671	0.0008605484451276413	0.0008565818408566782	0.0542166355644373	0.05338259706066579	-1.257187818716303e-05	-0.00018776768095188356	-1.2528151300610427e-05	-0.00018711459687678622
6.525619869945995	0.0007345351662174093	0.0007329308976350604	0.0007709217775251869	0.000768702497709326	0.0007917109358370325	0.000789114517783775	0.0008138020939931726	0.0008107847147523842	0.0008599409820057834	0.0008559785723998401	0.054161581616465525	0.0533284030323582	-1.2471945151550784e-05	-0.0001873975235887615	-1.2428570490732871e-05	-0.00018674579674773928
6.564940012373588	0.00073413516502932	0.0007325311097468991	0.0007704665956547891	0.0007682484140014239	0.000791222501142319	0.0007886277816652685	0.0008132769681137117	0.0008102620042210558	0.0008593347995977575	0.00085537657414509	0.054106616529630586	0.0532742964379417	-1.2372680057909369e-05	-0.00018702618493007805	-1.2329655209277618e-05	-0.00018637581890709742
6.604497078439295	0.0007337359215207361	0.0007321320794675117	0.0007700123017049732	0.0007677952161476631	0.0007907350368116282	0.0007881420123557337	0.0008127529068056406	0.0008097403528165455	0.0008587299010783885	0.0008547758492587018	0.05405174060960346	0.05322027757854149	-1.227407854818667e-05	-0.00018665365874298567	-1.2231401114521506e-05	-0.00018600465714435632
6.644292495727218	0.0007333374385712091	0.0007317338096713513	0.000769558898713433	0.000767342907177522	0.0007902485459513732	0.0007876572129521458	0.0008122299132286304	0.000809219763688414	0.0008581262896439437	0.0008541764009282204	0.053996954165636775	0.05316634675881045	-1.2176136291222259e-05	-0.00018627993874181792	-1.2133803891541117e-05	-0.00018563230519652585
6.684327700423376	0.0007329397190730244	0.0007313363032456093	0.0007691063897329212	0.0007668914901355046	0.0007897630316844398	0.0007871733865678923	0.0008117079905604048	0.0008087002400041822	0.0008575239685123397	0.0008535782323626671	0.05394225751061198	0.05311250428697222	-1.2078848982589527e-05	-0.0001859050185875344	-1.2036859252013282e-05	-0.00018525875674721415
6.724604137367524	0.0007325427659312867	0.000730939563090301	0.0007686547778313654	0.000766440968081257	0.000789278497150318	0.0007866905363329075	0.0008111871419968898	0.0008081817849494831	0.0008569229409233317	0.0008529813467927273	0.05388765096108292	0.05305875047486571	-1.1982212344493343e-05	-0.0001855288918881648	-1.194056293413702e-05	-0.000184884005427155
6.76512326010531	0.0007321465820640159	0.0007305435921183619	0.000768204066091993	0.0007659913440896909	0.0007887949455052467	0.0007862086653938136	0.0008106673707523774	0.0008076644017282228	0.0008563232101387181	0.000852385747470953	0.053833134837325096	0.05300508563799374	-1.1886222125556678e-05	-0.00018515155219764323	-1.1844910702460063e-05	-0.0001845080448137082
6.805886530940724	0.0007317511704022375	0.0007301483932557373	0.0007677542576134513	0.0007655426212511041	0.0007883123799223515	0.0007857277769140579	0.0008101486800596806	0.0008071480935627365	0.0008557247794425374	0.0008517914376719582	0.053778709463379294	0.05295151009556733	-1.1790874100711321e-05	-0.00018477299301600247	-1.1749898347724469e-05	-0.00018413086843019344
6.846895420988873	0.0007313565338900769	0.0007297539694414795	0.0007673053555099358	0.0007650948026713076	0.0007878308035917879	0.0007852478740740577	0.0008096310731703007	0.0008066328636939518	0.0008551276521412739	0.0008511984206926227	0.0537243751671023	0.052898024170552185	-1.1696164071020934e-05	-0.00018439320778868007	-1.1655521686687945e-05	-0.00018375246974541848
6.888151410229076	0.0007309626754848532	0.000729360323627838	0.0007668573629113093	0.0007646478914717473	0.0007873502197208833	0.0007847689600713401	0.000809114553354584	0.0008061187153815478	0.0008545318315640595	0.0008506066998522923	0.05367013228021319	0.052844628189716664	-1.1602087863556154e-05	-0.00018401218990632406	-1.156177656201629e-05	-0.0001833728421739289
6.92965598755826	0.000730569598157171	0.0007289674587803557	0.0007664102829632302	0.0007642018907896292	0.0007868706315342802	0.0007842910381206852	0.0008085991239018881	0.0008056056519041187	0.0008539373210628801	0.000850016278492983	0.053615981138342816	0.05279132248368037	-1.150864133122112e-05	-0.00018362993270470973	-1.1468658842115134e-05	-0.0001829919790751755
6.971410650844719	0.000730177304891017	0.0007285753778779632	0.0007659641188272786	0.0007637568037780452	0.0007863920422740804	0.0007838141114542706	0.0008080847881207455	0.0008050936765593365	0.0008533441240127817	0.0008494271599795873	0.05356192208108154	0.05273810738696179	-1.1415820352628572e-05	-0.00018324642946362935	-1.1376164420991153e-05	-0.0001826098737531534
7.01341690698215	0.0007297857986838533	0.0007281840839130729	0.0007655188736810798	0.0007633126336061	0.0007859144551999918	0.0007833381833218155	0.0008075715493390287	0.0008045827926641162	0.0008527522438120805	0.000848839347700079	0.053507955452031616	0.05268498323802672	-1.1323620831929851e-05	-0.00018286167340728077	-1.128428921810462e-05	-0.0001822265194565409
7.055676271944047	0.0007293950825467122	0.0007277935798916751	0.0007650745507184345	0.0007628693834590368	0.0007854378735894723	0.000782863256990726	0.0008070594109041171	0.0008040730035547806	0.0008521616838825716	0.0008482528450657228	0.05345408159885469	0.052631950379339265	-1.1232038698700403e-05	-0.00018247565770393437	-1.1193029178228897e-05	-0.000181841909378061
7.098190270838397	0.0007290051595042915	0.0007274038688334327	0.0007646311531494447	0.0007624270565383659	0.0007849623007378779	0.0007823893357462417	0.0008065483761830648	0.0008035643125872282	0.0008515724476697412	0.0008476676555112842	0.053400300873324924	0.052579009157411004	-1.1141069907752432e-05	-0.0001820883754647673	-1.1102380271257872e-05	-0.0001814560366533713
7.1409604379627405	0.0007286160325950529	0.0007270149537717801	0.0007641886842006455	0.0007619856560619947	0.0007844877399586122	0.0007819164228915865	0.0008060384485627714	0.0008030567231371022	0.0008509845386429826	0.0008470837824952429	0.05334661363137904	0.052526159922851506	-1.1050710439015204e-05	-0.00018169981974414107	-1.1012338492141782e-05	-0.00018106889436203533
7.183988316859528	0.0007282277048713132	0.0007266268377540152	0.0007637471471151296	0.000761545185264353	0.0007840141945832731	0.0007814445217481108	0.000805529631450148	0.0008025502385999563	0.0008503979602958067	0.0008465012295000015	0.05329302023316936	0.0524734030304211	-1.0960956297408411e-05	-0.00018130998353960148	-1.0922899860701593e-05	-0.00018068047552663447
7.227275460371831	0.0007278401793993451	0.0007262395238414001	0.000763306545152682	0.0007611056473965271	0.0007835416679618032	0.0007809736356554465	0.0008050219282722929	0.0008020448623914287	0.0008498127161460625	0.0008459200000321057	0.053239521043116356	0.05242073883908078	-1.0871803512649617e-05	-0.0001809188597902689	-1.0834060421446856e-05	-0.00018029077311154662
7.270823430699384	0.0007274534592594732	0.0007258530151092576	0.00076286688158991	0.0007606670457263893	0.0007830701634626436	0.0007805037679716558	0.0008045153424766628	0.000801540597947413	0.0008492288097361565	0.0008453400976224588	0.053186116429961114	0.05236816771204633	-1.0783248139132826e-05	-0.00018052644137744878	-1.074581624349591e-05	-0.0001798997800236679
7.31463379945495	0.0007270675475461702	0.0007254673146470679	0.0007624281597203728	0.0007602293835387287	0.0007825996844728824	0.000780034922073382	0.0008040098775312455	0.00080103744872423	0.000848646244633269	0.0008447615258265394	0.05313280676682102	0.052315690016840305	-1.0695286255800115e-05	-0.0001801327211239101	-1.065816342040414e-05	-0.0001795074891116355
7.358708147721062	0.0007266824473681562	0.0007250824255585683	0.0007619903828547181	0.0007597926641353852	0.0007821302343984113	0.0007795671013560033	0.0008035055369247379	0.0008005354181988033	0.0008480650244295819	0.000844184288224624	0.053079592431242405	0.05226330612534688	-1.0607913965999388e-05	-0.00017973769179388532	-1.0571098070039087e-05	-0.00017911389316560555
7.403048066107065	0.0007262981618484958	0.0007246983509618503	0.0007615535543208111	0.0007593568908353805	0.0007816618166640745	0.000779100309233784	0.0008030023241667186	0.0008000345098688333	0.0008474851527424969	0.0008436083884220066	0.05302647380525736	0.0522110164138655	-1.0521127397305693e-05	-0.0001793413460918214	-1.0484616334398289e-05	-0.00017871898491614302
7.447655154806527	0.0007259146941246985	0.0007243150939894609	0.0007611176774638732	0.0007589220669750557	0.0007811944347138315	0.0007786345491400336	0.0008025002427878304	0.0007995347272529767	0.0008469066332148674	0.0008430338300492256	0.052973451275438926	0.05215882126316615	-1.0434922701429289e-05	-0.00017894367666287936	-1.039871437952776e-05	-0.00017832275703488776
7.49253102365499	0.0007255320473488144	0.0007239326577884983	0.0007606827556466122	0.0007584881959082014	0.0007807280920109043	0.0007781698245272557	0.0008019992963399534	0.0007990360738910191	0.0008463294695152196	0.0008424606167622844	0.05292052523295675	0.05210672105854378	-1.0349296054047372e-05	-0.00017854467609218494	-1.0313388395334633e-05	-0.00017792520213352758
7.537677292188054	0.0007251502246875381	0.0007235510455207168	0.0007602487922493624	0.0007580552810061981	0.0007802627920379428	0.0007777061388673122	0.000801499488396392	0.0007985385533440622	0.0008457536653379883	0.0008418887522428859	0.05286769607363729	0.05205471618987838	-1.0264243654651423e-05	-0.00017814433690388487	-1.0228634595465733e-05	-0.00017752631276313213
7.583095589699846	0.0007247692293223051	0.0007231702603626226	0.0007598157906702191	0.0007576233256581497	0.000779798538297178	0.0007772434956515747	0.0008010008225520513	0.000798042169194697	0.0008451792244037445	0.000841318240198656	0.05281496419801789	0.052002807051686695	-1.0179761726448328e-05	-0.00017774265156181301	-1.0144449217175736e-05	-0.00017712608141454145
7.628787555301809	0.000724389064449394	0.0007227903055055776	0.0007593837543251774	0.0007571923332710215	0.0007793353343105834	0.000776781898391088	0.0008005033024236232	0.0007975469250471906	0.0008446061504594307	0.0008407490843633777	0.052762330011407774	0.05195099404318471	-1.009584651621813e-05	-0.00017733961246862995	-1.006082852120227e-05	-0.0001767245005177276
7.674754837981857	0.0007240097332800242	0.0007224111841558965	0.0007589526866482662	0.0007567623072697766	0.0007788731836200325	0.0007763213506167241	0.0008000069316497663	0.0007970528245276647	0.0008440344472785921	0.0008401812884972213	0.05270979392394656	0.051899277568342776	-1.0012494294104127e-05	-0.00017693521196440742	-9.977768791559483e-06	-0.00017632156244024033
7.720999096663877	0.000723631239040465	0.000722032899534957	0.0007585225910916973	0.0007563332510975225	0.0007784120897874682	0.0007758618558793534	0.0007995117138913016	0.0007965598712842896	0.0008434641186616239	0.0008396148563869884	0.0526573563506647	0.05184765803594588	-9.929701353567771e-06	-0.00017652944232796064	-9.89526633548947e-06	-0.0001759172594884284
7.767522000267617	0.0007232535849721248	0.0007216554548792894	0.0007580934711259919	0.0007559051682156384	0.0007779520563950537	0.0007754034177499934	0.0007990176528313858	0.0007960680689874571	0.0008428951684359964	0.0008390497918463346	0.05260501771154404	0.0517961358596539	-9.847464011208257e-06	-0.00017612229577484984	-9.813317483295739e-06	-0.00017551158390641253
7.814325227768903	0.0007228767743316668	0.0007212788534406924	0.000757665330240136	0.0007554780621039294	0.00077749308704535	0.0007749460398199845	0.0007985247521757137	0.0007955774213299819	0.0008423276004565107	0.0008384860987160248	0.05255277843157779	0.05174471145806143	-9.765778606618536e-06	-0.00017571376445799092	-9.73191858815066e-06	-0.0001751045278747254
7.861410468260233	0.0007225008103910992	0.0007209030984863238	0.0007572381719417085	0.0007550519362607562	0.0007770351853614667	0.0007744897257011463	0.0007980330156526961	0.0007950879320272777	0.0008417614186055299	0.0008379237808641591	0.05250063894083558	0.051693385254758445	-9.684641502308994e-06	-0.00017530384046715586	-9.65106602608505e-06	-0.00017469608351175503
7.908779421011744	0.0007221256964378872	0.0007205281932988132	0.0007568119997570349	0.0007546267942031863	0.00077657835498724	0.0007740344790259449	0.0007975424470136614	0.0007945996048175578	0.0008411966267932335	0.0008373628421864287	0.05244859967452444	0.05164215767839415	-9.604049083476729e-06	-0.00017489251582758492	-9.570756195724506e-06	-0.0001742862428714964
7.956433795532517	0.0007217514357750502	0.0007201541411763604	0.0007563868172313234	0.0007542026394671331	0.0007761225995873919	0.000773580303447662	0.0007970530500330403	0.0007941124434620203	0.0008406332289578592	0.0008368032866063524	0.052396661073052346	0.05159102916273682	-9.523997757948308e-06	-0.000174479782500514	-9.490985518218267e-06	-0.0001738749979438292
8.004375311632296	0.0007213780317212709	0.0007197809454328422	0.0007559626279288153	0.0007537794756075019	0.0007756679228477048	0.0007731272026405608	0.0007965648285085668	0.0007936264517450454	0.0008400712290659565	0.0008362451180755301	0.052344823582092866	0.05154000014674037	-9.444483956028843e-06	-0.00017406563238234196	-9.411750437135144e-06	-0.00017346234065457322
8.052605699483543	0.0007210054876109932	0.000719408609397915	0.0007555394354329239	0.000753357306198333	0.0007752143284751846	0.0007726751803000534	0.0007960777862614681	0.0007931416334743866	0.0008395106311126345	0.0008356883405738866	0.05229308765265147	0.05148907107460611	-9.365504130349339e-06	-0.0001736500573042976	-9.333047418258814e-06	-0.00017304826286410058
8.101126699683881	0.0007206338067945332	0.0007190371364171228	0.0007551172433463876	0.000752936134832951	0.0007747618201982386	0.0007722242401428755	0.0007955919271366677	0.0007926579924813708	0.0008389514391218208	0.0008351329581099294	0.05224145374113021	0.05143824239584945	-9.287054755746996e-06	-0.00017323304903160697	-9.254872949501086e-06	-0.0001726327563672525
8.149940063318896	0.0007202629926381803	0.0007186665298519998	0.0007546960552914121	0.0007525159651241094	0.0007743104017668418	0.000771774385907254	0.0007951072550029802	0.0007921755326210931	0.0008383936571465136	0.0008345789747209977	0.05218992230939526	0.05138751456536378	-9.209132329142042e-06	-0.00017281459926352105	-9.177223540777005e-06	-0.0001722158128932838
8.199047552025359	0.0007198930485243039	0.0007182967930801792	0.0007542758749098217	0.00075209680070414	0.0007738600769527142	0.0007713256213530808	0.0007946237737533141	0.000791694257772618	0.0008378372892690428	0.0008340263944735217	0.05213849382484402	0.05133688804348947	-9.131733369407632e-06	-0.00017239469963276077	-9.100095723872138e-06	-0.00017179742410500243
8.248450938054788	0.0007195239778514584	0.0007179279294954959	0.0007538567058632046	0.0007516786452250998	0.0007734108495494911	0.0007708779502620864	0.0007941414873048711	0.0007912141718391776	0.0008372823396013278	0.0008334752214632781	0.05208716876047476	0.05128636329607864	-9.054854417219795e-06	-0.00017197334170482304	-9.023486052276049e-06	-0.00017137758159810335
8.298152004337403	0.0007191557840344908	0.0007175599425080974	0.000753438551833068	0.0007512615023589228	0.0007729627233729039	0.0007704313764380157	0.000793660399599353	0.000790735278748377	0.0008367288122851439	0.0008329254598156531	0.05203594759495357	0.05123594079456603	-8.978492034949874e-06	-0.00017155051697748114	-8.94739110109729e-06	-0.00017095627690097426
8.348152544546481	0.0007187884705046474	0.0007171928355445488	0.0007530214165209852	0.0007508453757975712	0.0007725157022609522	0.0007699859037068043	0.0007931805146031645	0.0007902575824523974	0.0008361767114923858	0.0008323771136859045	0.05198483081268653	0.05118562101603569	-8.902642806520554e-06	-0.00017112621688042395	-8.871807466904677e-06	-0.00017053350147408497
8.398454363163072	0.0007184220407096808	0.0007168266120479417	0.0007526053036487497	0.0007504302692531856	0.0007720697900740869	0.0007695415359167561	0.0007927018363076226	0.0007897810869282015	0.000835626041425336	0.0008318301872594275	0.05193381890389109	0.0511354044432927	-8.827303337267077e-06	-0.00017070043277453428	-8.796731767622343e-06	-0.00017010924670957106
8.449059275541144	0.0007180564981139573	0.000716461275478002	0.0007521902169585273	0.0007500161864582388	0.0007716249906953869	0.0007690982769387226	0.0007922243687291618	0.0007893057961777406	0.000835076806316935	0.0008312846847520214	0.051882912364665336	0.05108529156493251	-8.752470253868723e-06	-0.00017027315595227743	-8.722160642412637e-06	-0.00016968350393123388
8.49996910797308	0.0007176918461985641	0.0007160968293111972	0.0007517761602130088	0.000749603131165688	0.0007711813080307384	0.0007686561306662796	0.0007917481159095455	0.0007888317142281623	0.0008345290104310517	0.0008307406104101589	0.05183211169706348	0.051035282875413486	-8.678140204153653e-06	-0.00016984437763603588	-8.64809075151133e-06	-0.00016925626439298624
8.551185697755594	0.0007173280884614205	0.0007157332770408485	0.0007513631371955678	0.0007491911071491321	0.0007707387460090218	0.0007682151010159155	0.0007912730819160796	0.0007883588451320243	0.0008339826580627619	0.0008301979685112607	0.05178141740916784	0.050985378875129383	-8.604309857004368e-06	-0.0001694140889782203	-8.574518776113121e-06	-0.00016882751927882467
8.602710893256043	0.0007169652284173838	0.0007153706221772371	0.0007509511517104135	0.0007487801182029649	0.00077029730858229	0.0007677751919272081	0.0007907992708418223	0.0007878871929675028	0.0008334377535386224	0.0008296567633639688	0.05173083001516407	0.050935580070481885	-8.530975902206785e-06	-0.0001689822810602426	-8.501441418260619e-06	-0.00016839725970260733
8.654546553979111	0.0007166032695983631	0.000715008868247719	0.0007505402075827517	0.0007483701681425357	0.00076985699972596	0.0007673364073630134	0.0007903266868058055	0.0007874167618386118	0.0008328943012169559	0.0008291169993084268	0.05168035003541734	0.05088588697395641	-8.458135050353963e-06	-0.00016854894489257144	-8.42885540072464e-06	-0.00016796547670724915
8.706694550633951	0.0007162422155534237	0.0007146480187968293	0.0007501303086589381	0.0007479612608043016	0.0007694178234389927	0.0007668987513096472	0.0007898553339532439	0.0007869475558754115	0.0008323523054881272	0.0008285786807165541	0.05162997799654627	0.05083630010419546	-8.385784032742885e-06	-0.00016811407141451018	-8.356757466869771e-06	-0.000167532161264472
8.759156765201672	0.0007158820698489013	0.0007142880773863981	0.0007497214588066405	0.0007475534000459905	0.0007689797837440827	0.0007664622277770745	0.0007893852164557594	0.0007864795792342323	0.0008318117707748327	0.0008280418119923338	0.05157971443150324	0.050786819986076995	-8.313919601185375e-06	-0.00016767765149258707	-8.285144380525133e-06	-0.0001670973042738333
8.811935091003267	0.0007155228360685123	0.00071392904759566	0.0007493136619149977	0.0007471465897467601	0.0007685428846878499	0.0007660268407990976	0.0007889163385116004	0.0007860128360978905	0.0008312727015323877	0.0008275063975720958	0.05152955987965164	0.050737447150789414	-8.242538527914421e-06	-0.0001672396759204997	-8.214012925845601e-06	-0.0001666608965620875
8.865031432767935	0.0007151645178134646	0.0007135709330213664	0.0007489069218947817	0.0007467408338073586	0.000768107130341027	0.0007655925944335468	0.0007884487043458635	0.0007855473306759107	0.000830735102249016	0.0008269724419248043	0.05147951488684387	0.05068818213591081	-8.17163760551392e-06	-0.00016680013541939265	-8.143359907258896e-06	-0.00016622292888385237
8.918447706701835	0.0007148071187025672	0.0007132137372778965	0.0007485012426785564	0.0007463361361502847	0.0007676725247986506	0.0007651594927624671	0.000787982318210716	0.0007850830672047471	0.0008301989774461416	0.0008264399495523471	0.05142958000550417	0.05063902548548893	-8.101213646707038e-06	-0.0001663590206361365	-8.07318214927303e-06	-0.00016578339191974933
8.972185840557227	0.0007144506423723458	0.0007128574639973718	0.0007480966282208454	0.0007459325007199538	0.0007672390721802582	0.0007647275398923167	0.000787517184385625	0.0007846200499480094	0.0008296643316786874	0.0008259089249898309	0.051379755794707424	0.05058997775011899	-8.031263484292034e-06	-0.00016591632214302265	-8.003476496373958e-06	-0.0001653422762760426
9.02624777370205	0.0007140950924771531	0.0007125021168297682	0.0007476930824982929	0.0007455299314828599	0.0007668067766300796	0.000764296739954157	0.0007870533071775825	0.0007841582831966881	0.0008291311695353721	0.0008253793728058754	0.05133004282026271	0.05054103948702584	-7.961783970983523e-06	-0.00016547203043729142	-7.93423981289721e-06	-0.0001648995724843061
9.080635457189915	0.0007137404726892851	0.0007121476994430332	0.0007472906095098331	0.0007451284324277447	0.0007663756423172376	0.0007638670971038527	0.0007865906909213405	0.0007836977712693878	0.0008285994956390144	0.0008248512976029153	0.05128044165479801	0.050492211260147225	-7.892771979355236e-06	-0.00016502613594129856	-7.86546898296804e-06	-0.00016445527100159008
9.135350853830497	0.0007133867866990873	0.0007117942155231916	0.0007468892132768491	0.0007447280075657552	0.0007659456734359382	0.0007634386155222595	0.0007861293399796322	0.0007832385185125469	0.0008280693146468304	0.0008243247040174938	0.05123095287784146	0.05044349364021517	-7.824224401660473e-06	-0.00016457862900109976	-7.79716091029413e-06	-0.00016400936220856144
9.190395938260405	0.0007130340382150785	0.0007114416687744716	0.0007464888978433509	0.0007443286609306227	0.0007655168742056783	0.0007630112994154363	0.0007856692587434181	0.0007827805293006827	0.0008275406312507501	0.0008237995967205771	0.051181577075909444	0.050394887204840894	-7.756138149731494e-06	-0.000164129499885729	-7.729312518086652e-06	-0.00016356183640905964
9.245772697014415	0.0007126822309640567	0.0007110900629194099	0.0007460896672761345	0.000743930396578822	0.0007650892488714395	0.0007625851530148324	0.0007852104516321118	0.0007823238080366149	0.0008270134501777199	0.0008232759804178531	0.051132314842592716	0.05034639253859963	-7.688510154867621e-06	-0.00016367873878744832	-7.661920748990893e-06	-0.00016311268383142896
9.301483128597186	0.0007123313686912178	0.0007107394016989724	0.000745691525664957	0.0007435332185897449	0.0007646628017038956	0.0007621601805774956	0.0007847529230938216	0.0007818683591517071	0.0008264877761900187	0.000822753859850045	0.051083166778643135	0.050298010233118286	-7.621337367702541e-06	-0.00016322633582011026	-7.594982564864197e-06	-0.00016266189462474379
9.357529243555355	0.0007119814551602722	0.0007103896888726705	0.0007452944771227078	0.0007431371310658726	0.0007642375369996139	0.0007617363863862768	0.0007842966776055919	0.0007814141871061052	0.0008259636140855752	0.0008222332397932258	0.051034133492063476	0.05024974088716071	-7.554616758117562e-06	-0.00016277228101985175	-7.528494946763831e-06	-0.0001622094588613343
9.413913064550128	0.000711632494153555	0.0007100409282186723	0.000744898525785576	0.0007427421381329415	0.0007638134590812596	0.0007613137747500264	0.0007838417196736386	0.0007809612963889723	0.0008254409686982825	0.0008217141250591283	0.05098521559819689	0.05020158510671883	-7.488345315108044e-06	-0.0001623165643435398	-7.462454894783914e-06	-0.00016175536653442735
9.47063662643026	0.0007112844894721483	0.000709693123533927	0.0007445036758132295	0.0007423482439401238	0.0007633905722978045	0.0007608923500038104	0.0007833880538335988	0.0007805096915187378	0.0008249198448983252	0.000821196520495472	0.05093641371981765	0.05015354350510005	-7.422520046624671e-06	-0.00016185917566788333	-7.396859427882818e-06	-0.00016129960755686956
9.527701976305488	0.0007109374449359953	0.000709346278634277	0.0007441099313889862	0.0007419554526601985	0.0007629688810247373	0.0007604721165091138	0.0007829356846507747	0.0007800593770433372	0.0008244002475925028	0.0008206804309862798	0.05088772848722471	0.05010561670301836	-7.357137979532684e-06	-0.0001614001047898217	-7.331705583892706e-06	-0.00016084217176295934
9.585111173620431	0.0007105913643840155	0.0007090003973545766	0.0007437172967199898	0.000741563768489724	0.0007625483896642688	0.0007600530786540469	0.0007824846167203789	0.0007796103575404586	0.0008238821817245559	0.0008201658614522041	0.05083916053833308	0.05005780532868849	-7.2921961594618265e-06	-0.00016093934142541455	-7.266990419317436e-06	-0.0001603830489057545
9.642866290228868	0.0007102462516742247	0.0007086554835488123	0.0007433257760373874	0.0007411731956492206	0.0007621291026455491	0.0007596352408535629	0.0007820348546677881	0.0007791626376177935	0.0008233656522755014	0.0008196528168508566	0.05079071051877079	0.0500101100179162	-7.227691650674509e-06	-0.00016047687520898135	-7.202711009226745e-06	-0.0001599222286571278
9.700969410468568	0.0007099021106838517	0.0007083115410902184	0.0007429353735965066	0.0007407837383833422	0.0007617110244248776	0.0007592186075496647	0.0007815864031487915	0.0007787162219132834	0.0008228506642639644	0.0008191413021771381	0.050742379081972676	0.04996253141419459	-7.163621535986875e-06	-0.00016001269569299037	-7.138864447175583e-06	-0.00015945970060726733
9.75942263123647	0.0007095589453094574	0.0007079685738713989	0.0007425460936770357	0.0007403954009610603	0.000761294159485919	0.0007588031832116232	0.0007811392668498481	0.0007782711150953772	0.0008223372227465187	0.000818631322463575	0.050694166889278816	0.049915070168799945	-7.099982916632629e-06	-0.00015954679234675417	-7.07544784505406e-06	-0.00015899545426348305
9.818228062064373	0.0007092167594670524	0.0007076265858044456	0.0007421579405832036	0.000740008187675842	0.0007608785123399211	0.000758388972336192	0.000780693450488342	0.000777827321863282	0.0008218253328180266	0.0008181228827806565	0.05064607461003282	0.04986772694088558	-7.0367729121572145e-06	-0.00015907915455648514	-7.012458333008516e-06	-0.00015852947905045656
9.877387825195074	0.0007088755570922168	0.000707285580821058	0.0007417709186439605	0.0007396221028458308	0.0007604640875259319	0.0007579759794478239	0.0007802489588128392	0.0007773848469472219	0.0008213149996119835	0.0008176159882371748	0.050598102921680224	0.04982050239758357	-6.973988660284244e-06	-0.00015860977162354684	-6.9498930592992725e-06	-0.00015806176430852026
9.936904055658934	0.0007085353421402218	0.0007069455628726667	0.0007413850322131649	0.0007392371508140329	0.000760050889611024	0.0007575642090988942	0.0007798057966033543	0.0007769436951086998	0.0008208062283008706	0.0008171106439805753	0.050550252509871114	0.04977339721410272	-6.91162731686866e-06	-0.00015813863276575857	-6.88774919023645e-06	-0.00015759229929440677
9.996778901350961	0.0007081961185861433	0.0007066065359305476	0.0007410002856697587	0.0007388533359484937	0.000759638923190507	0.0007571536658699142	0.000779363968671603	0.0007765038711407513	0.0008202990240964965	0.0008166068551972943	0.050502524068561004	0.0497264120738291	-6.849686055722393e-06	-0.0001576657271146753	-6.826023910009096e-06	-0.00015712107317891744
10.05701452310831	0.0007078578904249917	0.000706268503985952	0.0007406166834179652	0.0007384706626424934	0.0007592281928881646	0.0007567443543697657	0.0007789234798612814	0.0007760653798682188	0.000819793392250366	0.0008161046271131237	0.05045491830011493	0.0496795476684266	-6.788162068499873e-06	-0.00015719104371555992	-6.7647144206045215e-06	-0.00015664807504717215
10.117613094788254	0.0007075206616718248	0.0007059314710502209	0.000740234229887464	0.0007380891353147242	0.0007588187033564679	0.0007563362792359135	0.0007784843350483221	0.0007756282261480098	0.0008192893380540273	0.0008156039649935562	0.05040743591541319	0.049632804697943844	-6.7270525646642015e-06	-0.0001567145715277718	-6.703817941732838e-06	-0.00015617329389835954
10.178576803346665	0.0007071844363618732	0.000705595441154912	0.0007398529295335859	0.0007377087584094835	0.0007584104592768106	0.0007559294451346414	0.0007780465391411708	0.0007751924148693689	0.0008187868668394409	0.0008151048741441488	0.050360077633956724	0.0495861838709153	-6.666354771278117e-06	-0.00015623629942204675	-6.643331710643949e-06	-0.00015569671864368306
10.239907848916916	0.0007068492185506616	0.0007052604183519203	0.0007394727868375012	0.0007373295363968618	0.0007580034653597362	0.0007555238567612752	0.0007776100970810574	0.0007747579509541483	0.0008182859839793445	0.0008146073599108845	0.05031284418397322	0.04953968590446879	-6.606065932961494e-06	-0.00015575621618155178	-6.5832529820815736e-06	-0.0001552183381071104
10.301608444889292	0.0007065150123141296	0.0007049264067136017	0.0007390938063064079	0.0007369514737729322	0.0007575977263451675	0.0007551195188404156	0.0007771750138422708	0.0007743248393570815	0.0008177866948876214	0.0008141114276805387	0.05026573630253053	0.04949331152443383	-6.546183311780321e-06	-0.00015527431050055274	-6.5235790281687606e-06	-0.00015473814102393013
10.363680817990868	0.0007061818217487554	0.0007045934103328962	0.0007387159924737255	0.0007365745750599423	0.0007571932470026411	0.0007547164361261669	0.0007767412944324361	0.0007738930850660573	0.0008172890050196753	0.000813617082881047	0.05021875473564269	0.049447061465448715	-6.486704187107055e-06	-0.00015479057098344295	-6.46430713825176e-06	-0.0001542561160397249
10.426127208365882	0.0007058496509716786	0.0007042614333234529	0.0007383393498992878	0.0007361988448065089	0.0007567900321315417	0.000754314613402377	0.0007763089438927964	0.0007734626931024007	0.0008167929198728086	0.0008131243309818822	0.0501719002383859	0.04940093647107166	-6.427625855547764e-06	-0.00015430498614460442	-6.405434618860992e-06	-0.00015377225171042674
10.488949869656532	0.000705518504120822	0.0007039304798197521	0.0007379638831695363	0.0007358242875878094	0.0007563880865613378	0.0007539140554828651	0.0007758779672984914	0.0007730336685211506	0.0008162984449866003	0.0008126331774944284	0.050125173575007835	0.049354937293892696	-6.36894563080595e-06	-0.00015381754440688122	-6.346958793576607e-06	-0.00015328653650165114
10.552151069084381	0.0007051883853550192	0.0007036005539772338	0.0007375895968977189	0.0007354509080057811	0.0007559874151518236	0.0007535147672116659	0.000775448369758849	0.0007726060164113469	0.0008158055859432967	0.0008121436279723658	0.05007857551904737	0.04930906469564744	-6.310660843593212e-06	-0.00015332823410155183	-6.288877002873228e-06	-0.00015279895878619887
10.615733087532126	0.0007048592988541351	0.0007032716599724196	0.000737216495724085	0.0007350787106893165	0.0007555880227933547	0.0007531167534632682	0.0007750201564176668	0.0007721797418963134	0.0008153143483681964	0.0008116556880120538	0.05003210685344685	0.04926331944732971	-6.252768841527763e-06	-0.00015283704346721882	-6.2311866041112746e-06	-0.0001523095068458602
10.679698219625935	0.0007045312488191909	0.0007029438020030389	0.0007368445843160831	0.0007347077002944602	0.0007551899144070958	0.0007527200191428527	0.000774593332453504	0.000771754850133946	0.0008148247379300439	0.0008111693632529189	0.0499857683706723	0.049217702329310435	-6.195266989021675e-06	-0.0001523439606491983	-6.1738849713739025e-06	-0.00015181816886919441
10.744048773818252	0.0007042042394724914	0.0007026169842881573	0.0007364738673685636	0.0007343378815046127	0.0007547930949452602	0.0007523245691865397	0.0007741679030799773	0.0007713313463170065	0.0008143367603414295	0.0008106846593778522	0.049939560872834216	0.04917221413145318	-6.138152667175059e-06	-0.00015184897369874273	-6.116969495353376e-06	-0.0001513249329506694
10.808787072471103	0.0007038782750577482	0.0007022912110683	0.0007361043496039792	0.0007339692590307278	0.000754397569391361	0.0007519304085616329	0.0007737438735460533	0.0007709092356734149	0.0008138504213591895	0.0008102015821136037	0.04989348517180565	0.04912685565323735	-6.08142327367979e-06	-0.00015135207057195843	-6.060437583279947e-06	-0.00015082978709035633
10.87391545193992	0.0007035533598402063	0.0007019664866055806	0.0007357360357725868	0.000733601837611518	0.0007540033427604561	0.0007515375422668683	0.0007733212491363485	0.0007704885234665445	0.0008133657267848111	0.0008097201372311844	0.049847542089349016	0.04908162770387347	-6.025076222721491e-06	-0.00015085323912977788	-6.004286658815167e-06	-0.00015033271919331903
10.93943626265785	0.0007032294981067694	0.0007016428151838273	0.0007353689306526514	0.0007332356220136565	0.0007536104200994001	0.0007511459753326603	0.0007729000351714277	0.0007700692149955219	0.0008128826824648427	0.0008092403305462722	0.04980173245723696	0.04903653110243043	-5.969108944859844e-06	-0.0001503524671364609	-5.948514161928722e-06	-0.00014983371706819848
11.00535186922059	0.0007029066941661271	0.0007013202011087113	0.0007350030390506544	0.0007328706170319849	0.0007532188064870972	0.0007507557128213591	0.000772480237008112	0.000769651315595531	0.0008124012942913102	0.0008087621679196228	0.04975605711738101	0.048991566677958835	-5.913518886924499e-06	-0.00014984974225842884	-5.893117548810833e-06	-0.00014933276842671317
11.071664650471687	0.0007025849523488828	0.0007009986487078755	0.000734638365801499	0.0007325068274897197	0.0007528285070347575	0.0007503667598274996	0.0007720618600397842	0.0007692348306381153	0.0008119215682021348	0.0008082856552574845	0.04971051692195993	0.048946735269615245	-5.858303511937016e-06	-0.00014934505206470883	-5.838094291774239e-06	-0.00014882986088315953
11.138376999588447	0.0007022642770076791	0.000700678162331061	0.000734274915768719	0.0007321442582386598	0.0007524395268861505	0.00074997912147806	0.0007716449096966958	0.0007688197655314863	0.0008114435101815553	0.0008078107985120155	0.04966511273354616	0.048902037726792066	-5.80346029901372e-06	-0.0001488383840256291	-5.783441879157053e-06	-0.0001483249819534127
11.205491324168262	0.000701944672517325	0.0007003587463502358	0.0007339126938446871	0.0007317829141593957	0.0007520518712178655	0.0007495928029327174	0.0007712293914462809	0.0007684061257208324	0.0008109671262605558	0.0008073376036817063	0.04961984542524109	0.048857474909246135	-5.7489867432425346e-06	-0.0001483297255116256	-5.729157815214346e-06	-0.00014781811905389963
11.273010046315514	0.0007016261432749249	0.0007000404051597262	0.000733551704950829	0.0007314228001615228	0.000751665545239573	0.0007492078093841106	0.0007708153107934727	0.000767993916688634	0.0008104924225172993	0.0008068660768118108	0.04957471588080696	0.04881304768722931	-5.6948803555442046e-06	-0.0001478190637915766	-5.675239619980232e-06	-0.0001473092594999892
11.340935602728974	0.0007013086937000106	0.0006997231431763475	0.0007331919540378385	0.0007310639211838572	0.000751280554194293	0.0007488241460581047	0.0007704026732810237	0.0007675831439549824	0.0008100194050775676	0.00080639622399478	0.0495297249948012	0.04876875694162188	-5.641138662675765e-06	-0.00014730638603419055	-5.621684829271341e-06	-0.00014679839050760202
11.409270444789758	0.0007009923282346602	0.0006994069648395265	0.0007328334460858843	0.0007307062821946407	0.0007508969033586494	0.0007484418182140461	0.000769991484489819	0.0007671738130778909	0.000809548080115194	0.0008059280513706905	0.04948487367271371	0.04872460356406877	-5.587759207071816e-06	-0.00014679167930606307	-5.568490994500332e-06	-0.00014628549919021294
11.478017038649782	0.0007006770513436376	0.0006990918746114415	0.0007324761861048348	0.0007303498881917682	0.0007505145980431486	0.0007480608311450411	0.0007695817500392104	0.0007667659296536265	0.0008090784538525216	0.0008054615651276974	0.04944016283110635	0.048680588457113885	-5.534739546715281e-06	-0.0001462749305696509	-5.515655682582221e-06	-0.00014577057255790726
11.547177865320764	0.0007003628675145151	0.0006987778769771458	0.0007321201791344701	0.0007299947442029968	0.0007501336435924441	0.0007476811901782174	0.0007691734755873376	0.0007663594993170282	0.0008086105325608453	0.0008049967715024731	0.049395593397753165	0.04863671253434034	-5.482077255100984e-06	-0.00014575612668404903	-5.463176475883208e-06	-0.00014525359751793587
11.616755420763786	0.0007000497812578055	0.0006984649764447016	0.0007317654302447036	0.0007296408552861692	0.0007497540453856111	0.0007473029006749991	0.0007687666668314611	0.0007659545277418386	0.0008081443225608736	0.0008045336767806622	0.04935116631178314	0.048592976720509475	-5.429769921100336e-06	-0.00014523525440340856	-5.41105097210965e-06	-0.00014473456087316094
11.686752215979308	0.0006997377971070907	0.0006981531775453096	0.0007314119445358013	0.0007292882265294315	0.0007493758088364198	0.0007469259680313759	0.0007683613295082941	0.0007655510206410338	0.0008076798302231865	0.0008040722872973364	0.04930688252382379	0.04854938195170495	-5.377815148887612e-06	-0.00014471230037621519	-5.3592767841701555e-06	-0.00014421344932061264
11.75717077709787	0.0006994269196191541	0.0006978424848334443	0.0007310597271386061	0.0007289368630514596	0.0007489989393936134	0.0007465503976781873	0.0007679574693943432	0.0007651489837671614	0.0008072170619687063	0.0008036126094374598	0.04926274299615073	0.0485059291754762	-5.326210557817651e-06	-0.00014418725114401232	-5.307851540127875e-06	-0.00014369024945110054
11.82801364547121	0.0006991171533741087	0.0006975329028869808	0.0007307087832147597	0.000728586770001678	0.000748623442541188	0.0007461761950813911	0.000767555092306244	0.0007647484229126735	0.0008067560242691644	0.0008031546496363497	0.04921874870283274	0.04846261935098462	-5.274953782351266e-06	-0.00014366009314095707	-5.2567728830946875e-06	-0.00014316494774874178
11.899283377763982	0.000698808502975529	0.0006972244363073312	0.0007303591179569294	0.0007282379525604893	0.0007482493237986732	0.0007458033657423527	0.000767154204101108	0.0007643493439102722	0.0008062967236475821	0.0008026984143801526	0.04917490062988534	0.048419453449152224	-5.2240424719633e-06	-0.00014313081269282102	-5.206038471116704e-06	-0.00014263753058910145
11.970982546046038	0.0006985009730505813	0.0006969170897195734	0.000730010736589033	0.0007278904159394971	0.0007478765887214169	0.0007454319151981222	0.0007667548106768658	0.0007639517526332496	0.0008058391666787486	0.0008022439102063182	0.04913119977542164	0.04837643245281237	-5.173474291015993e-06	-0.00014259939601540816	-5.155645977104016e-06	-0.00014210798423891502
12.043113737885237	0.0006981945682501579	0.0006966108677725891	0.0007296636443664733	0.000727544165381741	0.0007475052429008742	0.0007450618490217245	0.0007663569179726227	0.0007635556549958425	0.0008053833599897156	0.0008017911437040872	0.049087647149807574	0.048333557356862435	-5.1232469187156154e-06	-0.00014206582921502675	-5.105593088727475e-06	-0.0001415762948551169
12.115679556440844	0.0006978892932490026	0.0006963057751391901	0.0007293178465763589	0.0007271992061619189	0.0007471352919648902	0.0007446931728224429	0.000765960531969005	0.0007631610569535738	0.0008049293102602804	0.0008013401215149701	0.04904424377582211	0.048290829168416885	-5.073358048978023e-06	-0.00014153009828607455	-5.055877508322419e-06	-0.000141042448483647
12.188682620557461	0.0006975851527458496	0.0006960018165162583	0.000728973348537746	0.0007268555435866258	0.0007467667415780012	0.0007443258922461143	0.0007655656586885244	0.0007627679645036166	0.0008044770242234943	0.0008008908503332493	0.049000990688812286	0.048248248906967044	-5.023805390328047e-06	-0.0001409921891101784	-5.006496952789791e-06	-0.00014050643105822935
12.26212556485955	0.0006972821514635505	0.0006956989966248744	0.0007286301556018658	0.0007265131829945831	0.0007463995974417212	0.0007439600129754192	0.0007651723041959322	0.000762376383685146	0.0008040265086661597	0.0008004433369064717	0.04895788893685677	0.048205817604538195	-4.974586665876073e-06	-0.00014045208745716575	-4.957449153541495e-06	-0.00013996822840062206
12.336011039846525	0.0006969802941492071	0.0006953973202104531	0.000728288273152361	0.0007261721297568748	0.0007460338652948396	0.0007435955407301766	0.0007647804745985854	0.0007619863205797018	0.0008035777704293426	0.0007999975880359546	0.0489149395809296	0.04816353630585125	-4.9256996131133435e-06	-0.0001399097789805681	-4.908731856326058e-06	-0.00013942782621734207
12.41034171198835	0.0006966795855743101	0.0006950967920428828	0.0007279477066055284	0.0007258323892771898	0.0007456695509137297	0.0007432324812676498	0.0007643901760468207	0.0007615977813115589	0.0008031308164088928	0.000799553610577301	0.04887214369506756	0.048121406068486076	-4.877141983940583e-06	-0.0001393652492205355	-4.860342821249447e-06	-0.00013888521010171906
12.485120263821853	0.000696380030534859	0.0006947974169166465	0.0007276084614105451	0.000725493966992048	0.0007453066601126326	0.000742870840382832	0.0007640014147343103	0.0007612107720480843	0.0008026856535559533	0.0007991114114409029	0.048829502366536486	0.048079427963049426	-4.828911544509269e-06	-0.000138818483600478	-4.8122798226085325e-06	-0.0001383403655307036
12.560349394047481	0.0006960816338515089	0.0006944991996509721	0.0007272705430497237	0.0007251568683710556	0.0007449451987439817	0.0007425106239087674	0.0007636141968984543	0.000760825299000123	0.0008022422888775025	0.000798670997592478	0.04878701669600389	0.0480376030733399	-4.781006075089793e-06	-0.000138269467424873	-4.764540648771395e-06	-0.00013779327786300755
12.63603181762671	0.0006957844003696966	0.0006942021450899579	0.0007269339570387465	0.0007248210989171388	0.0007445851726986987	0.0007421518377168468	0.0007632285288207498	0.0007604413684223664	0.0008018007294368801	0.0007982323760535892	0.048744687797711725	0.047995932496522224	-4.733423370116563e-06	-0.00013771818588248497	-4.71712310221549e-06	-0.00013724393234190724
12.712170265880024	0.0006954883349597701	0.0006939062581027064	0.0007265987089269057	0.0007244866641667855	0.0007442265879065023	0.0007417944877171148	0.0007628444168271704	0.0007600589866137294	0.0008013609823543223	0.0007977955539021748	0.04870251679965269	0.047954417343297265	-4.6861612379607565e-06	-0.0001371646240410085	-4.670024999304731e-06	-0.00013669231409030314
12.78876748658549	0.0006951934425171321	0.000693611543583467	0.0007262648042973604	0.0007241535696902999	0.0007438694503362305	0.0007414385798585909	0.0007624618672885626	0.0007596781599177431	0.0008009230548075208	0.0007973605382730987	0.048660504843747815	0.047913058738079876	-4.6392175008930225e-06	-0.00013660876684765122	-4.623244170247863e-06	-0.00013613840811083078
12.865826244077915	0.0006948997279623646	0.0006933180064517649	0.0007259322487673741	0.000723821821092042	0.000743513765996147	0.0007410841201295755	0.000762080886621028	0.0007592988947229346	0.0008004869540321634	0.0007969273363586893	0.04861865308602931	0.04787185781917645	-4.59258999504792e-06	-0.00013605059912952244	-4.57677845906463e-06	-0.0001355821992866102
12.943349319348618	0.000694607196241365	0.0006930256516525367	0.0007256010479885671	0.0007234914240106788	0.0007431595409342619	0.0007407311145579676	0.0007617014812863173	0.0007589211974632194	0.0008000526873224962	0.0007964959554092914	0.04857696269682089	0.04783081573896528	-4.546276570219221e-06	-0.0001354901055893587	-4.530625723389754e-06	-0.00013502367237705482
13.0213395101458	0.0006943158523254851	0.0006927344841562729	0.0007252712076471721	0.0007231623841194409	0.0007428067812386596	0.0007403795692115929	0.0007613236577922359	0.0007585450746183026	0.0007996202620318948	0.0007960664027338336	0.04853543486092692	0.04778993366407951	-4.500275089883328e-06	-0.00013492727080732791	-4.484783834482475e-06	-0.0001344628120192315
13.099799631075467	0.0006940257012116544	0.0006924445089591426	0.0007249427334642775	0.000722834707126364	0.0007424554930378103	0.0007400294901985134	0.0007609474226930349	0.0007581705327140677	0.0007991896855734255	0.0007956386857003811	0.04849407077782074	0.04774921277559475	-4.4545834310631e-06	-0.00013436207923891996	-4.439250677099049e-06	-0.00013389960272608414
13.178732513703073	0.0006937367479225254	0.0006921557310831407	0.0007246156311960932	0.0007225083987745567	0.0007421056825009102	0.0007396808836673668	0.0007605727825898281	0.0007577975783229914	0.0007987609654204354	0.0007952128117367207	0.048452871661834734	0.04770865426921615	-4.409199484223768e-06	-0.00013379451521292052	-4.394024149389532e-06	-0.0001333340288844631
13.258141006655675	0.0006934489975065983	0.0006918681555762148	0.0007242899066341972	0.0007221834648424465	0.0007417573558382007	0.0007393337558076835	0.0007601997441309929	0.0007574262180645416	0.0007983341091071279	0.0007947887883309298	0.04841183874235639	0.047668259355471046	-4.364121153236505e-06	-0.00013322456293202167	-4.3491021628604826e-06	-0.00013276607475556923
13.338027975724735	0.0006931624550383613	0.0006915817875124068	0.0007239655656058014	0.0007218599111440449	0.0007414105193013085	0.000738988112850226	0.0007598283140125927	0.0007570564586055942	0.0007979091242291631	0.0007943666230319685	0.04837097326402609	0.047628029259900645	-4.3193463552292435e-06	-0.0001326522064696578	-4.304482642225778e-06	-0.0001321957244719285
13.418396303969553	0.0006928771256184223	0.0006912966319919876	0.0007236426139740089	0.0007215377435292054	0.0007410651791835795	0.0007386439610673212	0.0007594584989787912	0.0007566883066608491	0.000797486018444254	0.0007939463234502701	0.04833027648693478	0.04758796522326137	-4.2748730205693225e-06	-0.00013207742977100478	-4.260163525390999e-06	-0.00013162296203830803
13.49924889182131	0.0006925930143736402	0.0006910126941415901	0.000723321057638074	0.0007212169678838831	0.0007407213418204139	0.0007383013067731944	0.0007590903058222742	0.0007563217689932453	0.00079706479947277	0.0007935278972583386	0.048289749686829475	0.04754806850172132	-4.230699092741194e-06	-0.0001315002166504542	-4.216142763323327e-06	-0.00013104777132905143
13.580588657187745	0.0006923101264572647	0.0006907299791143504	0.0007230009025336712	0.0007208975901304041	0.000740379013589614	0.0007379601563243155	0.0007587237413846817	0.0007559568524143913	0.0007966454750983587	0.0007931113521913608	0.04824939415531761	0.04750834036706369	-4.1868225282397364e-06	-0.0001309205507900868	-4.172418319953533e-06	-0.00013047013608680214
13.662418535558457	0.0006920284670490664	0.0006904484920900416	0.0007226821546331579	0.0007205796162277283	0.0007400382009117266	0.0007376205161197408	0.0007583588125570373	0.0007555935637849912	0.000796228053168561	0.0007926966960478169	0.0482092112000782	0.04746878210689428	-4.143241296531222e-06	-0.00013033841573958926	-4.12898817214475e-06	-0.00012989003992253112
13.744741480110864	0.0006917480413554714	0.000690168238275209	0.0007223648199458435	0.0007202630521717175	0.0007396989102503913	0.0007372823926014575	0.000757995526280184	0.000755231910015278	0.0007958125415954429	0.000792283936690103	0.04816920214507183	0.047429395024849115	-4.0999533799596435e-06	-0.00012975379491483863	-4.0858503095857895e-06	-0.00012930746631387158
13.827560461816718	0.000691468854609695	0.0006898892229033068	0.0007220489045182575	0.0007199479039954053	0.0007393611481126907	0.0007369457922547355	0.0007576338895452249	0.0007548718980654502	0.0007953989483562294	0.00079187308204516	0.04812936833075744	0.047390180440806326	-4.056956773641762e-06	-0.00012916667159593165	-4.043002734679252e-06	-0.0001287223986028707
13.910878469549415	0.0006911909120718773	0.0006896114512348366	0.0007217344144344254	0.0007196341777692719	0.0007390249210495085	0.0007366107216084829	0.0007572739093939724	0.0007545135349461182	0.0007949872814939537	0.0007914641401051129	0.048089711114310506	0.04735113969110141	-4.0142494854072605e-06	-0.0001285770289266852	-4.000443462512035e-06	-0.0001281348199964616
13.9946985101918	0.000690914219029212	0.0006893349285574771	0.0007214213558161355	0.0007193218796015107	0.0007386902356558824	0.0007362771872355952	0.0007569155929193904	0.000754156827718744	0.0007945775491181017	0.0007910571189279087	0.04805023186984399	0.04731227412874697	-3.971829535692056e-06	-0.0001279848499127767	-3.958170520723496e-06	-0.0001275447135635488
14.079023608744702	0.0006906387807960892	0.0006890596601862301	0.0007211097348232253	0.0007190110156383156	0.0007383570985713721	0.0007359451957533269	0.0007565589472660614	0.0007538017834961031	0.000794169759405283	0.0007906520266379803	0.04801093198863513	0.0472735851236518	-3.929694957485394e-06	-0.00012739011742102235	-3.916181949444736e-06	-0.00012695206223475863
14.163856808436103	0.0006903646027142175	0.0006887856514635446	0.0007207995576538475	0.0007187015920641464	0.000738025516480416	0.0007356147538236412	0.0007562039796306337	0.0007534484094427301	0.0007937639205998875	0.0007902488714268939	0.0479718128793527	0.0472350740628485	-3.887843796236169e-06	-0.0001267928141781005	-3.874475801241353e-06	-0.00012635684880130116
14.24920117083096	0.0006900916901527665	0.0006885129077594628	0.0007204908305447594	0.0007183936151020195	0.0007376954961127061	0.0007352858681535876	0.0007558506972622952	0.0007530967127753892	0.0007933600410147712	0.0007898476615540287	0.04793287596828897	0.047196742350719245	-3.846274109759254e-06	-0.0001261929227685532	-3.833050140997218e-06	-0.00012575905591299952
14.335059775941703	0.0006898200485084927	0.0006882414344717465	0.0007201835597715972	0.0007180870910137797	0.0007373670442435535	0.0007349585454956622	0.0007554991074632361	0.0007527467007635319	0.000792958129031934	0.0007894484053472439	0.047894122699595545	0.047158591409230455	-3.8049839681704445e-06	-0.00012559042563409228	-3.791903045840747e-06	-0.00012515866607709647
14.421435722339384	0.0006895496832058802	0.0006879712370260224	0.0007198777516491686	0.0007177820261003967	0.0007370401676942696	0.0007346327926481913	0.0007551492175891319	0.000752398380729778	0.0007925581931032214	0.0007890511112035762	0.047855554535521844	0.047120622678164005	-3.763971453807531e-06	-0.00012498530507237815	-3.751032605080716e-06	-0.00012455566165739396
14.50833212726552	0.0006892805996972635	0.0006877023208759062	0.0007195734125317283	0.0007174784267022369	0.0007367148733325359	0.0007343086164556965	0.0007548010350496133	0.000752051760050381	0.0007921602417510165	0.0007886557875899191	0.047817172956658986	0.04708283761536119	-3.723234661147899e-06	-0.00012437754323532668	-3.7104369201255982e-06	-0.00012395002487283757
14.595752126744532	0.0006890128034629686	0.0006874346915031466	0.0007192705488132761	0.0007171762991993638	0.0007363911680727945	0.0007339860238092851	0.0007544545673087591	0.0007517068461557184	0.0007917642835689603	0.0007882624430437378	0.047778979462182986	0.047045237696960354	-3.682771696710517e-06	-0.0001237671221274439	-3.6701141043751426e-06	-0.00012334173779526836
14.683698875697011	0.0006887463000114394	0.0006871683544177543	0.0007189691669278397	0.0007168756500118206	0.0007360690588766273	0.000733665021647028	0.0007541098218855817	0.0007513636465307723	0.0007913703272226654	0.0007878710861737735	0.047740975570108785	0.04700782441764567	-3.642580679022976e-06	-0.00012315402360568717	-3.630062283196088e-06	-0.00012273078234975587
14.772175548053516	0.0006884810948793699	0.0006869033151581374	0.0007186692733497694	0.000716576485599925	0.0007357485527531464	0.0007333456169543465	0.0007537668063545222	0.0007510221687156222	0.0007909783814504462	0.0007874817256607633	0.04770316281754012	0.04697059929089553	-3.6026597384775094e-06	-0.0001225382293762456	-3.5902795937807833e-06	-0.000122117140311212
14.861185336869132	0.0006882171936318398	0.0006866395792912388	0.0007183708745940357	0.0007162788124645665	0.0007354296567593904	0.0007330278167644099	0.0007534255283459569	0.000750682420305947	0.0007905884550640608	0.0007870943702581767	0.0476655427609305	0.04693356384923864	-3.563007017317113e-06	-0.00012191972099473425	-3.5507641851168295e-06	-0.00012150079330444652
14.95073145443871	0.000687954601862438	0.0006863771524126637	0.0007180739772165197	0.0007159826371474971	0.0007351123780007136	0.0007327116281585209	0.000753085995546695	0.0007503444089535187	0.0007902005569494523	0.0007867090287929442	0.047628116976342554	0.0468967196445087	-3.5236206695253916e-06	-0.00012129847986408482	-3.5115142179064154e-06	-0.00012088172280266818
15.040817132412794	0.0006876933251933998	0.0006861160401468186	0.000717778587814317	0.000715687966231636	0.0007347967236311942	0.0007323970582665214	0.0007527482157004979	0.0007500081423667185	0.0007898146960675118	0.0007863257101662132	0.04759088705971504	0.046860068248107616	-3.4844988607450264e-06	-0.00012067448723304675	-3.472527864450091e-06	-0.00012025991012490356
15.131445621914246	0.0006874333692757318	0.0006858562481470391	0.0007174847130260348	0.0007153948063413662	0.0007344827008540299	0.0007320841142671908	0.0007524121966085909	0.0007496736283110437	0.0007894308814548401	0.0007859444233541003	0.04755385462713235	0.04682361125127023	-3.445639768219662e-06	-0.00012004772419485499	-3.433803308615542e-06	-0.00011963533643563617
15.222620193655578	0.000687174739789345	0.0006855977820957273	0.0007171923595320991	0.0007151031641428417	0.0007341703169219542	0.0007317728033886543	0.0007520779461301901	0.0007493408746096324	0.0007890491222245293	0.0007855651774084629	0.047517021315095574	0.0467873502653344	-3.407041580701098e-06	-0.00011941817168573121	-3.395338745742181e-06	-0.00011900798274333546
15.31434413805701	0.0006869174424431795	0.0006853406477044783	0.0007169015340550538	0.0007148130463442879	0.0007338595791376389	0.0007314631329087892	0.0007517454721830283	0.0007490098891437833	0.0007886694275669437	0.0007851879814576716	0.047480388780807015	0.04675128692201575	-3.368702498394646e-06	-0.00011878581048357928	-3.357132382563084e-06	-0.00011837782989795875
15.406620765365147	0.0006866614829753386	0.0006850848507142168	0.0007166122433598758	0.0007145244596963153	0.0007335504948541183	0.0007311551101556446	0.0007514147827438935	0.0007486806798534912	0.0007882918067505244	0.0007848128447074022	0.04744395870244613	0.04671542287368385	-3.3306207328637205e-06	-0.00011815062120634767	-3.31918243714948e-06	-0.00011774485859109007
15.499453405772549	0.0006864068671532073	0.0006848303968953206	0.0007163244942542745	0.000714237410992221	0.0007332430714751995	0.0007308487425078496	0.0007510858858491616	0.0007483532547379753	0.0007879162691225845	0.0007844397764414251	0.047407732779460435	0.0466797597936455	-3.292794506950039e-06	-0.00011751258430992007	-3.28148713879756e-06	-0.00011710904935249844
15.592845409537835	0.0006861536007735919	0.0006845772920477622	0.0007160382935890174	0.0007139519070683126	0.0007329373164558973	0.0007305440373950477	0.0007507587895953552	0.0007480276218562349	0.000787542824110143	0.0007840687860224266	0.047371712732854176	0.04664429937643245	-3.2552220547172467e-06	-0.00011687168008736593	-3.2440447279842403e-06	-0.00011647038254969377
15.686800147106629	0.0006859016896628343	0.0006843255420012253	0.0007157536482582299	0.0007136679548042103	0.0007326332373028495	0.0007302410022983103	0.0007504335021396841	0.0007477037893275837	0.0007871714812207381	0.0007836998828928112	0.0473359003054874	0.04660904333809167	-3.2179016214006068e-06	-0.00011622788866808009	-3.2068534563142563e-06	-0.00011582883838734404
15.781321009233178	0.0006856511396769421	0.0006840751526152413	0.0007154705651997192	0.0007133855611231693	0.0007323308415747549	0.0007299396447505728	0.0007501100317006092	0.0007473817653322108	0.0007868022500432724	0.0007833330765755395	0.047300297262373336	0.04657399341648078	-3.1808314632491425e-06	-0.00011558119001353617	-3.169911586378346e-06	-0.00011518439690313964
15.87641140710273	0.0006854019567017174	0.0006838261297793177	0.0007151890513952948	0.0007131047329924011	0.0007320301368828122	0.0007296399723370694	0.000749788386558412	0.000747061558111745	0.0007864351402488679	0.0007829683766749692	0.0472649053909867	0.04653915137157115	-3.1440098475308403e-06	-0.0001149315639180637	-3.1332173917419763e-06	-0.0001145370379682098
15.972074772454643	0.0006851541466528753	0.0006835784794130626	0.0007149091138710846	0.0007128254774233907	0.0007317311308911532	0.0007293419926957674	0.0007494685750557582	0.0007467431759698157	0.0007860701615917203	0.0007826057928777014	0.04722972650156996	0.04650451898574989	-3.1074350524498175e-06	-0.00011427899000715502	-3.0967691568542684e-06	-0.00011388674128520737
16.06831455770623	0.0006849077154761677	0.0006833322074663112	0.0007146307596978589	0.0007125478014722195	0.0007314338313172902	0.0007290457135178122	0.00074915060559828	0.0007464266272726277	0.0007857073239099742	0.0007822453349534432	0.04719476242745282	0.046470098064132506	-3.071105367038335e-06	-0.00011362344773446775	-3.060565176963865e-06	-0.00011323348638606068
16.165134236077357	0.000684662669147508	0.0006830873199192539	0.0007143539959913585	0.0007122717122398955	0.0007311382459325652	0.0007287511425479735	0.0007488344866551607	0.0007461119204495442	0.0007853466371266104	0.0007818870127558839	0.047160015025369616	0.04643589043487638	-3.0350190911099598e-06	-0.00011296491638104755	-3.024603758063852e-06	-0.00011257725263078
16.262537301715792	0.00068441901367309	0.0006828438227825587	0.0007140788299126202	0.0007119972168726765	0.0007308443825626017	0.0007284582875850951	0.0007485202267597239	0.0007457990639936692	0.0007849881112503379	0.0007815308362235779	0.0471254861757845	0.04640189794950216	-2.9991745351802025e-06	-0.00011230337505341303	-2.9888832168041557e-06	-0.00011191801920548694
16.36052726982327	0.0006841767550895111	0.0006826017220974987	0.0007138052686683097	0.0007117243225624061	0.0007305522490877639	0.0007281671564825533	0.0007482078345100354	0.0007454880664624465	0.0007846317563765091	0.0007811768153808447	0.04709117778322353	0.04636812248321915	-2.9635700203997292e-06	-0.00011163880268205695	-2.9534018804390667e-06	-0.00011125576512138746
16.459107676782416	0.0006839358994638866	0.0006823610239360691	0.0007135333195110497	0.00071145303654684	0.0007302618534436153	0.0007278777571487118	0.0007478973185695014	0.0007451789364782518	0.0007842775826880312	0.000780824960338673	0.04705709177660746	0.04633456593525402	-2.928203878484973e-06	-0.00011097117801958656	-2.9181580867361674e-06	-0.00011059046921185756
16.55828208028434	0.0006836964528939734	0.0006821217344011158	0.0007132629897397604	0.0007111833661099885	0.0007299732036213883	0.0007275900975473929	0.0007475886876674883	0.0007448716827290073	0.0007839256004563096	0.0007804752812956478	0.047023230109596456	0.04630123022918746	-2.893074451639204e-06	-0.00011030047963897505	-2.8831501839221216e-06	-0.0001099221101319714
16.658054059457015	0.0006834584215082809	0.0006818838596264497	0.0007129942866999909	0.0007109153185824467	0.0007296863076684525	0.0007273041856983382	0.0007472819505999327	0.0007445663139687885	0.0007835758200421839	0.0007801277885388782	0.04698959476093262	0.04626811731329581	-2.858180092480539e-06	-0.0001096266859315076	-2.8483765306067804e-06	-0.00010925066635594782
16.758427214994473	0.0006832218114661943	0.0006816474057769735	0.0007127272177842654	0.0007106489013417431	0.0007294011736887943	0.0007270200296776911	0.0007469771162299773	0.0007442628390184543	0.0007832282518968971	0.0007797824924449518	0.046956187734796456	0.04623522916089836	-2.8235191639842602e-06	-0.00010894977510544912	-2.8138354957033852e-06	-0.000108576116175374
16.859405169286727	0.0006829866289580812	0.0006814123790487927	0.0007124617904324192	0.000710384121812674	0.0007291178098434919	0.0007267376376184672	0.0007466741934885952	0.0007439612667662649	0.0007828829065630577	0.0007794394034808858	0.04692301106116139	0.04620256777070726	-2.789090039418199e-06	-0.00010826972518448996	-2.7795254583934392e-06	-0.00010789843769842822
16.960991566550526	0.0006827528802054088	0.0006811787856693376	0.0007121980121319472	0.0007101209874676522	0.0007288362243512037	0.000726457017711041	0.0007463731913752346	0.0007436616061685237	0.0007825397946756305	0.0007790985322051039	0.04689006679615784	0.04617013516718869	-2.7548911022308442e-06	-0.00010758651400452623	-2.745444807998338e-06	-0.00010721760884613296
17.063190072960847	0.0006825205714608575	0.0006809466318974796	0.0007119358904183508	0.0007098595058270576	0.0007285564254886598	0.0007261781782036357	0.0007460741189584695	0.000743363866250221	0.0007821989269629363	0.0007787598892684245	0.046857357022445235	0.04613793340092361	-2.7209207460370324e-06	-0.00010690011921332676	-2.711591943966793e-06	-0.00010653360735221606
17.166004376783235	0.0006822897090084267	0.0006807159240236422	0.0007116754328754854	0.0007095996844595809	0.0007282784215911522	0.0007259011274028111	0.0007457769853766497	0.0007430680561056794	0.0007818603142476604	0.0007784234854150548	0.04682488384958434	0.046105964548979805	-2.687177374527741e-06	-0.00010621051826817385	-2.677965275794166e-06	-0.0001058464107608903
17.26943818850684	0.0006820602991635465	0.0006804866683699171	0.0007114166471359133	0.00070934153098258	0.0007280022210530383	0.0007256258736739638	0.0007454817998385691	0.0007427741848992158	0.0007815239674478824	0.0007780893314836082	0.04679264941442253	0.04607423071528686	-2.6536594013915928e-06	-0.00010551768843375386	-2.644563222930097e-06	-0.00010515599642454965
17.37349524097843	0.0006818323482731832	0.0006802588712901735	0.0007111595408812574	0.0007090850530624326	0.0007277278323282427	0.000725352425441829	0.0007451885716241327	0.0007424822618658052	0.0007811898975781151	0.0007777574384081288	0.046760655881478645	0.046042734031018905	-2.6203652502628134e-06	-0.0001048216067804919	-2.6113842147368685e-06	-0.00010446234150193745
17.478179289537028	0.0006816058627159464	0.0006800325391701699	0.0007109041218425592	0.0007088302584148965	0.0007274552639307688	0.0007250807911909879	0.0007448973100850404	0.0007421922963117562	0.0007808581157503625	0.0007774278172191367	0.046728905443340546	0.04601147665498155	-2.5872933546318942e-06	-0.00010412225018166521	-2.5784266903974666e-06	-0.00010376542295592595
17.583494112149474	0.0006813808489021939	0.000679807678427664	0.0007106503978006398	0.0007085771548054678	0.000727184524435216	0.0007248109794663833	0.0007446080246454732	0.0007419042976153926	0.00078052863317519	0.0007771004790446829	0.04669740032106334	0.045980460774008594	-2.5544421578069937e-06	-0.00010341959531295908	-2.545689098880019e-06	-0.00010306521755248932
17.689443509546752	0.0006811573132741295	0.0006795842955125149	0.0007103983765864569	0.0007083257500497418	0.0007269156224772933	0.000724542998873831	0.0007443207248027849	0.0007416182752277406	0.0007802014611628066	0.0007767754351114185	0.04666614276457873	0.04594968860336232	-2.5218101128371764e-06	-0.00010271361864985784	-2.5131698988579976e-06	-0.00010236170185826121
17.79603130536116	0.0006809352623059078	0.0006793623969067917	0.0007101480660814736	0.0007080760520137808	0.000726648566754351	0.0007242768580805487	0.0007440354201282111	0.0007413342386732301	0.0007798766111241699	0.0007764526967456839	0.04663513505310932	0.04591916238714139	-2.4893956824191717e-06	-0.00010200429646442521	-2.4808675586109052e-06	-0.00010165485223725956
17.90326134626431	0.0006807147025037321	0.0006791419891248781	0.0007098994742180255	0.0007078280686144823	0.0007263833660259098	0.0007240125658156842	0.000743752120267581	0.0007410521975504018	0.0007795540945721027	0.0007761322753746117	0.046604379495589994	0.04588888439869632	-2.4571973388873986e-06	-0.00010129160482560962	-2.4487805560333836e-06	-0.00010094464485166377
18.011137502105942	0.000680495640405945	0.0006789230787135658	0.0007096526089796837	0.000707581807819942	0.0007261200291141917	0.0007237501308708407	0.0007434708349420324	0.0007407721615326147	0.0007792339231224186	0.0007758141825272364	0.04657387843109659	0.045858856941050755	-2.4252135640994744e-06	-0.00010057551959535838	-2.4169073784999044e-06	-0.000100231055657235
18.119663666053608	0.0006802780825831307	0.0006787056722521641	0.0007094074784016365	0.0007073372776498362	0.0007258585649046693	0.0007234895621006284	0.0007431915739487495	0.0007404941403687799	0.0007789161084950807	0.0007754984298356384	0.04654363422927997	0.045829082347330394	-2.3934428493746322e-06	-9.985601642628628e-05	-2.38524652281533e-06	-9.951406040134558e-05
18.228843754733095	0.000680062035638203	0.0006784897763525904	0.0007091640905710579	0.0007070944861757912	0.0007255989823466086	0.0007232308684231999	0.0007429143471616977	0.0007402181438840874	0.0007786006625153606	0.0007751850290360869	0.046513649290811435	0.04579956298119994	-2.3618836954633626e-06	-9.913307076139799e-05	-2.353796495185856e-06	-9.879363462295121e-05
18.338681708369887	0.0006798475062064941	0.0006782753976594667	0.0007089224536274843	0.0007068534415217619	0.0007253412904536208	0.000722974058820803	0.0007426391645323695	0.0007399441819807472	0.0007782875971150198	0.0007748739919702071	0.046483926047832136	0.04577030123730512	-2.3305346124476677e-06	-9.840665783025782e-05	-2.3225558111144955e-06	-9.806975364839987e-05
18.44918149093129	0.0006796345009558443	0.0006780625428502126	0.0007086825757631979	0.000706614151864413	0.0007250854983042231	0.0007227191423403367	0.0007423660360905443	0.0007396722646387411	0.0007779769243335134	0.0007745653305861638	0.04645446696441015	0.04574129954172517	-2.299394119688585e-06	-9.767675264704678e-05	-2.2915229953433987e-06	-9.73423925894612e-05
18.56034709026951	0.0006794230265866882	0.0006778512186351382	0.0007084444652236084	0.0007063766254335034	0.000724831615042402	0.0007224661280939151	0.0007420949719450551	0.0007394024019165836	0.0007776686563192041	0.000774259056939864	0.04642527453700852	0.04571256035243095	-2.2684607457693767e-06	-9.69433300092859e-05	-2.260696581815689e-06	-9.661152634257708e-05
18.672182518265565	0.0006792130898321322	0.0006776414317575265	0.0007082081303076334	0.0007061408705122677	0.000724579649878181	0.0007222150252594274	0.0007418259822845587	0.0007391346039520855	0.0007773628053305939	0.0007739551831961683	0.04639635129495739	0.04568408615975016	-2.23773302842397e-06	-9.620636449469977e-05	-2.230075113589594e-06	-9.587712958528116e-05
18.784691810974078	0.0006790046974580405	0.000677433188993725	0.0007079735793680925	0.0007059068954378096	0.0007243296120881998	0.0007219658430811197	0.0007415590773783269	0.0007388688809631386	0.0007770593837375817	0.0007736537216301332	0.04636769980093635	0.045655879486843645	-2.2072095144788466e-06	-9.546583045932922e-05	-2.1996571427733945e-06	-9.513917677414496e-05
18.897879028768923	0.0006787978562631073	0.0006772264971532237	0.000707740820812091	0.0007056747086014874	0.0007240815110162911	0.000721718590870166	0.0007412942675770356	0.0007386052432484982	0.0007767584040227288	0.0007733546846282578	0.04633932265146547	0.0456279428901879	-2.176888759768906e-06	-9.472170203458918e-05	-2.1694412304690443e-06	-9.43976421425019e-05
19.01174825648978	0.0006785925730789374	0.0006770213630787417	0.0007075098631014219	0.0007054443184493161	0.0007238353560740767	0.0007214732780052625	0.0007410315633135783	0.0007383437011885879	0.0007764598787825562	0.0007730580846897653	0.04631122247740244	0.045600278960064	-2.1467693291110125e-06	-9.397395312607526e-05	-2.139425946714058e-06	-9.365249969880973e-05
19.126303603589555	0.0006783888547701097	0.0006768177936462962	0.0007072807147529484	0.0007052157334823518	0.0007235911567415493	0.0007212299139332072	0.0007407709751038685	0.000738084265246297	0.0007761638207288425	0.0007727639344278817	0.04628340194445206	0.045572890321059434	-2.116849796225933e-06	-9.322255741078811e-05	-2.1096098704242658e-06	-9.290372322373619e-05
19.241549204282624	0.0006781867082342527	0.0006766157957652847	0.0007070533843390138	0.0007049889622571013	0.0007233489225676834	0.0007209885081695071	0.0007405125135476757	0.0007378269459678081	0.0007758702426899616	0.0007724722465711553	0.04625586375367987	0.04554577963257425	-2.087128743647696e-06	-9.246748833346974e-05	-2.079991589307509e-06	-9.215128626749447e-05
19.357489217694134	0.0006779861404021076	0.0006764153763785529	0.0007068278804878364	0.000704764013385918	0.0007231086631710368	0.0007207490702989758	0.0007402561893294551	0.0007375717539834203	0.0007755791576122269	0.0007721830339647827	0.0462286106420383	0.04551894958933939	-2.0576047627105833e-06	-9.170871910638145e-05	-2.050569699827212e-06	-9.139516214812238e-05
19.474127828010037	0.0006777871582375892	0.0006762165424624638	0.0007066042118839134	0.0007045408955374078	0.0007228703882403621	0.0007205116099763457	0.000740002013219195	0.0007373187000083881	0.0007752905785612586	0.0007718963095719568	0.04620164538290152	0.04549240292194095	-2.0282764534628253e-06	-9.09462227055291e-05	-2.021342807128658e-06	-9.06353239486235e-05
19.59146924462811	0.0006775897687378459	0.0006760193010269624	0.0007063823872684273	0.0007043196174368354	0.0007226341075352272	0.0007202761369268829	0.0007397499960732724	0.0007370677948437707	0.0007750045187233739	0.0007716120864752379	0.046174970786607296	0.045466142397356156	-1.9991424246006834e-06	-9.017997186827609e-05	-1.992309524988245e-06	-8.987174451474678e-05
19.709517702309874	0.0006773939789333155	0.0006758236591156389	0.0007061624154396544	0.0007041001878665343	0.0007223998308866409	0.00072004266094701	0.0007395001488353226	0.0007368190493772921	0.0007747209914069972	0.0007713303778779438	0.046148589701012106	0.045440170819497624	-1.9702012933994935e-06	-8.940993909023476e-05	-1.963468475723717e-06	-8.910439645157253e-05
19.828277461333414	0.0006771997958877793	0.0006756296238057889	0.0007059443052533803	0.0007038826156663219	0.0007221675681976888	0.0007198111919049393	0.0007392524825371186	0.0007365724745842153	0.0007744400100440933	0.0007710511971055639	0.04612250501205056	0.04541449102976779	-1.941451685683309e-06	-8.863609662418392e-05	-1.9348182901755134e-06	-8.833325212248555e-05
19.94775280764713	0.0006770072266984047	0.0006754372022084635	0.0007057280656233057	0.0007036669097339096	0.0007219373294441637	0.0007195817397413008	0.0007390070082994566	0.0007363280815282174	0.0007741615881916148	0.0007707745576071853	0.04609671964431193	0.04538910590762069	-1.9128922357641853e-06	-8.785841647734882e-05	-1.906357607637816e-06	-8.755828364642726e-05
20.067948053024427	0.000676816278495793	0.0006752464014685231	0.0007055137055214683	0.0007034530790253213	0.000721709124675217	0.0007193543144697899	0.0007387637373330603	0.0007360858813622872	0.0007738857395329819	0.0007705004729569515	0.04607123656162046	0.04536401837113943	-1.8845215863450351e-06	-8.707687040729328e-05	-1.8780850757692084e-06	-8.67794628937879e-05
20.188867535219305	0.0006766269584440191	0.0006750572287646852	0.0007053012339786614	0.0007032411325553173	0.0007214829640140101	0.0007191289261778161	0.0007385226809394936	0.000735845885329629	0.0007736124778795786	0.000770228956855539	0.04604605876762894	0.04533923137761488	-1.8563383884693217e-06	-8.629142991961603e-05	-1.8499993505397688e-06	-8.599676148426938e-05
20.31051561812294	0.0006764392737406725	0.0006748696913095707	0.0007050906600848598	0.0007030310793978182	0.0007212588576583778	0.0007189055850271625	0.0007382838505120902	0.0007356081047645835	0.000773341817172279	0.0007699600231316601	0.04602118930642264	0.04531474792414426	-1.8283413015006758e-06	-8.550206626692369e-05	-1.8220990962124206e-06	-8.521015078588601e-05
20.432896691921076	0.0006762532316168784	0.0006746837963497347	0.0007048819929896336	0.0007028229286863223	0.0007210368158814843	0.0007186843012546395	0.0007380472575368784	0.0007353725510935462	0.0007730737714829808	0.000769693685743576	0.04599663126313378	0.045290571048234404	-1.800528993033991e-06	-8.470875044494508e-05	-1.7943829852540283e-06	-8.441960191096776e-05
20.55601517325261	0.0006760688393373374	0.0006744995511657115	0.0007046752419025888	0.0007026166896143449	0.000720816849032509	0.0007184650851727665	0.000737812913593544	0.0007351392358359189	0.0007728083550161863	0.0007694299587806542	0.0459723877645662	0.04526670382841704	-1.772900138820397e-06	-8.39114531889229e-05	-1.7668496982556e-06	-8.362508571244098e-05
20.679875505368887	0.0006758861042003397	0.0006743169630720384	0.0007044704160937867	0.0007024123714358413	0.0007205989675373183	0.000718247947170442	0.0007375808303563824	0.0007349081706050542	0.0007725455821105862	0.0007691688564649306	0.04594846197983348	0.04524314938487611	-1.7454534227468767e-06	-8.311014497253133e-05	-1.7394979239175427e-06	-8.282657278307903e-05
20.804482158294064	0.0006757050335377895	0.0006741360394172853	0.0007042675248941842	0.0007022099834656465	0.0007203831818991595	0.0007180328977136318	0.0007373510195952779	0.0007346793671092262	0.0007722854672406841	0.0007689103931527099	0.04592485712100482	0.04521991088008514	-1.7181875367482287e-06	-8.230479600379592e-05	-1.7123263589659612e-06	-8.202403345144993e-05
20.92983962898646	0.0006755256347152144	0.0006739567875840745	0.0007040665776960634	0.0007020095350799073	0.0007201695026993533	0.0007178199473460594	0.0007371234931766878	0.0007344528371526052	0.0007720280250184357	0.0007686545833361805	0.04590157644376739	0.04519699151945831	-1.6911011807567607e-06	-8.14953762225401e-05	-1.6853337080919434e-06	-8.121743777894652e-05
21.055952441500814	0.0006753479151317794	0.0006737792149891012	0.000703867583953476	0.0007018110357165274	0.0007199579405980001	0.0007176091066899099	0.0007368982630646476	0.0007342285926362524	0.0007717732701949236	0.000768401441645067	0.04587862324809717	0.045174394552009466	-1.664193062660222e-06	-8.068185529808147e-05	-1.6585186839125285e-06	-8.040675555778809e-05
21.18282514715158	0.0006751718822202827	0.0006736033290831384	0.0007036705531826758	0.000701614494875602	0.0007197485063346856	0.0007174003864465302	0.0007366753413217763	0.0007340066455591191	0.0007715212176620461	0.0007681509828482933	0.04585600087894199	0.04515212327102835	-1.6374618982293795e-06	-7.986420262587335e-05	-1.6318800069056554e-06	-7.95919563078562e-05
21.31046232467717	0.0006749975434471604	0.0006734291373510483	0.0007034754949625684	0.000701419922119868	0.0007195412107292044	0.0007171937973971502	0.0007364547401103103	0.0007337870080190663	0.0007712718824542449	0.0007679032218556845	0.04583371272691906	0.045130181014762495	-1.610906411052531e-06	-7.904238732375779e-05	-1.605416405343809e-06	-7.877300927272568e-05
21.438868580405217	0.000674824906312477	0.0006732566473117838	0.000703282418935156	0.0007012273270751507	0.0007193360646822843	0.0007169893504036031	0.0007362364716931428	0.0007335696922138981	0.0007710252797502566	0.0007676581737196944	0.04581176222902416	0.04510857116711899	-1.5845253324908368e-06	-7.821637822982841e-05	-1.5791266152398106e-06	-7.794988341763842e-05
21.568048548418737	0.0006746539783499132	0.0006730858665183827	0.0007030913348059863	0.0007010367194308137	0.0007191330791763221	0.0007167870564090575	0.000736020548434879	0.000733354710442405	0.0007707814248748906	0.0007674158536371551	0.045790152869353506	0.04508729715837388	-1.5583174016262774e-06	-7.738614389940501e-05	-1.5530093803043168e-06	-7.71225474264503e-05
21.69800689072348	0.0006744847671267449	0.0006729168025579571	0.0007029022523446009	0.0007008481089402104	0.0007189322652761237	0.000716586926438754	0.0007358069828029024	0.0007331420751054212	0.0007705403333008337	0.0007671762769510578	0.04576888817983939	0.04506636246589545	-1.5322813651987705e-06	-7.65516526017862e-05	-1.5270634518803339e-06	-7.629096969827276e-05
21.828748297416116	0.0006743172802438199	0.0006727494630516785	0.0007027151813849919	0.0007006615054211404	0.0007187336341296561	0.0007163889716007536	0.000735595787368462	0.0007329317987069005	0.00077030202065049	0.0007669394591523634	0.04574797174100051	0.045045770614883844	-1.5064159775437201e-06	-7.571287231653012e-05	-1.5012875888790328e-06	-7.54551183441976e-05
21.960277486853503	0.0006741515253355278	0.000672583855654756	0.0007025301318260591	0.0007004769187563085	0.0007185371969688068	0.0007161932030866929	0.0007353869748077693	0.0007327238938550029	0.0007700665026978471	0.0007667054158818412	0.045727407182702316	0.045025525179119986	-1.4807200005430114e-06	-7.486977073092871e-05	-1.4756805577337793e-06	-7.461496118418842e-05
22.092599205822967	0.0006739875100697604	0.0006724199880564082	0.0007023471136320674	0.0007002943588937852	0.0007183429651101502	0.0007159996321725476	0.0007351805579031122	0.000732518373263199	0.0007698337953703718	0.0007664741629319383	0.0457071981849368	0.04500562978173181	-1.4551922035799074e-06	-7.402231523698233e-05	-1.4502411323589343e-06	-7.37704657447491e-05
22.225718229713628	0.0006738252421478664	0.0006722578679798259	0.0007021661368331065	0.0007001138358474673	0.0007181509499557217	0.0007158082702194003	0.0007349765495439807	0.0007323152497513835	0.0007696039147509376	0.0007662457162486759	0.04568734847861316	0.04498608809597326	-1.4298313634566497e-06	-7.317047292695888e-05	-1.4249680940587803e-06	-7.292159925409436e-05
22.359639362688714	0.0006736647293046065	0.0006720975031821369	0.0007019872115255631	0.0006999353596975506	0.0007179611629938076	0.0007156191286742295	0.0007347749627282194	0.0007321145362470163	0.0007693768770797899	0.0007660200919335865	0.04566786184636443	0.04496690384601863	-1.4046362643601977e-06	-7.231421059109011e-05	-1.3998602314958634e-06	-7.206832863959622e-05
22.494367437858962	0.0006735059793080866	0.0006719389014543499	0.0007018103478725774	0.0006997589405909909	0.0007177736157997311	0.0007154322190706898	0.0007345758105631777	0.0007319162457862628	0.0007691526987565299	0.0007657973062456677	0.04564874212336929	0.04494808080777036	-1.3796056977989114e-06	-7.145349471368578e-05	-1.3749163406402524e-06	-7.121062052495297e-05
22.629907317457054	0.000673348999959701	0.0006717820706213075	0.0007016355561045225	0.0006995845887419826	0.0007175883200366629	0.0007152475530299168	0.000734379106266895	0.0007317203915151667	0.0007689313963421495	0.0007655773756033865	0.045629993198188556	0.04492962280968462	-1.3547384625548463e-06	-7.058829147024714e-05	-1.3501352247005834e-06	-7.034844122585926e-05
22.766263893012997	0.0006731937990940512	0.0006716270185416155	0.0007014628465194685	0.0006994123144324262	0.0007174052874564217	0.0007150651422613289	0.000734184863169286	0.0007315269866908242	0.0007687129865610812	0.000765360316586698	0.045611619013618106	0.044911533733609586	-1.3300333646304105e-06	-6.971856672374765e-05	-1.3255156940832936e-06	-6.948175674750812e-05
22.903442085530802	0.0006730403845788718	0.0006714737531075787	0.0007012922294836613	0.0006992421280124094	0.0007172245299003044	0.0007148849985634466	0.000733993094713356	0.0007313360446825859	0.0007684974863032981	0.0007651461459391138	0.045593623567560096	0.0448938175156409	-1.305489217177675e-06	-6.884428602074721e-05	-1.3010565663362436e-06	-6.861053278059415e-05
23.041446845665973	0.0006728887643149362	0.000671322282245119	0.0007011237154319978	0.0006990740399006824	0.0007170460592999076	0.000714707133824713	0.000733803814456423	0.0007311475789732687	0.0007682849126264389	0.0007649348805697946	0.045576010913904993	0.04487647814699511	-1.2811048404545722e-06	-6.796541458783945e-05	-1.2767566660723886e-06	-6.77347346969559e-05
23.180283153904217	0.0006727389462359665	0.0006711726139136941	0.0007009573148685092	0.0006989080605851457	0.0007168698876779747	0.0007145315600243378	0.000733617036071367	0.0007309616031603916	0.0007680752827579781	0.0007647265375556863	0.045558785163436685	0.04485951967489597	-1.25687906177719e-06	-6.708191732854307e-05	-1.2526148249472277e-06	-6.685432754738319e-05
23.31995602074116	0.00067259093830852	0.0006710247561061965	0.0007007930383668359	0.0006987442006233253	0.0007166960271492349	0.0007143582892331284	0.0007334327733478848	0.0007307781309574174	0.0007678686140974188	0.0007645211341436819	0.04554195048475195	0.044842946203481275	-1.2328107154716342e-06	-6.619375882033207e-05	-1.2286298816067617e-06	-6.596927605817537e-05
23.460470486863187	0.0006724447485318786	0.0006708787168488549	0.0007006308965707168	0.0006985824706428655	0.0007165244899212661	0.0007141873336143521	0.0007332510401937728	0.0007305971761950239	0.0007676649242185374	0.000764318687752828	0.04552551110519665	0.04482676189472402	-1.2088986427816542e-06	-6.530090330811311e-05	-1.204800681589048e-06	-6.507954462495191e-05
23.60183162332936	0.0006723003849379291	0.0006707345042011242	0.0007004709001944781	0.0006984228813420193	0.0007163552882953668	0.0007140187054245992	0.0007330718506362284	0.0007304187528223912	0.0007674642308716632	0.0007641192159765725	0.045509471311822446	0.04481097096937419	-1.1851416918578009e-06	-6.44033147031986e-05	-1.1811260773172613e-06	-6.418509731140332e-05
23.744044531754422	0.0006721578555910235	0.00067059212625556	0.0007003130600235171	0.0006982654434901342	0.0007161884346674246	0.0007138524170146518	0.00073289521882316	0.0007302428749084991	0.0007672665519859881	0.0007639227365850362	0.04549383545235971	0.044795577707918095	-1.161538717697145e-06	-6.350095657906007e-05	-1.1576049280407133e-06	-6.328589784518335e-05
23.887114344492932	0.0006720171685878417	0.0006704515911376917	0.0007001573869147969	0.0006981101679281494	0.0007160239415288116	0.0007136884808303691	0.0007327211590245266	0.0007300695566434525	0.0007670719056719276	0.0007637292675273383	0.045478607936211515	0.04478058645155477	-1.1380885820730206e-06	-6.259379216608241e-05	-1.1342360997663309e-06	-6.238190961305179e-05
24.031046224824397	0.0006718783320572357	0.00067031290700588	0.000700003891797339	0.0006979570655690921	0.0007158618214672778	0.0007135269094135797	0.0007325496856336896	0.0007298988123398194	0.000766880310223514	0.0007635388269339524	0.045463793235463394	0.04476600160318977	-1.1147901534972957e-06	-6.168178434939886e-05	-1.1110184652148546e-06	-6.147309565771031e-05
24.175845367139747	0.0006717413541600694	0.0006701760820511688	0.0006998525856727195	0.0006978061473985744	0.0007157020871678606	0.0007133677154029858	0.0007323808131687898	0.0007297306564339938	0.0007666917841208385	0.0007633514331191095	0.045449395885918654	0.044751827628455344	-1.0916423071553188e-06	-6.076489566284038e-05	-1.0879509037549188e-06	-6.05594186727787e-05
24.32151699712871	0.0006716062430890471	0.0006700411244971271	0.0006997034796155698	0.0006976574244752981	0.0007155447514138073	0.0007132109115350799	0.0007322145562741425	0.0007295651034875769	0.0007665063460325321	0.0007631671045832413	0.045435420488146736	0.04473806905674264	-1.0686439248603838e-06	-5.9843088286493096e-05	-1.0650323013800672e-06	-5.964084100049116e-05
24.468066371968433	0.0006714730070685245	0.0006699080425996731	0.0006995565847740731	0.0006975109079315522	0.000715389827087499	0.0007130565106450615	0.0007320509297216494	0.0007294021681887732	0.0007663240148182876	0.0007629858600154613	0.04542187170855867	0.04472473048225978	-1.0457938950138301e-06	-5.891632404256275e-05	-1.04226155063546e-06	-5.871732462645052e-05
24.61549878051318	0.0006713416543543187	0.0006697768446468969	0.0006994119123704708	0.0006973666089737241	0.0007152373271713942	0.0007129045256677815	0.0007318899484122372	0.0007292418653538155	0.0007661448095314325	0.0007628077182960973	0.0454087542804986	0.04471181656510539	-1.0230911125369557e-06	-5.798456439029542e-05	-1.019637550568435e-06	-5.778883117557587e-05
24.763819543485244	0.0006712121932334974	0.000669647538958864	0.0006992694737015638	0.0006972245388828014	0.0007150872647489787	0.00071275496963868	0.0007317316273773118	0.0007290842099284023	0.0007659687494215395	0.0007626326984992611	0.045396073005360145	0.04469933203236962	-1.0005344788181075e-06	-5.7047770422119504e-05	-9.971592066825366e-07	-5.6855321908189094e-05
24.91303401366693	0.0006710846320241642	0.0006695201338874153	0.0006991292801392231	0.0006970847090148879	0.0007149396530057299	0.0007126078556947508	0.0007315759817802413	0.0007289292169891673	0.000765795853937092	0.0007624608198954714	0.04538383275372507	0.044687281679252504	-9.78122901670181e-07	-5.6105902859510115e-05	-9.74825430880271e-07	-5.591675771549065e-05
25.063147576093755	0.000670958979075224	0.0006693946378159449	0.0006989913431308946	0.0006969471308017085	0.0007147945052300884	0.0007124631970755027	0.0007314230269178522	0.0007287769017451565	0.0007656261427281885	0.0007622921019543138	0.045372038466521235	0.044675670370205624	-9.558552952733737e-07	-5.515892204824291e-05	-9.526351414127984e-07	-5.497309911514647e-05
25.214165648248784	0.0006708352427661438	0.0006692710591591778	0.0006988556742001156	0.0006968118157511314	0.0007146518348144464	0.0007123210071239477	0.000731272778221957	0.000728627279539344	0.0007654596356493051	0.0007621265643471616	0.04536069515620595	0.04466450304009699	-9.337305801339867e-07	-5.420678795484135e-05	-9.305872628382998e-07	-5.402430624748544e-05
25.366093680258146	0.000670713431506691	0.0006691494063629202	0.0006987222849470198	0.0006966787754476744	0.0007145116552561384	0.0007121812992875819	0.0007311252512608951	0.0007284803658501516	0.0007652963527620941	0.000761964226949927	0.04534980790797528	0.044653784695398935	-9.117476830132996e-07	-5.324946016055376e-05	-9.08680725954323e-07	-5.307033887008705e-05
25.518937155087716	0.0006705935537366716	0.0006690296879038161	0.0006985911870488631	0.0006965480215530346	0.000714373980158461	0.000712044087119401	0.0007309804617411119	0.0007283361762930146	0.0007651363143382538	0.000761805109845886	0.045339381880992236	0.04464352041540021	-8.89905536895913e-07	-5.2286897858244696e-05	-8.869144677674246e-07	-5.211115635442298e-05
25.672701588741027	0.0006704756179256349	0.0006689119122890648	0.0006984623922605257	0.000696419565806594	0.0007142388232316796	0.0007119093842789002	0.0007308384255087374	0.0007281947266219425	0.0007649795408624221	0.0007616492333285242	0.04532942230964372	0.044633715353441884	-8.682030809377059e-07	-5.131905984756546e-05	-8.652874314268172e-07	-5.11467176803615e-05
25.827392530458226	0.0006703596325725878	0.0006687960880561528	0.0006983359124150444	0.0006962934200259542	0.0007141061982940732	0.0007117772045331171	0.00073069915855122	0.0007280560327311328	0.0007648260530351534	0.0007614966179044672	0.045319934504823176	0.04462437473817809	-8.46639260399483e-07	-5.0345904529236485e-05	-8.43798566175797e-07	-5.0176981431643286e-05
25.983015562916506	0.0006702456062056729	0.0006686822237725468	0.0006982117594241221	0.0006961695961074502	0.0007139761192729716	0.000711647561757657	0.0007305626769989561	0.0007279201106565871	0.0007646758717759255	0.0007613472842964361	0.04531092385523519	0.04461550387486489	-8.252130266053412e-07	-4.936738990082845e-05	-8.224468273075082e-07	-4.920190579119077e-05
26.139576302431465	0.0006701335473818491	0.0006685703280353917	0.0006980899452786579	0.0006960481060266844	0.0007138486002058216	0.0007115204699377575	0.0007304289971269682	0.0007277869765777668	0.0007645290182262194	0.0007612012534462789	0.045302395828731884	0.04460710814666915	-8.039233368997353e-07	-4.838347355251571e-05	-8.012311761098657e-07	-4.8221448536583944e-05
26.297080399159835	0.0006700234646865393	0.0006684604094711742	0.0006979704820492614	0.0006959289618390428	0.0007137236552412467	0.0007113959431693399	0.0007302981353565885	0.0007276566468192608	0.0007643855137526392	0.0007610585465180379	0.04529435597367153	0.044599193016013	-7.827691545910995e-07	-4.739411266160842e-05	-7.801505798265239e-07	-4.723556703525866e-05
26.455533537303385	0.0006699153667332814	0.0006683524767353917	0.0006978533818867862	0.0006958121756802347	0.0007136012986401416	0.0007112739956600977	0.0007301701082571891	0.0007275291378524948	0.0007642453799501094	0.0007609191849010958	0.04528680992031055	0.044591764025936634	-7.61749448891999e-07	-4.6399263987029205e-05	-7.592040115861863e-07	-4.624421823862246e-05
26.614941435314055	0.0006698092621633432	0.0006682465385121848	0.0006977386570228486	0.0006956977597668121	0.000713481544776761	0.0007111546417305787	0.0007300449325479193	0.0007274044662974509	0.0007641086386451125	0.0007607831902133583	0.04527976338221743	0.04458482680149748	-7.408631948883394e-07	-4.53988838654551e-05	-7.383904503739831e-07	-4.5247358678196514e-05
26.77530984610034	0.0006697051596453367	0.0006681426035139686	0.0006976263197703594	0.0006955857263967087	0.0007133644081398339	0.0007110378958152942	0.000729922625099486	0.0007272826489244267	0.0007639753118990008	0.0007606505843045125	0.045273222157722025	0.044578387051190084	-7.201093734721456e-07	-4.439292820501706e-05	-7.177088809625157e-07	-4.424494445942617e-05
26.93664455723489	0.0006696030678748048	0.0006680406804810387	0.0006975163825240514	0.0006954760879497691	0.0007132499033336853	0.0007109237724638332	0.0007298032029359535	0.0007271637026558161	0.0007638454220113651	0.0007605213892593387	0.04526719213139118	0.04457245056840329	-6.994869713029643e-07	-4.3381352480886815e-05	-6.971582938841009e-07	-4.3236931257711886e-05
27.098951391163432	0.0006695029955737939	0.0006679407781811617	0.0006974088577610078	0.0006953688568882828	0.0007131380450793745	0.0007108122863419916	0.0007296866832365728	0.0007270476445679176	0.000763718991523467	0.0007603956274010859	0.045261679275535475	0.04456702323290066	-6.789949807527867e-07	-4.236411172942045e-05	-6.767376853657192e-07	-4.222327431213646e-05
27.26223620541477	0.0006694049514904073	0.0006678429054091481	0.0006973037580411954	0.0006952640457575203	0.0007130288482158453	0.00071070345223292	0.0007295730833376433	0.0007269344918927742	0.0007635960432217372	0.0007602733212949109	0.04525668965174808	0.044562111012336085	-6.586323998531395e-07	-4.134116054285708e-05	-6.564460572748045e-07	-4.120392842008047e-05
27.426504892812353	0.0006693089443983407	0.0006677470709864073	0.0006972010960079955	0.0006951616671862686	0.0007129223277010943	0.0007105972850382809	0.000729462420734402	0.0007268242620200422	0.0007634766001413423	0.0007601544937513859	0.045252229412476225	0.04455771996380186	-6.383982322586551e-07	-4.031245306426734e-05	-6.362824170953914e-07	-4.017884793289239e-05
27.59176338168682	0.0006692149830963936	0.0006676532837604777	0.0006971008843887345	0.0006950617338873674	0.0007128184986133456	0.0007104937997794187	0.0007293547130829397	0.0007267169724988847	0.0007633606855698133	0.0007600391678300655	0.04524830480262355	0.04455385623540278	-6.182914871850562e-07	-3.9277942981585934e-05	-6.162457778543899e-07	-3.914798674939379e-05
27.758017636089992	0.000669123076407967	0.0006675615526045468	0.0006970031359952199	0.0006949642586582494	0.0007127173761522514	0.0007103930115985508	0.0007292499782021548	0.000726612641039904	0.0007632483230507528	0.0007599273668431321	0.04524492216118809	0.04455052606787091	-5.983111793566795e-07	-3.823758352142215e-05	-5.963351580738803e-07	-3.811129830985638e-05
27.925273656010095	0.0006690332331805363	0.0006674718864169428	0.0006969078637242752	0.0006948692543814783	0.0007126189756400983	0.0007102949357599693	0.0007291482340757357	0.000726511285517099	0.000763139536387609	0.0007598191143591048	0.04524208792293393	0.044547735796209464	-5.784563289748176e-07	-3.719132744472997e-05	-5.765495817372859e-07	-3.7068735591644364e-05
28.09353747758831	0.0006689454622851008	0.0006673842941206065	0.0006968150805582708	0.000694776734025286	0.0007125233125230308	0.000710199587651255	0.0007290494988541709	0.0007264129239698541	0.0007630343496475206	0.0007597144342066188	0.045239808620097875	0.04454549185137397	-5.587259616539678e-07	-3.613912703975819e-05	-5.56888078234296e-07	-3.6020251102747425e-05
28.2628151733366	0.0006688597726156166	0.0006672987846625452	0.0006967247995656624	0.000694686710644115	0.0007124304023722948	0.0007101069827845123	0.0007289537908568	0.0007263175746049661	0.0007629327871652416	0.0007596133504782845	0.045238090884133456	0.044543800761989966	-5.391191083654531e-07	-3.5080934115860885e-05	-5.373496822971141e-07	-3.496579687503609e-05
28.43311285235687	0.0006687761730884053	0.0006672153670132632	0.0006966370339015279	0.0006945991973791618	0.0007123402608854927	0.0007100171367976187	0.0007288611285738956	0.0007262252557986998	0.0007628348735471446	0.0007595158875346204	0.045236941447491255	0.04454266915610034	-5.196348054200758e-07	-3.401669999944512e-05	-5.179334339813768e-07	-3.3905324460375974e-05
28.604436660561465	0.0006686946726415287	0.0006671340501661604	0.0006965517968080944	0.0006945142074589083	0.0007122529038878482	0.0007099300654554802	0.0007287715306687691	0.0007261359860988709	0.0007627406336752872	0.0007594220700080521	0.04523636714543749	0.04454210376295951	-5.00272094379646e-07	-3.294637552511692e-05	-4.986383785872232e-07	-3.2838784922190056e-05
28.77679278089485	0.0006686152802341624	0.000667054843136927	0.000696469101615288	0.0006944317541996751	0.0007121683473335073	0.0007098457846513241	0.0007286850159799358	0.0007260497842269848	0.0007626500927115877	0.0007593319228070126	0.04523637491791119	0.04454211141486241	-4.810300220370323e-07	-3.186991103171222e-05	-4.794635666263355e-07	-3.176612883090679e-05
28.950187433556945	0.0006685380048459155	0.0006669777549628886	0.0006963889617412531	0.0006943518510061504	0.0007120866073068256	0.0007097643104079796	0.0007286016035232839	0.0007259666690803798	0.000762563276102049	0.0007592454711200965	0.04523697181142318	0.04454269904900819	-4.6190764035934986e-07	-3.0787256355080395e-05	-4.6040805378073923e-07	-3.068730625754856e-05
29.124626876227456	0.0006684628554761521	0.0006669027947023499	0.0006963113906929019	0.0006942745113719406	0.000712007700023704	0.0007096856588792018	0.0007285213124943104	0.0007258866597344364	0.0007624802095810972	0.000759162740420321	0.04523816498099129	0.044543873709411666	-4.429040064133673e-07	-2.9698360820229475e-05	-4.414709008277763e-07	-2.960226676593236e-05
29.30011740429177	0.0006683898411432682	0.0006668299714338975	0.0006962364020664429	0.0006941997488801073	0.0007119316418329193	0.0007096098463509951	0.0007284441622703751	0.0007258097754448037	0.000762400919175991	0.0007590837564694589	0.04523996169212393	0.04454564254885094	-4.2401818236030217e-07	-2.8603173237468082e-05	-4.226511736162529e-07	-2.8510959407868075e-05
29.476665351068124	0.0006683189708839473	0.0006667592942556801	0.0006961640095479146	0.0006941275772037064	0.0007118584492174794	0.0007095368892429613	0.0007283701724129978	0.0007257360356496697	0.0007623254312113196	0.0007590085453224593	0.04524236932284259	0.0445480128308591	-4.0524923538643245e-07	-2.7501641894522866e-05	-4.0394794300789225e-07	-2.7413332715914285e-05
29.654277088036206	0.0006682502537523891	0.0006666907722846624	0.0006960942269137211	0.0006940580101063299	0.0007117881387959948	0.0007094668041096611	0.0007282993626701965	0.0007256654599720695	0.0007622537723135974	0.000758937133331959	0.04524539536574898	0.04455099193175781	-3.865962376458504e-07	-2.639371454915551e-05	-3.853602848387372e-07	-2.630933469693897e-05
29.832959025067048	0.0006681836988195076	0.0006666244146558503	0.0006960270680311645	0.0006939910614426427	0.0007117207273240721	0.0007093996076419952	0.000728231752978863	0.0007255980682222344	0.0007621859694159491	0.0007588695471528886	0.04524904743013706	0.04455458734274141	-3.680582662144924e-07	-2.5279338422501407e-05	-3.6688727984412334e-07	-2.5198912824125896e-05
30.0127176106544	0.0006681193151721037	0.0006665602305214894	0.0006959625468589786	0.0006939267451589263	0.0007116562316957211	0.0007093353166686083	0.0007281673634671849	0.0007255338803999819	0.0007621220497628951	0.0007588058137471696	0.045253333244155314	0.04455880667199598	-3.496344030558783e-07	-2.415846019312995e-05	-3.4852801364393393e-07	-2.4082014032061894e-05
30.193559332147448	0.0006680571119119976	0.0006664982290502247	0.0006959006774478554	0.0006938650752936069	0.0007115946689447784	0.0007092739481572956	0.0007281062144570956	0.0007254729166971368	0.0007620620409152215	0.0007587459603885014	0.0452582606570082	0.044563657646876254	-3.313237349562761e-07	-2.3031025988717868e-05	-3.3028157667234354e-07	-2.2958584707938323e-05
30.37549071598484	0.0006679970981551432	0.000666438419426244	0.0006958414739409798	0.0006938060659778015	0.000711536056246359	0.0007092155192164519	0.0007280483264667865	0.000725415197500011	0.0007620059707549699	0.0007586900146672607	0.0452638376412165	0.04456914811612073	-3.1312535347873156e-07	-2.189698137902707e-05	-3.121470641298963e-07	-2.1828570685084037e-05
30.55851832793038	0.000667939283030698	0.0006663808108483743	0.0006957849505745522	0.0006937497314358443	0.000711480410918315	0.0007091600470965136	0.0007279937202132432	0.0007253607433919105	0.000761953867490513	0.0007586380044954867	0.045270072294919333	0.04457528605212595	-2.950383549231699e-07	-2.0756271369354318e-05	-2.941235759492452e-07	-2.0691917235915458e-05
30.742648773309874	0.000667883675680068	0.000666325412529158	0.000695731121678318	0.0006936960859858255	0.0007114277504227228	0.0007091075491914426	0.0007279424166148417	0.0007253095751556954	0.0007619057596617472	0.0007585899581119809	0.04527697284423335	0.044582079553259636	-2.770618402600424e-07	-1.960884039164945e-05	-2.762102167196915e-07	-1.9548569063332355e-05
30.92788869724955	0.0006678302852559153	0.0006662722336938891	0.0006956800016760919	0.00069364514404012	0.0007113780923673878	0.0007090580430402148	0.0007278944367939814	0.0007252617137763836	0.0007618616761453891	0.0007585459040875089	0.04528454764565966	0.04458953684623881	-2.5919491510235405e-07	-1.845463229832589e-05	-2.58406095677427e-07	-1.8398470295361014e-05
31.114244784915854	0.0006677791209211262	0.0006662212835796114	0.0006956316050862743	0.0006935969201059133	0.0007113314545073629	0.0007090115463283307	0.000727849802079763	0.0007252171804437925	0.0007618216461603783	0.0007585058713301054	0.045292805188548266	0.04459766628854927	-2.4143668963887664e-07	-1.7293590353600896e-05	-2.4071032662421887e-07	-1.724156447566183e-05
31.30172376175672	0.0006677301918477531	0.0006661725714340927	0.0006955859465223779	0.0006935514287857357	0.0007112878547464998	0.0007089680768893544	0.0007278085340107245	0.0007251759965552402	0.0007617856992734069	0.0007584698890905039	0.04530175409761571	0.04460647637092418	-2.2378627859164814e-07	-1.6125657225751766e-05	-2.231220278851257e-07	-1.6077794555868774e-05
31.4903323937443	0.000667683507215908	0.000666126106514749	0.0006955430406935377	0.0006935086847779788	0.0007112473111390078	0.000708927652706464	0.0007277706543376136	0.0007251381837182838	0.0007617538654045519	0.000758437986967667	0.045311403135522364	0.04461597571988267	-2.0624280116783404e-07	-1.495077497923325e-05	-2.0564032226447898e-07	-1.490710288803987e-05
31.68007748761912	0.0006676390762126271	0.0006660818980875418	0.0006955029024050303	0.0006934687028774237	0.0007112098418910447	0.0007088902919140289	0.0007277361850262199	0.0007251037637535143	0.0007617261748330398	0.0007584101949144454	0.04532176120550315	0.04462617310031818	-1.8880538100746885e-07	-1.3768885066350878e-05	-1.8826433700490017e-07	-1.3729431217190946e-05
31.870965891135747	0.0006675969080306855	0.0006660399554258273	0.0006954655465587792	0.0006934314979757546	0.0007111754653623205	0.0007088560127992006	0.0007277051482602485	0.0007250727586973927	0.0007617026582031215	0.0007583865432433471	0.045332837354061885	0.04463707741814863	-1.7147314613466698e-07	-1.2579928319211842e-05	-1.709932037198634e-07	-1.2544720671969767e-05
32.063004493309954	0.0006675570118673831	0.0006660002878091734	0.0006954309881538666	0.0006933970850620778	0.0007111442000677302	0.0007088248338035385	0.0007276775664442568	0.0007250451908051494	0.0007616833465300879	0.000758367062632441	0.0453446407737263	0.04464869772303051	-1.5424522890081054e-07	-1.1383844940204835e-05	-1.5382605834425578e-07	-1.1352911755801998e-05
32.25620022466719	0.0006675193969232797	0.0006659629045221325	0.000695399242287035	0.0006933654792234337	0.0007111160646790063	0.0007087967735246457	0.0007276534622066364	0.0007250210825537276	0.0007616682712064054	0.0007583517841313809	0.04535718080586575	0.04466104321113029	-1.3712076595505905e-07	-1.0180574495338712e-05	-1.367620411161629e-07	-1.0153944341007026e-05
32.45056005749291	0.0006674840724008846	0.0006659278148529648	0.0006953703241531828	0.0006933366956452989	0.0007110910780263873	0.0007087718507178273	0.0007276328584026478	0.0007250004566447763	0.000761657464007981	0.0007583407391675548	0.04537046694357175	0.044674123227959925	-1.200988981753942e-07	-8.970055903917418e-06	-1.1980029649533673e-07	-8.947757657501443e-06
32.64609100608406	0.0006674510475033142	0.0006658950280923324	0.0006953442490458654	0.0006933107496120991	0.0007110692591003237	0.0007087500842977828	0.0007276157781175215	0.000724983336007713	0.0007616509571005799	0.0007583339595523828	0.04538450883460703	0.04468794727127901	-1.0317877061375921e-07	-7.752227429214109e-06	-1.0293997310963608e-07	-7.734290284083789e-06
32.84280012700226	0.0006674203314328915	0.0006658645535319369	0.0006953210323577828	0.0006932876565077038	0.0007110506270531949	0.0007087314933403123	0.0007276022446696089	0.0007249697438028305	0.0007616487830463678	0.0007583314774877399	0.04539931628442413	0.0447025249940656	-8.635953247112214e-08	-6.52702667125471e-06	-8.61802237389804e-08	-6.513480141384642e-06
33.040694519328454	0.0006673919333897017	0.000665836400463111	0.0006953006895812637	0.0006932674318159203	0.0007110352012010533	0.000708716097084044	0.0007275922816135882	0.0007249597034244615	0.0007616509748106016	0.0007583333255725193	0.04541489925924745	0.04471786620754995	-6.964033701789552e-08	-5.294390555382611e-06	-6.95202052322999e-08	-5.285264480625607e-06
33.239781324919136	0.0006673658625701049	0.0006658105781753718	0.0006952832363087501	0.0006932500911209891	0.0007110230010254008	0.0007087039149322002	0.0007275859127437427	0.0007249532385042133	0.0007616575657684753	0.0007583395368093534	0.045431267889234656	0.04473398088432626	-5.302034156075969e-08	-4.054255324126288e-06	-5.295907846915478e-08	-4.049579875042841e-06
33.44006772866406	0.0006673421281651887	0.0006657870959549117	0.0006952686882332675	0.0006932356501080627	0.0007110140461749748	0.0007086949664543686	0.000727583162097286	0.0007249503729142462	0.000761668589712105	0.0007583501446114656	0.04544843247170688	0.044750879161529235	-3.649870739409061e-08	-2.8065565276791382e-06	-3.649600831918606e-08	-2.806362211116298e-06
33.64156095874556	0.0006673207393591772	0.0006657659630830487	0.0006952570611488965	0.0006932241245636877	0.0007110083564675752	0.0007086892713883147	0.0007275840539577603	0.0007249511307706283	0.0007616840808576802	0.0007583651828096885	0.04546640347445489	0.04476857134409239	-2.00745997338235e-08	-1.5512290130470507e-06	-2.0130163574461415e-08	-1.555546677523001e-06
33.84426828689945	0.0006673017053277848	0.0006657471888346207	0.0006952483709512344	0.0006932155303762784	0.0007110059518919067	0.0007086868496418104	0.0007275886128584974	0.0007249555364367472	0.0007617040738527733	0.0007583846856596333	0.045485191539127355	0.04478706790807683	-3.747187676903657e-09	-2.882069147502886e-07	-3.860716910660672e-09	-2.970677562552648e-07
34.04819702867729	0.0006672850352365129	0.0006657307824763266	0.000695242633637851	0.0006932098835365813	0.0007110068526094532	0.0007086877212944927	0.0007275968635861405	0.0007249636145267859	0.000761728603783808	0.0007584086878490202	0.04550480748469141	0.04480637950408265	1.248435585595939e-08	9.82576355529341e-07	1.2313155175374194e-08	9.691407882872483e-07
34.25335454371064	0.0006672707382388945	0.0006657167532650106	0.0006952398653087392	0.0006932072001381377	0.0007110110789563768	0.0007086919065997498	0.0007276088311842416	0.0007249753899092682	0.0007617577061837061	0.0007584372245051763	0.045525262310980565	0.04482651696073668	2.8620854167996784e-08	2.2611881194678496e-06	2.8392272407706115e-08	2.2431459190674907e-06
34.45974823597649	0.0006672588234746768	0.0006657051104458932	0.0006952400821667542	0.0006932074963777348	0.0007110186514454445	0.0007086994259866302	0.0007276245409569224	0.0007249908877106707	0.0007617914170397002	0.000758470331202702	0.04554656720232761	0.044847491288268045	4.466312684340938e-08	3.547696442673942e-06	4.437745078095939e-08	3.525015336375281e-06
34.66738555406454	0.0006672493000679472	0.0006656958632507389	0.0006952433005180492	0.0006932107885558512	0.000711029590767983	0.0007087103000617809	0.0007276440184726084	0.0007250101333191048	0.00076182977280133	0.0007585080439713126	0.0455687335312771	0.04486931368216529	6.061198979138635e-08	4.842170145014091e-06	6.026950262125186e-08	4.81481748965118e-06
34.87627399144595	0.0006672421771251946	0.0006656890208959667	0.0006952495367724981	0.0006932170930770938	0.0007110439177958601	0.0007087245496114178	0.0007276672895678344	0.0007250331523880686	0.0007618728103886178	0.0007585503993038587	0.04559177286239504	0.04489199552692091	7.64682553046521e-08	6.144678812047832e-06	7.606923663346608e-08	6.112621587367473e-06
35.086421086743854	0.0006672374637333104	0.0006656845925806963	0.0006952588074441139	0.0006932264264506258	0.0007110616535834991	0.0007087421956033169	0.0007276943803511269	0.0007250599708402748	0.0007619205672004378	0.0007585974341645319	0.04561569695616292	0.04491554839986733	9.22327321230005e-08	7.455292806962666e-06	9.177745795394161e-08	7.418497608741026e-06
35.29783442400536	0.000667235168957525	0.0006656825874847336	0.0006952711291514566	0.0006932388052905901	0.0007110828193699212	0.0007087632591888444	0.0007277253172069641	0.0007250906148715553	0.0007619730811230776	0.0007586491859972636	0.04564051777297137	0.044939984075103696	1.0790622546582099e-07	8.774083280593814e-06	1.0739496820707031e-07	8.732516314891026e-06
35.51052163297529	0.0006672353018392709	0.0006656830147664847	0.0006952865186180277	0.0006932542463165134	0.0007111074365808133	0.0007087877617050059	0.0007277601267998076	0.0007251251109548347	0.0007620303905389948	0.0007587056927343102	0.045666247477204436	0.044965314527518264	1.2348953710300536e-07	1.0101122184302813e-05	1.2292256555256759e-07	1.005474926024652e-05
35.72449038937153	0.0006672378713939869	0.0006656858835608092	0.0006953049926726627	0.0006932727663537152	0.0007111355268306377	0.0007088157246765378	0.0007277988360782251	0.000725163485844196	0.0007620925343357895	0.0007587669928050512	0.04569289844142611	0.04499155193690694	1.3898346540850738e-07	1.1436482281856897e-05	1.383610447494403e-07	1.1385268804869897e-05
35.93974841516195	0.000667242886608841	0.0006656912029767949	0.0006953265682499035	0.0006932943823336897	0.000711167111924761	0.0007088471698180185	0.0007278414722790863	0.0007252057665790133	0.0007621595519153745	0.0007588331251449817	0.04572048325066912	0.04501870869219412	1.5438880539785614e-07	1.2780237160253671e-05	1.537111971919823e-07	1.2724148124976242e-05
36.15630347884324	0.0006672503564403848	0.000665698982095467	0.0006953512623903644	0.0006933191112944895	0.000711202213861621	0.0007088821190360168	0.0007278880629318461	0.0007252519804881774	0.0007622314832033717	0.0007589041292049237	0.045749014706824916	0.045046797395753506	1.697063488053513e-07	1.4132461243959726e-05	1.689738109830665e-07	1.4071461227088689e-05
36.374163395721176	0.0006672602898121353	0.000665709229967421	0.0006953790922410883	0.0006933469703810933	0.00071124085483493	0.000708920594431276	0.0007279386358629213	0.0007253021551944039	0.0007623083686587313	0.0007589800449604568	0.04577850583314646	0.045075830867837	1.84936884128949e-07	1.5493229806567976e-05	1.8414967098033183e-07	1.542728295947371e-05
36.59333602819267	0.0006672726956120706	0.0006657219556103777	0.0006954100750558852	0.0006933779768457602	0.0007112830572359017	0.0007089626183009215	0.0007279932192001445	0.0007253563186186274	0.0007623902492835757	0.0007590609129215682	0.04580896987885502	0.04510582215111073	2.0008119668945938e-07	1.6862618984148092e-05	1.992395588562481e-07	1.6791689025269507e-05
36.813829286029524	0.0006672875826900557	0.000665737168006663	0.0006954442281956636	0.0006934121480483751	0.000711328843655525	0.000709008213140714	0.0007280518413773214	0.0007254144989844887	0.000762477166633286	0.0007591467741425395	0.045840420323864595	0.04513678451530459	2.1514006868367241e-07	1.824070578812509e-05	2.1424425314690507e-07	1.81647559953646e-05
37.03565112666392	0.0006673049598551758	0.0006657548761006	0.0006954815691287408	0.0006934495014567758	0.0007113782368868579	0.000709057401647324	0.0007281145311388728	0.0007254767248229092	0.0007625691628268248	0.0007592376702320659	0.04587287088362541	0.04516873146197458	2.3011427924463958e-07	1.9627568118935068e-05	2.2916452931164358e-07	1.954656132135968e-05
37.25880955547555	0.0006673248358729935	0.0006657750887958264	0.0006955221154311492	0.0006934900546470722	0.0007114312599273722	0.0007091102067206538	0.0007281813175445798	0.0007255430249767661	0.0007626662805573185	0.0007593336433636268	0.045906335514079966	0.04520167672938442	2.450046045041239e-07	2.1023284780402607e-05	2.440011597991919e-07	2.0937183350389077e-05
37.483312626080554	0.000667347219462712	0.0006657978149525173	0.0006955658847869174	0.0006935338253039463	0.0007114879359813226	0.0007091666514661876	0.0007282522299744227	0.0007256134286056601	0.0007627685631028879	0.0007594347362861009	0.04594082841674964	0.04523563429750956	2.5981181763401646e-07	2.2427935492175255e-05	2.587549140825769e-07	2.2336701336889142e-05
37.70916844062219	0.0006673721192942487	0.0006658230633845221	0.0006956128949883401	0.0006935808312209362	0.0007115482884621565	0.0007092267591973756	0.0007283272981335228	0.000725687965190781	0.0007628760543377481	0.0007595409923346425	0.04597636404394584	0.045270618393163896	2.7453668892786845e-07	2.3841600906182592e-05	2.734265587423911e-07	2.3745195459029533e-05
37.93638515006311	0.0006673995439852233	0.0006658508428564151	0.0006956631639362362	0.0006936310903007134	0.0007116123409949688	0.0007092905534380701	0.0007284065520571939	0.0007257666645398851	0.0007629887987435867	0.0007596524554418334	0.046012957104111255	0.04530664349525634	2.8917998585705276e-07	2.5264362620874836e-05	2.8801685752317084e-07	2.5162746832729788e-05
38.164970954479706	0.0006674295020978422	0.0006658811620804464	0.0006957167096401844	0.0006936846205553328	0.0007116801174189862	0.000709358057924983	0.0007284900221160948	0.0007258495567923702	0.000763106841421217	0.0007597691701490999	0.04605062256729571	0.045343724340182225	3.0374247311196374e-07	2.6696303194795323e-05	3.025265713709098e-07	2.6589437524981996e-05
38.39493410335793	0.0006674620021356845	0.0006659140297133933	0.0006957735502187394	0.0006937414401064691	0.0007117516417900926	0.00070942929661019	0.000728577739021491	0.000725936672424455	0.0007632302281025195	0.0007598911816184118	0.04608937567077104	0.04538187592734316	3.182249126724903e-07	2.8137506162678738e-05	3.1695645850591744e-07	2.8025350569699237e-05
38.626282895891045	0.0006674970525403898	0.0006659494543533174	0.0006958337038996326	0.0006938015671856338	0.0007118269383833969	0.0007095042936636727	0.0007286697338306323	0.0007260280422544767	0.0007633590051626855	0.0007600185356442801	0.04612923192478828	0.04542111352481715	3.326280638852111e-07	2.9588056052409772e-05	3.313072744926416e-07	2.9470569984202388e-05
38.859025681279114	0.000667534661688244	0.0006659874445362193	0.0006958971890199582	0.0006938650201343815	0.000711906031695848	0.0007095830734759077	0.0007287660379522504	0.0007261236974483038	0.0007634932196327729	0.0007601512786660551	0.04617020711847962	0.045461452675163945	3.4695268351478577e-07	3.104803840012216e-05	3.455797723006006e-07	3.0925180784791007e-05
39.09317085903034	0.0006675748378866513	0.0006660280087325826	0.0006959640240263309	0.0006939318174044847	0.000711988946448881	0.0007096656606604899	0.0007288666831521695	0.0007262236695248589	0.0007636329192125693	0.0007602894577805275	0.046212317325913556	0.04550290920138363	3.6119952579816497e-07	3.25175397660471e-05	3.59774702346884e-07	3.2389269001481535e-05
39.328726879264174	0.0006676175893704982	0.000666071155343811	0.0006960342274750266	0.0006940019775580957	0.0007120757075911141	0.0007097520800567987	0.0007289717015590412	0.0007263279903617655	0.0007637781522837871	0.0007604331207548538	0.046255578912302885	0.045545499213024955	3.7536934251809935e-07	3.3996647751638465e-05	3.7389281257248046e-07	3.386292169524352e-05
39.56570224301631	0.0006676629242984	0.0006661168926985496	0.000696107818032097	0.0006940755192678814	0.0007121663403010854	0.0007098423567327114	0.0007290811256702042	0.0007264366922011163	0.0007639289679235907	0.0007605823160398048	0.04630000854037408	0.04558923911245331	3.894628830751305e-07	3.548545101791922e-05	3.8793484851903925e-07	3.534622697634604e-05
39.80410550254544	0.0006677108507488406	0.0006661652290489005	0.0006961848144734746	0.0006941524613171453	0.0007122608699900445	0.0007099365159873653	0.0007291949883576828	0.0007265498076553774	0.0007640854159184816	0.0007607370927833638	0.04634562317689798	0.04563414560127899	4.0348089454527065e-07	3.6984039302023763e-05	4.019015533722383e-07	3.68392740197343e-05
40.04394526164196	0.0006677613767161735	0.0006662161725665038	0.0006962652356850332	0.0006942328225999144	0.0007123593223047758	0.0007100345833539512	0.0007293133228743032	0.0007266673697134083	0.0007642475467785243	0.0007608975008446603	0.04639244009939518	0.045680235686950024	4.1742412173898305e-07	3.849250343432309e-05	4.157936680339921e-07	3.834215308307076e-05
40.28523017593832	0.000667814510106511	0.000666269731338506	0.0006963491006626404	0.0006943166221210095	0.0007124617231304801	0.0007101365846025684	0.0007294361628599591	0.0007267894117466273	0.0007644154117519532	0.0007610635908082717	0.046440476903008496	0.04572752668951897	4.31293307288352e-07	4.001093535890843e-05	4.2961193119899627e-07	3.9854955526164026e-05
40.52796895322162	0.0006678702587334822	0.0006663259133634	0.0006964364285121788	0.0006944038789960887	0.0007125680985937049	0.0007102425457431217	0.000729563542348015	0.0007269159675153144	0.0007645890628401575	0.0007612354139988971	0.04648975150756055	0.045776036248586706	4.4508919170736447e-07	4.153942815141032e-05	4.433570794139252e-07	4.1377773828094044e-05
40.77217035374772	0.0006679286303138538	0.0006663847265467304	0.0006965272384495374	0.0006944946124516628	0.0007126784750653174	0.0007103524930282646	0.0007296954957718518	0.0007270470711750504	0.0007647685528130536	0.0007614130224964078	0.04654028216479315	0.04582578233042452	4.5881251345544424e-07	4.307807603781688e-05	4.570298471459535e-07	4.291070160675203e-05
41.017843190557436	0.0006679896324630184	0.0006664461786966685	0.0006966215498005803	0.0006945888418250864	0.0007127928791635344	0.0007104664529563984	0.0007298320579715651	0.0007271827572833083	0.000764953935224866	0.0007615964691512991	0.04659208746579715	0.04587678323528409	4.724640090159483e-07	4.462697441492969e-05	4.70630966856048e-07	4.445383363835265e-05
41.26499632979458	0.0006680532726903395	0.0006665102775194438	0.000696719382001081	0.0006946865865645161	0.0007129113377570017	0.0007105844522747166	0.0007299732642008138	0.0007273230608061911	0.0007651452644303229	0.0007617858076005439	0.046645186348638866	0.045929057604904636	4.860444129724945e-07	4.6186219870680834e-05	4.841611690698747e-07	4.6007265877195946e-05
41.51363869102594	0.0006681195583943533	0.0006665770306146378	0.0006968207545966315	0.0006947878662288428	0.0007130338779679304	0.0007107065179823083	0.0007301191501338303	0.0007274680171253268	0.0007653425956012841	0.0007619810922838705	0.04669959810618761	0.04598262443021172	4.995544580746643e-07	4.77559102045888e-05	4.976211824519582e-07	4.757109547637306e-05
41.763779247563185	0.0006681884968578188	0.0006666464454703255	0.0006969256872425155	0.0006948927004875926	0.0007131605271752823	0.0007108326773333102	0.0007302697518725901	0.0007276176620449223	0.0007655459847438111	0.0007621823784604722	0.046755342394152404	0.04603750305922543	5.12994875313897e-07	4.933614444893597e-05	5.11011733868999e-07	4.914542080786122e-05
42.0154270267867	0.0006682600952426133	0.0006667185294580653	0.0006970341997035515	0.000695001109120792	0.0007132913130180167	0.0007109629578401143	0.0007304251059541482	0.0007277720317989781	0.0007657554887156953	0.0007623897222261604	0.046812439239328436	0.046093713205176225	5.263663940071901e-07	5.0927022890889795e-05	5.243335484787781e-07	5.0730341484783725e-05
42.26859111047143	0.0006683343605844726	0.0006667932898277372	0.0006971463118539002	0.0006951131120188046	0.0007134262633983922	0.0007110973872766368	0.000730585249358153	0.0007279311630586781	0.0007659711652444614	0.0007626031805309895	0.04687090904807331	0.04615127495484153	5.396697418664879e-07	5.2528647094679526e-05	5.375873497986787e-07	5.2325958383170335e-05
42.523280635114425	0.0006684112997875629	0.0006668707337022119	0.0006972620436768392	0.0006952287291821295	0.000713565406485328	0.0007112359936816387	0.0007307502195145312	0.0007280950929399469	0.0007661930729458568	0.0007628228111973466	0.04693077261499861	0.04621020877710095	5.529056450895384e-07	5.414111992518844e-05	5.507738597911212e-07	5.393237366485559e-05
42.77950479226489	0.0006684909196188885	0.0006669508680718626	0.0006973814152644994	0.0006953479807211687	0.00071370877071783	0.0007113788053621148	0.0007309200543113624	0.0007282638590111935	0.0007664212713428488	0.0007630486729385444	0.04699205113190735	0.046270535531726394	5.660748284290647e-07	5.57645455703526e-05	5.638937989292658e-07	5.554969079937799e-05
43.03727282885567	0.0006685732267025184	0.0006670336997888928	0.0006975044468175595	0.000695470886855946	0.0007138563848084681	0.000711525850896728	0.0007310947921029316	0.0007284374993012272	0.0007666558208851342	0.0007632808253779098	0.04705476619696359	0.04633227647840724	5.79178015271695e-07	5.7399029565335935e-05	5.769478862828817e-07	5.717801458821059e-05
43.29659404753705	0.0006686582275136411	0.0006671192355615	0.0006976311586449064	0.0006955974679158001	0.0007140082777469282	0.0007116771591393255	0.0007312744717179865	0.0007286160523073775	0.0007668967829691962	0.0007635193290684092	0.047118939824118536	0.04639545328602189	5.92215927741396e-07	5.9044678818537255e-05	5.899368396131057e-07	5.881745119007409e-05
43.55747780701245	0.0006687459283724304	0.0006672074819478482	0.0006977615711632532	0.0006957277443390278	0.0007141644788036264	0.000711832759222504	0.0007314591324681897	0.0007287995570038002	0.0007671442199589122	0.0007637642455128083	0.04718459445278897	0.046460088042161604	6.05189286770379e-07	6.0701601636070635e-05	6.028613754381455e-07	6.0468108144223764e-05
43.81993352237618	0.0006688363354377212	0.0006672984453498578	0.0006978957048967111	0.0006958617366724907	0.0007143250175333879	0.0007119926805612486	0.0007316488141567745	0.0007289880528499892	0.0007673981952067345	0.0007640156371843958	0.04725175295779948	0.04652620326291244	6.180988121895232e-07	6.236990774768914e-05	6.157222091351944e-07	6.213009439756667e-05
44.08397066545326	0.0006689294547004898	0.0006673921320067981	0.0006980335804763207	0.0006959994655711743	0.0007144899237791965	0.0007121569528566389	0.0007318435570874194	0.0007291815797994956	0.0007676587730754665	0.000764273567548283	0.04732043865960417	0.046593821902910046	6.309452228187972e-07	6.404970833401302e-05	6.285200550143737e-07	6.380352032953063e-05
44.349598765141174	0.0006690252919771296	0.0006674885479886806	0.000698175218639534	0.0006961409517977025	0.0007146592276760156	0.0007123256060996176	0.0007320434020733337	0.0007293801783088575	0.0007679260189606495	0.0007645381010833015	0.04739067533478138	0.04666296736566641	6.437292365598507e-07	6.574111605386901e-05	6.412556264143599e-07	6.548849777970878e-05
44.6168274077539	0.0006691238529025202	0.0006675876991894492	0.0006983206402296508	0.0006962862162218082	0.0007148329596546807	0.0007124986705748415	0.0007322483904465744	0.0007295838893467579	0.0007681999993135839	0.000764809303304521	0.04746248722682478	0.0467336635141863	6.564515704920743e-07	6.744424507265645e-05	6.539296358001791e-07	6.718514007619802e-05
44.88566623736761	0.0006692251429228811	0.0006676895913199545	0.0006984698661952057	0.0006964352798197501	0.0007150111504458681	0.0007126761768645965	0.000732458564067595	0.0007297927544034038	0.0007684807816650066	0.0007650872407864043	0.047535899057230886	0.046805934681876486	6.691129409558665e-07	6.915921109054701e-05	6.66542794839969e-07	6.88935620620501e-05
45.15612495616904	0.0006693291672883986	0.0006677942299007089	0.0006986229175892971	0.0006965881636736801	0.0007151938310841344	0.0007128581558527886	0.0007326739653350284	0.0007300068155001403	0.0007687684346494383	0.0007653719811866188	0.047610936036898775	0.046879805683757186	6.817140636699442e-07	7.088613137387623e-05	6.790958145214219e-07	7.061388012710723e-05
45.42821332480542	0.0006694359310456361	0.0006679016202544234	0.0006987798155688771	0.000696744888970965	0.0007153810329120496	0.0007130446387290238	0.0007328946371957296	0.0007302261151993164	0.0007690630280302466	0.0007656635932705433	0.047687623877842665	0.04695530182799	6.942556538217654e-07	7.262512478486971e-05	6.91589405238521e-07	7.234621223639603e-05
45.701941162736816	0.0006695454390296918	0.0006680117674982982	0.0006989405813939674	0.0006969054770034388	0.0007155727875843909	0.0007132356569927472	0.000733120623155059	0.0007304506966143851	0.0007693646327254118	0.0007659621469364629	0.04776598880524172	0.04703244892772862	7.067384261605532e-07	7.437631181222981e-05	7.040242768843481e-07	7.40906779606032e-05
45.97731834859046	0.0006696576958561258	0.0006681246765360856	0.000699105236426831	0.0006970699491666129	0.000715769127072436	0.0007134312424574821	0.0007333519672874391	0.0007306806034202746	0.0007696733208340586	0.0007662677132415086	0.04784605756982069	0.047111273313300187	7.191630951237146e-07	7.613981460566355e-05	7.164011389720806e-07	7.584739850946542e-05
46.25435482051728	0.0006697727059126334	0.0006682403520499	0.0006992738021310809	0.0006972383269588192	0.0007159700836683373	0.000713631427255144	0.0007335887142471825	0.0007309158798640205	0.0007699891656637571	0.0007665803644283477	0.047927857460588426	0.04719180184473658	7.315303749294306e-07	7.791575700769049e-05	7.28720700729317e-07	7.7616496763383e-05
46.533060576550575	0.0006698904733504564	0.0006683587984917729	0.0006994463000707235	0.0006974106319802949	0.0007161756899895799	0.0007138362438404435	0.0007338309092795955	0.0007311565707756733	0.0007703122417586233	0.0007669001739526555	0.04801141631793207	0.04727406192465802	7.438409796874622e-07	7.97042645879209e-05	7.409836712034615e-07	7.939809730669878e-05
46.813445674966815	0.0006700110020755304	0.0006684800200749432	0.0006996227519091405	0.0006975868859322024	0.000716385978983536	0.000714045724995375	0.000734078598232376	0.0007314027215794874	0.0007706426249282519	0.000767227216511396	0.048096762547089555	0.04735808151152223	7.560956235264354e-07	8.150546467960984e-05	7.53190759380986e-07	8.119232646316976e-05
47.09552023464871	0.0006701342957393593	0.0006686040207648818	0.0006998031794080063	0.0006977671106155871	0.0007166009839321137	0.0007142599038338042	0.0007343318275673111	0.0007316543783054088	0.0007709803922775098	0.0007675615680719433	0.0481839251320032	0.047443889133256874	7.682950206940216e-07	8.331948641471243e-05	7.653426742952e-07	8.299931233107793e-05
47.37929443545016	0.0006702603577295987	0.0006687308042700273	0.000699987604426129	0.0006979513279302589	0.0007168207384564927	0.0007144788138061392	0.0007345906443722776	0.000731911587600856	0.000771325622237213	0.0007679033059020629	0.04827293364957345	0.04753151390128073	7.804398856829219e-07	8.51464607616037e-05	7.774401251448623e-07	8.481918481959005e-05
47.66477851856398	0.0006703891911603568	0.0006688603740322419	0.0007001760489182301	0.000698139559873616	0.0007170452765219719	0.0007147024887041097	0.0007348550963735729	0.0007321743967428249	0.0007716783945957326	0.0007682525086008016	0.04836381828432588	0.047620985524928765	7.925309333633567e-07	8.698652056474132e-05	7.89483821417563e-07	8.665207568750444e-05
47.951982786891236	0.0006705207988621872	0.0006689927332169649	0.0007003685349336415	0.0006983318285393833	0.0007172746324429106	0.0007149309626656387	0.0007351252319485666	0.0007324428536503078	0.0007720387905315498	0.0007686092561302979	0.04845660984349876	0.04771233432629724	8.045688790932204e-07	8.883980058257968e-05	8.014744730044324e-07	8.849811858055445e-05
48.24091760541319	0.0006706551833717684	0.0006691278847030555	0.0007005650846149274	0.0006985281561162801	0.0007175088408877749	0.0007151642701798169	0.0007354011001386926	0.0007327170068970462	0.0007724068926467938	0.0007689736298485556	0.048551339772569986	0.04780559125551657	8.16554438858811e-07	9.070643752995267e-05	8.134127903350157e-07	9.035744907287535e-05
48.53159340156531	0.0006707923469212729	0.0006692658310723298	0.0007007657201964334	0.0006987285648866128	0.0007177479368842993	0.0007154024460919901	0.0007356827506628056	0.0007329969057246363	0.0007727827850018189	0.0007693457125432258	0.04864804017124015	0.047900787906471815	8.284883294066691e-07	9.258657011956828e-05	8.25299484504341e-07	9.223020470749965e-05
48.82402066561362	0.0006709322914273907	0.0006694065745987555	0.0007009704640027393	0.0006989330772247751	0.0007179919558247501	0.0007156455256089459	0.000735970233930883	0.000733282600055978	0.0007731665531508209	0.0007697255884664033	0.04874674380987985	0.04799795653298439	8.403712683782358e-07	9.448033910555709e-05	8.371352674051927e-07	9.411652503896195e-05
49.11820995103327	0.0006710750184800266	0.0006695501172373252	0.0007011793384470428	0.0006991417155956789	0.0007182409334713144	0.0007158935443042233	0.0007362636010581242	0.0007335741405091064	0.0007735582841785729	0.0007701133433705157	0.04884748414646385	0.04809713006546577	8.522039744609904e-07	9.638788732932446e-05	8.489208518733943e-07	9.601655167781886e-05
49.41417187488941	0.0006712205293306336	0.0006696964606125712	0.0007013923660294422	0.0006993545025530859	0.000718494905961602	0.000716146538123531	0.0007365629038794238	0.0007338715784113944	0.0007739580667382878	0.0007705090645453079	0.048950295344002366	0.048198342128066736	8.639871675183378e-07	9.8309359764015e-05	8.606569518192133e-07	9.793042833486365e-05
49.71191711822035	0.0006713688248801881	0.0006698456060067237	0.0007016095693351313	0.0006995714607378512	0.0007187539098142671	0.000716404543390288	0.0007368681949642537	0.0007341749658141505	0.0007743659910906647	0.0007709128408559799	0.0490552122884919	0.04830162705633183	8.757215687513718e-07	0.00010024490356344562	8.723442823800175e-07	9.985830086833847e-05
50.01145642642306	0.0006715199056667906	0.0006699975543475011	0.0007018309710325009	0.0006997926128760765	0.0007190179819347656	0.0007166675968112885	0.0007371795276319625	0.000734484355507628	0.0007747821491441624	0.0007713247627825228	0.04916227060739716	0.048407019915379934	8.87407900856084e-07	0.00010219466811189903	8.839835600698946e-07	0.000101800317332007
50.3128006096408	0.0006716737718528789	0.0006701523061955175	0.0007020565938711407	0.0007000179817771629	0.0007192871596212352	0.0007169357354824932	0.0007374969559675066	0.0007347998010364539	0.0007752066344965435	0.0007717449224602895	0.04927150668868912	0.0485145565186301	8.990468881758026e-07	0.00010415880507400055	8.955755029381625e-07	0.00010375662802541985
50.61596054315354	0.0006718304232120429	0.000670309861731295	0.0007022864606797388	0.0007002475903317645	0.0007195614805705153	0.0007172089968949564	0.0007378205348376249	0.0007351213567154928	0.0007756395424777326	0.0007721734137218481	0.04938295770044876	0.04862427344708282	9.106392568714126e-07	0.00010613746844781446	9.071208307280965e-07	0.00010572738554473493
50.9209471677702	0.000671989859115428	0.0006704702207418721	0.0007025205943638779	0.0007004814615096386	0.0007198409828843029	0.0007174874189408829	0.000738150319907481	0.0007354490776461663	0.0007760809701940485	0.000772610332140171	0.04949666161106821	0.04873620806918818	9.221857350874552e-07	0.00010813081461916174	9.186202650365242e-07	0.00010771274483553639
51.22777149022361	0.0006721520785177137	0.0006706333826069871	0.0007027590179037177	0.000700719618357383	0.0007201257050754555	0.0007177710399198298	0.0007384863676577758	0.0007357830197332334	0.0007765310165738469	0.0007730557750732	0.04961265721005537	0.04885039856131109	9.336870531282022e-07	0.00011013900241738095	9.300745294907667e-07	0.00010971286324781837
51.53644458356769	0.0006723170799426524	0.0006707993462848345	0.0007030017543515682	0.0007009620839960668	0.0007204156860744381	0.0007180598985450511	0.0007388287354023627	0.0007361232397020612	0.0007769897824146408	0.0007735098417098495	0.049730984129477476	0.04896688392881815	9.451439436447898e-07	0.00011216219317403131	9.414843499253641e-07	0.00011172790059318927
51.84697758757708	0.0006724848614681635	0.000670968110297374	0.0007032488268293477	0.0007012088816187456	0.0007207109652359334	0.000718354033949998	0.0007391774813063747	0.0007364697951163973	0.0007774573704317531	0.0007739726331175016	0.04985168286605064	0.04908570402780825	9.565571418160626e-07	0.00011420055078226188	9.528504545622696e-07	0.00011375801920274209
52.15938170914916	0.0006726554207109493	0.0006711396727151728	0.0007035002585259112	0.0007014600344878507	0.0007210115823455979	0.0007186534856949648	0.0007395326644048772	0.0007368227443966529	0.0007779338853085467	0.0007744442522910371	0.04997479480391323	0.04920689958750438	9.679273855458994e-07	0.00011625424175942811	9.64173574197983e-07	0.00011580338398772816
52.47366822270851	0.0006728287548106445	0.0006713140311417819	0.0007037560726942669	0.0007017155659324634	0.0007213175776269982	0.0007189582937739067	0.0007398943446220836	0.0007371821468387374	0.0007784194337483166	0.0007749248042034858	0.050100362238093527	0.04933051223333865	9.792554156694278e-07	0.00011832343531148481	9.754544424056457e-07	0.00011786416250300635
52.789848470613855	0.0006730048604134565	0.0006714911826976134	0.0007040162926486499	0.0007019754993454536	0.0007216289917487044	0.0007192684986214158	0.0007402625827911296	0.0007375480626334412	0.0007789141245278834	0.0007754143958583317	0.050228428398705276	0.04945658451074613	9.905419761421091e-07	0.0001204083033977954	9.866937957228247e-07	0.0001199405250102703
53.107933863567155	0.000673183733655298	0.0006716711240033127	0.0007042809417614665	0.0007022398581804853	0.0007219458658315639	0.0007195841411198694	0.0007406374406744426	0.0007379205528863943	0.0007794180685529675	0.0007759131363435536	0.05035903747589075	0.049585159909694594	1.0017878142702403e-06	0.0001225090208016033	9.978923738687868e-07	0.00012203264454610507
53.42793588102576	0.0006733653701443947	0.0006718538511626124	0.0007045500434601038	0.000702508665948892	0.0007222682414561622	0.0007199052626067614	0.0007410189809847307	0.0007382996796386349	0.0007799313789154209	0.0007764211368874701	0.050492234645541194	0.049716282889979715	1.0129936809382019e-06	0.00012462576520194668	1.009050919965459e-06	0.0001241406969922365
53.74986607161648	0.000673549764943346	0.0006720393597446449	0.000704823621223594	0.0007027819462164047	0.0007225961606704728	0.0007202319048822166	0.0007414072674066048	0.0007386855058877932	0.0007804541709523751	0.0007769385109164546	0.0506280660958205	0.04984999890731035	1.0241603308190107e-06	0.00012675871724507348	1.0201701807473294e-06	0.00012626486114575286
54.073736053552395	0.0006737369125506132	0.000672227644765691	0.0007051016985791197	0.0007030597225997273	0.0007229296659976896	0.0007205641102166885	0.0007418023646188503	0.0007390780956099125	0.000780986562307378	0.0007774653741145824	0.05076657905452161	0.04998635444020899	1.035288522622602e-06	0.00012890806062210158	1.0312509067999728e-06	0.00012840531879440564
54.399557515052166	0.0006739268068814441	0.0006724187006703666	0.0007053842990983835	0.0007033420187629731	0.0007232688004442826	0.0007209019213588668	0.0007422043383174032	0.0007394775137819538	0.0007815286729936275	0.0007780018444853202	0.0509078218172859	0.05012539701776214	1.0463790193534356e-06	0.00013107398214950994	1.0422938528052966e-06	0.00013056225479468608
54.727342214761876	0.0006741194412481836	0.0006726125213122065	0.0007056714463938055	0.0007036288584139324	0.0007236136075082507	0.0007212453815437829	0.0007426132552390193	0.0007398838264049827	0.00078208062545935	0.0007785480424153001	0.051051843776711375	0.05026717524824737	1.0574325885470692e-06	0.00013325667184921342	1.0532997777765955e-06	0.00013273585715023462
55.057101982179326	0.0006743148083399714	0.0006728090999336381	0.0007059631641145591	0.00070392026530018	0.0007239641311875949	0.0007215945345011259	0.000743029183185689	0.0007402971005280783	0.0007826425446554315	0.0007791040907402882	0.05119869545239301	0.050411738848669944	1.0684500025470636e-06	0.00013545632303499366	1.0642694453270006e-06	0.00013492631709613456
55.38884871808102	0.0006745129002018019	0.0006730084291453271	0.0007062594759424414	0.0007042162632050186	0.0007243204159890211	0.0007219494244637876	0.0007434521910498173	0.0007407174042729932	0.0007832145581053894	0.0007796701148134297	0.051348428521914874	0.05055913867524044	1.0794320387799358e-06	0.00013767313240067858	1.0752036239316393e-06	0.00013713382918437156
55.722594394951685	0.0006747137082129208	0.000673210500904864	0.0007065604055875608	0.0007045168759432402	0.0007246825069368753	0.0007223100961766262	0.0007438823488401926	0.0007411448068595827	0.0007837967959777737	0.0007802462425758553	0.05150109585283918	0.05070942675482954	1.090379480036402e-06	0.0001399073001117912	1.086103087204757e-06	0.0001393585913732065
56.058351057416104	0.0006749172230645447	0.000673415306494783	0.0007068659767838489	0.0007048221273567143	0.000725050449582323	0.0007226765949054757	0.0007443197277087892	0.0007415793786320449	0.0007843893911611033	0.0007808326046297568	0.051656751535725735	0.05086265631743391	1.101293114777989e-06	0.00014215902990150076	1.0969686141954881e-06	0.00014160080512087836
56.39613082267415	0.0006751234347368817	0.0006736228364998862	0.0007071762132843852	0.0007051320413097887	0.0007254242900127862	0.0007230489664463995	0.0007447643999784235	0.0007420211910859988	0.000784992479341445	0.0007814293343140298	0.0518154509182148	0.05101888182969245	1.112173737433022e-06	0.0001444285291684888	1.1078009896734343e-06	0.0001438606754803895
56.7359458809379	0.0006753323324754151	0.0006738330807838424	0.0007074911388565181	0.0007054466416844906	0.0007258040748616323	0.000723427257135194	0.0007452164391712951	0.0007424703168964216	0.0007856061990827261	0.0007820365677825778	0.05197725064022131	0.05117815902948768	1.1230221487194998e-06	0.0001467160090797004	1.1186010044433002e-06	0.0001461384111997588
57.07780849587155	0.0006755439047664534	0.000674046028465054	0.0007078107772767975	0.0007057659523755378	0.0007261898513181489	0.0007238115138571661	0.0007456759200384641	0.0007429268299465009	0.0007862306919099217	0.0007826544440854091	0.05214220867027463	0.0513405449616767	1.133839155990305e-06	0.0001490216846788961	1.1293694556781773e-06	0.00014843422482738178
57.42173100503407	0.0006757581393118998	0.0006742616678917572	0.0007081351523256955	0.0007060899972851403	0.0007265816671377975	0.0007242017840571854	0.0007461429185902854	0.0007433908053574213	0.0007868661023952169	0.0007832831052526284	0.052310384343046856	0.051506098014991286	1.1446255735656202e-06	0.00015134577499584245	1.140107147242853e-06	0.00015074833281863986
57.7677258203244	0.000675975023003225	0.0006744799866163281	0.000708464287782108	0.0007064188003175875	0.0007269795706527583	0.000724598115750019	0.0007466175121278396	0.0007438623195191232	0.0007875125782472722	0.0007839226963814445	0.052481838398118354	0.051674877960148344	1.1553822230944005e-06	0.0001536885031618862	1.1508148900450915e-06	0.00015308095564814383
58.115805428429454	0.0006761945418946198	0.0006747009713687791	0.0007087982074176439	0.0007067523853736179	0.0007273836107827882	0.0007250005575309685	0.0007470997792754127	0.0007443414501220825	0.0007881702704037319	0.0007845733657263316	0.05265663302002344	0.05184694598922288	1.1661099339364475e-06	0.00015605009653099633	1.1614935024005773e-06	0.00015543231792708445
58.465982391274686	0.0006764166811752948	0.000674924608029411	0.0007091369349906776	0.0007070907763445603	0.0007277938370463961	0.0007254091585868179	0.0007475898000140502	0.000744828276190142	0.0007888393331271047	0.0007852352647924666	0.052834831879623734	0.05202236475632429	1.1768095435442643e-06	0.00015843078680372047	1.1721438104089158e-06	0.0001578026485242745
58.818269346477535	0.0006766414251409063	0.0006751508816005972	0.0007094804942401709	0.0007074339971062409	0.000728210299572348	0.0007258239687071023	0.0007480876557162415	0.0007453228781144414	0.0007895199241041649	0.0007859085484325908	0.053016500176862734	0.05220119841962681	1.1874818978731012e-06	0.00016083081015785816	1.1827666483471989e-06	0.00016019218069288077
59.172679007803275	0.0006768687571640764	0.0006753797761776723	0.0007098289088792503	0.0007077820715126494	0.0007286330491115235	0.0007262450382957155	0.000748593429181776	0.000745825337688492	0.0007902122045490279	0.0007865933749474414	0.053201704684949704	0.052383512684808044	1.198127851802927e-06	0.00016325040738340846	1.1933628590793995e-06	0.0001626011522014581
59.52922416562417	0.0006770986596639756	0.0006756112749188919	0.0007101822025885285	0.0007081350233893506	0.0007290621370491265	0.0007266724183828648	0.0007491072046748152	0.0007463357381444378	0.0007909163393100509	0.0007872899061898994	0.05339051379603307	0.0525693748499482	1.2087482695775312e-06	0.00016568982402370702	1.2039332944809456e-06	0.0001650298054713395
59.887917687380885	0.0006773311140749448	0.0006758453600144396	0.0007105403990091722	0.0007084928765266427	0.0007294976154172769	0.0007271061606373938	0.0007496290679622394	0.000746854164190557	0.0007916324969807379	0.0007879983076730313	0.053582997568413164	0.05275885385194111	1.2193440252618402e-06	0.00016814931052216986	1.21447881588411e-06	0.0001674783877193553
60.24877251804685	0.0006775661008141184	0.0006760820126544445	0.0007109035217356968	0.0007088556546724437	0.0007299395369079878	0.0007275463173794824	0.0007501591063533126	0.0007473807020500501	0.0007923608500148126	0.0007887187486821756	0.05377922777536044	0.05295202031448399	1.2299160032235197e-06	0.00017062912237558736	1.2250002945405312e-06	0.00016994715110613123
60.6118016805955	0.0006778035992480216	0.0006763212129959809	0.0007112715943084859	0.0007092233815249051	0.000730387954886556	0.0007279929415937434	0.0007506974087407273	0.0007479154395011739	0.0007931015748456515	0.0007894514023912694	0.05397927795559697	0.05314894659770048	1.240465098629323e-06	0.0001731295202936356	1.235498612103033e-06	0.00017243635289160286
60.97701827647021	0.0006780435876581038	0.0006765629401290166	0.0007116446402060256	0.0007095960807247417	0.0007308429234053729	0.0007284460869427344	0.0007512440656430843	0.0007484584659187724	0.0007938548520102657	0.0007901964459835927	0.05418322346550833	0.05334970684945944	1.2509922179657247e-06	0.00017565077036524324	1.2459746611328138e-06	0.0001749462555966086
61.34443548605718	0.0006782860432051799	0.000676807172041273	0.0007120226828368433	0.0007099737758472634	0.0007313044972181821	0.0007289058077808963	0.0007517991692488668	0.0007490098723172665	0.0007946208662780379	0.0007909540607771284	0.054391141533150424	0.053554377058464955	1.2614982795818887e-06	0.00017819314423239696	1.2564293456176958e-06	0.0001774771271709219
61.71406656916102	0.0006785309418927361	0.0006770538855819656	0.0007124057455311423	0.0007103564903941092	0.0007317727317947978	0.0007293721591689438	0.000752362813461975	0.0007495697513951609	0.0007953998067844248	0.0007917244323547482	0.054603111314125014	0.05376303510917086	1.2719842142543212e-06	0.00018075691927102455	1.2668635815257182e-06	0.00018002924116974905
62.085924865483435	0.0006787782585290717	0.0006773030564243845	0.0007127938515321219	0.0007107442477846639	0.0007322476833363059	0.000729845196888724	0.0007529350939488847	0.0007501381975811384	0.00079619186716985	0.0007925077506994377	0.0548192139493964	0.05397576083861073	1.282450965781664e-06	0.00018334237878078752	1.2772782973761868e-06	0.00018260287693733224
62.46002379510434	0.0006790279666882349	0.0006775546590272825	0.0007131870239869772	0.0007111370713471559	0.0007327294087907724	0.0007303249774585636	0.0007535161081875042	0.0007507153070818049	0.0007969972457240297	0.0007933042103347944	0.0550395326251232	0.054192636095202626	1.292899491600304e-06	0.00018594981218217344	1.2876744348364185e-06	0.00018519831979846302
62.83637685896657	0.0006792800386697128	0.0006778086665950259	0.0007135852859375608	0.0007115349843094191	0.000733217965869474	0.0007308115581491293	0.0007541059555177974	0.0007513011779311564	0.000797816145535967	0.0007941140104710315	0.05526415263459323	0.05441374479961708	1.3033307634256796e-06	0.00018857951522244232	1.2980529493429897e-06	0.00018781586125823924
63.21499763936286	0.0006795344454568364	0.0006780650510364705	0.0007139886603107014	0.0007119380097893125	0.00073371341306368	0.0007313049969998163	0.0007547047371942508	0.0007518959100418435	0.0007986487746498855	0.000794937355156748	0.05549316144233487	0.054639173007785355	1.313745767938146e-06	0.00019123179019284176	1.3084148107660263e-06	0.00019045579921331268
63.59589980042612	0.0006797911566738671	0.0006783237829225295	0.0007143971699081766	0.0007123461707847915	0.0007342158096620173	0.0007318053528357096	0.000755312556440277	0.0007524996052583213	0.0007994953462273822	0.0007957744534367315	0.05572664875050158	0.05486900897614003	1.3241455074752394e-06	0.00019390694615242787	1.3187610040752296e-06	0.0001931184381681883
63.979097088622495	0.0006800501405416987	0.0006785848314423678	0.0007148108373963015	0.000712759490163599	0.0007347252157684191	0.0007323126852851031	0.0007559295185046096	0.0007531123674119382	0.0008003560787160633	0.000796625519516057	0.05596470656761628	0.05510334322916864	1.3345310007759808e-06	0.00019660529916459835	1.3290925300603286e-06	0.00019580408946487382
64.36460333324754	0.0006803113638321672	0.0006788481643582134	0.0007152296852951652	0.0007131779906526037	0.0007352416923207251	0.000732827054797659	0.0007565557307198233	0.0007537343023780961	0.00080123119602501	0.0007974907729308107	0.05620742927977347	0.05534226862938406	1.3449032837546714e-06	0.00019932717254442234	1.3394104060856843e-06	0.00019851307152354836
64.75243244692527	0.0006805747918208838	0.0006791137479587042	0.00071565373596746	0.0007136016948267299	0.0007357653011099205	0.000733348522663181	0.0007571913025630265	0.0007543655181355248	0.000802120927707351	0.0007983704387257115	0.05645491372439843	0.05558588044980259	1.3552634103011427e-06	0.0002020728971155461	1.3497156668546527e-06	0.00020124571009053072
65.14259842611021	0.0006808403882385756	0.0006793815470107515	0.0007160830116069231	0.0007140306250975012	0.0007362961048000763	0.0007338771510310691	0.0007578363457188602	0.0007550061248278018	0.0008030255091503133	0.0007992647476389846	0.056707259266670036	0.05583427644903729	1.3656124531323966e-06	0.00020484281148150374	1.360009365238674e-06	0.0002040023385018741
65.53511535159264	0.0006811081152208642	0.0006796515247098553	0.0007165175342263626	0.000714464803701169	0.0007368341669490041	0.0007344130029304688	0.0007584909741448839	0.000755656234827199	0.0008039451817730894	0.0008001739362948224	0.05696456787871269	0.05608755694911053	1.3759515046707013e-06	0.0002076372623077416	1.3702925731280463e-06	0.00020678329795720263
65.92999738900669	0.000681377933256446	0.0006799236426288271	0.0007169573256452631	0.0007149042526864169	0.000737379552029669	0.000734956142291153	0.0007591553041394713	0.0007563159628009693	0.0008048801932329054	0.0008010982474037944	0.05722694422167856	0.056345824916103876	1.3862816779775227e-06	0.0002104566046191303	1.380566382327259e-06	0.00020958893780709253
66.32725878934137	0.000681649801133616	0.0006801978606648735	0.0007174024074769571	0.0007153489939016346	0.000737932325452395	0.000735506633965171	0.0007598294544123237	0.0007569854257801825	0.0008058307976396853	0.0008020379299715966	0.05749449573083322	0.056609186043751716	1.3966041077239939e-06	0.0002133012021105496	1.3908319055010686e-06	0.00021241961585480307
66.72691388945532	0.000681923675885085	0.0006804741369849786	0.0007178528011153497	0.0007157990489817417	0.0007384925535879003	0.000736064543749307	0.000760513546157726	0.000757664743231231	0.0008067972557797321	0.0008029932395165456	0.05776733270378004	0.056877748840118314	1.4069199511993315e-06	0.00021617142747132334	1.401090277145401e-06	0.00021527569867074714
67.12897711259382	0.0006821995127310278	0.0006807524279695331	0.0007183085277211781	0.0007162544393345454	0.0007390603037911952	0.0007366299384083674	0.0007612077031306587	0.0007583540371301154	0.0008077798353488557	0.0008039644382962274	0.05804556839194106	0.05715162471747274	1.4172303893910266e-06	0.0002190676627286947	1.4113426546308967e-06	0.00021815756192461455
67.53346296890952	0.0006824772650203271	0.0006810326881541671	0.0007187696082078135	0.0007167151861266389	0.0007396356444264076	0.0007372028856993735	0.0007619120517259292	0.0007590534320396672	0.0008087788111954447	0.0008049517955437923	0.058329319095448626	0.05743092808550608	1.4275366280976694e-06	0.00022199029960531802	1.4215902192809323e-06	0.0002210655907323722
67.94038605598601	0.0006827568841699231	0.0006813148701697013	0.0007192360632265592	0.0007171813102687969	0.0007402186448925497	0.0007377834543966597	0.0007626267210604235	0.0007597630551898074	0.0008097944655739307	0.0008059555877143181	0.05861870426158049	0.05771577644802666	1.437839899098587e-06	0.00022493973989440308	1.431834177498541e-06	0.00022400018001927924
68.3497610593647	0.0006830383196022397	0.0006815989246801855	0.0007197079131514659	0.0007176528324008808	0.0007408093756502988	0.0007383717143179594	0.0007633518430586599	0.0007604830365610198	0.0008108270884092097	0.0008069760987417958	0.05891384658689342	0.058006290503288885	1.4481414613954713e-06	0.00022791639585653667	1.4420757619702015e-06	0.00022696173490441285
68.7616027530747	0.0006833215186806097	0.0006818848003189478	0.0007201851780636301	0.000718129772876232	0.0007414079082498342	0.0007389677363515106	0.000764087552541788	0.000761213508971173	0.0008118769775725484	0.0008080136203072425	0.05921487212322001	0.05830259424810269	1.4584426025020377e-06	0.00023092069063307408	1.4523162329100692e-06	0.00022995067110118117
69.17592600016614	0.0006836064266426369	0.0006821724436225916	0.0007206678777349686	0.0007186121517455308	0.0007420143153597772	0.0007395715924842313	0.0007648339873201933	0.0007619546081658518	0.0008129444391695577	0.0008090684521185099	0.05952191038768579	0.05860481508589727	1.4687446397979769e-06	0.00023395305868162408	1.4625568793673067e-06	0.0002329674153386252
69.59274575324658	0.0006838929865314334	0.0006824617989628789	0.0007211560316114553	0.0007190999887401205	0.0007426286707972987	0.0007401833558310234	0.0007655912882898867	0.0007627064729123702	0.000814029787840861	0.0008101409022023868	0.05983509447692733	0.058913083938899866	1.4790489219609687e-06	0.00023701394623470984	1.4727990206096341e-06	0.0002360124058054247
70.01207705502031	0.0006841811391246667	0.0006827528084764335	0.0007216496587958091	0.0007195933032547746	0.0007432510495594518	0.0007408031006652647	0.0007663595995328679	0.0007634692450976447	0.0008151333470761005	0.0008112312872096249	0.060154561185698625	0.05922753536461721	1.4893568304662425e-06	0.0002401038117805232	1.4830440075736667e-06	0.00023908609261580338
70.43393503883172	0.000684470822861342	0.0006830454119921914	0.000722148778029617	0.0007200921143298971	0.0007438815278557908	0.0007414309024505448	0.0007671390684216431	0.0007642430698301121	0.0008162554495419786	0.0008123399327335552	0.06048045113004604	0.05954830767680339	1.499669781156285e-06	0.00024322312656918643	1.4932932243824724e-06	0.00024218893829966448
70.85833492921113	0.0006847619737662532	0.0006833395469565311	0.0007226534076748787	0.0007205964406331385	0.0007445201831423424	0.0007420668378737134	0.0007679298457281134	0.0007650280955458955	0.0008173964374250596	0.0008134671736429997	0.06081290887527008	0.05987554307111952	1.5099892259041146e-06	0.0002463723751456315	1.5035480899487814e-06	0.0002453214183178176
71.2852920424243	0.0006850545253720314	0.0006836351483560093	0.0007231635656949629	0.0007211063004404189	0.0007451670941570073	0.0007427109848793057	0.0007687320857370432	0.0007658244741194209	0.0008185566627901139	0.0008146133544302303	0.061152083068873396	0.06020938775568131	1.520316654356679e-06	0.00024955205591076224	1.5138100596589696e-06	0.0002484840216049611
71.71482178702524	0.0006853484086387132	0.0006839321486376292	0.0007236792696349602	0.0007216217116163414	0.0007458223409564582	0.000743363422705423	0.0007695459463643425	0.0007666323609787143	0.0008197364879548233	0.0008157788295747675	0.061498126578726484	0.06054999208672337	1.5306535957595666e-06	0.00025276268171003924	1.524080627140741e-06	0.0002516772511403087
72.14693966441222	0.0006856435518707472	0.0006842304776265562	0.000724200536601414	0.0007221426915939746	0.0007464860049546137	0.0007440242319211362	0.0007703715892803905	0.0007674519152256001	0.0008209362858817105	0.000816963963923849	0.06185119663667872	0.06089751070960829	1.541001620894043e-06	0.0002560047804565091	1.5343613261274138e-06	0.00025490162454927523
72.58166126938723	0.0006859398806313763	0.0006845300624412188	0.0007247273832414323	0.0007226692573540109	0.0007471581689627867	0.0007446934944655063	0.0007712091800386796	0.0007682832997610671	0.0008221564405882379	0.0008181691330904843	0.06221145498786942	0.061252102705415805	1.5513623441073274e-06	0.00025927889578586383	1.5446537324217361e-06	0.00025815767473744144
73.01900229071879	0.0006862373176542954	0.0006848308274056933	0.0007252598257211473	0.0007232014254032638	0.0007478389172315761	0.0007453712936882952	0.0007720588882100235	0.0007691266814160423	0.000823397347576032	0.000819394723870015	0.06257906804599256	0.06161393174337067	1.5617374254525912e-06	0.0002625855877463057	1.5549594659640007e-06	0.0002614459505587974
73.45897851170821	0.0006865357827525179	0.0006851326939593092	0.0007257978797035308	0.0007237392117525095	0.000748528335494616	0.0007460577143924736	0.0007729208875226342	0.000769982231087869	0.0008246594142802957	0.000820641134676205	0.06295420705478748	0.06198316623937863	1.5721285729394362e-06	0.0002659254335271033	1.5652801930030524e-06	0.00026476701751942944
73.90160581075892	0.000686835192724355	0.0006854355805633708	0.0007263415603255377	0.0007242826318936488	0.0007492265110142667	0.0007467528428786028	0.0007737953560083572	0.000770850123882764	0.0008259430605404994	0.000821908775997915	0.06333704825604584	0.06235997952094243	1.582537544908406e-06	0.0002692990282254504	1.5756176283890496e-06	0.00026812145851978775
74.34690016194996	0.000687135461256426	0.0006857394026049225	0.0007268908821745758	0.0007248317007761812	0.0007499335326293691	0.0007474567669912169	0.0007746824761553921	0.0007717305392645759	0.000827248719093534	0.0008231980708775027	0.06372777306443739	0.06274454999876371	1.592966152544166e-06	0.00027270698565917684	1.5859735380003431e-06	0.0002715098746402522
74.79487763561212	0.0006874364988236165	0.0006860440722974659	0.0007274458592642937	0.0007253864327829881	0.0007506494908051727	0.0007481695761673031	0.0007755824350678386	0.0007726236612101741	0.0008285768360905825	0.0008245094554121543	0.06412656824946608	0.06313706134533194	1.6034162625035023e-06	0.0002761499392198441	1.596349741280834e-06	0.0002749328859661948
75.24555439890803	0.000687738212585874	0.0006863494985785234	0.0007280065050096615	0.0007259468417053894	0.0007513744776855432	0.0007488913614869893	0.0007764954246324126	0.0007735296783717964	0.0008299278716390142	0.0008258433792794139	0.06453362612490027	0.0635377026808362	1.6138897997060569e-06	0.00027962854277691074	1.6067481139359508e-06	0.00027839113246286296
75.6989467164156	0.0006880405062817778	0.0006866555870039776	0.0007285728322013604	0.0007265129407174994	0.0007521085871476088	0.0007496222157265889	0.0007774216416927371	0.0007744487842467568	0.0008313023003707514	0.0008272003062882987	0.06494914474602273	0.06394666876673939	1.6243887502755518e-06	0.0002831434716331349	1.61717059076979e-06	0.0002818852748981693
76.15507095071504	0.0006883432801187582	0.0006869622396390704	0.0007291448529794485	0.0007270847423498386	0.0007528519148589513	0.0007503622334141038	0.000778361288231587	0.0007753811773548718	0.0008327006120385832	0.0008285807149574277	0.06537332811507737	0.06436416020738042	1.63491516463974e-06	0.00028669542353224053	1.6276191686767551e-06	0.00028541599581707877
76.61394356297929	0.0006886464306598922	0.0006872693549459774	0.000729722578806317	0.0007276622584622192	0.0007536045583375125	0.0007511115108873539	0.0007793145715615351	0.0007763270614240431	0.0008341233121420514	0.0008299850991217228	0.06580638639530044	0.06479038365998666	1.6454711608074064e-06	0.0002902851197256473	1.6380959098078601e-06	0.00028898400057308926
77.07558111356816	0.0006889498507071576	0.0006875768276678464	0.0007303060204389141	0.0007282455002158756	0.0007543666170143503	0.0007518701463548622	0.0007802817045244379	0.0007772866455844203	0.0008355709225845992	0.0008314139685693198	0.0662485361339539	0.06522555205350392	1.656058927825563e-06	0.0002939133060999022	1.6486029449063865e-06	0.0002925900184177488
77.54000026262605	0.0006892534291810595	0.0006878845487092104	0.0007308951879002445	0.0007288344780448536	0.0007551381922994283	0.0007526382399596691	0.000781262905700255	0.0007782601445716232	0.0008370439823638204	0.0008328678497104492	0.06670000049479513	0.0656698848166659	1.6666807294405837e-06	0.00029758075437075204	1.659142476839997e-06	0.0002962348036545104
78.00721777068286	0.0006895570509965205	0.0006881924050126608	0.0007314900904501404	0.0007294292016266419	0.0007559193876506017	0.0007534158938462384	0.0007822583996257117	0.0007792477789395116	0.0008385430482967427	0.0008343472862801522	0.06716100950044324	0.06612360811575467	1.6773389079628416e-06	0.0003012882633461611	1.6697167843324505e-06	0.00029991913685945004
78.47725049925933	0.000689860596934929	0.0006885002794316832	0.000732090736555301	0.0007300296798520491	0.0007567103086459988	0.0007542032122306411	0.0007832684170233462	0.0007802497752830343	0.0008400686957822219	0.0008358528400768353	0.06763180028512991	0.06658695510252943	1.6880358883530682e-06	0.00030503666026376886	1.680328225905003e-06	0.00030364382617342756
78.95011541147531	0.000690163943512244	0.0006888080505995419	0.0007326971338586027	0.0007306359207943214	0.0007575110630599852	0.0007550003014742048	0.0007842931950415231	0.0007812663664717134	0.0008416215196026582	0.0008373850917387833	0.06811261735834825	0.06706016617282347	1.698774182544308e-06	0.0003088268022074514	1.6909792440506942e-06	0.0003074097086711858
79.42582957266194	0.0006904669628430442	0.0006891155927941088	0.0007333092891476868	0.0007312479316775094	0.000758321760942936	0.0007558072701608406	0.0007853329775060264	0.0007822977918943637	0.0008432021347674	0.0008389446415609113	0.06860371287993992	0.0675434892363374	1.7095563940218049e-06	0.00031265957760973073	1.7016723696496516e-06	0.0003112176518124121
79.90441015097758	0.0006907695225004199	0.000689422775798525	0.0007339272083228324	0.0007318657188440821	0.0007591425147050409	0.0007566242291782636	0.0007863880151838933	0.0007833442977156786	0.0008448111774003657	0.0008405321103541903	0.06910534694719886	0.06803717999819421	1.7203852226606049e-06	0.0003165359078425578	1.7124102266400515e-06	0.00031506855497889785
80.38587441802741	0.0006910714853715869	0.0006897294647575796	0.0007345508963641176	0.0007324892877217971	0.0007599734392043759	0.0007574512918033417	0.0007874585660601751	0.0007844061371453542	0.0008464493056745775	0.000842148140350334	0.06961778789459672	0.06854150225284228	1.7312634698594693e-06	0.0003204567489069332	1.7231955369693443e-06	0.00031896335110612184
80.87023974948666	0.0006913727095091277	0.000690035520029704	0.0007351803572978986	0.0007331186427898462	0.0007608146518395252	0.0007582885737918296	0.0007885448956283865	0.0007854835707204837	0.0008481172007965152	0.0008437933961545436	0.07014131260677116	0.06905672819093936	1.7421940439726197e-06	0.0003244230932233083	1.734031125833987e-06	0.0003229030084126172
81.35752362572781	0.0006916730479777267	0.0006903407970344468	0.0007358155941625989	0.0007337537875442683	0.000761666272646996	0.0007591361934727406	0.0007896472771954069	0.0007865768666019617	0.0008498155680433585	0.0008454685657492624	0.07067620684545786	0.06958313871987748	1.7531799660605628e-06	0.00032843597153250914	1.744919927231317e-06	0.0003268885322364745
81.8477436324513	0.000691972348696307	0.000690645146095337	0.0007364566089738562	0.0007343947244626737	0.0007625284244037582	0.0007599942718476643	0.0007907659922017058	0.0007876863008857406	0.00085154513785646	0.0008471743615521487	0.07122276559108681	0.07012102379864882	1.764224376004232e-06	0.00033249645491623125	1.7558649898542517e-06	0.00033092096698578155
82.34091746132043	0.0006922704542754455	0.0006909484122780059	0.0007371034026890369	0.0007350414549682851	0.0007634012327352025	0.0007608629326953157	0.0007919013305577768	0.0007888121579297948	0.0008533066669945873	0.0008489115215316691	0.07178129339980703	0.07067068278780504	1.7753305389697598e-06	0.00033660565694040856	1.7668694833277267e-06	0.00033500139820877295
82.83706291059936	0.0006925672018499531	0.0006912504352234529	0.000737755975171152	0.000735693979393324	0.0007642848262288639	0.000761742302681653	0.0007930535909977377	0.0007899547306977179	0.000855100939750743	0.0008506808103839665	0.07235210477674307	0.07123242481528629	1.7865018522815598e-06	0.0003407647359356669	1.7779367048385928e-06	0.00033913095479526367
83.33619788579601	0.0006928624229065129	0.0006915510489763463	0.0007384143251522189	0.0007363522969417829	0.0007651793365542806	0.0007626325114759174	0.0007942230814511356	0.0007911143211199565	0.0008569287692366603	0.0008524830207749445	0.07293552456634812	0.07180656915896882	1.7977418527069739e-06	0.0003449748974203304	1.7890700861601617e-06	0.0003433108113160277
83.83834040030794	0.0006931559431062546	0.0006918500818082308	0.0007390784501960973	0.0007370164056516084	0.000766084898589359	0.0007635336918729545	0.0007954101194340328	0.0007922912404737196	0.0008587909987393479	0.0008543189746517579	0.07353188836075823	0.07239344564680776	1.8090542241950896e-06	0.00034923739667774845	1.8002732011198654e-06	0.00034754219051158497
84.34350857607244	0.0006934475821021684	0.0006921473560355438	0.0007397483466608688	0.0007376863023563563	0.0007670016505536812	0.0007644459799222419	0.0007966150324605624	0.0007934858097827136	0.0008606885031544144	0.0008561895246282582	0.07414154292711479	0.07299339507552005	1.8204428061030162e-06	0.00035355354150071183	1.8115497735283516e-06	0.0003518263659405274
84.85172064422062	0.0006937371533512311	0.0006924426878323076	0.0007404240096608006	0.000738361982646354	0.0007679297341491914	0.0007653695150640294	0.000797838158476189	0.0007946983602378936	0.0008626221905012263	0.0008580955554492365	0.07476484665488173	0.07360676964881017	1.8319116019177486e-06	0.0003579246951092019	1.8229036855890984e-06	0.0003561646647956551
85.36299494573534	0.0006940244639211437	0.0006927358870373919	0.0007411054330279628	0.0007390434408294357	0.0007688692947087273	0.0007663044402730613	0.0007990798463140121	0.0007959292336405235	0.0008645930035253483	0.000860037985538694	0.07540217002424565	0.07423393343619075	1.8434647885540688e-06	0.0003623522792624012	1.834338986868452e-06	0.0003605584709083509
85.87734993211305	0.000694309314291588	0.0006930267569562512	0.0007417926092735939	0.0007397306698913342	0.0007698204813529449	0.0007672509022103925	0.0008003404561755683	0.000797178782868952	0.0008666019213941541	0.0008620177686377852	0.07605389609675967	0.07487526285353864	1.8551067262201348e-06	0.00036683777757107183	1.8458599038038634e-06	0.0003650092279444128
86.39480416602983	0.0006945914981498656	0.0006933150941569932	0.0007424855295492626	0.0007404236614557744	0.0007707834471561343	0.0007682090513837874	0.0008016203601376199	0.0007984473723705372	0.000868649961491883	0.0008640358955384509	0.07672042102946017	0.07553114716657361	1.8668419689224242e-06	0.00037138273902934116	1.8574708498321794e-06	0.0003695184428120224
86.91537632201124	0.0006948708021808592	0.0006936006882607136	0.0007431841836079644	0.0007411224057443948	0.0007717583493215732	0.0007691790423173194	0.0008029199426866207	0.0007997353786803539	0.0008707381813209936	0.0008660933959193052	0.07740215461377006	0.0762019890185447	1.8786752756470024e-06	0.00037598878178154993	1.8691764361712746e-06	0.00037408768929711456
87.43908518710603	0.0006951470058511854	0.0006938833217259607	0.0007438885597652259	0.0007418268915365646	0.0007727453493669975	0.0007701610337307368	0.0008042396012825786	0.0008010431909683427	0.0008728676805171131	0.0008681913402907754	0.07809952084058473	0.07688820498348038	1.890611622265689e-06	0.00038065759714114855	1.880981483295247e-06	0.00037871861193988776
87.9659496615646	0.0006954198811874826	0.0006941627696272648	0.0007445986448603761	0.0007425371061292445	0.0007737446133209254	0.0007711551887292926	0.0008055797469542408	0.0008023712116167562	0.0008750396029855471	0.0008703308420571149	0.0788129584930262	0.07759022614644678	1.9026562142153685e-06	0.0003853909538797107	1.892891033155545e-06	0.0003834129301729383
88.4959887595208	0.0006956891925487126	0.0006944387994276077	0.0007453144242180833	0.0007432530352969791	0.0007747563119305096	0.0007721616750047012	0.0008069408049275881	0.0008037198568298203	0.0008772551391678545	0.0008725130597034405	0.07954292176845455	0.07830849871236224	1.9148145000069325e-06	0.00039019070280624235	1.9049103622027774e-06	0.00038817244273861573
89.0292216096782	0.0006959546963924303	0.0006947111707447754	0.0007460358816103465	0.0007439746632522026	0.0007757806208817535	0.0007731806650480181	0.0008083232152898493	0.0008050895572777411	0.0008795155284477681	0.0008747391991166768	0.08028988093142483	0.07904348464500596	1.9270921856395307e-06	0.00039505878166229413	1.9170449952770783e-06	0.00039299903241005185
89.56566745600044	0.0006962161410349336	0.0006949796351115004	0.0007467629992190952	0.0007447019726059945	0.0007768177210329077	0.0007742123363752318	0.000809727433691352	0.0008064807587772932	0.0008818220617064378	0.0008770105160499516	0.08105432299939713	0.07979566233798273	1.9394952499615474e-06	0.0003999972203503621	1.929300720411261e-06	0.00039789467103429343
90.1053456584057	0.0006964732664052339	0.0006952439357293244	0.0007474957575995937	0.0007454349443294729	0.0007778677986619682	0.0007752568717664577	0.0008111539320877299	0.0008078939230114101	0.0008841760840378106	0.0008793283187407926	0.08183675246312604	0.08056552731950842	1.9520299610713276e-06	0.0004050081465283295	1.9416836046374022e-06	0.00040286142492729216
90.6482756934654	0.0006967258037928067	0.0006955038072161314	0.0007482341356448728	0.0007461735577160328	0.0007789310457292629	0.0007763144595196809	0.0008126031995251952	0.0008093295282903995	0.0008865789976358728	0.0008816939706943392	0.08263769204379029	0.0813535929930281	1.9647028938255245e-06	0.0004100937915929581	1.9542000108520394e-06	0.00040790146064337285
91.19447715510712	0.0006969734755890666	0.0006957589753472864	0.0007489781105514155	0.0007469177903446406	0.0007800076601561732	0.0007773852937200558	0.0008140757429717751	0.0008107880703575639	0.0008890322648664333	0.0008841088936436862	0.0834576834890643	0.08216039141579594	1.9775209485292265e-06	0.0004152564970833772	1.9668566158272636e-06	0.0004130170511498221
91.74396975532183	0.0006972159950225501	0.0006960091567903523	0.0007497276577863684	0.0007476676180444424	0.0007810978461211335	0.000778469574525867	0.0008155720881976548	0.0008122700632422594	0.0008915374115372225	0.0008865745707005327	0.08429728841049083	0.0829864741177119	1.9904913709236586e-06	0.00042049872154201196	1.979660429461596e-06	0.0004182105824409865
92.29677332487483	0.0006974530658877973	0.0006962540588333625	0.00075048275105658	0.0007484230148609666	0.0007822018143741511	0.0007795675084723406	0.0008170927807080077	0.0008137760401636488	0.0008940960303812641	0.000889092549710418	0.0851570891646719	0.0838324129628613	2.003621773539327e-06	0.0004258230478612901	1.99261881535229e-06	0.0004234845606207738
92.85290781402206	0.0006976843822679173	0.0006964933791066264	0.0007512433622797722	0.0007491839530242115	0.0007833197825711439	0.0007806793087945638	0.0008186383867319396	0.0008153065544886348	0.0008967097847697285	0.0008916644468280323	0.08603768978098836	0.08469880105638045	2.016920158540267e-06	0.00043123219116153466	2.0057395127988896e-06	0.0004288416194966893
93.41239329322968	0.0006979096282508856	0.0006967268052980967	0.0007520094615582329	0.0007499504029189836	0.0007844519756295649	0.0007818051957709193	0.0008202094942715055	0.0008168621807477893	0.0008993804126719521	0.0008942919503294858	0.08693971693874358	0.08558625369945963	2.0303949421801755e-06	0.00043672900724101016	2.019030660354703e-06	0.0004342845287237107
93.97524995389855	0.0006981284776395942	0.000696954014862312	0.0007527810171554101	0.0007507223330578431	0.000785598626106832	0.0007829453970885004	0.0008218067142150197	0.0008184435157133368	0.0009021097308818113	0.0008969768246798444	0.08786382099683422	0.08649540939550195	2.044054980967244e-06	0.0004423165016398667	2.0325008210247443e-06	0.00043981620253921716
94.54149810909283	0.0006983405936557244	0.0006971746747229634	0.0007535579954758531	0.0007514997100570826	0.0007867599746032487	0.0007841001482321243	0.0008234306815192576	0.0008200511795436155	0.0009048996395313696	0.0008997209148759012	0.08881067707929632	0.087426930910666	2.057909599697508e-06	0.00044799783937241044	2.0461590092595494e-06	0.00044543970914162623
95.11115819427312	0.0006985456286375286	0.0006973884409691611	0.0007543403610489911	0.0007522824986161993	0.0007879362701912164	0.0007852696928986846	0.0008250820564655075	0.0008216858169987857	0.0009077521269146063	0.0009025261510859245	0.08978098622030535	0.08838150639227696	2.071968621506111e-06	0.000453776355382407	2.0600147198897127e-06	0.0004511582807645298
95.68425076803395	0.0006987432237316476	0.0006975949585455049	0.0007551280765172951	0.0007530706615013798	0.0007891277708727112	0.0007864542834387308	0.0008267615259948508	0.0008233480987329563	0.0009106692746461097	0.0009053945536101175	0.09077547657248834	0.08935985054883544	2.0862424000854573e-06	0.00045965556577917677	2.074077959140358e-06	0.0004569753245009245
96.26079651284576	0.0006989330085790899	0.0006977938609360729	0.0007559211026294042	0.0007538641595335475	0.0007903347440671248	0.0007876541813273023	0.0008284698051284705	0.000825038722668302	0.0009136532631818827	0.0009083282381876514	0.09179490468269803	0.0903627058956455	2.1007418542425297e-06	0.00046563917991795933	2.0883592778991227e-06	0.00046289443394118
96.84081623580131	0.0006991146009955662	0.0006979847698424955	0.000756719398238882	0.000754662951581606	0.0007915574671317775	0.0007888696576662341	0.000830207638479296	0.0008267584154572388	0.0009167063777319575	0.0009113294216785712	0.09284005683971375	0.09139084407038511	2.1154785049979025e-06	0.0004717311133983215	2.1028698074238147e-06	0.0004689194016933851
97.42433086936633	0.0006992876066463822	0.0006981672948563048	0.0007575229203093196	0.000755466994561558	0.000792796227917584	0.0007901009937203203	0.0008319758018618159	0.0008285079340392132	0.0009198310145972931	0.0009144004281514926	0.09391175049868693	0.09244506722327982	2.1304645154308216e-06	0.00047793550205718627	2.1176212976883662e-06	0.00047505423285909565
98.01136147213543	0.0006994516187161544	0.0006983410331257943	0.0007583316239265916	0.0007562762434422675	0.0007940513253625816	0.0007913484814899394	0.0008337751040074807	0.0008302880672992408	0.0009230296879665295	0.0009175436954109561	0.09501083578752285	0.09352620948690639	2.1457127334964087e-06	0.00048425671704094286	2.1326261585858774e-06	0.0004813031595484185
98.60192922959182	0.0006996062175736418	0.0006985055690176637	0.000759145462319138	0.0007570906512586945	0.0007953230701262429	0.0007926124243229545	0.0008356063883937496	0.0008320996378359211	0.0009263050372115685	0.0009207617820015157	0.09613819710080188	0.09463513853104043	2.1612367380485255e-06	0.0004906993810450677	2.1478975042117697e-06	0.00048767065651675323
99.1960554548718	0.0006997509704320239	0.0006986604737737536	0.0007599643868872228	0.0007579101691335096	0.000796611785267741	0.0007938931375689314	0.0008374705351955207	0.000833943503847324	0.0009296598347247337	0.0009240573747292281	0.0972947547872997	0.09577275720841284	2.1770508883598404e-06	0.0004972683858293081	2.163449200504497e-06	0.0004941614580274145
99.79376158953411	0.0006998854310050516	0.000698805305163267	0.000760788347242269	0.0007587347463081343	0.0007979178069716566	0.0007951909492790277	0.0008393684633685116	0.0008358205611439192	0.0009330969943445168	0.000927433296745228	0.09848146693765152	0.0969400052976911	2.1931703774322664e-06	0.0005039689111162038	2.1792959165260316e-06	0.000500780576044052
100.39506920433367	0.0007000091391594971	0.0006989396071308809	0.0007616172912574072	0.000759564330184293	0.0007992414853248548	0.0007965062009551387	0.0008413011328749275	0.0008377317452984773	0.0009366195804215095	0.000930892516240432	0.09969933127924714	0.09813786135054448	2.2096112893927808e-06	0.0005108064449896033	2.1954531796664024e-06	0.0005075333198645282
101.00000000000001	0.0007001216205644293	0.0006990629094412384	0.0007624511651305412	0.000760398866377319	0.0008005831851486321	0.0007978392483522362	0.0008432695470627385	0.0008396780339437875	0.0009402308175813655	0.0009344381558053562	0.10094938718603363	0.0993673446501942	2.2179393632943267e-06	0.0005142601700180274	2.203636195490919e-06	0.0005109437811085257
