# Supplementary material for: White matter micro- and macrostructure brain charts for the human lifespan
Source: Nature. 2026 May 13;655(8124):979–89. doi: 10.1038/s41586-026-10454-2 (PMC13391363; doi:10.1038/s41586-026-10454-2)
Supplement: Supplementary file 12 — Centiles trajectories of brain charts. SDT.T9.1–5 contain the brain charts for the global metrics; SDT.T9.6–509 contain the brain charts for the tract-specific metrics (unnormalized); and SDT.T9.510–1157 contain the brain charts for the tract-specific macrostructural metrics (normalized). Included in each table are the male and female centile trajectories for the 2.5th, 25th, 50th, 75th and 97.5th percentiles; the interquartile range normalized by the 50th centile; and the derivatives of the 50th centiles with respect to both age and log(age). Charts are sampled in logarithmically spaced intervals. Age is reported in years, while centile trajectory values are reported in metric-specific units: diffusivities in mm2 s−1, volume in mm3, surface area in mm2, average length in mm, and FA is dimensionless (unitless). [file 41586_2026_10454_MOESM12_ESM.zip › plotted_curves/SDT.T9.262-SLF_III_left_rd-mean_curve_metrics.csv]

ages	male_0.025th_percentile	female_0.025th_percentile	male_0.25th_percentile	female_0.25th_percentile	male_0.5th_percentile	female_0.5th_percentile	male_0.75th_percentile	female_0.75th_percentile	male_0.975th_percentile	female_0.975th_percentile	male_normalized_quantile_range	fwmale_normalized_quantile_range	male_median_centile_d_age	male_median_centile_d_log_age	female_median_centile_d_age	female_median_centile_d_log_age
0.25	0.0008576561253311046	0.00086175694699604	0.0009494013455561801	0.0009513190942393038	0.0010032292043446623	0.001003705233747441	0.001061502285378045	0.001060290290106361	0.0011866096969737532	0.0011813516531496264	0.11174010817905997	0.10856892263100149	-0.0005415881092464594	-0.0003127015012831599	-0.000541686946099453	-0.00031275856758831977
0.25150637576242696	0.000857054832367716	0.0008611504075463412	0.0009486675540053214	0.000950582978839494	0.0010024133691436748	0.0010028892496610137	0.001060594214353097	0.0010593848122085353	0.0011854922296996517	0.0011802440343467674	0.11165719032996377	0.10848838334423999	-0.0005401451788049072	-0.0003128029306863622	-0.0005402439358790923	-0.0003128601224383909
0.2530218281966045	0.0008564530105425126	0.0008605433380796263	0.0009479332272279102	0.0009498463276800394	0.0010015970046860178	0.0010020727356633377	0.0010596856288667626	0.001058478818573492	0.0011843743097211337	0.0011791359582005853	0.1115742170913188	0.10840779020052038	-0.0005372561279666233	-0.0003130045614866128	-0.0005373547240431487	-0.0003130620040458221
0.25454641199404576	0.0008558506642530299	0.0008599357430411095	0.0009471983708585551	0.0009491091464164245	0.0010007801173794039	0.001001255698162577	0.0010587765361996708	0.0010575723164563513	0.0011832559463061595	0.0011780274338847258	0.11149118912682743	0.10832714384444406	-0.0005343781194094288	-0.0003132037373866914	-0.0005344765525741035	-0.0003132614305772219
0.2560801821758082	0.0008552477978963803	0.0008593276268754851	0.0009464629905283341	0.0009483714407005651	0.0009999627136257421	0.0010004381435611068	0.0010578669436238008	0.0010566653131036806	0.0011821371487065284	0.0011769184705570865	0.11140810709984343	0.10824644492026103	-0.0005315111534338612	-0.00031340046065597704	-0.0005316094217919232	-0.0003134584042955024
0.25762319409447826	0.0008546444158690863	0.0008587189940267654	0.0009457270918645905	0.000947633216180599	0.0009991447998209037	0.0009996200782552834	0.00105695685840221	0.0010557578157532445	0.0011810179261575635	0.0011758090773595054	0.11132497167333234	0.10816569407185583	-0.000528655229887709	-0.0003135947336489475	-0.0005287533315644355	-0.0003136529275488964
0.2591755034361701	0.0008540405225669267	0.0008581098489381193	0.0009449906804907393	0.0009468944785006893	0.000998326382354512	0.0009988015086352293	0.0010560462877888049	0.0010548498316337595	0.0011798982878778177	0.0011746992634174697	0.1112417835098632	0.1080848919427258	-0.000525810348166178	-0.0003137865588026256	-0.0005259082813042215	-0.00031384500276665506
0.2607371662225343	0.0008534361223847865	0.0008575001960517269	0.0009442537620260816	0.0009461552333008467	0.000997507467609722	0.0009979824410846245	0.0010551352390281022	0.001053941367964666	0.0011787782430687894	0.0011735890378398316	0.11115854327158117	0.1080040391759553	-0.000522976507217332	-0.00031397593863743967	-0.0005230742699791624	-0.0003140346324632115
0.2623082388127803	0.0008528312197164921	0.0008568900398086068	0.0009435163420855963	0.0009454154862167099	0.0009966880619630052	0.0009971628819804717	0.0010542237193549753	0.0010530324319558743	0.0011776578009146112	0.0011724784097185024	0.11107525162018864	0.10792313641420909	-0.0005201537055412042	-0.0003141628757540871	-0.0005202512961117178	-0.0003142218192344892
0.2638887779057103	0.00085222581895467	0.0008562793846484776	0.0009427784262797692	0.000944675242879381	0.000995868171783946	0.000996342837692905	0.001053311735994435	0.0010521230308075398	0.0011765369705817824	0.001171367388128183	0.110991909216922	0.10784218429969444	-0.0005173419411981239	-0.0003143473728358659	-0.0005174393577778713	-0.00031440656575509873
0.26547884054176485	0.0008516199244905851	0.0008556682350095935	0.0009420400202143878	0.0009439345089152186	0.0009950478034350153	0.0009955223145849711	0.0010523992961613813	0.001051213171709822	0.0011754157612188683	0.0011702559821260702	0.1109085167225344	0.10776118347415188	-0.0005145412118090498	-0.0003145294326465653	-0.0005146384526200087	-0.00031458887478369446
0.2670784841050822	0.0008510135407139914	0.0008550565953285937	0.0009413011294903609	0.0009431932899456547	0.0009942269632713758	0.0009947013190124098	0.0010514864070603762	0.0010503028618426555	0.0011742941819562226	0.0011691442007515788	0.1108250747972725	0.10768013457883491	-0.0005117515145581786	-0.00031470905802896687	-0.0005118485778407011	-0.0003147687491561746
0.26868776632556873	0.0008504066720129881	0.0008544444700403563	0.0009405617597035357	0.0009424515915870136	0.0009934056576406645	0.00099387985732347	0.001050573075885415	0.0010493921083755207	0.0011731722419057145	0.0011680320530260684	0.1107415841008556	0.10759903825448193	-0.0005089728461984411	-0.0003148862519060658	-0.0005090697302110869	-0.00031494619178842886
0.2703067452809827	0.0008497993227738593	0.0008538318635778377	0.0009398219164445035	0.0009417094194503153	0.0009925838928827922	0.0009930579358586762	0.0010496593098196928	0.0010484809184672132	0.0011720499501604396	0.001166919547952563	0.11065804529245901	0.10751789514130895	-0.0005062052030512798	-0.0003150610172779067	-0.0005063019060754792	-0.0003151212056763386
0.2719354793990299	0.0008491914973809377	0.000853218780371933	0.0009390816052984286	0.0009409667791411034	0.0009917616753297416	0.0009922355609506453	0.0010487451160353847	0.0010475692992656224	0.001170927315794461	0.0011658066945154854	0.11057445903068906	0.10743670587897979	-0.0005034485810126998	-0.000315233357222805	-0.0005035451013477021	-0.00031529379389108603
0.27357402745947257	0.0008485832002164481	0.0008526052248513211	0.000938340831844859	0.0009402236762592559	0.0009909390113053613	0.000991412738923876	0.001047830501693417	0.0010466572579075058	0.0011698043478625291	0.0011646935016803872	0.11049082597356584	0.10735547110659252	-0.0005007029755558223	-0.0003154032748959035	-0.0005007993115185849	-0.0003154639595805142
0.2752224485962505	0.0008479744356603694	0.0008519912014423224	0.0009375996016575492	0.0009394801163988092	0.0009901159071251699	0.0009905894760945599	0.0010469154739432506	0.0010457448015182692	0.001168681055399823	0.0011635799783936867	0.11040714677850512	0.10727419146265607	-0.0004979683817341596	-0.00031557077352900587	-0.0004980645316606802	-0.0003156317059699876
0.27688080229961526	0.0008473652080902839	0.0008513767145687492	0.0009368579203042825	0.0009387361051477788	0.000989292369096153	0.000989765778770366	0.0010460000399226585	0.0010448319372117492	0.0011675574474216798	0.0011624661335824032	0.11032342210229679	0.10719286758507482	-0.0004952447941836691	-0.0003157358564284951	-0.0004953407564320389	-0.0003157970363616147
0.2785491484182772	0.0008467555218812375	0.0008507617686517613	0.0009361157933466943	0.000937991648087979	0.0009884684035165764	0.0009889416532502554	0.0010450842067575106	0.0010439186720899946	0.0011664335329233423	0.0011613519761539035	0.1102396526010848	0.10711150011112974	-0.0004925322071268612	-0.0003158985269754999	-0.0004926279800726019	-0.0003159599541291691
0.28022754716156506	0.0008461453814055944	0.0008501463681097238	0.0009353732263400972	0.0009372467507948504	0.000987644016675783	0.0009881171058242929	0.0010441679815615579	0.001043005013243054	0.0011653093208796937	0.0011602375149956418	0.11015583893034916	0.10703008967745732	-0.0004898306143782949	-0.0003160587886265609	-0.0004899261964155799	-0.00031612046272258554
0.2819160591015993	0.0008455347910329001	0.0008495305173580642	0.0009346302248333073	0.0009365014188372861	0.0009868192148540025	0.000987292142773438	0.0010432513714362245	0.0010420909677487662	0.0011641848202450147	0.001159122758974914	0.11007198174489069	0.10694863692003531	-0.0004871400093431899	-0.00031621664490968926	-0.00048723539888573253	-0.00031627856566418533
0.28361474517547763	0.0008449237551297375	0.0008489142208091312	0.0009338867943684751	0.00093575565777746	0.0009859940043221685	0.0009864667703693758	0.001042334383470392	0.0010411765426725473	0.001163060039952722	0.0011580077169386044	0.10998808169880331	0.1068671424741587	-0.00048446038502314437	-0.00031637209942536604	-0.00048455558050508607	-0.00031643426654898166
0.2853236666874746	0.0008443122780595883	0.0008482974828720513	0.0009331429404809116	0.0009350094731706529	0.000985168391341724	0.0009856409948743074	0.0010414170247401956	0.0010402617450671844	0.0011619349889151272	0.0011568923977129395	0.10990413944546372	0.10678560697442746	-0.00048179173402312925	-0.00031652515584787433	-0.0004818867338960975	-0.0003165875690443465
0.2870428853112538	0.0008437003641826948	0.0008476803079525926	0.0009323986686989184	0.000934262870565086	0.0009843423821644295	0.0009848148225407815	0.0010404993023088163	0.0010393465819726305	0.0011608096760231884	0.0011557768101032476	0.10982015563751298	0.10670403105472444	-0.000479134048547325	-0.0003166758179201645	-0.0004792288512825982	-0.00031673847688740153
0.28877246309209376	0.0008430880178559309	0.0008470627004530309	0.0009316539845436339	0.0009335158555017563	0.0009835159830321979	0.0009839882596114988	0.0010395812232262853	0.0010384310604158085	0.0011596841101462808	0.0011546609628937223	0.10973613092683022	0.10662241534820247	-0.000476487320408836	-0.0003168240894567409	-0.0004765819244978431	-0.00031688699388748853
0.2905124624491269	0.0008424752434326515	0.000846444664772002	0.0009309088935288485	0.0009327684335142638	0.0009826892001768856	0.0009831613123191313	0.001038662794529272	0.0010375151874103988	0.0011585583001319415	0.001153544864847179	0.10965206596452624	0.10654076048726219	-0.00047385154103074534	-0.00031696997434169094	-0.00047394594498084697	-0.0003170331239207014
0.29226294617759224	0.000841862045262573	0.0008458262053043779	0.0009301634011608556	0.0009320206101286569	0.000981862039820138	0.0009823339868861541	0.0010377440232408918	0.0010365989699566511	0.0011574322548056483	0.0011524285247048274	0.1095679614009146	0.10645906710353306	-0.00047122670144789103	-0.00031711347652702004	-0.0004713209037879307	-0.00031717687093466007
0.294023977451102	0.0008412484276916305	0.0008452073264411252	0.0009294175129382874	0.0009312723908632602	0.000981034508173191	0.0009815062895246404	0.0010368249163705138	0.0010356824150411874	0.001156305982970583	0.0011513119511860409	0.10948381788550166	0.1063773358278679	-0.00046861279231286135	-0.0003172546000331511	-0.00046870679159083384	-0.0003173182389440976
0.29579561982392083	0.0008406343950618537	0.0008445880325691754	0.00092867123435195	0.0009305237812285217	0.0009802066114367107	0.0009806782264361168	0.001035905480913562	0.0010347655296368077	0.0011551794934074081	0.0011501951529881314	0.10939963606696788	0.10629556729031396	-0.00046600980389827074	-0.00031739334894773097	-0.0004661035986787687	-0.00031745723202925014
0.29757793723326015	0.0008400199517112259	0.0008439683280712886	0.0009279245708846663	0.0009297747867268483	0.0009793783558006035	0.0009798498038113659	0.0010349857238513191	0.001033848320702293	0.0011540527948740303	0.0011490781387861165	0.10931541659314555	0.10621376212009757	-0.0004634177261006456	-0.00031752972742532526	-0.0004635113149691339	-0.00031759385434018683
0.29937099400158496	0.0008394051019735658	0.0008433482173259303	0.0009271775280111247	0.0009290254128524541	0.0009785497474438579	0.0009790210278302592	0.0010340656521507544	0.0010329307951822296	0.001152925896105397	0.001147960917232514	0.10923116011101135	0.1061319209456146	-0.0004608365484424226	-0.0003176637396853088	-0.00046092993000390603	-0.000317728110091009
0.3011748548389356	0.0008387898501783901	0.0008427277047071345	0.0009264301111977155	0.0009282756650911967	0.000977720792534363	0.00097819190466159	0.001033145272764318	0.0010320129600068124	0.0011517988058132604	0.0011468434969571137	0.10914686726666066	0.10605004439441165	-0.0004582662600786658	-0.00031779539001380863	-0.0004583594329541918	-0.00031786000356018307
0.30298958484526295	0.0008381742006507897	0.0008421067945843767	0.0009256823259023833	0.0009275255489204313	0.0009768914972287427	0.0009773624404629054	0.0010322245926297664	0.0010310948220916614	0.00115067153268597	0.0011457258865667636	0.10906253870529484	0.10596813309316139	-0.0004557068497964556	-0.0003179246827597626	-0.0004557998126254459	-0.0003179895390905685
0.30481524951277783	0.0008375581577113074	0.000841485491322454	0.0009249341775744742	0.0009267750698088545	0.0009760618676721935	0.0009765326413803372	0.0010313036186699828	0.0010301763883376481	0.0011495440853882656	0.0011446080946451679	0.10897817507120597	0.10588618766765953	-0.000453158306018997	-0.0003180516223348362	-0.00045325105746285566	-0.00031811672109061107
0.3066519147283146	0.0008369417256758065	0.000840863799281348	0.0009241856716545833	0.0009260242332163532	0.0009752319099983189	0.0009757025135484295	0.001030382357792788	0.001029257665630708	0.001148416472561057	0.001143490129752669	0.10889377700775585	0.10580420874280223	-0.00045062061681200305	-0.00031817621321481027	-0.0004507131555501198	-0.0003182415540297634
0.3084996467757088	0.0008363249088553501	0.0008402417228161087	0.000923436813574408	0.0009252730445938562	0.0009744016303289612	0.0009748720630899926	0.0010294608168907743	0.0010283386608416671	0.0011472887028212283	0.0011423720004260492	0.10880934515736827	0.10572219694257128	-0.00044809376988691474	-0.0003182984599381933	-0.00044818609461377834	-0.0003183640424386236
0.31035851233818973	0.0008357077115560804	0.0008396192662767276	0.0009226876087565993	0.0009245215093831875	0.000973571034774042	0.0009740412961159304	0.0010285390028411197	0.0010274193808260663	0.001146160784761428	0.0011412537151783246	0.10872488016150521	0.10564015289001864	-0.0004455777526003457	-0.0003184183671033347	-0.00044566986203165015	-0.00031848419091165536
0.3122285785007863	0.0008350901380790942	0.0008389964340080146	0.0009219380626146203	0.0009237696330169193	0.0009727401294314094	0.0009732102187250787	0.001027616922505423	0.001026499832423987	0.0011450327269498736	0.0011401352824985502	0.10864038266065436	0.1055580772072513	-0.0004430725519589118	-0.00031853593936798097	-0.00044316444482978	-0.00031860200410177564
0.3141099127527488	0.0008344721927203281	0.0008383732303494832	0.0009211881805526003	0.0009230174209182335	0.0009719089203866813	0.000972378837004063	0.001026694582729532	0.0010255800224598895	0.0011439045379301595	0.0011390167108516274	0.10855585329431405	0.10547597051541703	-0.00044057815462728023	-0.00031865118145210647	-0.0004406698296889333	-0.00031871748672177014
0.31600258298998396	0.0008338538797704314	0.0008377496596352185	0.0009204379679651893	0.0009222648785007669	0.0009710774137130765	0.0009715471570271278	0.001025771990343371	0.0010246599577424318	0.0011427762262210504	0.0011378980086781015	0.10847129270098001	0.10539383343469123	-0.0004380945469275588	-0.0003187640981341666	-0.00043818600294986965	-0.00031883064354479296
0.3179066575175057	0.0008332352035146575	0.0008371257261937734	0.0009196874302374256	0.0009215120111684842	0.0009702456154712797	0.0009707151848559924	0.0010248491521607816	0.001023739645064316	0.0011416478003163086	0.0011367791843939843	0.10838670151812589	0.10531166658425925	-0.00043562171483957357	-0.00031887469424801695	-0.00043571295061145543	-0.0003189414793997314
0.3198222050518999	0.000832616168232744	0.0008365014343480406	0.000918936572744593	0.000920758824315535	0.0009694135317092859	0.0009698829265397038	0.0010239260749793548	0.0010228190912021206	0.0011405192686844952	0.0011356602463905624	0.10830208038219002	0.10522947058230082	-0.00043315964401346996	-0.00031898297468876957	-0.0004332506583422102	-0.00031904999917631294
0.32174929472380437	0.0008319967781987925	0.000835876788415139	0.0009181854008520789	0.0009200053233261056	0.0009685811684622381	0.0009690503881144676	0.0010230027655802679	0.0010218983029161354	0.001139390639768788	0.001134541203034212	0.10821742992856405	0.1051472460459856	-0.0004307083197657158	-0.00031908894440652036	-0.0004307991114766152	-0.0003191562078191934
0.32368799608040405	0.0008313770376811635	0.0008352517927063028	0.0009174339199152504	0.0009192515135743037	0.000967748531752301	0.0009682175756035291	0.0010220792307281343	0.0010209772869502114	0.0011382619219868061	0.0011334220626662253	0.10813275079157471	0.10506499359144343	-0.0004282677270824875	-0.00031919260840582164	-0.0004283582950176945	-0.0003192601103264858
0.3256383790879404	0.0008307569509423626	0.0008346264515267671	0.0009166821352793156	0.0009184974004240113	0.0009669156275885044	0.000967384495017014	0.0010211554771708447	0.0010200560500316016	0.0011371331237304348	0.0011323028336026348	0.10804804360447298	0.10498271383376272	-0.00042583785062980106	-0.00031929397174915164	-0.00042592819365114276	-0.00031936171175658834
0.32760051413423674	0.0008301365222389177	0.0008340007691756459	0.0009159300522791828	0.0009177429892287472	0.000966082461966597	0.0009665511523517728	0.0010202315116393974	0.0010191345988707994	0.0011360042533656344	0.0011311835241340253	0.10796330899941425	0.1049004073869761	-0.00042341867474968153	-0.0003193930395515854	-0.00042350879173658207	-0.0003194610172189971
0.3295744720312385	0.0008295157558212882	0.0008333747499458384	0.0009151776762393498	0.0009169882853315556	0.0009652490408689182	0.0009657175535912705	0.0010193073408477748	0.0010182129401614028	0.0011348753192322943	0.0011300641425253863	0.10787854760745208	0.1048180748640399	-0.00042101018346724084	-0.00031948981698190493	-0.0004211000733153336	-0.00031955803187583287
0.33156032401756863	0.0008288946559337368	0.000832748398123904	0.0009144250124737563	0.0009162332940648582	0.0009644153702642462	0.0009648837047054211	0.0010183829714927681	0.0010172910805799496	0.0011337463296440433	0.0011289446970159265	0.10779376005851898	0.10473571687682752	-0.0004186123604947023	-0.0003195843092627937	-0.00041870202211971574	-0.00031965276094630957
0.33355814176109866	0.0008282732268142333	0.0008321217179899602	0.000913672066285667	0.0009154780207503366	0.0009635814561076684	0.0009640496116504564	0.0010174584102538428	0.0010163690267857761	0.0011326172928880964	0.001127825195818913	0.1077089469814153	0.10465333403611222	-0.0004162251892328994	-0.0003196765216683939	-0.0004163146215677982	-0.0003197452096989073
0.33556799736153503	0.0008276514726943464	0.0008314947138175767	0.0009129188429675459	0.0009147224706988067	0.0009627473043404425	0.0009632152803687994	0.0010165336637929937	0.0010154467854208784	0.0011314882172250907	0.0011267056471215198	0.10762410900379729	0.10457092695155959	-0.00041384865277599436	-0.0003197664595245009	-0.00041393785477009115	-0.00031983538345309315
0.3375899633530214	0.000827029397799135	0.0008308673898736634	0.000912165347800931	0.0009139666492100899	0.0009619129208898665	0.0009623807167889246	0.001015608738754598	0.0010145243631097575	0.0011303591108889244	0.001125586059084654	0.10753924675216066	0.1044884962317076	-0.00041148273391342083	-0.000319854128206426	-0.00041157170453548497	-0.0003199232875805702
0.3396241127067558	0.0008264070063470498	0.0008302397504183744	0.0009114115860563143	0.0009132105615728999	0.0009610783116691493	0.0009615459268252259	0.0010146836417652798	0.0010136017664592923	0.0011292299820866063	0.001124466439842817	0.10745436085183123	0.10440604248395922	-0.00040912741513593476	-0.00031993953314057855	-0.0004092161533718608	-0.0003200089275022522
0.3416705188336247	0.0008257843025498246	0.0008296117997049966	0.0009106575629930224	0.0009124542130647135	0.0009602434825772743	0.0009607109163778919	0.0010137583794337668	0.0010126790020585958	0.0011281008389980981	0.0011233467975039415	0.10736945192694655	0.10432356631457203	-0.00040678267863875073	-0.00032002267980327237	-0.00040687118349039264	-0.0003200923086880414
0.343729255586852	0.000825161290612377	0.0008289835419798504	0.0009099032838590902	0.0009116976089516542	0.000959408439498875	0.000959875691332774	0.0010128329583507572	0.0010117560764788746	0.001126971689776166	0.001122227140149242	0.10728452060045457	0.10424106832864012	-0.00040444850632209706	-0.00032010357371747844	-0.0004045367768097108	-0.0003201734366567177
0.34580039726466444	0.0008245379747327096	0.0008283549814821878	0.0009091487538911558	0.000910940754488379	0.0009585731883041161	0.0009590402575612642	0.001011907385088789	0.0010108329962733014	0.0011258425425462344	0.0011211074758330749	0.10719956749409112	0.10415854913008307	-0.00040212487979748857	-0.0003201822204546845	-0.0004022129149589271	-0.00032025231697502266
0.3478840186129729	0.0008239143591018106	0.000827726122444096	0.0009083939783143395	0.000910183654917959	0.0009577377348485591	0.0009582046209201671	0.001010981666202103	0.0010099097679768876	0.001124713405406248	0.001119987812582794	0.10711459322836957	0.10407600932164289	-0.00039981178038905885	-0.0003202586256322304	-0.00039989957928021624	-0.000320328955255772
0.34998019482807	0.0008232904479035544	0.0008270969690903943	0.0009076389623421311	0.0009094263154717665	0.0009569020849730575	0.0009573687872515865	0.0010100558082265208	0.0010089863981063458	0.0011235842864265224	0.0011188681583986068	0.10702959842257355	0.10399344950486243	-0.00039750918914038813	-0.0003203327949150292	-0.0003975967508335343	-0.00032040335715835533
0.352089001559344	0.0008226662453146039	0.0008264675256385376	0.0009068837111762749	0.000908668741369365	0.0009560662445036135	0.0009565327623827968	0.0010091298176793076	0.0010080628931599647	0.0011224551936496105	0.0011177485212534367	0.10694458369474025	0.10391087028007402	-0.0003952170868156968	-0.0003204047340134297	-0.0003953044103997272	-0.0003204755283877925
0.3542105149120084	0.0008220417555043219	0.0008258377962985261	0.0009061282300066695	0.000907910937818397	0.0009552302192512841	0.0009556965521261331	0.0010082037010590655	0.0010071392596174957	0.0011213261350901738	0.0011166289090927982	0.10685954966165476	0.10382827224640076	-0.00039293545390250983	-0.0003204744486814959	-0.0003930225384832231	-0.00032054547469317907
0.35634481144984936	0.0008214169826346655	0.0008252077852727992	0.0009053725240112431	0.0009071529100144741	0.000954394015012047	0.0009548601622788713	0.0010072774648455872	0.001006215503940013	0.0011201971187348382	0.0011155093298346507	0.10677449693883266	0.10374565600172896	-0.00039066427061643094	-0.0003205419447174507	-0.0003907511153174448	-0.0003206132018685748
0.35849196819798806	0.0008207919308601061	0.0008245774967561532	0.0009046165983558677	0.0009063946631410729	0.0009535576375667036	0.0009540235986231127	0.00100635111549976	0.0010052916325698088	0.0011190681525420803	0.0011143897913692845	0.1066894261405104	0.10366302214271027	-0.0003884035169038902	-0.00032060722796253827	-0.00038849012086597523	-0.0003206787157505331
0.36065206264566085	0.0008201666043275289	0.0008239469349356447	0.0009038604581942349	0.0009056362023694293	0.0009527210926807531	0.0009531868669256785	0.0010054246594634333	0.0010043676519302708	0.0011179392444420927	0.0011132703015591884	0.10660433787963958	0.10358037126474565	-0.00038615317244752867	-0.0003206703043013015	-0.0003862395348276926	-0.0003207420222185453
0.3628251727490157	0.0008195410071761419	0.0008233161039904952	0.0009031041086677613	0.0009048775328584305	0.0009518843861042907	0.0009523499729379909	0.0010044981031593061	0.0010034435684257595	0.0011168104023366596	0.0011121508682389231	0.10651923276787091	0.10349770396197286	-0.00038391321666653155	-0.0003207311796590562	-0.00038399933663829655	-0.00032080312719293125
0.3650113769339257	0.0008189151435373965	0.0008226850080920103	0.0009023475549054894	0.0009041186597545188	0.0009510475235718976	0.000951512922395979	0.0010035714529908182	0.0010025193884415085	0.001115681634099049	0.001111031499215014	0.10643411141554432	0.10341502082726259	-0.0003816836287230396	-0.00032078986000314	-0.0003817695054765813	-0.00032086203663628243
0.36721075409881926	0.0008182890175348854	0.0008220536514034814	0.0009015908020239783	0.0009033595881915875	0.0009502105108025317	0.0009506757210199524	0.001002644715342031	0.0010015951183435015	0.0011145529475738818	0.0011099122022658191	0.10634897443168073	0.10333232245220271	-0.00037946438752259337	-0.00032084635133963757	-0.0003795500202656288	-0.00032091875655088087
0.3694233836175272	0.0008176626332842704	0.0008214220380801074	0.0009008338551272167	0.0009026003232908869	0.0009493733534994344	0.00094983837451452	0.0010017178965775312	0.0010006707644783733	0.0011134243505770288	0.0011087929851414313	0.10626382242397181	0.10324960942709019	-0.0003772554717218768	-0.000320900659716683	-0.0003773408596768335	-0.0003209732929787823
0.37164934534214805	0.0008170359948931813	0.000820790172268898	0.0009000767193065118	0.0009018408701609133	0.0009485360573500047	0.0009490008885684649	0.0010007910030423056	0.0009997463331732914	0.001112295850895491	0.00110767385556355	0.10617865599876794	0.10316688234092715	-0.0003750568597259696	-0.0003209527912181598	-0.0003751420021333163	-0.00032102565200059496
0.3738887196059291	0.0008164091064611494	0.0008201580581086032	0.0008993193996404111	0.0009010812338973368	0.0009476986280257381	0.0009481632688546664	0.0009998640410616602	0.0009988218307358666	0.0011111674562873039	0.001106554821225392	0.10609347576107117	0.10308414178139966	-0.00037286852969684037	-0.0003210027519674197	-0.00037295342581308843	-0.00032107583973489673
0.3761415872261661	0.000815781972079507	0.0008195256997296151	0.0008985619011945941	0.0009003214195828841	0.0009468610711820825	0.0009473255210299818	0.0009989370169410942	0.0009978972634540344	0.0011100391744814171	0.001105435889791568	0.1060082823145212	0.10300138833487853	-0.0003706904595568439	-0.0003210505481267556	-0.0003707751086541311	-0.00032112386233901224
0.3784080295071193	0.0008151545958313171	0.0008188931012538938	0.0008978042290217849	0.0008995614322872587	0.0009460233924583786	0.0009464876507351615	0.0009980099369662173	0.000996972637595968	0.0011089110131776037	0.0011043170688979933	0.10592307626139492	0.10291862258640935	-0.0003685226269870556	-0.00032109618589207245	-0.00036860702835428416	-0.0003211697260048496
0.3806881282429484	0.0008145269817912897	0.0008182602667948859	0.0008970463881616683	0.0008988012770670531	0.0009451855974777438	0.0009456496635947532	0.0009970828074026448	0.000996047959409976	0.0011077829800463586	0.0011031983661517828	0.1058378582025866	0.10283584511969635	-0.0003663650094368476	-0.0003211396714980219	-0.00036644916237868475	-0.00032121343696239757
0.38298196572066395	0.0008138991340256993	0.0008176272004574392	0.000896288383640791	0.0008980409589656453	0.0009443476918469869	0.0009448115652169994	0.0009961556344959001	0.0009951232351244023	0.0011066550827287965	0.0011020797891311532	0.10575262873760556	0.10275305651710519	-0.00036421758412319427	-0.00032118101121300646	-0.00036430148796001705	-0.00032125500147545116
0.3852896247230969	0.0008132710565923095	0.0008169939063377312	0.0008955302204724773	0.0008972804830131293	0.0009435096811565165	0.0009439733611937638	0.0009952284244713252	0.0009941984709475355	0.0011055273288365637	0.0011009613453853305	0.1056673884645697	0.10267025735963799	-0.0003620803280350027	-0.0003212202113402063	-0.00036216398210237033	-0.00032129442584208356
0.38761118853188686	0.000812642753540297	0.000816360388523187	0.0008947719036567492	0.0008965198542262166	0.0009426715709802523	0.0009431350571004255	0.000994301183533987	0.000993273673067523	0.0011043997259517471	0.0010998430424344605	0.10558213798018824	0.10258744822694464	-0.00035995321793569346	-0.00032125727821544214	-0.0003600366215876505	-0.00032133171639628366
0.3899467409304866	0.0008120142289101734	0.0008157266510924035	0.0008940134381802369	0.0008957590776081546	0.0009418333668755417	0.0009422966584957971	0.000993373917868589	0.0009923488476522716	0.0011032722816267824	0.0010987248877695173	0.1054968778797598	0.10250462969730231	-0.0003578362303700289	-0.00032129221820997866	-0.00035791938297435877	-0.00032136687950326537
0.39229636620718694	0.0008113854867337102	0.0008150926981150744	0.0008932548290160958	0.0008949981581486492	0.0009409950743830601	0.000941458170922045	0.0009924466336393805	0.0009914240008493654	0.0011021450033843697	0.001097606888852216	0.10541160875716304	0.10242180234760583	-0.0003557293416643348	-0.00032132503772697163	-0.00035581224260436417	-0.0003213999215617991
0.3946601491581577	0.000810756531033867	0.0008144585336519173	0.0008924960811239279	0.0008942371008237747	0.0009401566990267428	0.0009406195999045927	0.0009915193369900773	0.0009904991387859796	0.0011010178987173934	0.0010964890531149352	0.10532633120485023	0.10233896675337069	-0.0003536325279281938	-0.0003213557431992198	-0.0003537151766034585	-0.0003214308490010753
0.3970381750905084	0.0008101273658247203	0.0008138241617546017	0.0008917371994497041	0.0008934759105959058	0.0009393182463136993	0.0009397809509520589	0.0009905920340437756	0.0009895742675688013	0.001099890975088841	0.001095371387960632	0.10524104581383531	0.10225612348871478	-0.0003515457650627718	-0.0003213843410930506	-0.0003516281608871852	-0.0003214596682823423
0.39943052982536675	0.000809497995111388	0.0008131895864656733	0.0008909781889256814	0.0008927145924136267	0.0009384797217341236	0.0009389422295561527	0.000989664730902867	0.0009886493932839407	0.0010987642399317224	0.0010942539007627646	0.10515575317368878	0.10217327312635974	-0.00034946902875993	-0.0003214108379039904	-0.0003495511711640864	-0.0003214863858981565
0.4018372997009759	0.0008088684228899646	0.0008125548118184905	0.0008902190544703308	0.0008919531512116677	0.0009376411307612318	0.0009381034411916152	0.0009887374336489678	0.0009877245219968563	0.0010976377006490015	0.0010931365988652202	0.10507045387253224	0.10209041623761247	-0.00034740229450627713	-0.0003214352401565701	-0.0003474841829355091	-0.0003215110083684414
0.40425857157581063	0.0008082386531474478	0.0008119198418371477	0.000889459800988262	0.0008911915919108192	0.0009368024788511728	0.0009372645913161339	0.0009878101483428339	0.0009867996597522778	0.001096511364613518	0.0010920194895822364	0.10498514849702537	0.10200755339237016	-0.00034534553758858166	-0.0003214575544055742	-0.00034542717150309876	-0.0003215335422437071
0.4066944328317112	0.0008076086898616771	0.0008112846805364146	0.0008887004333701505	0.0008904299194178668	0.0009359637714429601	0.0009364256853702698	0.0009868828810242949	0.0009858748125741346	0.0010953852391679254	0.0010909025801983418	0.104899837632367	0.10192468515910917	-0.00034329873309479897	-0.00032147778723370934	-0.00034338011197063145	-0.0003215539941033019
0.4091449713770379	0.0008069785370012591	0.0008106493319216631	0.000887940956492663	0.0008896681386255145	0.0009351250139583943	0.0009355867287773798	0.0009859556377121708	0.0009849499864654728	0.0010942593316246145	0.0010897858779682745	0.10481452186228082	0.10184181210487259	-0.00034126185591729086	-0.00032149594525024416	-0.00034134297924498513	-0.00032157237055205345
0.411610275649843	0.0008063481985255099	0.0008100137999888079	0.0008871813752183917	0.0008889062544123178	0.0009342862118020015	0.0009347477269435605	0.0009850284244042097	0.000984025187408396	0.0010931336492656597	0.0010886693901169318	0.10472920176901225	0.10175893479527173	-0.00033923488075734975	-0.0003215120350921752	-0.00033931574804213493	-0.0003215886782228783
0.41409043462106226	0.0008057176783843871	0.0008093780887242362	0.0008864216943957851	0.0008881442716426113	0.0009334473703609508	0.0009339086852575587	0.000984101247077015	0.000983100421363987	0.001092008199342751	0.001087553123839297	0.10464387793331993	0.1016760537944759	-0.00033721778212905673	-0.00032152606342383816	-0.00033729839289056707	-0.00032160292377567123
0.41658553779772634	0.0008050869805184286	0.000808742202104751	0.0008856619188590771	0.0008873821951664486	0.0009326084950049939	0.0009330696090907196	0.0009831741116859821	0.000982175694272251	0.0010908829890771393	0.0010864370863003898	0.10455855093447643	0.1015931696652077	-0.0003352105343597256	-0.0003215380369337162	-0.0003352908881332217	-0.00032161511389605657
0.41909567522619073	0.0008044561088586891	0.0008081061440975014	0.0008849020534282255	0.0008866200298195282	0.0009317695910863998	0.000932230503796905	0.0009822470241652268	0.0009812510120520387	0.0010897580256595762	0.0010853212846351986	0.10447322135024989	0.10151028296873525	-0.0003332131115938164	-0.00032154796233424543	-0.00033329320792999106	-0.0003216252552933896
0.4216209374953856	0.0008038250673266821	0.0008074699186599298	0.0008841421029088514	0.0008858577804231342	0.0009309306639398943	0.00093139137471245	0.0009813199904275312	0.0009803263806009918	0.0010886333162502635	0.0010842057259486363	0.10438788975690472	0.10142739426486858	-0.0003312254877986254	-0.00032155584636409107	-0.0003313053262611054	-0.00032163335470097865
0.42416141574008476	0.0008031938598343173	0.0008068335297397056	0.0008833820720921641	0.0008850954517840746	0.0009300917188825845	0.0009305522271560828	0.0009803930163642767	0.0009794018057954794	0.0010875088679788013	0.0010830904173154809	0.10430255672920286	0.10134450411195098	-0.0003292476367661723	-0.00032156169578567706	-0.00032932721693271216	-0.00032163941887722314
0.4267172016441951	0.0008025624902838459	0.0008061969812746719	0.0008826219657549164	0.0008843330486946188	0.00092925276121391	0.0009297130664288733	0.0009794661078453865	0.0009784772934905385	0.0010863846879441382	0.0010819753657803294	0.10421722284038179	0.1012616130668548	-0.0003272795321141442	-0.00032156551738274364	-0.00032735885357812466	-0.0003216434546034763
0.42928838744406506	0.0008019309625678003	0.000805560277192784	0.0008818617886593333	0.000883570575932436	0.0009284137962155803	0.0009288738978141642	0.0009785392707192724	0.0009775528495198195	0.0010852607832145275	0.0010808605783575527	0.1041318886621653	0.10117872168498172	-0.0003253211472916129	-0.00032156731796220694	-0.00032540020966018157	-0.0003216454686823522
0.43187506593181346	0.0008012992805689408	0.000804923421412057	0.0008811015455530585	0.000882808038260543	0.000927574829151517	0.00092803472657753	0.0009776125108127735	0.0009766284796955277	0.0010841371608274828	0.0010797460620312468	0.1040465547647479	0.10109583052024587	-0.0003233724555812556	-0.0003215671043525492	-0.00032345125847496603	-0.00032164546793808646
0.4344773304586784	0.000800667448160198	0.0008042864178405053	0.0008803412411690985	0.0008820454404272383	0.0009267358652677984	0.0009271955579667046	0.000976685833931108	0.0009757041898083707	0.001083013827789733	0.0010786318237551928	0.10396122171679284	0.10101294012508162	-0.0003214334301018529	-0.0003215648834025142	-0.0003215119731567184	-0.00032164345921717463
0.4370952749383861	0.0008000354692046234	0.0008036492703760974	0.0008795808802257668	0.0008812827871660606	0.0009258969097926096	0.0009263563972115373	0.0009757592458578225	0.0009747799856275108	0.001081890791077193	0.0010775178704528201	0.10387589008542925	0.1009300510504271	-0.00031950404381286823	-0.0003215606619821343	-0.00031958232667816944	-0.00032163944938545797
0.4397289938505404	0.0007994033475553305	0.0008030119829066937	0.0008788204674266295	0.0008805200831957193	0.0009250579679361811	0.0009255172495239366	0.0009748327523547377	0.0009738558729005105	0.0010807680576349168	0.001076404209017164	0.1037905604362428	0.1008471638457315	-0.00031758426951733476	-0.0003215544469818421	-0.0003176622918556471	-0.0003216334453292058
0.4423785822440318	0.0007987710870554491	0.0008023745593100014	0.0008780600074604529	0.0008797573332200563	0.0009242190448907439	0.0009246781200978189	0.0009739063591619074	0.0009729318573532878	0.0010796456343770704	0.0010752908463108354	0.10370523333327866	0.10076427905893875	-0.0003156740798627433	-0.0003215462453095841	-0.0003157518413509641	-0.00032162545395356124
0.4450441357404687	0.0007981386915380726	0.0008017370034535204	0.0008772995050011558	0.0008789945419279843	0.0009233801458304831	0.0009238390141090621	0.0009729800719975669	0.0009720079446900682	0.0010785235281868988	0.0010741777891659853	0.1036199093390258	0.10068139723649237	-0.0003137734473450948	-0.0003215360638914311	-0.0003138509476739437	-0.00032161548218120894
0.44772575053762753	0.0007975061648262091	0.000801099319194497	0.0008765389647077599	0.000878231713993449	0.0009225412759114893	0.0009229999367154602	0.0009720538965580969	0.0009710841405933465	0.0010774017459166964	0.0010730650443842769	0.10353458901442252	0.10059851892332444	-0.0003118823443142016	-0.00032152390967304934	-0.0003119595831878319	-0.0003216035369543735
0.4504235234129248	0.0007968735107327311	0.0008004615103798719	0.0008757783912243335	0.000877468854075367	0.0009217024402717055	0.0009221608930566667	0.000971127838517972	0.0009701604507238355	0.0010762802943877798	0.0010719526187368555	0.10344927291885078	0.10051564466285884	-0.0003100007429744922	-0.000321509789617036	-0.0003100777201097693	-0.0003215896252312944
0.4531375517269096	0.0007962407330603347	0.0007998235808462379	0.0008750177891799614	0.0008767059668175958	0.0009208636440308917	0.0009213218882541674	0.0009702019035297333	0.0009692368807204393	0.0010751591803904688	0.00107084051896433	0.1033639616101283	0.10043277499700172	-0.0003081286153868157	-0.00032149371070083754	-0.0003082053305144272	-0.00032157375398678134
0.4558679334267773	0.0007956078356014851	0.0007991855344197891	0.0008742571631886846	0.0008759430568488715	0.0009200248922905826	0.0009204829274112215	0.000969276097223937	0.0009683134362002	0.0010740384106840532	0.0010697287517767368	0.10327865564450561	0.10034991046614214	-0.0003062659334752693	-0.0003214756799204965	-0.00030634238633939215	-0.00032155593021371276
0.45861476704990445	0.0007949748221383758	0.0007985473749162755	0.0008734965178494601	0.0008751801287827784	0.0009191861901340328	0.0009196440156128264	0.0009683504252091253	0.0009673901227582662	0.0010729179919967816	0.0010686173238535284	0.10319335557666925	0.1002670516091397	-0.0003044126690256721	-0.0003214557042849897	-0.000304488859383778	-0.0003215361609179568
0.4613781517274047	0.00079434169644289	0.0007979091061409672	0.0008727358577461311	0.0008744171872177031	0.0009183475426262044	0.0009188051579256844	0.0009674248930717959	0.0009664669459678685	0.0010717979310258467	0.0010675062418435582	0.10310806195972604	0.10018419896333523	-0.00030256879369044976	-0.0003214337908180598	-0.0003026447213129724	-0.00032151445311992544
0.4641581871877068	0.0007937084622765484	0.0007972707318886024	0.0008719751874473669	0.0008736542367367929	0.0009175089548137023	0.0009179663593981607	0.0009664995063763615	0.0009655439113802745	0.0010706782344373615	0.001066395512365054	0.10302277534521456	0.10010135306453559	-0.00030073427899440786	-0.0003214099465602416	-0.0003008099436647982	-0.00032149081385696165
0.4669549737601532	0.0007930751233904735	0.0007966322559433494	0.0008712145115066397	0.000872891281907912	0.0009166704317247513	0.000917127625060237	0.0009655742706651203	0.0009646210245247588	0.0010695589088663506	0.0010652851420056102	0.10293749628308506	0.10001851444701812	-0.00029890909633273344	-0.00032138417856342194	-0.0002989844978470435	-0.0003214652501776216
0.46976861237862133	0.0007924416835253487	0.000795993682078767	0.0008704538344621748	0.0008721283272836134	0.0009158319783691595	0.0009162889599234989	0.0009646491914582327	0.0009636982909085788	0.0010684399609167405	0.0010641751373221746	0.10285222532171615	0.09993568364352072	-0.00029709321697682367	-0.00032135649389339327	-0.00029716835514301265	-0.0003214377691435344
0.4725992045851658	0.0007918081464113758	0.0007953550140577632	0.0008696931608369214	0.0008713653774010924	0.0009149935997382828	0.000915450368981081	0.0009637242742536851	0.000962775716016944	0.0010673213971613491	0.001063065504841038	0.10276696300789377	0.09985286118524764	-0.00029528661207647855	-0.00032132689962802163	-0.0002953614867159948	-0.00032140837783042886
0.4754468525336833	0.0007911745157682398	0.0007947162556325579	0.0008689324951385151	0.0008706024367821575	0.0009141553008049968	0.0009146118572076477	0.0009627995245272737	0.0009618533053129913	0.0010662032241418806	0.0010619562510578277	0.1026817098868213	0.09977004760186133	-0.0002934892526613442	-0.00032129540285597	-0.00029356386360882003	-0.00032137708332458104
0.47831165899359906	0.0007905407953050712	0.0007940774105446449	0.0008681718418592437	0.0008698395099331944	0.0009133170865236693	0.0009137734295593576	0.0009618749477325732	0.0009609310642377594	0.0010650854483689218	0.0010608473824375024	0.1025964665021091	0.09968724342148076	-0.00029170110964663043	-0.0003212620106784747	-0.0002917754567493547	-0.00032134389272456265
0.4811937273535759	0.0007899069887204045	0.0007934384825247526	0.000867411205476012	0.0008690766013451287	0.0009124789618301213	0.0009129350909738352	0.0009609505493009166	0.0009600089982101632	0.0010639680763219344	0.0010597389054143435	0.10251123339577788	0.0996044491706811	-0.0002899221538338881	-0.00032122673020731907	-0.0002899962369496134	-0.000321308813136828
0.4840931616252451	0.0007892730997021544	0.0007927994752928199	0.0008666505904503177	0.0008683137154934093	0.0009116409316416116	0.0009120968463701571	0.0009600263346413801	0.0009590871126269855	0.00106285111444927	0.0010586308263919686	0.10242601110825367	0.09952166537448759	-0.00028815235591375665	-0.00032118956856350134	-0.00028822617491372493	-0.0003212718516810431
0.4870100664469608	0.0007886391319275666	0.0007921603925579451	0.0008658900012282133	0.0008675508568379596	0.0009108030008568044	0.0009112587006487981	0.0009591023091407539	0.00095816541286284	0.0010617345691681518	0.0010575231517433114	0.10234080017836408	0.09943889255637801	-0.0002863916864698779	-0.00032115053287851136	-0.0002864652412384039	-0.00032123301548664385
0.4899445470875755	0.0007880050890631958	0.0007915212380183645	0.0008651294422402791	0.0008667880298231568	0.000909965174355746	0.0009104206586916331	0.000958178478163533	0.0009572439042701647	0.0010606184468646936	0.00105641588781064	0.10225560114334324	0.09935613123828073	-0.00028464011598100525	-0.0003211096302927485	-0.0002847134064120904	-0.00032119231168856177
0.49289670945023945	0.0007873709747648704	0.0007908820153614201	0.0008643689179016008	0.0008660252388778125	0.0009091274569998423	0.0009095827253619074	0.0009572548470519005	0.0009563225921792095	0.001059502753893904	0.0010553090409055597	0.10217041453882279	0.09927338194056984	-0.00028289761482269693	-0.00032106686795388417	-0.0002829706408243038	-0.0003211497474339131
0.4958666600762229	0.0007867367926776572	0.000790242728263519	0.0008636084326117377	0.0008652624884151305	0.0009082898536318432	0.0009087449055042022	0.0009563314211257094	0.0009554014818980084	0.0010583874965796865	0.0010542026173090114	0.10208524089883213	0.09919064518206655	-0.0002811641532710907	-0.0003210222530175	-0.0002812369147628113	-0.0003211053298751987
0.4988545061487607	0.000786102546435839	0.0007896033803901163	0.0008628479907547011	0.0008644997828326985	0.000907452369075817	0.0009079072039444411	0.0009554082056824792	0.0009544805787123828	0.0010572726812148648	0.0010530966232712945	0.10200008075580308	0.09910792148003549	-0.00027943970150678954	-0.0003209757926479484	-0.0002795121984185134	-0.00032105906617233004
0.5018603554969207	0.0007854682396628779	0.0007889639753956752	0.0008620875966989297	0.0008637371265124513	0.00090661500813713	0.000907069625489845	0.0009544852059973738	0.0009535598878859172	0.0010561583140611798	0.0010519910650120664	0.10191493464055747	0.09902521135018598	-0.00027772422961580556	-0.0003209274940157991	-0.0002777964618904949	-0.0003210109634947944
0.5048843165994948	0.0007848338759713899	0.0007883245169236433	0.0008613272547972643	0.0008629745238206548	0.0009057777756024347	0.0009062321749289274	0.0009535624273232008	0.0009526394146599567	0.0010550444013493127	0.0010508859487203595	0.10182980308231866	0.0989425153066696	-0.00027601770759119737	-0.000320877364296146	-0.00027608967518358285	-0.00032096102901524315
0.5079264985889148	0.00078419945896312	0.0007876850086064259	0.0008605669693869341	0.0008622119791078861	0.000904940676239658	0.0009053948570314826	0.000952639874890402	0.0009517191642535981	0.0010539309492789	0.0010497812805545957	0.10174468660869872	0.09885983386207772	-0.0002743201053383715	-0.0003208254106711883	-0.00027439180821400844	-0.0003209092699124061
0.5109870112551897	0.0007835649922289124	0.0007870454540653599	0.0008598067447895297	0.0008614494967090089	0.0009041037147979755	0.0009045576765485652	0.0009517175539070461	0.0009507991418636863	0.0010528179640185533	0.001048677066642607	0.10165958574570634	0.09877716752744868	-0.00027263139267699743	-0.0003207716403288152	-0.0002727028308123769	-0.0003208556933711748
0.5140659650498691	0.000782930479348687	0.0007864058569106865	0.0008590465853109868	0.0008606870809431616	0.0009032668960078082	0.0009037206382124789	0.0009507954695588264	0.0009498793526648028	0.0010517054517058732	0.0010475733130816483	0.1015745010177441	0.09869451681225261	-0.0002709515393420625	-0.0003207160604603021	-0.0002710227127251663	-0.00032080030658052094
0.5171634710900281	0.0007822959238914146	0.0007857662207415288	0.0008582864952415689	0.000859924736113732	0.0009024302245808075	0.000902883746736767	0.0009498736270090569	0.0009489598018092673	0.0010505934184474807	0.0010464700259384216	0.10148943294760729	0.09861188222440467	-0.00026928051498717465	-0.00032065867826081007	-0.00026935142361783626	-0.00032074311673382927
0.5202796411622786	0.000781661329415092	0.000785126549145866	0.0008575264788558528	0.0008591624665083453	0.0009015937052098503	0.0009020470068161976	0.0009489520313986686	0.0009480404944271354	0.0010494818703190324	0.001045367211249096	0.10140438205647857	0.09852926427025999	-0.00026761828918867026	-0.00032059950093052403	-0.00026768893307721475	-0.00032068413102798177
0.5234145877268029	0.000781026699466724	0.0007844868457005164	0.0008567665404127105	0.0008584002763988529	0.0009007573425690176	0.0009012104231267609	0.0009480306878462154	0.0009471214356261994	0.0010483708133652533	0.0010442648750193378	0.10131934886393903	0.09844666345460958	-0.00026596483144591954	-0.00032053853567151624	-0.0002660352106133024	-0.00032062335666233066
0.5265684239214125	0.0007803920375822972	0.0007838471139711114	0.0008560066841552987	0.00085763817004131	0.0008999211413136058	0.0009003740003256592	0.0009471096014478722	0.000946202630491987	0.001047260253599962	0.0010431630232243313	0.10123433388795769	0.09836408028068762	-0.0002643201111842963	-0.00032047578968774637	-0.0002643902256630748	-0.00032056080083936456
0.5297412635656308	0.0007797573472867629	0.0007832073575120762	0.0008552469143110421	0.0008568761516759719	0.0008990851060801062	0.0008995377430513001	0.0009461887772774373	0.0009452840840877666	0.0010461501970060996	0.0010420616618088063	0.10114933764489763	0.09828151525016424	-0.00026268409775875856	-0.0003204112701862549	-0.0002627539475922869	-0.00032049647076357046
0.5329332211648017	0.0007791226320940157	0.0007825675798666129	0.0008544872350916282	0.0008561142255272791	0.0008982492414862088	0.0008987016559232931	0.0009452682203863425	0.0009443658014545527	0.0010450406495357638	0.001040960796687076	0.10106436064951373	0.09819896886315095	-0.00026105676045631854	-0.00032034498437599757	-0.0002611263456981372	-0.00032043037364101745
0.5361444119142209	0.0007784878955068717	0.0007819277845666755	0.0008537276506929861	0.0008553523958038392	0.0008974135521307884	0.0008978657435424445	0.0009443479358036478	0.000943447787611104	0.0010439316171102337	0.0010398604337430528	0.10097940341495393	0.09811644161820085	-0.00025943806849720863	-0.00032027693946637403	-0.00025950738921085015	-0.0003203625166781354
0.5393749517032939	0.0007778531410170595	0.0007812879751329622	0.0008529681652952922	0.0008545906666984353	0.0008965780425939169	0.000897030010490761	0.0009434279285360645	0.0009425300475539433	0.0010428231056200201	0.0010387605788303033	0.10089446645275905	0.09803393401230445	-0.00025782799103679643	-0.00032020714266572936	-0.00025789704729714535	-0.0003202929070820759
0.5426249571197181	0.0007772183721051965	0.0007806481550748911	0.0008522087830629509	0.0008538290423880034	0.0008957427174368558	0.0008961944613314419	0.0009425082035679535	0.000941612586257355	0.0010417151209248887	0.0010376612377720653	0.1008095502728641	0.09795144654089352	-0.0002562264971711359	-0.0003201356011851564	-0.00025629528906306875	-0.00032022155206107294
0.5458945454536906	0.0007765835922407724	0.0007800083278905866	0.0008514495081445911	0.0008530675270336308	0.00089490758120205	0.0008953591006088817	0.0009415887658613384	0.0009406954086734016	0.0010406076688539037	0.001036562416361292	0.10072465538359973	0.09786897969784433	-0.00025463355593621784	-0.00032006232223349973	-0.0002547020835551028	-0.00032014845882208376
0.5491838347021408	0.0007759488048821399	0.0007793684970668649	0.0008506903446730618	0.0008523061247805503	0.0008940726384131454	0.0008945239328486736	0.0009406696203559168	0.0009397785197319312	0.0010395007552054685	0.0010354641203606917	0.10063978229168911	0.09778653397547334	-0.00025304913631149506	-0.0003199873130188824	-0.00025311739976335845	-0.0003200736345717048
0.5524929435729888	0.000775314013476493	0.0007787286660792196	0.0008499312967654247	0.0008515448397581335	0.0008932378935749745	0.0008936889625576085	0.0009397507719690753	0.0009388619243405915	0.0010383943857473655	0.0010343663555027623	0.10055493150225557	0.09770410986454303	-0.00025147320722296307	-0.00031991058074898326	-0.00025154120662260193	-0.00031999708651386793
0.55582199148943	0.0007746792214598619	0.0007780888383918117	0.0008491723685229532	0.0008507836760798941	0.0008924033511735739	0.0008928541942236898	0.0009388322255959043	0.0009379456273848493	0.0010372885662168034	0.0010332691274898423	0.10047010351882027	0.09762170785425932	-0.00024990573754340994	-0.000319832132627873	-0.00024997347301636275	-0.00031991882185139486
0.5591710985942444	0.000774044432257095	0.0007774490174574528	0.0008484135640311322	0.0008500226378434773	0.0008915690156761861	0.0008920196323161238	0.0009379139861092146	0.0009370296337279978	0.0010361833023204588	0.0010321724419941468	0.10038529884330183	0.09753932843227603	-0.00024834669609732907	-0.0003197519758589007	-0.0002484141677787932	-0.0003198388477851921
0.5625403857541326	0.0007734096492818491	0.0007768092067175977	0.0008476548873596483	0.0008492617291306657	0.0008907348915312597	0.0008911852812853399	0.0009369960583595493	0.0009361139482111778	0.0010350785997345238	0.0010310763046578147	0.1003005179760219	0.09745697208469012	-0.00024679605166103014	-0.0003196701176413075	-0.00024686325969600076	-0.0003197571715126968
0.565929974564078	0.00077277487593658	0.0007761694096023317	0.0008468963425624013	0.0008485009540073721	0.0008899009831684722	0.0008903511455629883	0.0009360784471752095	0.000935198575653397	0.0010339744641047577	0.0010299807210929564	0.10021576141569977	0.09737463929605446	-0.0002452537729661919	-0.0003195865651718921	-0.0002453207175097949	-0.00031967380022907
0.569339987351735	0.0007721401156125294	0.0007755296295303618	0.0008461379336774928	0.0008477403165236466	0.0008890672949987197	0.0008895172295619541	0.0009351611573622705	0.0009342835208515451	0.0010328709010465295	0.0010288856968817014	0.1001310296594656	0.09729233054936663	-0.00024371982870230458	-0.0003195013256442336	-0.0002437865099184089	-0.0003195887411248932
0.5727705471818436	0.0007715053716897195	0.0007748898699090084	0.0008453796647272386	0.0008469798207136743	0.0008882338314141434	0.0008886835376763674	0.0009342441937046041	0.0009333687885804212	0.0010317679161448786	0.0010277912375762474	0.1000463232028504	0.09721004632608286	-0.0002421941875169198	-0.0003194144062460824	-0.00024226060557908102	-0.0003195020013862515
0.5762217778606706	0.0007708706475369446	0.000774250134134199	0.0008446215397181653	0.0008462194705957832	0.0008874005967881339	0.0008878500742816164	0.0009333275609639013	0.0009324543835927506	0.0010306655149545639	0.0010266973486989163	0.09996164253979477	0.09712778710610849	-0.00024067681801959173	-0.00031932581416091455	-0.00024074297311102444	-0.0003194135881950666
0.5796938039404782	0.0007702359465117643	0.0007736104255904608	0.0008438635626410181	0.0008454592701724465	0.0008865675954753491	0.000887016843734356	0.0009324112638796996	0.0009315403106192143	0.0010295637030001198	0.001025604035742204	0.09987698816265111	0.09704555336780883	-0.00023916768878409767	-0.00031923555656787617	-0.00023923358109792514	-0.00031932350872934667
0.5831867507240184	0.0007696012719604913	0.0007729707476509082	0.0008431057374707618	0.0008446992234302808	0.0008857348318117191	0.0008861838503725195	0.0009314953071693971	0.0009306265743684616	0.0010284624857759058	0.0010245113041688274	0.09979236056217815	0.09696334558800647	-0.00023766676835060285	-0.00031914364064092315	-0.00023773239808771995	-0.0003192317701594116
0.5867007442690553	0.0007689666272181959	0.0007723311036772508	0.0008423480681665906	0.0008439393343400661	0.000884902310114468	0.0008853510985153474	0.0009305796955282962	0.0009297131795271521	0.0010273618687461768	0.0010234191594117978	0.09970776022755805	0.09688116424198367	-0.0002361740252265626	-0.00031905007354729453	-0.00023623939259745375	-0.0003191383796512237
0.5902359113929144	0.0007683320156086921	0.000771691497019775	0.0008415905586719329	0.000843179606856737	0.0008840700346821279	0.0008845185924633812	0.0009296644336296127	0.0009288001307599706	0.0010262618573451312	0.0010223276068744617	0.09962318764638058	0.09679900980349182	-0.00023468942788974767	-0.0003189548624477345	-0.00023475453311408434	-0.00031904334436402837
0.5937923796770596	0.0007676974404445388	0.0007710519310173505	0.0008408332129144587	0.000842420044919407	0.0008832380097945577	0.0008836863364985046	0.0009287495261245202	0.0009278874327096625	0.0010251624569769773	0.0010212366519305686	0.09953864330466373	0.0967168827447409	-0.0002332129447903536	-0.0003188580144963815	-0.00023327778809646704	-0.00031894667144985456
0.597370277471697	0.0007670629050270374	0.0007704124089974235	0.0008400760348060937	0.0008416606524513659	0.0008824062397129597	0.0008828543348839398	0.0009278349776421724	0.0009269750899970588	0.0010240636730159943	0.0010201462999243308	0.09945412768684188	0.09663478353641243	-0.00023174454435269387	-0.0003187595368398244	-0.00023180912597835224	-0.00031884836805454175
0.6009697339004076	0.0007664284126462262	0.0007697729342760152	0.0008393190282430233	0.000840901433360094	0.0008815747286799017	0.0008820225918642837	0.0009269207927897352	0.0009260631072211122	0.0010229655108065967	0.0010190565561704816	0.09936964127577663	0.09655271264766188	-0.0002302841949783363	-0.00031865943661818497	-0.00023034851516942623	-0.00031874844131554725
0.6045908788648067	0.0007657939665808794	0.0007691335101577201	0.0008385621971057062	0.0008401423915372736	0.0008807434809193297	0.0008811911116655157	0.0009260069761524197	0.0009251514889589236	0.0010218679756633974	0.0010179674259543422	0.09928518455275731	0.09647067054611635	-0.00022883186504722708	-0.00031855772096311963	-0.00022889592405792025	-0.0003186468983624735
0.6082338430492322	0.0007651595700985083	0.0007684941399357057	0.000837805545258886	0.0008393835308588006	0.0008799125006365976	0.0008803598984950299	0.0009250935322935172	0.0009242402397657781	0.0010207710728712745	0.0010168789145318829	0.09920075799750575	0.09638865769787965	-0.00022738752291819042	-0.0003184543969959597	-0.00022745132101180399	-0.00031854374631590243
0.611898757925461	0.0007645252264553627	0.000767854826891717	0.0008370490765516048	0.0008386248551848005	0.0008790817920184932	0.0008795289565416513	0.0009241804657544333	0.0009233293641751809	0.0010196748076854432	0.001015791027129794	0.09911636208817709	0.09630667456753488	-0.00022595113693381352	-0.00031834947183070894	-0.0002260146743821856	-0.00031843899228839456
0.6155857557574533	0.0007638909388964275	0.0007672155742960713	0.0008362927948172188	0.0008378663683596362	0.0008782513592332494	0.0008786982899756604	0.0009232677810547243	0.0009224188666988917	0.0010185791853315194	0.0010147037689455488	0.09903199730136306	0.09622472161815357	-0.00022452267542222293	-0.00031824295257373847	-0.00022458595250453295	-0.0003183326433832956
0.6192949696061266	0.0007632567106554258	0.0007665763854076643	0.0008355367038734056	0.000837108074211929	0.0008774212064305733	0.0008778679029488173	0.00092235548269213	0.0009215087518269574	0.0010174842110055905	0.0010136171451474714	0.09894766411209821	0.09614279931128689	-0.00022310210669632125	-0.00031813484631940114	-0.00022316512370057495	-0.0003182247066942645
0.6230265333341571	0.0007626225449548229	0.0007659372634739713	0.0008347808075221887	0.0008363499765545701	0.0008765913377416795	0.0008770377995943877	0.00092144357514262	0.0009205990240277558	0.0010163898898742933	0.0010125311608748116	0.0988633629938627	0.09606090810698154	-0.00022168939905727048	-0.00031802516015180804	-0.00022175215627988354	-0.0003181151893043299
0.6267805816108112	0.0007619884450058299	0.0007652982117310529	0.0008340251095499515	0.0008355920791847412	0.00087576175727931	0.0008762079840271727	0.0009205320628604283	0.000919689687748033	0.0010152962270748808	0.0010114458212378136	0.09877909441858258	0.09597904846377632	-0.0002202845207977533	-0.00031791390114674356	-0.00022034701854259375	-0.000318004098286917
0.6305572499168048	0.0007613544140084048	0.0007646592334035565	0.0008332696137274536	0.0008348343858839287	0.0008749324691377587	0.0008753784603435294	0.0009196209502780918	0.0009187807474129387	0.0010142032277152997	0.001010361131317786	0.09869485885663493	0.09589722083870622	-0.00021888744020147344	-0.0003178010763671135	-0.00021894967878079152	-0.0003178914407040989
0.634356674549194	0.0007607204551512609	0.0007640203317047253	0.0008325143238098482	0.000834076900417948	0.000874103477392913	0.0008745492326214084	0.0009187102418064982	0.000917872207426077	0.0010131108968742663	0.0010092770961671826	0.09861065677685733	0.09581542568730823	-0.0002174981255465558	-0.0003176866928656097	-0.00021756010528033165	-0.0003177772236069021
0.6381789926262927	0.0007600865716118655	0.0007633815098363966	0.0008317592435367057	0.0008333196265369534	0.0008732747861022662	0.000873720304920375	0.0009177999418349211	0.0009169640721695367	0.001012019239601339	0.0010081937208096655	0.09852648864654091	0.0957336634636253	-0.00021611654510736433	-0.00031757075768365506	-0.00021617826632362724	-0.0003176614540358891
0.642024342092622	0.0007594527665564538	0.000762742770989017	0.000831004376632026	0.0008325625679754677	0.0008724463993049636	0.0008728916812816425	0.0009168900547310677	0.0009160563460039415	0.0010109282609170021	0.0010071110102401943	0.09844235493144649	0.0956519346202065	-0.0002147426671558622	-0.00031745327785073774	-0.0002148041301893444	-0.00031754413901766143
0.6458928617238878	0.0007588190431400321	0.0007621041183416457	0.000830249726804272	0.0008318057284524017	0.0008716183210218189	0.0008720633657281113	0.0009159805848411271	0.0009151490332684952	0.0010098379658127442	0.0010060289694250966	0.0983582560957998	0.09557023960811352	-0.00021337645996262478	-0.0003173342603825513	-0.00021343766515641294	-0.00031742528556777394
0.6497846911319898	0.0007581854045063869	0.0007614655550619632	0.0008294952977463806	0.0008310491116710728	0.0008707905552553695	0.0008712353622643878	0.0009150715364898094	0.0009142421382810269	0.0010087483592511378	0.0010049476033021502	0.09827419260229875	0.09548857887693049	-0.00021201789180048947	-0.00031721371228390915	-0.00021207883950521977	-0.00031730490068976325
0.6536999707700591	0.0007575518537880876	0.0007608270843062764	0.0008287410931357874	0.000830292721319229	0.0008699631059898784	0.0008704076748768278	0.0009141629139803946	0.000913335665338028	0.0010076594461659162	0.0010038669167806548	0.09819016491212099	0.09540695287475545	-0.0002106669309458048	-0.00031709164054677386	-0.00021072762151862212	-0.0003171829913730384
0.6576388419375281	0.0007569183941065044	0.0007601887092195345	0.0008279871166344566	0.0008295365610690747	0.0008691359771913988	0.0008695803075335675	0.0009132547215947823	0.000912429618714713	0.0010065712314620665	0.0010027869147415257	0.0981061734849209	0.09532536204821823	-0.00020932354567826383	-0.00031696805214795343	-0.00020938397948457033	-0.0003170595645946017
0.661601446785229	0.0007562850285718099	0.0007595504329353335	0.0008272333718888969	0.0008287806345772947	0.0008683091728077886	0.0008687532641845567	0.000912346963593539	0.0009115240026650572	0.0010054837200159045	0.0010017076020373634	0.09802221877884404	0.09524380684247383	-0.00020798770428531732	-0.00031684295405215446	-0.00020804788169742627	-0.0003169346273174112
0.6655879283205246	0.0007556517602829954	0.0007589122585759303	0.0008264798625301957	0.0008280249454850782	0.0008674826967687598	0.0008679265487615988	0.000911439644215947	0.0009106188214218543	0.0010043969166751655	0.001000628983492547	0.09793830125051885	0.09516228770121767	-0.00020665937506163246	-0.0003167163532084849	-0.0002067192964589626	-0.00031680818648938125
0.6695984304124688	0.0007550185923278792	0.0007582741892522547	0.0008257265921740365	0.0008272694974181508	0.00086665655298591	0.0008671001651783897	0.0009105327676800597	0.0009097140791967605	0.00100331082625909	0.0009995510639033134	0.09785442135507857	0.09508080506667684	-0.0002053385263129509	-0.0003165882565534517	-0.0002053981920818737	-0.0003166802490456866
0.6736330977969988	0.0007543855277831157	0.0007576362280639163	0.0008249735644207319	0.0008265142939867915	0.0008658307453527563	0.0008662741173305451	0.0009096263381827452	0.0009088097801803461	0.0010022254535585063	0.000998473848037841	0.09777057954614916	0.09499935937962815	-0.0002040251263567272	-0.0003164586710088235	-0.00020408453689045591	-0.0003165508219069302
0.6776920760821589	0.0007537525697142122	0.0007569983780992221	0.0008242207828552483	0.0008257593387858669	0.0008650052777447789	0.0008654484090956496	0.0009087203598997446	0.0009079059285421494	0.0010011408033359218	0.0009973973406363391	0.09768677627586457	0.09491795107939661	-0.00020271914352248954	-0.0003163276034794382	-0.000202778299220982	-0.0003164199119765898
0.6817755117533548	0.0007531197211755431	0.0007563606424351931	0.0008234682510472388	0.0008250046353948661	0.0008641801540194652	0.0008646230443332965	0.0009078148369857289	0.0009070025284307346	0.0010000568803256208	0.0009963215464111404	0.09760301199486959	0.0948365806038588	-0.00020142054615554517	-0.00031619506085636684	-0.00020147944742575363	-0.0003162875261448761
0.6858835521786408	0.0007524869852103548	0.0007557230241375684	0.0008227159725510617	0.0008242501873779146	0.0008633553780163384	0.0008637980268851173	0.0009069097735743414	0.0009060995839737332	0.0009989736892337378	0.000995246470046776	0.09751928715232534	0.09475524838945293	-0.0002001293026172718	-0.00031606105001397156	-0.00020018794987317068	-0.00031615367128581817
0.6900163456140378	0.0007518543648507912	0.0007550855262608286	0.0008219639509058282	0.0008234959982838195	0.0008625309535570153	0.0008629733605748367	0.0009060051737782666	0.0009051970992779103	0.0009978912347383645	0.00099417211620008	0.0974356021959078	0.09467395487117787	-0.00019884538128771279	-0.00031592557781176533	-0.00019890377494938272	-0.0003160183542570416
0.6941740412088835	0.0007512218631179	0.0007544481518482093	0.0008212121896354127	0.0008227420716460915	0.0008617068844452265	0.0008621490492083038	0.0009051010416892769	0.0009042950784292153	0.0009968095214896342	0.000993098489500269	0.09735195757182843	0.09459270048260505	-0.00019756875056667345	-0.0003157886510927188	-0.00019762689106038456	-0.0003158815818999905
0.6983567890112157	0.0007505894830216532	0.0007538109039317141	0.0008204606922485026	0.0008219884109829803	0.0008608831744668822	0.0008613250965735438	0.0009041973813782952	0.0009033935254928393	0.0009957285541098188	0.0009920255945490408	0.09726835372482225	0.09451148565587886	-0.0001962993788740819	-0.00031565027668159495	-0.0001963572666331126	-0.00031574336103940004
0.702564739973187	0.0007499572275609615	0.0007531737855321361	0.000819709462238619	0.0008212350197975084	0.0008600598273901017	0.0008605015064407951	0.0009032941968954507	0.0009024924445132741	0.000994648337193422	0.0009909534359206636	0.09718479109816598	0.09443031082172369	-0.00019503723465379152	-0.0003155104613879467	-0.0001950948701176236	-0.0003156036984838517
0.7067980459565127	0.0007493250997236921	0.0007525367996590722	0.0008189585030841544	0.0008204819015775015	0.0008592368469652627	0.0008596782825625561	0.0009023914922701375	0.0009015918395143674	0.000993568875307277	0.0009898820181620715	0.09710127013367736	0.09434917640944797	-0.00019378228637352557	-0.00031536921200350787	-0.00019383966998773317	-0.00031546260102371937
0.7110568597379514	0.0007486931024866844	0.0007518999493109406	0.0008182078182484047	0.0008197290597956222	0.0008584142369250455	0.0008588554286736328	0.0009014892715110758	0.0009006917144993846	0.0009924901729906378	0.0009888113457929553	0.09701779127172487	0.09426808284695423	-0.00019253450252698645	-0.0003152265353027206	-0.0001925916347431944	-0.0003153200754323626
0.7153413350148182	0.0007480612388157684	0.0007512632374750007	0.0008174574111796043	0.0008189764979094062	0.0008575920009844791	0.0008580329484911803	0.0009005875386063678	0.0008997920734510666	0.0009914122347552806	0.0009877414233058603	0.09693435495122818	0.09418703056073967	-0.0001912938516350493	-0.0003150824380419859	-0.0001913507329108638	-0.00031517612846526655
0.7196516264105322	0.000747429511665786	0.0007506266671273735	0.0008167072853109632	0.0008182242193613002	0.000856770142840989	0.0008572108457147549	0.000899686297523568	0.0008988929203316939	0.000990335065085604	0.0009866722551662857	0.0968509616096708	0.09410601997590332	-0.0001900603022468167	-0.00031493692695885867	-0.00019011693304636645	-0.0003150307668598473
0.7239878894801961	0.0007467979239806071	0.0007499902412330583	0.0008159574440606993	0.0008174722275786925	0.0008559486661744475	0.0008563891240263554	0.0008987855522097358	0.0008979942590831445	0.0009892586684387239	0.0009856038458127762	0.09676761168310015	0.09402505151615394	-0.00018883382294222761	-0.0003147900087735189	-0.00018889020373533127	-0.0003148839973353412
0.7283502807162107	0.0007461664786931518	0.0007493539627459559	0.0008152078908320795	0.0008167205259739547	0.0008551275746472147	0.000855567787090478	0.0008978853065915041	0.0008970960936269588	0.0009881830492445753	0.0009845361996570251	0.09668430560613529	0.09394412560381298	-0.00018761438233268202	-0.00031464169018718957	-0.0001876705135945983	-0.0003147358265913891
0.7327389575539218	0.0007455351787254086	0.0007487178346088878	0.000814458629013452	0.0008159691179444761	0.0008543068719041958	0.0008547468385541624	0.0008969855645751425	0.0008961984278644038	0.000987108211906014	0.0009834693210839687	0.09660104381197729	0.09386324265982515	-0.00018640194906252572	-0.0003144919778822475	-0.00018645783127445303	-0.00031458626130997924
0.7371540783773028	0.000744904026988456	0.0007480818597536185	0.0008137096619782848	0.0008152180068727032	0.0008534865615728823	0.0008539262820470383	0.000896086330046618	0.0008953012656765301	0.0009860341607989163	0.0009824032144518883	0.09651782673241159	0.09378240310375589	-0.00018519649181032716	-0.0003143408785214741	-0.00018525212545911218	-0.0003144353081530882
0.74159580252467	0.0007442730263824868	0.0007474460411008774	0.0008129609930852108	0.0008144671961261792	0.0008526666472634133	0.0008531061211813836	0.0008951876068716668	0.0008944046109242485	0.000984960900272286	0.000981337884092513	0.09643465479781323	0.09370160735380928	-0.000183997979290057	-0.0003141883987475558	-0.0001840533648681114	-0.0003142829737627362
0.746064290294433	0.0007436421797968253	0.0007468103815603821	0.0008122126256780585	0.0008137166890575819	0.0008518471325686187	0.0008522863595521698	0.0008942893988958528	0.0008935084674483822	0.0009838884346483508	0.0009802733343111164	0.09635152843715511	0.09362085582682161	-0.00018280638025341966	-0.00031403454518449947	-0.00018286151825863683	-0.0003141292647622085
0.7505597029508803	0.0007430114901099569	0.0007461748840308612	0.0008114645630858997	0.0008129664890047651	0.0008510280210640743	0.0008514670007371151	0.0008933917099446433	0.0008926128390697489	0.0009828167682226772	0.0009792095693866268	0.09626844807801616	0.09354014893828408	-0.00018162166349026954	-0.0003138793244358562	-0.00018167655442605235	-0.00031397418775450103
0.7550822027299987	0.0007423809601895408	0.0007455395514000772	0.0008107168086230791	0.0008122165992907985	0.000850209316308152	0.0008506480482967361	0.0008924945438234641	0.0008917177295892063	0.0009817459052642605	0.0009781465935717161	0.09618541414658555	0.09345948710232631	-0.00018044379783038744	-0.000313722743085304	-0.0001804984422050515	-0.00031381774932198736
0.7596319528453285	0.0007417505928924463	0.0007449043865448529	0.0008099693655892705	0.0008114670232240089	0.0008493910218420745	0.0008498295057744049	0.0008915979043177821	0.0008908231427877419	0.0009806758500156474	0.0009770844110929214	0.09610242706766993	0.09337887073174746	-0.00017927275214392469	-0.00031356480769470507	-0.00017932715047160042	-0.00031365995602683494
0.7642091174938536	0.0007411203910647671	0.0007442693923310927	0.000809222237269505	0.000810717764098024	0.000848573141189974	0.0008490113766963964	0.0008907017951931611	0.0008899290824265266	0.000979606606693029	0.0009760230261507349	0.09601948726469876	0.09329830023800528	-0.00017810849534360962	-0.00031340552480568773	-0.00017816264814347893	-0.00031350081440997823
0.7688138618619275	0.0007404903575418521	0.0007436345716138135	0.000808475426934221	0.0008099688251918136	0.0008477556778589389	0.0008481936645719521	0.0008898062201953418	0.0008890355522469903	0.0009785381794863567	0.0009749624429197194	0.09593659515973632	0.0932177760312302	-0.00017695099638624645	-0.00031324490093995183	-0.00017700490418214032	-0.00031334033099164604
0.7734463521312342	0.0007398604951483268	0.000742999927237166	0.0008077289378393039	0.0008092202097697342	0.0008469386353390715	0.0008473763728933249	0.0008889111830503041	0.0008881425559708866	0.0009774705725594448	0.0009739026655486052	0.09585375117348253	0.09313729852022656	-0.00017580022427246544	-0.0003130829425960491	-0.00017585388759351617	-0.0003131785122703623
0.7781067554847866	0.0007392308066981243	0.0007423654620344643	0.0008069827732261335	0.0008084719210815702	0.0008461220171035508	0.0008465595051358469	0.0008880166874643454	0.0008872500973003748	0.0009764037900500864	0.0009728436981604083	0.0957709557252836	0.09305686811249386	-0.00017465614804940133	-0.00031291965625177	-0.000174709567429418	-0.0003130153647230849
0.7827952401129585	0.0007386012949945058	0.0007417311788282093	0.000806236936321624	0.000807723962362583	0.0008453058266086783	0.0008457430647579745	0.0008871227371241459	0.000886358179918073	0.000975337836070154	0.0009717855448525258	0.09568820923313802	0.09297648521420952	-0.00017351873681134555	-0.000312755048363339	-0.00017357191278924433	-0.0003128508948058717
0.7875119752195561	0.0007379719628300909	0.0007410970804301194	0.00080549143033827	0.0008069763368335481	0.0008444900672939442	0.000844927055201352	0.0008862293356968406	0.0008854668074871453	0.0009742727147057134	0.000970728209696853	0.09560551211370018	0.09289615023026146	-0.000172387959700801	-0.0003125891253645263	-0.00017244089282016095	-0.00031268510895177126
0.792257131027923	0.000737342812986885	0.0007404631696411587	0.000804746258474193	0.0008062290477008117	0.000843674742582079	0.0008441114798908684	0.000885336486830102	0.0008845759836513676	0.000973208430017141	0.0009696716967398879	0.09552286478229918	0.09281586356423562	-0.00017126378591035551	-0.00031242189366789686	-0.00017131647671939088	-0.0003125180135727934
0.7970308787870847	0.0007367138482363056	0.0007398294492515608	0.0008040014239131857	0.0008054820981563269	0.0008428598558791123	0.0008432963422347103	0.0008844441941521979	0.0008836857120351973	0.0009721449860392218	0.0009686160100028403	0.09544026765292957	0.09273562561843114	-0.000170146184682321	-0.0003122533596616739	-0.00017019863373418653	-0.0003123496150574667
0.8018333907779276	0.0007360850713392129	0.0007391959220408652	0.0008032569298247616	0.0008047354913777032	0.0008420454105744406	0.0008424816456244315	0.0008835524612720814	0.0008827959962438591	0.0009710823867812761	0.000967561153481747	0.09535772113827268	0.09265543679387696	-0.00016903512531118992	-0.00031208352971218156	-0.00016908733316316205	-0.00031217991977072757
0.8066648403194178	0.0007354564850459377	0.0007385625907779421	0.0008025127793641972	0.0008039892305282623	0.0008412314100408744	0.0008416673934350063	0.0008826612917794547	0.0008819068398634042	0.0009700206362272623	0.0009665071311475782	0.09527522564969751	0.09257529749031279	-0.0001679305771448425	-0.0003119124101636228	-0.00016798254435858306	-0.0003120089340562515
0.8115254017748545	0.0007348280920963097	0.000737929458221022	0.0008017689756725856	0.0008032433187570729	0.0008404178576347066	0.0008408535890248876	0.0008817706892448502	0.0008810182464607949	0.0009689597383358952	0.0009654539469463487	0.09519278159726818	0.0924952081062237	-0.0001668325095844081	-0.00031174000733552587	-0.00016688423672675534	-0.0003118366642347048
0.8164152505581643	0.0007341998952196897	0.0007372965271177277	0.0008010255218768785	0.0008024977591990059	0.0008396047566957718	0.0008400402357360682	0.0008808806572197026	0.0008801302195839781	0.0009678996970407585	0.0009644016047992336	0.09511038938975346	0.09241516903883581	-0.00016574089208712395	-0.0003115663275260194	-0.0001657923797281774	-0.0003116631166019401
0.8213345631402307	0.0007335718971349947	0.0007366638002051048	0.0008002824210899358	0.000801752554974781	0.0008387921105475	0.0008392273368941497	0.0008799911992364265	0.0008792427627619563	0.0009668405162504157	0.0009633501086026751	0.0950280494346362	0.09233518068412137	-0.00016465569416553028	-0.0003113913770079746	-0.00016470694287988585	-0.0003114882974309119
0.8262835170552626	0.0007329441005507391	0.000736031280209655	0.0007995396764105828	0.0008010077091910214	0.0008379799224969935	0.0008384148958083924	0.0008791023188084986	0.0008783558795048718	0.0009657821998485369	0.0009622994622285039	0.09494576213811529	0.0922552434368093	-0.00016357688538899684	-0.00031121516202983757	-0.0001636278957557885	-0.0003113122129704826
0.8312622909072027	0.0007323165081650534	0.0007353989698473644	0.0007987972909236487	0.0008002632249402985	0.0008371681958350784	0.0008376029157717921	0.0008782140194305256	0.000877469573304082	0.0009647247516940009	0.0009612496695240448	0.0948635279051164	0.09217535769039589	-0.000162504435386443	-0.00031103768881851623	-0.00016255520798882928	-0.0003111348694470051
0.8362710643761712	0.0007316891226657249	0.0007347668718237372	0.0007980552677000225	0.0007995191053011822	0.0008363569338363653	0.0008367914000611195	0.0008773263045783323	0.0008765838476322292	0.0009636681756210203	0.0009602007343122378	0.09478134713930557	0.09209552383714523	-0.00016143831384511642	-0.00031085896357493925	-0.0001614888492703498	-0.0003109562730614912
0.8413100182249524	0.0007310619467302268	0.0007341349888338323	0.0007973136097967049	0.000798775353338295	0.0008355461397593239	0.0008359803519370139	0.0008764391777090329	0.0008756987059433318	0.0009626124754392556	0.0009591526603917483	0.09469922024308543	0.09201574226810606	-0.00016037849051271647	-0.00031067899247610997	-0.00016042878935121352	-0.00031077642998889043
0.8463793343055166	0.0007304349830257484	0.0007335033235622889	0.0007965723202568546	0.0007980319721023601	0.0008347358168463332	0.0008351697746440251	0.0008755526422611151	0.0008748141516728524	0.0009615576549339332	0.0009581054515370846	0.09461714761761564	0.09193601337311223	-0.00015932493519828228	-0.00031049778167441255	-0.00015937499804501154	-0.00031059534638300246
0.8514791955655843	0.000729808234209233	0.0007328718786833658	0.0007958314021098458	0.000797288964630258	0.0008339259683237594	0.0008343596714106821	0.0008746667016545158	0.0008739301882377795	0.000960503717865961	0.0009570591114987127	0.09453512966280879	0.09185633754078912	-0.00015827761777242877	-0.00031031533729666827	-0.00015832744522667475	-0.00031041302837114815
0.8566097860552276	0.0007291817029274085	0.0007322406568609755	0.0007950908583713158	0.0007965463339450736	0.0008331165974020128	0.0008335500454495624	0.0008737813592907067	0.0008730468190367139	0.0009594506679720536	0.0009560136440031778	0.09445316677735027	0.09177671515857332	-0.00015723650816981682	-0.00031013166544616166	-0.0001572861008336257	-0.0003102294820546414
0.861771290933513	0.0007285553918168201	0.0007316096607487154	0.0007943506920432185	0.0007958040830561527	0.000832307707275612	0.0008327408999573584	0.0008728966185527692	0.0008721640474499384	0.0009583985089648428	0.0009549690527532132	0.09437125935869872	0.09169714661270496	-0.00015620157638880638	-0.00030994677220039235	-0.0001562509348677077	-0.0003100447135104545
0.8669638964751838	0.0007279293035038684	0.0007309788929899069	0.0007936109061138817	0.0007950622149591559	0.0008314993011232555	0.0008319322381149382	0.0008720124828054814	0.0008712818768395083	0.000957347244533004	0.0009539253414278646	0.0942894078030957	0.09161763228824668	-0.00015517279249263605	-0.0003097606636113803	-0.0001552219173964614	-0.0003098587287918564
0.8721877900773816	0.0007273034406048376	0.0007303483562176239	0.0007928715035580515	0.0007943207326361052	0.0008306913821078823	0.0008311240630874085	0.0008711289553953926	0.0008704003105493223	0.00095629687834137	0.0009528825136826025	0.0942076125055764	0.0915381725690884	-0.00015415012661006144	-0.0003095733457048333	-0.000154199018552445	-0.0003096715339249434
0.877443160266411	0.0007266778057259408	0.0007297180530547385	0.0007921324873369584	0.0007935796390554499	0.000829883953376749	0.0008303163780241932	0.0008702460396509169	0.0008695193519052177	0.00095524741403106	0.0009518405731494474	0.09412587385997645	0.09145876783795664	-0.00015313354893706221	-0.00030938482448167326	-0.0001531822085343859	-0.0003094831349090277
0.8827301967045416	0.000726052401463345	0.000729087986113948	0.0007913938603983594	0.0007928389371721116	0.0008290770180614818	0.0008295091860590943	0.0008693637388824025	0.0008686390042150416	0.0009541988552195914	0.0009507995234370838	0.09404419225894053	0.09137941847642167	-0.0001521230297378967	-0.00030919510591834176	-0.00015217145760992867	-0.00030929353772052304
0.8880490901968541	0.0007254272304032109	0.0007284581579978147	0.0007906556256766004	0.0007920986299275423	0.0008282705792781524	0.0008287024903103514	0.0008684820563822223	0.0008677592707687323	0.0009531512055010036	0.0009497593681309778	0.0939625680939296	0.09130012486490158	-0.00015111853934406116	-0.00030900419596249784	-0.00015116673611392795	-0.000309102748307144
0.8934000326981257	0.0007248022951217324	0.0007278285712988067	0.0007899177860926718	0.0007913587202497858	0.0008274646401273525	0.0008278962938807315	0.0008676009954248605	0.0008668801548384171	0.0009521044684459855	0.0009487201107935043	0.09388100175523248	0.09122088738267872	-0.0001501200481565379	-0.0003088121005361266	-0.00015016801445111305	-0.0003089107725917084
0.8987832173197573	0.0007241775981851715	0.0007271992285993286	0.0007891803445542624	0.0007906192110535234	0.0008266592036942525	0.0008270905998575687	0.0008667205592669916	0.000866001659678479	0.000951058647601994	0.0009476817549640612	0.09379949363197096	0.09114170640790381	-0.00014912752664725248	-0.00030861882553634423	-0.00014917526309642104	-0.0003087176164709715
0.904198838336744	0.0007235531421498912	0.0007265701324717645	0.0007884433039558108	0.0007898801052401374	0.0008258542730486733	0.0008262854113128611	0.0008658407511475633	0.0008651237885256481	0.0009500137464933706	0.0009466443041591907	0.09371804411211287	0.09106258231760152	-0.00014814094535871292	-0.0003084243768330108	-0.00014818845259478852	-0.00030852328581332245
0.9096470911946843	0.0007229289295623952	0.0007259412854785105	0.0007877066671785693	0.0007891414056977624	0.0008250498512451568	0.0008254807313033215	0.0008649615742878837	0.0008642465445990859	0.000948969768621473	0.0009456077618726999	0.09363665358247385	0.09098351548768768	-0.0001471602749052725	-0.0003082287602693967	-0.00014720755356424642	-0.0003083277864633638
0.915128172516836	0.0007223049629593704	0.00072531269017202	0.0007869704370906576	0.000788403115301351	0.0008242459413230332	0.000824676562870451	0.0008640830318917124	0.0008633699311004703	0.0009479267174647956	0.0009445721315757864	0.09355532242873774	0.09090450629296702	-0.00014618548597328251	-0.0003080319816609056	-0.000146232536694213	-0.00030813112423661027
0.9206422801112097	0.0007216812448677205	0.0007246843490948387	0.0007862346165471207	0.0007876652369127244	0.0008234425463065001	0.000823872909040617	0.0008632051271453349	0.0008624939512140809	0.0009468845964790932	0.000943537416717156	0.0934740510354494	0.09082555510715001	-0.00014521654932266037	-0.0003078340467964902	-0.00014526337274722856	-0.0003079333049214872
0.9261896129777101	0.0007210577778046054	0.0007240562647796442	0.0007854992083899883	0.0007869277733806334	0.000822639669204681	0.0008230697728251171	0.0008623278632176625	0.0008616186081068842	0.0009458434090975055	0.0009425036207231489	0.0933928397860406	0.09074666230285779	-0.00014425343578790273	-0.0003076349614390683	-0.00014430003256042656	-0.0003077343342803851
0.931770371315315	0.0007204345642774771	0.0007234284397492824	0.0007847642154483261	0.0007861907275408114	0.0008218373130117028	0.0008222671572202503	0.000861451243260301	0.0008607439049286156	0.000944803158730677	0.0009414707469978528	0.09331168906282405	0.09066782825163304	-0.00014329611627753036	-0.0003074347313226644	-0.00014334248704583885	-0.0003075342180489937
0.9373847565293029	0.0007198116067841244	0.0007228008765168143	0.0007840296405383005	0.0007854541022160442	0.0008210354807067689	0.0008214650652073859	0.0008605752704076547	0.0008598698448118716	0.00094376384876689	0.0009404387989232383	0.09323059924701646	0.090589053323942	-0.00014234456177601718	-0.00030723336215485175	-0.00014239070719007652	-0.0003073329619335541
0.9430329712385201	0.0007191889078127103	0.0007221735775855511	0.0007832954864632383	0.000784717900216216	0.0008202341752542239	0.0008206634997530473	0.0008596999477770057	0.0008589964308721961	0.0009427254825721847	0.0009394077798592736	0.09314957071873588	0.09051033788919802	-0.00014139874334356817	-0.0003070308596145044	-0.0001414446640561895	-0.0003071305716135786
0.9487152192826929	0.0007185664698418108	0.0007215465454490969	0.0007825617560136837	0.0007839821243383809	0.0008194333996036394	0.0008198624638089685	0.0008588252784686025	0.0008581236662081647	0.000941688063490485	0.0009383776931440528	0.09306860385701571	0.09043168231575383	-0.0001404586321179513	-0.00030682722935437834	-0.00014050432878455477	-0.0003069270527418233
0.9544317057297852	0.0007179442953404537	0.0007209197825913863	0.0007818284519674533	0.0007832467773668122	0.0008186331566898638	0.0008190619603121772	0.0008579512655657453	0.0008572515539014721	0.0009406515948437231	0.0009373485420939137	0.09298769903981652	0.09035308697092179	-0.00013952419931424764	-0.0003066224769986692	-0.00013956967259266817	-0.00030672241094228947
0.9601826368833979	0.0007173223867681642	0.00072029329148673	0.0007810955770897042	0.000782511862073071	0.0008178334494331221	0.000818261992185061	0.0008570779121348779	0.0008563800970170192	0.0009396160799319692	0.0009363203300035675	0.09290685664402754	0.09027455222097366	-0.00013859541622521232	-0.00030641660814234584	-0.00013864066677612974	-0.00030651665181094523
0.9659682202902156	0.0007167007465750027	0.0007196670745998564	0.00078036313413299	0.0007817773812160624	0.0008170342807390676	0.000817462562335448	0.0008562052212256785	0.0008555092986030102	0.0009385815220335568	0.0009352930601462244	0.09282607704548661	0.09019607843116334	-0.00013767225422285645	-0.00030620962835320453	-0.0001377172827088935	-0.0003063097809146431
0.9717886647474951	0.0007160793772016062	0.0007190411343859495	0.0007796311258373227	0.000781043337542099	0.0008162356534988735	0.0008166636736566786	0.0008553331958711441	0.0008546391616910279	0.0009375479244052086	0.0009342667357737136	0.09274536061897945	0.09011766596571821	-0.00013675468475937702	-0.00030600154317195205	-0.0001367994918456683	-0.000306101803794645
0.9776441803106027	0.0007154582810792273	0.0007184154732906924	0.0007788995549302276	0.0007803097337849562	0.000815437570589281	0.000815865329027666	0.0008544618390876797	0.0008537696892961287	0.0009365152902821593	0.0009332413601166076	0.09266470773825948	0.09003931518786422	-0.00013584267936643524	-0.0003057923581097355	-0.00013588726572076604	-0.0003058927259629307
0.9835349783005937	0.0007148374606297815	0.0007177900937503119	0.0007781684241268159	0.0007795765726659407	0.0008146400348727064	0.0008150675313129896	0.0008535911538751898	0.0008529008844169338	0.000935483622878292	0.0009322169363843531	0.09258411877604235	0.08996102645982612	-0.00013493620965583653	-0.00030558207864758713	-0.0001349805759479905	-0.0003056825529002549
0.9894612713118381	0.0007142169182658866	0.0007171649981916219	0.0007774377361298385	0.0007788438568939504	0.0008138430491972913	0.0008142702833629639	0.00085272114321717	0.0008520327500357156	0.000934452925386258	0.0009311934677653933	0.09250359410402896	0.08988280014283775	-0.00013403524732215344	-0.00030537071024119844	-0.00013407939422341308	-0.0003054712900610601
0.9954232732196957	0.0007135966563909035	0.0007165401890320634	0.0007767074936297471	0.0007781115891655368	0.0008130466163969842	0.0008134735880137076	0.0008518518100807982	0.0008511652891184929	0.0009334232009776093	0.0009301709574272948	0.09242313409291722	0.08980463659715655	-0.00013313976414090767	-0.0003051582583152579	-0.00013318369232571958	-0.0003052589428724495
1.0014211991882311	0.00071297667739898	0.0007159156686797459	0.0007759776993047598	0.0007773797721649607	0.0008122507392916206	0.0008126774480872159	0.0008509831574170132	0.000850298504615106	0.0009323944528029186	0.0009291494085168677	0.09234273911239166	0.08972653618206433	-0.0001322497319703464	-0.00030494472826608776	-0.00013229344211537764	-0.0003050455167313282
1.0074552656779823	0.0007123569836750974	0.0007152914395335007	0.0007752483558209242	0.0007766484085642648	0.0008114554206869915	0.0008118818663914473	0.0008501151881606242	0.0008494323994593265	0.0009313666839919208	0.0009281288241603037	0.09226240953115628	0.0896484992558869	-0.0001313651227517476	-0.00030473012546075595	-0.00013140861553484484	-0.0003048310170032653
1.013525690453769	0.0007117375775951075	0.0007146675039829158	0.0007745194658321764	0.0007759175010233365	0.0008106606633749262	0.000811086845720399	0.0008492479052303889	0.0008485669765689369	0.0009303398976536301	0.0009271092074632922	0.09218214571693237	0.08957052617599022	-0.0001304859085104748	-0.00030451445523879683	-0.00013052918461096963	-0.00030461544902674054
1.0196326925925556	0.0007111184615257835	0.0007140438644083839	0.000773791031980407	0.000775187052189961	0.0008098664701333555	0.0008102923888541738	0.0008483813115291089	0.0008477022388458216	0.0009293140968764732	0.0009260905615111531	0.09210194803647029	0.0894926172988044	-0.00012961206135514436	-0.00030429772290802015	-0.00012965512145561575	-0.0003043988181132551
1.0257764924913542	0.0007104996378248549	0.0007134205231811443	0.0007730630568955254	0.0007744570646998943	0.0008090728437264115	0.0008094984985590535	0.0008475154099437191	0.0008468381891760607	0.0009282892847284151	0.0009250728893689572	0.09202181685555347	0.08941477297982431	-0.00012874355347963773	-0.00030407993374856335	-0.00012878639826406635	-0.00030418112954197496
1.0319573118751795	0.0007098811088410615	0.0007127974826633336	0.000772335543195517	0.0007737275411769266	0.0008082797869044742	0.0008087051775875944	0.0008466502033453831	0.0008459748304300203	0.000927265464257093	0.0009240561940816615	0.09194175253902387	0.08933699357361698	-0.00012788035716308765	-0.0003038610930113095	-0.00012792298731670315	-0.0003039623885629228
1.0381753738050519	0.0007092628769141897	0.0007121747452080228	0.0007716084934865173	0.0007729984842329387	0.0008074873024042757	0.0008079124286786834	0.0008457856945895842	0.0008451121654624456	0.0009262426384899409	0.0009230404786742302	0.09186175545077423	0.0892592794338449	-0.00012702244476979485	-0.0003036412059164717	-0.0001270648609801167	-0.0003037426003978938
1.0444309026860459	0.0007086449443751245	0.0007115523131592713	0.000770881910362867	0.0007722698964679804	0.0008066953929489578	0.0008071202545576298	0.0008449218865162183	0.0008442501971125503	0.0009252208104343245	0.0009220257461517677	0.09178182595377245	0.0891816309132537	-0.00012616978875031049	-0.0003034202776548145	-0.0001262119917064125	-0.000303521770237708
1.05072412427539	0.0007080273135458871	0.0007109301888521667	0.0007701557964071848	0.000771541780470321	0.0008059040612481672	0.0008063286579362348	0.0008440587819496834	0.000843388928204115	0.0009241999830776649	0.0009210119994996401	0.09170196441005543	0.08910404836370789	-0.0001253223616421717	-0.00030319831338843084	-0.0001253643520348069	-0.00030329990324501344
1.057055265690613	0.0007074099867396849	0.0007103083746128695	0.0007694301541904182	0.0007708141388165196	0.0008051133099981097	0.0008055376415128697	0.000843196383698974	0.0008425283615455644	0.0009231801593875664	0.000919999241683605	0.09162217118076084	0.08902653213617585	-0.00012448013607004038	-0.0003029753182496042	-0.00012452191459096096	-0.00030307700455095565
1.0634245554177415	0.0007067929662609584	0.0007096868727586683	0.0007687049862719289	0.0007700869740714981	0.0008043231418816523	0.0008047472079725609	0.00084233469455778	0.0008416684999300829	0.0009221613423119592	0.0009189874756499464	0.0915424466261161	0.0889490825807568	-0.00012364308474541175	-0.00030275129733911554	-0.00012368465208859036	-0.00030285307925836946
1.0698322233195456	0.0007061762544054203	0.0007090656855980141	0.0007679802951995412	0.0007693602887885917	0.0008035335595683846	0.0008039573599870531	0.0008414737173045709	0.0008408093461356848	0.0009211435347792145	0.0009179767043255907	0.09146279110545985	0.08887170004668361	-0.00012281118046800904	-0.0003025262557282693	-0.00012285253732899348	-0.0003026281324392255
1.0762785006438331	0.0007055598534601096	0.0007084448154305783	0.0007672560835096147	0.0007686340855096291	0.0008027445657147116	0.0008031681002149076	0.0008406134547026953	0.0008399509029253258	0.0009201267396982852	0.0009169669306182463	0.09138320497724951	0.0887943848823354	-0.00012198439612637335	-0.00030230019845964295	-0.00012202554320145387	-0.0003024021691349077
1.0827636200317978	0.0007049437657034303	0.0007078242645472896	0.0007665323537271052	0.0007679083667649906	0.0008019561629639114	0.0008023794313015632	0.0008397539095004712	0.0008390931730469811	0.0009191109599588263	0.0009159581574165226	0.09130368859907494	0.08871713743523996	-0.00012116270469765544	-0.000302073130544922	-0.0001212036426847321	-0.0003021751943579898
1.089287815526412	0.0007043279934052054	0.00070720403523039	0.0007658091083656381	0.0007671831350736737	0.0008011683539462376	0.0008015913558794256	0.0008388950844312839	0.0008382361592337484	0.0009180961984313383	0.0009149503875900679	0.0912242423276622	0.08863995805209561	-0.00012034607924767127	-0.0003018450569643172	-0.00012038680884627478	-0.00030194721308998695
1.0958513225808764	0.0007037125388267164	0.0007065841297534747	0.0007650863499275691	0.0007664583929433634	0.0008003811412789812	0.0008008038765679399	0.000838036982213677	0.0008373798642039407	0.0009170824579672839	0.0009139436239896887	0.09114486651888792	0.08856284707877575	-0.00011953449293228974	-0.0003016159826689513	-0.0001195750148429292	-0.00030171823028171674
1.1024543780671139	0.0007030974042207573	0.0007059645503815484	0.000764364080904055	0.0007657341428705005	0.000799594527566562	0.000800016995973679	0.0008371796055514485	0.0008365242906611776	0.0009160697413992308	0.0009129378694474894	0.09106556152778572	0.0884858048603334	-0.00011872791899740498	-0.00030138591257972136	-0.00011876823392165115	-0.0003014882508539929
1.1090972202843215	0.0007024825918316745	0.0007053452993710624	0.0007636423037751096	0.0007650103873403407	0.0007988085154005935	0.0007992307166904111	0.0008363229571337438	0.0008356694412944772	0.0009150580515409726	0.0009119331267769883	0.09098632770856942	0.08840883174101898	-0.0001179263307788947	-0.0003011548515859386	-0.00011796643942000445	-0.0003012572796980695
1.115780088967567	0.0007018681038954209	0.0007047263789699735	0.0007629210210096888	0.0007642871288270327	0.0007980231073599829	0.0007984450412991865	0.0008354670396351517	0.0008348153187783582	0.0009140473911876675	0.0009109293987732579	0.09090716541461981	0.08833192806428593	-0.00011712970170314058	-0.0003009228045461332	-0.00011716960476525207	-0.0003010253216722547
1.1225032252964444	0.0007012539426395994	0.0007041077914177838	0.0007622002350657398	0.0007635643697936729	0.0007972383060109923	0.0007976599723684231	0.0008346118557157999	0.0008339619257729256	0.0009130377631159638	0.0009099266882130489	0.09082807499852093	0.0882550941728056	-0.00011633800528864507	-0.00030068977629077454	-0.00011637770347661114	-0.00030079238160662936
1.1292668719037753	0.0007006401102835123	0.0007034895389455955	0.0007614799483902781	0.0007628421126923844	0.0007964541139073232	0.0007968755124539678	0.0008337574080214481	0.0008331092649239729	0.0009120291700841345	0.0009089249978549184	0.09074905681205421	0.08817833040847461	-0.00011555121514431055	-0.0003004557716172196	-0.00011559070916437875	-0.0003005584642999104
1.1360712728843656	0.0007000266090382088	0.0007028716237761554	0.0007607601634194526	0.0007621203599643794	0.0007956705335902052	0.0007960916640991986	0.0008329036991835841	0.000832257338863071	0.0009110216148322044	0.0009079243304393639	0.09067011120621397	0.08810163711242189	-0.000114769304970605	-0.00030022079529193335	-0.0001148085955298625	-0.0003003235745187294
1.1429166738038161	0.0006994134411065339	0.0007022540481239051	0.0007600408825786151	0.0007613991140400261	0.0007948875675884693	0.0007953084298350908	0.0008320507318195217	0.0008314061502076649	0.0009100151000820861	0.0009069246886889459	0.09059123853121788	0.08802501462502413	-0.00011399224856022128	-0.00029998485205062764	-0.00011403133636687934	-0.00030008771699990833
1.1498033217073829	0.0006988006086831771	0.0007016368141950337	0.0007593221082823864	0.0007606783773389222	0.0007941052184186333	0.0007945258121803055	0.0008311985085324905	0.0008305557015611707	0.0009090096285377094	0.0009059260753084261	0.09051243913651327	0.08794846328591126	-0.00011322001979850727	-0.0002997479465993991	-0.00011325890556139473	-0.0002998508964492108
1.1567314651288954	0.0006981881139547206	0.0007010199241875217	0.000758603842934723	0.0007599581522699561	0.0007933234885849723	0.0007937438136412632	0.000830347031911739	0.0008297059955130687	0.0009080052028851502	0.0009049284929848877	0.09043371337079933	0.0878719834339843	-0.0001124525926632508	-0.0002995100836127029	-0.00011249127709200835	-0.0002996131175417027
1.1637013540997225	0.0006975759590996877	0.0007004033802911936	0.0007578860889289887	0.0007592384412313831	0.0007925423805796125	0.0007929624367122305	0.000829496304532623	0.0008288570346390003	0.0009070018257927645	0.0009039319443878726	0.09035506158202337	0.08779557540741632	-0.00011168994122456172	-0.00029927126773263146	-0.00011172842503021779	-0.00029937438492144697
1.1707132401577995	0.0006969641462885928	0.0006997871846877664	0.0007571688486480196	0.0007585192466108854	0.0007917618968826073	0.000792181683875396	0.0008286463289567084	0.0008280088215008624	0.0009059994999113214	0.0009029364321695063	0.09027648411740453	0.0877192395436742	-0.00011093203964648857	-0.00029903150357205033	-0.00011097032354002306	-0.00029913470319983815
1.177767376356704	0.0006963526776839903	0.0006991713395509025	0.0007564521244641963	0.0007578005707856513	0.0007909820399620126	0.0007914015576009633	0.0008277971077318606	0.0008271613586469021	0.0009049982278741278	0.0009019419589646274	0.09019798132343258	0.08764297617951314	-0.00011017886218603334	-0.00029879079571154543	-0.00011021694687943923	-0.00029889407695884995
1.1848640172747877	0.0006957415554405262	0.000698555847046257	0.0007557359187395108	0.0007570824161224374	0.0007902028122739804	0.0007906220603472128	0.0008269486433923509	0.0008263146486118171	0.0009039980122971709	0.0009009485273909253	0.09011955354589284	0.08756678565100429	-0.00010943038319392862	-0.0002985491487006442	-0.00010946826940000376	-0.0002986525107488702
1.1920034190243662	0.0006951307817049823	0.0006979407093315284	0.0007550202338256348	0.0007563647849776374	0.0007894242162628275	0.0007898431945606042	0.0008261009384589369	0.0008254686939168439	0.0009029988557792369	0.0008999561400490557	0.09004120112985851	0.08749066829353329	-0.00010868657711491508	-0.0002983065670575935	-0.00010872426554688064	-0.0002984100090883124
1.1991858392609598	0.0006945203586163338	0.0006973259285565103	0.0007543050720639917	0.0007556476796973559	0.0007886462543611295	0.000789064962675841	0.000825253995438977	0.0008246234970698612	0.0009020007609020537	0.0008989647995227851	0.08996292441971958	0.08741462444181736	-0.00010794741848760975	-0.00029806305526877686	-0.00010798490985951953	-0.0002981665764647534
1.2064115371925936	0.0006939102883057902	0.0006967115068631404	0.0007535904357858197	0.0007549311026174745	0.0007878689289897936	0.0007882873671159664	0.0008244078168265129	0.0008237790605654828	0.0009010037302304146	0.0008979745083791099	0.08988472375918581	0.08733865442991418	-0.0001072128819454149	-0.0002978186177901576	-0.00010725017697146844	-0.00029792221733379587
1.2136807735891502	0.000693300572896856	0.0006960974463855558	0.0007528763273122514	0.0007542150560637253	0.000787092242558144	0.0007875104102924351	0.000823562405102375	0.0008229353868851525	0.0009000077663123157	0.0008969852691683939	0.08980659949129399	0.0872627585912274	-0.00010648294221591442	-0.00029757325904522514	-0.00010652004161105372	-0.00029767693612020585
1.2209938107917835	0.000692691214505373	0.0006954837492501388	0.0007521627489543738	0.0007534995423517564	0.0007863161974640064	0.0007867340946052019	0.0008227177627342763	0.0008220924784972458	0.0008990128716790852	0.0008959970844244922	0.08972855195842781	0.08718693725852904	-0.00010575757412172732	-0.0002973269834265213	-0.00010579447860131763	-0.00029743073721696933
1.2283509127223842	0.0006920822152395723	0.0006948704175755688	0.0007514497030133017	0.0007527845637872036	0.0007855407960937846	0.0007859584224427985	0.0008218738921769042	0.0008212503378571585	0.0008980190488455103	0.0008950099566648824	0.08965058150231908	0.08711119076395903	-0.00010503675258038969	-0.0002970797952948079	-0.00010507346286002528	-0.00029718362498504236
1.2357523448931043	0.00069147357720013	0.0006942574534728797	0.0007507371917802522	0.000752070122665766	0.0007847660408225504	0.000785183396182425	0.0008210307958720301	0.0008204089674074105	0.0008970263003099801	0.000894023888390802	0.08957268846406742	0.08703551943903695	-0.00010432045260464623	-0.00029683169897945505	-0.00010435696940049033	-0.0002969356037549886
1.2431983744159416	0.0006908653024802103	0.0006936448590455021	0.0007500252175366044	0.0007513562212732644	0.0007839919340141166	0.000784409018190016	0.0008201884762485924	0.0008195683695777363	0.0008960346285546037	0.0008930388820873626	0.08949487318414771	0.08695992361468251	-0.0001036086493026861	-0.0002965826987781639	-0.00010364497333127665	-0.0002966866778253141
1.2506892700123766	0.0006902573931655234	0.0006930326363893244	0.0007493137825539797	0.0007506428618857242	0.0007832184780211299	0.000783635290820342	0.0008193469357228052	0.0008187285467851882	0.000895044036045352	0.0008920549402236972	0.08941713600242228	0.08688440362121659	-0.00010290131787759477	-0.0002963327989552733	-0.00010293744985549746	-0.0002964368514603022
1.2582253020230734	0.0006896498513343763	0.0006924207875927403	0.000748602889094309	0.0007499300467694412	0.0007824456751851515	0.0007828622164170868	0.0008185061766982471	0.0008178895014342291	0.0008940545252321878	0.0008910720652530797	0.08933947725814534	0.08680895978837364	-0.00010219843362898468	-0.0002960820037458678	-0.00010223437427319543	-0.00029618612889611984
1.2658067424176331	0.0006890426790577171	0.000691809314736698	0.0007478925394098992	0.0007492177781810492	0.0007816735278367296	0.0007820897973129165	0.0008176662015659662	0.0008170512359168311	0.0008930660985491911	0.0008900902596130564	0.0892618972899908	0.08673359244532061	-0.00010149997195191274	-0.0002958303173518917	-0.0001015357219797744	-0.00029593451433573836
1.2734338648044117	0.0006884358783991953	0.0006911982198947582	0.0007471827357435107	0.0007485060583675945	0.0007809020382955003	0.0007813180358295838	0.0008168270127045675	0.0008162137526125685	0.0008920787584146974	0.0008891095257255768	0.08918439643603904	0.08665830192065598	-0.00010080590833753261	-0.0002955777439438423	-0.00010084146846611047	-0.00029568201194915544
1.2811069444403917	0.0006878294514152069	0.0006905875051331419	0.0007464734803284192	0.0007477948895666094	0.0007801312088702498	0.0007805469342779961	0.0008159886124803203	0.0008153770538887175	0.0008910925072314237	0.0008881298659971214	0.0891069750338148	0.0865830885424225	-0.00010011621837317103	-0.00029532428766049224	-0.000100151589319801	-0.0002954286258761707
1.2888262582411194	0.0006872234001549527	0.0006899771725107886	0.0007457647753884979	0.0007470842740061769	0.0007793610418590181	0.0007797764949583047	0.0008151510032472526	0.0008145411421003607	0.0008901073473866076	0.0008871512828188373	0.0890296334202785	0.08650795263813482	-9.94308777415992e-05	-0.0002950699526063083	-9.946606022409599e-05	-0.000295174360223055
1.296592084790695	0.0006866177266604856	0.000689367224079403	0.0007450566231382823	0.000746374213905009	0.0007785915395491742	0.0007790067201599905	0.0008143141873472493	0.0008137060195904704	0.0008891232812521334	0.0008861737785666634	0.0889523719318463	0.08643289453476466	-9.874986222328103e-05	-0.0002948147428577519	-9.878485695933442e-05	-0.00029491921906638074
1.3044047043518285	0.0006860124329667609	0.0006887576618835096	0.0007443490257830356	0.00074566471147251	0.000777822704217488	0.0007782376121619332	0.0008134781671101418	0.0008128716886900151	0.0008881403111846586	0.0008851973556014563	0.08887519090440037	0.0863579145587748	-9.807314769444408e-05	-0.000294558662457145	-9.810795540139694e-05	-0.0002946632064481647
1.312264398875954	0.0006854075211016955	0.0006881484879605079	0.0007436419855188306	0.0007449557689088585	0.0007770545381302349	0.0007774691732325227	0.0008126429448538218	0.0008120381517180559	0.0008871584395257579	0.0008842220162691292	0.0887980906733044	0.08628301303611258	-9.740071012757229e-05	-0.0002943017154136973	-9.74353315231144e-05	-0.0002944063263793095
1.320171452013404	0.000684802993086217	0.0006875397043407251	0.0007429355045326193	0.0007442473884050691	0.0007762870435432651	0.0007767014056297095	0.0008118085228843232	0.0008112054109818437	0.0008861776686020445	0.0008832477629007764	0.08872107157339851	0.08620819029223775	-9.673252559237039e-05	-0.00029404390570630934	-9.67669613943789e-05	-0.00029414858284024237
1.3281261491236485	0.0006841988509343128	0.0006869313130474659	0.0007422295850022969	0.0007435395721430713	0.0007755202227020921	0.0007759343116011141	0.0008109749034959322	0.0008103734687769106	0.0008851980007253048	0.0008822745978128007	0.08864413393903597	0.08613344665211393	-9.60685702554101e-05	-0.00029378523728207373	-9.610282118096419e-05	-0.0002938899797765293
1.3361287772855897	0.0006835950966530874	0.0006863233160970695	0.0007415242290967775	0.0007428323222957768	0.0007747540778419706	0.0007751678933840992	0.000810142088971274	0.0008095423273871755	0.0008842194381926268	0.0008813025233070478	0.08856727810407562	0.08605878244023665	-9.540882037981091e-05	-0.000293525714054943	-9.544288714596894e-05	-0.0002936305211032608
1.3441796253079266	0.0006829917322428138	0.0006857157154989632	0.0007408194389760701	0.0007421256410271532	0.0007739886111879909	0.0007744021532058564	0.0008093100815814216	0.0008087119890850408	0.0008832419832865379	0.0008803315416709329	0.08849050440190011	0.08598419798064175	-9.475325232513598e-05	-0.00029326533990528536	-9.478713564947672e-05	-0.00029337021070344194
1.352278983739575	0.0006823887596969873	0.0006851085132557138	0.000740115216791347	0.0007414195304922999	0.0007732238249551599	0.0007736370932834865	0.0008084788835859885	0.0008078824561314853	0.0008822656382751295	0.0008793616551775714	0.08841381316542594	0.08590969359690613	-9.410184254866893e-05	-0.0002930041186836041	-9.413554314841727e-05	-0.0002931090524279367
1.3604271448801535	0.0006817861810023754	0.0006845017113630811	0.0007394115646850096	0.0007407139928375096	0.0007724597213484764	0.0007728727158240878	0.0008076484972332245	0.000807053730776164	0.0008812904054121893	0.0008783928660859054	0.08833720472712064	0.0858352696121749	-9.345456760478932e-05	-0.0002927420542081782	-9.348808619621951e-05	-0.0002928470500935809
1.3686244027905345	0.0006811839981390763	0.0006838953118100773	0.0007387084847907739	0.000740009030200355	0.0007716963025630229	0.0007721090230248449	0.0008068189247601194	0.0008062258152575065	0.0008803162869373346	0.0008774251766408406	0.08826067941900388	0.08576092634915464	-9.281140414434813e-05	-0.00029247915026342497	-9.28447414440467e-05	-0.00029258420748709546
1.3768710533034536	0.0006805822130805678	0.0006832893165790142	0.00073800597923373	0.00073930464470975	0.000770933570784052	0.0007713460170730967	0.0008059901683924951	0.0008053987118028147	0.0008793432850761426	0.000876458589073365	0.08818423757266661	0.08568666413014142	-9.217232891582661e-05	-0.00029221541060270306	-9.220548564028985e-05	-0.00029232052836336564
1.3851673940341884	0.0006799808277937627	0.0006826837276455598	0.0007373040501304206	0.0007386008384860267	0.0007701715281870608	0.0007705837001464353	0.0008051622303451116	0.0008045724226283605	0.0008783714020402768	0.0008754931056006859	0.08810787951928739	0.08561248327702385	-9.153731876462151e-05	-0.0002919508389463976	-9.157029562947838e-05	-0.0002920560164418051
1.3935137243912972	0.0006793798442390628	0.0006820785469787964	0.0007366026995889135	0.0007378976136410094	0.0007694101769378892	0.0007698220744127918	0.0008043351128217555	0.0008037469499394833	0.0008774006400276266	0.0008745287284263571	0.08803160558962775	0.08553838411129328	-9.090635063323249e-05	-0.0002916854389823642	-9.093914835390376e-05	-0.0002917906754114352
1.4019103455874267	0.0006787792643704113	0.0006814737765412679	0.0007359019297088692	0.0007371949722780805	0.000768649519192791	0.0007690611420305085	0.0008035088180153475	0.0008029222959306851	0.0008764310012224278	0.0008735654597404066	0.08795541611406547	0.08546436695406102	-9.027940156206699e-05	-0.0002914192143680938	-9.031202085375833e-05	-0.00029152450893110693
1.410357560650181	0.0006781790901353467	0.0006808694182890404	0.0007352017425816178	0.0007364929164922629	0.0007678895570985216	0.0007683009051484253	0.0008026833481080331	0.0008020984627857331	0.0008754624877953998	0.000872603301719466	0.08787931142258941	0.08539043212606415	-8.965644868771938e-05	-0.00029115216872532823	-8.968889026532423e-05	-0.00029125752062370003
1.4188556744330574	0.0006775793234750595	0.0006802654741717545	0.0007345021402902349	0.0007357914483702854	0.0007671302927924362	0.00076754136590598	0.000801858705271286	0.0008012754526777557	0.0008744951019038754	0.0008716422565269008	0.08780329184481306	0.08531657994768159	-8.90374692449139e-05	-0.0002908843056464716	-8.906973382240974e-05	-0.00029098971408086927
1.4274049936264492	0.0006769799663244411	0.0006796619461326793	0.0007338031249096014	0.00073509056999066	0.0007663717284025454	0.0007667825264332717	0.0008010348916660037	0.0008004532677693393	0.0008735288456919281	0.0008706823263129378	0.08772735771000154	0.0852428107389421	-8.842244056528337e-05	-0.00029061562869034385	-8.845452885654359e-05	-0.00029072109286337744
1.4360058267687137	0.0006763810206121439	0.0006790588361087671	0.0007331046985064884	0.0007343902834237492	0.0007656138660476347	0.000766024388851158	0.0008002119094426064	0.0007996319102126258	0.0008725637212905033	0.0008697235132147925	0.08765150934706657	0.08516912481954064	-8.781134007743857e-05	-0.0002903461413822084	-8.784325279584393e-05	-0.00029045166049737614
1.4446584842573071	0.0006757824882606308	0.0006784561460307124	0.0007324068631396288	0.0007336905907318474	0.0007648567078373194	0.0007652669552713381	0.000799389760741137	0.0007988113821494123	0.0008715997308175527	0.0008687658193568018	0.08757574708458349	0.08509552250884175	-8.720414530773851e-05	-0.00029007584721693624	-8.723588316589953e-05	-0.00029018142047779194
1.453363278359986	0.0006751843711862336	0.0006778538778230022	0.0007317096208597841	0.0007329914939692472	0.0007641002558721495	0.0007645102277964341	0.0007985684476913565	0.0007979916857112475	0.0008706368763781598	0.0008678092468505502	0.0875000712508062	0.08502200412589882	-8.660083387936751e-05	-0.00028980474965539793	-8.663239758951308e-05	-0.0002899103762668276
1.4621205232260774	0.0006745866712992024	0.0006772520334039727	0.0007310129737098202	0.000732292995182316	0.0007633445122436812	0.0007637542085200788	0.000797747972412843	0.0007971728230195318	0.0008696751600646694	0.0008668537977949959	0.08742448217367818	0.08494856998946437	-8.600138351301523e-05	-0.0002895328521269058	-8.603277378663177e-05	-0.00028963853129423955
1.470930534897817	0.0006739893905037661	0.0006766506146858656	0.0007303169237247826	0.000731595096409568	0.0007625894790345701	0.000762998899526998	0.0007969283370150923	0.000796354796185613	0.0008687145839568218	0.0008658994742766034	0.08734898018084253	0.0848752204179995	-8.540577202633542e-05	-0.00028926015802796523	-8.543698957426404e-05	-0.000289365888957116
1.4797936313217521	0.0006733925306981835	0.0006760496235748829	0.0007296214729319657	0.0007308977996817366	0.00076183515831865	0.0007622443028930987	0.0007961095435976161	0.000795537607310885	0.0008677551501218791	0.000864946278369469	0.08727356559966042	0.08480195572968921	-8.481397733405005e-05	-0.00028898667072216333	-8.48450228666392e-05	-0.0002890924526204597
1.48871013236022	0.0006727960937747968	0.0006754490619712406	0.0007289266233509903	0.0007302011070218502	0.0007610815521610253	0.0007614904206855482	0.000795291594250033	0.0007947212584868816	0.0008667968606147545	0.0008639942121354499	0.08719823875720699	0.08472877624244532	-8.422597744815047e-05	-0.0002887123935410296	-8.425685167498531e-05	-0.0002888182256164107
1.4976803598028874	0.0006722000816200914	0.0006748489317692274	0.0007282323769938718	0.0007295050204453058	0.0007603286626181458	0.0007607372549628665	0.0007944744910521787	0.0007939057517953858	0.0008658397174781448	0.0008630432776242917	0.0871229999803062	0.08465568227393255	-8.364175047781419e-05	-0.00028843732978425796	-8.36724541074807e-05	-0.0002885432112443298
1.5067046373783677	0.000671604496114745	0.0006742492348572575	0.0007275387358650951	0.0007288095419599373	0.0007595764917378983	0.0007599848077750048	0.000793658236074194	0.0007930910893085123	0.0008648837227426571	0.0008620934768737552	0.08704784959552732	0.08458267414156746	-8.306127462844731e-05	-0.0002881614827162371	-8.309180836942737e-05	-0.0002882674127717699
1.5157832907659001	0.0006710093391336897	0.0006736499731179314	0.0007268457019616952	0.0007281146735660984	0.0007588250415596988	0.0007592330811634331	0.0007928428313766325	0.0007922772730888212	0.000863928878426942	0.0008611448119097507	0.08697278792919894	0.08450975216253927	-8.248452820339147e-05	-0.0002878848555724345	-8.25148927629249e-05	-0.00028799083343317156
1.5249166476071065	0.0006704146125461583	0.000673051148428082	0.0007261532772733149	0.0007274204172567252	0.0007580743141145519	0.0007584820771612251	0.0007920282790105477	0.0007914643051894006	0.0008629751865378143	0.0008601972847464532	0.08689781530742975	0.08443691665381584	-8.191148960238342e-05	-0.0002876074515538174	-8.194168568680799e-05	-0.0002877134764301681
1.5341050375178134	0.000669820318215748	0.0006724527626588414	0.0007254614637822934	0.0007267267750174203	0.0007573243114251705	0.0007577317977931452	0.0007912145810176014	0.0007906521876539764	0.0008620226490703933	0.0008592508973864448	0.0868229320561101	0.08436416793215704	-8.134213732159667e-05	-0.00028732927382790763	-8.137216563691707e-05	-0.00028743534493252954
1.5433487920999491	0.0006692264580004713	0.0006718548176756903	0.0007247702634637314	0.0007260337488265194	0.0007565750355060318	0.000756982245075727	0.0007904017394301547	0.0007898409225170032	0.0008610712680082239	0.0008583056518208295	0.08674813850093004	0.08429150631412849	-8.077644995457822e-05	-0.00028705032553155707	-8.08063112056473e-05	-0.0002871564420770245
1.5526482449535108	0.000668633033752812	0.0006712573153385164	0.0007240796782855706	0.0007253413406551703	0.00075582648836348	0.0007562334210173674	0.0007895897562713738	0.0007890305118037695	0.000860121045323409	0.000857361550029369	0.0866734349673905	0.08421893211611518	-8.021440619109671e-05	-0.00028677060976778357	-8.02441010819277e-05	-0.0002868767709675313
1.5620037316886017	0.0006680400473197801	0.0006706602575016695	0.0007233897102086572	0.0007246495524673993	0.0007550786719958012	0.0007554853276184039	0.0007887786335553197	0.0007882209575304814	0.0008591719829767346	0.0008564185939806048	0.08659882178081979	0.08414644565432527	-7.965598481773917e-05	-0.00028649012960774156	-7.968551405146407e-05	-0.0002865963346761202
1.5714155899375468	0.000667447500542969	0.0006700636460140183	0.0007227003611868265	0.000723958386220192	0.0007543315883933142	0.0007547379668712037	0.000787968373287053	0.0007874122617043788	0.000858224082917803	0.0008554767856319886	0.08652429926637943	0.08407404724481708	-7.910116471741835e-05	-0.00028620888808975065	-7.913052899612139e-05	-0.00028631513624136073
1.580884159367074	0.0006668553952586108	0.0006694674827190075	0.0007220116331669705	0.0007232678438635677	0.0007535852395384514	0.0007539913407602487	0.0007871589774627268	0.0007866044263238185	0.0008572773470851598	0.000854536126930008	0.08644986774907785	0.08400173720349176	-7.854992486926171e-05	-0.0002859268882186572	-7.857912489424995e-05	-0.00028603317866962574
1.5904097816905756	0.0006662637332976326	0.0006688717694547144	0.0007213235280891158	0.0007225779273406481	0.0007528396274058525	0.000753245451262219	0.0007863504480696926	0.0007857974533783817	0.0008563317774064199	0.0008535966198103146	0.08637552755378677	0.08392951584612442	-7.800224434879183e-05	-0.00028564413296733315	-7.803128082047722e-05	-0.0002857504649347864
1.5999928006804371	0.0006656725164857103	0.0006682765080539028	0.0007206360478864902	0.0007218886385877361	0.000752094753962437	0.000752500300346079	0.0007855427870865892	0.0007849913448489619	0.0008553873757983989	0.000852658266197847	0.08630127900525252	0.08385738348835799	-7.745810232776679e-05	-0.00028536062527623196	-7.748697594547882e-05	-0.00028546699797790676
1.6096335621804478	0.0006650817466433245	0.0006676817003440817	0.0007199491944856065	0.0007211999795343849	0.0007513506211675016	0.0007517558899731627	0.0007847359964834487	0.0007841861027078751	0.0008544441441672388	0.0008517210680069631	0.08622712242810394	0.083785340445738	-7.691747807402755e-05	-0.00028507636805324976	-7.694618953599242e-05	-0.0002851827807073548
1.6193324141182788	0.0006644914255858199	0.0006670873481475621	0.0007192629698063222	0.0007205119521034754	0.0007506072309727924	0.0007510122220972578	0.0007839300782217862	0.0007833817289189433	0.0008535020844085357	0.0008507850271415608	0.08615305814687528	0.0837133870337014	-7.638035095128975e-05	-0.00028479136417369766	-7.640890095456793e-05	-0.00028489781599869146
1.6290897065180392	0.0006639015551234593	0.0006664934532815153	0.0007185773757619326	0.0007198245582112959	0.0007498645853226033	0.0007502692986646949	0.0007831250342547114	0.0007825782254376084	0.000852561198407473	0.0008498501454952114	0.08607908648600793	0.08364152356760364	-7.584670041889396e-05	-0.00028450561647913597	-7.58750896598312e-05	-0.0002846121066956142
1.6389057915129117	0.0006633121370614765	0.0006659000175580232	0.0007178924142592253	0.0007191377997676022	0.0007491226861538526	0.0007495271216144224	0.0007823208665270071	0.0007817755942110117	0.0008516214880389399	0.0008489164249512769	0.08600520776986555	0.08356975036272558	-7.531650603190276e-05	-0.00028421912777878977	-7.534473520568602e-05	-0.00028432565560806977
1.6487810233578566	0.0006627231732001406	0.0006653070427841447	0.0007172080871985705	0.0007184516786757078	0.0007483815353961754	0.0007487856928781087	0.0007815175769752485	0.0007809738371781106	0.0008506829551676701	0.0008479838673830462	0.08593142232275157	0.08349806773428894	-7.478974744118405e-05	-0.0002839319008504093	-7.481781724176517e-05	-0.0002840384655139194
1.6587157584424002	0.0006621346653348021	0.0006647145307619633	0.0007165243964739789	0.0007177661968325426	0.0007476411349719969	0.0007480450143802079	0.0007807151675278832	0.0007801729562697575	0.0008497456016483565	0.0008470524746538503	0.08585773046892156	0.08342647599746654	-7.426640439293919e-05	-0.00028364393843838265	-7.429431551329163e-05	-0.00028375053915905
1.6687103553034934	0.0006615466152559584	0.0006641224832886516	0.0007158413439731923	0.0007170813561287421	0.0007469014867966311	0.0007473050880380601	0.0007799136401053419	0.0007793729534088128	0.0008488094293257894	0.000846122248617199	0.08578413253258849	0.0833549754673933	-7.374645672850177e-05	-0.0002833552432539854	-7.377420986025285e-05	-0.00028346187925490374
1.6787651746384535	0.000660959024749305	0.0006635309021565241	0.0007151589315777452	0.0007163971584487124	0.0007461625927783559	0.0007465659157619712	0.0007791129966201307	0.0007785738305102329	0.0008478744400349805	0.0008451931911168997	0.08571062883794653	0.08328356645917977	-7.3229884384296e-05	-0.00028306581797590824	-7.325748021813627e-05	-0.00028317248848167
1.6888805793179813	0.0006603718955957935	0.0006629397891530961	0.0007144771611630466	0.0007157136056707057	0.0007454244548185085	0.0007458274994552961	0.0007783132389769283	0.0007777755894811739	0.0008469406356012861	0.0008442653039871848	0.0856372197091711	0.0832122492879308	-7.271666739206567e-05	-0.00028277566525100606	-7.274410661729097e-05	-0.00028288236948637024
1.6990569343992543	0.0006597852295716868	0.0006623491460611391	0.0007137960345984467	0.0007150306996668985	0.0007446870748115552	0.0007450898410145284	0.000777514369072685	0.000776978232221083	0.0008460080178405385	0.0008433385890528369	0.08556390547044536	0.08314102426874528	-7.220678587822188e-05	-0.0002824847876931602	-7.223406918280967e-05	-0.0002825915248833022
1.7092946071391046	0.0006591990284486186	0.0006617589746587408	0.000713115553747318	0.0007143484423034604	0.000743950454645194	0.0007443529423293822	0.0007767163887967218	0.0007761817606218019	0.0008450765885591698	0.0008424130481293155	0.08549068644596286	0.08306989171674388	-7.170022006369736e-05	-0.00028219318788275105	-7.172734813478548e-05	-0.0002822999572552054
1.7195939670072704	0.0006586132939936476	0.0006611692767193605	0.0007124357204671261	0.0007136668354406358	0.0007432145962004266	0.0007436168052828738	0.0007759193000308268	0.0007753861765676584	0.0008441463495543419	0.0008414886830228811	0.08541756295994585	0.08299885194706483	-7.119695026400891e-05	-0.0002819008683678792	-7.122392378746539e-05	-0.00028200766915084663
1.7299553856997325	0.000658028027969316	0.0006605800540118868	0.0007117565366095048	0.0007129858809328109	0.0007424795013516553	0.0007428814317514181	0.000775123104649356	0.0007745914819355713	0.0008432173026140712	0.0008405654955307216	0.08534453533665885	0.0829279052748956	-7.069695688903532e-05	-0.00028160783166392145	-7.072377654913226e-05	-0.00028171466308524185
1.7403792371521247	0.0006574432321337046	0.0006599913083006975	0.0007110780040203315	0.000712305580628595	0.0007417451719667566	0.0007421468236049084	0.0007743278045193249	0.00077379767859514	0.0008422894495173529	0.0008396434874410757	0.08527160390041355	0.08285705201546638	-7.020022044323254e-05	-0.0002813140802550851	-7.022688692293749e-05	-0.00028142094154326447
1.7508658975532332	0.0006568589082404911	0.0006594030413457128	0.0007104001245397985	0.0007116259363708895	0.0007410116099071705	0.000741412982706793	0.000773533401500513	0.0007730047684087462	0.0008413627920342912	0.0008387226605333582	0.08519876897559467	0.08278629248407736	-6.970672152435686e-05	-0.0002810196165901335	-6.973323550572147e-05	-0.0002811265069761204
1.76141574535857	0.0006562750580390072	0.0006588152549024562	0.0007097229000024909	0.0007109469499969669	0.0007402788170279956	0.0007406799109141753	0.000772739897445556	0.0007722127532316525	0.0008404373319262225	0.0008378030165782863	0.08512603088665967	0.08271562699610553	-6.921644082458905e-05	-0.0002807244430874656	-6.924280298818697e-05	-0.000280831361802375
1.7720291613040315	0.0006556916832742912	0.000658227950722109	0.0007090463322374542	0.0007102686233385385	0.0007395467951780531	0.0007399476100778834	0.0007719472942000438	0.0007714216349120902	0.0008395130709458397	0.0008368845573379991	0.08505338995816432	0.08264505586701619	-6.87293591295629e-05	-0.00028042856213186806	-6.875557015446204e-05	-0.0002805355084071204
1.7827065284196406	0.0006551087856871541	0.0006576411305515735	0.0007083704230682791	0.0007095909582218425	0.0007388155461999972	0.0007392160820425755	0.0007711555936026253	0.000770631415291375	0.0008385900108373262	0.0008359672845661919	0.08498084651476764	0.08257457941237917	-6.82454573181987e-05	-0.00028013197607484885	-6.827151788226654e-05	-0.0002802389491431134
1.7934482320433673	0.0006545263670142273	0.0006570547961335252	0.0007076951743131688	0.0007089139564677012	0.0007380850719303792	0.0007384853286468026	0.0007703647974850983	0.0007698420962039824	0.0008376681533364716	0.0008350512000082297	0.08490840088124818	0.0825041979478802	-6.77647163632375e-05	-0.00027983468723730143	-6.779062714290518e-05	-0.00027994168633210803
1.8042546598350382	0.0006539444289880256	0.0006564689492064743	0.0007070205877850125	0.0007082376198916109	0.0007373553741997432	0.0007377553517231087	0.0007695749076725083	0.000769053679477661	0.0008367475001708034	0.0008341363054012785	0.08483605338251775	0.08243391178933161	-6.728711732990195e-05	-0.0002795366979049252	-6.73128790001365e-05	-0.0002796437222601089
1.8151262017903238	0.0006533629733370044	0.0006558835915048214	0.000706346665291465	0.0007075619503038073	0.0007366264548327135	0.0007370261530981161	0.0007687859259832484	0.0007682661669335248	0.0008358280530597101	0.0008332226024744274	0.08476380434363207	0.08236372125269249	-6.681264137643056e-05	-0.00027923801033119533	-6.683825461105408e-05	-0.00027934505918261743
1.8260632502548164	0.0006527820017856135	0.0006552987247589174	0.0007056734086350188	0.0007068869495093467	0.000735898315648076	0.0007362977345925995	0.0007679978542291569	0.0007674795603861469	0.0008349098137145683	0.0008323100929488119	0.08469165408980649	0.08229362665406911	-6.634126975434834e-05	-0.0002789386267393057	-6.636673522539965e-05	-0.0002790456993221613
1.8370661999381863	0.000652201516054356	0.0006547143506951192	0.0007050008196130757	0.0007062126193081731	0.0007351709584588538	0.0007355700980215844	0.0007672106942156106	0.0007666938616436613	0.0008339927838388663	0.0008313987785377382	0.08461960294643049	0.08222362830974328	-6.587298380716228e-05	-0.0002786385493176169	-6.589830218541731e-05	-0.00027874564486873865
1.848135447928429	0.0006516215178598456	0.0006541304710358482	0.0007043289000180234	0.0007055389614951981	0.0007344443850724145	0.0007348432451944183	0.0007664244477416247	0.000765909072507854	0.0008330769651283262	0.0008304886609468062	0.08454765123907766	0.08215372653617264	-6.540776497070827e-05	-0.00027833778022179345	-6.543293692554825e-05	-0.0002784448979790688
1.8592713937061955	0.0006510420089148671	0.0006535470874996515	0.0007036576516373132	0.0007048659778603785	0.0007337185972905327	0.0007341171779148721	0.0007656391165999539	0.0007651251947742695	0.0008321623592710365	0.0008295797418740351	0.08447579929352354	0.08208392165001016	-6.494559477290829e-05	-0.00027803632157499814	-6.497062097221562e-05	-0.0002781434607769806
1.8704744391592067	0.0006504629909284314	0.0006529642018012581	0.0007029870762535346	0.0007041936701887849	0.0007329935969094976	0.000733391897981212	0.000764854702577184	0.0007643422302322986	0.0008312489679475729	0.0008286720230099859	0.0844040474357488	0.08201421396811588	-6.448645483368015e-05	-0.00027773417546800294	-6.45113359439703e-05	-0.00027784133535463384
1.8817449885967616	0.0006498844656058292	0.0006523818156516337	0.000702317175644479	0.0007035220402606788	0.000732269385720174	0.0007326674071862921	0.0007640712074538294	0.0007635601806652786	0.0008303367928311174	0.0008277655060378826	0.08433239599196997	0.08194460380756927	-6.403032686496529e-05	-0.0002774313439604381	-6.405506355071366e-05	-0.00027753852377029875
1.8930834487643238	0.0006493064346486965	0.0006517999307580447	0.0007016479515832286	0.0007028510898515901	0.000731545965508104	0.000731943707317638	0.0007632886330044359	0.0007627790478505925	0.0008294258355875916	0.0008268601926337386	0.08426084528864022	0.08187509148568406	-6.357719266949363e-05	-0.0002771278290764345	-6.360178559408625e-05	-0.00027723502805063194
1.9044902288582053	0.0006487288997550678	0.0006512185488241143	0.0007009794058382243	0.0007021808207323885	0.0007308233380535907	0.0007312208001575292	0.0007625069809976733	0.0007619988335597634	0.0008285160978757777	0.0008259560844664793	0.08418939565246518	0.0818056773200217	-6.31270341414844e-05	-0.0002768236328084539	-6.315148396687092e-05	-0.00027693085018948294
1.9159657405403292	0.0006481518626194327	0.0006506376715498795	0.0007003115401733386	0.0007015112346693602	0.0007301015051317792	0.0007304986874830873	0.0007617262531964314	0.000761219539558549	0.0008276075813474415	0.0008250531831980614	0.08411804741041835	0.08173636162839959	-6.267983326641025e-05	-0.00027651875711751095	-6.270414065279867e-05	-0.00027662599214761663
1.9275103979530908	0.0006475753249327952	0.0006500573006318504	0.0006996443563479533	0.0007008423334242814	0.0007293804685127406	0.0007297773710663605	0.0007609464513579202	0.0007604411676070431	0.0008267002876474553	0.0008241514904836013	0.08404680088975545	0.08166714472891247	-6.223557212037267e-05	-0.0002762132039308973	-6.225973772638199e-05	-0.0002763204558532961
1.9391246177343011	0.0006469992883827364	0.0006494774377630709	0.000698977856117036	0.0007001741187544969	0.000728660229961563	0.0007290568526744088	0.0007601675772337706	0.0007596637194597732	0.0008257942184139297	0.0008232510079714943	0.08397565641802951	0.0815980269399427	-6.179423286988006e-05	-0.0002759069751429588	-6.181825735262353e-05	-0.0002760142432018109
1.9508088190322228	0.0006464237546534619	0.0006488980846331732	0.0006983120412312097	0.0006995065924129911	0.000727940791238433	0.0007283371340693908	0.0007593896325701173	0.0007588871968657874	0.0008248893752783243	0.000822351737303536	0.08390461432309265	0.08152900858016526	-6.135579777201763e-05	-0.0002756000726161223	-6.137968178701256e-05	-0.0002757073560565315
1.9625634235206988	0.000645848725425869	0.0006483192429284397	0.0006976469134368319	0.0006988397561484638	0.0007272221540987206	0.0007276182170086437	0.0007586126191077147	0.0007581116015687644	0.0008239857598655854	0.0008214536801150501	0.08383367493313011	0.08146008996857834	-6.092024917385766e-05	-0.0002752924981798688	-6.094399337508785e-05	-0.00027539979624796596
1.9743888554143678	0.0006452742023776004	0.0006477409143318609	0.0006969824744760653	0.000698173611705406	0.000726504320293066	0.0007269001032447744	0.0007578365385820198	0.0007573369353070993	0.0008230833737942595	0.0008205568380350054	0.08376283857666049	0.08139127142450106	-6.0487569512338024e-05	-0.0002749842536308722	-6.051117455205604e-05	-0.0002750915655730102
1.9862855414839768	0.0006447001871831031	0.0006471631005231918	0.0006963187260869565	0.0006975081608241769	0.0007257872915674646	0.0007261827945257435	0.0007570613927232945	0.0007565631998140068	0.0008221822186766202	0.0008196612126861386	0.08369210558255097	0.08132255326759386	-6.0057741314067936e-05	-0.0002746753407333602	-6.008120784287141e-05	-0.00027478266579669675
1.9982539110717792	0.0006441266815136889	0.0006465858031790164	0.0006956556700035106	0.0006968434052410765	0.0007250710696633507	0.0007254662925949487	0.0007562871832567032	0.0007557903968176165	0.0008212822961187959	0.0008187668056850822	0.08362147628003387	0.08125393581787266	-5.963074719501568e-05	-0.00027436576121886436	-5.96540758619514e-05	-0.0002744730986517785
2.010294396107033	0.0006435536870375866	0.0006460090239727988	0.0006949933079557634	0.0006961793466884194	0.0007243556563176843	0.0007247505991913088	0.0007555139119024059	0.0007550185280410641	0.0008203836077208833	0.0008178736186424773	0.08355095099871719	0.08118541939571851	-5.920656986027617e-05	-0.0002740555167861647	-5.922976131272906e-05	-0.0002741628658377293
2.0224074311215867	0.0006429812054200068	0.0006454327645749479	0.0006943316416698559	0.0006955159868946123	0.000723641053263036	0.0007240357160493535	0.0007547415803756613	0.0007542475952025989	0.0008194861550770801	0.0008169816531631036	0.08348053006860995	0.08111700432190166	-5.878519210389399e-05	-0.00027374460910151166	-5.880824698753853e-05	-0.00027385196902143805
2.0345934532655616	0.0006424092383231963	0.0006448570266528747	0.0006936706728681125	0.000694853327584231	0.0007229272622276709	0.0007233216448993042	0.0007539701903869167	0.0007534776000156672	0.0008185899397758021	0.000816090910845996	0.08341021382012023	0.08104869091757577	-5.8366596808481774e-05	-0.0002734330397981821	-5.8389515767372224e-05	-0.00027354040983723626
2.0468529023231294	0.0006418377874064982	0.00064428181187105	0.000693010403269115	0.0006941913704780886	0.0007222142849356375	0.0007226083874671623	0.0007531997436419082	0.0007527085441890193	0.0008176949633998095	0.00081520139328457	0.0833400025840768	0.08098047950431513	-5.795076694518897e-05	-0.00027312081047750625	-5.7973550621610165e-05	-0.0002732281898868705
2.059186220728381	0.0006412668543264084	0.0006437071218910641	0.000692350834587774	0.0006935301172933206	0.0007215021231068451	0.0007218959454747915	0.0007524302418417583	0.0007519404294268001	0.0008168012275263269	0.0008143131020667398	0.08326989669174868	0.08091237040410719	-5.75376855731502e-05	-0.00027280792270731324	-5.7560334607756336e-05	-0.00027291531073925235
2.0715938535812968	0.0006406964407366363	0.0006431329583716883	0.0006916919685354097	0.0006928695697434503	0.0007207907784571612	0.0007211843206400069	0.0007516616866830723	0.0007511732574286477	0.0008159087337271688	0.000813426038775043	0.0831998964748504	0.08084436393938302	-5.712733583950261e-05	-0.00027249437802329135	-5.71498508712201e-05	-0.0002726017739308473
2.084076248663807	0.0006401265482881612	0.0006425593229689292	0.0006910338068198214	0.000692209729538471	0.000720080252698482	0.0007204735146766545	0.000750894079858031	0.0007504070298897889	0.0008150174835688585	0.000812540204986758	0.08313000226555964	0.08077646043302035	-5.671970097891055e-05	-0.0002721801779279609	-5.6742082644962305e-05	-0.00027228758096500827
2.0966338564559543	0.0006395571786292941	0.0006419862173360946	0.0006903763511453686	0.0006915505983849199	0.000719370547538835	0.0007197635292947052	0.0007501274230544957	0.0007496417485011379	0.0008141274786127574	0.0008116556022740323	0.08306021439653322	0.0807086602083623	-5.631476431361762e-05	-0.0002718653238921176	-5.633701324945714e-05	-0.00027197273331308613
2.109267130152151	0.0006389883334057294	0.0006414136431238421	0.0006897196032130331	0.0006908921779859478	0.0007186616646824418	0.0007190543662003273	0.000749361717956091	0.0007488774149493856	0.0008132387204151749	0.0008107722322039918	0.08299053320092174	0.08064096358923047	-5.5912509252964426e-05	-0.0002715498173538333	-5.5934626092209866e-05	-0.00027165723241359685
2.1219765256775314	0.0006384200142606133	0.0006408416019802516	0.0006890635647205143	0.0006902344700414033	0.0007179536058298257	0.0007183460270959859	0.0007485969662423207	0.0007481140309171073	0.0008123512105275065	0.0008098900963388753	0.08292095901238128	0.08057337089994109	-5.551291929276059e-05	-0.0002712336597166243	-5.553490466750702e-05	-0.0002713410796718885
2.1347625017044103	0.0006378522228345936	0.0006402700955508737	0.0006884082373622843	0.0006895774762479011	0.0007172463726778849	0.0007176385136805159	0.0007478331695886447	0.000747351598082847	0.0008114649504963415	0.0008090091962361458	0.0828514921650892	0.08050588246531352	-5.5115978015850275e-05	-0.0002709168523534755	-5.5137832556319266e-05	-0.0002710242764612236
2.147625519668832	0.0006372849607658841	0.000639699125478796	0.0006877536228296787	0.0006889211982989017	0.0007165399669199786	0.0007169318276492169	0.0007470703296665902	0.0007465901181212232	0.0008105799418635968	0.0008081295334486166	0.08278213299375642	0.08043849861069069	-5.4721669091248315e-05	-0.00027059939660414867	-5.4743393425787934e-05	-0.00027070682412147495
2.160566043787228	0.0006367182296903207	0.0006391286934046979	0.0006870997228109604	0.0006882656378847854	0.0007158343902460144	0.0007162259706939323	0.000746308448143842	0.0007458295927030187	0.0008096961861666304	0.0008072511095245703	0.08271288183365014	0.08037121966194696	-5.432997627402916e-05	-0.000270281293775515	-5.4351571029304796e-05	-0.00027038872396087377
2.1735845410731627	0.0006361520312414217	0.0006385588009669131	0.0006864465389913998	0.0006876107966929246	0.0007151296443425322	0.0007155209445031354	0.0007455475266843378	0.0007450700234952793	0.0008088136849383665	0.0008063739260078766	0.08264373902059904	0.08030404594551031	-5.394088340517078e-05	-0.00026996254514238816	-5.396234920598472e-05	-0.000270069977254761
2.1866814813541975	0.000635586367050443	0.0006379894498014869	0.000685794073053349	0.0006869566764077639	0.0007144257308927872	0.0007148167507620152	0.0007447875669483649	0.0007443114121614109	0.000807932439707416	0.000805497984438117	0.08257470489100988	0.08023697778837058	-5.355437441081218e-05	-0.00026964315194527577	-5.357571188028057e-05	-0.00026975058524478235
2.199857337288837	0.0006350212387464455	0.0006374206415422384	0.0006851423266763194	0.0006863032787108938	0.0007137226515768469	0.0007141133911525656	0.0007440285705926641	0.0007435537603612735	0.0008070524519982033	0.0008046232863507064	0.08250577978188836	0.08017001551809376	-5.3170433302583e-05	-0.000269323115393183	-5.3191643062076854e-05	-0.00026943054914105313
2.213112584383593	0.0006344566479563414	0.0006368523778208171	0.0006844913015370513	0.0006856506052811253	0.0007130204080716575	0.0007134108673536615	0.0007432705392705134	0.0007427970697512793	0.0008061737233310778	0.0008037498332770059	0.08243696403084572	0.08010315946284087	-5.2789044177391914e-05	-0.0002690024366640009	-5.281012684612424e-05	-0.0002691098701205208
2.2264477010101436	0.0006338925963049674	0.0006362846602667663	0.0006838409993095963	0.0006849986577945683	0.0007123190020511404	0.0007127091810411553	0.0007425134746318382	0.0007420413419844876	0.0008052962552224475	0.0008028776267444532	0.08236825797612159	0.08003640995137595	-5.241019121618104e-05	-0.00026868111689964946	-5.2431147411796664e-05	-0.0002687885493271869
2.2398631684225956	0.0006333290854151321	0.0006357174905075776	0.0006831914216653876	0.0006843474379247014	0.0007116184351862834	0.0007120083338879527	0.0007417573783232966	0.0007412865787107001	0.0008044200491848897	0.000802006668276675	0.08229966195659051	0.07996976731308755	-5.203385868460947e-05	-0.00026835915721090675	-5.205468902304625e-05	-0.00026846658787318955
2.2533594707748548	0.0006327661169076826	0.0006351508701687567	0.0006825425702733145	0.0006836969473424535	0.0007109187091452119	0.0007113083275641034	0.000741002251988381	0.0007405327815765608	0.0008035451067272786	0.0008011369593936107	0.082231176311785	0.07990323187800043	-5.166003093281038e-05	-0.0002680365586776312	-5.168073602780654e-05	-0.00026814398683719376
2.2669370951380965	0.0006322036924015587	0.0006345848008738784	0.0006818944467998028	0.0006830471877162788	0.000710219825593279	0.0007106091637368838	0.0007402480972675132	0.0007397799522256475	0.0008026714293549054	0.0008002685016116307	0.08216280138190293	0.07983680397678494	-5.1288692394176744e-05	-0.00026771332234387657	-5.1309272857871097e-05	-0.0002678207472654459
2.2805965315183476	0.0006316418135138564	0.0006340192842446492	0.0006812470529088866	0.0006823981607122272	0.000709521786193162	0.0007099108440708848	0.0007394949157981447	0.0007390280922985702	0.0008017990185695976	0.0007994012964436607	0.08209453750783142	0.07977048394078128	-5.091982758608296e-05	-0.0002673894492232487	-5.0940284028692245e-05	-0.0002674968701717739
2.294338272874165	0.0006310804818598824	0.0006334543219009643	0.0006806003902622805	0.0006817498679940234	0.0007088245926049252	0.0007092133702280927	0.0007387427092148431	0.0007382772034330657	0.0008009278758698412	0.000798535345399293	0.08202638503115428	0.07970427210200841	-5.055342110909036e-05	-0.00026706494029599126	-5.0573754138902305e-05	-0.00026717235653686555
2.308162815134429	0.00063051969905322	0.0006328899154609728	0.0006799544605194656	0.0006811023112231459	0.0007081282464861313	0.0007085167438679812	0.0007379914791494006	0.0007375272872640966	0.000800058002750903	0.0007976706499849168	0.08195834429416683	0.07963816879317731	-5.0189457646412916e-05	-0.0002667397965079865	-5.020966787007072e-05	-0.00026684720730854594
2.3220706572162446	0.0006299594667057822	0.0006323260665411332	0.0006793092653377521	0.0006804554920588981	0.0007074327494919088	0.0007078209666475907	0.0007372412272309237	0.0007367783454239435	0.0007991894007049498	0.0007968072117038304	0.08189041563990268	0.07957217434770805	-4.982792196467703e-05	-0.0002664140187758901	-4.98480099866451e-05	-0.00026652142340258256
2.336062301042938	0.0006293997864278743	0.0006317627767562739	0.0006786648063723652	0.0006798094121584846	0.000706738103275037	0.0007071260402216165	0.000736491955085929	0.0007360303795423071	0.0007983220712211697	0.0007959450320563648	0.08182259941213267	0.07950628909975174	-4.9468798912377654e-05	-0.0002660876079808583	-4.948876533539259e-05	-0.00026619500570163046
2.3501382515621807	0.0006288406598282535	0.0006312000477196552	0.0006780210852765135	0.000679164073177087	0.0007060443094860467	0.000706431966242493	0.0007357436643384424	0.0007352833912463931	0.0007974560157858919	0.0007950841125399991	0.0817548959553928	0.07944051338418957	-4.911207342028073e-05	-0.00026576056497190637	-4.9131918845188305e-05	-0.00026586795505545435
2.3642990167642037	0.0006282820885141871	0.0006306378810430296	0.0006773781037014704	0.0006785194767679446	0.0007053513697732872	0.0007057387463604821	0.0007349963566100943	0.0007345373821610234	0.0007965912358827113	0.0007942244546494873	0.08168730561499223	0.07937484753666274	-4.875773050110402e-05	-0.0002654328905660197	-4.8777455526748115e-05	-0.0002655402722811784
2.378545107700138	0.0006277240740915136	0.0006300762783367002	0.0006767358632966425	0.0006778756245824232	0.0007046592857830262	0.0007050463822237542	0.0007342500335202143	0.0007337923539087189	0.0007957277329926042	0.000793366059876971	0.0816198287370346	0.07930929189357913	-4.840575524893073e-05	-0.00026510458554626637	-4.842536047246215e-05	-0.00026521195816359144
2.392877038500453	0.0006271666181647007	0.000629515241209581	0.0006760943657096538	0.0006772325182700943	0.0007039680591595271	0.000704354875478476	0.000733504696685932	0.0007330483081098015	0.0007948655085940515	0.0007925089297121006	0.0815524656684294	0.07924384679213144	-4.8056132839389976e-05	-0.00026477565066451714	-4.807561885586051e-05	-0.00026488301345431453
2.4072953263935135	0.000626609722336906	0.0006289547712692587	0.0006754536125864136	0.0006765901594788107	0.0007032776915451343	0.0007036642277688961	0.0007327603477222678	0.0007323052463824885	0.0007940045641631579	0.0007916530656421576	0.08148521675690953	0.07917851257031103	-4.7708848528758147e-05	-0.00026444608663811486	-4.772821593138077e-05	-0.00026455343887182847
2.4218004917242455	0.000626053388210039	0.0006283948701220547	0.0006748136055711993	0.0006759485498547863	0.0007025881845803679	0.000702974440737432	0.0007320169882422338	0.0007315631703429946	0.0007931449011737768	0.0007907984691521726	0.08141808235104334	0.07911328956692595	-4.736388765418792e-05	-0.0002641158941528443	-4.738313703422578e-05	-0.0002642232351023899
2.436393057972914	0.000625497617384817	0.0006278355393730813	0.0006741743463067254	0.0006753076910426646	0.0007018995399039941	0.0007022855160247518	0.0007312746198569276	0.0007308220816056182	0.0007922865210976243	0.0007899451417250426	0.08135106280025821	0.07904817812161319	-4.702123563330579e-05	-0.0002637850738620162	-4.7040367580047926e-05	-0.00026389240279964254
2.4510735517740176	0.0006249424114608258	0.0006272767806263044	0.0006735358364342251	0.0006746675846855993	0.0007012117591531239	0.0007015974552698618	0.0007305332441756307	0.000730081981782843	0.0007914294254044031	0.0007890930848416506	0.08128415845484846	0.07898317857485551	-4.668087796350778e-05	-0.0002634536263846077	-4.669989306440789e-05	-0.00026356094258384033
2.46584250293529	0.0006243877720365841	0.0006267185954846066	0.0006728980775935217	0.0006740282324253327	0.0007005248439632941	0.0007009102601101942	0.0007297928628059014	0.000729342872485434	0.0007905736155619238	0.0007882422999809892	0.08121736966599419	0.07891829126799332	-4.6342800222188424e-05	-0.0002631215523077324	-4.636169906271914e-05	-0.000263228855042541
2.4807004444568266	0.0006238337007095974	0.0006261609855498425	0.0006722610714231076	0.0006733896359022668	0.0006998387959685516	0.0007002239321816892	0.0007290534773536768	0.0007286047553225343	0.0007897190930362234	0.0007873927886202758	0.08115069678577982	0.07885351654324882	-4.6006988066202986e-05	-0.0002627888521856969	-4.602577122988713e-05	-0.00026289614073052303
2.4956479125503126	0.0006232801990764222	0.0006256039524229057	0.0006716248195602209	0.0006727517967555433	0.0006991536168015411	0.0006995384731188838	0.0007283150894233638	0.000727867631901758	0.0007888658592916872	0.0007865445522350724	0.08108414016720268	0.07878885474373037	-4.5673427231617686e-05	-0.0002624555265401396	-4.569209530003865e-05	-0.00026256280017025735
2.510685446658382	0.0006227272687327234	0.0006250474977037822	0.0006709893236409136	0.0006721147166231161	0.0006984693080935877	0.0006988538845549926	0.0007275777006179377	0.0007271315038292887	0.0007880139157911634	0.0007856975922994031	0.08101770016420215	0.07872430621345906	-4.534210353333151e-05	-0.00026212157585916995	-4.5360657086129796e-05	-0.0002622288338504919
2.5258135894740787	0.0006221749112733389	0.00062449162299162	0.0006703545853001413	0.0006714783971418337	0.0006977858714747888	0.0006981701681220018	0.0007268413125390398	0.0007263963727099767	0.000787163263996096	0.0007848519102858807	0.08095137713165827	0.07865987129737455	-4.501300286483684e-05	-0.0002617870005985623	-4.503144247967189e-05	-0.0002618942422274173
2.54103288696045	0.0006216231282923334	0.0006239363298847812	0.0006697206061718262	0.0006708428399475092	0.0006971033085740918	0.0006974873254507458	0.0007261059267870723	0.0007256622401474322	0.0007863139053666293	0.0007840075076658142	0.08088517142542463	0.07859555034135766	-4.468611119797308e-05	-0.00026145180118108957	-4.47044374505684e-05	-0.00026155902572466694
2.556343888370238	0.0006210719213830647	0.0006233816199809106	0.0006690873878889427	0.0006702080466749996	0.0006964216210193874	0.0006968053581710003	0.0007253715449612958	0.0007249291077441239	0.0007854658413617413	0.000783164385909339	0.08081908340233189	0.07853134369224433	-4.436141458244794e-05	-0.0002611159779961625	-4.4379628046545966e-05	-0.00026122318473206785
2.571747146265715	0.0006205212921382437	0.0006228274948769927	0.0006684549320835879	0.0006695740189582853	0.0006957408104375916	0.0006961242679115656	0.0007246381686599265	0.0007241969771014771	0.0007846190734393571	0.0007823225464855314	0.08075311342021424	0.07846725169784052	-4.403889914577838e-05	-0.0002607795314009953	-4.405700039316132e-05	-0.0002608867196076392
2.5872432165386163	0.0006199712421499883	0.0006222739561694116	0.0006678232403870595	0.0006689407584305403	0.000695060878454731	0.0006954440563003493	0.0007239057994802299	0.0007234658498199621	0.000783773603056469	0.0007814819908625236	0.08068726183791826	0.07840327470693548	-4.3718551092843116e-05	-0.00026044246171971763	-4.3736540693326e-05	-0.0002605496306760102
2.602832658430207	0.0006194217730098922	0.0006217210054540159	0.0006671923144299315	0.0006683082667242121	0.0006943818266960304	0.0006947647249644577	0.0007231744390186201	0.0007227357274992004	0.0007829294316692593	0.0007806427205076302	0.08062152901532536	0.07833941306932737	-4.3400356705570325e-05	-0.00026010476924331893	-4.3418235226983654e-05	-0.0002602119182287532
2.6185160345514573	0.0006188728863090801	0.0006211686443261759	0.000666562155842134	0.0006676765454710991	0.0006937036567859979	0.0006940862755302772	0.0007224440888707549	0.0007220066117380534	0.0007820865607332181	0.0007798047368874608	0.0805559153133598	0.07827566713582756	-4.308430234254562e-05	-0.00025976645422917666	-4.310207035073885e-05	-0.00025987358252380077
2.6342939109033563	0.0006183245836382736	0.0006206168743808527	0.0006659327662530278	0.0006670455963024303	0.0006930263703485154	0.0006934087096235677	0.0007217147506316376	0.0007212785041347263	0.0007812449917032693	0.0007789680414680484	0.08049042109401651	0.07821203725828237	-4.277037443898776e-05	-0.00025942751690255506	-4.278803249783622e-05	-0.00025953462378713876
2.6501668568973313	0.0006177768665878445	0.0006200656972126481	0.0006653041472914757	0.0006664154208489326	0.0006923499690069154	0.000692732028869537	0.0007209864258957028	0.0007205514062868566	0.0007804047260338799	0.0007781326357149547	0.08042504672036882	0.07814852378959301	-4.245855950630456e-05	-0.00025908795745605007	-4.2476108177688654e-05	-0.0002591950422117517
2.666135445375801	0.000617229736747882	0.0006195151144158741	0.0006646763005859288	0.0006657860207409155	0.000691674454384075	0.0006920562348929376	0.0007202591162569239	0.0007198253197916156	0.0007795657651791902	0.000777298521093402	0.08035979255658754	0.07808512708372617	-4.2148844131582874e-05	-0.000258747776047924	-4.216628397541236e-05	-0.0002588548379566791
2.6822002526328483	0.0006166831957082516	0.0006189651275846127	0.0006640492277644935	0.0006651573976083464	0.0006909998281025007	0.0006913813293181478	0.0007195328233089069	0.0007191002462458029	0.0007787281105931297	0.0007764656990683845	0.080294658967966	0.0780218474957313	-4.184121497752963e-05	-0.00025840697280404834	-4.185854655171933e-05	-0.0002585140111482642
2.6983618584350144	0.0006161372450586563	0.0006184157383127783	0.0006634229304550183	0.0006645295530809301	0.0006903260917844133	0.0006907073137692604	0.0007188075486449853	0.0007183761872459456	0.0007778917637295382	0.0007756341711047925	0.08022964632092082	0.07795868538175586	-4.1535658782135276e-05	-0.00025806554781712676	-4.15528826425704e-05	-0.00025817256187965487
2.71462084604223	0.0006155918863886969	0.000617866948194178	0.0006627974102851618	0.0006639024887881788	0.0006896532470518348	0.0006900341898701678	0.0007180832938583165	0.0007176531443883925	0.0007770567260422857	0.0007748039386675278	0.08016475498302032	0.0778956410990693	-4.123216235838584e-05	-0.0002577235011475554	-4.124927905899481e-05	-0.0002578304902118578
2.730977802228858	0.0006150471212879307	0.0006173187588225694	0.0006621726688824691	0.0006632762063594936	0.0006889812955266716	0.0006893619592446448	0.0007173600605419804	0.0007169311192694082	0.0007762229989853902	0.0007739750032216215	0.08009998532300491	0.07783271500607024	-4.093071259372513e-05	-0.00025738083282109137	-4.094772268643104e-05	-0.000257487796171324
2.747433317304874	0.0006145029513459423	0.0006167711717917334	0.0006615487078744624	0.0006626507074242436	0.0006883102388308105	0.0006886906235164454	0.0007166378502890809	0.0007162101134852789	0.0007753905840131455	0.0007731473662323626	0.08003533771079015	0.07776990746231108	-4.0631296449978455e-05	-0.0002570375428310179	-4.0648200484695585e-05	-0.00025714447975166976
2.763987985137163	0.0006139593781523919	0.0006162241886955256	0.0006609255288886989	0.0006620259936118416	0.000687640078586194	0.0006880201843093779	0.0007159166646928336	0.0007154901286323992	0.0007745594825802314	0.0007723210291654049	0.07997081251749878	0.0777072188285056	-4.033390096308889e-05	-0.00025669363113794974	-4.035069948773312e-05	-0.0002568005409141483
2.780642403170963	0.0006134164032970862	0.0006156778111279425	0.0006603031335528609	0.0006614020665518186	0.0006869708164149136	0.0006873506432473986	0.0007151965053466708	0.0007147711663073743	0.0007737296961418424	0.0007714959934868949	0.07990641011547084	0.07764464946655557	-4.003851324259344e-05	-0.000256349097668529	-4.005520680307878e-05	-0.0002564559795859289
2.797397172451417	0.0006128740283700349	0.0006151320406831841	0.0006596815234948301	0.0006607789278739075	0.0006863024539392948	0.0006866820019546954	0.0007144773738443333	0.0007140532281071168	0.0007729012261538028	0.0007706722606635866	0.07984213087827609	0.0775821997395589	-3.974512047144954e-05	-0.0002560039423164795	-3.9761709611681184e-05	-0.0002561107956612074
2.8142528976452668	0.000612332254961516	0.0006145868789557133	0.0006590607003427625	0.0006601565792081112	0.0006856349927819836	0.000686014262055777	0.000713759271779974	0.0007133363156289417	0.0007720740740726902	0.000769849832162963	0.07977797518074521	0.07751987001183748	-3.94537099057124e-05	-0.0002556581649422185	-3.94701951675798e-05	-0.0002557649890009006
2.831210187062679	0.0006117910846621322	0.0006140423275403223	0.0006584406657251675	0.0006595350221847903	0.0006849684345660339	0.000685347425175557	0.000713042200748248	0.0007126204304706646	0.0007712482413559546	0.0007690287094533555	0.07971394339897372	0.07745766064894179	-3.916426887417071e-05	-0.00025531176537257894	-3.9180650797551037e-05	-0.00025541855943228553
2.848269652679189	0.0006112505190628803	0.0006134983880321923	0.0006578214212709859	0.0006589142584347351	0.0006843027809149955	0.0006846814929394453	0.0007123261623444183	0.0007119055742307008	0.0007704237294620404	0.000768208894004064	0.07965003591035089	0.07739557201767741	-3.8876784778148904e-05	-0.00025496474340150344	-3.8893063900927866e-05	-0.0002550715067499154
2.865431910157798	0.0006107105597552037	0.0006129550620269546	0.0006572029686096642	0.0006582942895892451	0.0006836380334529971	0.0006840164669734276	0.0007116111581644422	0.0007111917485081586	0.0007696005398505018	0.000767390387285472	0.07958625309356597	0.07733360448611604	-3.85912450910908e-05	-0.0002546170987892393	-3.8607421949138354e-05	-0.00025472383071450944
2.882697578871184	0.0006101712083310632	0.0006124123511207569	0.0006565853093712389	0.000657675117280205	0.0006829741938048397	0.0006833523489041623	0.000710897189805083	0.0007104789549029404	0.0007687786739821335	0.000766573190769174	0.07952259532863665	0.07727175842361957	-3.83076373582647e-05	-0.00025426883126253297	-3.8323712485414246e-05	-0.00025437553105314703
2.900067281924058	0.0006096324663829914	0.0006118702569103223	0.0006559684451864059	0.0006570567431401656	0.0006823112635960779	0.0006826891403590592	0.0007101842588639963	0.0007097671950158377	0.0007679581333190807	0.0007657573059280877	0.07945906299692229	0.07721003420085046	-3.8025949196579534e-05	-0.00025391994051532363	-3.804192312466953e-05	-0.0002540266074603781
2.9175416461756507	0.000609094335504159	0.0006113287809930125	0.0006553523776866037	0.0006564391688024193	0.0006816492444531098	0.0006820268429663706	0.000709472366939829	0.000709056470448628	0.000767138919324965	0.0007649427342365761	0.07939565648113656	0.0771484321897916	-3.7746168294029714e-05	-0.0002535704262071614	-3.7762041552882875e-05	-0.0002536770595961968
2.9351213022623317	0.0006085568172884384	0.0006107879249668945	0.0006547371085040901	0.0006558223959010805	0.0006809881380032659	0.0006813654583552802	0.0007087615156323272	0.0007083467828041775	0.000766321033465007	0.0007641294771705711	0.07933237616538046	0.07708695276376855	-3.746828240961536e-05	-0.00025322028796465057	-3.748405552703518e-05	-0.000253326887087596
2.952806884620376	0.0006080199133304603	0.0006102476904307973	0.0006541226392720202	0.0006552064260711605	0.0006803279458748935	0.0006807049881559871	0.0007080517065424191	0.0007076381336865325	0.0007655044772061428	0.0007633175362076875	0.07926922243514006	0.0770255962974623	-3.7192279372967596e-05	-0.00025286952538083884	-3.7207952874724476e-05	-0.0002529760895279842
2.970599031508854	0.0006074836252256802	0.0006097080789843801	0.0006535089716245217	0.0006545912609486497	0.0006796686696974462	0.0006800454339997962	0.0007073429412723275	0.0007069305247010193	0.0007646892520171482	0.0007625069128273475	0.07920619567732885	0.07696436316692531	-3.691814708395649e-05	-0.0002525181380148567	-3.693372149384325e-05	-0.00025262466647718584
2.9884983850326714	0.0006069479545704412	0.0006091690922281919	0.0006528961071967796	0.0006539769021705925	0.0006790103111015716	0.0006793867975192035	0.0007066352214256579	0.0007062239574543437	0.0007638753593687579	0.0007616976085108977	0.0791432962802823	0.07690325374960566	-3.664587351245516e-05	-0.000252166125392278	-3.6661349352221095e-05	-0.00025227261746110785
3.006505591165733	0.0006064129029620343	0.0006086307317637366	0.0006522840476251077	0.0006533633513751727	0.0006783528717191986	0.0006787290803479876	0.0007059285486075013	0.0007055184335546899	0.0007630628007337897	0.0007608896247417318	0.079080524633792	0.07684226842435729	-3.6375446698030944e-05	-0.0002518134870052591	-3.639082448739575e-05	-0.00025191994197210077
3.0246212997742656	0.0006058784719987618	0.0006080929991935354	0.0006516727945470303	0.0006527506102017795	0.0006776963531836256	0.0006780722841212939	0.0007052229244245311	0.0007048139546118135	0.0007622515775872623	0.0007600829630054093	0.0790178811291184	0.07678140757146901	-3.610685474964362e-05	-0.00025146022231201104	-3.6122135006335515e-05	-0.00025156663946906965
3.0428461646402667	0.0006053446632800003	0.0006075558961211905	0.0006510623496013609	0.0006521386802911007	0.0006770407571296078	0.0006774164104757239	0.0007045183504851036	0.0007041105222371448	0.0007614416914065174	0.0007592776247897758	0.07895536615901178	0.0767206715726686	-3.5840085845312286e-05	-0.00025110633073721633	-3.585526908502293e-05	-0.00025121270937703
3.0611808434850984	0.0006048114784062625	0.0006070194241514469	0.0006504527144282788	0.0006515275632851908	0.0006763860851934458	0.0006767614610494237	0.0007038148283993525	0.0007034081380438851	0.0007606331436713425	0.0007584736115850843	0.07889298011772686	0.07666006081115412	-3.55751282317511e-05	-0.0002507518116713625	-3.5590214968163336e-05	-0.0002508581510867469
3.079625997993227	0.0006042789189792625	0.0006064835848902595	0.00064984389066941	0.0006509172608275546	0.0006757323390130752	0.0006761074374821731	0.0007031123597792942	0.0007027068036471048	0.0007598259358640934	0.0007576709248841148	0.07883072340104999	0.07659957567160425	-3.531197022414029e-05	-0.0002503966644711586	-3.53269609689108e-05	-0.00025050296395534577
3.0981822938360946	0.0006037469866019764	0.0006059483799448547	0.0006492358799679058	0.0006503077745632287	0.0006750795202281536	0.0006754543414154733	0.0007024109462389215	0.0007020065206638434	0.0007590200694698134	0.000756869566182298	0.07876859640630839	0.07653921654019653	-3.505060020583817e-05	-0.00025004088845967387	-3.506549546862525e-05	-0.00025014714730645093
3.116850400696155	0.0006032156828787044	0.0006054138109237914	0.0006486286839685196	0.0006496991061388544	0.0006744276304801484	0.0006748021744926334	0.0007017105893943011	0.0007013072907132076	0.000758215545976356	0.0007560695369778305	0.07870659953239263	0.07647898380463289	-3.479100662804463e-05	-0.0002496844829262268	-3.4805806916470006e-05	-0.00024979070042960294
3.135630992291033	0.0006026850094151383	0.0006048798794370282	0.0006480223043176871	0.0006490912572027596	0.0006737766714124255	0.0006741509383588613	0.0007010112908636787	0.0007006091154164669	0.0007574123668745063	0.0007552708387718002	0.07864473317978164	0.07641887785415129	-3.453317800936051e-05	-0.00024932744712535815	-3.454788382904056e-05	-0.0002494336225797311
3.1545247463978408	0.000602154967818422	0.0006043465870959895	0.0006474167426636085	0.0006484842294050427	0.0006731266446703423	0.0006735006346613544	0.0007003130522675755	0.0006999119963971606	0.0007566105336581071	0.0007544734730683081	0.07858299775055332	0.07635889907954813	-3.4277102935690446e-05	-0.0002489697802781632	-3.4291714790218863e-05	-0.0002490759129782083
3.1735323448776414	0.0006016255596972137	0.000603813935513623	0.0006468120006563213	0.0006478780243976473	0.0006724775519013291	0.0006728512650493832	0.0006996158752288843	0.0006992159352811889	0.0007558100478241748	0.0007536774413745848	0.07852139364840943	0.07629904787319335	-3.402277005984042e-05	-0.0002486114815716256	-3.403728845078474e-05	-0.00024871757081240675
3.192654473700048	0.0006010967866617518	0.0006032819263044701	0.0006462080799477891	0.000647272643834442	0.0006718293947549853	0.0006722028311743855	0.0006989197613729756	0.0006985209336969161	0.0007550109108730278	0.0007528827452011177	0.07845992127869068	0.07623932462905546	-3.377016810110836e-05	-0.00024825255015795133	-3.3784593528051604e-05	-0.00024835859523494874
3.211891822967991	0.0006005686503239192	0.0006027505610847271	0.00064560498219197	0.000646668089371302	0.0006711821748831652	0.000671555334690053	0.0006982247123277928	0.0006978269932752692	0.0007542131243084055	0.0007520893860617684	0.07839858104840526	0.07617972974271571	-3.3519285845249464e-05	-0.0002478929851562617	-3.353361880574848e-05	-0.00024799898536528864
3.2312450869426166	0.0006000411522973011	0.0006022198414723072	0.0006450027090449037	0.0006460643626661877	0.0006705358939400645	0.0006709087772524187	0.0006975307297239487	0.000697134115649836	0.0007534166896375899	0.0007512973654738941	0.078337373366235	0.07612026361138838	-3.3270112143834324e-05	-0.0002475327856504561	-3.328435313342676e-05	-0.00024763874028749244
3.2507149640683446	0.0005995142941972592	0.0006016897690869135	0.0006444012621647927	0.0006454614653792288	0.0006698905535823179	0.0006702631605199534	0.0006968378151948378	0.0006964423024569687	0.0007526216083715354	0.0007505066849584747	0.07827629864256865	0.07606092663393842	-3.302263591412405e-05	-0.00024717195068998943	-3.303678542633873e-05	-0.00024727785905145905
3.2703021569980693	0.0005989880776409871	0.0006011603455500939	0.0006438006432120773	0.0006448593991727999	0.0006692461554690806	0.0006696184861536476	0.0006961459703767228	0.0006957515553358809	0.0007518278820249828	0.0007497173460402294	0.07821535728951061	0.07600171921090534	-3.277684613889331e-05	-0.0002468104792913428	-3.279090466526066e-05	-0.0002469163406738639
3.2900073726185273	0.0005984625042475744	0.0006006315724853105	0.0006432008538495149	0.0006442581657116002	0.0006686027012621199	0.0006689747558171032	0.0006954551969088397	0.0006950618759287445	0.0007510355121165877	0.0007489293502477384	0.07815454972090961	0.07594264174451744	-3.2532731865795445e-05	-0.0002464483704349707	-3.254669989581627e-05	-0.0002465541841356056
3.3098313220758016	0.0005979375756380781	0.0006001034515180054	0.0006426018957422685	0.0006436577666627386	0.0006679601926259103	0.0006683319711766285	0.000694765496433505	0.0006943732658807997	0.0007502445001690448	0.000748142699113572	0.07809387635237508	0.07588369463872001	-3.229028220728264e-05	-0.000246085623067438	-3.230416022846627e-05	-0.0002461913883833322
3.329774720800988	0.0005974132934355802	0.0005995759842756637	0.000642003770557977	0.0006430582036958116	0.0006673186312277163	0.0006676901339013213	0.0006940768705962041	0.0006936857268404432	0.0007494548477092082	0.0007473573941744055	0.07803333760129608	0.07582487829918105	-3.2049486340314515e-05	-0.0002457222361011424	-3.206327483816149e-05	-0.0002458279523297746
3.349838288536016	0.0005968896592652552	0.0005990491723878792	0.0006414064799668426	0.0006424594784829859	0.0006666780187376876	0.0006670492456631636	0.0006933893210457019	0.000692999260459338	0.000748666556268217	0.0007465734369711468	0.07797293388686423	0.07576619313332215	-3.181033350590362e-05	-0.00024535820841306566	-3.182403296391259e-05	-0.00024546387485235854
3.370022749359618	0.0005963666747544337	0.0005985230174864193	0.0006408100256417106	0.0006418615926990764	0.0006660383568289481	0.0006664093081371111	0.0006927028494341415	0.0006923138683925101	0.00074787962738162	0.0007457908290490596	0.07791266563009386	0.0757076395503367	-3.157281300895584e-05	-0.00024499353884616104	-3.1586423908623595e-05	-0.0002450991547941206
3.390328831713469	0.000595844341532667	0.0005979975212052915	0.0006402144092581458	0.0006412645480216298	0.0006653996471776854	0.0006657703230011821	0.0006920174574171423	0.0006916295522984513	0.0007470940625894982	0.0007450095719578805	0.0778525332538436	0.07564921796120974	-3.133691421788529e-05	-0.0002446282262083266	-3.135043703870327e-05	-0.0002447337909632641
3.4107572684284713	0.000595322661231794	0.0005974726851808082	0.0006396196324945211	0.0006406683461310065	0.0006647618914632434	0.0006651322919365513	0.0006913331466539043	0.000690946313839216	0.0007463098634365901	0.0007442296672519515	0.07779253718283073	0.07559092877873032	-3.1102626564354086e-05	-0.00024426226927307115	-3.1116061783815346e-05	-0.0002443677821334367
3.431308796751202	0.0005948016354860012	0.0005969485110516502	0.0006390256970320899	0.0006400729887104578	0.00066412509136821	0.0006644952166276365	0.0006906499188073057	0.0006902641546805283	0.0007455270314724154	0.0007434511164903343	0.07773267784365923	0.07553277241752686	-3.0869939542890745e-05	-0.00024389566677820995	-3.0883287636496864e-05	-0.00024400112704278665
3.4519841583705158	0.0005942812659318961	0.0005964250004589387	0.0006384326045550757	0.0006394784774462147	0.0006634892485785148	0.0006638590987621963	0.0006899677755440147	0.0006895830764918812	0.0007447455682514042	0.0007426739212369442	0.07767295566484313	0.07547474929407376	-3.0638842710681985e-05	-0.00024352841742716902	-3.0652104151932674e-05	-0.0002436338243949343
3.47278409944432	0.0005937615542085628	0.0005959021550462924	0.0006378403567507474	0.0006388848140275609	0.0006628543647835112	0.0006632239400314132	0.0006892867185345779	0.0006889030809466351	0.0007439654753330141	0.0007418980830606629	0.07761337107681697	0.0754168598267202	-3.040932568724314e-05	-0.00024316051988843013	-3.0422500947653586e-05	-0.00024326587285852797
3.4937093706264992	0.0005932425019576355	0.0005953799764599027	0.0006372489553095065	0.0006382920001469257	0.0006622204416760768	0.0006625897421299925	0.0006886067494535335	0.0006882241697221258	0.0007431867542818635	0.0007411236035354735	0.0775539245119657	0.07535910443570365	-3.0181378154039984e-05	-0.00024279197279478137	-3.0194467703137384e-05	-0.00024289727106660552
3.514760727094002	0.0005927241108233584	0.0005948584663485922	0.0006366584019249622	0.0006377000374999551	0.0006615874809526988	0.0006619565067562496	0.0006879278699795068	0.0006875463444997607	0.000742409406667852	0.0007403504842405773	0.07749461640464475	0.07530148354317834	-2.9954989854349967e-05	-0.00024242277474473273	-2.996799415965791e-05	-0.00024252801761778797
3.535938928574102	0.0005922063824526553	0.0005943376263638856	0.0006360686982940202	0.0006371089277856	0.0006609554843135682	0.0006613242356122023	0.0006872500817953159	0.0006868696069651244	0.0007416334340662888	0.0007395787267605226	0.07743544719119752	0.07524399757323252	-2.9730150592779947e-05	-0.00024205292430079517	-2.974307011986005e-05	-0.0002421581110748916
3.557244739371806	0.0005916893184951923	0.0005938174581600755	0.0006354798461169611	0.0006365186727061991	0.0006603244534626725	0.000660692930403665	0.0006865733865880752	0.000686193958808081	0.000740858838058018	0.0007388083326853275	0.07737641730998293	0.07518664695190799	-2.950685023508058e-05	-0.0002416824199905354	-2.9519685447501262e-05	-0.0002417875499656219
3.578678928397448	0.000591172920603446	0.0005932979633942861	0.0006348918470975226	0.0006359292739675587	0.0006596943901078862	0.0006600625928403381	0.0006858977860492938	0.0006855194017228751	0.0007400856202295426	0.0007380393036106062	0.07731752720139044	0.07512943210722393	-2.9285078707808054e-05	-0.00024131126030596528	-2.9297830067144537e-05	-0.00024141633278204622
3.600242269194432	0.0005906571904327692	0.000592779143726544	0.0006343047029429854	0.0006353407332790373	0.0006590652959610652	0.0006594332246359043	0.0006852232818749855	0.0006848459374082384	0.0007393137821731573	0.0007372716411376968	0.077258777307868	0.07507235346920019	-2.906482599800142e-05	-0.0002409394437034862	-2.907749396385828e-05	-0.00024104445798073248
3.6219355399671502	0.0005901421296414559	0.0005922610008198443	0.000633718415364252	0.0006347530523536302	0.0006584371727381387	0.0006588048275081176	0.0006845498757657689	0.0006841735675674888	0.0007385433254870686	0.0007365053468737823	0.07720016807394417	0.07501541146987074	-2.8846082152948413e-05	-0.00024056696860413895	-2.885866718296999e-05	-0.00024067192398299908
3.643759523609069	0.0005896277398908097	0.0005917435363402152	0.0006331329860759334	0.0006341662329080499	0.0006578100221592014	0.0006581774031788982	0.0006838775694269695	0.0006835022939086361	0.0007377742517755265	0.0007357404224320218	0.07714169994624231	0.07495860654331266	-2.862883727983677e-05	-0.00024019383339324296	-2.864133982967594e-05	-0.00024029872917419315
3.6657150077309777	0.0005891140228452088	0.000591226751956787	0.00063254841679643	0.0006335802766628111	0.0006571838459486078	0.0006575509533744252	0.0006832063645687261	0.0006828321181444847	0.0007370065626489497	0.000734976869431673	0.07708337337351051	0.07490193912566422	-2.8413081545494018e-05	-0.0002398200364207015	-2.8425502068846892e-05	-0.00023992487190430123
3.6878027846894206	0.0005886009801721711	0.0005907106493418586	0.0006319647092480113	0.0006329951853423119	0.0006565586458350632	0.0006569254798252286	0.0006825362629060939	0.0006821630419927367	0.0007362402597240521	0.0007342146894982186	0.07702518880664759	0.07484540965514934	-2.819880517601972e-05	-0.00023944557600003025	-2.821114412461176e-05	-0.00023955035048706108
3.710023651615288	0.0005880886135424267	0.0005901952301709681	0.0006313818651569095	0.000632410960674924	0.0006559344235517216	0.0006563009842662867	0.0006818672661591491	0.0006814950671761025	0.0007354753446239764	0.0007334538842634992	0.07696714669871074	0.07478901857209959	-2.798599845654781e-05	-0.00023907045040899577	-2.799825628014077e-05	-0.00023917516320029475
3.732378410442586	0.0005875769246299795	0.0005896804961229558	0.0006307998862533946	0.0006318276043930693	0.0006553111808362752	0.0006556774684371155	0.0006811993760530954	0.000680828195422394	0.0007347118189784162	0.0007326944553658341	0.07690924750495409	0.07473276631896981	-2.7774651730963842e-05	-0.00023869465788958766	-2.77868288773523e-05	-0.00023879930828601958
3.7548678679373717	0.000587065915112177	0.0005891664488800365	0.0006302187742718605	0.0006312451182333099	0.0006546889194310512	0.0006550549340818664	0.0006805325943183671	0.00068016242846464	0.0007339496844237486	0.0007319364044501523	0.07685149168284555	0.07467665334036944	-2.7564755401590993e-05	-0.00023831819664779652	-2.7576852316617967e-05	-0.00023842278395030947
3.777492835726878	0.0005865555866697743	0.0005886530901278621	0.0006296385309509096	0.0006306635039364252	0.0006540676410831029	0.000654433382949416	0.0006798669226907322	0.0006794977680411839	0.0007331889426031591	0.0007311797331681162	0.07679387969208645	0.07462068008308384	-2.7356299928846597e-05	-0.00023794106485303113	-2.7368317056403538e-05	-0.0002380455883627952
3.8002541303288	0.0005860459409870086	0.0005881404215555971	0.00062905915803344	0.000630082763247509	0.0006534473475443094	0.0006538128167934669	0.0006792023629114045	0.0006788342158957924	0.0007324295951667782	0.0007304244431782584	0.07673641199463951	0.07456484699608362	-2.7149275830992345e-05	-0.00023756326063845146	-2.7161213613031282e-05	-0.00023766771965660904
3.823152573180761	0.0005855369797516593	0.0005876284448559812	0.0006284806572667262	0.0006295028979160415	0.0006528280405714654	0.0006531932373726367	0.0006785389167271435	0.0006781717737777615	0.0007316716437718033	0.0007296705361461011	0.07667908905474995	0.07450915453056825	-2.694367368390356e-05	-0.0002371847821013573	-2.6955532560400675e-05	-0.000237289175929023
3.8461889906699622	0.0005850287046551195	0.0005871171617253988	0.0006279030304025039	0.0006289239096959819	0.000652209721926378	0.0006525746464505562	0.0006778765858903602	0.0006775104434420198	0.0007309150900826325	0.0007289180137442908	0.07662191133896855	0.07445360313997301	-2.6739484120640727e-05	-0.00023680562730202248	-2.6751264529646657e-05	-0.0002369099552404219
3.8693642141629967	0.000584521117392466	0.0005866065738639512	0.0006273262791970596	0.0006283458003458524	0.0006515923933759633	0.0006519570457959643	0.0006772153721592314	0.0006768502266492372	0.0007301599357709954	0.0007281668776527255	0.07656487931618047	0.07439819327999828	-2.6536697831267345e-05	-0.00023642579426436106	-2.65484002088881e-05	-0.00023653005561476148
3.892679080035866	0.000584014219662522	0.0005860966829755198	0.0006267504054113089	0.000627768571628822	0.0006509760566923398	0.0006513404371828027	0.0006765552772977947	0.0006761911251659293	0.0007294061825160819	0.000727417129558685	0.07650799345762142	0.07434292540863272	-2.6335305562539407e-05	-0.00023604528097591337	-2.6346930342939848e-05	-0.00023614947503952655
3.9161344297041563	0.0005835080131679303	0.0005855874907678401	0.0006261754108108906	0.0006271922253127942	0.0006503607136529245	0.0006507248223903113	0.000675896303076064	0.0006755331407645624	0.0007286538320046743	0.0007266687711569581	0.07645125423690295	0.0742877999861712	-2.613529811751336e-05	-0.00023566408538663874	-2.6146845732938004e-05	-0.0002357682114648707
3.9397311096534064	0.000583002499615221	0.0005850789989525711	0.0006256012971662437	0.0006266167631704943	0.0006497463660405328	0.000650110203203128	0.0006752384512701366	0.0006748762752236692	0.0007279028859312811	0.0007259218041499797	0.07639466213004784	0.07423281747524903	-2.593666635544202e-05	-0.00023528220541048361	-2.5948137236194227e-05	-0.00023538626280456
3.963469971469652	0.0005824976807148771	0.0005845712092453572	0.0006250280662526996	0.0006260421869795486	0.000649133015643467	0.0006494965814113786	0.0006745817236622945	0.0006742205303279423	0.0007271533459982621	0.0007251762302479542	0.07633821761549714	0.07417797834085656	-2.5739401191359965e-05	-0.00023489963892427135	-2.5750795765803677e-05	-0.00023500362693539
3.987351871870168	0.0005819935581814077	0.00058406412336591	0.0006244557198505672	0.0006254684985225842	0.0006485206642556211	0.0006488839588107801	0.0006739261220411187	0.0006735659078683542	0.0007264052139159695	0.000724432051168991	0.0762819211741451	0.07412328305036053	-2.5543493595738334e-05	-0.0002345163837669112	-2.5554812290346646e-05	-0.00023462030169639492
4.01137767273438	0.0005814901337334156	0.0005835577430380674	0.0006238842597452196	0.0006248956995873029	0.0006479093136765737	0.0006482723372027338	0.0006732716482015945	0.0006729124096422601	0.000725658491402874	0.0007236892686392354	0.0762257732893594	0.07406873207354055	-2.5348934594385947e-05	-0.00023413243774113301	-2.5360177833690795e-05	-0.00023423628489017967
4.035548241134971	0.0005809874090936648	0.0005830520699898697	0.0006233136877271751	0.0006243237919665735	0.0006472989657116844	0.0006476617183944227	0.0006726183039452212	0.0006722600374535049	0.0007249131801857007	0.0007229478843929993	0.07616977444701657	0.07401432588260291	-2.5155715267989598e-05	-0.00023374779861180806	-2.516688347461299e-05	-0.00023385157428156
4.059864449369175	0.0005804853859891525	0.0005825471059536268	0.000622744005592195	0.0006237527774585219	0.0006466896221721944	0.0006470521041989115	0.00067196609108012	0.0006716087931125349	0.0007241692819995613	0.0007222079001728951	0.07611392513550905	0.07396006495220592	-2.4963826751914567e-05	-0.00023336246410644856	-2.4974920346568577e-05	-0.0002334661675980343
4.08432717499025	0.0005799840661511775	0.0005820428526659907	0.0006221752151413617	0.0006231826578666132	0.0006460812848753213	0.0006464434964352409	0.0006713150114211439	0.0006709586784365032	0.0007234267985880893	0.0007214693177299673	0.076058225845785	0.07390594975948696	-2.4773260235918387e-05	-0.0002329764319151939	-2.4784279637417306e-05	-0.0002330800625297419
4.108937300839158	0.0005794834513154101	0.0005815393118680257	0.0006216073181811709	0.0006226134349997437	0.0006454739556443591	0.0006458358969285285	0.0006706650667899869	0.0006703096952493829	0.0007226857317035737	0.0007207321388238268	0.07600267707136689	0.07385198078408685	-2.4584006963822985e-05	-0.00023258969969038035	-2.4594952589053823e-05	-0.00023269325672876928
4.133695715076422	0.0005789835432219631	0.0005810364853052768	0.000621040316523616	0.0006220451106723262	0.0006448676363087754	0.0006452293075100662	0.0006700162590152943	0.0006696618453820734	0.0007219460831070934	0.0007199963652227836	0.07594727930838138	0.0737981585081739	-2.439605823327702e-05	-0.00023220226504673536	-2.4406930497244614e-05	-0.0002323057478098578
4.15860331121418	0.0005784843436154604	0.0005805343747278438	0.0006204742119862812	0.0006214776867043815	0.0006442623287043106	0.000644623730017418	0.0006693685899327713	0.000669015130672513	0.0007212078545686517	0.0007192619987039806	0.07589203305557636	0.07374448341646846	-2.4209405395421088e-05	-0.00023181412556071146	-2.422020471123769e-05	-0.00023191753334939058
4.183660988148428	0.0005779858542451097	0.0005800329818904519	0.0006199090063924253	0.0006209111649216251	0.0006436580346730781	0.0006440191662945221	0.0006687220613852976	0.000668369552965788	0.000720471047867316	0.0007185290410535313	0.07583693881435828	0.07369095599626808	-2.4024039854630974e-05	-0.00023142527877079155	-2.4034766633519722e-05	-0.00023152861088578114
4.208869650191461	0.0005774880768647731	0.0005795323085525225	0.0006193447015710737	0.0006203455471555568	0.0006430547560636624	0.0006434156181917871	0.0006680766752230365	0.0006677251141142439	0.0007197356647913489	0.0007177974940666503	0.07578199708881152	0.07363757673747415	-2.3839953068306025e-05	-0.00023103572217779422	-2.3850607719597475e-05	-0.00023113897791965377
4.2342302071045115	0.0005769910132330345	0.000579032356478244	0.000618781299357104	0.0006197808352435484	0.0006424524947312181	0.0006428130875661928	0.0006674324333035425	0.0006670818159775931	0.000719001707138347	0.0007170673595477921	0.0757272083857229	0.07358434613261357	-2.3657136546492707e-05	-0.00023064545324399943	-2.3667719477626567e-05	-0.0002307486319131219
4.259743574130585	0.0005764946651132746	0.0005785331274366449	0.0006182188015913367	0.0006192170310289343	0.0006418512525375711	0.0006422115762813905	0.0006667893374918798	0.0006664396604230334	0.0007182691767153787	0.0007163386393107854	0.07567257321461716	0.07353126467687356	-2.34755818516192e-05	-0.0002302544693930375	-2.348609346817382e-05	-0.00023035757028973258
4.285410672027485	0.0005759990342737414	0.0005780346232016675	0.0006176572101206284	0.000618654136361104	0.0006412510313513192	0.0006416110862078037	0.0006661473896607291	0.000665798649325354	0.0007175380753391205	0.0007156113351789706	0.07561809208776862	0.07347833286811528	-2.3295280598249063e-05	-0.00022986276801018057	-2.3305721303918878e-05	-0.00022996579043463306
4.311232427101037	0.0005755041224876202	0.0005775368455522355	0.0006170965267979538	0.000618092153095588	0.0006406518330479324	0.0006410116192227282	0.000665506591690502	0.0006651587845670487	0.0007168084048359963	0.0007148854489853357	0.07556376552024355	0.07342555120690691	-2.3116224452782858e-05	-0.0002294703464419401	-2.3126594649395746e-05	-0.00022957328969408497
4.337209771238533	0.0005750099315331087	0.0005770397962723319	0.0006165367534825058	0.0006175310830941509	0.0006400536595098543	0.0006404131772104347	0.0006648669454694577	0.0006645200680384327	0.0007160801670423163	0.0007141609825726561	0.07550959402991714	0.07337292019655244	-2.29384051332205e-05	-0.00022907720199623338	-2.294870522074645e-05	-0.0002291800653759779
4.363343641942354	0.0005745164631934848	0.0005765434771510683	0.000615977892039774	0.000616970928224882	0.0006394565126266017	0.0006398157620622662	0.0006642284528938086	0.0006638825016377491	0.0007153533638044124	0.0007134379377936284	0.07545557813750743	0.07332044034310876	-2.2761814408847267e-05	-0.00022868333194207835	-2.2772044785391438e-05	-0.0002287861147490522
4.389634982363801	0.0005740237192571806	0.0005760478899827586	0.0006154199443416474	0.0006164116903622842	0.0006388603942948689	0.0006392193756767451	0.0006635911158678401	0.000663246087271287	0.0007146279969787839	0.0007127163165110135	0.07540171836659373	0.0732681121554223	-2.2586444099944106e-05	-0.00022828873350901058	-2.259660516174683e-05	-0.0002283914350426075
4.416084741337141	0.0005735317015178573	0.0005755530365669928	0.0006148629122664963	0.0006158533713873661	0.0006382653064186285	0.0006386240199596718	0.0006629549363040232	0.0006626108268534943	0.0007139040684322319	0.0007119961205977722	0.07534801524365504	0.07321593614515287	-2.241228607753956e-05	-0.0002278934038875552	-2.2422378219005834e-05	-0.00022799602344705794
4.442693873413836	0.0005730404117744753	0.0005750589187087108	0.0006143067976992716	0.0006152959731877404	0.0006376712509092348	0.0006380296968242291	0.0006623199161231296	0.0006619767223070923	0.0007131815800420051	0.0007112773519372076	0.07529446929808686	0.07316391282679109	-2.2239332263168654e-05	-0.00022749734022918522	-2.224935587684905e-05	-0.00022759987711359897
4.469463338897009	0.0005725498518313642	0.0005745655382182735	0.0006137516025315859	0.0006147394976577015	0.0006370782296855242	0.0006374364081910825	0.0006616860572543431	0.0006613437755631884	0.0007124605336959362	0.0007105600124231018	0.07524108106224049	0.07311204271770509	-2.2067574628515524e-05	-0.00022710053964523913	-2.2077530105116608e-05	-0.00022720299315333314
4.49639410387609	0.0005720600234983056	0.0005740728969115422	0.0006131973286618196	0.0006141839466983341	0.0006364862446739237	0.000636844155988489	0.0006610533616353845	0.0006607119885613952	0.0007117409312925899	0.0007098441039598615	0.0751878510714429	0.07306032633814745	-2.1897005195212205e-05	-0.00022670299920767023	-2.1906892923617347e-05	-0.0002268053686380611
4.523487140261684	0.0005715709285905951	0.000573580996609946	0.0006126439779951995	0.0006136293222175944	0.0006358952978085481	0.0006362529421523932	0.0006604218312126142	0.0006600813632499414	0.0007110227747413969	0.0007091296284626528	0.07513477986402615	0.07300876421129533	-2.1727616034568006e-05	-0.00022630471594886625	-2.1737436401813096e-05	-0.00022640700059985142
4.550743425820648	0.0005710825689291247	0.0005730898391405627	0.0006120915524439018	0.000613075626130409	0.0006353053910313095	0.0006356627686265389	0.0006597914679411617	0.0006594519015857931	0.0007103060659628067	0.0007084165878575504	0.07508186798136135	0.0729573568632756	-2.1559399267272877e-05	-0.0002259056868610665	-2.1569152658565405e-05	-0.00022600788603067967
4.578163944211368	0.00057059494634045	0.0005725994263361864	0.0006115400539271394	0.0006125228603587624	0.0006347165262920171	0.0006350736373625666	0.0006591622737850323	0.0006588236055347648	0.0007095908068884218	0.0007077049840816728	0.0750291159678788	0.07290610482319401	-2.139234706310944e-05	-0.0002255059088962924	-2.140203386185452e-05	-0.00022560802188237306
4.605749685019276	0.0005701080626568712	0.0005721097600354109	0.0006109894843712567	0.000611971026831803	0.0006341287055484874	0.0006344855503201251	0.000658534250717232	0.0006581964770716425	0.000708876999461151	0.0007069948190833315	0.07497652437110801	0.07285500862315435	-2.122645164071013e-05	-0.00022510537896608396	-2.1236072228477537e-05	-0.00022520740506608294
4.633501643792551	0.0005696219197165017	0.000571620842082698	0.0006104398457098245	0.0006114201274859198	0.000633541930766645	0.0006338985094669727	0.0006579074007198796	0.0006575705181802949	0.0007081646456353465	0.0007062860948221715	0.07492409374169585	0.07280406879830281	-2.1061705267364644e-05	-0.00022470409394238777	-2.1071260023902694e-05	-0.0002248060324534229
4.6614208220780515	0.0005691365193633453	0.0005711326743284545	0.0006098911398837325	0.0006108701642648514	0.0006329562039206286	0.000633312516779082	0.0006572817257843284	0.0006569457308537965	0.0007074537473769523	0.0007055788132693138	0.0748718246334442	0.07275328588684371	-2.0898100258581048e-05	-0.000224302050655531	-2.090758956185476e-05	-0.00022440390087460904
4.689508227457455	0.0005686518634473721	0.0005706452586291122	0.0006093433688412846	0.0006103211391197747	0.0006323715269929019	0.000632727574240751	0.0006566572279112847	0.0006563221170945432	0.0007067443066636548	0.0007048729764075065	0.07481971760333735	0.07270266043007215	-2.0735628977983436e-05	-0.00022389924589566457	-2.074505320413811e-05	-0.0002240010071193066
4.717764873583629	0.0005681679538245911	0.000570158596847197	0.0006087965345382957	0.0006097730540093982	0.0006317879019743528	0.0006321436838447041	0.0006560339091109248	0.0006556996789143722	0.0007060363254850197	0.0007041685862312632	0.07476777321156536	0.07265219297240762	-2.0574283836977125e-05	-0.00022349567641202772	-2.0583643360367818e-05	-0.00022359734793646335
4.746191780217212	0.0005676847923571276	0.0005696726908514109	0.0006082506389381813	0.0006092259109000654	0.0006312053308644072	0.000631560847592203	0.0006554117714030185	0.0006550784183346817	0.000705329805842649	0.0007034656447470133	0.07471599202156946	0.07260188406141219	-2.041405729446763e-05	-0.00022309133891228183	-2.0423352487653965e-05	-0.00022319292003347702
4.774789973263409	0.000567202380913299	0.0005691875425167071	0.0006077056840120612	0.0006086797117658415	0.0006306238156711325	0.0006309790674931528	0.000654790816817047	0.0006544583373865506	0.0007046247497503246	0.0007027641539732488	0.07466437460005544	0.07255173424783364	-2.025494185666464e-05	-0.00022268623006353738	-2.026417309041774e-05	-0.00022278772007702785
4.803560484809025	0.0005667207213676892	0.0005687031537243627	0.0006071616717388468	0.000608134458588614	0.0006300433584113455	0.0006303983455662086	0.0006541710473923229	0.0006538394381108573	0.0007039211592341557	0.0007020641159406696	0.07461292151703693	0.07250174408562604	-2.009693007674028e-05	-0.0002222803464907025	-2.0106097720049704e-05	-0.0002223817446917048
4.832504353159697	0.000566239815601228	0.0005682195263620641	0.0006066186041053465	0.0006075901533581921	0.0006294639611107247	0.0006298186838388881	0.0006535524651781161	0.0006532217225584071	0.0007032190363327344	0.0007013655326923356	0.07456163334585852	0.07245191413198518	-1.9940014554657368e-05	-0.00022187368477784297	-1.994911897473632e-05	-0.00022197499046115732
4.861622622877388	0.0005657596655012616	0.0005677366623239739	0.0006060764831063515	0.0006070467980723967	0.0006288856258039112	0.0006292400843476729	0.0006529350722337676	0.0006526051927900424	0.0007025183830972758	0.0007006684062838081	0.07451051066323272	0.0724022449473728	-1.9784187936829414e-05	-0.0002214662414667251	-1.979322949910954e-05	-0.0002215674539267215
4.890916344818065	0.000565280272961638	0.0005672545635108191	0.0006055353107447456	0.0006065043947371669	0.0006283083545346287	0.0006286625491381281	0.000652318870628822	0.0006519898508767781	0.00070181920159178	0.0006999727387833112	0.07445955404926571	0.07235273709555302	-1.962944291587429e-05	-0.00022105801305696837	-1.9638421984035162e-05	-0.000221159131587767
4.9203865761696335	0.0005648016398827763	0.0005667732318299607	0.0006049950890315924	0.000605962945366648	0.0006277321493557829	0.0006280860802650015	0.0006517038624431405	0.0006513756988999121	0.0007011214938931749	0.0006992785322718686	0.07440876408749086	0.07230339114362094	-1.947577223044422e-05	-0.00022064899600666987	-1.9484689166392524e-05	-0.00022075001990190524
4.950034380490085	0.0005643237681717493	0.0005662926691954779	0.0006044558199862381	0.0006054224519833026	0.0006271570123295793	0.000627510679792342	0.0006510900497670338	0.0006507627389511591	0.000700425262091475	0.0006985857888434661	0.07435814136490713	0.07225420766202849	-1.932316866483548e-05	-0.0002202391867310166	-1.9332023828724093e-05	-0.00022034011528383746
4.979860827745887	0.0005638466597423587	0.0005658128775282434	0.0006039175056364098	0.0006048829166179934	0.0006265829455276292	0.0006269363497936059	0.0006504774347013791	0.0006501509731327645	0.0006997305082899294	0.0006978945106051967	0.07430768647199983	0.07220518722462638	-1.91716250488444e-05	-0.00021982858160296548	-1.918041879907066e-05	-0.00021992941410613198
5.009866994350591	0.0005633703165152138	0.0005653338587560013	0.0006033801480183141	0.000604344341310096	0.0006260099510310635	0.0006263630923517696	0.0006498660193577498	0.0006495404035576379	0.0006990372346051784	0.0006972046996774157	0.07425740000278205	0.07215633040868813	-1.9021134257444713e-05	-0.00021941717695249385	-1.9029866950669508e-05	-0.00021951791269843313
5.040053963203681	0.0005628947404178096	0.0005648556148134509	0.0006028437491767347	0.0006038067281075937	0.0006254380309306439	0.0006257909095594414	0.0006492558058585359	0.000648931032349472	0.0006983454431674079	0.0006965163581938926	0.07420728255482105	0.07210763779494013	-1.8871689210593276e-05	-0.00021900496906715472	-1.8880361201725412e-05	-0.0002191056073476555
5.070422823729659	0.0005624199333846046	0.0005643781476423202	0.0006023083111651315	0.0006032700790671729	0.0006248671873268729	0.0006252198035189724	0.0006486467963370734	0.0006483228616428687	0.0006976551361205025	0.0006958294883019653	0.07415733472927892	0.0720591099676015	-1.8723282872900454e-05	-0.00021859195419089705	-1.873189451511749e-05	-0.00021869249429737336
5.100974671917351	0.0005619458973571032	0.0005639014591914511	0.0006017738360457462	0.0006027343962543321	0.0006242974223301108	0.0006246497763425721	0.0006480389929377714	0.0006477158935834685	0.0006969663156222061	0.0006951440921626974	0.07410755713093665	0.07201074751440795	-1.857590825342023e-05	-0.0002181781285242046	-1.8584459898173672e-05	-0.00021827856974762638
5.131710610359471	0.0005614726342839311	0.0005634255514168762	0.0006012403258896986	0.0006021996817434776	0.0006237287380606863	0.0006240808301524194	0.0006474323978162373	0.0006471101303280749	0.0006962789838442751	0.0006944601719510314	0.07405795036823257	0.07196255102664958	-1.842955840544551e-05	-0.00021776348822473424	-1.8438050402462547e-05	-0.0002178638298555996
5.1626317482924104	0.0005610001461209145	0.0005629504262818993	0.0006007077827770843	0.0006016659376180244	0.0006231611366490088	0.0006235129670807758	0.0006468270131394036	0.0006465055740447815	0.0006955931429726359	0.0006937777298559435	0.07400851505329942	0.07191452109920293	-1.8284226426206265e-05	-0.0002173480294062058	-1.8292659123486307e-05	-0.0002174482707344022
5.193739201636265	0.000560528434831164	0.0005624760857571783	0.0006001762087970839	0.0006011331659705004	0.0006225946202356856	0.0006229461892701017	0.0006462228410856577	0.0006459022269130987	0.0006949087952075462	0.0006930967680806053	0.07395925180198745	0.07186665833055934	-1.8139905456572916e-05	-0.00021693174813791627	-1.8148279200397993e-05	-0.00021703188845278998
5.225034093035115	0.000560057502385151	0.0005620025318208034	0.000599645606048059	0.0006006013689026478	0.0006220291909716365	0.000622380498873172	0.0006456198838449743	0.0006453000911240885	0.0006942259427637541	0.0006924172888425394	0.07391016123391492	0.07181896332286823	-1.799658868090366e-05	-0.000216514640445295	-1.8004903815862713e-05	-0.00021661467903583143
5.256517551897525	0.0005595873507607908	0.000561529766458382	0.0005991159766376577	0.0006000705485255266	0.0006214648510182076	0.000621815898053188	0.0006450181436190369	0.0006446991688804864	0.0006935445878706556	0.0006917392943737781	0.073861243972484	0.0717714366819589	-1.7854269326770394e-05	-0.00021609670230976485	-1.7862526195745396e-05	-0.00021619663846438042
5.288190714437326	0.0005591179819435213	0.0005610577916631164	0.000598587322682916	0.0005995407069596164	0.0006209016025472881	0.0006212523889838965	0.000644417622621376	0.000644099462396834	0.0006928647327724584	0.0006910627869210231	0.07381250064493035	0.07172407901738091	-1.771294066467248e-05	-0.00021567792966777077	-1.772113960883323e-05	-0.00021577776267416027
5.320054723714605	0.0005586493979263852	0.0005605866094358893	0.00059805964631036	0.0005990118463349206	0.0006203394477414274	0.0006206899738497062	0.0006438183230774957	0.0006435009738996131	0.0006921863797283435	0.0006903877687458077	0.07376393188235397	0.07167689094244176	-1.757259600786154e-05	-0.0002152583184114043	-1.758073736669516e-05	-0.00021535804755681842
5.352110729676963	0.0005581816007101101	0.0005601162217853424	0.0005975329496561122	0.0005984839687910692	0.0006197783887939497	0.000620128654845801	0.0006432202472250053	0.0006429037056273685	0.0006915095310126253	0.0006897142421246551	0.0737155383197497	0.07162987307423256	-1.7433228712003188e-05	-0.00021483786438716845	-1.7441312823314112e-05	-0.00021493748895837217
5.384359889201005	0.0005577145923031955	0.0005596466307279654	0.0005970072348659984	0.0005979570764774296	0.0006192184279090773	0.0006195684341782652	0.0006426233973137558	0.0006423076598308503	0.0006908341889149221	0.0006890422093492463	0.07366732059604578	0.07158302603366636	-1.729483217501049e-05	-0.0002144165633966577	-1.7302859374922208e-05	-0.00021451608267974986
5.41680336613411	0.0005572483747219861	0.0005591778382881703	0.0005964825040956402	0.0005974311715532027	0.0006186595673020416	0.0006190093140641934	0.0006420277756059669	0.0006417128387731382	0.0006901603557403126	0.0006883716727265764	0.07361927935415026	0.07153635044551745	-1.715739983679243e-05	-0.0002139944111961417	-1.7165370459745755e-05	-0.00021409382447658276
5.44944233133642	0.0005567829499907634	0.0005587098464983852	0.0005959587595105789	0.0005969062561875375	0.0006181018091992085	0.0006184512967318167	0.0006414333843763661	0.0006411192447297807	0.000689488033809509	0.0006877026345791265	0.07357141524096573	0.07148984693844959	-1.7020925178993715e-05	-0.00021357140349598236	-1.7028839557760647e-05	-0.00021367071005863603
5.482277962723094	0.0005563183201418219	0.0005582426573991269	0.0005954360032863637	0.0005963823325596275	0.0006175451558381929	0.0006178943844206162	0.0006408402259123189	0.0006405268799889224	0.0006888172254590166	0.0006870350972450206	0.07352372890744827	0.0714435161450579	-1.6885401724751892e-05	-0.000213147535960731	-1.6893260190447776e-05	-0.00021324673509000303
5.515311445306831	0.0005558544872155565	0.0005577762730390949	0.0005949142376086708	0.0005958594028588276	0.0006169896094679827	0.0006173385793814479	0.0006402483025139673	0.0006399357468514468	0.0006881479330413082	0.0006863690630782001	0.07347622100862784	0.07139735870190098	-1.6750823038473583e-05	-0.0002127228042087259	-1.675862592054843e-05	-0.00021282189518816164
5.548543971240616	0.0005553914532605433	0.0005573106954752503	0.0005943934646734018	0.0005953374692847548	0.0006164351723490563	0.0006167838838766603	0.0006396576164943625	0.0006393458476311053	0.0006874801589249869	0.0006857045344485838	0.07342889220365556	0.07135137524953719	-1.6617182725600296e-05	-0.00021229720381200912	-1.6624930351852654e-05	-0.00021239618592465426
5.581976739860765	0.0005549292203336254	0.0005568459267729022	0.0005938736866867955	0.0005948165340473985	0.0006158818467535068	0.0006162303001802175	0.0006390681701796036	0.0006387571846546556	0.0006868139054949598	0.0006850415137422398	0.07338174315583651	0.07130556643256035	-1.648447443236209e-05	-0.00021187073029593773	-1.649216712894079e-05	-0.00021196960282413024
5.615610957730194	0.0005544677904999965	0.0005563819690057925	0.0005933549058655365	0.0005942965993672268	0.0006153296349651609	0.0006156778305778201	0.0006384799659089754	0.0006381697602620003	0.0006861491751526056	0.0006843800033615539	0.07333477453266785	0.07125993289964355	-1.635269184553298e-05	-0.00021144337913903133	-1.636032993694407e-05	-0.00021154214136440141
5.649447838681973	0.0005540071658332853	0.0005559188242561832	0.000592837124436859	0.0005937776674752986	0.000614778539279705	0.0006151264773670288	0.000637893006035084	0.0006375835768063224	0.0006854859703159484	0.0006837200057253997	0.0732879870058803	0.07121447530356585	-1.6221828692222773e-05	-0.00021101514577268055	-1.622941250134166e-05	-0.00021111379697624777
5.6834886038631165	0.0005535473484156401	0.0005554564946149385	0.0005923203446386594	0.0005932597406133678	0.0006142285620048045	0.0006145762428573864	0.000637307292923998	0.000636998636654223	0.0006848242934198271	0.0006830615232693078	0.07324138125147413	0.07116919430125923	-1.609187873959951e-05	-0.00021058602558064743	-1.6099408587667494e-05	-0.00021068456504273747
5.717734481778674	0.0005530883403378174	0.0005549949821816179	0.0005918045687196074	0.0005927428210340032	0.0006136797054602334	0.0006140271293705447	0.0006367228289553884	0.0006364149421858647	0.0006841641469160749	0.0006824045584456418	0.07319495794975706	0.07112409055383416	-1.596283579469865e-05	-0.00021015601389925975	-1.5970312001338527e-05	-0.00021025444089954604
5.75218670833605	0.0005526301436992625	0.0005545342890645553	0.0005912897989392515	0.0005922269110006846	0.0006131319719779918	0.0006134791392403847	0.0006361396165226663	0.0006358324957951062	0.0006835055332736862	0.0006817491137237666	0.0731487177853852	0.07107916472663507	-1.583469370419234e-05	-0.0002097251060171057	-1.5842116587396274e-05	-0.00020982341983442898
5.786846526889619	0.0005521727606082017	0.000554074417380952	0.0005907760375681336	0.0005917120127879265	0.0006125853639024379	0.0006129322748131469	0.0006355576580331271	0.0006352512998896488	0.0006828484549789998	0.0006810951915902271	0.07310266144740211	0.07103441748926546	-1.5707446354122287e-05	-0.0002092932971743955	-1.5714816230277817e-05	-0.0002093914970869165
5.821715188285586	0.0005517161931817223	0.0005536153692569609	0.0005902632868878964	0.0005911981286813823	0.0006120398835904085	0.000612386538447552	0.0006349769559080906	0.0006346713568911702	0.0006821929145358685	0.0006804427945489193	0.07305678962928118	0.07098984951562776	-1.5581087669726268e-05	-0.00020886058256323892	-1.5588404853609378e-05	-0.00020895866784842454
5.856793950907131	0.0005512604435458645	0.0005531571468277757	0.0005897515491913992	0.0005906852609779628	0.0006114955334113488	0.0006118419325149317	0.0006343975125830438	0.0006340926692354762	0.0006815389144658429	0.0006797919251212699	0.07301110302895963	0.07094546148396595	-1.545561161512242e-05	-0.00020842695732660454	-1.5462876419909677e-05	-0.0002085249272611167
5.892084080719833	0.0005508055138357082	0.0005526997522377215	0.0005892408267828284	0.0005901734119859423	0.00061095231574744	0.000611298459399355	0.000633819330507787	0.0006335152393726381	0.0006808864573083473	0.0006791425858464121	0.07296560234888583	0.0709012540769076	-1.533101219314964e-05	-0.0002079924165585556	-1.5338224930419933e-05	-0.00020809027041830686
5.927586851317345	0.0005503514061954586	0.0005522431876403378	0.0005887311219778123	0.0005896625840250758	0.0006104102329937261	0.0006107561214977564	0.0006332424121465766	0.0006329390697671374	0.000680235545620863	0.000678494779281365	0.07292028829605457	0.07085722798149725	-1.5207283445149017e-05	-0.00020755695530425	-1.5214444424888757e-05	-0.00020765469236434797
5.963303543967366	0.0005498981227785358	0.000551787455198475	0.0005882224371035296	0.0005891527794267147	0.0006098692875582427	0.0006102149212200632	0.0006326667599782705	0.0006323641628980131	0.0006795861819791039	0.0006778485080012125	0.07287516158205691	0.07081338388923948	-1.5084419450719228e-05	-0.00020712056855937133	-1.5091528981337962e-05	-0.00020721818809431303
5.999235447657878	0.0005494456657476633	0.0005513325570843763	0.0005877147744988286	0.0005886440005339145	0.000609329481862146	0.000609674860989326	0.0006320923764964715	0.0006317905212590023	0.0006789383689772033	0.0006772037745992831	0.07283022292310946	0.07076972249614079	-1.496241432744766e-05	-0.0002066832512694211	-1.496947271576593e-05	-0.0002067807525526627
6.035383859143656	0.0005489940372749574	0.0005508784954797755	0.0005872081365143428	0.0005881362497015594	0.0006087908183398461	0.0006091359432418514	0.000631519264209683	0.0006312181473586959	0.0006782921092278993	0.0006765605816873352	0.07278547304010807	0.0707262445027501	-1.4841262230740407e-05	-0.00020624499832989918	-1.4848269782020973e-05	-0.0002063423806343001
6.071750082993084	0.0005485432395420151	0.0005504252725759813	0.0005867025255126028	0.0005876295292964729	0.0006082532994391344	0.0006085981704273284	0.0006309474256414468	0.0006306470437206762	0.0006776474053627132	0.0006759189318957374	0.07274091265866026	0.07068295061419344	-1.4720957353624511e-05	-0.00020580580458647024	-1.4727914371544595e-05	-0.0002059030671839046
6.108335431635222	0.0005480932747400062	0.000549972890573971	0.0005861979438681515	0.000587123841697531	0.000607716927621316	0.000608061545008964	0.0006303768633304972	0.0006300772128836711	0.0006770042600321405	0.0006752788278736531	0.07269654250913801	0.07063984154022923	-1.46014939264201e-05	-0.0002053656648333957	-1.4608400713102612e-05	-0.0002054628069949327
6.145141225407182	0.0005476441450697624	0.0005495213516844835	0.0005856943939676656	0.0005866191892957904	0.0006071817053613461	0.0006075260694636149	0.0006298075798309131	0.000629508657401704	0.0006763626759058386	0.0006746402722892284	0.07265236332671604	0.07059691799527336	-1.448286621662069e-05	-0.00020492457381417195	-1.4489723072637697e-05	-0.00020502159481010362
6.182168792601758	0.0005471958527418671	0.0005490706581281065	0.0005851918782100716	0.0005861155744945934	0.0006066476351479576	0.0006069917462819202	0.0006292395777122636	0.000628941379844241	0.000675722655672812	0.0006740032678297761	0.07260837585141013	0.07055418069845865	-1.4365068528659e-05	-0.00020448252622146113	-1.4371875753024788e-05	-0.00020457942532119133
6.2194194695153895	0.0005467483999767489	0.0005486208121353735	0.000584690399006661	0.0005856129997096953	0.0006061147194837998	0.0006064585779684354	0.0006286728595597642	0.0006283753827963437	0.0006750842020416039	0.0006733678172019646	0.07256458082813287	0.07051163037366423	-1.4248095203643271e-05	-0.00020403951669611953	-1.4254853093842099e-05	-0.0002041362931682611
6.256894600496366	0.0005463017890047695	0.0005481718159468518	0.0005841899587812077	0.0005851114673693789	0.0006055829608855694	0.0006059265670417671	0.0006281074279744221	0.0006278106688588202	0.0006744473177404863	0.0006727339231320074	0.07252097900672778	0.0704692677495655	-1.413194061916645e-05	-0.00020359553982697565	-1.4138649471131734e-05	-0.00020369219293912832
6.294595537993358	0.0005458560220663213	0.0005477236718132403	0.0005836905599700981	0.0005846109799145793	0.0006050523618841509	0.0006053957160347116	0.0006275432855732022	0.0006272472406483809	0.0006738120055176553	0.0006721015883658551	0.07247757114201725	0.07042709355967258	-1.4016599189096285e-05	-0.00020315059015081627	-1.4023259297229682e-05	-0.00020324711916976101
6.332523642604218	0.0005454111014119136	0.0005472763819954607	0.0005831922050224362	0.0005841115397989974	0.0006045229250247479	0.0006048660274943867	0.0006269804349891688	0.0006266851007977894	0.0006731782681414192	0.000671470815669384	0.07243435799385115	0.07038510854238225	-1.3902065363348079e-05	-0.0002027046621519979	-1.3908677020526422e-05	-0.00020280106634357198
6.370680283125076	0.0005449670293022718	0.0005468299487647521	0.0005826948964001759	0.0005836131494892297	0.0006039946528670258	0.0006043375039823743	0.0006264188788716505	0.0006261242519560193	0.0006725461084004011	0.0006708416078285936	0.07239134032714815	0.07034331344100982	-1.3788333627676522e-05	-0.0002022577502620304	-1.3794897125262232e-05	-0.00020235402889123844
6.40906683659976	0.0005445238080084234	0.0005463843744027624	0.0005821986365782349	0.0005831158114648776	0.0006034675479852441	0.0006038101480748528	0.0006258586198863887	0.0006255646967884093	0.0006719155291037254	0.0006702139676497953	0.07234851891194216	0.07030170900385295	-1.3675398503450176e-05	-0.00020180984885916076	-1.3681914131286055e-05	-0.00020190600119000812
6.447684688369473	0.0005440814398118014	0.0005459396612016509	0.0005817034280446255	0.0005826195282186867	0.0006029416129684026	0.0006032839623627435	0.0006252996607157054	0.0006250064379768236	0.0006712865330812273	0.0006695878979598159	0.07230589452342973	0.07026029598421592	-1.3563254547462392e-05	-0.00020136095226834516	-1.35697225938829e-05	-0.0002014569775639352
6.486535232122802	0.0005436399270043283	0.0005454958114641744	0.0005812092733005639	0.0005821243022566562	0.0006024168504203729	0.0006027589494518415	0.0006247420040586501	0.0006244494782198025	0.0006706591231836392	0.0006689634016061864	0.07226346794202151	0.07021907514046459	-1.3451896351697988e-05	-0.0002009110547607773	-1.3458317103532715e-05	-0.0002010069522832142
6.525619869945995	0.0005431992718885204	0.0005450528275037929	0.0005807161748606104	0.0005816301360981697	0.0006018932629600478	0.0006022351119629664	0.0006241856526311687	0.0006238938202327306	0.0006700333022828031	0.00066834048145735	0.07222123995337647	0.07017804723607657	-1.3341318543127687e-05	-0.0002004601505533471	-1.334769228571002e-05	-0.00020055591956379126
6.564940012373588	0.0005427594767775752	0.0005446107116447562	0.000580224135252778	0.0005811370322761164	0.0006013708532214751	0.0006017124525320944	0.0006236306091662581	0.0006233394667479902	0.0006694090732718624	0.0006677191404028508	0.07217921134846594	0.07013721303968327	-1.3231515783503414e-05	-0.00020000823380864063	-1.3237842800680952e-05	-0.00020010387356737824
6.604497078439295	0.0005423205439954736	0.0005441694662222091	0.0005797331570186701	0.0005806449933370221	0.0006008496238540067	0.000601190973810509	0.0006230768764141332	0.0006227864205151235	0.0006687864390654726	0.0006670993813535469	0.07213738292360924	0.07009657332510807	-1.3122482769142331e-05	-0.00019955529863427413	-1.3128763343268207e-05	-0.0001996508084004811
6.644292495727218	0.0005418824758770711	0.000543729093582283	0.0005792432427135976	0.0005801540218411664	0.0006003295775224371	0.0006006706784649387	0.0006225244571423847	0.000622234684301	0.0006681654026000021	0.0006664812072418047	0.07209575548052925	0.07005612887143764	-1.3014214230724734e-05	-0.00019910133908282446	-1.3020448642679303e-05	-0.00019919671811471917
6.684327700423376	0.0005414452747681989	0.0005432895960821992	0.0005787543949067109	0.0005796641203627242	0.0005998107169071518	0.0006001515691777054	0.0006219733541361471	0.0006216842608899728	0.0006675459668337405	0.0006658646210217082	0.07205432982639817	0.07001588046303418	-1.2906704933091095e-05	-0.00019864634915141288	-1.291289346227846e-05	-0.0001987415967062145
6.724604137367524	0.0005410089430257569	0.0005428509760903615	0.000578266616181121	0.0005791752914898724	0.0005992930447042679	0.0005996336486468658	0.0006214235701982584	0.0006211351530840454	0.0006669281347471044	0.000665249625669261	0.07201310677388878	0.06997582888962235	-1.2799949675049507e-05	-0.00019819032278153847	-1.2806092599407931e-05	-0.00019828543811546695
6.76512326010531	0.0005405734830178158	0.0005424132359864604	0.0005777799091340359	0.000578687537824942	0.0005987765636257844	0.0005991169195863602	0.0006208751081494316	0.0006205873637030415	0.0006663119093428477	0.0006646362241825967	0.07197208714122078	0.06993597494630564	-1.2693943289102463e-05	-0.00019773325385771812	-1.2700040885108704e-05	-0.00019782823622596646
6.805886530940724	0.0005401388971237116	0.0005419763781615696	0.0005772942763768808	0.00057820086198453	0.0005982612763997285	0.000598601384726161	0.0006203279708284206	0.0006200408955847652	0.0006656972936462732	0.000664024419582188	0.0719312717522216	0.06989631943363357	-1.2588680641321091e-05	-0.0001972751362083469	-1.2594733183992138e-05	-0.00019736998486501178
6.846895420988873	0.0005397051877341481	0.0005415404050182477	0.0005768097205354373	0.0005777152665996374	0.0005977471857703027	0.0005980870468124176	0.0006197821610921869	0.0006194957515851743	0.0006650842907054453	0.0006634142149110545	0.07189066143635976	0.06985686315764808	-1.2484156631152599e-05	-0.00019681596360543452	-1.249016439405868e-05	-0.00019691067780358562
6.888151410229076	0.0005392723572512916	0.0005411053189706357	0.0005763262442499618	0.0005772307543157944	0.0005972342944980318	0.0005975739086076053	0.0006192376818160675	0.0006189519345785424	0.0006644729035913985	0.0006628056132349739	0.07185025702881355	0.06981760692993064	-1.2380366191127104e-05	-0.00019635572976282878	-1.2386329446390822e-05	-0.00019645030875445335
6.92965598755826	0.0005388404080888768	0.0005406711224445638	0.0005758438501753288	0.0005767473277932028	0.0005967226053599193	0.0005970619728906802	0.000618694535893953	0.0006184094474576375	0.0006638631353983635	0.0006621986176427015	0.07181005937051488	0.06977855156764912	-1.2277304286717992e-05	-0.00019589442833681248	-1.2283223305029935e-05	-0.0001959888713729263
6.971410650844719	0.0005384093426722997	0.0005402378178776463	0.0005753625409811543	0.0005762649897068573	0.0005962121211495913	0.0005965512424572241	0.0006181527262384497	0.0006178682931338856	0.0006632549892439726	0.0006615932312461784	0.07177006930820035	0.06973969789361632	-1.2174965916144156e-05	-0.00019543205292572863	-1.2180840966757693e-05	-0.0001955263592561124
7.01341690698215	0.0005379791634387275	0.0005398054077193912	0.0005748823193519341	0.000575783742746686	0.000595702844677455	0.000596041720119603	0.0006176122557810609	0.0006173284745375515	0.0006626484682694902	0.0006609894571807536	0.07173028769446789	0.06970104673634105	-1.2073346110177442e-05	-0.0001949685970696613	-1.2079177460918265e-05	-0.00019506276594308258
7.055676271944047	0.0005375498728371909	0.0005393738944312932	0.0005744031879871723	0.0005753035896176779	0.0005951947787708443	0.000595533408707112	0.0006170731274723533	0.0006167899946179017	0.0006620435756400198	0.0006603872986053965	0.07169071538782659	0.06966259893007465	-1.1972439931916268e-05	-0.00019450405424972783	-1.1978227849194535e-05	-0.00019459808491383013
7.098190270838397	0.0005371214733286932	0.000538943280486949	0.0005739251496015218	0.0005748245330400294	0.0005946879262741818	0.0005950263110661383	0.0006165353442821427	0.0006162528563433887	0.0006614403145447399	0.0006597867587029237	0.071651353252757	0.06962435531486026	-1.1872242476588732e-05	-0.00019403841788749598	-1.1877987225393863e-05	-0.00019413230958881256
7.1409604379627405	0.0005366939673863088	0.0005385135683721494	0.0005734482069249142	0.0005743465757492648	0.0005941822900491276	0.0005945204300603088	0.0006159989091996602	0.0006157170627018232	0.0006608386881971179	0.0006591878406802152	0.07161220215975782	0.06958631673660362	-1.1772748871392152e-05	-0.000193571681345317	-1.1778450715311042e-05	-0.000193665433329257
7.183988316859528	0.000536267357495288	0.0005380847605849924	0.0005729723627027	0.0005738697204963847	0.0005936778729747393	0.0005940157685706519	0.000615463825233736	0.0006151826167005501	0.0006602386998351416	0.0006585905477684414	0.07157326298540354	0.06954848404710602	-1.167395427524847e-05	-0.00019310383792497943	-1.1679613476456817e-05	-0.00019319744943574468
7.227275460371831	0.0005358416461531608	0.0005376568596359857	0.0005724976196957837	0.0005733939700480041	0.0005931746779476281	0.0005935123294957519	0.0006149300954129784	0.0006146495213666319	0.0006596403527215423	0.0006579948832232865	0.07153453661240258	0.06951085810412487	-1.1575853878651593e-05	-0.00019263488086812552	-1.158147069793558e-05	-0.0001927283511488076
7.270823430699384	0.0005354168358698413	0.0005372298680481498	0.0005720239806807632	0.0005729193271864839	0.0005926727078821167	0.0005930101157519077	0.0006143977227859545	0.0006141177797470236	0.0006590436501440277	0.0006574008503251755	0.07149602392965168	0.06947343977143139	-1.1478442903473975e-05	-0.0001921648033556822	-1.1484017600225938e-05	-0.0001922581316482347
7.31463379945495	0.0005349929291677299	0.0005368037883571259	0.000571551448450067	0.0005724457947100712	0.000592171965710398	0.0005925091302732916	0.0006138667104213685	0.0006135873949087566	0.0006584485954155094	0.0006568084523795033	0.0714577258322893	0.06943622991886907	-1.1381716602748039e-05	-0.00019169359850712553	-1.13872494349734e-05	-0.00019178678405228078
7.358708147721062	0.0005345699285818223	0.0005363786231112835	0.0005710800258120939	0.0005719733754330454	0.0005916724543826974	0.0005920093760121112	0.0006133370614082486	0.000613058369939121	0.0006578551918743381	0.0006562176927168643	0.07141964322175912	0.06939922942239873	-1.1285670260470157e-05	-0.0001912212593798146	-1.12911614847961e-05	-0.0001913143014171531
7.403048066107065	0.0005341478366598147	0.0005359543748718282	0.000570609715591358	0.000571502072185857	0.000591174176867434	0.0005915108559387714	0.0006128087788561313	0.0006125307079458483	0.0006572634428845376	0.0006556285746932882	0.07138177700585886	0.06936243916415678	-1.1190299191439317e-05	-0.0001907477789692552	-1.1195749063122595e-05	-0.00019084067673719174
7.447655154806527	0.0005337266559622084	0.0005355310462129079	0.0005701405206286228	0.0005710318878152682	0.0005906771361513827	0.0005910135730420353	0.0006122818658952458	0.0006120044120572994	0.0006566733518360417	0.0006550411016904684	0.0713441280988109	0.0693258600325192	-1.1095598741086253e-05	-0.00019027315020878066	-1.1101007514008852e-05	-0.00019036590294442546
7.49253102365499	0.000533306389062418	0.0005351086397217209	0.0005696724437810514	0.0005705628251844946	0.0005901813352398363	0.0005905175303291883	0.0006117563256767019	0.0006114794854226478	0.0006560849221449286	0.0006544552771160018	0.07130669742130796	0.06928949292215579	-1.1001564285205434e-05	-0.0001897973659679697	-1.1006932211887581e-05	-0.00018988997290721177
7.537677292188054	0.0005328870385468823	0.0005346871579986288	0.0005692054879223455	0.0005700948871733565	0.000589686777156776	0.000590022730826206	0.000611232161372679	0.0006109559312120703	0.0006554981572536691	0.0006538711044036279	0.07126948590058033	0.06925333873407934	-1.0908191229845772e-05	-0.00018932041905322938	-1.0913518561459813e-05	-0.0001894128794308475
7.583095589699846	0.0005324686070151668	0.0005342666036572621	0.0005687396559428897	0.0005696280766784135	0.0005891934649450309	0.000589529177577916	0.0006107093761766154	0.0006104337526169341	0.0006549130606313602	0.0006532885870134633	0.071232494470456	0.06921739837571907	-1.081547501110506e-05	-0.0001888423022073371	-1.0820761997466788e-05	-0.00018893461525680555
7.628787555301809	0.0005320510970800771	0.0005338469793246328	0.0005682749507499004	0.0005691623966131232	0.0005887014016664501	0.0005890368736481686	0.0006101879733034002	0.0006099129528499891	0.0006543296357739746	0.0006527077284322495	0.07119572407141503	0.06918167276095892	-1.0723411094905322e-05	-0.0001883630081081361	-1.0728657984488722e-05	-0.00018845517306169401
7.674754837981857	0.0005316345113677676	0.0005334282876412451	0.0005678113752675692	0.0005686978499079734	0.0005882105904020695	0.0005885458221200047	0.000609667955989567	0.0006093935351455611	0.0006537478862046061	0.0006521285321735925	0.07115917565065744	0.06914616281022522	-1.063199497686098e-05	-0.00018788252936892402	-1.0637202016795626e-05	-0.0001879745454574644
7.720999096663877	0.0005312188525178522	0.0005330105312612085	0.0005673489324372115	0.0005682344395106442	0.0005877210342522818	0.0005880560260958253	0.0006091493274934876	0.0006088755027597438	0.000653167815473717	0.0006515510017782111	0.07112285016216238	0.06911086945051913	-1.054122218207068e-05	-0.000187400858537759	-1.0546389618157348e-05	-0.00018749272499098135
7.767522000267617	0.0005308041231835126	0.0005325937128523472	0.0005668876252174144	0.0005677721683861493	0.0005872327363370073	0.0005875674886975617	0.0006086320910955662	0.0006083588589705924	0.0006525894271593868	0.0006509751408141829	0.07108674856674728	0.06907579361548748	-1.0451088264932552e-05	-0.00018691798809675197	-1.0456216341651892e-05	-0.00018700970414319007
7.814325227768903	0.0005303903260316132	0.0005321778350963153	0.0005664274565841854	0.0005673110395169844	0.0005867456997958667	0.000587080213066849	0.0006081162500984396	0.0006078436070783251	0.0006520127248675677	0.0006504009528771939	0.07105087183213793	0.06904093624549615	-1.0361588808954249e-05	-0.00018643391046165025	-1.0366677769457246e-05	-0.00018652547532836683
7.861410468260233	0.0005299774637428129	0.000531762900688712	0.0005659684295311056	0.0005668510559032886	0.0005862599277883548	0.0005865942023652008	0.0006076018078271764	0.0006073297504055168	0.0006514377122323381	0.0006498284415907936	0.07101522093302756	0.06900629828766543	-1.0272719426608103e-05	-0.00018594861798172657	-1.0277769512729955e-05	-0.00018604003089449372
7.908779421011744	0.0005295655390116744	0.0005313489123391917	0.0005655105470694791	0.0005663922205629832	0.0005857754234940136	0.0005861094597741803	0.0006070887676294728	0.000606817292297302	0.0006508643929161567	0.0006492576106066438	0.07097979685113674	0.06897188069596072	-1.0184475759134233e-05	-0.00018546210293919618	-1.0189487211400422e-05	-0.00018555336312252313
7.956433795532517	0.0005291545545467815	0.0005309358727715811	0.0005650538122284828	0.0005659345365319318	0.0005852921901126091	0.0005856259884955789	0.000606577132875859	0.0006063062361215715	0.0006502927706101229	0.0006486884636047776	0.07094460057529092	0.06893768443123757	-1.0096853476307226e-05	-0.0001849743575477597	-1.0101826533944792e-05	-0.00018506546422483727
8.004375311632296	0.0005287445130708539	0.0005305237847239996	0.0005645982280553292	0.0005654780068640971	0.0005848102308643123	0.0005851437917515955	0.0006060669069599025	0.0006057965852691819	0.0006497228490342407	0.0006481210042938606	0.07090963310146821	0.06890371046130965	-1.0009848276357203e-05	-0.0001844853739535468	-1.0014783177293013e-05	-0.00018457632634628907
8.052605699483543	0.000528335417320857	0.0005301126509489651	0.0005641437976154072	0.000565022634631689	0.0005843295489898704	0.0005846628727850093	0.0006055580932984106	0.0006052883431541534	0.0006491546319376743	0.0006475552364114436	0.07087489543288754	0.06886995976101733	-9.923455885726962e-06	-0.00018399514423400598	-9.92835286659291e-06	-0.00018408594156285596
8.101126699683881	0.0005279272700481233	0.0005297024742135224	0.0005636905239924522	0.0005645684229253291	0.000583850147750794	0.0005841832348593667	0.0006050506953316401	0.0006047815132138796	0.0006485881230990219	0.000646991163724233	0.0708403885800535	0.0688364333122829	-9.837672058892431e-06	-0.0001835036603967527	-9.842531355041054e-06	-0.00018359430188095993
8.149940063318896	0.000527520074018464	0.0005292932572993539	0.000563238410288691	0.0005641153748542014	0.0005833720304295345	0.0005837048812591573	0.0006045447165235016	0.0006042760989093346	0.0006480233263265767	0.0006464287900283512	0.07080611356083855	0.06880313210418795	-9.752492578230833e-06	-0.0001830109143802494	-9.757314423728368e-06	-0.0001831013992375924
8.199047552025359	0.0005271138320122899	0.0005288850030029003	0.0005627874596250093	0.0005636634935462137	0.0005828952003296678	0.0005832278152900003	0.0006040401603617748	0.0006037721037252815	0.0006474602454586003	0.0006458681191496046	0.07077207140054369	0.06877005713303383	-9.667913253809043e-06	-0.00018251689805229288	-9.672697881444974e-06	-0.0001826072254991623
8.248450938054788	0.0005267085468247249	0.0005284777141354806	0.000562337675141102	0.0005632127821481573	0.0005824196607760785	0.0005827520402788259	0.0006035370303583167	0.0006032695311704828	0.0006468988843635936	0.0006453091549437544	0.07073826313197644	0.06873720940240689	-9.583929923236145e-06	-0.00018202160321025007	-9.588677564534472e-06	-0.00018211177246173216
8.298152004337403	0.0005263042212657268	0.0005280713935234094	0.0005618890599956401	0.0005627632438258689	0.0005819454151151438	0.0005822775595740613	0.000603035330049273	0.0006027683847779125	0.0006463392469405703	0.0006447519012967842	0.07070468979550551	0.0687045899232448	-9.500538451445717e-06	-0.00018152502157936512	-9.50524933666496e-06	-0.00018161503184911665
8.348152544546481	0.0005259008581602085	0.0005276660440081223	0.0005614416173664317	0.0005623148817643902	0.0005814724667149258	0.0005818043765458219	0.0006025350629953015	0.0006022686681049769	0.0006457813371193395	0.0006441963621251828	0.07067135243914549	0.06867219971391887	-9.417734730579608e-06	-0.00018102714481360582	-9.422409088722349e-06	-0.00018111699531390968
8.398454363163072	0.0005254984603481521	0.0005272616684462916	0.0005609953504505772	0.0005618676991681332	0.0005810008189653513	0.0005813324945860913	0.0006020362327817785	0.000601770384733719	0.0006452251588607754	0.0006436425413762091	0.07063825211862358	0.06864003980028079	-9.335514679817067e-06	-0.00018052796449477548	-9.340152738636885e-06	-0.00018061765443654065
8.449059275541144	0.0005250970306847328	0.0005268582697099527	0.000560550262464642	0.0005614216992610425	0.0005805304752784082	0.0005808619171089182	0.0006015388430190236	0.0006012735382710454	0.0006446707161571067	0.0006430904430281794	0.07060538989744598	0.06860811121575082	-9.253874245126678e-06	-0.00018002747213072268	-9.258476231126418e-06	-0.00018011700072340098
8.49996910797308	0.000524696572040441	0.0005264558506866254	0.0005601063566448172	0.000560976885286764	0.0005800614390883353	0.0005803926475506057	0.0006010428973425193	0.0006007781323489434	0.0006441180130321998	0.0006425400710907466	0.07057276684697537	0.068576415001379	-9.17280939918396e-06	-0.00017952565915632657	-9.177375537627007e-06	-0.00017961502560789877
8.551185697755594	0.0005242970873012033	0.0005260544142794383	0.000559663636247084	0.0005605332605088083	0.0005795937138518132	0.0005799246893699026	0.0006005483994131309	0.0006002841706247008	0.0006435670535418428	0.0006419914296051839	0.07054038404650495	0.06854495220591908	-9.092316141200499e-06	-0.000179022516932692	-9.09684665611598e-06	-0.0001791117204498066
8.602710893256043	0.000523898579368501	0.0005256539634072495	0.0005592221045473817	0.0005600908282107184	0.0005791273030481581	0.0005794580460481968	0.0006000553529173327	0.0005997916567811275	0.0006430178417740343	0.0006414445226446665	0.07050824258333313	0.0685137238858998	-9.0123904966646e-06	-0.00017851803674528988	-9.016885610855195e-06	-0.00017860707653312435
8.654546553979111	0.0005235010511595022	0.0005252545010047803	0.000558781764841782	0.0005596495916962447	0.0005786622101795227	0.0005789927210897168	0.0005995637615674337	0.0005993005945267887	0.0006424703818492829	0.0006408993543145717	0.07047634355282956	0.0684827311056989	-8.933028517284052e-06	-0.0001780122098048731	-8.937488452323387e-06	-0.0001781010850671061
8.706694550633951	0.0005231045056071781	0.0005248560300227303	0.0005583426204466492	0.0005592095542895068	0.0005781984387710859	0.0005785287180217206	0.000599073629101802	0.0005988109875962207	0.0006419246779208899	0.0006403559287527572	0.07044468805852062	0.06845197493761589	-8.854226280760602e-06	-0.00017750502724622752	-8.858651257008868e-06	-0.0001775937371851083
8.759156765201672	0.000522708945660433	0.0005244585534279147	0.0005579046746988194	0.0005587707193351734	0.0005777359923712584	0.0005780660403947026	0.000598584959285101	0.0005983228397501674	0.0006413807341752576	0.0006398142501298653	0.07041327721216314	0.06842145646194302	-8.775979890638178e-06	-0.00017699648012743652	-8.780370127241255e-06	-0.0001770850239437155
8.811935091003267	0.0005223143742842255	0.0005240620742033833	0.0005574679309557651	0.000558333090198629	0.0005772748745518781	0.0005776046917825873	0.0005980977559085134	0.0005978361547758063	0.0006408385548321818	0.0006392743226496136	0.07038211213382196	0.06839117676704479	-8.698285476156295e-06	-0.00017648655942989477	-8.702641191059637e-06	-0.0001765749363230179
8.865031432767935	0.0005219207944596998	0.0005236665953485527	0.0005570323925957757	0.0005578966702661508	0.0005768150889084144	0.000577144675782935	0.0005976120227899785	0.000597350936486985	0.0006402981441451576	0.0006387361505490968	0.07035119395194249	0.06836113694943449	-8.621139192073121e-06	-0.00017597525605729525	-8.625460602012212e-06	-0.0001760634652250015
8.918447706701835	0.0005215282091843084	0.0005232721198793358	0.000556598063018126	0.0005574614629450838	0.0005763566390601698	0.0005766859960171434	0.000597127763774425	0.0005968671887244486	0.0006397595064016814	0.0006381997380990866	0.07032052380343592	0.06833133811384123	-8.54453721847205e-06	-0.00017546256083440792	-8.548824538994089e-06	-0.00017555060147306234
8.972185840557227	0.0005211366214719457	0.0005228786508282721	0.00055616494564326	0.0005570274716640198	0.0005758995286504898	0.000576228656130656	0.0005966449827340154	0.0005963849153560877	0.0006392226459235663	0.000637665089604342	0.0702901028337574	0.06830178137330248	-8.468475760657623e-06	-0.00017494846450741286	-8.472729206122388e-06	-0.00017503633581192335
9.02624777370205	0.0005207460343530699	0.000522486191244655	0.000555733043912959	0.0005565946998729712	0.0005754437613469629	0.0005757726597931646	0.0005961636835683744	0.000595904120277165	0.0006386875670672439	0.0006371322094039092	0.07025993219698455	0.0682724678492289	-8.392951048976846e-06	-0.00017443295774323408	-8.397170832551495e-06	-0.00017452065890692647
9.080635457189915	0.0005203564508748398	0.000522094744194668	0.0005553023612905277	0.0005561631510435543	0.0005749893408416347	0.0005753180106988205	0.000595683870204838	0.0005954248074105606	0.0006381542742240839	0.0006366011018714384	0.0702300130558983	0.06824339867148674	-8.317959338640518e-06	-0.0001739160311283322	-8.322145672322138e-06	-0.00017400356134301964
9.135350853830497	0.0005199678741012386	0.0005217043127615127	0.0005548729012609688	0.0005557328286691672	0.0005745362708512134	0.0005748647125664432	0.0005952055465986934	0.0005949469807070155	0.0006376227718207087	0.0006360717714154914	0.07020034658206888	0.06821457497848407	-8.243496909580116e-06	-0.0001733976751682742	-8.247650004190518e-06	-0.0001734850336242988
9.190395938260405	0.0005195803071132121	0.0005213149000455465	0.0005544446673311705	0.0005553037362651752	0.0005740845551172862	0.0005744127691397335	0.0005947287167334282	0.0005944706441453756	0.0006370930643193133	0.0006355442224798638	0.07017093395593549	0.06818599791724443	-8.169560066268247e-06	-0.00017287788028667872	-8.173680131461775e-06	-0.00017296506617286989
9.245772697014415	0.0005191937530087961	0.0005209265091644147	0.0005540176630300839	0.0005548758773690929	0.0005736341974065306	0.000573962184187488	0.0005942533846209741	0.0005939958017328365	0.0006365651562179892	0.0006350184595439014	0.07014177636689145	0.06815766864348836	-8.096145137622378e-06	-0.0001723566368260071	-8.100232381891975e-06	-0.00017244364932962608
9.301483128597186	0.0005188082149032481	0.0005205391432531827	0.0005535918919089077	0.0005544492555407667	0.000573185201510927	0.0005735129615038087	0.0005937795543019557	0.000593522457505192	0.0006360390520510459	0.0006344944871228179	0.07011287501336835	0.06812958832172074	-8.023248476781049e-06	-0.0001718339350451209	-8.02730310746607e-06	-0.00017192077335191625
9.357529243555355	0.0005184236959291887	0.0005201528054644781	0.0005531673575412781	0.0005540238743625667	0.0005727375712479816	0.0005730651049083291	0.0005933072298459481	0.0005930506155270888	0.0006355147563893454	0.0006339723097680282	0.0700842311029224	0.06810175812530955	-7.95086646096857e-06	-0.000171309765119379	-7.954888684255645e-06	-0.0001713964284135311
9.413913064550128	0.0005180401992367272	0.0005197674989686211	0.0005527440635234509	0.000553599737439569	0.0005722913104609398	0.0005726186182464243	0.0005928364153517242	0.000592580279892274	0.0006349922738406284	0.0006334519320674699	0.07005584585231904	0.06807417923657136	-7.878995491377924e-06	-0.000170784117140374	-7.882985512311369e-06	-0.0001708706046045505
9.47063662643026	0.000517657727993603	0.000519383226953767	0.0005523220134744924	0.000553176848399749	0.0005718464230190096	0.0005721735053894373	0.000592367114947515	0.0005921114547238548	0.0006344716090498517	0.0006329333586459371	0.07002772048762372	0.06804685284685782	-7.807631992965205e-06	-0.00017025698111446108	-7.811590015447886e-06	-0.000170343291929706
9.527701976305488	0.00051727628538532	0.0005189999926260407	0.0005519012110364689	0.0005527552108941694	0.0005714029128175831	0.0005717297702348984	0.000591899332791266	0.0005916441441745519	0.0006339527666995267	0.0006324165941654135	0.06999985624428595	0.06801978015663722	-7.736772414319512e-06	-0.00016972834696232786	-7.740698641123256e-06	-0.00016981448030824187
9.585111173620431	0.0005168958746152858	0.0005186177992096796	0.0005514816598746378	0.0005523348285971747	0.0005709607837784618	0.0005712874167067519	0.0005914330730709009	0.0005911783524269646	0.0006334357515100588	0.0006319016433254121	0.06997225436723625	0.06799296237558944	-7.666413227519833e-06	-0.0001691982045184809	-7.67030786028803e-06	-0.00016928415957302712
9.642866290228868	0.0005165164989049457	0.0005182366499471733	0.000551063363677641	0.0005519157052065841	0.0005705200398500813	0.00057084644875558	0.0005909683400045815	0.0005907140836938273	0.0006329205682400931	0.0006313885108633139	0.06994491611096881	0.06796640072268446	-7.596550927967648e-06	-0.00016866654353031585	-7.600414167218718e-06	-0.0001687523194698476
9.700969410468568	0.0005161381614939286	0.0005178565480994019	0.000550646326157699	0.000551497844443887	0.000570080685007741	0.0005704068703588332	0.0005905051378409735	0.0005902513422182758	0.000632407221686863	0.0006308772015547125	0.06991784273963488	0.06794009642627499	-7.527182034270698e-06	-0.0001681333536578955	-7.531014079407636e-06	-0.00016821894965725337
9.75942263123647	0.0005157608656401778	0.0005174774969457809	0.000550230551050806	0.0005510812500544364	0.0005696427232538301	0.0005699686855210552	0.0005900434708595128	0.0005897901322741135	0.000631895716686536	0.0006303677202137579	0.06989103552713402	0.06791405072419049	-7.458303088046965e-06	-0.00016759862447236762	-7.4621041373634095e-06	-0.00016768403970481016
9.818228062064373	0.0005153846146201011	0.0005170994997844041	0.000549816042116928	0.0005506659258076538	0.0005692061586180655	0.0005695318982741223	0.0005895833433706805	0.0005893304581660808	0.0006313860581145758	0.0006298600716935139	0.0698644957572151	0.06788826486381855	-7.389910653785893e-06	-0.0001670623454553405	-7.393680904466127e-06	-0.0001671475790925303
9.877387825195074	0.0005150094117287071	0.0005167225599321878	0.0005494028031402014	0.0005502518754972245	0.000568770995157721	0.0005690965126774714	0.0005891247597162703	0.0005888723242301286	0.0006308782508860956	0.0006293542608863063	0.06983822472356187	0.06786274010220787	-7.32200131873563e-06	-0.00016652450599898005	-7.325740966864988e-06	-0.00016660955721096993
9.936904055658934	0.0005146352602797503	0.0005163466807250151	0.0005489908379291367	0.0005498391029413002	0.0005683372369578653	0.0005686625328183384	0.000588667724269666	0.0005884157348336858	0.0006303722999562196	0.0006288502927240828	0.06981222372988874	0.06783747770614776	-7.254571692733892e-06	-0.0001659850954047054	-7.258280933300498e-06	-0.0001660699633599383
9.996778901350961	0.0005142621636058732	0.0005159718655178805	0.0005485801503168145	0.0005494276119827007	0.0005679048881315971	0.000568229962811994	0.0005882122414361161	0.0005879606943759406	0.0006298682103204474	0.0006283481721787713	0.06978649409004192	0.0678124789522742	-7.187618408056179e-06	-0.0001654441028821202	-7.191297434963086e-06	-0.00016552878674752636
10.05701452310831	0.0005138901250587526	0.0005155981176850407	0.0005481707441610949	0.0005490174064891224	0.0005674739528202889	0.0005677988068019859	0.0005877583156530171	0.0005875072072881195	0.0006293659870150254	0.0006278479042626472	0.06976103712809367	0.06778774512715749	-7.121138119266582e-06	-0.0001649015175485824	-7.1247871253300385e-06	-0.0001649860164894268
10.117613094788254	0.0005135191480092428	0.0005152254406201589	0.0005477626233448175	0.0005486084903533401	0.0005670444351938252	0.0005673690689603786	0.0005873059513901934	0.0005870552780337636	0.0006288656351173148	0.0006273494940286984	0.06973585417844601	0.06776327752739796	-7.055127503106766e-06	-0.00016435732842856599	-7.058746680065758e-06	-0.0001644416416085731
10.178576803346665	0.0005131492358475257	0.0005148538377364543	0.0005473557917760143	0.0005482008674934178	0.0005666163394508483	0.0005669407534879984	0.0005868551531501819	0.0005866049111090172	0.0006283671597461702	0.0006268529465709988	0.06971094658591998	0.06773907745972686	-6.989583258306016e-06	-0.00016381152445225922	-6.993172796823134e-06	-0.00016389565103347437
10.239907848916916	0.0005127803919832565	0.0005144833124668552	0.0005469502533881174	0.0005477945418529192	0.0005661896698190049	0.0005665138646146802	0.0005864059254685223	0.000586156111042913	0.0006278705660623179	0.0006263582670250827	0.06968631570586188	0.06771514624110009	-6.924502105473684e-06	-0.0001632640944555508	-6.928062195142928e-06	-0.00016334803359840944
10.301608444889292	0.0005124126198457104	0.0005141138682641453	0.0005465460121401619	0.0005473895174011149	0.0005657644305551915	0.0005660884065995132	0.0005859582729140438	0.0005857088823976569	0.000627375859268738	0.0006258654605683228	0.06966196290425364	0.0676914851987978	-6.859880786969086e-06	-0.00016271502717908615	-6.863411616325407e-06	-0.0001627987780424417
10.363680817990868	0.0005120459228839327	0.0005137455086011171	0.0005461430720170057	0.0005469857981331985	0.0005653406259458056	0.0005656643837310915	0.0005855122000891561	0.0005852632297689242	0.000626883044611051	0.0006253745324203106	0.06963788955779812	0.06766809567052794	-6.795716066684658e-06	-0.00016216431126622743	-6.799217823204827e-06	-0.00016224787300732346
10.426127208365882	0.0005116803045668957	0.0005133782369707288	0.000545741437029545	0.0005465833880705037	0.0005649182603070027	0.0005652418003277713	0.0005850677116301537	0.0005848191577861534	0.0006263921273779128	0.0006248854878432512	0.06961409705403562	0.0676449790045209	-6.732004729991317e-06	-0.00016161193526366413	-6.735477600097392e-06	-0.00016169530703807888
10.488949869656532	0.0005113157683836396	0.0005130120568862519	0.0005453411112149199	0.000546182291260715	0.0005644973379849433	0.0005648206607379184	0.0005846248122075054	0.0005843766711128394	0.0006259031129014036	0.0006243983321423416	0.06959058679145316	0.06762213655963792	-6.668743583577129e-06	-0.0001610578876205665	-6.672187752649467e-06	-0.0001611410685823378
10.552151069084381	0.0005109523178434323	0.0005126469718814295	0.0005449420986367418	0.0005457825117780903	0.0005640778633560551	0.0005644009693401696	0.0005841835065261557	0.000583935774446837	0.000625416006557429	0.000623913070666173	0.06956736017957175	0.06759956970547198	-6.605929455273836e-06	-0.00016050215668653167	-6.609345107649357e-06	-0.00016058514598811524
10.615733087532126	0.0005105899564759213	0.0005122829855106336	0.0005445444033853074	0.0005453840537236797	0.00056365984082729	0.0005639827305436902	0.0005837437993258326	0.0005834964725206594	0.0006249308137661235	0.0006234297088071246	0.0695444186390711	0.06757727982244884	-6.543559193944969e-06	-0.00015994473071151427	-6.546946512924964e-06	-0.00016002752750361726
10.679698219625935	0.0005102286878312883	0.0005119201013490211	0.0005441480295778187	0.0005449869212255489	0.0005632432748363872	0.0005635659487884376	0.0005833056953813535	0.0005830587701017893	0.0006244475399922555	0.0006229482520017703	0.06952176360189923	0.06755526830194028	-6.481629669361812e-06	-0.00015938559784522965	-6.484988837214545e-06	-0.00015946820127696326
10.744048773818252	0.0005098685154804023	0.0005115583229926885	0.0005437529813586081	0.0005445911184389982	0.0005628281698521331	0.00056315062854542	0.0005828691995029288	0.0005826226719929778	0.0006239661907456372	0.0006224687057312763	0.06949939651136751	0.06753353654636346	-6.420137772036004e-06	-0.00015882474613555797	-6.42346897000972e-06	-0.00015890715535450683
10.808787072471103	0.0005095094430149821	0.000511197654058838	0.0005433592628993646	0.0005441966495467951	0.0005624145303746332	0.0005627367743169687	0.000582434316536482	0.0005821881830325653	0.0006234867715815437	0.0006219910755218208	0.0694773188222731	0.06751208596929373	-6.3590804131102505e-06	-0.0001582621635280862	-6.3623838214279735e-06	-0.00015834437768014187
10.87391545193992	0.0005091514740477454	0.0005108380981859318	0.0005429668783993518	0.0005438035187593949	0.0005620023609355732	0.0005623243906370005	0.0005820010513639573	0.0005817553080947856	0.0006230092881011254	0.0006215153669450001	0.06945553200101287	0.06749091799557007	-6.298454524210871e-06	-0.00015769783786520608	-6.3017303220825466e-06	-0.00015777985609467804
10.93943626265785	0.0005087946122125777	0.0005104796590338572	0.0005425758320856493	0.0005434117303151751	0.0005615916660984968	0.0005619134820712931	0.0005815694089036452	0.0005813240520900914	0.0006225337459518375	0.0006210415856182529	0.06943403752568662	0.0674700340614111	-6.238257057302951e-06	-0.00015713175688486514	-6.24150542293412e-06	-0.00015721357833439753
11.00535186922059	0.0005084388611646829	0.0005101223402840866	0.0005421861282133685	0.0005430212884806635	0.0005611824504590732	0.000561504053217755	0.0005811393941104953	0.0005808944199654659	0.0006220601508278646	0.000620569737205278	0.0694128368862234	0.06744943561451905	-6.178484984598401e-06	-0.00015656390822019195	-6.181706095182392e-06	-0.0001566455320308746
11.071664650471687	0.0005080842245807501	0.0005097661456398433	0.0005417977710658942	0.0005426321975507725	0.0005607747186453756	0.0005610961087067022	0.000580711011976447	0.0005804664167047518	0.0006215885084705514	0.000620099827416465	0.06939193158449226	0.06742912411420074	-6.119135298351258e-06	-0.00015599427939762267	-6.122329330086537e-06	-0.00015607570470885235
11.138376999588447	0.0005077307061591152	0.0005094110788262663	0.00054141076495512	0.0005422444618490362	0.0005603684753181606	0.0005606896532011391	0.0005802842675307558	0.0005800400473289735	0.0006211188246688451	0.0006196318620093264	0.06937132313441553	0.06740910103147327	-6.060205010802178e-06	-0.00015542285783702592	-6.0633721388949485e-06	-0.0001555040837866728
11.205491324168262	0.0005073783096199198	0.0005090571435905738	0.0005410251142216706	0.0005418580857278422	0.0005599637251711441	0.0005602846913970323	0.0005798591658403178	0.0005796153168966663	0.0006206511052597286	0.0006191658467889271	0.0693510130621017	0.06738936784918913	-6.001691154015366e-06	-0.0001548496308504399	-6.00483155268304e-06	-0.00015493065657472271
11.273010046315514	0.0005070270387052812	0.000508704343702233	0.0005406408232351577	0.0005414730735686762	0.0005595604729312881	0.0005598812280236001	0.0005794357120100105	0.0005791922305042099	0.0006201853561286711	0.0006187017876083322	0.06933100290594814	0.06736992606214637	-5.943590779723326e-06	-0.00015427458564028218	-5.9467046221953895e-06	-0.00015435541027375432
11.340935602728974	0.0005066768971794538	0.0005083526829531269	0.0005402578963944072	0.0005410894297823608	0.0005591587233590861	0.0005594792678435958	0.0005790139111830247	0.0005787707932861607	0.0006197215832100774	0.0006182396903690481	0.06931129421677429	0.06735077717720513	-5.885900959247056e-06	-0.00015369770929968274	-5.888988417780683e-06	-0.00015377833197538493
11.409270444789758	0.0005063278888289952	0.0005080021651577235	0.0005398763381277053	0.0005407071588092963	0.0005587584812488479	0.0005590788156535932	0.0005785937685412056	0.0005783510104155913	0.0006192597924877405	0.0006177795610214692	0.06929188855794231	0.0673319227134144	-5.828618783334724e-06	-0.000153118988810666	-5.831680029213908e-06	-0.00015319940866005688
11.478017038649782	0.0005059800174629384	0.0005076527941532479	0.000539496152893041	0.0005403262651197098	0.0005583597514289946	0.0005586798762842814	0.0005781752893053956	0.0005779328871044333	0.0006187999899953036	0.0006173214055653387	0.06927278750548224	0.06731336420212777	-5.771741362020286e-06	-0.00015253841104273524	-5.774776565554973e-06	-0.00015261862719552488
11.547177865320764	0.0005056332869129563	0.0005073045737998529	0.0005391173451783582	0.0005399467532139016	0.0005579625387623507	0.0005582824546007581	0.0005777584787357819	0.000577516428603821	0.0006183421818167251	0.0006168652300502028	0.06925399264820863	0.0672951031871248	-5.71526582452634e-06	-0.00015195596275270618	-5.718275155070646e-06	-0.00015203597433711968
11.616755420763786	0.0005052877010335337	0.000506957507980792	0.0005387399195017933	0.0005395686276224932	0.0005575668481464398	0.0005578865555028225	0.0005773433421322444	0.0005771016402044404	0.0006178863740867457	0.0006164110405758752	0.06923550558786508	0.06727714122474006	-5.659189319143568e-06	-0.00015137163058376313	-5.662172945094038e-06	-0.00015145143672651296
11.686752215979308	0.0005049432637021374	0.000506611600602594	0.000538363880411936	0.0005391918929066782	0.0005571726845137821	0.0005574921839252761	0.0005769298848347096	0.000576688527236877	0.0006174325729913628	0.0006159588432929052	0.06921732793923367	0.06725947988398102	-5.603509013080675e-06	-0.0001507854010639187	-5.606467101878024e-06	-0.00015086500088996868
11.75717077709787	0.000504599978819388	0.0005062668555952375	0.0005379892324880715	0.0005388165536584776	0.0005567800528321981	0.0005570993448382239	0.0005765181122235058	0.0005762770950719741	0.00061698078476831	0.0006155086444030516	0.06919946133028236	0.06724212074665907	-5.548222092329955e-06	-0.00015019726060447325	-5.55115481046687e-06	-0.00015027665323728845
11.82801364547121	0.0005042578503092371	0.0005059232769123297	0.000537615980340445	0.0005384426145009967	0.0005563889581051132	0.0005567080432473804	0.0005761080297197262	0.0005758673491211932	0.0006165310157075433	0.0006150604501597629	0.0691819074022841	0.06722506540751794	-5.493325761572743e-06	-0.0001496071955000705	-5.496233274605161e-06	-0.00014968638006160329
11.899283377763982	0.0005039168821191369	0.0005055808685312808	0.0005372441286105095	0.0005380700800886794	0.0005559994053718621	0.0005563182841943732	0.0005756996427855897	0.0005754592948369695	0.000616083272151727	0.0006146142668686558	0.06916466780996008	0.06720831547435999	-5.4388172440432425e-06	-0.00014901519192696278	-5.441699716587749e-06	-0.00014909416753756954
11.970982546046038	0.0005035770782202205	0.0005052396344534871	0.0005368736819711942	0.0005376989551075721	0.0005556113997080024	0.0005559300727570569	0.000575292956924808	0.0005750529377130829	0.0006156375604967316	0.0006141701008880103	0.06914774422159933	0.06719187256817927	-5.384693781400156e-06	-0.00014842123594199785	-5.387551377141354e-06	-0.0001485000017204252
12.043113737885237	0.000503238442607476	0.0005048995787045085	0.000536504645127155	0.0005373292442755838	0.0005552249462256241	0.0005555434140498227	0.0005748879776829577	0.000574648283285023	0.0006151938871921315	0.0006137279586292582	0.06913113831921563	0.06717573832329209	-5.330952633619563e-06	-0.0001478253134818419	-5.333785515313112e-06	-0.00014790386854529602
12.115679556440844	0.000502900979299926	0.0005045607053342498	0.000536137022815044	0.0005369609523427513	0.0005548400500736667	0.0005551583132239154	0.0005744847106478521	0.0005742453371303636	0.0006147522587417092	0.0006132878465574831	0.0691148517986699	0.06715991438747343	-5.277591078834895e-06	-0.00014722741036070353	-5.280399408317052e-06	-0.00014730575382489175
12.188682620557461	0.0005025646923408095	0.0005042230184171483	0.0005357708198037788	0.0005365940840915097	0.0005544567164382415	0.0005547747754677551	0.0005740831614499246	0.0005738441048691427	0.0006143126817039729	0.0006128497711919297	0.06909888636981326	0.06714440242209246	-5.224606413266244e-06	-0.0001466275122708055	-5.227390351456463e-06	-0.00014670564324990865
12.26212556485955	0.000502229585797758	0.0005038865220523505	0.0005354060408948026	0.000536228644336955	0.0005540749505429457	0.0005543928060072525	0.0005736833357626031	0.0005734445921642316	0.0006138751626926616	0.000612413739106506	0.06908324375662905	0.06712920410224392	-5.171995951080283e-06	-0.00014602560478056692	-5.174755657986856e-06	-0.00014610352238722535
12.336011039846525	0.0005018956637629832	0.0005035512203639052	0.0005350426909223574	0.0005358646379271224	0.0005536947576491942	0.0005540124101061393	0.0005732852393026999	0.0005730468047217312	0.0006134397083772763	0.0006119797569303036	0.06906792569737844	0.0671143211168958	-5.1197570242519225e-06	-0.00014542167333286837	-5.122492658977615e-06	-0.00014549937667829305
12.41034171198835	0.0005015629303534546	0.0005032171175009446	0.0005346807747537585	0.000535502069743256	0.0005533161430565432	0.0005536335930662925	0.0005728888778308012	0.00057265074829135	0.0006130063254836026	0.0006115478313481165	0.06905293394474174	0.06709975516902165	-5.0678869824749735e-06	-0.00014481570324488546	-5.070598703216592e-06	-0.00014489319143860813
12.485120263821853	0.0005012313897110896	0.0005028842176378757	0.000534320297289669	0.0005351409447000877	0.0005529391121030224	0.0005532563602280672	0.0005724942571516579	0.0005722564286668008	0.0006125750207942431	0.0006111179691009684	0.06903827026596088	0.06708550797574754	-5.016383193008622e-06	-0.00014420767970560466	-5.019071157067855e-06	-0.00014428495185579704
12.560349394047481	0.0005009010460029377	0.0005025525249745694	0.0005339612634643773	0.000534781267746117	0.000552563670165471	0.0005528807169706311	0.0005721013831145869	0.0005718638516861946	0.0006121458011491617	0.0006106901769866467	0.06902393644299522	0.06707158126849166	-4.965243040598501e-06	-0.00014359758777604537	-4.9679074043892935e-06	-0.00014367464298944976
12.63603181762671	0.000500571903421365	0.0005022220437365495	0.0005336036782460744	0.0005344230438638886	0.0005521898226598706	0.0005525066687122982	0.0005717102616138661	0.0005714730232324393	0.0006117186734462221	0.0006102644618602351	0.06900993427266403	0.06705797679311526	-4.914463927346586e-06	-0.00014298541238746965	-4.917104846393402e-06	-0.00014306224976927406
12.712170265880024	0.0005002439661842464	0.0005018927781751877	0.0005332475466371389	0.0005340662780702799	0.0005518175750416885	0.0005521342209108725	0.0005713208985891459	0.0005710839492336425	0.0006112936446417416	0.0006098408306346627	0.06899626556680545	0.06704469631006285	-4.864043272574149e-06	-0.00014237113833956427	-4.86666090151848e-06	-0.00014244775699354117
12.78876748658549	0.0004999172385351555	0.0005015647325678945	0.0005328928736744238	0.0005337109754167864	0.0005514469328062213	0.0005517633790639904	0.0005709333000258537	0.0005706966356635199	0.0006108707217510476	0.0006094192902812514	0.06898293215241677	0.06703174159451439	-4.813978512733293e-06	-0.00014175475030005213	-4.81657300534016e-06	-0.00014183114932848906
12.865826244077915	0.0004995917247435535	0.0005012379112183157	0.0005325396644295385	0.0005333571409898096	0.0005510779014889399	0.0005513941487094671	0.0005705474719556105	0.0005703110885418063	0.00061044991184904	0.0006089998478302716	0.06896993587182486	0.06701911443653696	-4.7642671012729405e-06	-0.00014113623280280485	-4.766838610437401e-06	-0.00014121241130661544
12.943349319348618	0.0004992674291049849	0.0005009123184565301	0.0005321879240091446	0.0005330047799109507	0.0005507104866658427	0.0005510265354256483	0.0005701634204566477	0.0005699273139346717	0.0006100312220707602	0.0006085825103715059	0.06895727858283128	0.06700681664123422	-4.714906508544725e-06	-0.00014051557024721828	-4.717455186295776e-06	-0.0001405915273259839
13.0213395101458	0.0004989443559412667	0.0005005879586392421	0.0005318376575552421	0.0005326538973373012	0.0005503446939538043	0.0005506605448317597	0.0005697811516542247	0.0005695453179551392	0.0006096146596119665	0.0006081672850548128	0.0689449621588748	0.06699485002890349	-4.665894221666817e-06	-0.00013989274689611697	-4.668420219168697e-06	-0.0001399684816479202
13.099799631075467	0.0004986225096006912	0.0005002648361499888	0.0005314888702454726	0.0005323044984617453	0.0005499805290109393	0.0005502961825882709	0.000569400671721065	0.0005691651067635118	0.0006092002317297176	0.0006077541790907077	0.06893298848919499	0.06698321643518546	-4.617227744421141e-06	-0.00013926774687496313	-4.619731211981566e-06	-0.00013934325839649875
13.178732513703073	0.0004983018944582153	0.000499942955399333	0.0005311415672934096	0.0005319565885132531	0.0005496179975369558	0.0005499334543972483	0.0005690219868777759	0.0005687866865677994	0.0006087879457429571	0.0006073431997509371	0.06892135947898839	0.06697191771123245	-4.568904597147122e-06	-0.00013864055417046883	-4.571385684223796e-06	-0.0001387158415572104
13.258141006655675	0.0004979825149156653	0.0004996223208250713	0.0005307957539488641	0.0005316101727571877	0.0005492571052735249	0.0005495723660027247	0.0005686451033932903	0.0005684100636241505	0.0006083778090331126	0.000606934354369071	0.06891007704957706	0.06696095572385519	-4.520922316634136e-06	-0.00013801115262961072	-4.5233811718351814e-06	-0.00013808621497560236
13.338027975724735	0.0004976643754019285	0.0004993029368924305	0.000530451435498183	0.0005312652564956045	0.000548897858004641	0.00054921292319106	0.0005682700275853006	0.00056803524423729	0.0006079698290446911	0.0006065276503410902	0.06889914313857254	0.06695033235569728	-4.473278455982294e-06	-0.000137379525957243	-4.475715227074059e-06	-0.0001374543623551966
13.418396303969553	0.0004973474803731638	0.0004989848080942824	0.0005301086172645617	0.0005309218450675668	0.000548540261557003	0.0005488551317913218	0.0005678967658207104	0.0005676622347609632	0.0006075640132858953	0.0006061230951259949	0.06888855970004644	0.06694004950538635	-4.42597058450964e-06	-0.00013674565771532032	-4.428385418422335e-06	-0.0001368202672567126
13.49924889182131	0.0004970318343129963	0.0004986679389513403	0.0005297673046083451	0.0005305799438494481	0.0005481843218003787	0.0005484989976756499	0.0005675253245160738	0.0005672910415983786	0.0006071603693292309	0.0006057206962464043	0.06887832870469852	0.0669301090877094	-4.378996287672347e-06	-0.000136109531322412	-4.3813893305004806e-06	-0.0001361839130974013
13.580588657187745	0.0004967174417327249	0.0004983523340123733	0.0005294275029273447	0.0005302395582552494	0.0005478300446479887	0.0005481445267596403	0.0005671557101380563	0.0005669216712026592	0.0006067589048121322	0.0006053204612891743	0.06886845214003198	0.0669205130337729	-4.332353166889083e-06	-0.00013547113005030198	-4.334724563901e-06	-0.0001355452831477838
13.662418535558457	0.0004964043071715279	0.0004980379978544144	0.0005290892176571521	0.0005299006937369163	0.0005474774360568881	0.000547791725002727	0.0005667879292038871	0.0005665541300773028	0.0006063596274375917	0.0006049223979060183	0.0688589320105199	0.06691126329117894	-4.286038839490698e-06	-0.00013483043702428033	-4.288388735132053e-06	-0.00013490436053197052
13.744741480110864	0.000496092435196668	0.0004977249350829703	0.000528752454271453	0.0005295633557846534	0.0005471265020283493	0.0005474405984085639	0.0005664219882818257	0.0005661884247766339	0.0006059625449747933	0.000604526513814132	0.06884977033779459	0.06690236182418942	-4.240050938597497e-06	-0.00013418743522131127	-4.242379476496021e-06	-0.00013426112822570446
13.827560461816718	0.0004957818304037002	0.0004974131503322335	0.0005284172182823501	0.0005292275499272505	0.0005467772486082537	0.0005470911530254172	0.0005660578939916249	0.0005658245619062752	0.0006055676652597572	0.0006041328167968313	0.06884096916081268	0.06689381061390419	-4.194387112988699e-06	-0.00013354210746779893	-4.19669443595767e-06	-0.00013361556905415461
13.910878469549415	0.0004954724974166854	0.0004971026482652991	0.0005280835152406852	0.0005288932817324056	0.0005464296818874851	0.0005467433949465591	0.0005656956530050091	0.0005654625481236171	0.0006051749961959907	0.0006037413147041945	0.06883253053604896	0.06688561165843786	-4.149045027023509e-06	-0.0001328944364389073	-4.151331277068692e-06	-0.00013296766569138863
13.9946985101918	0.000495164440888397	0.0004967934335743775	0.0005277513507363651	0.0005285605568070521	0.0005460838080023253	0.0005463973303106619	0.0005653352720461449	0.0005651023901382876	0.0006047845457551448	0.0006033520154537071	0.06882445653766707	0.06687776697309099	-4.1040223605309616e-06	-0.00013224440465707532	-4.1062876788536436e-06	-0.0001323174006587352
14.079023608744702	0.0004948576655005361	0.0004964855109810121	0.00052742073039869	0.0005282293807976898	0.0005457396331348558	0.0005460529653022011	0.0005649767578921267	0.0005647440947126373	0.0006043963219776814	0.0006029649270309237	0.06881674925771121	0.06687027859053793	-4.059316808686757e-06	-0.00013159199448997683	-4.061561335685481e-06	-0.00013166475632257757
14.163856808436103	0.0004945521759639452	0.0004961788852362999	0.0005270916598966864	0.0005278997593907195	0.0005453971635133635	0.0005457103061518611	0.0005646201173734647	0.0005643876686622217	0.0006040103329735436	0.0006025800574901305	0.06880941080629367	0.06686314856100269	-4.014926081930426e-06	-0.00013093718814941036	-4.01714995721357e-06	-0.0001310097148938122
14.24920117083096	0.0004942479770188239	0.0004958735611211079	0.0005267641449394405	0.0005275716983127778	0.0005450564054127485	0.0005453693591369405	0.0005642653573745752	0.0005640331188562903	0.0006036265869228394	0.0006021974149550145	0.06880244331178274	0.06685637895244698	-3.970847905834796e-06	-0.00013027996768916195	-3.9730512682227374e-06	-0.00013035225842525366
14.335059775941703	0.0004939450734349487	0.0004955695434463022	0.0005264381912764405	0.0005272452033310818	0.0005447173651549406	0.0005450301305817717	0.0005639124848342824	0.0005636804522182852	0.0006032450920765309	0.0006018170076193493	0.06879584892099525	0.06684997185075252	-3.927080021036162e-06	-0.00012962031500449167	-3.929263008561716e-06	-0.00012969236881096857
14.421435722339384	0.0004936434700118858	0.0004952668370529606	0.0005261138046979082	0.0005269202802537639	0.0005443800491093102	0.0005446926268581298	0.0005635615067463122	0.0005633296757263369	0.0006028658567571253	0.0006014388437476726	0.06878962979939153	0.06684392935991786	-3.883620183112429e-06	-0.0001289582118297744	-3.885782933027351e-06	-0.0001290300277843881
14.50833212726552	0.0004933431715792199	0.0004949654468126093	0.0005257909910351573	0.0005265969349302276	0.0005440444636930965	0.0005443568543856617	0.0005632124301598122	0.0005629807964137734	0.000602488889359387	0.0006010629316759925	0.06878378813126725	0.06683825360223877	-3.84046616247382e-06	-0.00012829363973680674	-3.842608811256611e-06	-0.00012836521691642067
14.595752126744532	0.0004930441829967674	0.0004946653776274398	0.0005254697561609252	0.0005262751732514882	0.0005437106153718281	0.0005440228196323052	0.0005628652621798555	0.0005626338213696277	0.0006021141983510437	0.0006006892798124818	0.06877832611996469	0.06683294671851006	-3.797615744277876e-06	-0.00012762658013372452	-3.7997384276337864e-06	-0.0001276979176142029
14.683698875697011	0.0004927465091548082	0.0004943666344305448	0.000525150105989738	0.0005259550011505329	0.0005433785106597565	0.0005436905291147246	0.0005625200099679667	0.0005622887577391588	0.0006017417922735132	0.0006003178966381955	0.0687732459880593	0.06682801086821778	-3.755066728311062e-06	-0.00012695701426274075	-3.7571695811811946e-06	-0.00012702811111905965
14.772175548053516	0.0004924501549743045	0.0004940692221861435	0.0005248320464782536	0.0005256364246026714	0.0005430481561202877	0.0005433599893987398	0.0005621766807426416	0.0005619456127243695	0.0006013716797426287	0.0005999487907077864	0.06876854997757509	0.0668234482297388	-3.712816928907233e-06	-0.00012628492319910478	-3.7149000854715813e-06	-0.00012635577850549085
14.861185336869132	0.0004921551254071318	0.0004937731458898154	0.0005245155836256254	0.0005253194496258971	0.0005427195583664221	0.0005430312070997681	0.0005618352817798806	0.0005616043935845344	0.0006010038694493781	0.0005995819706502343	0.0687642403501855	0.06681926100053928	-3.6708641748244702e-06	-0.0001256102878486598	-3.672927768505821e-06	-0.0001256809006784515
14.95073145443871	0.0004918614254363061	0.000493478410568734	0.0005242007234738618	0.0005250040822812518	0.0005423927240611987	0.0005427041888832671	0.0005614958204137248	0.000561265107636736	0.0006006383701606531	0.0005992174451695862	0.06876031938742397	0.06681545139737952	-3.6292063091687525e-06	-0.00012493308894682975	-3.6312504726378897e-06	-0.00012500345837263005
15.040817132412794	0.0004915690600762131	0.0004931850212819001	0.0005238874721081865	0.000524690328673189	0.0005420676599181403	0.00054237894146518	0.0005611583040367945	0.0005609277622564016	0.0006002751907200005	0.0005988552230456949	0.06875678939089705	0.06681202165652106	-3.587841189289006e-06	-0.00012425330705699567	-3.5898660544686142e-06	-0.00012432343215057484
15.131445621914246	0.0004912780343728406	0.0004928929831203796	0.0005235758356574108	0.0005243781949499427	0.0005417443727017058	0.0005420554716123885	0.0005608227401008395	0.000560592364877846	0.0005999143400483884	0.0005984953131349776	0.06875365268249423	0.06680897403393278	-3.5467666866621783e-06	-0.00012357092256765068	-3.5487723847342154e-06	-0.0001236408024002239
15.222620193655578	0.0004909883534040136	0.0004926023012075441	0.0005232658202943025	0.000524067687303905	0.0005414228692277503	0.0005417337861431715	0.0005604891361172944	0.0005602589229948263	0.0005995558271449817	0.0005981377243711784	0.06875091160461089	0.06680631080550058	-3.5059806868099723e-06	-0.00012288591569165064	-3.50796734821697e-06	-0.0001229555493336698
15.31434413805701	0.000490700022279626	0.0004923129806993068	0.0005229574322359589	0.0005237588119719974	0.0005411031563639816	0.0005414138919276634	0.0005601574996578338	0.0005599274441610948	0.0005991996610879204	0.0005977824657661379	0.06874856852036483	0.0668040342672438	-3.4654810892108083e-06	-0.00012219826646424348	-3.4674488436593418e-06	-0.00012226765298554987
15.406620765365147	0.0004904130461418802	0.0004920250267843693	0.0005226506777441854	0.0005234515752360543	0.0005407852410304304	0.0005410957958883218	0.0005598278383549415	0.0005595979359909645	0.0005988458510351153	0.0005974295464105768	0.06874662581382125	0.06680214673553032	-3.4252658071840317e-06	-0.00012150795474101528	-3.4272147836585977e-06	-0.00012157709321106158
15.499453405772549	0.0004901274301655247	0.0004917384446844605	0.0005223455631258785	0.0005231459834232043	0.0005404691301999181	0.0005407795050003969	0.000559500159902479	0.0005592704061598747	0.0005984944062250461	0.0005970789754748826	0.06874508589020994	0.06680065054729435	-3.3853327678031765e-06	-0.0001208149601961972	-3.3872630945575195e-06	-0.00012088384968365895
15.592845409537835	0.0004898431795580938	0.0004914532396545884	0.0005220420947334094	0.0005228420429062603	0.0005401548308985347	0.0005404650262924093	0.0005591744720562671	0.0005589448624049683	0.0005981453359775741	0.0005967307622099133	0.06874395117616344	0.06679954806025731	-3.345679911792316e-06	-0.00012011926232041725	-3.34759171636027e-06	-0.00012018790189358142
15.686800147106629	0.0004895602995601507	0.0004911694169832804	0.0005217402789650125	0.0005225397601041075	0.0005398423502061188	0.0005401523668466287	0.0005588507826346688	0.0005586213125256729	0.000597798649694763	0.0005963849159478039	0.0687432241199437	0.06679884165315603	-3.3063051934466986e-06	-0.00011942084041947909	-3.308198602654331e-06	-0.00011948922914634119
15.781321009233178	0.0004892787954455295	0.0004908869819928381	0.0005214401222651792	0.0005222391414821005	0.0005395316952567426	0.0005398415337995596	0.0005585290995191809	0.0005582997643842869	0.0005974543568617074	0.0005960414461027849	0.06874290719167565	0.06679853372596473	-3.267206580536905e-06	-0.00011871967361239133	-3.2690817204938417e-06	-0.00011878781056047505
15.87641140710273	0.0004889986725215821	0.0004906059400395846	0.0005211416311250505	0.0005219401935524587	0.0005392228732392012	0.0005395325343424303	0.0005582094306550273	0.0005579802259065731	0.0005971124670473723	0.0005957003621720107	0.06874300288358397	0.06679862670012872	-3.2283820541943557e-06	-0.00011801574082864752	-3.2302390503072265e-06	-0.00011808362506519898
15.972074772454643	0.0004887199361294237	0.0004903262965141199	0.0005208448120828201	0.0005216429228746728	0.0005389158913975123	0.0005392253757216924	0.0005578917840517683	0.0005576627050823626	0.0005967729899054473	0.0005953616737364013	0.06874351371023471	0.0667991230187959	-3.1898296088232747e-06	-0.0001173090208065608	-3.191668585794411e-06	-0.00011737665139845144
16.06831455770623	0.0004884425916441853	0.0004900480568415762	0.0005205496717241405	0.0005213473360559091	0.0005386107570314142	0.0005389200652395194	0.0005575761677839102	0.00055734720996616	0.0005964359351752049	0.0005950253904614886	0.06874444220877324	0.06680002514705219	-3.151547252043009e-06	-0.0001165994920924035	-3.1533683338795526e-06	-0.00011666686810637983
16.165134236077357	0.00048816664447525875	0.000489771226481868	0.0005202562166825237	0.0005210534397514153	0.0005383074774968696	0.0005386166102543085	0.0005572625899915167	0.0005570337486777537	0.0005961013126823693	0.0005946915220982704	0.06874579093917231	0.06680133557216172	-3.1135330045531547e-06	-0.0001158871330369099	-3.1153363145709594e-06	-0.00011595425353955191
16.262537301715792	0.0004878921000665548	0.0004894958109299601	0.0005199644536397583	0.000520761240664943	0.0005380060602065824	0.0005383150181811995	0.0005569510588808439	0.0005567223294028437	0.0005957691323400022	0.00059436007848409	0.06874756248448863	0.06680305680380641	-3.075784900046386e-06	-0.00011517192179345825	-3.0775705608730546e-06	-0.00011523878585126268
16.36052726982327	0.0004876189638967539	0.0004892218157161204	0.0005196743893263212	0.0005204707455491579	0.0005377065126305103	0.0005380152964925852	0.0005566415827249605	0.0005564129603936636	0.0005954394041493925	0.0005940310695435064	0.06874975945110341	0.06680519137433316	-3.0383009851494766e-06	-0.00011445383631723816	-3.0400691187312985e-06	-0.00011452044299668784
16.459107676782416	0.00048734724147956335	0.0004889492464061851	0.0005193860305218018	0.0005201819612060655	0.0005374088422963869	0.0005377174527186354	0.0005563341698643922	0.0005561056499696171	0.0005951121382009589	0.0005937045052891894	0.06875238446897955	0.0668077418390006	-3.001079319304902e-06	-0.00011373285436186431	-3.00283004690512e-06	-0.00011379920272933108
16.55828208028434	0.0004870769383639746	0.0004886781086018233	0.0005190993840553184	0.0005198948944874363	0.0005371130567902509	0.0005374214944478241	0.0005560288287077664	0.0005558004065179194	0.0005947873446751658	0.0005933803958228191	0.06875544019193223	0.0668107107762305	-2.964117974675433e-06	-0.00011300895347743367	-2.9658514168881198e-06	-0.00011307504259955303
16.658054059457015	0.00048680806013452613	0.0004884084079408006	0.0005188144568059531	0.0005196095522952365	0.000536819163756979	0.0005371274293274631	0.0005557255677324628	0.000555497238494247	0.0005944650338434493	0.0005930587513359993	0.06875892929787343	0.0668141007878622	-2.9274150360825493e-06	-0.00011228211100915153	-2.9291313128295728e-06	-0.00011234793995264225
16.758427214994473	0.000486540612411559	0.00048814015009724835	0.0005185312557031788	0.0005193259415820604	0.0005365271709008223	0.0005368352650642383	0.0005554243954852739	0.0005551961544233912	0.0005941452160691488	0.0005927395821111783	0.06876285448908755	0.06681791449941067	-2.8909686008893494e-06	-0.00011155230409436168	-2.892667831426877e-06	-0.0001116178719260813
16.859405169286727	0.0004862746008514888	0.0004878733407819358	0.0005182497877272968	0.0005190440693515732	0.0005362370859859546	0.0005365450094247576	0.0005551253205830754	0.0005548971628999249	0.0005938279018084637	0.0005924228985225886	0.0687672184925018	0.06682215456032421	-2.8547767789307253e-06	-0.00011081950966077003	-2.856459081857464e-06	-0.00011088481544799245
16.960991566550526	0.0004860100311470608	0.00048760798574253706	0.000517970059909875	0.0005187639426589472	0.0005359489168370175	0.0005362566702360954	0.0005548283517134936	0.000554600272588871	0.0005935131016114043	0.0005921087110371856	0.06877202405994823	0.06682682364425656	-2.818837692414051e-06	-0.00011008370442412707	-2.8205031856712477e-06	-0.0001101487472344731
17.063190072960847	0.0004857469090276277	0.0004873440907639096	0.000517692079334197	0.0005184855686113158	0.0005356626713396816	0.0005359702553863547	0.000554533497635598	0.000554305492226382	0.0005932008261227712	0.0005917970302156125	0.06877727396844992	0.06683192444932491	-2.7831494758328787e-06	-0.00010934486488577144	-2.784798276709525e-06	-0.00010940964378722273
17.166004376783235	0.00048548524025941096	0.0004870816616683662	0.0005174158531357048	0.0005182089543682206	0.0005353783574412041	0.0005356857728252237	0.0005542407671805826	0.0005540128306204262	0.0005928910860831336	0.0005914878667131661	0.06878297102049367	0.06683745969838781	-2.7477102758914802e-06	-0.00010860296733081198	-2.7493425010303822e-06	-0.00010866748139191917
17.26943818850684	0.00048522503064577557	0.00048682070431595664	0.0005171413885024537	0.0005179341071420688	0.0005350959831509993	0.000535403230564546	0.0005539501692524676	0.0005537222966514803	0.0005925838923298293	0.0005911812312807785	0.06878911804431699	0.06684343213931536	-2.7125182514055324e-06	-0.00010785798782565748	-2.7141340168080827e-06	-0.00010792223611556795
17.37349524097843	0.000484966286027501	0.0004865612246047426	0.0005168686926755739	0.0005176610341985919	0.0005348155565412098	0.000535122636678892	0.0005536617128288059	0.0005534338992732324	0.0005922792557979677	0.0005908771347660105	0.06879571789418754	0.06684984454527294	-2.6775715732171163e-06	-0.00010710990221528272	-2.6791709942445945e-06	-0.00010717388380378223
17.478179289537028	0.0004847090122830595	0.00048630322847108515	0.0005165977729497254	0.000517389742857314	0.0005345370857472901	0.0005348439993061422	0.0005533754069613965	0.0005531476475132926	0.0005919771875214587	0.0005905755881140608	0.06880277345070536	0.06685669971499655	-2.6428684241140525e-06	-0.000106358686121244	-2.6444516154923957e-06	-0.0001064224000787567
17.583494112149474	0.0004844532153288892	0.00048604672188992394	0.0005163286366735724	0.0005171202404920179	0.0005342605789685892	0.0005345673266480699	0.0005530912607770046	0.0005528635504739092	0.0005916776986340393	0.0005902766023687814	0.06881028762107787	0.066864000473083	-2.6084069987370936e-06	-0.00010560431493913947	-2.609974074569473e-06	-0.00010566776033715808
17.689443509546752	0.0004841989011196761	0.00048579171087506607	0.0005160612912502483	0.000516852534531221	0.0005339860444689465	0.0005342926269709355	0.000552809283478097	0.0005525816173326954	0.0005913808003703245	0.0005899801886737097	0.06881826333943793	0.06687174967027575	-2.5741855035074993e-06	-0.00010484676383638869	-2.575736577269984e-06	-0.00010490993974728025
17.79603130536116	0.00048394607564863093	0.000485538201479471	0.0005157957441378312	0.0005165866324586526	0.0005337134905772872	0.0005340199086060835	0.0005525294843435755	0.0005523018573433635	0.0005910865040668644	0.0005896863582731132	0.06882670356713586	0.06687995018375986	-2.5402021565411673e-06	-0.00010408600774987342	-2.5417373410848917e-06	-0.00010414891324682374
17.90326134626431	0.00048369474494777725	0.0004852861997955441	0.0005155320028498293	0.0005163225418137381	0.0005334429256882297	0.0005337491799505491	0.0005522518727295253	0.0005520242798364689	0.0005907948211632202	0.0005893951225130462	0.06883561129303811	0.06688860491746046	-2.50645518753978e-06	-0.00010332202138246815	-2.507974595104389e-06	-0.00010338465553987042
18.011137502105942	0.0004834449150882329	0.00048503571195542857	0.0005152700749556639	0.0005160602701920897	0.000533174358262699	0.0005334804494676701	0.0005519764580699774	0.0005517488942201606	0.0005905057632030503	0.0005891064928424235	0.0688449895338514	0.06689771680233568	-2.472942837742232e-06	-0.00010255477920191602	-2.474446579957615e-06	-0.0001026171410954263
18.119663666053608	0.0004831965921804946	0.00048478674413129404	0.0005150099680811541	0.000515799825245993	0.0005329077968285402	0.0005332137256877021	0.0005517032498776627	0.0005514757099809405	0.000590219341835207	0.0005888204808140985	0.0688548413344278	0.06690728879669258	-2.4396633598365927e-06	-0.00010178425543772018	-2.441151547720715e-06	-0.00010184634414413252
18.228843754733095	0.00048294978237473286	0.0004845393025356413	0.0005147516899090207	0.0005155412146849116	0.0005326432499811483	0.000532949017208447	0.000551432257744792	0.000551204736684434	0.0005899355688148561	0.0005885370980859668	0.06886516976807565	0.06691732388648665	-2.406615017841278e-06	-0.00010101042407770211	-2.4080877618140595e-06	-0.00010107223867532322
18.338681708369887	0.00048270449186107875	0.0004842933934215948	0.0005144952481793794	0.0005152844462759875	0.0005323807263840997	0.0005326863326958835	0.0005511634913438403	0.0005509359839761665	0.0005896544560046055	0.000588256356422076	0.06887597793689786	0.06692782508563604	-2.3737960870686206e-06	-0.0001002332588667526	-2.375253496952369e-06	-0.00010029479843545741
18.44918149093129	0.0004824607268699159	0.0004840490230832052	0.0005142406506902467	0.0005150295278445469	0.0005321202347697877	0.000532425680884804	0.0005508969604283323	0.0005506694615823504	0.0005893760153756425	0.0005879782676937493	0.06888726897210418	0.06693879543634296	-2.34120485402816e-06	-9.945273330362603e-05	-2.3426470390501726e-06	-9.951399692470497e-05
18.56034709026951	0.00048221849367217906	0.0004838061978557521	0.0005139879052980498	0.0005147764672746168	0.0005318617839400719	0.0005321670705794627	0.0005506326748336481	0.0005504051793106805	0.0005891002590088969	0.0005877028438807307	0.06889904603434954	0.06695023800940657	-2.3088396163325337e-06	-9.866882063791493e-05	-2.310266685129868e-06	-9.872980739439319e-05
18.672182518265565	0.00048197779857964753	0.0004835649241160495	0.000513737019918142	0.00051452527250944	0.0005316053827669286	0.0005319105106542261	0.00055037064447783	0.0005501431470511404	0.0005888271990962113	0.0005874300970723342	0.06891131231406153	0.0669621559045562	-2.2766986826272193e-06	-9.78814938675382e-05	-2.2781107432518974e-06	-9.794220284421729e-05
18.784691810974078	0.0004817386479452469	0.0004833252082827525	0.0005134880025253242	0.0005142759515520014	0.0005313510401931139	0.0005316560100542354	0.0005501108793624083	0.000549883374776819	0.0005885568479415313	0.0005871600394686191	0.06892407103178702	0.06697455225077813	-2.244780372519413e-06	-9.709072573640953e-05	-2.2461775324457943e-06	-9.71511560201449e-05
18.897879028768923	0.00048150104816334756	0.000483087056816665	0.0005132408611543633	0.0005140285124655521	0.0005310987652328256	0.0005314035777960682	0.0005498533895732204	0.000549625872544727	0.0005882892179621016	0.0005868926833815676	0.0689373254385306	0.06698743020664369	-2.213083016474812e-06	-9.629648873080154e-05	-2.2144653826030626e-06	-9.635663941047479e-05
19.01174825648978	0.0004812650056700728	0.00048285047622105554	0.0005129956039005324	0.0005137829633741499	0.0005308485669723861	0.0005311532229684213	0.0005495981852812607	0.0005493706504966419	0.0005880243216896948	0.0005866280412362935	0.06895107881610302	0.06700079296065524	-2.1816049557638398e-06	-9.549875507731953e-05	-2.182972634416462e-06	-9.555862524382452e-05
19.126303603589555	0.00048103052694359685	0.0004826154730419645	0.0005127522389201357	0.0005135393124631906	0.0005306004545709141	0.0005309049547327828	0.0005493452767435224	0.0005491177188599423	0.0005877621717718333	0.0005863661255722479	0.06896533447748127	0.06701464373158694	-2.1503445423831473e-06	-9.469749674029249e-05	-2.1516976393201603e-06	-9.475708548686845e-05
19.241549204282624	0.000480797618504458	0.00048238205386852585	0.0005125107744310593	0.0005132975679799569	0.0005303544372610216	0.0005306587823241266	0.0005490946743038583	0.0005488670879484647	0.0005875027809730483	0.000586106949044456	0.06898009576715142	0.06702898576882851	-2.119300138936353e-06	-9.389268541701301e-05	-2.1206387593578936e-06	-9.395199183939718e-05
19.357489217694134	0.0004805662869158672	0.0004821502253332843	0.0005122712187133106	0.0005130577382341709	0.0005301105243495105	0.0005304147150516111	0.000548846388393852	0.0005486187681633698	0.0005872461621761447	0.0005858505244247646	0.06899536606148716	0.06704382235273904	-2.0884701186062865e-06	-9.308429253687689e-05	-2.0897943671495736e-06	-9.314331573323509e-05
19.474127828010037	0.0004803365387840181	0.0004819199941125127	0.0005120335801095744	0.0005128198315985437	0.0005298687252180734	0.0005301727622992784	0.0005486004295336951	0.0005483727699940133	0.0005869923283834797	0.0005855968646031005	0.06901114876910541	0.06705915679500764	-2.0578528650621805e-06	-9.227228925792752e-05	-2.0591628458110564e-06	-9.233102832902074e-05
19.59146924462811	0.0004801083807584014	0.0004816913669265367	0.0005117978670257661	0.0005125838565093407	0.0005296290493240091	0.0005299329335267698	0.0005483568083330774	0.0005481291040188291	0.0005867412927182655	0.0005853459825887536	0.0690274473312467	0.06707499243900605	-2.027446772363828e-06	-9.14566464628036e-05	-2.028742588854396e-06	-9.151510051232103e-05
19.709517702309874	0.00047988181953212286	0.0004814643505400612	0.000511564087931601	0.0005123498214669475	0.0005293915062009439	0.0005296952382700461	0.0005481155354920877	0.000547887780906229	0.0005864930684258868	0.0005850978915116716	0.0690442652221411	0.06709133266016605	-1.9972502449004323e-06	-9.063733475653257e-05	-1.9985320001271283e-06	-9.069550289111938e-05
19.828277461333414	0.0004796568618422188	0.0004812389517624948	0.0005113322513611585	0.0005121177350364435	0.0005291561054595592	0.0005294596861421156	0.0005478766218021273	0.000547648811415503	0.0005862476688752325	0.0005848526046237751	0.069061605949403	0.0671081808663378	-1.9672616973255563e-06	-8.981432446385218e-05	-1.9685294937372456e-06	-8.98722057931095e-05
19.94775280764713	0.0004794335144699769	0.00048101517744828003	0.0005111023659134547	0.0005118876058481772	0.0005289228567883262	0.0005292262868337687	0.0005476400781468276	0.0005474122063977385	0.0005860051075600455	0.0005846101353002831	0.06907947305441403	0.0671255404981794	-1.937479554459543e-06	-8.898758562504716e-05	-1.93873349397123e-06	-8.904517926185129e-05
20.067948053024427	0.00047921178424126053	0.0004807930344972278	0.0005108744402530306	0.000511659442598355	0.0005286917699542553	0.0005289950501143258	0.0005474059155029868	0.0005471779767967468	0.0005857653981002972	0.0005843704970410666	0.06909787011270695	0.06714341502952736	-1.907902251223597e-06	-8.81570879932847e-05	-1.9091424352190266e-06	-8.821439305387035e-05
20.188867535219305	0.0004789916780268309	0.00048057252985484735	0.0005106484831105303	0.0005114332540496277	0.0005284628548036452	0.000528765985832387	0.0005471741449415141	0.0005469461336500009	0.0005855285542435684	0.0005841337034720091	0.06911680073437751	0.06716180796778848	-1.8785282325651902e-06	-8.732280103135315e-05	-1.879754761900318e-06	-8.737981663545225e-05
20.31051561812294	0.00047877320274267784	0.0004803536705126874	0.0005104245032832997	0.0005112090490316902	0.0005282361212628491	0.0005285391039165972	0.0005469447776283852	0.0005467166880895872	0.0005852945898664613	0.000583899768346395	0.0691362685644762	0.06718072285433038	-1.8493559533843372e-06	-8.648469390849789e-05	-1.8505689283947017e-06	-8.654141917964486e-05
20.432896691921076	0.00047855636535034215	0.0004801364635086688	0.0005102025096359778	0.0005109868364418794	0.0005280115793390397	0.0005283144143764109	0.0005467178248256088	0.0005464896513431626	0.0005850635189760165	0.0005836687055463049	0.06915627728342728	0.06720016326487806	-1.8203838784637723e-06	-8.564273549718782e-05	-1.8215833989662297e-06	-8.56991695626641e-05
20.55601517325261	0.0004783411728572552	0.0004799209159274333	0.0005099825111011081	0.000510766625245788	0.0005277892391209934	0.0005280919273028764	0.0005464932978922062	0.0005462650347349328	0.0005848353557111618	0.0005834405290840426	0.06917683060743149	0.06722013280991772	-1.7916104823813457e-06	-8.479689436917404e-05	-1.792796647675371e-06	-8.485303636018848e-05
20.679875505368887	0.00047812763231706536	0.0004797070349006799	0.0005097645166797452	0.0005105484244778753	0.0005275691107798744	0.0005278716528694194	0.0005462712082852036	0.0005460428496866309	0.0005846101143441731	0.0005832152531035699	0.0691979322888952	0.0672406351351016	-1.7630342494458391e-06	-8.39471387926588e-05	-1.7642071583248015e-06	-8.400298784472238e-05
20.804482158294064	0.0004779157508299791	0.00047949482760751655	0.0005095485354420736	0.0005103322432420908	0.0005273512045700353	0.0005276536013326419	0.0005460515675606345	0.0005458231077185188	0.0005843878092821558	0.000582992891881967	0.06921958611685157	0.06726167392166417	-1.7346536736288776e-06	-8.30934367289371e-05	-1.7358134243826429e-06	-8.314899198190451e-05
20.92983962898646	0.0004777055355430943	0.0004792843012748025	0.0005093345765280269	0.0005101180907124994	0.0005271355308298178	0.0005274377830331244	0.0005458343873745528	0.0005456058204503914	0.0005841684550685457	0.0005827734598309088	0.06924179591739503	0.06728325288684013	-1.7064672584877344e-06	-8.223575582860798e-05	-1.7076139489035323e-06	-8.229101642678871e-05
21.055952441500814	0.0004774969936507439	0.0004790754631775062	0.0005091226491479232	0.0005099059761339177	0.0005269220999823727	0.0005272242083962439	0.0005456196794840637	0.000545390999602601	0.0005839520663846335	0.0005825569714981644	0.06926456555411412	0.06730537578428863	-1.678473517089437e-06	-8.137406342800801e-05	-1.6796072444583664e-06	-8.14290285204855e-05
21.18282514715158	0.00047729013239483637	0.0004788683206390501	0.0005089127625830963	0.0005096959088225514	0.0005267109225364803	0.0005270128879329946	0.00054540745574836	0.0005451786569970871	0.0005837386580511035	0.0005823434415691123	0.06928789892853612	0.0673280464045255	-1.6506709719374749e-06	-8.050832654572793e-05	-1.6517918330588403e-06	-8.05629952864012e-05
21.31046232467717	0.00047708495906520287	0.0004786628810316734	0.0005087049261865414	0.0005094878981666476	0.0005265020090873877	0.0005268038322408246	0.0005451977281297812	0.0005449688045584272	0.0005835282450296026	0.0005821328848682826	0.06931179998058229	0.067351268575358	-1.623058154907181e-06	-7.963851187882398e-05	-1.6241662460962994e-06	-7.96928834267685e-05
21.438868580405217	0.0004768814809999418	0.00047845915177678605	0.0005084991493835621	0.0005092819536271424	0.0005262953703176492	0.0005265970520044751	0.0005449905086948738	0.0005447614543148904	0.0005833208424243188	0.0005819253163609111	0.06933627268901708	0.0673750461623293	-1.5956336071837156e-06	-7.876458579997303e-05	-1.5967290242710486e-06	-7.881865931955168e-05
21.568048548418737	0.0004766797055857679	0.0004782571403453291	0.0005082954416724256	0.0005090780847383251	0.0005260910169979788	0.0005263925579968336	0.0005447858096154719	0.0005445566183995121	0.000583116465483591	0.0005817207511545214	0.06936132107191345	0.06739938306916643	-1.5683958791679574e-06	-7.788651435265692e-05	-1.569478717506484e-06	-7.794028901357553e-05
21.69800689072348	0.0004764796402583655	0.00047805685425813746	0.0005080938126250298	0.0005088763011085049	0.0005258889599881153	0.0005261903610797978	0.0005445836431697904	0.0005443543090511768	0.0005829151296015335	0.0005815192045005273	0.0693869491871159	0.06742428323823216	-1.5413435304209924e-06	-7.700426324762366e-05	-1.5424138848883773e-06	-7.705773822538897e-05
21.828748297416116	0.0004762812925027419	0.00047785830108630644	0.0005078942718875681	0.000508676612420685	0.0005256892102376931	0.0005259904722051455	0.0005443840217435308	0.0005441545386157194	0.0005827168503196906	0.0005813206917958536	0.06941316113272265	0.06744975065099165	-1.514475129592123e-06	-7.61177978595845e-05	-1.5155330946002576e-06	-7.617097233565684e-05
21.960277486853503	0.00047608466985358297	0.00047766148845155865	0.0005076968291812076	0.0005084790284332441	0.0005254917787871254	0.0005257929024154174	0.0005441869578309998	0.0005439573195470351	0.0005825216433287037	0.0005811252285845825	0.06943996104756234	0.06747578932847663	-1.4877892543512135e-06	-7.522708322302285e-05	-1.4888349238466499e-06	-7.527995638492713e-05
22.092599205822967	0.000475889779895611	0.00047746642402661315	0.0005075014943027712	0.0005082835589806236	0.0005252966767684957	0.0005255976628448091	0.000543992464036244	0.0005437626644082036	0.000582329524470011	0.0005809328305596212	0.069467353111687	0.06750240333175866	-1.461284491317133e-06	-7.433208402816971e-05	-1.462317958784553e-06	-7.438465506971748e-05
22.225718229713628	0.00047569663026394645	0.0004772731155355579	0.0005073082771254332	0.000508090213974025	0.000525103915406463	0.0005254047647200743	0.0005438005530741954	0.0005435705858726336	0.0005821405097375636	0.0005807435135643919	0.0694953415468534	0.06752959676243478	-1.4349594359874991e-06	-7.343276461713177e-05	-1.4359807944566531e-06	-7.348503273875429e-05
22.359639362688714	0.00047550522864447074	0.0004770815707542257	0.0005071171875994082	0.0005078990034021113	0.0005249135060191731	0.0005252142193614361	0.0005436112377718372	0.0005433810967252091	0.0005819546152795684	0.0005805572935945443	0.06952393061704919	0.06755737376310474	-1.4088126926697225e-06	-7.252908897974197e-05	-1.4098220347202005e-06	-7.258105338868448e-05
22.494367437858962	0.00047531558277419096	0.0004768917975105721	0.0005069282357526663	0.0005077099373317187	0.0005247254600191853	0.000525026038183513	0.0005434245310693759	0.0005431942098634682	0.0005817718574002551	0.0005803741867996962	0.06955312462897298	0.06758573851788013	-1.382842874421376e-06	-7.162102074988186e-05	-1.3838402921873775e-06	-7.167268066043953e-05
22.629907317457054	0.00047512770044160613	0.0004767038036850513	0.0005067414316916345	0.0005075230259085703	0.000524539788914403	0.0005248402326962491	0.0005432404460214351	0.0005430099382987729	0.0005815922525616657	0.0005801942094851878	0.06958292793257813	0.06761469525287066	-1.3570486029762518e-06	-7.070852320094356e-05	-1.3580341881478872e-06	-7.075987783468352e-05
22.766263893012997	0.0004749415894870804	0.00047651759721100323	0.0005065567856019254	0.000507338279358006	0.0005243565043090241	0.0005246568145058637	0.0005430589957982597	0.0005428282951575176	0.0005814158173854705	0.0005800173781138745	0.06961334492157284	0.06764424823670143	-1.3314285086634802e-06	-6.979155924115299e-05	-1.3324023524958779e-06	-6.984260782721963e-05
22.903442085530802	0.0004747572578032132	0.0004763331860750374	0.0005063743077490639	0.0005071557079857137	0.0005241756179044968	0.0005244757953158056	0.0005428801936869418	0.000542649293682339	0.0005812425686548108	0.0005798437093079335	0.06964438003396252	0.06767440178102652	-1.3059812303719675e-06	-6.887009141073874e-05	-1.3069434236837561e-06	-6.892083318595088e-05
23.041446845665973	0.0004745747133352122	0.00047615057831741593	0.0005061940084792127	0.0005069753221784665	0.0005239971415004828	0.000524297186927718	0.00054270405309265	0.0005424729472333391	0.00058107252331616	0.0005796732198506962	0.06967603775259082	0.06770516024104935	-1.2807054154526012e-06	-6.794408187614509e-05	-1.2816560486384864e-06	-6.799451608549556e-05
23.180283153904217	0.00047439396408127345	0.0004759697820324498	0.000506015898219929	0.0005067971324048759	0.000523821086995845	0.0005241210012424223	0.0005425305875398892	0.0005422992692893357	0.0005809056984812246	0.0005795059266885149	0.06970832260567218	0.06773652801605436	-1.2555997196683766e-06	-6.701349242632659e-05	-1.25653888269784e-06	-6.706361832316265e-05
23.31995602074116	0.0004742150180929573	0.000475790805368885	0.0005058399874809021	0.0005066211492161432	0.00052364746638963	0.0005239472502609025	0.0005423598106737634	0.0005421282734491162	0.0005807421114288531	0.000579341846932644	0.06974123916736014	0.0677685095499443	-1.2306628071299952e-06	-6.607828446869579e-05	-1.231590589552932e-06	-6.612810131488567e-05
23.460470486863187	0.00047403788347557033	0.0004756136565303013	0.0005056662868547201	0.0005064473832468268	0.0005234762917820759	0.0005237759460853107	0.0005421917362612626	0.0005419599734327156	0.00058058177960699	0.0005791809978611542	0.06977479205829654	0.06780110933178407	-1.2058933502171517e-06	-6.513841902365536e-05	-1.206809841170593e-06	-6.518792609000457e-05
23.60183162332936	0.0004738625683885521	0.00047543834377550894	0.0005054948070176334	0.000506275845215612	0.000523307575375624	0.0005236071009199791	0.0005420263781925641	0.0005417943830827059	0.000580424720634644	0.000579023396920875	0.06980898594618813	0.06783433189635474	-1.181290029526709e-06	-6.419385672086497e-05	-1.1821953177361226e-06	-6.424305328733837e-05
23.744044531754422	0.0004736890810458554	0.00047526487541894473	0.0005053255587303262	0.0005061065459260925	0.0005231413294759461	0.0005234407270724459	0.0005418637504823469	0.0005416315163655073	0.0005802709523038918	0.0005788690617293577	0.06984382554638281	0.06786818182471696	-1.1568515337974546e-06	-6.324455779423144e-05	-1.1577457075860696e-06	-6.329344315036955e-05
23.887114344492932	0.00047351742971633984	0.000475093259831079	0.0005051585528387032	0.0005059394962675579	0.0005229775664929823	0.000523276836954492	0.0005417038672711278	0.0005414713873727059	0.0005801204925819055	0.0005787180100768724	0.0698793156224512	0.06790266374477057	-1.1325765598491685e-06	-6.229048207712085e-05	-1.1334597071366737e-06	-6.233905552212315e-05
24.031046224824397	0.00047334762272416053	0.0004749235054388187	0.0005049938002746823	0.000505774707215793	0.000522816298941993	0.0005231154430831937	0.0005415467428266152	0.0005413140103224047	0.0005799733596130136	0.0005785702599284316	0.06991546098678246	0.06793778233184307	-1.1084638125184385e-06	-6.133158899802871e-05	-1.1093360208298732e-06	-6.137984984119771e-05
24.175845367139747	0.0004731796684491596	0.00047475562072591293	0.0005048313120569847	0.0005056121898338791	0.0005226575394446198	0.0005229565580819807	0.000541392391545071	0.0005411593995605717	0.0005798295717207842	0.0005784258294258386	0.06995226650119009	0.0679735423092641	-1.0845120046018477e-06	-6.0367837575736605e-05	-1.0853733610738901e-06	-6.041578513697743e-05
24.32151699712871	0.0004730135753272618	0.00047458961423336375	0.0005046710992919532	0.0005054519552730098	0.0005225013007299621	0.0005228001946817132	0.0005412408279527023	0.0005410075695624236	0.000579689147410145	0.0005782847368897698	0.06998973707751398	0.06800994844896824	-1.0607198567763945e-06	-5.939918641392761e-05	-1.0615704481573614e-06	-5.9446820023748015e-05
24.468066371968433	0.0004728493518508729	0.00047442549455983807	0.0005045131731743588	0.0005052940147733144	0.0005223475956356668	0.0005226463657217706	0.0005410920667070638	0.000540858534933815	0.0005795521053695287	0.0005781470008218852	0.07002787767825479	0.06804700557208747	-1.0370860975450653e-06	-5.842559369655109e-05	-1.0379260102018513e-06	-5.84729126965472e-05
24.61549878051318	0.00047268700656927926	0.00047426327036208433	0.0005043575449882342	0.0005051383796646877	0.0005221964371090287	0.0005224950841511506	0.0005409461225984798	0.0005407123104126521	0.0005794184644730535	0.0005780126399069675	0.07006669331718615	0.06808471854956887	-1.0136094631802393e-06	-5.744701718317369e-05	-1.0144387831028702e-06	-5.74940209263769e-05
24.763819543485244	0.00047252654808904796	0.0004741029503553451	0.0005042042261076999	0.0005049850613676297	0.0005220478382081045	0.0005223463630295828	0.0005408030105514837	0.0005405689108703209	0.0005792882437827275	0.0005778816730150932	0.07010618906000408	0.06812309230279039	-9.902886976445417e-07	-5.6463414203108964e-05	-9.911075104515957e-07	-5.651010205437457e-05
24.91303401366693	0.00047236798507443404	0.00047394454331378184	0.0005040532279978127	0.0005048340713940967	0.0005219018121028435	0.000522200215528658	0.0005406627456262792	0.0005404283513131389	0.0005791614625506956	0.0005777541192038344	0.07014637002496633	0.0681621318041926	-9.671225525368504e-07	-5.5474741650657355e-05	-9.679309434804453e-07	-5.552111298705309e-05
25.063147576093755	0.0004722113262477845	0.0004737880580708928	0.0005039045622154124	0.0005046854213483576	0.0005217583720762273	0.0005220566549329668	0.0005405253430202184	0.0005402906468838175	0.0005790381402215091	0.0005776299977204928	0.07018724138355721	0.06820184207790941	-9.441097870387365e-07	-5.4480955980443224e-05	-9.449078410079994e-07	-5.4527010191471326e-05
25.214165648248784	0.00047205658038994595	0.00047363350351994064	0.0005037582404099858	0.0005045391229278605	0.0005216175315254244	0.0005219156946412541	0.000540390818069297	0.0005401558128629518	0.0005789182964344305	0.0005775093280043634	0.07022880836114224	0.06824222820042404	-9.212491678396544e-07	-5.3482013201280876e-05	-9.220369693654917e-07	-5.352774968930829e-05
25.366093680258146	0.0004719037563406792	0.00047348088861437574	0.0005036142743245339	0.0005043951879241116	0.0005214793039629613	0.0005217773481675885	0.0005402591862496737	0.000540023864670523	0.0005788019510257761	0.0005773921296890347	0.07027107623765372	0.06828329530121326	-8.985394690755755e-07	-5.2477868870942634e-05	-8.993171023378294e-07	-5.2523287051714496e-05
25.518937155087716	0.00047175286299906905	0.00047333022236827017	0.0005034726757964525	0.0005042536282235592	0.000521343703017905	0.0005216416291425435	0.0005401304631792066	0.0005398948178674278	0.0005786891240312886	0.0005772784226047183	0.07031405034826925	0.06832504856342542	-8.759794722717432e-07	-5.146847809089916e-05	-8.767470211017928e-07	-5.151357739383022e-05
25.672701588741027	0.00047160390932394277	0.0004731815138567469	0.0005033334567584204	0.0005041144558084908	0.000521210742437062	0.0005215085513143964	0.0005400046646190115	0.0005397686881570203	0.0005785798356885444	0.0005771682267806178	0.07035773608411243	0.06836749322454544	-8.535679662800052e-07	-5.045379550075446e-05	-8.543255141661883e-07	-5.049857536931768e-05
25.827392530458226	0.00047145690433428403	0.0004730347722164138	0.0005031966292392965	0.0005039776827579368	0.0005210804360861887	0.0005213781285503368	0.000539881806475037	0.0005396454913866789	0.000578474106439397	0.0005770615624473241	0.07040213889295317	0.068410634577086	-8.313037472243868e-07	-4.94337752729862e-05	-8.320513773178544e-07	-4.9478235165212325e-05
25.983015562916506	0.00047131185710965487	0.00047289000664580224	0.0005030622053650293	0.0005038433212485854	0.000520952797951219	0.0005212503748376933	0.000539761904799664	0.0005395252435493918	0.0005783719569324559	0.0005769584500392514	0.07044726427992276	0.0684544779692812	-8.0918561843322e-07	-4.8408371106783976e-05	-8.099234135527066e-07	-4.845251049567789e-05
26.139576302431465	0.00047116877679061664	0.0004727472264058036	0.000502930197359569	0.0005037113835557076	0.0005208278421395059	0.0005211253042851741	0.0005396449757933256	0.0005394079607853629	0.0005782734080256009	0.0005768589101971085	0.0704931178082497	0.06849902880578831	-7.872123903760429e-07	-4.737753622229002e-05	-7.879404330117697e-07	-4.742135459624708e-05
26.297080399159835	0.00047102767257915486	0.0004726064408201133	0.000502800617545803	0.0005035818820540916	0.0005207055828810796	0.0005210029311241239	0.0005395310358061485	0.0005392936593836423	0.0005781784807885356	0.0005767629637704036	0.07053970509998189	0.06854429254840948	-7.653828806074379e-07	-4.634122335490931e-05	-7.661012529267507e-07	-4.638472021811779e-05
26.455533537303385	0.0004708885537391053	0.000472467659275674	0.0005026734783464848	0.0005034548292189884	0.0005205860345299189	0.000520883269709794	0.0005394201013396149	0.0005391823557837744	0.0005780871965053777	0.0005766706318199888	0.07058703183674843	0.06859027471681205	-7.436959137100026e-07	-4.52993847494948e-05	-7.444046975630097e-07	-4.534255962247713e-05
26.614941435314055	0.0004707514295965809	0.00047233089122312175	0.0005025487922851866	0.0005033302376270657	0.0005204692115652396	0.0005207663345226295	0.0005393121890482468	0.00053907406657747	0.0005779995766772851	0.0005765819356206408	0.07063510376050748	0.06863698088926878	-7.221503212247442e-07	-4.425197215383869e-05	-7.228495981486532e-07	-4.4294824573881675e-05
26.77530984610034	0.0004706163095404051	0.00047219614617723577	0.000502426571987256	0.0005032081199573757	0.0005203551285927995	0.0005206521401695734	0.0005392073157413172	0.0005389688085103027	0.0005779156430251262	0.0005764968966636797	0.07068392667432269	0.06868441670340564	-7.007449416087958e-07	-4.3198936813579336e-05	-7.014347928329008e-07	-4.324146633521986e-05
26.93664455723489	0.00047048320302253965	0.0004720634337173858	0.0005023068301807796	0.000503088488992324	0.0005202438003462136	0.0005205407013853799	0.0005391054983845737	0.0005388665984834176	0.0005778354174921814	0.0005764155366596221	0.07073350644314312	0.06873258785695881	-6.794786201627743e-07	-4.21402294651374e-05	-6.801591266134433e-07	-4.2182435660703677e-05
27.098951391163432	0.0004703521195585243	0.000471932763487991	0.0005021895796975686	0.0005029713576186647	0.0005201352416882961	0.0005204320330339557	0.000539006754101998	0.0005387674535552815	0.0005777589222468963	0.0005763378775408856	0.07078384899459102	0.068781500108548	-6.583502089685476e-07	-4.1075800329387624e-05	-6.590214512770289e-07	-4.111768278949879e-05
27.26223620541477	0.0004702230687279099	0.00047180414519897213	0.0005020748334741397	0.0005028567388284926	0.0005200294676124086	0.000520326150109706	0.0005389111001775803	0.0005386713909434359	0.0005776861796856642	0.0005762639414645186	0.07083496031977875	0.06883115927844898	-6.373585668456496e-07	-4.0005599106204826e-05	-6.380206253491557e-07	-4.00471574401734e-05
27.426504892812353	0.00047009606017469756	0.00047167758862620945	0.0005019626045527208	0.0005027446457202509	0.0005199264932438306	0.0005202230677389052	0.0005388185540571176	0.0005385784280262887	0.0005776172124356598	0.0005761937508149819	0.07088684647410803	0.0688815712493981	-6.165025592797229e-07	-3.892957496698379e-05	-6.171555140296707e-07	-3.8970808803537316e-05
27.59176338168682	0.00046997110360777944	0.0004715531036120041	0.0005018529060822577	0.0005026350914997497	0.0005198263338411461	0.0005201228011810797	0.0005387291333500446	0.0005384885823449227	0.0005775520433577081	0.0005761273282069677	0.0709395135781172	0.0689327419673929	-5.95781058366357e-07	-3.7847676548491416e-05	-5.964249891329213e-07	-3.7888585536230424e-05
27.758017636089992	0.00046984820880138344	0.00047143070006554184	0.0005017457513194388	0.0005025280894811994	0.000519729004797647	0.0005200253658304126	0.0005386428558312786	0.0005384018716049327	0.0005774906955492043	0.0005760646964882607	0.07099296781830639	0.06898467744250823	-5.751929427614318e-07	-3.675985194663556e-05	-5.758279290372318e-07	-3.680043575450542e-05
27.925273656010095	0.00046972738559551285	0.0004713103879633549	0.0005016411536297225	0.0005024236530882496	0.0005196345216427518	0.0005199307772171588	0.0005385597394430951	0.0005383183136782796	0.000577433192347068	0.0005760058787426398	0.071047215448003	0.06903738374971778	-5.54737097615849e-07	-3.5666048709318e-05	-5.553632186248384e-07	-3.5706307027386086e-05
28.09353747758831	0.00046960864389639713	0.0004711921773497895	0.0005015391264883859	0.0005023217958550397	0.0005195429000434467	0.0005198390510090851	0.0005384798022970298	0.0005382379266051816	0.0005773795573307498	0.0005759508982928315	0.07110226278822165	0.06909086702975346	-5.344124145148163e-07	-3.4566213829273496e-05	-5.350297492140183e-07	-3.4606146369159374e-05
28.2628151733366	0.0004694919936769385	0.00047107607833747877	0.0005014396834815792	0.0005022225314272664	0.0005194541558057407	0.0005197502030129249	0.0005384030626758043	0.0005381607285960199	0.0005773298143252835	0.0005758997787034991	0.07115811622854412	0.06914513348994258	-5.142177914346964e-07	-3.346029373824111e-05	-5.14826418520492e-07	-3.34999002337133e-05
28.43311285235687	0.0004693774449771595	0.0004709621011078069	0.0005013428383073853	0.0005021258735632539	0.0005193683048761384	0.0005196642491758475	0.000538329539035276	0.0005380867380332757	0.0005772839874043752	0.0005758525437842787	0.0712147822280211	0.06920018940508849	-4.941521326666792e-07	-3.2348234298568146e-05	-4.94752130583264e-07	-3.238751450630739e-05
28.604436660561465	0.00046926500790466056	0.00047085025591139123	0.0005012486047769115	0.000502031836135052	0.0005192853633431381	0.000519581205586956	0.0005382592500064206	0.0005380159734734953	0.000577242100893556	0.0005758092175928714	0.07127226731605929	0.06925604111833293	-4.742143487708114e-07	-3.122998079682637e-05	-4.748057957114967e-07	-3.126893449686974e-05
28.77679278089485	0.00046915469263506806	0.0004707405530685499	0.000501156996815366	0.0005019404331295219	0.0005192053474387377	0.0005195010884787914	0.0005381922143973373	0.0005379484536492773	0.0005772041793733648	0.0005757698244381648	0.07133057809336435	0.06931269504207292	-4.5440335652655733e-07	-3.0105477937081293e-05	-4.5498633044179296e-07	-3.014410493362707e-05
28.950187433556945	0.00046904650941249253	0.00047063300296978396	0.0005010680284631677	0.0005018516786494563	0.000519128273539969	0.0005194239142288639	0.0005381284511952804	0.0005378841974712889	0.0005771702476825925	0.0005757343888834177	0.07138972123285689	0.06937015765884867	-4.3471807886059054e-07	-2.8974669832482203e-05	-4.3529265746403666e-07	-2.901296995451441e-05
29.124626876227456	0.0004689404685499841	0.00047052761607625494	0.000500981713877056	0.0005017655869147015	0.0005190541581704462	0.0005193496993612019	0.0005380679795687228	0.0005378232240303109	0.0005771403309215719	0.0005757029357494846	0.07144970348063072	0.06942843552226986	-4.15157444802125e-07	-2.78374999985731e-05	-4.157237055726036e-07	-2.7875473100402726e-05
29.30011740429177	0.0004688365804299925	0.00047042440292026675	0.0005008980673312199	0.0005016821722632922	0.0005189830180019359	0.0005192784605479179	0.0005380108188694475	0.0005377655525993117	0.0005771144544555159	0.0005756754901180949	0.07151053165691294	0.06948753525795401	-3.95720389412442e-07	-2.6693911344910504e-05	-3.962784096062967e-07	-2.6731557307230203e-05
29.476665351068124	0.0004687348555048287	0.0004703233741057523	0.0005008171032184363	0.000501601449152602	0.0005189148698559491	0.0005192102146107996	0.0005379569886346665	0.0005377112026355485	0.0005770926439179156	0.0005756520773351808	0.07157221265703993	0.06954746356447242	-3.7640585375084586e-07	-2.554384616869354e-05	-3.7695571040150845e-07	-2.5581164898896835e-05
29.654277088036206	0.00046863530429712137	0.00047022454030875237	0.000500738836051219	0.0005015234321605004	0.0005188497307053446	0.0005191449785229124	0.0005379065085891639	0.0005376601937826922	0.0005770749252139756	0.0005756327230142512	0.07163475345244529	0.06960822721431147	-3.5721278480809436e-07	-2.438724614638177e-05	-3.57754554733674e-07	-2.4424237579395713e-05
29.832959025067048	0.00046853793740028564	0.00047012791227790787	0.0005006632804629822	0.0005014481359865302	0.0005187876176759646	0.0005190827694102311	0.0005378593986474813	0.0005376125458729935	0.0005770613245241207	0.0005756174530398268	0.07169816109167779	0.06966983305485636	-3.3814013544112946e-07	-2.322405232509095e-05	-3.386738952511348e-07	-2.326071642430594e-05
30.0127176106544	0.0004684427654789847	0.00047003350083494683	0.0005005904512092187	0.0005013755754530926	0.0005187285480482826	0.0005190236045532878	0.000537815678916122	0.0005375682789294685	0.0005770518683075426	0.000575606293570923	0.07176244270141531	0.06973228800937897	-3.1918686432884195e-07	-2.2054205115418224e-05	-3.1971269043003583e-07	-2.2090541873326375e-05
30.193559332147448	0.00046834979926959843	0.0004699413168751774	0.0005005203631686915	0.0005013057655066491	0.0005186725392590774	0.0005189675013888421	0.0005377753696957955	0.0005375274131681229	0.0005770465833058138	0.0005755992710445888	0.07182760548750601	0.06979559907805145	-3.0035193591287403e-07	-2.087764428297667e-05	-3.0086990451577873e-07	-2.0913653721976733e-05
30.37549071598484	0.0004682590495806898	0.0004698513713679789	0.0005004530313446292	0.000501238721218934	0.0005186196089031243	0.0005189144775115714	0.000537738491483682	0.0005374899690001984	0.0005770454965465464	0.0005755964121794984	0.07189365673602509	0.06985977333896229	-2.8163432035143224e-07	-1.9694308940776395e-05	-2.821445074744494e-07	-1.9729991113978662e-05
30.55851832793038	0.0004681705272934724	0.00046976367535729477	0.0005003884708659496	0.0005011744577881786	0.0005185697747349092	0.0005188645506757825	0.0005377050649757379	0.0005374559670344577	0.0005770486353471172	0.0005755977439796011	0.07196060381433605	0.0699248179491643	-2.630329934570543e-07	-1.850413754031499e-05	-2.6353547493231967e-07	-1.8539492532262947e-05
30.742648773309874	0.00046808424336228146	0.00046967823996212933	0.0005003266969884823	0.0005011129905403536	0.0005185230546703666	0.0005188177387971476	0.0005376751110690322	0.0005374254280794974	0.000577056027318446	0.0005756032937378275	0.07202845417219274	0.06999074014572512	-2.445469366324244e-07	-1.730706786255698e-05	-2.450417881153487e-07	-1.734209579040691e-05
30.92788869724955	0.0004680002088150467	0.0004695950763770474	0.000500267725096216	0.0005010543349304251	0.0005184794667886396	0.000518774059954461	0.0005376486508641131	0.0005373983731460992	0.0005770677003688388	0.000575613089039856	0.07209721534283163	0.0700575472468004	-2.261751368306912e-07	-1.6103037010245513e-05	-2.2666243380473072e-07	-1.6137738024321613e-05
31.114244784915854	0.0004679184347537627	0.0004695141958726711	0.0005002115707025539	0.0005009985065436181	0.0005184390293338597	0.0005187335323914186	0.0005376257056674095	0.000537374823449605	0.0005770836827078873	0.0005756271577679358	0.07216689494409577	0.07012524665272372	-2.0791658650364322e-07	-1.4891981399423049e-05	-2.0839640428203451e-07	-1.4926355684050097e-05
31.30172376175672	0.00046783893235496135	0.00046943560979617865	0.0005001582494515804	0.0005009455210967015	0.0005184017607169499	0.0005186961745184171	0.0005376062969936644	0.0005373548004123318	0.0005771040028504283	0.0005756455281047686	0.07223750067957593	0.07019384584710771	-1.8977028352863343e-07	-1.3673836749106272e-05	-1.9024269726762057e-07	-1.3707884523872504e-05
31.4903323937443	0.00046776171287019134	0.00046935932957181117	0.0005001077771193549	0.0005008953944392838	0.0005183676795174584	0.0005186620049143853	0.0005375904465684125	0.0005373383256660245	0.0005771286896205762	0.0005756682285374599	0.07230904033976356	0.07026335239797696	-1.7173523116607858e-07	-1.2448538073278614e-05	-1.722003158677321e-07	-1.2482259593729617e-05
31.68007748761912	0.0004676867876264871	0.000469285366701371	0.0005000601696151983	0.0005008481425551225	0.0005183368044854042	0.0005186310423286282	0.0005375781763304741	0.0005373254210543317	0.0005771577721558076	0.0005756952878615237	0.07238152180322809	0.0703337739588976	-1.5381043801934377e-07	-1.1216019672549704e-05	-1.5426826853763217e-07	-1.1249415231145976e-05
31.870965891135747	0.00046761416802684714	0.0004692137327647273	0.000500015442983014	0.0005008037815634508	0.0005183091545431536	0.0005186033056826999	0.0005375695084345029	0.0005373161086353245	0.0005771912799111161	0.0005757267351849522	0.07245495303780562	0.07040511827013556	-1.3599491795516193e-07	-9.97621512333069e-06	-1.3644556900462533e-07	-1.0009285050530115e-05
32.063004493309954	0.00046754386555071347	0.00046914443942032235	0.0004999736134026134	0.0005007623277203161	0.0005182847487873226	0.0005185788140723044	0.0005375644652535628	0.0005373104106840556	0.0005772292426632373	0.0005757625999323593	0.07252934210181577	0.07047739315984405	-1.1828769005614581e-07	-8.729057268397344e-06	-1.1873123621558221e-07	-8.76180193352949e-06
32.25620022466719	0.00046747589175444814	0.00046907749840568075	0.0004999346971910618	0.0005007237974199386	0.0005182636064907024	0.0005185575867692177	0.0005375630693817429	0.0005373083496951466	0.0005772716905149403	0.0005758029118491832	0.07260469714528596	0.07055060654524721	-1.0068777858349143e-07	-7.474478209007485e-06	-1.0112429430571453e-07	-7.5068980214948455e-06
32.45056005749291	0.0004674102582718081	0.00046901292153791086	0.0004998987108040292	0.0005006882071960774	0.0005182457471042037	0.0005185396432232293	0.0005375653436368035	0.0005373099483854115	0.0005773186538993786	0.0005758477010059505	0.07268102641120319	0.07062476643385315	-8.31942129156122e-08	-6.21240929428446e-06	-8.36237725333061e-08	-6.24450470465554e-06
32.64609100608406	0.00046734697681442724	0.00046895072071421876	0.000499865670837166	0.0005006555737234167	0.0005182311902588364	0.0005185250030641195	0.0005375713110628718	0.0005373152296965266	0.0005773701635845266	0.0005758969978026231	0.07275833823678818	0.0706998809246941	-6.580602748156895e-08	-4.942781110670036e-06	-6.622870521097446e-08	-4.97455261135038e-06
32.84280012700226	0.0004672860591722955	0.00046889090791241665	0.0004998355940274941	0.0005006259138189668	0.0005182199557677099	0.0005185136861036578	0.0005375809949331683	0.0005373242167977341	0.0005774262506776784	0.0005759508329730049	0.07283664105477519	0.07077595820957917	-4.8522261722689156e-08	-3.66552347272342e-06	-4.893813167487944e-08	-3.6969715995482932e-06
33.040694519328454	0.00046722751721423684	0.00046883349519143255	0.0004998084972548045	0.0005005992444434852	0.0005182120636280603	0.0005185057123376243	0.0005375944187527743	0.0005373369330885801	0.0005774869466300226	0.0005760092375892228	0.0729159433947298	0.0708530065743483	-3.134196003944101e-08	-2.3805654132263987e-06	-3.1751096227043696e-08	-2.4116907464954984e-06
33.239781324919136	0.0004671713628883884	0.00046877849469182043	0.0004997843975430774	0.0005005755827028989	0.0005182075340233025	0.0005185011019478618	0.0005376116062614411	0.0005373534022016999	0.0005775522832412875	0.0005760722430662795	0.07299625388438044	0.07093103440019143	-1.4264171730718131e-08	-1.0878351722060087e-06	-1.4666648070083693e-08	-1.1186383375438869e-06
33.44006772866406	0.0004671176082226837	0.0004687259186362745	0.000499763312061924	0.0005005549458497651	0.000518206387325115	0.0005184998753043564	0.0005376325814364396	0.000537373648005642	0.0005776222926644715	0.0005761398811666844	0.07307758125095623	0.07101005016493894	2.7120490586358265e-09	2.1273981345992787e-07	2.3161587355078478e-09	1.822581435773074e-07
33.64156095874556	0.00046706626532532907	0.00046867577933014094	0.0004997452581280253	0.0005005373512847266	0.0005182086440955456	0.0005185020529673394	0.0005376573684954487	0.0005373976946077263	0.0005776970074106408	0.0005762121840051532	0.07315993432258008	0.07109006244440373	1.95876433759911e-08	1.5212329196462315e-06	1.9198265313862678e-08	1.4910720246424924e-06
33.84426828689945	0.0004670173463852829	0.0004686280891619265	0.0004997302532066075	0.0005005228165579963	0.0005182143250891466	0.0005185076556894196	0.0005376859918994893	0.0005374255663569514	0.0005777764603538102	0.0005762891840533872	0.07324332202964946	0.0711710799137349	3.636354753617545e-08	2.837718347345475e-06	3.598060805288378e-08	2.807877457516872e-06
34.04819702867729	0.000466970863672741	0.0004685828606038186	0.0004997183149129258	0.000500511359370858	0.0005182234512551451	0.0005185167044177514	0.000537718476355903	0.0005374572878469463	0.0005778606847359096	0.0005763709141449383	0.07332775340625794	0.0712531113487952	5.304069316267382e-08	4.162271132701623e-06	5.266411863937351e-08	4.132749427843141e-06
34.25335454371064	0.00046692682953960817	0.00046854010621219354	0.0004997094610137596	0.0005005029975771754	0.0005182360437396307	0.0005185292202962172	0.0005377548468213652	0.0005374928839189548	0.000577949714171821	0.0005764574074801407	0.07341323759163335	0.07133616562755798	6.962000722687649e-08	5.4949671573489844e-06	6.924972410066697e-08	5.465763765394316e-06
34.45974823597649	0.00046688525641998155	0.0004684998386281301	0.0004997037094289298	0.0005004977491849282	0.0005182521238877793	0.0005185452246676496	0.000537795128504955	0.0005375323796648712	0.0005780435826545078	0.0005765486976311309	0.07349978383161139	0.07142025173152364	8.610241212419004e-08	6.835883161207534e-06	8.573834688052617e-08	6.8069971568135434e-06
34.66738555406454	0.00046684615683062925	0.00046846207057792426	0.0004997010782328401	0.0005004956323577593	0.0005182717132461081	0.0005185647390760808	0.0005378393468712598	0.0005375758004303229	0.000578142324560228	0.0005766448185469552	0.07358740148009829	0.07150537874717217	1.024888257161044e-07	8.185096753335341e-06	1.021309048809902e-07	8.156527156577553e-06
34.87627399144595	0.00046680954337146555	0.0004684268148736027	0.0004997015856560164	0.0005004966654165418	0.0005182948335647554	0.0005185877852690209	0.0005378875276435349	0.000537623171817791	0.0005782459746538322	0.0005767458045587537	0.07367610000061402	0.071591555867421	1.1878016137703042e-07	9.542686423141822e-06	1.1842831151094753e-07	9.514432198112766e-06
35.086421086743854	0.00046677542872603043	0.00046839408441343486	0.000499705250086686	0.0005005008668409628	0.0005183215067997945	0.0005186143851997661	0.0005379396968069005	0.0005376745196897831	0.0005783545680941498	0.0005768516903850344	0.07376588896779622	0.07167879239312135	1.349773280550151e-07	1.0908731552586315e-05	1.3463147574208079e-07	1.0880791605896722e-05
35.29783442400536	0.0004667438256619628	0.00046836389218244605	0.0004997120900723561	0.0005005082552711268	0.0005183517551155775	0.0005186445610297401	0.0005379958806115951	0.0005377298701720508	0.0005784681404394685	0.0005769625111370353	0.07385677806898307	0.07176709773456891	1.5108123031792875e-07	1.2283312428029713e-05	1.5074130216047484e-07	1.2255685607337474e-05
35.51052163297529	0.00046671474703147847	0.0004683362512529293	0.0004997221243214235	0.0005005188495091722	0.0005183856008871103	0.0005186783351308644	0.0005380561055762717	0.0005377892496568517	0.0005785867276531032	0.0005770783023241754	0.07394877710578279	0.07185648141304384	1.6709276840854229e-07	1.3666510252571817e-05	1.6675869101692373e-07	1.3639195344930521e-05
35.72449038937153	0.00046668820577184085	0.00046831117478495675	0.000499735371704792	0.0005005326685209139	0.0005184230667024612	0.0005187157300879626	0.0005381203984913434	0.0005378526848062703	0.0005787103661090594	0.0005771990998595987	0.07404189599569219	0.07194695306237918	1.8301283829526803e-07	1.5058407158125009e-05	1.826845382804903e-07	1.5031402888512901e-05
35.93974841516195	0.0004666642149058345	0.0004682886760268905	0.0004997518512575149	0.0005005497314374992	0.0005184641753651987	0.0005187567687011949	0.0005381887864223845	0.0005379202025555732	0.0005788390925977916	0.0005773249400658066	0.07413614477373513	0.0720385224305372	1.9884233172528555e-07	1.645908621816794e-05	1.9851973569098152e-07	1.643239124791973e-05
36.15630347884324	0.00046664278754223674	0.0004682687683158932	0.0004997715821804537	0.0005005700575570802	0.0005185089498968672	0.0005188014739885288	0.0005382612967135738	0.0005379918301166298	0.0005789729443320617	0.0005774558596803942	0.07423153359411795	0.0721311993812435	2.1458213627853495e-07	1.7868631460846163e-05	2.1426517081185766e-07	1.7842244385904427e-05
36.374163395721176	0.0004666239368762866	0.0004682514650784362	0.000499794583841956	0.000500593666346513	0.0005185574135394921	0.0005188498691882403	0.0005383379569912013	0.0005380675949813741	0.0005791119589528956	0.0005775918958618745	0.07432807273193076	0.07222499389561456	2.3023313541043443e-07	1.9287127880865396e-05	2.299217270733834e-07	1.9261047230045847e-05
36.59333602819267	0.0004666076761901493	0.0004682367798308063	0.0004998208757795497	0.0005006205774430703	0.0005186095897581188	0.0005189019777614475	0.0005384187951672136	0.0005381475249253204	0.000579256174535638	0.0005777330861956052	0.07442577258485732	0.07231991607382593	2.457962085110777e-07	2.07146614533138e-05	2.454902838331264e-07	2.068888568675098e-05
36.813829286029524	0.0004665940188533849	0.000468224726179612	0.0004998504777016607	0.00050065081065617	0.000518665502243389	0.0005189578233946845	0.0005385038394428262	0.0005382316480111375	0.0005794056295961159	0.0005778794686998178	0.07452464367492675	0.07241597613682389	2.61272230963781e-07	2.215131914778956e-05	2.609717164319021e-07	2.2125846655035586e-05
37.03565112666392	0.0004665829783234108	0.0004682153178222922	0.0004998834094893473	0.0005006843859691387	0.0005187251749141537	0.0005190174300025066	0.0005385931183121829	0.0005383199925922704	0.0005795603630969085	0.0005780310818317495	0.07462469665028675	0.07251318442802568	2.766620741828131e-07	2.3597188940571723e-05	2.7636689623085353e-07	2.357201803855624e-05
37.25880955547555	0.0004665745681459607	0.00046820856854761135	0.0004999196911980543	0.0005007213235409719	0.0005187886319201131	0.0005190808217301274	0.0005386866605660734	0.0005384125873166182	0.0005797204144537153	0.0005781879644938737	0.07472594228700971	0.07261155141509394	2.9196660566695523e-07	2.505235982856735e-05	2.916766906697812e-07	2.502748876015426e-05
37.483312626080554	0.0004665688019555426	0.0004682044922361663	0.0004999593430593864	0.0005007616437081355	0.0005188558976445025	0.0005191480229561001	0.000538784495295705	0.0005385094611302694	0.0005798858235418447	0.000578350156040246	0.07482839149092596	0.07271108769170057	3.0718668906910655e-07	2.6516921844854657e-05	3.069019633311111e-07	2.64923487765939e-05
37.70916844062219	0.0004665656934758993	0.00046820310286088603	0.0005000023854829064	0.0005008053669863788	0.0005189269967068129	0.000519219058295031	0.0005388866518965397	0.0005386106432812984	0.0005800566307028137	0.0005785176962829584	0.07493205529949032	0.07281180397934824	3.2232318422230517e-07	2.7990966070881584e-05	3.220435739689515e-07	2.796668909114952e-05
37.93638515006311	0.0004665652565204516	0.0004682044144875221	0.0005000488390579438	0.0005008525140725629	0.0005190019539655407	0.0005192939526003263	0.0005389931600721762	0.000538716163323608	0.0005802328767510511	0.0005786906254986938	0.07503694488367596	0.0729137111292084	3.373769472095507e-07	2.947458465199504e-05	3.3710237857739744e-07	2.94506017689683e-05
38.164970954479706	0.00046656750499275647	0.00046820844127515006	0.0005000987245554357	0.0005009031058465218	0.0005190807945209897	0.0005193727309669869	0.0005391040498383069	0.0005388260511208425	0.000580414602980734	0.0005788689844354121	0.07514307154990299	0.07301682012398773	3.523488304102082e-07	3.096787081216523e-05	3.5207922943585046e-07	3.094417995160026e-05
38.39493410335793	0.00046657245288694773	0.000468215197476655	0.0005001520629297802	0.0005009571633729329	0.0005191635437180972	0.0005194554187344293	0.0005392193515267253	0.0005389403368503549	0.0005806018511727276	0.0005790528143191346	0.075250446741997	0.07312114207983808	3.672396825505318e-07	3.247091886846021e-05	3.669749751640961e-07	3.244751787183364e-05
38.626282895891045	0.0004665801142881799	0.0004682246974392256	0.0005002088753207131	0.0005010147079032222	0.0005192502271493116	0.0005195420414893597	0.0005393390957894002	0.0005390590510072394	0.0005807946636016596	0.0005792421568608611	0.0753590820431844	0.07322668824828173	3.8205034875657407e-07	3.3983824246353045e-05	3.817904607695752e-07	3.3960710868516375e-05
38.859025681279114	0.00046659050337306563	0.00046823695560483395	0.0005002691830552075	0.0005010757608774718	0.0005193408706574984	0.0005196326250686708	0.0005394633136026084	0.0005391822244084167	0.0005809930830431074	0.0005794370542635957	0.07546898917810985	0.07333347001818637	3.9678167060405896e-07	3.550668349493191e-05	3.965265276972569e-07	3.548385540173837e-05
39.09317085903034	0.0004666036344101122	0.00046825198651072244	0.0005003330076493916	0.0005011403439263709	0.0005194355003388973	0.0005197271955623955	0.000539592036271139	0.0005393098881967959	0.0005811971527809209	0.000579637549229504	0.07558018001490743	0.073441498917758	4.114344861773627e-07	3.7039594303234225e-05	4.1118401389469116e-07	3.70170490695404e-05
39.328726879264174	0.00046661952176014874	0.00046826980478988187	0.0005004003708104939	0.000501208478873175	0.0005195341425461135	0.0005198257793166913	0.0005397252954325561	0.0005394420738454922	0.00058140691661467	0.0005798436849671945	0.07569266656728305	0.07355078661657588	4.260096301135323e-07	3.858265551531792e-05	4.2576375384822084e-07	3.856039062241634e-05
39.56570224301631	0.00046663817987675527	0.0004682904251715237	0.0005004712944388043	0.0005012801877356894	0.0005196368238911528	0.0005199284029368692	0.0005398631230615314	0.0005395788131621093	0.0005816224188672248	0.0005800555051991255	0.07580646099664859	0.07366134492765966	4.405079336597482e-07	4.013596714690093e-05	4.402665786467329e-07	4.0113979980216374e-05
39.80410550254544	0.0004666596233066806	0.00046831386248155497	0.0005005458006296618	0.0005013554927282826	0.0005197435712485006	0.0005200350932904668	0.000540005551474245	0.0005397201382930975	0.00058184370439247	0.000580273054169145	0.0759215756142883	0.07377318580957036	4.549302247151745e-07	4.1699630400973686e-05	4.546933160154854e-07	4.167791824739864e-05
40.04394526164196	0.00046668386669025615	0.0004683401316430393	0.0005006239116754587	0.0005014344162639074	0.0005198544117582381	0.000520145877510356	0.0005401526133328507	0.0005398660817281641	0.0005820708185831545	0.0005804963766501594	0.07603802288355889	0.07388632136855025	4.6927732789796284e-07	4.3273747685604325e-05	4.690447903915682e-07	4.325230773105648e-05
40.28523017593832	0.00046671092476181336	0.000468369247676666	0.0005007056500676785	0.000501516980956166	0.0005199693728292138	0.0005202607829979107	0.0005403043416500203	0.0005400166763047747	0.00058230380737889	0.0005807255179519519	0.07615581542212904	0.07400076386069497	4.835500645894875e-07	4.4858422630328354e-05	4.833218229633677e-07	4.4837251957238755e-05
40.52796895322162	0.0004667408123500797	0.00046840122570120183	0.0005007910384989449	0.0005016032096213823	0.000520088482142246	0.0005203798374262001	0.0005404607697935486	0.0005401719552127025	0.0005825427172742807	0.0005809605239291219	0.07627496600425354	0.07411652569415707	4.977492529833517e-07	4.64537601029269e-05	4.975252317204401e-07	4.643285568750599e-05
40.77217035374772	0.00046677354437858385	0.0004684360809339455	0.0005008800998651034	0.0005016931252807019	0.0005202117676533811	0.0005205030687432416	0.0005406219314910418	0.0005403319519986686	0.0005827875953272086	0.0005812014409891819	0.0763954875630928	0.07423361943140969	5.118757081465364e-07	4.8059866227814774e-05	5.116558315118418e-07	4.8039224937235225e-05
41.017843190557436	0.0004668091358660447	0.0004684738286911754	0.0005009728572673213	0.000501786751162221	0.0005203392575971927	0.0005206305051752907	0.0005407878608346724	0.0005404967005710396	0.0005830384891672627	0.0005814483161007902	0.07651739319306335	0.07435205779151438	5.259302420621177e-07	4.9676848403026885e-05	5.25714434092316e-07	4.9656466992481496e-05
41.26499632979458	0.00046684760192675784	0.00046851448438858903	0.0005010693340142106	0.0005018841107031336	0.000520470980490128	0.0005207621752301814	0.000540958592286014	0.0005406662352046121	0.0005832954470043238	0.0005817011968021358	0.07664069615224194	0.07447185365245937	5.399136636897658e-07	5.1304815318578556e-05	5.39701848180623e-07	5.128469042860184e-05
41.51363869102594	0.00046688895777097613	0.0004685580635417384	0.0005011695536239836	0.000501985227551905	0.000520606965133903	0.0005208981077007133	0.0005411341606809516	0.0005408405905454662	0.0005835585176373025	0.0005819601312094743	0.07676540986478911	0.07459302005352239	5.538267790134496e-07	5.294387697496461e-05	5.536188795104979e-07	5.2924005128546225e-05
41.763779247563185	0.00046693321870528044	0.00046860458176646125	0.0005012735398266209	0.0005020901255704767	0.0005207472406189453	0.0005210383316680875	0.0005413146012346703	0.0005410198016158993	0.0005838277504630398	0.0005822251680258178	0.0768915479234374	0.0747155701976676	5.676703910982486e-07	5.459414470188051e-05	5.674663308816077e-07	5.457452230123172e-05
42.0154270267867	0.0004669804001329435	0.0004686540547793016	0.000501381316566073	0.0005021988288364841	0.0005208918363278873	0.0005211828765053895	0.0005414999495467259	0.0005412039038194365	0.000584103195485365	0.0005824963565497822	0.07701912409201081	0.07483951745400266	5.81445300137191e-07	5.625573117651328e-05	5.812450022066058e-07	5.623635449977793e-05
42.26859111047143	0.0004670305175542865	0.00046870649839792275	0.0005014929080024851	0.0005023113616455071	0.0005210407819391038	0.0005213317718811205	0.0005416902416061917	0.000541392932945922	0.0005843849033243222	0.0005827737466845941	0.07714815230797922	0.07496487536026615	5.951523035095836e-07	5.792875044362267e-05	5.949556905761842e-07	5.79096156419906e-05
42.523280635114425	0.0004670835865670294	0.0004687619285415219	0.0005016083385144441	0.0005024277485133496	0.0005211941074303104	0.0005214850477627868	0.0005418855137968964	0.0005415869251766956	0.0005846729252255692	0.0005830573889472688	0.07727864668507947	0.07509165762535684	6.087921958352217e-07	5.9613317935039434e-05	6.085991903050439e-07	5.959442102924928e-05
42.77950479226489	0.0004671396228666277	0.00046882036123122495	0.0005017276327012539	0.0005025480141783391	0.0005213518430822035	0.0005216427344205304	0.0005420858029027415	0.0005417859170898442	0.0005849673130699435	0.0005833473344779469	0.07741062151596562	0.07521987813190337	6.223657690210098e-07	6.130955048908038e-05	6.22176292983936e-07	6.129088736618604e-05
43.03727282885567	0.0004671986422466049	0.00046888181259048105	0.000501850815385238	0.0005026721836036542	0.0005215140194821583	0.0005218048624308195	0.0005422911461131035	0.0005419899456655507	0.0005852681193832087	0.0005836436350494123	0.07754409127490186	0.07534955093889958	6.358738123153889e-07	6.301756637089317e-05	6.356877875306199e-07	6.299913278069724e-05
43.29659404753705	0.0004672606605988712	0.0004689462988454457	0.0005019779116140617	0.0005028002819796781	0.0005216806675279767	0.0005219714626801855	0.0005425015810283263	0.0005421990482915142	0.0005855753973459793	0.0005839463430767735	0.07767907062051779	0.07548069028435739	6.493171123718704e-07	6.473748529388368e-05	6.49134460252096e-07	6.471927684524592e-05
43.55747780701245	0.0004673256939140401	0.0004690138363253591	0.0005021089466630934	0.0005029323347263845	0.000521851818431696	0.0005221425663690235	0.0005427171456653057	0.0005424132627684737	0.0005858892008038366	0.0005842555116273416	0.07781557439859227	0.07561331058802453	6.626964532934886e-07	6.646942843992198e-05	6.625170948936117e-07	6.645144059733155e-05
43.81993352237618	0.00046739375828172433	0.000469084441462909	0.0005022439460377778	0.0005030683674957438	0.0005220275037234429	0.000522318205015436	0.0005429378784631612	0.0005426326273158099	0.000586209584277621	0.0005845711944306724	0.07795361764490863	0.07574742645414188	6.760126166852759e-07	6.821351848036727e-05	6.758364726852824e-07	6.819574656001526e-05
44.08397066545326	0.0004674648698908282	0.00046915813079458844	0.0005023829354760459	0.0005032084061741567	0.0005222077552553514	0.0005224984104591412	0.000543163818289	0.0005428571805772432	0.0005865366029739297	0.0005848934458888093	0.07809321558813856	0.07588305267425678	6.892663817134603e-07	6.996987959839718e-05	6.890933724069265e-07	6.995231876444352e-05
44.349598765141174	0.00046753904502982844	0.0004692349209610423	0.0005025259409507502	0.0005033524768849255	0.0005223926052055336	0.0005226832148654338	0.0005433950044437786	0.0005430869616266261	0.000586870312795802	0.0005852223210867097	0.0782343836527865	0.07602020423007144	7.024585251597841e-07	7.17386375107959e-05	7.022885704370714e-07	7.172128277138645e-05
44.6168274077539	0.0004676163000870409	0.0004693148287074044	0.0005026729886721278	0.0005035006059907431	0.0005225820860821113	0.0005228726507292057	0.0005436314766682639	0.0005433220099738292	0.0005872107703536125	0.0005855578758028727	0.07837713746219092	0.07615889629635558	7.15589821472136e-07	7.351991949007541e-05	7.15422840804128e-07	7.350276569324798e-05
44.88566623736761	0.0004676966515508751	0.0004693978708836205	0.000502824105090288	0.0005036528200962128	0.000522776230727302	0.0005230667508790214	0.0005438732751490826	0.0005435623655707229	0.0005875580329761627	0.0005859001665201589	0.07852149284156593	0.07629914424390687	7.286610428225556e-07	7.531385438760974e-05	7.28496955246672e-07	7.529689621706137e-05
45.15612495616904	0.00046778011601008115	0.000469484064444766	0.0005029793168977369	0.0005038091460504036	0.0005229750723215719	0.0005232655484812594	0.0005441204405248825	0.0005438080688172603	0.0005879121587219931	0.0005862492504368234	0.07866746582110198	0.07644096364255339	7.416729591627454e-07	7.712057265678307e-05	7.415116832660282e-07	7.710380462763733e-05
45.42821332480542	0.00046786671015397734	0.0004695734264513419	0.0005031386510319202	0.0005039696109494251	0.0005231786443878412	0.0005234690770443078	0.0005443730138925887	0.0005440591605676584	0.0005882732063908969	0.000586605185477749	0.07881507263912856	0.07658437026422481	7.546263382719916e-07	7.894020637581878e-05	7.544677921751675e-07	7.892362283021259e-05
45.701941162736816	0.0004679564507726663	0.0004696659740695705	0.0005033021346778008	0.0005041342421390376	0.0005233869807957579	0.0005236773704228243	0.0005446310368137673	0.0005443156821366838	0.0005886412355356672	0.0005869680303058966	0.07896432974532536	0.07672938008606932	7.675219458244936e-07	8.077288927292592e-05	7.673660471659276e-07	8.075648437547156e-05
45.97731834859046	0.00046804935475724236	0.0004697617245716694	0.0005034697952704701	0.0005043030672172955	0.0005236001157660335	0.0005238904628220618	0.0005448945513210947	0.0005445776753060443	0.000589016306474058	0.0005873378443339753	0.07911525380398284	0.07687600929362212	7.803605454339245e-07	8.26187567495168e-05	7.802072113528152e-07	8.26025244828471e-05
46.25435482051728	0.0004681454390999733	0.00046986069533611334	0.0005036416604977751	0.0005044761140372095	0.0005238180838748381	0.0005241083888022501	0.0005451635999249339	0.0005448451823308807	0.0005893984803009793	0.0005877146877363286	0.0792678616973449	0.07702427428404085	7.931428987169656e-07	8.447794590581148e-05	7.92992045835347e-07	8.446188006552835e-05
46.533060576550575	0.00046824472089447957	0.00046996290384788796	0.0005038177583029929	0.0005046534107094537	0.0005240409200582692	0.0005243311832830527	0.0005454382256200258	0.0005451182459463794	0.0005897878189009302	0.000588098621461058	0.07942217052898273	0.07717419166939248	8.058697653455646e-07	8.635059556556801e-05	8.057213097519347e-07	8.633468975556557e-05
46.813445674966815	0.0004683472173358871	0.00047006836769872046	0.0005039981168875224	0.0005048349856050918	0.0005242686596168767	0.000524558881548079	0.0005457184718922882	0.0005453969093744793	0.0005901843849606633	0.0005884897072423695	0.07957819762725099	0.07732577827999236	8.185419031000616e-07	8.823684630135387e-05	8.183957603304093e-07	8.822109392871147e-05
47.09552023464871	0.0004684529457209702	0.00047017710458730107	0.0005041827647136112	0.0005050208673583402	0.0005245013382202632	0.0005247915192494702	0.0005460043827257303	0.0005456812163307079	0.0005905882419821033	0.0005888880076131639	0.07973596054879134	0.07747905116782	8.311600679358679e-07	9.013684046184356e-05	8.310161529553493e-07	9.01212347315522e-05
47.37929443545016	0.0004685619234482753	0.00047028913231948933	0.0005043717305071155	0.0005052110848693648	0.0005247389919117509	0.0005250291324125536	0.0005462960026094912	0.0005459712110311241	0.0005909994542955117	0.0005892935859178713	0.07989547708211175	0.07763402760997871	8.437250140347482e-07	9.205072219738153e-05	8.435832412196894e-07	9.203525610718133e-05
47.66477851856398	0.00046867416801822876	0.00047040446880849886	0.0005045650432602913	0.0005054056673071031	0.0005249816571131165	0.0005252717574405632	0.0005465933765449913	0.0005462669381993821	0.0005914180870729123	0.0005897065063255317	0.08005676525121767	0.07779072511223416	8.562374938603321e-07	9.397863748711321e-05	8.560977769794722e-07	9.39633038221227e-05
47.951982786891236	0.0004687896970332231	0.00047052313207507194	0.0005047627322346111	0.000505604644112127	0.0005252293706293984	0.0005255194311194328	0.0005468965500532036	0.0005465684430739101	0.0005918442063417743	0.0005901268338431316	0.08021984331931438	0.07794916141259374	8.686982582137336e-07	9.592073416604674e-05	8.685605104084924e-07	9.590552549294806e-05
48.24091760541319	0.00046890852819768495	0.0004706451402476267	0.0005049648269636186	0.0005058080449995255	0.0005254821696537734	0.0005257721906226572	0.0005472055691820571	0.0005468757714152167	0.0005922778789989657	0.0005905546343291974	0.08038472979258245	0.07810935448498295	8.811080563005547e-07	9.787716195394647e-05	8.809721900644328e-07	9.786207061537877e-05
48.53159340156531	0.00046903067931813023	0.00047077051156240227	0.0005051713572558198	0.0005060158999618427	0.0005257400917725148	0.0005260300735162358	0.0005475204805139655	0.0005471889695133225	0.000592719172824987	0.0005909899745076648	0.08055144342400662	0.07827132254294761	8.934676357854211e-07	9.984807248338001e-05	8.933335629453514e-07	9.983309059204137e-05
48.82402066561362	0.0004691561683031879	0.00047089926436356705	0.0005053823531975926	0.0005062282392720208	0.0005260031749700154	0.0005262931177636792	0.0005478413311734796	0.0005475080841953152	0.0005931681564984775	0.0005914329219820094	0.08072000321729496	0.07843508404347067	9.057777428448906e-07	0.00010183361932801505	9.056453745386875e-07	0.00010181873876047298
49.11820995103327	0.00046928501316361137	0.00047103141710331853	0.0005055978451561469	0.0005064450934864017	0.0005262714576338928	0.0005265613617310993	0.0005481681688350789	0.0005478331628330369	0.000593624899611015	0.0005918835452496637	0.0808904284308471	0.07860065769081445	9.180391222321808e-07	0.0001038339580326092	9.179083688888069e-07	0.0001038191704231528
49.41417187488941	0.0004694172320122634	0.00047116698834196016	0.0005058178637825038	0.0005066664934477475	0.0005265449785601693	0.0005268348441923722	0.0005485010417310903	0.0005481642533509019	0.0005940894726822083	0.0005923419137167155	0.0810627385818076	0.07876806244045914	9.302525173382091e-07	0.00010584924614319424	9.301232886567423e-07	0.00010583454287751981
49.71191711822035	0.00046955284306408304	0.00047130599674795787	0.0005060424400145212	0.000506892470288306	0.0005268237769585347	0.0005271136043343846	0.0005488399986597593	0.0005485014042338563	0.000594561947175094	0.000592808097712902	0.08123695345019835	0.07893731750310673	9.424186702486218e-07	0.00010787964323710764	9.422908751740774e-07	0.00010786501544556015
50.01145642642306	0.0004696918646360233	0.000471448461097971	0.0005062716050799419	0.0005071230554329004	0.0005271078924576828	0.0005273976817623515	0.0005491850889934395	0.000548844664535465	0.0005950423955118333	0.000593282168506898	0.08141309308310683	0.0791084423487561	9.545383218013655e-07	0.00010992531095384284	9.544118685043132e-07	0.00010991074950479629
50.3128006096408	0.0004698343151469691	0.00047159440027686676	0.0005065053904994835	0.0005073582806020637	0.000527397365110735	0.0005276871165052246	0.0005495363626869467	0.0005491940838861494	0.0005955308910897343	0.0005937641983219126	0.08159117779897919	0.07928145671085653	9.666122116528232e-07	0.00011198641302710699	9.664870075047757e-07	0.00011197190851977568
50.61596054315354	0.0004699802131176279	0.0004717438332777035	0.0005067438280899623	0.0005075981778152027	0.0005276922354007448	0.000527981949021174	0.0005498938702860463	0.000549549712501562	0.0005960275082975901	0.0005942542603515964	0.08177122819196805	0.07945638059053574	9.786410783347351e-07	0.00011406311531660107	9.785170298866807e-07	0.00011404865807426723
50.9209471677702	0.00047012957717039824	0.0004718967792016995	0.0005069869499674526	0.0005078427793938051	0.0005279925442462859	0.0005282822202031639	0.000550257662936095	0.0005499116011911123	0.0005965323225323542	0.0005947524287762757	0.08195326513636982	0.07963323426090058	9.906256593190336e-07	0.00011615558584091024	9.905026722779094e-07	0.0001161411659035827
51.22777149022361	0.0004702824260292048	0.0004720532572581672	0.0005072347885504781	0.0005080921179646748	0.0005282983330071296	0.000528587971384604	0.0005506277923908325	0.0005502798013666406	0.0005970454102161455	0.0005952587787795039	0.08213730979114924	0.07981203827143031	1.0025666910807272e-06	0.00011826399481101868	1.002444670278953e-06	0.00011824960192714784
51.53644458356769	0.0004704387785193124	0.0004722132867644271	0.0005074873765632467	0.0005083462264632084	0.0005286096434900076	0.0005288992443450951	0.0005510043110213336	0.0005506543650512426	0.0005975668488136083	0.000595773386564955	0.08232338360453982	0.07999281345244096	1.0144649091551466e-06	0.00012038851466354694	1.0143437585330602e-06	0.00012037413828316912
51.84697758757708	0.0004705986535671082	0.00047237688714569294	0.000507744747038915	0.0005086051381367118	0.0005289265179544617	0.0005292160813162607	0.0005513872718251133	0.000551035344888254	0.0005980967168496235	0.0005962963293736621	0.08251150831873351	0.0801755809196316	1.0263210482060322e-06	0.00012252932009571005	1.0262006707802314e-06	0.00012251494936182938
52.15938170914916	0.00047076207019985293	0.0004725440779349275	0.0005080069333228917	0.0005088688865477456	0.0005292489991187906	0.0005295385249876659	0.0005517767284353927	0.0005514227941503882	0.0005986350939273796	0.0005968276855015999	0.08270170597465175	0.0803603620787247	1.0381358420865749e-06	0.00012468658810038669	1.0380161399285584e-06	0.0001246722118411897
52.47366822270851	0.00047092904754540764	0.00047271487877267594	0.0005082739690761824	0.0005091375055775242	0.0005295771301660815	0.0005298666185128372	0.0005521727351305456	0.0005518167667490484	0.0005991820607468277	0.0005973675343176391	0.08289399891682638	0.08054717863018235	1.0499100238994807e-06	0.0001268604980011051	1.049790898111796e-06	0.0001268461047220365
52.789848470613855	0.0004710996048319195	0.00047288930940685744	0.000508545888278764	0.0005094110294293324	0.0005299109547503396	0.0005302004055153625	0.0005525753468436895	0.0005522173172437885	0.0005997376991234978	0.000597915956281854	0.08308840979833941	0.08073605257402187	1.0616443260741664e-06	0.00012905123149013764	1.061525676753221e-06	0.00012903680936403317
53.107933863567155	0.000471273761387484	0.0004730673896925397	0.0005088227252330062	0.0005096894926320016	0.0005302505170027191	0.000530539930095099	0.0005529846191724712	0.0005526245008519586	0.0006003020920077265	0.0005984730329642219	0.08328496158588103	0.08092700621470826	1.0733394804287753e-06	0.00013125897266508257	1.0732212066378406e-06	0.000131244509523315
53.42793588102576	0.00047145153663976784	0.0004732491395916709	0.0005091045145671262	0.0005099729300434117	0.0005305958615378428	0.0005308852368344709	0.0005534006083890183	0.0005530383734585167	0.0006008753235042705	0.0005990388470637038	0.08348367756489337	0.08112006216615272	1.0849962182167983e-06	0.00013348390806440513	1.0848782179658433e-06	0.00013346939138877967
53.74986607161648	0.0004716329501155979	0.0004734345791727835	0.0005093912912386796	0.0005102613768540379	0.000530947033460219	0.0005312363708048656	0.0005538233714500681	0.0005534589916260131	0.0006014574788923317	0.0005996134824277138	0.08368458134481233	0.08131524335678933	1.0966152702148943e-06	0.00013572622670837697	1.09649744042871e-06	0.00013571164362145838
54.073736053552395	0.00047181802144051797	0.0004736237286106656	0.000509683090538102	0.0005105548685905399	0.0005313040783707747	0.0005315933775731365	0.0005542529660072926	0.0005538864126047692	0.0006020486446460103	0.0006001970240720119	0.08388769686440678	0.08151257303476812	1.108197366788701e-06	0.00013798612013803113	1.1080796032728567e-06	0.0001379714573928048
54.399557515052166	0.00047200677033830147	0.0004738166081859908	0.0005099799480922743	0.0005108534411193831	0.0005316670423734756	0.0005319563032082004	0.0005546894504177971	0.0005543206943432227	0.0006026489084551739	0.0006007895582009924	0.08409304839722609	0.08171207477323027	1.1197432379463947e-06	0.00014026378245332594	1.119625435360024e-06	0.00014024902642383041
54.727342214761876	0.0004721992166304323	0.00047401323828491677	0.0005102818998681423	0.0005111571306505135	0.0005320359720820585	0.0005323251942877431	0.000555132883754819	0.0005547618954984755	0.0006032583592467792	0.0006013911722284111	0.08430066055713825	0.08191377247568693	1.1312536134205475e-06	0.0001425594103555694	1.131135665243606e-06	0.00014254454702640473
55.057101982179326	0.00047239538023554153	0.0004742136393986462	0.0005105889821763692	0.0005114659737410634	0.0005324109146268728	0.0005327000979050327	0.0005555833258186198	0.0005552100754470211	0.0006038770872066357	0.0006020019547985434	0.08451055830398185	0.08211769038149537	1.1427292227367573e-06	0.00014487320318848362	1.1426110212308825e-06	0.00014485821814338995
55.38884871808102	0.0004725952811688059	0.00047441783212294497	0.0005109012316750291	0.0005117800072991012	0.000532791917661827	0.0005330810616758353	0.0005560408371475798	0.0005556652942956848	0.0006045051838016411	0.0006026219958077938	0.0847227669493321	0.082323853071468	1.154170795267316e-06	0.00014720536297850584	1.154052231461082e-06	0.00014719024139182857
55.722594394951685	0.00047279893954130497	0.00047462583715762523	0.0005112186853733477	0.0005120992685874319	0.0005331790293714404	0.0005334681337454528	0.0005565054790294964	0.0005561276128927472	0.0006051427418024826	0.0006032513864267583	0.08493731216236475	0.082532285473538	1.1655790603195713e-06	0.00014955609447989127	1.1654600239650132e-06	0.00014954082110416045
56.058351057416104	0.00047300637555932934	0.00047483767530598147	0.0005115413806354788	0.0005124237952274277	0.0005335722984780255	0.0005338613627958537	0.0005569773135130851	0.000556597092839284	0.0006057898553068254	0.0006038902191227574	0.08515421997582878	0.08274301286858263	1.1769547472053167e-06	0.0001519256052181922	1.1768351267294657e-06	0.00015191016437085536
56.39613082267415	0.0004732176095236484	0.00047505336747418814	0.0005118693551843195	0.0005127536252029105	0.0005339717742489657	0.0005342607980529344	0.000557456403419705	0.0005570737965007102	0.0006064466197630037	0.0006045385876828533	0.08537351679216358	0.08295606089632732	1.1882985853034576e-06	0.00015431410553365388	1.188178267793813e-06	0.0001542984810879583
56.7359458809379	0.0004734326618287338	0.0004752729346706515	0.0005122026471053846	0.0005130887968640733	0.0005343775065041248	0.0005346664892938968	0.0005579428123552971	0.0005575577870185402	0.0006071131319942185	0.0006051965872373579	0.08559522938969268	0.08317145556138088	1.1996113041323276e-06	0.00015672180862658092	1.199490175295007e-06	0.00015670598399865343
57.07780849587155	0.00047365155296192696	0.00047549639800531507	0.0005125412948507018	0.0005134293489314521	0.0005347895456233615	0.000535078486854727	0.0005584366047225422	0.0005580491283223662	0.000607789490223257	0.0006058643142838457	0.08581938492897019	0.08338922323937177	1.2108936334366419e-06	0.00015914893060516022	1.2107715775556147e-06	0.00015913288874104536
57.42173100503407	0.0004738743035025669	0.00047572377868891906	0.0005128853372427685	0.000513775320499934	0.000535207942554188	0.0005354968416378225	0.0005589378457332521	0.0005585478851420593	0.000608475794097755	0.0006065418667116884	0.08604601095922822	0.08360939068321659	1.2221463032482125e-06	0.00016159569053091072	1.2220232031502805e-06	0.0001615794138941501
57.7677258203244	0.00047410093412105853	0.0004759550980322087	0.0005132348134785413	0.0005141267510428156	0.0005356327488195216	0.0005359216051197104	0.000559446601420993	0.0005590541230202001	0.000609172144716001	0.0006072293438271138	0.08627513542496733	0.0838319850295062	1.2333700439673715e-06	0.00016406231046760256	1.2332457809807523e-06	0.00016404578102549583
58.115805428429454	0.0004743314655778946	0.00047619037744509604	0.0005135897631334753	0.0005144836804159051	0.0005360640165255989	0.0005363528293589233	0.0005599629386539462	0.0005595679083247404	0.0006098786446533129	0.0006079268463788205	0.08650678667266311	0.08405703380500909	1.2445655864389742e-06	0.00016654901552988488	1.2444400403564381e-06	0.00016653221474038915
58.465982391274686	0.00047456591872261863	0.000476429638435768	0.0005139502261656067	0.0005148461488616719	0.0005365017983699812	0.0005367905670039746	0.0005604869251480079	0.0005600893082619088	0.0006105953979889868	0.0006086344765841387	0.08674099345759997	0.08428456493331388	1.255733662026341e-06	0.00016905603393310709	1.2556067110644454e-06	0.00016903894273077869
58.818269346477535	0.0004748043144927394	0.00047667290260973926	0.0005143162429196797	0.0005152141970134406	0.0005369461476497287	0.0005372348713014889	0.0005610186294801497	0.0005606183908893531	0.0006113225103338468	0.0006093523381557782	0.08697778495085841	0.08451460674158727	1.2668750026946334e-06	0.00017158359704468051	1.2667465234525227e-06	0.00017156619582626986
59.172679007803275	0.0004750466739125758	0.00047692019166885286	0.0005146878541313196	0.0005155878658996323	0.0005373971182696727	0.0005376857961044441	0.00056155812110202	0.0005611552251295377	0.0006120600888583925	0.0006100805363291486	0.08721719074641612	0.08474718796747602	1.277990341078724e-06	0.00017413193943430216	1.2778602084886903e-06	0.000174114208043058
59.52922416562417	0.0004752930180920542	0.00047717152741022105	0.0005150651009312521	0.000515967196948053	0.000537854764750854	0.0005381433958805568	0.0005621054703538159	0.0005616998807833926	0.0006128082423215839	0.0006108191778902955	0.08745924086840429	0.08498233776614104	1.2890804105752463e-06	0.00017670129892860542	1.2889484978707453e-06	0.000176683216640508
59.887917687380885	0.00047554336822543775	0.00047742693172510986	0.0005154480248495677	0.000516352231990229	0.0005383191422390788	0.0005386077257208197	0.0005626607484784127	0.0005622524285442251	0.0006135670811002582	0.000611568371204447	0.08770396577849515	0.08522008571742604	1.3001459454175125e-06	0.00017929191666413158	1.3000121240824229e-06	0.00017927346217147533
60.24877251804685	0.00047579774558999466	0.00047768642659776157	0.0005158366678200366	0.000516743013265793	0.0005387903065136335	0.0005390788413481496	0.0005632240276357771	0.0005628129400118977	0.0006143367172192093	0.0006123282262452009	0.08795139638344895	0.08546046183317307	1.3111876807604065e-06	0.0001819040371425079	1.3110518204741692e-06	0.0001818851885364292
60.6118016805955	0.0004760561715446011	0.000477950034104155	0.000516231072184464	0.0005171395834269171	0.0005392683139961291	0.000539556799126207	0.000563795380917646	0.0005633814877072749	0.0006151172643819386	0.0006130988546243569	0.08820156404279927	0.08570349656467101	1.3222063527518332e-06	0.00018453790828501515	1.3220683213654907e-06	0.00018451864304194765
60.97701827647021	0.00047631866752827743	0.0004782177764107011	0.0005166312806971008	0.0005175419855427909	0.0005397532217595004	0.0005400416560683498	0.0005643748823625003	0.0005639581450869576	0.0006159088380021011	0.0006138803696224206	0.08845450057669649	0.0859492208102778	1.333202698632031e-06	0.00018719378149149868	1.333062362100356e-06	0.00018717407645332806
61.34443548605718	0.0004765852550586524	0.00047848967577287095	0.0005170373365290956	0.0005179502631041555	0.0005402450875371581	0.000540533469846727	0.0005649626069708199	0.0005645429865582924	0.0006167115552356589	0.0006146728862197907	0.0887102382738981	0.08619766592316416	1.3441774568193326e-06	0.00018987191169878015	1.3440346791472688e-06	0.000189851743054692
61.71406656916102	0.000476855955730364	0.00047876575453376	0.0005174492832730043	0.0005183644600278866	0.0005407439697322925	0.000541032298801546	0.0005655586307206509	0.00056513608749468	0.0006175255350137737	0.0006154765211286569	0.08896880989993135	0.08644886371922413	1.3551313669780355e-06	0.0001925725574374454	1.3549860101883882e-06	0.0001925519007080767
62.085924865483435	0.0004771307912133751	0.00047904603512257456	0.0005178671649473359	0.0005187846206616208	0.0005412499274273217	0.0005415382019504753	0.0005661630305834642	0.0005657375242511784	0.0006183508980764336	0.0006162913928256065	0.08923024870541599	0.08670284648515239	1.366065170114463e-06	0.00019529598089329525	1.3659170941922793e-06	0.00019527481091176357
62.46002379510434	0.00047740978325122433	0.00047933054005305136	0.0005182910260011559	0.000519210789788442	0.0005417630203935163	0.0005420512389982145	0.0005667758845403314	0.0005663473741804118	0.0006191877670068616	0.0006171176215849859	0.08949458843454827	0.08695964698666635	1.376979608679529e-06	0.00019804244797118342	1.3768286715056368e-06	0.00019802073886172888
62.83637685896657	0.0004776929536591922	0.0004796192919217964	0.0005187209113187407	0.0005196430126316109	0.0005422833091007812	0.0005425714703462202	0.0005673972715984215	0.0005669657156487938	0.0006200362662667067	0.0006179553295130146	0.08976186333375503	0.08721929847691001	1.387875426642031e-06	0.0002008122283555791	1.3877214839499953e-06	0.0002007899535152874
63.21499763936286	0.0004779803243223921	0.00047991231340655525	0.0005191568662242805	0.0005200813348593545	0.000542810854727595	0.0005430989571026063	0.0005680272718078245	0.0005675926280530672	0.0006208965222320532	0.0006188046405826882	0.0900321081605291	0.08748183470500863	1.3987533695814566e-06	0.00020360559557476565	1.3985962748979492e-06	0.0002035827276527652
63.59589980042612	0.00047827191719377135	0.0004802096272643906	0.0005195989364866259	0.0005205258025896994	0.0005433457191711281	0.0005436337610921913	0.0005686659662787014	0.0005682281918371736	0.00062176866323025	0.0006196656806694711	0.09030535819243599	0.08774728992481505	1.4096141847874059e-06	0.00020642282706745396	1.4094537893740919e-06	0.00020639933794361354
63.979097088622495	0.00047856775429203687	0.00048051125632979233	0.0005200471683240971	0.0005209764623953616	0.0005438879650575291	0.0005441759448667452	0.0005693134371987898	0.0005688724885094558	0.0006226528195776128	0.000620538577587832	0.09058164923631207	0.08801569890382173	1.420458621351206e-06	0.00020926420424920156	1.4202947741523766e-06	0.00020924006501336911
64.36460333324754	0.00047886785769948485	0.00048081722351269086	0.0005205016084093366	0.0005214333613086938	0.000544437655752389	0.0005447255717153852	0.0005699697678512507	0.000569525600660205	0.0006235491236179871	0.0006214234611286059	0.09086101763764166	0.08828709693224956	1.4312874302556833e-06	0.00021213001257965047	1.431119977824422e-06	0.00021210519350735313
64.75243244692527	0.000479172249559742	0.000481127551796386	0.0005209623038742158	0.0005218965468266712	0.0005449948553713794	0.000545282705675155	0.0005706350426328705	0.0005701876119795533	0.0006244577097622256	0.0006223204630972393	0.0911435002901192	0.08856151983233974	1.442101364475994e-06	0.00021502054163270723	1.4419301509244111e-06	0.00021499501216379335
65.14259842611021	0.0004794809520754194	0.00048144226423539534	0.0005214293023147954	0.0005223660669159552	0.0005455596287910826	0.0005458474115418025	0.0005713093470726452	0.0005708586072757351	0.0006253787145285905	0.0006232297173529234	0.09142913464542846	0.08883900396780786	1.45290117908284e-06	0.00021793608516812446	1.4527260460131183e-06	0.000217909813882311
65.53511535159264	0.0004797939875056628	0.00048176138395319545	0.0005219026517963381	0.0005228419700179855	0.0005461320416600028	0.0005464197548807158	0.000571992767850724	0.000571538672493705	0.0006263122765841065	0.0006241513598486454	0.0917179587231941	0.08911958625352054	1.46368763133235e-06	0.00022087694120245804	1.4635084177710414e-06	0.00022084989579478076
65.92999738900669	0.00048011137816360733	0.00048208493413987496	0.0005223824008583684	0.0005233243050541446	0.0005467121604097668	0.0005469998020380711	0.0005726853928177461	0.0005722278947341381	0.0006272585367868903	0.0006250855286721791	0.09201001112116303	0.08940330416534563	1.4744614807708127e-06	0.00022384341208345204	1.474278023108123e-06	0.00022381555933988218
66.32725878934137	0.00048043314641373416	0.00048241293804969385	0.0005228685985197986	0.000523813121430972	0.0005473000522665235	0.0005475876201521578	0.0005733873110145739	0.0005729263622728153	0.0006282176382294973	0.0006260323640880501	0.09230533102557371	0.08969019575021857	1.4852234893408204e-06	0.00022683580456563102	1.485035621256233e-06	0.00022680711033631895
66.72691388945532	0.00048075931466911665	0.00048274541899853094	0.0005233612942840952	0.00052430846904543	0.0005478957852625391	0.0005481832771649083	0.0005740986126924207	0.0005736341645804011	0.0006291897262832877	0.0006269920085804922	0.09260395822175067	0.08998029963641634	1.4959744214836177e-06	0.00022985442988736338	1.4957819738713012e-06	0.00022982485905918837
67.12897711259382	0.00048108990538856395	0.0004830824003612362	0.0005238605381445075	0.0005248103982902359	0.0005484994282479981	0.0005487868418336214	0.0005748193893334054	0.0005743513923426283	0.0006301749486438679	0.0006279646068974267	0.09290593310492468	0.0902736550440326	1.5067150442431851e-06	0.00023289960384864639	1.5065178451455306e-06	0.0002328691203184602
67.53346296890952	0.00048142494107364977	0.00048342390556887024	0.0005243663805893483	0.0005253189600592359	0.000549111050903005	0.0005493983837429017	0.0005755497336715167	0.0005750781374808919	0.0006311734553776194	0.0006289503060954965	0.09321129669125791	0.0905703017956848	1.5174461273792126e-06	0.0002359716468921247	1.5172440019123497e-06	0.00023594021353831596
67.94038605598601	0.00048176444426563077	0.00048376995810583647	0.0005248788726073312	0.0005258342057528505	0.000549730723749808	0.0005500179733167975	0.0005762897397140192	0.0005758144931732701	0.0006321853989693492	0.0006299492555861736	0.09352009062910947	0.09087028032742515	1.528168443468256e-06	0.00023907088418363698	1.5279612137474594e-06	0.00023903846283701569
68.3497610593647	0.0004821084375422462	0.0004841205815068967	0.000525398065692962	0.0005263561872835687	0.0005503585181652207	0.0005506456818311561	0.000577039502763307	0.0005765605538759829	0.0006332109343711027	0.0006309616071829916	0.09383235721054468	0.09117363169990006	1.5388827680227818e-06	0.00024219764569685664	1.5386702530811565e-06	0.0002421641971099564
68.7616027530747	0.00048245694351439566	0.0004844757993540722	0.0005259240118519855	0.0005268849570815002	0.0005509945063932874	0.0005512815814261955	0.0005777991194392051	0.0005773164153452865	0.0006342502190521601	0.0006319875151499051	0.09414813938306726	0.09148039760972485	1.549589879609888e-06	0.00024535226629940343	1.5493718953098982e-06	0.0002453177501139242
69.17592600016614	0.00048280998482269513	0.00048483563527342244	0.0005264567636068915	0.0005274205680999902	0.0005516387615581544	0.0005519257451192998	0.0005785686877017418	0.0005780821746598321	0.0006353034130502544	0.0006330271362508354	0.09446748076160455	0.09179062040110354	1.5602905599459548e-06	0.0002485350858366653	1.5600669189104683e-06	0.0002484994605535945
69.59274575324658	0.00048316758413390087	0.0004852001129316973	0.0005269963740024689	0.000527963073821285	0.0005522913576771731	0.0005525782468180413	0.0005793483068743985	0.0005788579302434864	0.0006363706790240462	0.0006340806298004168	0.09479042564075485	0.09210434307769733	1.5709855940348799e-06	0.0002517464492241134	1.5707561055573966e-06	0.0002517096721696005
70.01207705502031	0.0004835297641372079	0.0004855692560328679	0.0005275428966114322	0.0005285125282622671	0.0005529523696742516	0.0005532391613334358	0.000580138077667852	0.000579643781888633	0.0006374521823068983	0.0006351481577159953	0.09511701900726816	0.09242160931472665	1.5816757702801854e-06	0.0002549867065366196	1.5814402402361495e-06	0.00025494873382767014
70.43393503883172	0.0004838965475404084	0.00048594308831451794	0.0005280963855400881	0.0005290689859802396	0.0005536218733934253	0.0005539085643934307	0.0005809381022042167	0.0005804398307799656	0.0006385480909619715	0.0006362298845708949	0.09544730655281974	0.09274246347135072	1.5923618806026538e-06	0.00025825621310104907	1.5921201113598986e-06	0.00025821699961013633
70.85833492921113	0.0004842679570659109	0.0004863216335441055	0.0005286568954340695	0.0005296325020787762	0.0005542999456126912	0.0005545865326566363	0.0005817484840418036	0.0005812461795187795	0.0006396585758386958	0.0006373259776490086	0.09578133468703427	0.09306695060328693	1.6030447205718414e-06	0.00026155532959190597	1.6027965108942038e-06	0.0002615148289099034
71.2852920424243	0.0004846440154466198	0.00048670491551508114	0.0005292244814841299	0.0005302031322136263	0.0005549866640580773	0.0005552731437263053	0.000582569328200407	0.0005820629321477832	0.0006407838106306474	0.0006384366070007354	0.09611915055078639	0.09339511647571895	1.6137250895284852e-06	0.00026488442212772856	1.6134702344883104e-06	0.00026484258652743897
71.71482178702524	0.00048502474542166517	0.00048709295804286786	0.0005297991994319863	0.0005307809325986891	0.00055568210741798	0.0005559684761645698	0.0005834007411871352	0.0005828901941764364	0.0006419239719348786	0.0006395619455003182	0.09646080202980192	0.09372700757645586	1.6244037907076677e-06	0.000268243862368997	1.624142081588448e-06	0.000268200642766378
72.14693966441222	0.0004854101697319776	0.0004874857849606825	0.0005303811055762267	0.0005313659600120354	0.0005563863553577447	0.0005566726095069198	0.0005842428310227884	0.0005837280726068263	0.0006430792393127344	0.000640702168904603	0.09680633776852722	0.09406267112939395	1.6350816313773784e-06	0.00027163402762066247	1.634812855567827e-06	0.00027158937353385926
72.58166126938723	0.00048580031111571543	0.00048788342011522125	0.0005309702567782795	0.0005319582718020046	0.0005570994885345375	0.0005573856242769635	0.000585095707268822	0.0005845766759601099	0.0006442497953522143	0.0006418574559132892	0.09715580718431578	0.09440215510825463	1.6457594229706777e-06	0.0002750553009349399	1.645483363868017e-06	0.0002750091604440952
73.01900229071879	0.0004861951923035231	0.0004882858873621728	0.0005315667104684345	0.0005325579258933515	0.0005578215886124628	0.0005581076020014467	0.0005859594810548748	0.0005854361143035105	0.0006454358257319064	0.0006430279882306823	0.09750926048190064	0.094745508250615	1.6564379812149341e-06	0.0002785080712158772	1.6561544181166931e-06	0.0002784603909199851
73.45897851170821	0.0004865948360136289	0.0004886932105615791	0.0005321705246519301	0.0005331649807934622	0.000558552738277981	0.0005588386252255428	0.0005868342651069115	0.0005863064992779113	0.0006466375192865567	0.0006442139506290203	0.09786674866819174	0.09509278007224646	1.6671181262797093e-06	0.00028199273332893404	1.6668268342696652e-06	0.00028194345830101497
73.90160581075892	0.00048699926494677215	0.0004891054135730298	0.0005327817579150948	0.0005337794955986268	0.0005592930212555963	0.000559578777528435	0.0005877201737759734	0.0005871879441260425	0.0006478550680743124	0.0006454155310134055	0.09822832356739142	0.09544402088176368	1.6778006829115243e-06	0.0002855096882098951	1.6775014327570286e-06	0.0002854587619531418
74.34690016194996	0.0004874085017809585	0.0004895225202506862	0.0005334004694315584	0.0005344015300003826	0.0005600425223238444	0.0005603281435391808	0.0005886173230675619	0.0005880805637212854	0.0006490886674456979	0.0006466329204883981	0.09859403783642416	0.09579928179557765	1.6884864805744807e-06	0.0002890593429770716	1.688179038608498e-06	0.00028900670737753986
74.79487763561212	0.00048782256916602573	0.0004899445544381228	0.0005340267189685041	0.0005350311442919052	0.0005608013273315654	0.000561086808952861	0.0005895258306716632	0.000588984474597099	0.0006503385161143566	0.000647866313426306	0.09896394498072586	0.09615861475318811	1.699176353603892e-06	0.0002926421110477362	1.6988604816053042e-06	0.0002925877063256338
75.24555439890803	0.0004882414897180427	0.0004903715399630022	0.0005346605668930084	0.0005356683993744823	0.0005615695232144979	0.0005618548605470438	0.0005904458159934493	0.0005898997949771104	0.0006516048162296467	0.0006491159075372495	0.09933809937034835	0.0965220725328002	1.7098711413582888e-06	0.00029625841225620897	1.7095465964310063e-06	0.0002962021769160883
75.6989467164156	0.000488665286013499	0.0004908035006315513	0.000535302074178417	0.0005363133567640324	0.0005623471980121696	0.0005626323861985452	0.0005913774001846471	0.0005908266448058509	0.0006528877734511046	0.0006503819039410198	0.09971655625643674	0.09688970876728281	1.720571688361666e-06	0.00029990867297258195	1.720238222811029e-06	0.0002998505437521587
76.15507095071504	0.0004890939805833163	0.0004912404602228548	0.0005359513024107986	0.0005369660785977004	0.0005631344408851101	0.000563419474900505	0.0005923207061756176	0.0005917651457801841	0.0006541875970248703	0.0006516645072408169	0.10009937178805837	0.097261577960472	1.7312788444601504e-06	0.00030359332622581503	1.7309362056654263e-06	0.0003035332380428024
76.61394356297929	0.0004895275959066434	0.0004916824424829458	0.0005366083137954458	0.0005376266276405045	0.0005639313421323837	0.0005642162167797793	0.0005932758587081423	0.0005927154213814283	0.0006555044998621034	0.0006529639255988987	0.10048660302940515	0.09763773550384436	1.7419934649933041e-06	0.0003073128118320778	1.741641395268151e-06	0.0003072506977280093
77.07558111356816	0.000489966154404462	0.0004921294711187033	0.0005372731711634548	0.0005382950672920611	0.0005647379932094722	0.0005650227031146702	0.0005942429843689602	0.0005936775969082018	0.0006568386986194833	0.0006542803708142226	0.10087830797736703	0.09801823769354091	1.7527164109477564e-06	0.0003110675765217591	1.752354647411962e-06	0.00031100336760662983
77.54000026262605	0.0004904096784329664	0.0004925815697915339	0.0005379459379783499	0.0005389714615933636	0.0005655544867464707	0.0005658390263529858	0.0005952222116240492	0.0005946517995099981	0.0006581904137818251	0.0006556140584021191	0.1012745455795055	0.09840314174777254	1.7634485491118106e-06	0.0003148580740695017	1.7630768235568509e-06	0.00031479169946405094
78.00721777068286	0.0004908581902767295	0.0004930387621108422	0.0005386266783427786	0.000539655875233628	0.0005663809165666482	0.0005666652801304353	0.0005962136708536892	0.0005956381582215209	0.000659559869746897	0.0006569652076760731	0.10167537575241396	0.09879250582461457	1.7741907522689747e-06	0.0003186847654330638	1.7738087909976606e-06	0.00031861615220545036
78.47725049925933	0.0004913117121416532	0.0004935010716272874	0.0005393154570052724	0.0005403483735572063	0.0005672173777053684	0.0005675015592893853	0.0005972174943883295	0.0005966368039978012	0.0006609472949125106	0.0006583340418316825	0.1020808594004912	0.0991863890401961	1.7849438993528931e-06	0.0003225481188882662	1.7845514230383159e-06	0.00032247719199279823
78.95011541147531	0.0004917702661476717	0.0004939685218258017	0.0005400123393670556	0.0005410490225705597	0.0005680639664293546	0.0005683479598979692	0.0005982338165452624	0.0005976478697500982	0.0006623529217659296	0.0006597207880328372	0.10249105843513719	0.09958485148728113	1.7957088756191935e-06	0.0003264486101690195	1.7953055991610676e-06	0.0003263752923830937
79.42582957266194	0.0004922338743212337	0.0004944411361183895	0.0005407173914889327	0.0005417578889492989	0.0005689207802563409	0.0005692045792695651	0.0005992627736661492	0.0005986714903826305	0.0006637769869757045	0.0006611256775002197	0.10290603579436405	0.09998795425427943	1.8064865728443288e-06	0.000330386722615289	1.8060722052040852e-06	0.0003303109344711952
79.90441015097758	0.000492702558587536	0.0004949189378366838	0.0005414306800982305	0.0005424750400452958	0.0005697879179751092	0.0005700715159826498	0.0006003045041554119	0.0005997078028301499	0.0006652197314859844	0.0006625489456021818	0.10332585546286237	0.10039575944467288	1.817277889498291e-06	0.000334362947318409	1.8168521335339529e-06	0.00033428460703388563
80.38587441802741	0.0004931763407625023	0.0004954019502242484	0.0005421522725957977	0.000543200543893848	0.0005706654796658987	0.0005709488699010294	0.0006013591485195031	0.000600756946096367	0.000666681400613388	0.0006639908319480635	0.10375058249251144	0.10080833019688089	1.8280837309307685e-06	0.0003383777832723506	1.8276462832361642e-06	0.0003382968066801967
80.87023974948666	0.0004936552425445147	0.0004958901964286448	0.0005428822370630803	0.0005439344692209185	0.0005715535667212323	0.000571836742194477	0.0006024268494071004	0.0006018190612932791	0.0006681622441465274	0.0006654515804840617	0.10418028302334474	0.10122573070457684	1.838905009565869e-06	0.0003424317375284175	1.8384555602983521e-06	0.0003423480380028293
81.35752362572781	0.0004941392855058693	0.0004963836994932206	0.0005436206422692435	0.0005446768854504342	0.0005724522818671329	0.0005727352353597536	0.0006035077516502288	0.0006028942916813954	0.0006696625164482529	0.0006669314395916869	0.1046150243050043	0.10164802623745141	1.8497426450990104e-06	0.00034652532535438263	1.8492808778044698e-06	0.0003464388137348895
81.8477436324513	0.0004946284910839745	0.0004968824823486493	0.0005443675576783731	0.0005454278627116603	0.0005733617291847809	0.0005736444532420639	0.0006046020023063583	0.0006039827827109162	0.0006711824765607246	0.0006684306621889409	0.10505487471866658	0.10207528316245609	1.8605975647063887e-06	0.00035065907039756594	1.860123156133416e-06	0.0003505696549098436
82.34091746132043	0.0004951228805722594	0.0004973865678041832	0.0005451230534567264	0.000546187471846626	0.000574282014132581	0.0005745645010569115	0.0006057097507014844	0.000605084682063861	0.0006727223883133784	0.0006699495058342508	0.10549990379947856	0.10250756896552711	1.871470703232762e-06	0.00035483350484820375	1.8709833231485545e-06	0.00035474109102311135
82.83706291059936	0.0004956224751108016	0.000497895978538631	0.0005458872004800512	0.0005469557844176284	0.0005752132435686714	0.0005754954854123975	0.0006068311484742297	0.0006062001396971946	0.0006742825204339042	0.000671488232833289	0.10595018225949936	0.10294495227379916	1.8823630034139286e-06	0.00035904916961146394	1.8818623144107585e-06	0.00035895366020081976
83.33619788579601	0.0004961272956766571	0.0004984107370910412	0.0005466600703409679	0.0005477328727147918	0.0005761555257738898	0.0005764375143319578	0.0006079663496209919	0.0006073293078869648	0.0006758631466623125	0.0006730471103487429	0.1064057820111639	0.10338750287833057	1.8932754160918327e-06	0.0003633066144816538	1.8927610733884218e-06	0.0003632079093715268
83.83834040030794	0.0004966373630738931	0.0004989308658510962	0.0005474417353564133	0.0005485188097637025	0.0005771089704751907	0.0005773906972775561	0.000609115510542176	0.0006084723412734965	0.000677464545868211	0.0006746264105131571	0.10686677619129822	0.1038352917573487	1.9042089004341154e-06	0.00036760639832085495	1.903680551671805e-06	0.0003675043944415951
84.34350857607244	0.0004971526979233076	0.0004994563870491927	0.0005482322685751483	0.0005493136693331021	0.0005780736888695432	0.0005783551451733369	0.0006102787900895244	0.0006096293969076508	0.0006790870021713782	0.000676226410544923	0.10733323918566803	0.10428839110002501	1.9151644241522563e-06	0.0003719490892400007	1.9146217091832625e-06	0.0003718436804730635
84.85172064422062	0.0004976733206518272	0.0004999873227462084	0.0005490317437853227	0.0005501175259426458	0.0005790497936482938	0.0005793309704297465	0.0006114563496145908	0.0006108006342981947	0.0006807308050657507	0.0006778473928675294	0.10780524665411395	0.1047468743308066	1.92614296374064e-06	0.0003763352647880164	1.9255855144093698e-06	0.00037622634186972037
85.36299494573534	0.0004981992514815839	0.0005005236948229537	0.0005498402355221118	0.0005509304548707347	0.0005800373990220506	0.0005803182869681576	0.0006126483530183875	0.0006119862154603112	0.0006823962495469407	0.0006794896452321896	0.10828287555625003	0.10521081613429613	1.9371455047144295e-06	0.0003807655121437631	1.93657294463522e-06	0.0003806529625660082
85.87734993211305	0.0004987305104186506	0.0005010655249692825	0.0005506578190754066	0.0005517525321624017	0.000581036620746048	0.0005813172102459751	0.0006138549668022372	0.0006131863049652749	0.0006840836362433909	0.0006811534608439392	0.10876620417777748	0.10568029248072403	1.948173041842996e-06	0.00038524042831140914	1.9475849861714557e-06	0.0003851241362193003
86.39480416602983	0.0004992671172414356	0.0005016128346728711	0.0005514845704975747	0.0005525838346372738	0.0005820475761460507	0.0005823278572822643	0.0006150763601198673	0.0006144010699913369	0.0006857932715513026	0.0006828391384913379	0.10925531215739613	0.10615538065200138	1.9592265794025378e-06	0.0003897606203227266	1.958622634594962e-06	0.000389640466407562
86.91537632201124	0.0004998090914887146	0.0005021656452076349	0.0005523205666112692	0.0005534244398975886	0.0005830703841447732	0.0005833503466838885	0.0006163127048307714	0.0006156306803758394	0.0006875254677734399	0.0006845469826798715	0.109750280514356	0.1066361592683851	1.9703071314319505e-06	0.0003943267054442312	1.96968689499834e-06	0.00039420256683302124
87.43908518710603	0.0005003564524473096	0.0005027239776218005	0.0005531658850173167	0.0005542744263362853	0.0005841051652888642	0.000584384798672199	0.000617564175554899	0.0006168753086686175	0.0006892805432619734	0.0006862773037692084	0.11025119167664725	0.10712270831577043	1.9814157219942303e-06	0.00039893931138901273	1.980778782247625e-06	0.00039881106153111245
87.9659496615646	0.0005009092191393853	0.0005032878527255994	0.0005540206041026561	0.0005551338731451559	0.0005851520417764336	0.0005854313351102642	0.0006188309497286902	0.000618135130186703	0.0006910588225654705	0.0006880304181144189	0.11075812950986144	0.10761510917361651	1.9925533854328863e-06	0.00040359907653232663	1.9918993212309985e-06	0.00040346658508175204
88.4959887595208	0.0005014674103093639	0.0005038572910785809	0.0005548848030483399	0.0005560028603230592	0.0005862111374851599	0.0005864900795306612	0.0006201132076624975	0.0006194103230703765	0.0006928606365801848	0.000689806648211285	0.11127117934672276	0.10811344464352936	2.0037211666568697e-06	0.00040830665013620593	2.0030495471296244e-06	0.00040816978282907923
89.0292216096782	0.0005020310444104469	0.0005044323129765411	0.0005557585618375966	0.0005568814686842014	0.0005872825780009896	0.0005875611571638516	0.0006214111325994477	0.0006207010683406196	0.0006946863227057958	0.0006916063228458691	0.11179042801732915	0.1086177989785342	2.014920121418671e-06	0.0004130626925778341	2.0142305056883737e-06	0.00041292131110547137
89.56566745600044	0.0005026001395907325	0.0005050129384380497	0.0005566419612639574	0.0005577697798664807	0.0005883664906474366	0.0005886446949671422	0.0006227249107757793	0.0006220075499579873	0.0006965362250057464	0.0006934297772484539	0.11231596388010545	0.10912825791302223	2.02615131660055e-06	0.0004178678755832471	2.0254432535017283e-06	0.0004177218374625258
90.1053456584057	0.0005031747136789171	0.0005055991871905671	0.0005575350829394419	0.0005586678763398984	0.0005894630045155011	0.0005897408216542662	0.0006240547314827012	0.0006233299548829603	0.0006984106943723375	0.0006952773532520285	0.1128478768534998	0.10964490869341553	2.0374158305065107e-06	0.0004227228824674606	2.036688858288952e-06	0.0004225720409051781
90.6482756934654	0.0005037547841695673	0.0005061910786561331	0.0005584380093027988	0.0005595758414150228	0.0005905722504942214	0.0005908496677255647	0.0006254007871298043	0.0006246684731378076	0.0007003100886967371	0.0006971493994554542	0.11338625844842443	0.11016784010957369	2.0487147531668545e-06	0.0004276284083813975	2.047968399187367e-06	0.0004274726121332867
91.19447715510712	0.0005043403682079598	0.0005067886319366319	0.0005593508236278115	0.0005604937592515266	0.0005916943613018818	0.0005919713654988294	0.0006267632733101046	0.0006260232978700185	0.0007022347730440946	0.0006990462713914938	0.11393120180149793	0.1106971425269413	2.0600491866540078e-06	0.0004325851605659209	2.059282967064929e-06	0.00043242425379202976
91.74396975532183	0.0005049314825744689	0.0005073918657986059	0.0005602736100316627	0.0005614217148667845	0.0005928294715178901	0.0005931060491407909	0.0006281423888667315	0.0006273946254173357	0.0007041851198339153	0.0007009683316998586	0.11448280170905895	0.11123290791945825	2.071420245396507e-06	0.0004375938586109879	2.070633664820443e-06	0.00043742768072509153
92.29677332487483	0.0005055281436684954	0.0005080007986576177	0.0005612064534833563	0.000562359794144528	0.0005939777176153364	0.0005942538546992808	0.0006295383359613411	0.000628782655374459	0.0007061615090259004	0.0007029159503054566	0.11504115466202887	0.11177522990329422	2.0828290565010066e-06	0.000442655234720854	2.082021607700585e-06	0.0004424836202357313
92.85290781402206	0.0005061303674919169	0.0005086154485621341	0.0005621494398121957	0.0005633080838435673	0.0005951392379942566	0.0005954149201360844	0.000630951320144278	0.0006301875906614365	0.0007081643283114219	0.0007048895046020105	0.11560635888159372	0.11232420377135263	2.0942767600980313e-06	0.0004477700339901858	2.0934479236238597e-06	0.0004475928123549022
93.41239329322968	0.000506738169632061	0.0005092358331769417	0.0005631026557163242	0.0005642666716065682	0.0005963141730156306	0.0005965893853605006	0.0006323815504265741	0.0006316096375938382	0.0007101939733108622	0.000706889379641257	0.11617851435577725	0.11287992652865703	2.1057645096856682e-06	0.0004529390146846002	2.1049137535182226e-06	0.0004527560101171557
93.97524995389855	0.000507351565244175	0.000509861969766059	0.0005640661887713216	0.0005652356459688986	0.0005975026650361094	0.0005977773922636342	0.000633829239353805	0.0006330490059547296	0.000712250847777001	0.0007089159683279054	0.1167577228768802	0.11344249692856176	2.1172934724729333e-06	0.00045816294852699113	2.1164202516649883e-06	0.0004579739798433319
94.54149810909283	0.0005079705690333863	0.0005104938751751443	0.0005650401274388527	0.0005662150963675239	0.0005987048584435082	0.0005989790847534318	0.0006352946030818902	0.0006345059090685192	0.0007143353638046781	0.0007109696716205666	0.11734408807986395	0.11401201550986882	2.1288648297581583e-06	0.00046344262099722033	2.1279685860452332e-06	0.0004632475014299531
95.11115819427312	0.00050859519523614	0.0005111315658133861	0.0005660245610753797	0.0005672051131499717	0.0005999208996930967	0.0006001946087904832	0.0006367778614548794	0.0006359805638767342	0.0007164479420469596	0.0007130508987388717	0.11793771548164964	0.11458858463483929	2.1404797772950172e-06	0.00046877883163470857	2.139559938700835e-06	0.00046857736864677757
95.68425076803395	0.0005092254576010958	0.0005117750576348533	0.0005670195799409208	0.0005682057875833441	0.0006011509373446713	0.00060142411242461	0.0006382792380847952	0.0006374731910157826	0.0007185890119380326	0.0007151600673769897	0.11853871252140712	0.11517230852815409	2.1521395256732983e-06	0.0004741723943504639	2.1511955061132926e-06	0.00047396438944428965
96.26079651284576	0.0005098613693694788	0.0005124243661193059	0.0005680252752078778	0.0005692172118634027	0.0006023951221004739	0.0006026677458322721	0.0006397989604336	0.0006389840148967663	0.0007207590119230878	0.0007172976039237914	0.11914718860182111	0.11576329331681268	2.163845300725154e-06	0.0004796241377508781	2.162876499580378e-06	0.00047940938626726826
96.84081623580131	0.0005105029432548583	0.0005130795062524353	0.000569041738969898	0.0005702394791236936	0.0006036536068439531	0.0006039256613547927	0.0006413372598973413	0.0006405132637874052	0.0007229583896954286	0.0007194639436898847	0.11976325513140189	0.11636164707104138	2.1755983439224625e-06	0.00048513490546640836	2.1746041456089434e-06	0.000484913196377737
97.42433086936633	0.0005111501914223548	0.000513740492505535	0.0005700690642508123	0.0005712726834447455	0.0006049265466793976	0.0006051980135374477	0.0006428943718925601	0.0006420611698961507	0.0007251876024410879	0.0007216595311417846	0.12038702556782346	0.11696747984620583	2.1873999127950024e-06	0.0004907055564906393	2.1863796863175926e-06	0.0004904766721865461
98.01136147213543	0.0005118031254672435	0.0005144073388145738	0.0005711073450136025	0.0005723169198633109	0.0006062140989724685	0.0006064849591694242	0.0006444705359450228	0.0006436279694585327	0.000727447117091212	0.0007238848201434671	0.12101861546237667	0.11758090372576044	2.1992512813637016e-06	0.0004963369655306971	2.198204379850197e-06	0.000496100681594544
98.60192922959182	0.0005124617563929574	0.0005150800585586669	0.000572156676169445	0.000573372284381669	0.0006075164233916593	0.0006077866573246882	0.000646065995780858	0.0006452139028258473	0.0007297374105825221	0.0007261402742055935	0.1216581425054981	0.11820203286529134	2.2111537405817986e-06	0.000502030023365227	2.2100795008080576e-06	0.0005017861083438518
99.1960554548718	0.0005131260945884577	0.0005157586645379226	0.0005732171535867848	0.0005744388739769808	0.000608833681950697	0.0006091032694037761	0.0006476809994201736	0.0006468192145562251	0.0007320589701261292	0.0007284263667426748	0.12230572657348285	0.11883098353764245	2.223108598783702e-06	0.0005077856372128209	2.222006340682069e-06	0.0005075338523775064
99.79376158953411	0.0005137961498049678	0.0005164431689506493	0.0005742888741004728	0.0005755167866106978	0.0006101660390519241	0.0006104349591765391	0.0006493157992732299	0.0006484441535081793	0.0007344122934850337	0.0007307435813384747	0.12296148977634656	0.11946787417918968	2.235117182159763e-06	0.000513604731112352	2.2339862083056976e-06	0.0005133448302098165
100.39506920433367	0.0005144719311320511	0.0005171335833699109	0.0005753719355209481	0.0005766061212380242	0.0006115136615306847	0.0006117818928258676	0.0006509706522392646	0.000650088972936706	0.0007367978892606296	0.0007330924120199715	0.1236255565069221	0.12011282543727934	2.247180835236902e-06	0.000519488246313482	2.2460204303201064e-06	0.0005192199753078497
101.00000000000001	0.0005151534469730105	0.0005178299187194078	0.00057646643664347	0.000577706977817425	0.0006128767187007438	0.000613144238992426	0.0006526458198080361	0.0006517539305920149	0.0007392162771885495	0.0007354733635401761	0.12429805349118363	0.12076596021887212	2.253244800601873e-06	0.0005224462279837295	2.25206945375914e-06	0.000522173707428309
