# Supplementary material for: White matter micro- and macrostructure brain charts for the human lifespan
Source: Nature. 2026 May 13;655(8124):979–89. doi: 10.1038/s41586-026-10454-2 (PMC13391363; doi:10.1038/s41586-026-10454-2)
Supplement: Supplementary file 12 — Centiles trajectories of brain charts. SDT.T9.1–5 contain the brain charts for the global metrics; SDT.T9.6–509 contain the brain charts for the tract-specific metrics (unnormalized); and SDT.T9.510–1157 contain the brain charts for the tract-specific macrostructural metrics (normalized). Included in each table are the male and female centile trajectories for the 2.5th, 25th, 50th, 75th and 97.5th percentiles; the interquartile range normalized by the 50th centile; and the derivatives of the 50th centiles with respect to both age and log(age). Charts are sampled in logarithmically spaced intervals. Age is reported in years, while centile trajectory values are reported in metric-specific units: diffusivities in mm2 s−1, volume in mm3, surface area in mm2, average length in mm, and FA is dimensionless (unitless). [file 41586_2026_10454_MOESM12_ESM.zip › plotted_curves/SDT.T9.263-SLF_III_left_surface_area_curve_metrics.csv]

ages	male_0.025th_percentile	female_0.025th_percentile	male_0.25th_percentile	female_0.25th_percentile	male_0.5th_percentile	female_0.5th_percentile	male_0.75th_percentile	female_0.75th_percentile	male_0.975th_percentile	female_0.975th_percentile	male_normalized_quantile_range	fwmale_normalized_quantile_range	male_median_centile_d_age	male_median_centile_d_log_age	female_median_centile_d_age	female_median_centile_d_log_age
0.25	3535.2824429901493	3548.9945242671297	5035.2653080190785	4900.161663123306	5770.258296838753	5561.141080076893	6454.71992129526	6178.731237011133	7622.957609517603	7239.272887866796	0.24599498675021747	0.22991137169103218	4640.412402746049	2679.2758189071546	4472.486510434225	2582.318966026314
0.25150637576242696	3539.550878010346	3553.2812714263014	5041.360323841407	4906.093891188434	5777.248501609915	5567.878325353992	6462.543556368026	6186.220463058704	7632.2030576976085	7248.052845619514	0.24599655564938655	0.22991281365490013	4632.083353110589	2682.4952419812325	4464.459607020486	2585.4223149374593
0.2530218281966045	3543.8294844101465	3557.5782442819745	5047.469958100855	4912.040351812924	5784.255505268578	5574.63176384585	6470.386019060828	6193.727712644865	7641.47079033686	7256.853964998146	0.24599813401463896	0.22991426431863998	4615.389650792349	2688.932795355562	4448.371489400277	2591.6277716045734
0.25454641199404576	3548.1182570968026	3561.88543783968	5053.594204587836	4918.001039004321	5791.279301069074	5581.401389076141	6478.247302114389	6201.252978828231	7650.760799253294	7265.676238222972	0.24599972190316574	0.22991572373480917	4598.725278965663	2695.3677266135346	4432.311639701249	2597.8307107510045
0.2560801821758082	3552.41719085353	3566.2028469813126	5059.733056923838	4923.975946606166	5798.319882074917	5588.1871943848155	6486.127398058097	6208.796254465189	7660.073076018178	7274.519657279962	0.2460013193725053	0.22991719195628424	4582.090387941338	2701.7999626451638	4416.28020278248	2604.031061986694
0.25762319409447826	3556.7262803395497	3570.530466465174	5065.886508561557	4929.965068298109	5805.377241158953	5594.989172928255	6494.026299210202	6216.35753221007	7669.407611956347	7283.384213920985	0.24600292648054317	0.22991866903626193	4565.485126545187	2708.229430364445	4400.277322076261	2610.228754948359
0.2591755034361701	3561.0455200900305	3574.8682909259205	5072.054552784856	4935.968397595882	5812.451371003337	5601.807317679256	6501.9439976778085	6223.936804515143	7678.7643981462215	7292.269899663825	0.24600454328551685	0.22992015502826088	4548.909642065642	2714.6560566821136	4384.303139528725	2616.4237192664295
0.2607371662225343	3565.3749045160243	3579.2163148745026	5078.237182708738	4941.98592785127	5819.542264099536	5608.641621427012	6509.8804853568745	6231.534063630622	7688.143425419826	7301.176705792206	0.24600616984601556	0.22992164998612455	4532.364080299623	2721.079768528696	4368.357795649441	2622.615884592291
0.2623082388127803	3569.7144279044937	3583.574532698204	5084.434391279433	4948.017652252204	5826.649912748428	5615.492076777242	6517.835753932367	6239.149301604802	7697.544684362988	7310.104623355974	0.24600780622098495	0.22992315396402163	4515.8485855339095	2727.5004928463604	4352.441429499304	2628.805180591531
0.2638887779057103	3574.0640844182303	3587.9429386605616	5090.646171274341	4954.063563822697	5833.774309060266	5622.358676152138	6525.809794878213	6246.782510284025	7706.968165315317	7319.0536431710725	0.24600945246972633	0.2299246670164499	4499.363300523488	2733.9181565740146	4336.554178649792	2634.9915369220544
0.26547884054176485	3578.423868095807	3592.3215269013235	5096.872515302024	4960.123655422849	5840.915444954699	5629.241411790371	6533.802599457344	6254.433681312708	7716.413858370252	7328.023755819593	0.24601110865190143	0.22992618919823626	4482.908366531134	2740.332686670823	4320.69617924327	2641.174883264117
0.2670784841050822	3582.7937728515926	3596.710291436474	5103.113415802274	4966.197919748917	5848.073312160852	5636.140275747209	6541.814158721805	6262.102806133477	7725.881753375245	7337.014951649953	0.2460127748275327	0.22992772056454114	4466.483923307853	2746.744010104565	4304.867565964116	2647.3551493084524
0.26868776632556873	3587.1737924756644	3601.10922615815	5109.368865046057	4972.286349333254	5855.247902217293	5643.055259894449	6549.844463512736	6269.7898759871105	7735.3718399317295	7346.027220776856	0.24601445105700698	0.22992926117085827	4450.0901090824045	2753.152053843951	4289.068472028477	2653.5322647450957
0.2703067452809827	3591.5639206337855	3605.5183248346225	5115.638855135533	4978.388936544337	5862.439206472073	5649.986355920485	6557.893504460424	6277.494881912616	7744.884107395222	7355.060553081386	0.24601613740107642	0.22993081107301727	4433.727060586447	2759.5567448735237	4273.299029209185	2659.706159280846
0.2719354793990299	3595.9641508673767	3609.9375811102786	5121.923378004068	4984.505673586786	5869.647216082766	5656.9335553303235	6565.961271984366	6285.21781474729	7754.418544875409	7364.114938211109	0.24601783392086177	0.22993237032718725	4417.39491303009	2765.9580101778265	4257.559367812937	2665.876762621803
0.27357402745947257	3600.374476593439	3614.366988505549	5128.22242541619	4990.636552501314	5876.871922016429	5663.896849445568	6574.047756293247	6292.958665126683	7763.975141236153	7373.1903655800525	0.2460195406778537	0.22993393898987607	4401.093800113304	2772.3557767481543	4241.849616695195	2672.0440044843126
0.2752224485962505	3604.7948911045414	3618.806540416906	5134.535988967633	4996.781565164781	5884.113315049679	5670.8762294044855	6582.1529473850405	6300.717423484709	7773.553885095617	7382.286824368841	0.24602125773391664	0.22993551711793545	4384.823854052462	2778.7499715962913	4226.169903272297	2678.207814600086
0.27688080229961526	3609.225387568788	3623.2562301168223	5140.864060085336	5002.940703290188	5891.371385768722	5677.871686162019	6590.276835047039	6308.494080053667	7783.154764826343	7391.404303524759	0.24602298515128826	0.2299371047685604	4368.585205515381	2785.140521714464	4210.520353476051	2684.368122686632
0.2785491484182772	3613.665959029688	3627.716050753671	5147.206630027331	5009.113958426581	5898.646124569221	5684.883210489705	6598.419408855758	6316.288624864162	7792.777768555145	7400.542791761658	0.2460247229925849	0.22993870199929375	4352.377983683487	2791.5273541123606	4194.901091806125	2690.524858478224
0.28022754716156506	3618.1165984062263	3632.1859953517833	5153.563689882896	5015.301321959195	5905.9375216565195	5691.910792975841	6606.58065817717	6324.101047745312	7802.422884163411	7409.702277560244	0.24602647132080166	0.22994030886802624	4336.202316253446	2797.910395817831	4179.312241324689	2696.6779517245013
0.2819160591015993	3622.5772984927344	3636.6660568113357	5159.935230572434	5021.502785109343	5913.245567045514	5698.954424025399	6614.760572166592	6331.931338324653	7812.090099286999	7418.8827491679585	0.2460282301993159	0.22994192543299932	4320.058329382213	2804.2895738375373	4163.753923614277	2702.8273321576416
0.28361474517547763	3627.0480519588527	3641.1562279083137	5166.321242847476	5027.718338934416	5920.570250560672	5706.01409386002	6622.959139768724	6339.77948602817	7821.779401316301	7428.084194599064	0.24602999969188866	0.2299435517528081	4303.946147734532	2810.664815190481	4148.226258821785	2708.9729295230936
0.2853236666874746	3631.5288513494907	3645.656501294481	5172.721717290694	5033.947974327907	5927.911561836073	5713.089792518087	6631.176349717709	6347.645480080365	7831.490777396337	7437.306601634721	0.24603177986266764	0.22994518788640214	4287.865894479677	2817.0360468996223	4132.729365649167	2715.114673568867
0.2870428853112538	3636.019689084761	3650.1668694973273	5179.1366443158595	5040.191682019372	5935.269490315394	5720.181509854671	6639.412190537133	6355.52930950424	7841.22421442677	7446.549957823001	0.24603357077618998	0.22994683389308843	4271.817691283068	2823.4031959874555	4117.263361345977	2721.252494042041
0.28877246309209376	3640.5205574599368	3654.687324920017	5185.566014167849	5046.449452574429	5942.64402525192	5727.289235541575	6647.666650540054	6363.430963121344	7850.979699061985	7455.814250478962	0.2460353724973833	0.22994848983253416	4255.801658313023	2829.7661894783378	4101.828361726599	2727.386320695048
0.2905124624491269	3645.031448645383	3659.2178598413425	5192.00981692261	5052.721276394742	5950.0351557085405	5734.412959067318	6655.9397178290155	6371.3504295517705	7860.757217711105	7465.09946668466	0.24603718509156908	0.22995015576476707	4239.817914239829	2836.124954394065	4086.424481154885	2733.5160832754336
0.29226294617759224	3649.5523546865006	3663.7584664156634	5198.468042487138	5059.00714371799	5957.442870557741	5741.55266973713	6664.231380296049	6379.287697214172	7870.556756538031	7474.4055932892	0.24603900862446462	0.2299518317501787	4223.866576234577	2842.47941775294	4071.051832558587	2739.6417115335353
0.294023977451102	3654.083267503668	3668.3091366728627	5204.940680599466	5065.307044617865	5964.867158481598	5748.708356672966	6672.541625622713	6387.2427543257945	7880.378301461505	7483.732616908775	0.2460408431621863	0.22995351784952825	4207.947759982664	2848.8295065760612	4055.710527422838	2745.7631352150347
0.29579561982392083	3658.62417889217	3672.869862518282	5211.427720828616	5071.620969004031	5972.308007971789	5755.88000881347	6680.870441280067	6395.215588902447	7890.221838155111	7493.080523926684	0.24604268877125074	0.22995521412394146	4192.061579674715	2855.175147878239	4040.400675792247	2751.880284060957
0.29757793723326015	3663.175080522142	3677.4406357326616	5217.929152574593	5077.948906622105	5979.76540732956	5763.067614913992	6689.217814528708	6403.206188758536	7900.087352047333	7502.449300493362	0.24604454551857782	0.22995692063491593	4176.2081480068155	2861.516268666601	4025.1223862923216	2757.993087820476
0.29937099400158496	3667.735963938495	3682.021447972109	5224.444965068337	5084.290847053664	5987.23934466571	5770.271163546601	6697.583732418754	6411.214541507096	7909.974828321567	7511.83893252646	0.24604641347149414	0.22995863744432085	4160.38757619611	2867.852795947576	4009.8757660952397	2764.1014762213454
0.3011748548389356	3672.3068205608483	3686.6122907679724	5230.975147371693	5090.646779716124	5994.729807900607	5777.4906430999745	6705.968181789844	6419.24063455969	7919.88425191614	7521.249405710736	0.2460482926977325	0.229960364614402	4144.59997398383	2874.1846567273606	3994.660920955008	2770.205378998071
0.30298958484526295	3676.8876416834887	3691.21315552687	5237.51968837742	5097.01669386285	6002.236784764171	5784.726041779534	6714.371149271204	6427.284455126567	7929.815607524416	7530.68070549828	0.24605018326543907	0.2299621022077809	4128.8454496185295	2880.5117779986467	3979.477955208393	2776.3047258835286
0.30481524951277783	3681.478418475246	3695.8240335305445	5244.078576809076	5103.400578582994	6009.760262795816	5791.977347607304	6722.792621281535	6435.3459902165205	7939.768879594687	7540.132817108343	0.24605208524317107	0.2299638502874601	4113.124109866563	2886.8340867415536	3964.3269717437215	2782.3994465884753
0.3066519147283146	3686.079141979451	3700.4449159358346	5250.651801221033	5109.798422801527	6017.30022934445	5799.2445484219415	6731.232584029076	6443.425226636944	7949.744052330273	7549.6057255274545	0.2460539986999027	0.22996560891682288	4097.436060022563	2893.1515099306125	3949.208072039997	2788.4894708232023
0.3084996467757088	3690.6898031138453	3705.0757937745852	5257.239349998401	5116.210215279163	6024.856671568438	5806.527631878697	6739.691023511562	6451.522150993801	7959.741109689496	7559.099415509382	0.24605592370502608	0.22996737815963839	4081.7814039106015	2899.4639745338354	3934.1213561529294	2794.5747282893863
0.31035851233818973	3695.3103926705226	3709.716657953603	5263.841211357022	5122.635944612368	6032.429576435609	5813.826585449414	6748.167925516249	6459.636749691645	7969.760035385733	7568.613871575201	0.24605786032835433	0.22996915808006085	4066.1602438858245	2905.771407506196	3919.0669227275066	2800.655148679856
0.3122285785007863	3699.9409013158224	3714.36749925456	5270.457373343386	5129.07559923327	6040.018930723185	5821.14139642248	6756.663275619856	6467.769008933575	7979.800812887382	7578.149078013253	0.24605980864012342	0.22997094874263502	4050.572680840967	2912.0737357956823	3904.0448689914774	2806.73066167417
0.3141099127527488	3704.581319590286	3719.02830833393	5277.087823834633	5135.52916740964	6047.6247210178035	5828.4720519028115	6765.17705918862	6475.918914721233	7989.863425417938	7587.705018879162	0.24606176871099636	0.2299727502122959	4035.018814191222	2918.370886326302	3889.0552907600068	2812.8011969409417
0.31600258298998396	3709.231637908506	3723.6990757229	5283.732550538403	5141.9966372448325	6055.2469337153825	5835.8185388118045	6773.709261378141	6484.086452854776	7999.947855955849	7597.281677995838	0.24606374061206393	0.2299745625543728	4019.498741895426	2924.6627860111184	3874.0982824445236	2818.8666841350496
0.3179066575175057	3713.891846559111	3728.3797918273103	5290.391540992894	5148.477996677748	6062.885555021191	5843.180843887318	6782.259867133503	6492.27160893287	8010.054087234678	7606.8790389534815	0.24606572441484822	0.22997638583459118	4004.0125604663044	2930.949361754814	3859.1739370450377	2824.9270528939087
0.3198222050518999	3718.561935704624	3733.0704469275383	5297.064782566723	5154.973233482748	6070.540570949737	5850.558953683595	6790.82886118915	6500.474368352618	8020.182101742981	7616.497085109529	0.24606772019130543	0.22997822011907482	3988.5603649395052	2937.2305404285435	3844.2823461650405	2830.9822328421287
0.32174929472380437	3723.2418953813763	3737.7710311784494	5303.752262458868	5161.4823352696385	6078.211967324708	5857.952854571279	6799.416228068856	6508.69471630959	8030.331881724303	7626.135799588712	0.24606972801382843	0.22998006547434888	3973.142248932505	2943.5062489097472	3829.4236000126693	2837.0321535891853
0.32368799608040405	3727.931715499473	3742.481534609285	5310.453967698707	5168.005289483579	6085.8997297790565	5865.362532737318	6808.021952085813	6516.932637797745	8040.503409177304	7635.795165282981	0.2460717479552483	0.2299819219673421	3957.758304593852	2949.7764140386134	3814.5977873955853	2843.076744721271
0.3256383790879404	3732.6313858425947	3747.2019471235867	5317.1698851457795	5174.54208340504	6093.603843754725	5872.787974184936	6816.646017342388	6525.188117609416	8050.696665855506	7645.475164851524	0.24607378008883976	0.22998378966538924	3942.408622630872	2956.040962637868	3799.8049957442563	2849.115935817128
0.32760051413423674	3737.340896067997	3751.932258499119	5323.900001489883	5181.092704149755	6101.324294502826	5880.229164733622	6825.288407730283	6533.461140335295	8060.911633267493	7655.175780720766	0.24607582448832002	0.2299856686362329	3927.0932923227083	2962.2998215146363	3785.04531108588	2855.149656421272
0.3295744720312385	3742.060235706329	3756.672458387716	5330.644303250867	5187.6571386685755	6109.061067083386	5887.686090018967	6833.949106930326	6541.75169036429	8071.148292676708	7664.89699508423	0.24607788122785507	0.22998755894802678	3911.8124014898203	2968.5529174371623	3770.318818065105	2861.1778360584285
0.33156032401756863	3746.789394161568	3761.422536315264	5337.402776778628	5194.235373747505	6116.814146365394	5895.1587354927215	6842.628098412508	6550.059751883617	8081.4066251015165	7674.638789902658	0.24607995038206013	0.22998946066933867	3896.566036558477	2974.8001771757845	3755.6255999661516	2867.2004042435437
0.33355814176109866	3751.5283607109513	3766.1824816815533	5344.17540825307	5200.8273960075585	6124.583517026767	5902.647086422687	6851.325365435985	6558.385308878658	8091.686611315235	7684.401146903883	0.2460820320260037	0.2299913738691518	3881.354282502085	2981.041527456604	3740.965738683706	2873.217290457571
0.33556799736153503	3756.2771245047657	3770.9522837601908	5350.962183683892	5207.433191904707	6132.36916355415	5910.1511278926455	6860.040891048853	6566.728345132939	8101.988231845896	7694.184047582824	0.24608412623520873	0.22999329861686782	3866.177222862141	2987.2768949712627	3726.339314736193	2879.2284241518937
0.3375899633530214	3761.0356745663235	3775.731931698474	5357.763088910615	5214.05274772977	6140.17107024294	5917.670844802278	6868.774658088237	6575.088844228033	8112.311466976371	7703.987473201392	0.24608623308565858	0.22999523498230964	3851.0349397971295	2993.5062064104713	3711.7464072827715	2885.2337347574066
0.3396241127067558	3765.803999791838	3780.5214145173295	5364.578109602487	5220.686049608381	6147.989221197256	5925.206221867141	6877.526649180207	6583.466789543569	8122.656296744321	7713.811404788533	0.24608835265379492	0.22999718303572406	3835.9275140215177	2999.7293884130195	3697.1870941231027	2891.233151680324
0.3416705188336247	3770.5820889502456	3785.3207211111658	5371.4072312582975	5227.333083500867	6155.823600329695	5932.757243618555	6886.296846739605	6591.862164257112	8133.022700941996	7723.655823140109	0.24609048501652525	0.2299991428477833	3820.8550248392858	3005.946367584169	3682.66145169246	2897.2266042931005
0.343729255586852	3775.369930683151	3790.1298402477714	5378.250439206383	5233.9938352021645	6163.674191361407	5940.32389440354	6895.085232970099	6600.274951344119	8143.410659116337	7733.520708818861	0.24609263025122424	0.2300011144895897	3805.8175501725636	3012.157070517773	3668.169555073604	2903.214021937689
0.34580039726466444	3780.1675135046853	3794.948760568218	5385.107718604495	5240.668290341746	6171.5409778219555	5947.906158384733	6903.891789864053	6608.705133577863	8153.820150568856	7743.4060421543745	0.24609478843573415	0.23000309803267538	3790.8151665232144	3018.3614237564616	3653.71147799748	2909.1953339241445
0.3478840186129729	3784.974825801364	3799.7774705867064	5391.979054439674	5247.356434383483	6179.42394304919	5955.504019540292	6912.716499202432	6617.152693529342	8164.251154355542	7753.311803242968	0.24609695964837164	0.2300050935490082	3775.8479489989113	3024.5593538088724	3639.2872928476427	2915.1704695273656
0.34998019482807	3789.791855831972	3804.6159586904746	5398.864431528162	5254.058252625581	6187.323070189199	5963.117461663806	6921.559342554731	6625.617613567208	8174.703649286817	7763.237971947655	0.2460991439679273	0.23000710111099157	3760.915971323382	3030.750787154073	3624.897070673527	2921.1393579926807
0.352089001559344	3794.618591727444	3809.4642131396813	5405.763834515311	5260.773730200481	6195.238342196202	5970.746468364243	6930.4203012789185	6634.099875857707	8185.177613927486	7773.184527898089	0.2461013414736711	0.2300091207914687	3746.019305831287	3036.9356502299197	3610.540881185094	2927.1019285267685
0.3542105149120084	3799.455021490704	3814.3222220672487	5412.677247875434	5267.50285207472	6203.16974183244	5978.39102306579	6939.299356521288	6642.599462364551	8195.673026596603	7783.151450490442	0.24610355224535327	0.2300111526637254	3731.158023473108	3043.1138694330584	3596.218792758882	2933.0581102960277
0.35634481144984936	3804.3011329965593	3819.189973478772	5419.604655911722	5274.245603048863	6211.117251668073	5986.051109007812	6948.196489216415	6651.116354848861	8206.18986536744	7793.138718887374	0.24610577636320916	0.23001319680149118	3716.3321938191075	3049.2853711147327	3581.930872443365	2939.007832429139
0.35849196819798806	3809.1569139915186	3824.0674552523406	5426.546042756082	5281.001967757331	6219.080854081045	5993.726709244685	6957.111680086991	6659.650534869021	8216.728108067322	7803.146312017872	0.2461080139079606	0.23001525327894434	3701.5418850779533	3055.4500815926585	3567.6771859717555	2944.9510240177624
0.36065206264566085	3814.02235209371	3828.9546551384697	5433.501392369078	5287.771930668371	6227.06053125704	6001.417806645776	6966.04490964381	6668.201983780663	8227.28773227765	7813.174208577277	0.24611026496081959	0.2300173221707124	3686.787164087873	3061.6079271372873	3553.4577977566514	2950.8876141090877
0.3628251727490157	3818.8974347926746	3833.8515607598924	5440.470688539733	5294.555476083846	6235.056265189284	6009.124383895234	6974.996158185562	6676.770682736463	8237.86871533367	7823.222387027055	0.24611252960349098	0.23001940355187614	3672.0680963180494	3067.7588339657523	3539.2727708916645	2956.8175317011774
0.3650113769339257	3823.7821494492523	3838.7581596114687	5447.453914885438	5301.352588139165	6243.068037678465	6016.84642349194	6983.965405798777	6685.356612686101	8248.471034324457	7833.290825594791	0.24611480791817594	0.23002149749797238	3657.3847458860837	3073.902728252113	3525.1221671721432	2962.740705754375
0.36721075409881926	3828.6764832954145	3843.674439060013	5454.451054851797	5308.163250803129	6251.095830332587	6024.583907749356	6992.952632357679	6693.959754376107	8259.094666092755	7843.379502274026	0.24611709998757555	0.23002360408499645	3642.7371755696367	3080.0395361303817	3511.006047092844	2968.6570651840884
0.3694233836175272	3833.5804234341444	3848.6003863441915	5461.462091712539	5314.987447877849	6259.139624566901	6032.336818795443	7001.957817524118	6702.5800883498105	8269.739587234937	7853.488394824229	0.24611940589489123	0.23002572338940455	3628.1254467889667	3086.1691836740356	3496.9244698493276	2974.5665388540365
0.37164934534214805	3838.4939568392265	3853.5359885743187	5468.4870085693	5321.825162998542	6267.1994016036715	6040.105138572479	7010.980940747359	6711.21759494713	8280.40577410079	7863.617480770584	0.24612172572383145	0.23002785548811794	3613.5496196169406	3092.291596897412	3482.877493334934	2980.4690555697307
0.3738887196059291	3843.4170703551094	3858.481232732221	5475.5257883515005	5328.67637963341	6275.275142472089	6047.888848836936	7020.021981263976	6719.872254304475	8291.093202793403	7873.766737403889	0.24612405955861164	0.23003000045852445	3599.0097528097685	3098.4067017768975	3468.865174172446	2986.3645440998953
0.3761415872261661	3848.349750696769	3863.436105671123	5482.5784138162535	5335.54108108356	6283.3668280081665	6055.687931159404	7029.0809180977885	6728.544046354678	8301.801849169144	7883.936141780525	0.24612640748395997	0.23003215837848137	3584.50590378535	3104.514424224384	3454.8875676966272	2992.252933153184
0.3784080295071193	3853.291984449489	3868.4005941154255	5489.6448675481115	5342.419250482763	6291.474438854503	6063.50236692436	7038.157730059595	6737.2329508267585	8312.531688837364	7894.125670722184	0.2461287695851187	0.23003432932631934	3570.0381286339834	3110.6146900923923	3440.9447279644664	2998.1341513828374
0.3806881282429484	3858.24375806873	3873.3746846605895	5496.725131958987	5349.310870797376	6299.597955460211	6071.332137330106	7047.252395747122	6745.9389472458615	8323.282697160377	7904.335300815841	0.24613114594784694	0.23003651338084405	3555.6064821414184	3116.7074251836166	3427.0367077710107	3004.008127390407
0.38298196572066395	3863.205057879954	3878.3583637729607	5503.819189287963	5356.215924826161	6307.737358080731	6079.177223388567	7056.364893544851	6754.662014933089	8334.054849253274	7914.565008413588	0.2461335366584262	0.23003871062134068	3541.2110177709255	3122.7925552334636	3413.16355864075	3009.874789718073
0.3852896247230969	3868.175870078433	3883.3516177895995	5510.927021601131	5363.134395200132	6315.8926267776615	6087.037605925176	7065.49520162385	6763.40213300535	8344.848119983772	7924.81476963247	0.24613594180366122	0.23004092112757538	3526.8517876786646	3128.8700059121475	3399.325330839725	3015.734066846315
0.38761118853188686	3873.1561807290636	3888.354432918097	5518.048610791392	5370.066264382372	6324.063741418595	6094.913265578672	7074.643297941591	6772.159280375182	8355.662483972017	7935.084560354321	0.2461383614708837	0.2300431449797983	3512.5288427250925	3134.9397028302774	3385.5220733804163	3021.585887194611
0.3899467409304866	3878.1459757662055	3893.3667952364226	5525.183938578322	5377.0115146679	6332.250681676965	6102.804182800982	7083.809160241833	6780.933435750636	8366.497915590486	7945.3743562256495	0.24614079574795686	0.23004538225874765	3498.242232472403	3141.001571530476	3371.7538340264	3027.4301791202743
0.39229636620718694	3883.145240993473	3898.388690692728	5532.33298650796	5383.970128183471	6340.45342703185	6110.7103378570155	7092.992766054404	6789.724577635074	8377.35438896376	7955.684132657437	0.24614324472327734	0.23004763304565193	3483.9920052038506	3147.055537495762	3358.0206593086477	3033.2668709231075
0.3946601491581577	3888.1539620835856	3903.4201051051973	5539.495735952683	5390.942086887453	6348.67195676785	6118.6317108245685	7102.194092695097	6798.532684327065	8388.231877968437	7966.013864825042	0.24614570848577816	0.23004989742223267	3469.778207906289	3153.1015261258	3344.322594509693	3039.095890825847
0.3970381750905084	3893.1721245780986	3908.461024161807	5546.672168110909	5397.927372569559	6356.906249974785	6126.568281594018	7111.413117265361	6807.3577339201	8399.13035623279	7976.3635276678915	0.24614818712493328	0.23005217547070797	3455.6008862932213	3159.1394627541304	3330.659683681326	3044.917166983476
0.39943052982536675	3898.1997138872875	3913.511433420187	5553.86226400702	5404.925966850743	6365.156285547646	6134.520029868274	7120.6498166522515	6816.199704302515	8410.049797136757	7986.733095889436	0.24615068073076046	0.2300544672737952	3441.4600848194677	3165.1692726509646	3317.031969671836	3050.7306274997536
0.4018372997009759	3903.236715289907	3918.5713183074467	5561.066004491112	5411.937851183029	6373.422042186312	6142.486935162561	7129.904167528174	6825.058573157328	8420.990173811653	7997.122543956964	0.24615318939382438	0.23005677291471535	3427.3558466690592	3171.190881004557	3303.4394940917846	3056.5362003901973
0.40425857157581063	3908.2831139330074	3923.640664119916	5568.283370238821	5418.963006849238	6381.703498395413	6150.468976804175	7139.1761463507155	6833.934317961936	8431.951459140024	8007.531846101308	0.2461557132052395	0.230059092477193	3413.288213756634	3177.204212919576	3289.882297334494	3062.3338135925587
0.4066944328317112	3913.338894831675	3928.719456022966	5575.514341751035	5426.001414962816	6390.000632484018	6158.466133932322	7148.465729362347	6842.8269159879765	8442.933625755317	8017.960976316675	0.24615825225667465	0.2300614260454632	3399.257226757705	3183.2091934299096	3276.3604186035227	3068.1233949849848
0.4091449713770379	3918.4040428689095	3933.807679050872	5582.7588993538275	5433.05305646772	6398.313422565591	6166.478385497967	7157.772892590389	6851.7363443012055	8453.93664604187	8028.409908360579	0.24616080664035583	0.23006377370427145	3385.262925105868	3189.2057474954054	3262.8738958931062	3073.904872362502
0.411610275649843	3923.478542795333	3938.9053181065215	5590.017023198118	5440.117912138093	6406.6418465576435	6174.50571026355	7167.097611846642	6860.662579761174	8464.96049213453	8038.878615753451	0.24616337644906844	0.2300661355388798	3371.3053469839506	3195.1937999818474	3249.4227660067845	3079.6781734433025
0.41409043462106226	3928.5623792290176	3944.01235796128	5597.288693259527	5447.19596257817	6414.985882181587	6182.548086802873	7176.439862727264	6869.605599021136	8476.005135918518	8049.367071778592	0.24616596177616293	0.2300685116350667	3357.384529345669	3201.173275674926	3236.0070645590313	3085.443225864321
0.41658553779772634	3933.6555366552334	3949.1287832547114	5604.573889338107	5454.287188221959	6423.345506962467	6190.605493500787	7185.799620612488	6878.565378527716	8487.070549029146	8059.875249481801	0.246168562715557	0.23007090207913222	3343.500507914927	3207.144099270692	3222.626825972926	3091.1999571735505
0.41909567522619073	3938.7579994262387	3954.2545784944105	5611.872591058136	5461.391569333095	6431.720698228761	6198.677908553039	7195.176860666417	6887.541894520785	8498.156702851604	8070.403121671256	0.24617117936173896	0.23007330695790215	3329.6533172156196	3213.1061953972094	3209.2820835157763	3096.9482948540244
0.4216209374953856	3943.8697517611026	3959.3897280557985	5619.184777867963	5468.509086004639	6440.111433112226	6206.765309966089	7204.57155783689	6896.535123033245	8509.263568520835	8080.950660917313	0.2461738118097715	0.2300757263587284	3315.842990536941	3219.0594885717146	3195.9728692686185	3102.6881662851665
0.42416141574008476	3948.990777745355	3964.534216181826	5626.510429039597	5475.6397181587545	6448.517688547471	6214.867675556752	7213.983686855022	6905.545039890689	8520.391116921039	8091.517839552119	0.2461764601552956	0.23007816036949455	3302.0695599587634	3225.003903218545	3182.699214151362	3108.419498763047
0.4267172016441951	3954.121061330866	3969.6880269828407	5633.849523668633	5482.783445546593	6456.939441271901	6222.98498295212	7223.413222235174	6914.571620711311	8531.539318685649	8102.104629669553	0.24617912449453375	0.23008060907861821	3288.333056383999	3230.939363690559	3169.4611479423475	3114.1422195085324
0.42928838744406506	3959.260586335558	3974.8511444363	5641.202040673942	5489.940247747998	6465.3766678254	6231.117209589246	7232.860138274605	6923.61484090559	8542.708144196993	8112.711003124881	0.24618180492429215	0.2300830725750543	3274.6335094971582	3236.865794221405	3156.258699247148	3119.856255630264
0.43187506593181346	3964.4093364431483	3980.0235523865404	5648.567958797394	5497.110104171257	6473.829344550025	6239.26433271488	7242.3244090532025	6932.674675676029	8553.897563585966	8123.336931534481	0.24618450154196733	0.23008555094829866	3260.970947806025	3242.783118957421	3143.091895539779	3125.561534155393
0.4344773304586784	3969.5672952029395	3985.2052345445686	5655.947256603657	5504.292994052902	6482.297447589855	6247.426329385301	7251.806008433282	6941.751100016967	8565.107546731873	8133.982386275658	0.24618721444554695	0.23008804428839097	3247.3453986439854	3248.6912619520444	3129.960763159208	3131.2579820200335
0.4370952749383861	3974.734446029545	3990.3961744878034	5663.33991247991	5511.488896457435	6490.780952890665	6255.603176466012	7261.304910059284	6950.844088714286	8576.338063262077	8144.647338486343	0.2461899437336153	0.23009055268591838	3233.756888160482	3254.590147147421	3116.8653273067903	3136.945526055526
0.4397289938505404	3979.91077220265	3995.5963556598385	5670.745904635592	5518.697790277087	6499.27983619966	6263.794850631504	7270.821087357512	6959.953616345168	8587.58908255174	8155.331759064825	0.24619268950535542	0.2300930762320187	3220.205441349186	3260.4796983927954	3103.805612066062	3142.624093003804
0.4423785822440318	3985.09625686676	4000.8057613702063	5678.165211102142	5525.919654231577	6507.794073065264	6272.001328365016	7280.354513535876	6969.079657277849	8598.860573723561	8166.035618669504	0.24619545186055344	0.2300956150183844	3206.6910820333287	3266.3598394226283	3090.7816403934266	3148.2936094955076
0.4450441357404687	3990.2908830308947	4006.024374794082	5685.597809732679	5533.154466867794	6516.323638836731	6280.222585958203	7289.905161583549	6978.222185671272	8610.15250564739	8176.758887718526	0.2461982308996035	0.23009816913726427	3193.2138328803703	3272.2304938628804	3077.7934341377113	3153.9540020646527
0.44772575053762753	3995.494633568386	4011.2521789720927	5693.043678201788	5540.402206559608	6524.868508663964	6288.458599510956	7299.473004270753	6987.381175474918	8621.464846940033	8187.501536389601	0.24620102672351002	0.23010073868146938	3179.7737154255155	3278.091585243121	3064.8410140492488	3159.6051971456036
0.4504235234129248	4000.7074912165735	4016.4891568100156	5700.502794005205	5547.6628515075545	6533.428657497198	6296.7093449310705	7309.0580141484215	6996.556600428455	8632.797565964878	8198.26353461964	0.24620383943389013	0.23010332374437414	3166.370750057278	3283.943036975106	3051.9243997703306	3165.2471210584044
0.4531375517269096	4005.929438576537	4021.735291078531	5707.975134459541	5554.936379738569	6542.0040600867005	6304.974797933973	7318.660163547927	7005.748434061471	8644.150630831617	8209.04485210448	0.2462066691329813	0.23010592441992117	3153.004956025863	3289.784772352781	3039.0436098587234	3170.879700022051
0.4558679334267773	4011.1604581128154	4026.9905644129635	5715.460676701958	5562.222769105726	6550.594690982453	6313.254934042471	7328.2794245807245	7014.956649693209	8655.524009395862	8219.845458298585	0.24620951592364165	0.23010854080262463	3139.676351461094	3295.6167145597283	3026.1986617869698	3176.502860144479
0.45861476704990445	4016.4005321531517	4032.2549593129925	5722.959397689941	5569.521997287929	6559.200524533899	6321.549728586428	7337.915769138125	7024.181220432223	8666.917669258915	8230.665322414708	0.24621237990935543	0.2301111729875727	3126.3849533847533	3301.4387866747566	3013.3895719444845	3182.116527418839
0.4613781517274047	4021.64964288821	4037.5284581424066	5730.471274200973	5576.83404178965	6567.821534889646	6329.8591567024805	7347.569168890962	7033.42211917613	8678.331577767407	8241.504413423607	0.246215261194237	0.23011382107043357	3113.1307776852045	3307.250911633484	3000.6163556491956	3187.7206277218647
0.4641581871877068	4026.9077723712116	4042.811043128788	5737.996282832133	5584.158879940596	6576.4576959970145	6338.183193333721	7357.2395952891275	7042.679318611228	8689.76570201281	8252.362700053656	0.24621815988303278	0.2301164851474556	3099.913839152083	3313.0530122595374	2987.8790271584876	3193.315086822724
0.4669549737601532	4032.174902517755	4048.1026963632808	5745.534399999941	5591.496488895474	6585.108981601911	6346.521813229449	7366.927019561464	7051.952791212278	8701.220008831318	8263.240150790609	0.2462210760811278	0.2301191653154731	3086.734151493991	3318.845011268044	2975.177599675255	3198.8998303723056
0.46976861237862133	4037.4510151054574	4053.4033998002733	5753.08560193995	5598.84684563364	6593.775365248385	6354.874990944808	7376.6314127152955	7061.242509242121	8712.694464803362	8274.1367338772	0.24622400989454807	0.23012186167190984	3073.5917273112573	3324.6268312332686	2962.512085340917	3204.4747838950716
0.4725992045851658	4042.736091773661	4058.7131352571178	5760.64986470644	5606.209926958812	6602.456820278335	6363.242700840483	7386.352745536117	7070.548444751373	8724.18903625326	8285.052417312805	0.24622696142996414	0.2301245743147822	3060.486578123644	3330.3983946044464	2949.8824952577706	3210.0398727976717
0.4754468525336833	4048.030114023137	4064.0318844138305	5768.227164172091	5613.585709498741	6611.15331983115	6371.624917082389	7396.090988587247	7079.870569578085	8735.703689248856	8295.987168853095	0.24622993079469713	0.23012730334270304	3047.4187143791933	3336.159623706946	2937.2888394931797	3215.5950223661494
0.47831165899359906	4053.3330632157927	4069.3596288128256	5775.81747602769	5620.974169704941	6619.864836843428	6380.021613641359	7405.846112209513	7089.208855347444	8747.238389601198	8306.940956009714	0.24623291809671985	0.23013004885488417	3034.3881454521324	3341.9104407306295	2924.731127078645	3221.1401577566285
0.4811937273535759	4058.644920574327	4074.696349858575	5783.420775781728	5628.37528385231	6628.591344048546	6388.432764292772	7415.618086520819	7098.5632734713845	8758.79310286405	8317.913746049859	0.24623592344466266	0.23013281095114277	3021.394879658241	3347.6507677368354	2912.209366022842	3226.675203997409
0.4840931616252451	4063.96566718196	4080.0420288173286	5791.037038760144	5635.789028038835	6637.332813976416	6396.858342616261	7425.406881415894	7107.933795148262	8770.367794333648	8328.90550599595	0.24623894694781787	0.2301355897319015	3008.4389242536854	3353.3805266460404	2899.723563320469	3232.2000859936234
0.4870100664469608	4069.295283982064	4085.396646816808	5798.666240105891	5643.215378185274	6646.089218953	6405.29832199536	7435.212466565793	7117.32039136253	8781.962429048148	8339.91620262526	0.2462419887161426	0.23013838529819597	2995.5202854478266	3359.0996392443776	2887.2737249585334	3237.714728518622
0.4899445470875755	4074.633751777902	4090.760184845905	5806.308354778685	5650.654310034819	6654.860531100092	6413.752675617173	7445.03481141766	7126.723032884366	8793.576971787386	8350.945802469541	0.2462450488602627	0.2301411977516751	2982.6389684116	3364.8080271787476	2874.859855909832	3243.2190562025644
0.49289670945023945	4079.9810512322256	4096.132623754313	5813.963357554538	5658.105799152702	6663.646722334808	6422.221376471953	7454.8738851942135	7136.1416902692545	8805.211387072311	8361.994271814556	0.24624812749147867	0.23014402719460775	2969.794977272628	3370.5056119463407	2862.4819601539057	3248.7129935414996
0.4958666600762229	4085.3371628670147	4101.513944252272	5821.631223025496	5665.569820925921	6672.447764369315	6430.704397352827	7464.729656893461	7145.5763338576935	8816.8656391647	8373.061576699782	0.24625122472176766	0.2301468737298843	2956.9883151489776	3376.192314919317	2850.1400406940375	3254.1964649120346
0.4988545061487607	4090.702067063119	4106.90412691023	5829.311925599249	5673.046350562883	6681.263628710455	6439.201710855447	7474.602095288297	7155.026933774827	8828.53969206671	8384.147682918014	0.24625434066378915	0.2301497374610218	2944.2189841261134	3381.86805730965	2837.834099536529	3259.6693945322186
0.5018603554969207	4096.0757440598945	4112.303152158481	5837.005439498715	5680.535363092992	6690.094286659275	6447.713289377512	7484.49116892604	7164.493459929972	8840.233509520376	8395.252556014852	0.2462574754308887	0.23015261849216737	2931.4869852757547	3387.532760178903	2825.5641377125867	3265.1317064806353
0.5048843165994948	4101.458173954895	4117.71100028687	5844.711738761719	5688.036833366349	6698.939709310719	6456.239105118516	7494.396846128089	7173.975882016331	8851.947055007267	8406.376161288385	0.2462606291371016	0.23015551692810243	2918.7923186749686	3393.186344451504	2813.3301552946214	3270.5833247038536
0.5079264985889148	4106.849336703515	4123.127651444457	5852.430797240607	5695.5507360533775	6707.799867553221	6464.779130079313	7504.319094989512	7183.474169510563	8863.680291748018	8417.518463788765	0.2462638018971575	0.23015843287424592	2906.1349833966233	3398.8287308916915	2801.1321513871662	3276.024172995705
0.5109870112551897	4112.249212118634	4128.553085639158	5860.162588601836	5703.077045644437	6716.674732068273	6473.3333360617535	7514.257883378608	7192.988291672382	8875.433182701863	8428.679428317735	0.24626699382648598	0.23016136643665827	2893.5149775203317	3404.459840108175	2788.9701241396833	3281.4541750007775
0.5140659650498691	4117.657779870266	4133.987282737417	5867.9070863256065	5710.615736449461	6725.564273330048	6481.901694668276	7524.2131789364885	7202.518217544161	8887.2056905662	8439.85901942823	0.24627020504121808	0.23016431772204643	2880.932298149448	3410.0795925599523	2776.8440707519185	3286.873254215345
0.5171634710900281	4123.075019485202	4139.430222463857	5875.66426370546	5718.166782597582	6734.468461604994	6490.484177301528	7534.184949076668	7212.063915950532	8898.997777776125	8451.05720142393	0.24627343565819304	0.23016728683776713	2868.3869414057117	3415.687908543041	2764.7539874884533	3292.2813339871354
0.5202796411622786	4128.500910346646	4144.881884400926	5883.434093847882	5725.730158036742	6743.38726695139	6499.080755163983	7544.173160984615	7221.625355497955	8910.809406503966	8462.273938358814	0.24627668579496168	0.23017027389182962	2855.878902440192	3421.2847081888467	2752.6998696748633	3297.6783375060186
0.5234145877268029	4133.935431693842	4150.342247988533	5891.216549671885	5733.3058365332945	6752.320659218931	6507.691399257493	7554.177781617304	7231.202504574305	8922.640538658794	8473.509194036702	0.24627995556979085	0.23017327899290302	2843.4081754493527	3426.869911476737	2740.6817117139	3303.0641878105234
0.5265684239214125	4139.378562621725	4155.811292523726	5899.011603908638	5740.893791671654	6761.26860804835	6516.316080382949	7564.198777702825	7240.795331348476	8934.491135885995	8484.762932010832	0.2462832451016683	0.23017630225031627	2830.974753673654	3432.443438218208	2728.699507088051	3308.4388077817857
0.5297412635656308	4144.830282080521	4161.288997160282	5906.819229101001	5748.493996853849	6770.23108287092	6524.9547691397975	7574.236115739855	7250.403803769902	8946.361159566704	8496.035115583347	0.24628655451030568	0.23017934377406474	2818.5786294024438	3438.005208053626	2716.7532483651303	3313.8021201381925
0.5329332211648017	4150.290568875391	4166.775340908381	5914.63939760315	5756.106425299154	6779.208052908058	6533.607435925675	7584.289761997274	7260.027889568166	8958.250570817389	8507.32570780487	0.24628988391614534	0.2301824036748143	2806.219793983968	3443.5551404526923	2704.8429272047943	3319.1540474337526
0.5361444119142209	4155.759401666009	4172.270302634188	5922.472081580101	5763.731050043639	6788.199487170834	6542.274050935919	7594.3596825136165	7269.667556252498	8970.159330489258	8518.63467147396	0.24629323344036252	0.23018548206390468	2793.898237838992	3449.093154720962	2692.9685343732126	3324.4945120660122
0.5393749517032939	4161.236758966238	4177.773861059537	5930.317253007352	5771.367843939825	6797.2053544596	6550.954584163234	7604.445843096715	7279.322771111416	8982.087399167864	8529.96196913673	0.24629660320487143	0.23018857905335402	2781.6139504642924	3454.6191699914634	2681.130059745745	3329.8234362667426
0.5426249571197181	4166.722619143679	4183.28599476151	5938.174883670376	5779.01677965621	6806.225623363466	6559.649005397168	7614.548209323128	7288.99350121219	8994.034737172498	8541.307563086268	0.24629999333232938	0.23019169475586213	2769.3669204328908	3460.1331052153837	2669.3274923061254	3335.140742091695
0.5458945454536906	4172.216960419316	4188.806682172068	5946.044945164236	5786.677829676871	6815.2602622598715	6568.357284223713	7624.666746537708	7298.679713400429	9006.001304555717	8552.671415362182	0.24630340394614034	0.2301948292848165	2757.1571354100015	3465.6348791702185	2657.5608201636933	3340.44635143294
0.5491838347021408	4177.719760867087	4194.335901577655	5953.927408893099	5794.350966301021	6824.3092393141105	6577.079390024849	7634.801419853096	7308.381374299591	9017.98706110278	8564.053487750078	0.24630683517046142	0.2301979827542951	2744.984582154313	3471.12441045139	2645.830030558165	3345.740186009789
0.5524929435729888	4183.230998413505	4199.873631118827	5961.822246069814	5802.036161642605	6833.372522478853	6585.815291978102	7644.9521941492385	7318.098450310532	9029.991966331147	8575.453741781075	0.24631028713020567	0.23020115527907026	2732.849246533122	3476.6016174762044	2634.135109865223	3351.022167367628
0.55582199148943	4188.750650837237	4205.419848789838	5969.729427715446	5809.7333876298335	6842.450079493696	6594.56495905608	7655.119034072891	7327.830907611018	9042.015979489921	8586.872138731263	0.2463137599510488	0.23020434697461517	2720.751113519771	3482.066418473609	2622.476043599774	3356.2922168725636
0.5591710985942444	4194.278695768689	4210.974532438244	5977.648924658807	5817.4426160047515	6851.541877884633	6603.328360025996	7665.301904037088	7337.578712155236	9054.05905955928	8598.30863962119	0.2463172537594315	0.23020755795710574	2708.690167213441	3487.518731496064	2610.852816435392	3361.5502557209693
0.5625403857541326	4199.81511068962	4216.53765976452	5985.580707536028	5825.163818322819	6860.647884963657	6612.105463449261	7675.500768220692	7347.341829673346	9066.12116524999	8609.763205215366	0.2463207686825654	0.23021078834342584	2696.6663908294868	3492.9584743960295	2599.2654121944215	3366.7962049206253
0.565929974564078	4205.359872932669	4222.10920832161	5993.524746790021	5832.8969659523955	6869.768067828119	6620.89623768091	7685.715590567784	7357.120225670912	9078.202255002725	8621.235796021643	0.24632430484843865	0.2302140382511724	2684.679766721558	3498.38556484296	2587.713813868002	3372.0299853011966
0.569339987351735	4210.9129596809935	4227.689155514581	6001.481012670094	5840.642030074372	6878.902393360409	6629.7006508692475	7695.946334787256	7366.913865428505	9090.302286987651	8632.726372290803	0.24632786238581872	0.23021730779865865	2672.7302763856715	3503.7999203158543	2576.1980036188615	3377.2515175102744
0.5727705471818436	4216.474347967785	4233.277478600136	6009.4494752313785	5848.398981681621	6888.050828227293	6638.518670955246	7706.192964352171	7376.722714001094	9102.421219103706	8644.234894015872	0.2463314414242593	0.23022059710491938	2660.817900453694	3509.2014580864925	2564.717962781666	3382.460722000338
0.5762217778606706	4222.044014675867	4238.874154686239	6017.430104334396	5856.167791578578	6897.21333887948	6647.350265672131	7716.455442499285	7386.54673621759	9114.55900897808	8655.761320931642	0.24633504209410353	0.23022390628971487	2648.942618724541	3514.5900952448137	2553.2736718831584	3387.657519045053
0.5796938039404782	4227.621936537264	4244.479160731686	6025.422869644571	5863.948430380775	6906.389891551114	6656.195402544867	7726.733732228521	7396.385896680335	9126.71561396565	8667.30561251412	0.24633866452648986	0.23022723547353524	2637.104410154978	3519.965748677496	2541.8651106402976	3392.8418287246022
0.5831867507240184	4233.208090132735	4250.0924735456665	6033.427740631704	5871.74086851434	6915.580452259221	6665.05404888966	7737.027796302376	7406.240159764557	9138.890991148346	8678.86772797991	0.24634230885335598	0.23023058477760594	2625.3032528675394	3525.328335066326	2530.49225796666	3398.013570924988
0.5867007442690553	4238.802451891353	4255.714069787339	6041.4446865694945	5879.545076215528	6924.784986803192	6673.926171813438	7747.337597245401	7416.1094896178465	9151.085097334542	8690.44762628568	0.24634597520744508	0.23023395432389143	2613.539124164614	3530.6777708944865	2519.1550919847796	3403.1726653398946
0.5902359113929144	4244.404998090043	4261.343925965401	6049.473676535031	5887.361023530245	6934.003460764265	6682.811738213375	7757.6630973436395	7425.9938501596425	9163.297889058495	8702.04526612757	0.24634966372230976	0.23023734423509967	2601.812000528327	3536.0139724363107	2507.8535900271963	3408.3190314644016
0.5937923796770596	4250.015704853131	4266.982018437619	6057.514679408264	5895.188680313515	6943.2358395049505	6691.710714776321	7768.004258644033	7435.893205080632	9175.529322579654	8713.660605940568	0.24635337453231695	0.23024075463468638	2590.1218576296233	3541.3368557554204	2496.587728647748	3413.4525885959156
0.597370277471697	4255.634548151877	4272.628323410441	6065.567663871489	5903.028016229053	6952.482088168508	6700.623067978349	7778.361042953869	7445.807517842303	9187.779353882079	8725.293603897997	0.24635710777265474	0.2302441856468616	2578.468670348637	3546.646336721722	2485.3574836306507	3418.573255836498
0.6009697339004076	4261.261503804067	4278.282816938492	6073.632598408896	5910.879000748706	6961.742171678462	6709.548764084184	7788.733411840276	7455.736751676312	9200.047938673884	8736.944217910846	0.24636086357933482	0.2302476373965919	2566.852412761771	3551.942330982769	2474.1628299903823	3423.680952081224
0.6045908788648067	4266.896547473458	4283.945474924173	6081.709451305925	5918.741603151992	6971.01605473792	6718.487769146695	7799.121326629493	7465.680869583986	9212.33503238644	8748.612405627226	0.24636464208919903	0.23025111000960685	2555.2730581557844	3557.2247539700475	2463.0037419811124	3428.7755960200448
0.6082338430492322	4272.539654669395	4289.616273117149	6089.798190648838	5926.615792525538	6980.303701829128	6727.440049006331	7809.52474840642	7475.639834335689	9224.640590173889	8760.298124431663	0.24636844343992415	0.23025460361240188	2543.730579037685	3562.4935208999086	2451.880193101242	3433.8571061298717
0.611898757925461	4278.190800746258	4295.295187113919	6097.898784324084	5934.50153776258	6989.6050772127965	6736.405569290578	7819.943638013902	7485.613608470286	9236.964566912331	8772.001331444539	0.24637226777002802	0.2302581183322453	2532.224947138224	3567.748546767514	2440.792156107025	3438.9254006845877
0.6155857557574533	4283.849960903042	4300.982192357357	6106.011200017843	5942.398807562471	6998.920144927617	6745.384295413438	7830.377956052222	7495.602154294599	9249.306917199314	8783.721983521476	0.24637611521887307	0.23026165429718176	2520.756133433548	3572.989746365929	2429.7396030229283	3443.9803977585398
0.6192949696061266	4289.51711018288	4306.677264136257	6114.135405215474	5950.307570430164	7008.248868789692	6754.37619257491	7840.827662878495	7505.605433882832	9261.667595353141	8795.46003725273	0.2463799859266723	0.23026521163603647	2509.324108128436	3578.217034247471	2418.7225051309215	3449.0220151962712
0.6230265333341571	4295.192223472487	4312.380377584802	6122.271367200871	5958.227794675601	7017.591212391848	6763.381225760313	7851.292718605958	7515.623409075892	9274.046555412096	8807.215448962435	0.24638388003449602	0.23026879047842141	2497.9288406753913	3583.430324742105	2407.7408329894533	3454.0501706320792
0.6267805816108112	4300.875275501753	4318.0915076821575	6130.419053056026	5966.159448413279	7026.947139103164	6772.399359739859	7861.773083103463	7525.656041480919	9286.443751133906	8818.988174708104	0.2463877976842738	0.23027239095473884	2486.5702997907065	3588.629531964194	2396.7945564463735	3459.064781491412
0.6305572499168048	4306.5662408432	4323.810629251949	6138.578429660391	5974.102499561645	7036.316612068319	6781.430559068	7872.268715994797	7535.70329247062	9298.859135994975	8830.778170279887	0.24639173901880318	0.2302760131961879	2475.2484534406103	3593.8145697857253	2385.8836446255445	3464.065764966421
0.634356674549194	4312.265093911471	4329.537716961763	6146.749463690303	5982.0569158425415	7045.6995942069725	6790.4747880828545	7882.779576658019	7545.765123182638	9311.292663189655	8842.58539119989	0.24639570418175272	0.23027965733476727	2463.963268872467	3598.985351863783	2375.0080659599043	3469.0530380464625
0.6381789926262927	4317.971808962904	4335.272745322745	6154.932121618512	5990.0226647807585	7055.096048213271	6799.532010905726	7893.305624224957	7555.841494519086	9323.744285629737	8854.409792721674	0.2463996933176685	0.2302833235032824	2452.71471260034	3604.14179161028	2364.1677881745854	3474.026517483173
0.642024342092622	4323.686360094914	4341.015688688974	6163.12636971345	5997.999713703318	7064.50593655506	6808.602191440348	7903.846817580368	7565.932367145726	9336.213955943469	8866.251329829347	0.24640370657197924	0.23028701183534922	2441.502750420943	3609.2838022019714	2353.3627783035627	3478.986119804438
0.6458928617238878	4329.408721245575	4346.766521257076	6171.332174038785	6005.988029739054	7073.9292214734405	6817.685293372466	7914.403115361477	7576.037701491521	9348.701626475096	8878.109957237086	0.24640774409100252	0.2302907224653985	2430.327347422717	3614.4112965816166	2342.5930027021095	3483.931761319516
0.6497846911319898	4335.138866193022	4352.525217065669	6179.549500452713	6013.987579817968	7083.365864981998	6826.781280169118	7924.974475957153	7586.157457747917	9361.207249283932	8889.985629388337	0.24641180602194915	0.2302944555286824	2419.188467993983	3619.5241874565836	2331.8584270427236	3488.8633581001777
0.6536999707700591	4340.876768555037	4358.291749994874	6187.778314607509	6021.998330670697	7092.815828866342	6835.890115078112	7935.560857507433	7596.29159586826	9373.730776143859	8901.878300455199	0.24641589251292817	0.23029821116127952	2408.0860758288763	3624.6223872986156	2321.1590163321234	3493.78082599747
0.6576388419375281	4346.622401788434	4364.066093765814	6196.0185819488115	6030.020248827937	7102.279074683335	6845.011761127398	7946.16221790272	7606.440075567148	9386.272158542428	8913.787924337697	0.24642000371295478	0.23030198950009814	2397.020133918035	3629.7058083123993	2310.4947349027498	3498.684080611216
0.661601446785229	4352.375739188535	4369.848221940049	6204.270267715016	6038.053300619803	7111.755563760474	6854.146181124387	7956.778514783097	7616.602856319723	9398.831347680109	8925.714454663017	0.24642413977195377	0.2303057906828838	2385.9906045821263	3634.7743624777067	2299.8655464381445	3503.5730373226106
0.6655879283205246	4358.136753888712	4375.638107919151	6212.533336936782	6046.097452175362	7121.2452571953345	6863.29333765549	7967.409705537798	7626.779897361168	9411.408294469717	8937.657844784964	0.24642830084076686	0.23030961484822224	2374.9974494683556	3639.827961529605	2289.2714139729505	3508.44761127769
0.6695984304124688	4363.905418859777	4381.435724944103	6220.807754436303	6054.152669421942	7130.748115854848	6872.453193085351	7978.055747304368	7636.971157685921	9424.0029495355	8949.618047783084	0.2464324870711553	0.23031346213554654	2364.0406295451103	3644.866516938433	2278.7122998875566	3513.3077173682395
0.6736330977969988	4369.681706909464	4387.241046094797	6229.093484826735	6062.218918084572	7140.264100374642	6881.625709556287	7988.71659696805	7647.176596047065	9436.61526321243	8961.595016462014	0.2464366986158102	0.23031733268514076	2353.120105122798	3649.8899399284273	2268.188165929634	3518.153270253213
0.6776920760821589	4375.465590681892	4393.054044289516	6237.39049251157	6070.296163685385	7149.79317115842	6890.810848987635	7999.392211161069	7657.396170955664	9449.24518554546	8973.588703350746	0.24644093562835423	0.23032122663814641	2342.235835860134	3654.898141476093	2257.6989732170478	3522.984184351051
0.6817755117533548	4381.257042657014	4398.874692284393	6245.698741684023	6078.384371543029	7159.335288377286	6900.008573075151	8010.082546261962	7667.62984068011	9461.892666288757	8985.599060701921	0.24644519826335015	0.23032514413656674	2331.3877807653043	3659.8910322978627	2247.2446822413476	3527.800373834092
0.6858835521786408	4387.056035150061	4404.702962672873	6254.018196326372	6086.483506772031	7168.890411969064	6909.21884329032	8020.7875583948235	7677.877563245418	9474.557654904887	8997.626040491048	0.2464494866763037	0.2303290853232737	2320.57589820493	3664.868522852892	2236.825252876617	3532.6017526255455
0.6900163456140378	4392.862540310986	4410.538827885169	6262.348820209342	6094.593534282209	7178.458501637634	6918.441620879756	8031.507203428639	7688.139296432567	9487.240100564086	9009.669594415793	0.24645380102367315	0.23033305034201063	2309.80014591082	3669.8305233384017	2226.440644382732	3537.3882343983278
0.6941740412088835	4398.676530123891	4416.38226018771	6270.690576891437	6102.7144187780195	7188.039516852235	6927.676866864489	8042.241436976517	7698.414997777786	9499.939952143399	9021.729673895192	0.24645814146287182	0.23033703933740068	2299.060480984277	3674.776943688048	2216.0908154140925	3542.1597325722687
0.6983567890112157	4404.4979764064665	4422.233231682596	6279.043429718298	6110.846124757958	7197.6334168467765	6936.924542039358	8052.990214394993	7708.7046245718775	9512.657158225926	9033.806230068903	0.24646250815227627	0.23034105245495023	2288.3568599091377	3679.70769357658	2205.7757240311475	3546.9161603231914
0.702564739973187	4410.326850809447	4428.091714307061	6287.407341822092	6118.988616513952	7207.240160619185	6946.184606972349	8063.753490783324	7719.008133859547	9525.391667100059	9045.8992137965	0.24646690125123058	0.23034508984105442	2277.689238557359	3684.6226824156474	2195.495327700628	3551.657430568943
0.7067980459565127	4416.163124816008	4433.957679832896	6295.782276120804	6127.141858130696	7216.859706930685	6955.457022003906	8074.531220982728	7729.325482438675	9538.14342675862	9058.008575656635	0.24647132092005453	0.2303491516430046	2267.0575721849455	3689.521819337504	2185.249583298224	3556.3834559619427
0.7110568597379514	4422.006769741183	4439.831099865872	6304.168195317574	6135.305813485003	7226.492014305051	6964.741747246236	8085.3233595756	7739.65662685957	9550.912384898016	9070.134265946257	0.24647576732004653	0.23035323800899088	2256.461815452669	3694.4050132122356	2175.038447126397	3561.094148905482
0.7153413350148182	4427.857756731321	4445.711945845222	6312.565061900083	6143.480446245224	7236.137041027999	6974.038742582709	8096.129860884874	7750.001523424357	9563.698488917538	9082.276234679926	0.2464802406134931	0.23035734908811067	2245.9019224256044	3699.272172638215	2164.8618749130983	3565.7894215413835
0.7196516264105322	4433.71605676345	4451.6001890430125	6320.9728381398045	6151.665719870523	7245.794745146367	6983.347967667085	8106.950678973148	7760.360128186144	9576.501685918382	9094.434431588892	0.2464847409636727	0.23036148503037207	2235.3778465772048	3704.1232059318572	2154.719821814215	3570.4691857383586
0.7239878894801961	4439.581640644713	4457.495800563605	6329.391486091381	6159.86159761028	7255.465084467467	6992.669381922869	8117.785767642002	7770.732396948366	9589.321922702926	9106.6088061204	0.24648926853486255	0.23036564598670084	2224.889540809905	3708.958021150669	2144.612242438132	3575.1333531215787
0.7283502807162107	4445.45447901181	4463.398751343108	6337.82096759197	6168.068042503456	7265.148016558389	7002.0029445426835	8128.635080431274	7781.118285264096	9602.159145773907	9118.79930743691	0.24649382349234508	0.23036983210894546	2214.4369574378943	3713.7765260527376	2134.539090825012	3579.781835027272
0.7327389575539218	4451.334542330294	4469.30901214869	6346.261244260425	6176.285017377815	7274.843498745123	7011.348614487389	8139.498570618122	7791.517748435144	9615.013301333402	9131.005884415137	0.24649840600241402	0.23037404354988295	2204.02004821226	3718.578628123272	2124.50032047031	3584.414542527171
0.7371540783773028	4457.221800894093	4475.226553578111	6354.712277496764	6184.512484849406	7284.551488112021	7020.706350485574	8150.376191216445	7801.930741511519	9627.884335282197	9143.228485645426	0.24650301623237938	0.23037828046322537	2193.6387643266935	3723.364234572975	2114.495884337346	3589.031386437593
0.74159580252467	4463.1162248248065	4481.151346059056	6363.174028481359	6192.7504073217915	7294.2719415009	7030.076111032751	8161.267894975974	7812.357219290539	9640.772193218769	9155.467059430815	0.2465076543505769	0.23038254300362335	2183.2930564130656	3728.1332523187157	2104.525734843919	3593.632277287543
0.746064290294433	4469.017784071156	4487.083359848575	6371.646458174297	6200.998746985422	7304.004815510405	7039.457854390645	8172.173634381559	7822.7971363161605	9653.676820438513	9167.721553786276	0.2465123205263716	0.23038683132667548	2172.982874560519	3732.885588000994	2094.5898238838417	3598.2171253385022
0.7505597029508803	4474.926448408347	4493.022565032484	6380.129527314647	6209.257465816944	7313.750066495206	7048.851538586513	8183.093361652337	7833.250446878192	9666.598161932834	9179.99191643786	0.24651701493016448	0.23039114558893128	2162.708168312325	3737.621147966245	2084.688102828106	3602.7858405765146
0.7550822027299987	4480.842187437448	4498.9689315247415	6388.623196419762	6217.526525578505	7323.507650565264	7058.257121412392	8194.027028740968	7843.717105011522	9679.536162388282	9192.278094821855	0.24652173773340094	0.2303954859478976	2152.46888667217	3742.3398382635787	2074.8205225274432	3607.3383327028714
0.7596319528453285	4486.764970584743	4504.922429066861	6397.127425784508	6225.805887817078	7333.277523585018	7067.674560424362	8204.974587332741	7854.197064495378	9692.490766185596	9204.580036083964	0.2465264891085741	0.23039985256204656	2142.264978118241	3747.0415646594483	2064.987033323734	3611.87451114296
0.7642091174938536	4492.694767101178	4510.883027227288	6405.642175480645	6234.095513863752	7343.059641172719	7077.103812941843	8215.935988844927	7864.690278852522	9705.461917398967	9216.897687078435	0.24653126922923507	0.23040424559081848	2132.0963906054385	3751.726232625777	2055.1875850541983	3616.394285038812
0.7688138618619275	4498.631546061637	4516.850695400787	6414.167405355996	6242.395364833044	7352.853958699558	7086.54483604682	8226.911184425799	7875.196701348493	9718.449559794979	9229.23099436722	0.24653607826999577	0.23040866519463035	2121.9630715681706	3756.3937473318074	2045.4221270587295	3620.897563251434
0.7734463521312342	4504.575276364375	4522.825402807841	6422.703075033786	6250.705401622208	7362.660431288962	7095.997586583149	8237.90012495393	7885.716284990834	9731.453636831824	9241.57990421914	0.246540916406539	0.23041311153488042	2111.8649679375812	3761.0440136622638	2035.6906081886264	3625.3842543622013
0.7781067554847866	4510.525926730371	4528.807118494026	6431.249143911903	6259.025584910535	7372.479013815813	7105.4620211557985	8248.902761037347	7896.248982528322	9744.47409165837	9253.944362609025	0.24654578381562203	0.2304175847739554	2101.8020261327038	3765.676936189877	2025.9929768004222	3629.8542666512076
0.7827952401129585	4516.48346570264	4534.795811329348	6439.8055711621055	6267.355875158579	7382.309660905604	7114.938096130031	8259.91904301264	7906.7947464500885	9757.510867113197	9266.324315216769	0.24655068067508526	0.23042208507523573	2091.774192071869	3770.2924191798083	2016.3291807759088	3634.3075081189163
0.7875119752195561	4522.447861645623	4540.79145000767	6448.372315729312	6275.696232607535	7392.152326933668	7124.425767630759	8270.948920944173	7917.353528984944	9770.563905723697	9278.71970742657	0.24655560716385866	0.23042661260310177	2081.7814111914486	3774.8903666131664	2006.6991675219033	3638.7438864724245
0.792257131027923	4528.4190827445445	4546.794003046027	6456.949336330885	6284.046617278433	7402.006966024475	7133.924991541667	8281.992344623286	7927.925282100469	9783.633149705227	9291.130484325946	0.24656056346196725	0.23043116752294146	2071.82362843398	3779.4706821502186	1997.1028839705978	3643.163309116848
0.7970308787870847	4534.397097004708	4552.803438784004	6465.536591455787	6292.406988971441	7411.87353205066	7143.435723504506	8293.049263567336	7938.509957502241	9796.718540960032	9303.556590704886	0.24656554975054024	0.23043575000115446	2061.9007882616716	3784.033269142965	1987.540276604006	3647.565683182329
0.8018333907779276	4540.381872250903	4558.819725383135	6474.1340393639275	6300.777307265191	7421.751978632389	7152.95791891837	8304.11962701898	7949.107506633087	9809.82002107647	9315.997971055029	0.24657056621181572	0.23044036020515934	2052.0128346699057	3788.5780306472443	1978.0112914356869	3651.9509154828265
0.8066648403194178	4546.373376126685	4564.842830826171	6482.741638085321	6309.157531515926	7431.642259136439	7162.491532938766	8315.203383945216	7959.717880672125	9822.937531327942	9328.45456956861	0.2465756130291487	0.23044499830340112	2042.1597111788578	3793.104869393399	1968.5158740340266	3656.3189125435892
0.8115254017748545	4552.3715760937375	4570.872722916535	6491.35934541935	6317.547620856908	7441.544326675427	7172.036520477039	8326.300483036572	7970.341030534115	9836.071012672006	9340.926330137758	0.24658069038701774	0.23044966446535517	2032.341360849212	3797.613687802106	1959.0539695254993	3660.6695805946365
0.8164152505581643	4558.376439431184	4576.909369277576	6499.9871189339765	6325.947534197539	7451.458134106962	7181.592836199404	8337.41087270621	7980.976906868474	9849.220405749395	9353.413196353393	0.24658579847103232	0.2304543588615361	2022.5577262869338	3802.104387980886	1949.625522587099	3665.002825546311
0.8213345631402307	4564.387933234934	4582.952737351967	6508.624915964993	6334.3572302226985	7461.3836340328635	7191.160434526252	8348.534501089092	7991.625460058534	9862.385650883085	9365.91511150445	0.2465909374679387	0.23045908166350282	2012.8087496496737	3806.576871723868	1940.2304774723016	3669.318553022342
0.8262835170552626	4570.406024416984	4589.002794401025	6517.272693615215	6342.776667391963	7471.3207787982965	7200.739269631339	8359.67131604108	8002.286640220687	9875.566688077322	9378.432018576907	0.2465961075656292	0.23046383304386567	2003.0943726492114	3811.0310405006167	1930.8687780046603	3673.6166683372576
0.8312622909072027	4576.430679704752	4595.059507504056	6525.9304087537075	6351.205803938859	7481.269520490959	7210.3292954409935	8370.82126513806	8012.960397203532	9888.763457016636	9390.963860252868	0.24660130895314694	0.23046861317629147	1993.414536555647	3815.4667954540346	1921.5403675793204	3677.8970764854457
0.8362710643761712	4582.461865640343	4601.122843557645	6534.598018014952	6359.644597870056	7491.229810940177	7219.930465633233	8381.984295675002	8023.646680586987	9901.975897064825	9403.510578909578	0.2466065418206942	0.23047342223551284	1983.769182215794	3819.8840374189895	1912.2451891837409	3682.1596821695566
0.8413100182249524	4588.499548579954	4607.192769275076	6543.275477798154	6368.093006964711	7501.201601716209	7229.542733637126	8393.160354665217	8034.345439681571	9915.203947264125	9416.072116618656	0.24661180635964056	0.23047826039733246	1974.1582500472432	3824.282666902989	1902.9831853928044	3686.404389776755
0.8463793343055166	4594.543694693069	4613.269251185544	6551.962744266319	6376.5509887735725	7511.184844129229	7239.166052631785	8404.349388839277	8045.056623527378	9928.447546334022	9428.648415144937	0.24661710276252766	0.23048312783863048	1964.5816800392931	3828.662584069185	1893.7542983694002	3690.631103368476
0.8514791955655843	4600.5942699618245	4619.352255633542	6560.659773345512	6385.018500618273	7521.179489228548	7248.800375545668	8415.551344644213	8055.780180893311	9941.70663267038	9441.239415945669	0.2466224312230791	0.23048802473737154	1955.0394117771648	3833.0236887736246	1884.5584698837483	3694.8397267058026
0.8566097860552276	4606.651240180305	4625.4417487781675	6569.366520724065	6393.495499590549	7531.185487801795	7258.4456550557215	8426.766168242624	8066.516060276208	9954.981144344443	9453.845060169528	0.24662779193620657	0.23049295127261174	1945.5313844329212	3837.3658805331215	1875.3956413137494	3699.0301632347982
0.861771290933513	4612.7145709537945	4631.537696592438	6578.0829418517005	6401.981942551469	7541.20279037396	7268.1018435865835	8437.993805511687	8077.26420989998	9968.271019101747	9466.46528865568	0.24663318509801746	0.23049790762450456	1936.0575367744314	3841.689058533171	1866.2657536434708	3703.2023160757963
0.8669638964751838	4618.7842276981255	4637.6400648625695	6586.808991938786	6410.477786130595	7551.23134720662	7277.768893309683	8449.234202042322	8088.024577714673	9981.576194361218	9479.100041932763	0.24663861090582156	0.2305028939743079	1926.6178071772447	3845.993121632142	1857.168747472344	3707.3560880227014
0.8721877900773816	4624.8601756389135	4643.748819187292	6595.544625955459	6418.982986725218	7561.271108297014	7287.446756142443	8460.487303138227	8098.79711139562	9994.896607214085	9491.749260217939	0.2466440695581406	0.2305079105043917	1917.212133618421	3850.2779683405533	1848.1045630292501	3711.4913815653417
0.877443160266411	4630.942379810856	4649.8639249772	6604.289798630804	6427.49750049962	7571.322023377149	7297.1353837474835	8471.753053814922	8109.581758342627	10008.23219442285	9504.412883416022	0.24664956125471274	0.23051295739824454	1907.8404536941089	3854.5434968443587	1839.073140169261	3715.6080988654867
0.8827301967045416	4637.030805057039	4655.985347453971	6613.044464452078	6436.021283384177	7581.384041912996	7306.8347275317055	8483.031398798923	8120.37846567896	10021.582892420362	9517.090851118346	0.24665508619650342	0.23051803484048006	1898.502704616636	3858.7896049795672	1830.0744183764327	3719.7061417496298
0.8880490901968541	4643.1254160281305	4662.113051649709	6621.808577663754	6444.554291074614	7591.457113103477	7316.544738645469	8494.322282526642	8131.187180250524	10034.94863730861	9529.783102601885	0.24666064458571152	0.23052314301684435	1889.198823223007	3863.0161902448162	1821.1083367777755	3723.785411729943
0.8934000326981257	4649.226177181749	4668.247002406233	6630.58209226682	6453.096479031207	7601.5411858797115	7326.265367981765	8505.62564914361	8142.007848624972	10048.329364857867	9542.489576828262	0.24666623662577652	0.23052828211422338	1879.928745989455	3867.2231498111505	1812.174834142439	3727.845809984952
0.8987832173197573	4655.333052781688	4674.387164374331	6639.3649620178785	6461.647802477922	7611.636208904061	7335.9965661753	8516.941442503468	8152.840417090747	10061.72501050559	9555.210212442704	0.24667186252138645	0.23053345232064995	1870.6924090154935	3871.4103804798797	1803.2738488870673	3731.8872373588383
0.904198838336744	4661.446006897117	4680.533502013065	6648.157140428212	6470.208216401623	7621.742130569159	7345.738283601677	8528.269606166918	8163.684831656198	10075.135509355247	9567.944947773076	0.24667752247848704	0.23053865382531022	1861.4897480495274	3875.577778721694	1794.40531908907	3735.9095943777356
0.9096470911946843	4667.565003401965	4686.68597958907	6656.958580763097	6478.777675551298	7631.858898997149	7355.490470376551	8539.610083400961	8174.5410380487265	10088.560796175489	9580.693720828936	0.2466832167042882	0.23054388681855192	1852.3206984909484	3879.7252406678163	1785.5691824842943	3739.9127812325023
0.915128172516836	4673.69000597408	4692.844561175798	6665.769236040827	6487.3561344371765	7641.98646203868	7365.253076354717	8550.962817177799	8185.408981713796	10102.00080539894	9593.456469300465	0.24668894540727196	0.23054915149189087	1843.1851953830337	3883.85266208183	1776.7653764636489	3743.8966977582313
0.9206422801112097	4679.820978094501	4699.009210652758	6674.589059031869	6495.943547329868	7652.124767271995	7375.026051129176	8562.327750173885	8196.28860781396	10115.455471121155	9606.233130557388	0.24669470879720126	0.23055444803801814	1834.0831734273816	3887.959938378306	1767.9938380968524	3747.8612434715033
0.9261896129777101	4685.957883046702	4705.179891704863	6683.418002257996	6504.539868259635	7662.273762002014	7384.809344030402	8573.704824768958	8207.179861228087	10128.924727099547	9619.02364164813	0.24670050708512722	0.23055977665080837	1825.014566996484	3892.0469646344427	1759.2545041325502	3751.806317558512
0.931770371315315	4692.100683915883	4711.356567821646	6692.256017991486	6513.145051015487	7672.433393259499	7394.60290412535	8585.093983045159	8218.082686550328	10142.408506752416	9631.82793929868	0.24670634048339826	0.23056513752532656	1815.9793101261603	3896.1136355623603	1750.5473109959858	3755.7318188569043
0.9373847565293029	4698.249343588132	4717.539202296536	6701.103058254144	6521.759049144372	7682.603607799978	7404.406680216632	8596.495166785904	8228.997028089214	10155.90674315772	9644.645959911619	0.24671220920566694	0.23057053085783416	1806.977336521959	3900.1598455107305	1741.8721947903978	3759.637645848794
0.9430329712385201	4704.403824749708	4723.727758226052	6709.9590748164765	6530.381815950242	7692.784352102925	7414.220620841484	8607.90831747498	8239.922829866631	10169.419369052071	9657.477639564962	0.24671811346689748	0.23057595684580043	1798.0085795780178	3904.1854884892236	1733.2290913180914	3763.523696691729
0.9487152192826929	4710.564089886292	4729.922198509177	6718.824019196841	6539.013304493364	7702.975572370816	7424.044674271105	8619.333376295608	8250.86003561705	10182.94631682971	9670.322914011354	0.24672405348337748	0.23058141568790547	1789.0729723668192	3908.190458137542	1724.617936080671	3767.389869204024
0.9544317057297852	4716.730101282162	4736.122485846502	6727.697842660491	6547.653467589333	7713.177214528137	7433.878788509551	8630.770284129341	8261.808588786413	10196.48751854128	9683.181718676828	0.24673002947272138	0.23058690758404982	1780.1704476487357	3912.174647730775	1716.0386642693775	3771.2360608389135
0.9601826368833979	4722.90182101945	4742.328582739515	6736.580496218728	6556.302257808273	7723.389224220473	7443.722911292933	8642.218981555143	8272.76843253127	10210.04290589283	9696.05398865986	0.2467360416538832	0.2305924327353631	1771.300937880762	3916.1379501852207	1707.4912107881391	3775.062168713892
0.9659682202902156	4729.07921097736	4748.5404514898355	6745.4719306279885	6564.959627473966	7733.611546813553	7453.57699008847	8653.679408848355	8283.739509717787	10223.612410244672	9708.939658730294	0.24674209024716232	0.2305979913442096	1762.4643752223346	3920.0802580602467	1698.9755102510098	3778.8680895988364
0.9717886647474951	4735.262232831397	4754.758054198472	6754.372096388983	6573.625528663004	7743.844127392338	7463.440972093617	8665.151505979733	8294.721762920832	10237.195962610316	9721.838663328319	0.24674817547421193	0.2306035836141988	1753.6606915314915	3924.0014635368716	1690.4914969844976	3782.653719907161
0.9776441803106027	4741.450848052528	4760.981352765012	6763.280943745706	6582.299913203881	7754.086910759958	7473.314804235081	8676.635212614345	8305.715134422922	10250.793493655257	9734.750936563343	0.24675429755804934	0.2306092097501891	1744.8898183801211	3927.9014584359247	1682.0391050359467	3786.418955700472
0.9835349783005937	4747.645017906489	4767.210308886898	6772.198422684667	6590.982732676161	7764.3398414368985	7483.19843316797	8688.130468110705	8316.719566213344	10264.40493369604	9747.676412213008	0.24676045672306224	0.23061486995829963	1736.1516870555934	3931.780134211993	1673.6182681808714	3790.163692694623
0.9894612713118381	4753.844703452884	4773.444884058644	6781.124482933829	6599.673938409599	7774.602863659902	7493.091805274836	8699.637211519595	8327.734999987151	10278.030212698945	9760.615023722112	0.2467666531950192	0.23062056444591625	1727.4462285600603	3935.6373819392174	1665.2289199219085	3793.887826244347
0.9954232732196957	4760.0498655444635	4779.68503957105	6790.059073961803	6608.373481483245	7784.875921381082	7502.994866664752	8711.155381583156	8338.76137714417	10291.66926027899	9773.566704201496	0.24677288720107685	0.2306262934216988	1718.7733736255905	3939.4730923306197	1656.870993496501	3797.591251348378
1.0014211991882311	4766.26046482629	4785.930736510424	6799.002144976877	6617.081312724561	7795.158958266919	7512.907563172375	8722.68491673381	8349.798638788034	10305.322005698761	9786.531386427005	0.24677915896978966	0.23063205709559154	1710.133052711375	3943.287155720871	1648.5444218812045	3801.273862647591
1.0074552656779823	4772.476461734953	4792.181935757816	6807.953644926122	6625.797382708554	7805.4519176973	7522.82984035702	8734.225755093265	8360.846725725203	10318.988377867287	9799.509002838418	0.2467854687311193	0.23063785567882877	1701.5251960095484	3947.07946206606	1640.249137796578	3804.9355544245336
1.013525690453769	4778.697816497731	4798.4385979882	6816.913522494428	6634.521641756855	7815.754742764497	7532.761643501702	8745.777834471412	8371.905578463948	10332.668305338873	9812.499485538317	0.2467918167164401	0.23064368938394378	1692.9497334531043	3950.849900950212	1631.9850737113738	3808.5762205971405
1.0196326925925556	4784.924489131819	4804.700683669721	6825.881726103625	6643.25403993686	7826.067376272245	7542.70291761221	8757.341092365383	8382.9751372134	10346.361716312022	9825.50276629106	0.24679820315855258	0.23064955842477786	1684.4065947185736	3954.598361575743	1623.7521618508035	3812.19575472991
1.0257764924913542	4791.156439443471	4810.96815306289	6834.85820391148	6651.994527060819	7836.3897607346835	7552.65360741618	8768.915465958406	8394.05534188253	10360.068538628193	9838.518776521672	0.24680462829168956	0.23065546301648576	1675.895709232078	3958.3247327711433	1615.5503341933945	3815.7940500148106
1.0319573118751795	4797.393627027237	4817.240966219767	6843.84290381086	6660.743052684907	7846.721838375451	7562.613657362078	8780.500892118873	8405.146132079131	10373.788699770785	9851.547447314713	0.2468110923515252	0.23066140337554827	1667.417006173404	3962.028902980499	1607.3795224820497	3819.370999281062
1.0381753738050519	4803.6360112650755	4823.519082983201	6852.835773428669	6669.49956610838	7857.063551126592	7572.583011618323	8792.097307399155	8416.247447108877	10387.522126863822	9864.588709413254	0.2468175955751845	0.23066737971977708	1658.9704144801944	3965.710760267917	1599.2396582299843	3822.9264950002544
1.0444309026860459	4809.8835513256045	4829.802462986003	6861.83676012504	6678.264016372623	7867.4148406276645	7582.5616140723005	8803.704648034718	8427.359225974258	10401.268746670994	9877.642493217727	0.24682413820125382	0.23067339226832395	1650.555862848647	3969.370192300761	1591.1306727125775	3826.460429253988
1.05072412427539	4816.136206163165	4836.0910656501	6870.8458109922085	6687.036352260188	7877.775648224566	7592.549408329315	8815.322849942822	8438.481407373518	10415.028485594214	9890.708728784739	0.24683072046978713	0.23067944124168988	1642.173279748531	3973.0070863771252	1583.0524969900725	3829.9726937760133
1.057055265690613	4822.3939345171275	4842.3848501858365	6879.86287285377	6695.816522294036	7888.145914968777	7602.54633771182	8826.951848721757	8449.613929699823	10428.801269672786	9903.787345826182	0.2468373426223182	0.23068552686173255	1633.8225934240036	3976.62132941233	1575.0050619037356	3833.4631799308117
1.0634245554177415	4828.656694910944	4848.683775591051	6888.887892263566	6704.604474736451	7898.525581616121	7612.552345258262	8838.591579649541	8460.75673104005	10442.587024581984	9916.878273707904	0.24684400490186745	0.23069164935167613	1625.5037318827817	3980.2128079030663	1566.988298070617	3836.931778690312
1.0698322233195456	4834.924445651327	4854.987800650311	6897.920815504738	6713.400157588207	7908.914588625821	7622.56737372219	8850.241977682903	8471.909749173854	10456.38567563191	9929.981441448685	0.24685070755295407	0.23069780893611785	1617.21662292385	3983.7814079802483	1559.0021359019447	3840.378380664857
1.0762785006438331	4841.197144827458	4861.296883934075	6906.961588588853	6722.2035185876	7919.312876159533	7632.591365571252	8861.902977456282	8483.072921572617	10470.197147766428	9943.09677771908	0.2468574508216017	0.23070400584103937	1608.961194137577	3987.327015397139	1551.0465056056855	3843.80287609715
1.0827636200317978	4847.474750310138	4867.6109837979075	6916.010157254918	6731.014505209586	7929.720384080343	7642.62426298629	8873.574513280771	8494.246185398479	10484.021365561985	9956.224210840384	0.2468642349553519	0.23071024029381304	1600.7373728923267	3990.8495154867414	1543.1213371846825	3847.205154848518
1.089287815526412	4853.757219750846	4873.930058381601	6925.066466968283	6739.833064664762	7940.137051951577	7652.666007860252	8885.256519142838	8505.42947750321	10497.858253226204	9969.363668783382	0.2468710602032704	0.230716512523212	1592.5450863523874	3994.3487931888085	1535.2265604402637	3850.585106395185
1.0958513225808764	4860.044510580993	4880.254065608387	6934.130462919819	6748.65914389849	7950.562819035936	7662.71654179726	8896.94892870346	8516.622734427241	10511.707734596945	9982.515079167282	0.24687792681595921	0.23072282275941822	1584.3842614893802	3997.8247330707964	1527.3621049856301	3853.942619845271
1.1024543780671139	4866.336580011022	4886.58296318408	6943.202090024881	6757.492689589937	7960.997624294428	7672.775806111644	8908.651675296944	8527.825892398612	10525.569733141001	9995.678369258589	0.2468848350455648	0.2307291712340325	1576.254825071548	4001.27721928549	1519.527900240384	3857.277583920397
1.1090972202843215	4872.633385029531	4892.9167085962445	6952.2812929222955	6766.333648151117	7971.441406385261	7682.843741826868	8920.364691929799	8539.038887331886	10539.444171952882	10008.853465969903	0.24689178514578744	0.23073555818008162	1568.1567036756314	4004.7061355910264	1511.7238754398422	3860.589886962669
1.115780088967567	4878.934882402463	4899.255259113386	6961.3680159734495	6775.1819657259975	7981.894103662894	7692.920289674634	8932.087911279745	8550.261654827189	10553.330973753695	10022.040295858875	0.2468987773718936	0.2307419838320289	1560.0898236919893	4008.111365350196	1503.949959640624	3863.879416937707
1.1225032252964444	4885.241028672174	4905.598571784058	6970.462203261226	6784.037588189479	7992.355654176925	7703.005390093816	8943.8212656945	8561.494130169072	10567.230060889837	10035.238785126958	0.2469058119807227	0.2307484484257833	1552.0541113258805	4011.4927915218286	1496.2060817183228	3867.146061418578
1.1292668719037753	4891.551780156622	4911.946603436065	6979.563798589071	6792.900461146506	8002.825995671098	7713.098983229474	8955.564687190763	8572.736248325513	10581.141355331878	10048.448859618333	0.24691288923069848	0.23075495219870623	1544.0494926049141	4014.8502966684755	1488.4921703782165	3870.389707601629
1.1360712728843656	4897.867092948466	4918.299310675588	6988.672745479975	6801.770529931077	8013.305065582219	7723.20100893187	8967.318107453073	8583.987943946851	10595.064778673306	10061.670444818721	0.24692000938183883	0.23076149538962437	1536.0758933777688	4018.1837629389483	1480.8081541553838	3873.6102422904223
1.1429166738038161	4904.1869229141785	4924.656649886339	6997.788987175453	6810.647739605298	8023.792801039095	7733.311406755415	8979.08145783268	8595.24915136471	10609.000252129283	10074.903465854235	0.24692717269576636	0.23076807823883533	1528.1332393256016	4021.4930720895063	1473.1539614184294	3876.8075519017875
1.1498033217073829	4910.5112256932125	4931.018577228706	7006.912466634613	6819.532034958402	8034.28913886153	7743.43011595769	8990.854669346514	8606.519804590931	10622.94769653553	10088.147847490203	0.24693437943571797	0.23077470098811873	1520.221455960651	4024.778105464764	1465.5295203779824	3879.9815224695485
1.1567314651288954	4916.839956697059	4937.3850486389	7016.0431265330535	6828.423360505822	8044.794015559194	7753.557075498436	9002.637672675943	8617.799837316565	10636.907032346955	10101.403514130052	0.24694162986655424	0.23078136388074674	1512.340468632523	4028.0387440039776	1457.934759088559	3883.132039641496
1.1637013540997225	4923.173071108428	4943.756019828111	7025.18090926197	6837.321660488215	8055.307367330631	7763.692224038542	9014.430398165809	8629.089182910762	10650.8781796366	10114.670389814133	0.24694892425477202	0.2307880671614904	1504.49020253052	4031.274868233828	1450.3696054451866	3886.2589886572678
1.1707132401577995	4929.510523880274	4950.131446281576	7034.325756927	6846.226878870414	8065.829130062103	7773.835499938935	9026.232775823117	8640.387774419629	10664.861058094206	10127.948398218445	0.24695626286851183	0.23079481107663113	1496.6705826912075	4034.486358278431	1442.8339871984208	3889.362254378153
1.177767376356704	4935.852269735012	4956.511283257824	7043.477611347383	6855.1389593406	8076.359239326647	7783.986841259715	9038.044735316136	8651.695544565328	10678.85558702523	10141.237462653662	0.24696364597757134	0.23080159587397028	1488.8815339999273	4037.6730938507244	1435.3278319534147	3892.441721272422
1.1848640172747877	4942.198263163519	4962.895485787692	7052.6364140547785	6864.057845309175	8086.897630382866	7794.146185758962	9049.866205973049	8663.01242574481	10692.861685349359	10154.537506063754	0.2469710738534121	0.23080842180283792	1481.122981193941	4040.83495424781	1427.8510671721306	3895.497273408808
1.1920034190243662	4948.548458424319	4969.284008673547	7061.802106292374	6872.983479907903	8097.444238173972	7804.313470891851	9061.697116781002	8674.338350028898	10706.879271599488	10167.848451024978	0.2469785467691739	0.23081528911410357	1473.3948488703463	4043.971818363527	1420.4036201814888	3898.5287944709416
1.1991858392609598	4954.902809542636	4975.676806488353	7070.974629013795	6881.915805988855	8107.99899732664	7814.488633809524	9073.537396384878	8685.673249161096	10720.908263920352	10181.170219744607	0.24698606499968315	0.23082219806018436	1465.6970614818856	4047.0835646621417	1412.9854181697592	3901.53616773081
1.2064115371925936	4961.261270309482	4982.0738335748	7080.153922882065	6890.854766123433	8118.56184214991	7824.671611358073	9085.386973086142	8697.017054556523	10734.948580067281	10194.502734059723	0.24699362882146422	0.23082914889505593	1458.029543351382	4050.1700712086167	1405.5963881993666	3904.519276076462
1.2136807735891502	4967.623794280809	4988.475044044461	7089.339928268656	6899.800302601433	8129.132706634201	7834.862340077554	9097.245774841802	8708.369697300886	10749.00013740506	10207.845915436148	0.24700123851274935	0.23083614187426182	1450.3922186681302	4053.2312156436965	1398.2364572028164	3907.4780019889586
1.2209938107917835	4973.990334776511	4994.880391776844	7098.5325852523465	6908.752357429957	8139.7115244500865	7845.060756200843	9109.11372926313	8719.731108149283	10763.062852906527	10221.1996849671	0.24700889435349088	0.23084317725492484	1442.785011491971	4056.266875188565	1390.9055519904941	3910.412227552384
1.2283509127223842	4980.360844879601	5001.28983041857	7107.731833618293	6917.71087233253	8150.2982289473275	7855.266795652714	9120.99076361465	8731.101217525216	10777.136643151473	10234.563963372144	0.24701659662537098	0.23085025529575373	1435.207845762372	4059.276926654391	1383.6035992549732	3913.3218344524503
1.2357523448931043	4986.735277435221	5007.703313382436	7116.937612856913	6926.675788748014	8160.892753153701	7865.480394048686	9132.876804812895	8742.47995551942	10791.221424325264	10247.938670995904	0.24702434561181327	0.23085737625705743	1427.660645296215	4062.2612464255653	1376.3305255715968	3916.2067039709073
1.2431983744159416	4993.113585049777	5014.12079384655	7126.149862162891	6935.647047829667	8171.495029773943	7875.701486694058	9144.7717794253	8753.867251888802	10805.317112217665	10261.32372780691	0.2470321415979926	0.23086454040075094	1420.143333796761	4065.219710474368	1369.0862574047642	3919.066716991132
1.2506892700123766	4999.495720089994	5020.542224753426	7135.3685204341255	6944.624590444114	8182.1049911886585	7885.930008582803	9156.675613669073	8765.263036055328	10819.423622221568	10274.7190533964	0.24703998487084938	0.23087174799036866	1412.6558348520193	4068.1521943449043	1361.8707211111323	3921.9017539939377
1.2582253020230734	5005.881634681983	5026.967558809107	7144.593526270662	6953.608357170372	8192.722569453172	7896.16589439657	9168.58823340996	8776.66723710496	10833.54086933168	10288.124566977136	0.24704787571909587	0.23087899929107403	1405.1980719409185	4071.0585731577594	1354.6838429382187	3924.711695044767
1.2658067424176331	5012.271280710328	5033.396748482193	7153.82481797367	6962.598288298766	8203.34769629647	7906.409078503516	9180.509564161172	8788.07978378643	10847.668768143316	10301.540187382096	0.2470558144332319	0.23088629456966847	1397.7699684399413	4073.938721618615	1347.525549035403	3927.496419813251
1.2734338648044117	5018.66460981717	5039.829746003051	7163.062333544398	6971.594323830038	8213.980303120097	7916.659494957411	9192.439531082191	8799.500604510295	10861.807232851128	10314.965833063437	0.24706380130555342	0.23089363409460245	1390.3714476203313	4076.792513999855	1340.395765452471	3930.255807559006
1.2811069444403917	5025.06157340121	5046.266503362786	7172.306010683051	6980.5964034742	8224.620320996994	7926.917077496388	9204.378058977558	8810.929627347663	10875.95617724775	10328.401422091109	0.24707183663016533	0.23090101813598757	1383.0024326558923	4079.619824150577	1333.2944181443308	3932.9897371337283
1.2888262582411194	5031.462122616864	5052.706972312442	7181.555786787839	6989.604466649655	8235.267680670451	7937.181759542069	9216.325072295807	8822.366780029228	10890.115514722664	10341.846872151811	0.2470799207029921	0.23090844696560325	1375.6628466274124	4082.420525498688	1326.2214329780545	3935.698086992139
1.296592084790695	5037.866208373254	5059.151104362016	7190.8115989538355	6998.61845248208	8245.922312552959	7947.453474198365	9228.280495128218	8833.811989944063	10904.285158260822	10355.302100547658	0.24708805382178972	0.23091592085691232	1368.3526125218486	4085.1944910376333	1319.176735726709	3938.3807351600844
1.3044047043518285	5044.273781333287	5065.598850779568	7200.0733839719405	7007.6382998034405	8256.584146725092	7957.732154250442	9240.24425120767	8845.265184138505	10918.465020441394	10368.767024195009	0.24709623628615804	0.23092344008506716	1361.0716532410006	4087.9415933387354	1312.1602520839078	3941.0375592713244
1.312264398875954	5050.684791912731	5072.050162590317	7209.34107832784	7016.663947150987	8267.253112934417	7968.017732163701	9252.21626390749	8856.726289315087	10932.65501343653	10382.24155962328	0.24710446839755015	0.23093100492692234	1353.8198916005786	4090.6617045421153	1305.17190765962	3943.668436540058
1.320171452013404	5057.099190279233	5078.504990575704	7218.614618200894	7025.6953327661995	8277.929140594342	7978.310140082621	9264.196456240248	8868.195231831378	10946.855049010019	10395.725622973669	0.2471127504592875	0.2309386156610475	1346.597250336199	4093.3546963592526	1298.2116279858747	3946.273243770702
1.3281261491236485	5063.516926351405	5084.96328527248	7227.893939463118	7034.732394593788	8288.612158783022	7988.609309829764	9276.184750856612	8879.671937698864	10961.065038516073	10409.219129997991	0.24712108277656877	0.23094627256773326	1339.4036521052476	4096.020440067863	1291.2793385204277	3948.8518573564943
1.3361287772855897	5069.93794979784	5091.424996971772	7237.178977678062	7043.775070280641	8299.3020962422	7998.915172904635	9288.181070044127	8891.156332581826	10975.284892897967	10422.721996057411	0.2471294656564831	0.23095397592900693	1332.2390194893815	4098.658806511667	1284.374964647519	3951.4041532711126
1.3441796253079266	5076.362210036158	5097.89007571815	7246.469668099744	7052.8232971747875	8309.998881376092	8009.22766048263	9300.185335726052	8902.648341796188	10989.514522686793	10436.234136121217	0.24713789940802292	0.23096172602864076	1325.1032750015147	4101.269666108536	1277.498431686603	3953.9300070870668
1.352278983739575	5082.789656232083	5104.358471308741	7255.76594567162	7061.877012324428	8320.702442250285	8019.546703413991	9312.197469460212	8914.147890308464	11003.753838000199	10449.755464765676	0.24714638434209435	0.23096952315216382	1317.9963410868659	4103.852888842113	1270.6496648868197	3956.4292939442676
1.3604271448801535	5089.22023729844	5110.830133292208	7265.067745025448	7070.93615247677	8331.412706590572	8029.872232222598	9324.217392437762	8925.654902734479	11018.002748541041	10463.285896172649	0.24715492077153034	0.2309773675868737	1310.9181401255773	4106.408344260184	1263.8285894405562	3958.9018885858823
1.3686244027905345	5095.653901894238	5117.3050109679525	7274.375000480259	7080.000654077183	8342.129601781848	8040.204177105105	9336.245025482052	8937.169303338464	11032.261163596171	10476.8253441286	0.24716350901110262	0.2309852596218469	1303.8685944358585	4108.935901474673	1257.035130479897	3961.347665333422
1.3768710533034536	5102.090598423641	5123.783053385028	7283.687646041205	7089.0704532679565	8352.853054866924	8050.542467929604	9348.280289047374	8948.691016031671	11046.528992035033	10490.3737220231	0.24717214937753526	0.23099319954795072	1296.8476262766635	4111.435429156991	1250.2692130748765	3963.7664980739355
1.3851673940341884	5108.530275035052	5130.2642093412915	7293.0056153985315	7098.145485887376	8363.58299254543	8060.8870342346945	9360.32310321781	8960.219964371388	11060.80614230845	10503.930942847765	0.2471808421895144	0.2310011876578542	1289.855157855549	4113.906795553863	1243.5307622508844	3966.1582603019197
1.3935137243912972	5114.972879620136	5136.748427382456	7302.328841926482	7107.225687468673	8374.319341172697	8071.237805228364	9372.37338770607	8971.756071559785	11075.092522447332	10517.496919195002	0.24718958776770378	0.23100922424603965	1282.891111326695	4116.349868469872	1236.8197029798175	3968.5228250818327
1.4019103455874267	5121.418359812818	5143.235655801106	7311.657258682175	7116.310993238931	8385.062026758553	8081.594709786866	9384.43106185223	8983.29926044272	11089.38804006132	10531.07156325671	0.24719838643475558	0.23101730960881445	1275.95540879498	4118.7645152697805	1230.1359601861914	3970.8600650597364
1.410357560650181	5127.866662988351	5149.725842635802	7320.99079840457	7125.401338118096	8395.810974966247	8091.957676453657	9396.49604462261	8994.849453508668	11103.692602337576	10544.654786823132	0.24720723851532211	0.2310254440443228	1269.0479723184253	4121.150602876442	1223.4794587496435	3973.1698524570093
1.4188556744330574	5134.317736262274	5156.218935670072	7330.329393513281	7134.496656717854	8406.56611111121	8102.326633438244	9408.56825460849	9006.40657288749	11118.006116039343	10558.246501281506	0.24721614433607308	0.23103362785255743	1262.1687239140738	4123.50799777871	1216.8501235105214	3975.4520590822212
1.4274049936264492	5140.771526489505	5162.714882431522	7339.672976107587	7143.596883340663	8417.32736016003	8112.701508615183	9420.647610025002	9017.970540349377	11132.328487504801	10571.846617614945	0.24722510422570185	0.23104186133536972	1255.3175855614245	4125.836566031212	1210.2478792717448	3977.7065563239157
1.4360058267687137	5147.227980263307	5169.213630190843	7349.021477965257	7152.701951978639	8428.094646729218	8123.082229522891	9432.73402870987	9029.54127730365	11146.65962264566	10585.45504640112	0.24723411851494365	0.23105014479648406	1248.4944791992311	4128.136173236184	1203.6726507985732	3979.933215143159
1.4446584842573071	5153.687043914325	5175.715125960878	7358.374830541494	7161.811796312536	8438.867895084079	8133.468723362597	9444.827428122248	9041.118704797645	11160.999426945908	10599.071697811067	0.24724318753658672	0.23105847854150877	1241.6993267331272	4130.4066845562775	1197.124362823728	3982.131906077033
1.453363278359986	5160.148663509571	5182.219316495622	7367.732964967779	7170.926349710632	8449.647029137537	8143.860916997189	9456.927725341446	9052.702743515496	11175.347805460435	10612.69648160785	0.24725231162548492	0.23106686287794734	1234.9320500421454	4132.647964724805	1190.602940053679	3984.3024992523715
1.4621205232260774	5166.612784851495	5188.726148289347	7377.095812050863	7180.0455452277865	8460.431972449085	8154.258736950215	9469.034837065863	9064.293313777123	11189.704662813869	10626.329307145508	0.24726149111857176	0.23107529811521124	1228.1925709726638	4134.859878019663	1184.1083071642788	3986.444864361314
1.470930534897817	5173.079353476908	5195.235567575533	7386.463302271542	7189.169315604233	8471.222648223451	8164.66210940462	9481.148679611608	9075.890335536908	11204.069903199083	10639.970083367576	0.24727072635487332	0.2310837845646324	1221.4808113468462	4137.042288276367	1177.6403888073983	3988.558870670153
1.4797936313217521	5179.548314656054	5201.74752032599	7395.835365783638	7198.29759326463	8482.018979309621	8175.070960201789	9493.269168911429	9087.493728382673	11218.443430376035	10653.618718806021	0.2472800176755214	0.23109232253947443	1214.7966929681716	4139.195058898535	1171.199109617155	3990.6443870346993
1.48871013236022	5186.019613391596	5208.261952249856	7405.211932412871	7207.430310316956	8492.820888199569	8185.485214840357	9505.396220513465	9099.103411534486	11232.825147670414	10667.275121579929	0.24728936542376811	0.23110091235494634	1208.1401376163121	4141.318052833201	1164.7843942042673	3992.7012818707153
1.4976803598028874	5192.493194417597	5214.778808792615	7414.592931655719	7216.567398551427	8503.62829702714	8195.904798475103	9517.52974958001	9110.719303843474	11247.214957972306	10680.939199394232	0.24729876994499803	0.2311095543282135	1201.511067055515	4143.41113258549	1158.396167167346	3994.729423180921
1.5067046373783677	5198.9690021985225	5221.298035135173	7423.9782926783155	7225.708789439483	8514.44112756686	8206.329635915909	9529.669670886298	9122.341323790744	11261.612763734873	10694.610859538549	0.24730823158674164	0.23111824877841122	1194.9094030392007	4145.474160225829	1152.0343530898099	3996.7286785375327
1.5157832907659001	5205.446980928291	5227.819576192838	7433.367944315395	7234.854414132665	8525.259301232867	8216.75965162654	9541.815898819403	9133.969389486148	11276.018466973164	10708.29000888584	0.24731775069869108	0.2311269960266571	1188.3350673052482	4147.506997365039	1145.6988765415736	3998.6989150748122
1.5249166476071065	5211.927074529171	5234.343376614349	7442.76181506906	7244.004203461541	8536.082739077567	8227.194769723594	9553.968347376836	9145.60341866713	11290.431969262596	10721.97655389118	0.2473273276327122	0.23113579639606321	1181.7879815841443	4149.50950517063	1139.3896620893502	4000.6399995202664
1.5341050375178134	5218.409226650865	5240.869380780952	7452.159833107785	7253.158087934717	8546.911361790677	8237.63491397542	9566.126930165527	9157.24332869766	11304.85317173785	10735.6704005906	0.24733696274285932	0.23114465021174938	1175.268067603698	4151.481544376584	1133.1066342919949	4002.551798165543
1.5433487920999491	5224.89338066944	5247.397532805356	7461.56192626521	7262.31599773767	8557.745089697913	8248.080007800927	9578.291560400465	9168.889036566958	11319.281975091422	10749.371454599719	0.2473466563853884	0.23115355780085495	1168.7752470850246	4153.422975255642	1126.849717705103	4004.434176874114
1.5526482449535108	5231.379479686357	5253.927776530804	7470.968022039087	7271.477862731741	8568.583842759903	8258.529974268547	9590.46215090359	9180.54045888844	11333.718279572393	10763.079621112587	0.2473564089187721	0.23116251949255445	1162.309441749705	4155.333657638403	1120.6188368839212	4006.287001082208
1.5620037316886017	5237.86746652741	5260.460055530047	7480.378047590091	7280.643612452999	8579.427540570958	8268.984736095033	9602.638614102478	9192.197511898445	11348.161984985034	10776.794804900357	0.2473662207037127	0.23117153561806703	1155.8705733211245	4157.213450906798	1114.4139163843356	4008.1101357957814
1.5714155899375468	5244.357283741765	5266.994313104397	7489.79192974076	7289.813176111233	8590.276102357962	8279.444215644422	9614.82086202923	9203.860111455184	11362.612990687585	10790.516910310107	0.2473760921031591	0.23118060651067185	1149.4585635288386	4159.062214001082	1108.2348807700328	4009.903445600299
1.580884159367074	5250.848873600905	5273.530492282731	7499.209594974338	7298.986482588825	8601.129446979183	8289.908334926877	9627.008806319183	9215.528173037517	11377.071195590888	10804.24584126356	0.24738602348231759	0.23118973250572103	1143.0733341071173	4160.87980540446	1102.0816546078422	4011.6667946437374
1.5904097816905756	5257.342178097609	5280.0685358204855	7508.630969433645	7308.163460439691	8611.98749292307	8300.37701559756	9639.202358209703	9227.201611743798	11391.536498157073	10817.98150125582	0.24739601520866836	0.23119891394065206	1136.714806800359	4162.666083153104	1095.9541624748963	4013.4000466456637
1.5999928006804371	5263.837138944951	5286.608386198686	7518.055978919965	7317.344037888195	8622.850158307128	8310.850178955528	9651.401428539	9238.880342290719	11406.008796398262	10831.723793354142	0.24740606765198178	0.2312081511550018	1130.3829033664078	4164.42090484011	1089.8523289614823	4015.1030649039894
1.6096335621804478	5270.3336975752645	5293.149985622966	7527.484548891918	7326.528142828087	8633.717360876728	8321.327745942634	9663.60592774488	9250.564279012175	11420.487987875256	10845.472620196708	0.24741618118432887	0.23121744449042061	1124.0775455779512	4166.144127611304	1083.7760786702274	4016.775712281
1.6193324141182788	5276.83179513914	5299.693276022539	7536.916604464362	7335.715702821389	8644.589018003966	8331.80963714235	9675.815765863586	9262.253335858039	11434.973969696273	10859.22788399131	0.24742635618009937	0.23122679429068363	1117.7986552223447	4167.83560815244	1077.7253362198244	4018.4178512066137
1.6290897065180392	5283.33137250434	5306.238199049235	7546.352070407161	7344.906645097336	8655.465046686404	8342.295772778696	9688.030852528453	9273.947426393055	11449.466638515481	10872.989486514165	0.24743659301601556	0.23123620090170743	1111.5461541054538	4169.495202699676	1071.7000262504444	4020.0293436944485
1.6389057915129117	5289.832370254825	5312.784696076521	7555.790871144165	7354.100896551325	8666.345363545977	8352.786072715131	9700.251096968817	9285.646463795692	11463.965890531863	10886.757329108686	0.24744689207114764	0.23124566467156096	1105.319964058348	4171.122767051449	1065.7000734190224	4021.610051310621
1.6487810233578566	5296.334728689709	5319.332708198425	7565.232930752031	7363.298383743723	8677.229884827808	8363.280456453325	9712.476408008753	9297.350360856866	11478.471621487808	10900.531312684096	0.2474572537269286	0.23125518595048167	1099.1200069354963	4172.718156551942	1059.7254024072317	4023.1598351967987
1.6587157584424002	5302.838387822228	5325.882176228642	7574.6781729591075	7372.4990328989215	8688.118526399021	8373.778843132184	9724.706694065862	9309.05902997893	11492.983726667855	10914.311337714369	0.24746767836716896	0.23126476509088742	1092.946204615524	4174.2812260901555	1053.7759379243362	4024.678556073224
1.6687103553034934	5309.343287378687	5332.43304069945	7584.126521144269	7381.702769904142	8699.011203747552	8384.281151526617	9736.941863150027	9320.772383174395	11507.502100897324	10928.097304236851	0.24747816637807302	0.2312744024473924	1086.7984790052287	4175.811830100836	1047.8516047020676	4026.166074210778
1.6787651746384535	5315.849366797427	5338.985241860741	7593.577898335781	7390.909520308385	8709.907831980969	8394.787300046424	9749.181822862181	9332.490332064799	11522.026638541005	10941.889111851031	0.2474887181482531	0.2312840983768197	1080.6767520460999	4177.309822582873	1041.9523275081883	4027.6222494712565
1.6888805793179813	5322.356565227844	5345.5387196790425	7603.032227210252	7400.119209321397	8720.808325825377	8405.297206735278	9761.426480393215	9344.212787879618	11536.557233501975	10955.686659717398	0.2474993340687467	0.2312938532382166	1074.5809457111172	4178.7750570809	1036.078031140787	4029.0469412836246
1.6990569343992543	5328.864821529264	5352.093413836481	7612.489430091379	7409.331761812513	8731.712599624141	8415.810789269482	9773.67574252259	9355.939661455006	11551.093779220135	10969.489846556087	0.24751001453302976	0.23130366739286737	1068.5109820073121	4180.207386680413	1030.2286404265324	4030.44000862143
1.7092946071391046	5335.374074269973	5358.64926372975	7621.949428948893	7418.547102309551	8742.620567336771	8426.327964956834	9785.929515617243	9367.670863232624	11565.63616867099	10983.298570645611	0.24752075993703504	0.2313135412043102	1062.4667829795508	4181.606664019171	1024.4040802335367	4031.8013100489043
1.7195939670072704	5341.884261726113	5365.206208469172	7631.412145397355	7427.765154997819	8753.532142537697	8436.848650735628	9798.187705630278	9379.406303258591	11580.184294364284	10997.112729821756	0.24753157067916626	0.23132347503834905	1056.4482707124553	4182.972741284873	1018.6042754694936	4033.130703705363
1.7299553856997325	5348.395321880703	5371.7641868776445	7640.877500695101	7436.985843718951	8764.44723841515	8447.372763173436	9810.45021809984	9391.145891182228	11594.73804834278	11010.932221476236	0.2475424471603137	0.23133346926307	1050.4553673331975	4184.305470214924	1012.8291510766721	4034.4280472751707
1.7403792371521247	5354.907192422529	5378.323137489612	7650.345415743006	7446.209091969807	8775.365767769927	8457.900218465955	9822.716958147803	9402.88953625488	11609.297322180846	11024.756942555428	0.24755338978387212	0.23134352424885476	1044.4879950122559	4185.604702097597	1007.0786320430925	4035.6931980268564
1.7508658975532332	5361.419810745155	5384.882998550105	7659.815811083437	7455.434822901444	8786.28764301428	8468.43093243598	9834.987830478647	9414.63714732884	11623.862006983261	11038.586789559231	0.24756439895575524	0.2313536403683962	1038.546075968712	4186.870287775993	1001.3526434033411	4036.9260128065944
1.76141574535857	5367.933113945864	5391.443708013711	7669.288606899088	7464.662959318008	8797.212776170716	8478.96482053224	9847.262739378219	9426.388632856168	11638.431993383898	11052.421658539797	0.24757547508441272	0.23136381799671377	1032.6295324658277	4188.102077630116	995.6511102343793	4038.1263480128255
1.7720291613040315	5374.4470388245545	5398.005203543521	7678.763723011778	7473.893423675581	8808.141078870769	8489.501797828218	9859.541588712436	9438.143900887444	11653.007171544312	11066.2614451002	0.247586618580846	0.23137405751116713	1026.7382868176792	4189.2999215913005	989.9739576625288	4039.294059618842
1.7827065284196406	5380.961521882765	5404.567422510167	7688.241078881392	7483.1261380811775	8819.07246235389	8500.041779021114	9871.824281926181	9449.902859070718	11667.587431152575	11080.106044393327	0.24759782985862563	0.2313843592914716	1020.8722613939899	4190.463669153396	984.3211108663818	4040.429003175348
1.7934482320433673	5387.47649932258	5411.130301990785	7697.720593604711	7492.361024291608	8830.006837466273	8510.584678430676	9884.11072204205	9461.66541465031	11682.172661421937	11093.9553511206	0.24760910933390776	0.23139472371971448	1015.0313786157058	4191.593169348314	978.6924950749963	4041.531033793697
1.8042546598350382	5393.991907045582	5417.693778767987	7707.202185914258	7501.598003712382	8840.944114659624	8521.130409998083	9896.400811659105	9473.431474465631	11696.762751089498	11107.809259530699	0.24762045742544897	0.23140515118036942	1009.2155609597685	4192.68827075907	973.0880355715053	4042.6000061584637
1.8151262017903238	5400.507680651807	5424.257789328869	7716.685774177183	7510.836997396654	8851.884203990045	8531.678887284825	9908.694452951728	9485.200944950077	11711.357588414969	11121.66766341841	0.24763187455462676	0.23141564206031162	1003.424730961211	4193.7488215148915	967.5076576935826	4043.6357745148707
1.8260632502548164	5407.023755438659	5430.822269863936	7726.171276394058	7520.077926044049	8862.827015116784	8542.230023471537	9920.991547668298	9496.973732129767	11725.957061179264	11135.530456123262	0.24764336114545274	0.23142619674883375	997.6588112173486	4194.774669308448	961.9512868413585	4044.638192700222
1.8370661999381863	5413.54006639993	5437.387156266189	7735.658610197883	7529.320709999729	8873.772457301204	8552.783731357033	9933.291997130193	9508.7497416226	11740.56105668346	11149.397530528542	0.24765491762459277	0.2314368156376618	991.9177243871382	4195.765661379555	956.4188484721817	4045.607114108978
1.848135447928429	5420.0565482246475	5443.952384129983	7745.147692852773	7538.565269253125	8884.720439405453	8563.339923356967	9945.595702230337	9520.52887863686	11755.169461747213	11163.268779059797	0.24766654442138125	0.23144749912097073	986.2013931887923	4196.721644499805	950.9102681003278	4046.542391691124
1.8592713937061955	5426.573135296058	5450.517888750058	7754.638441252898	7547.811523436922	8895.670869891355	8573.898511502846	9957.902563432122	9532.311047970172	11769.78216270763	11177.144093683733	0.24767824196784088	0.23145824759539918	980.509740410198	4197.642465008656	945.4254713110276	4047.443877996411
1.8704744391592067	5433.089761690577	5457.083605120549	7764.130771921349	7557.0593918260265	8906.623656819258	8584.459407440932	9970.212480768201	9544.096154008424	11784.399045417975	11191.023365907075	0.2476900106986995	0.2314690614600673	974.8426889085677	4198.5279688050505	939.9643837519689	4048.311425136635
1.8817449885967616	5439.606361176749	5463.649467933927	7773.624601009029	7566.308793336406	8917.57870784689	8595.022522431056	9982.525353839306	9555.884100724528	11799.019995246434	11204.906486775237	0.2477018510514057	0.23147994111659193	969.2001616075286	4199.378001325764	934.5269311332959	4049.144884776091
1.8930834487643238	5446.122867214116	5470.215411579927	7783.119844293416	7575.559646523946	8928.535930228089	8605.587767345463	9994.841081812956	9567.674791677202	11813.64489707471	11218.793346871036	0.2477137634661498	0.23149088696910206	963.5820814998006	4200.192407553084	929.1130392380292	4049.944108170923
1.9044902288582053	5452.639212952207	5476.781370144634	7792.616417177486	7584.811869583516	8939.495230811706	8616.155052667846	10007.159563422312	9579.46813001002	11828.273635296813	11232.683836313707	0.247725748385879	0.23150189942425564	957.9883716543554	4200.971032034839	923.7226339202607	4050.7089461521246
1.9159657405403292	5459.155331229464	5483.347277409366	7802.114234688575	7594.065380347746	8950.45651604043	8626.724288492085	10019.480696964982	9591.26401845011	11842.906093817819	11246.577844757487	0.2477378062563161	0.23151297889125724	952.418955214147	4201.713718868094	918.3556411020691	4051.439249106683
1.9275103979530908	5465.671154572172	5489.913066849672	7811.613211477219	7603.320096285977	8961.419691949619	8637.295384521198	10031.804380301803	9603.062359307045	11857.542156052536	11260.475261390467	0.24774993752597763	0.23152412578187193	946.8737553980318	4202.420311703347	913.0119867820758	4052.13486700831
1.9391246177343011	5472.1866151934155	5496.478671634332	7821.113261816047	7612.575934503211	8972.384664166128	8647.86825006623	10044.130510855684	9614.863054471758	11872.181704924313	11274.375974933437	0.2477621426461924	0.23153534051044455	941.352695503505	4203.090653743595	907.6915970336413	4052.795649401378
1.9508088190322228	5478.70164499199	5503.044024624297	7830.614299598614	7621.832811738973	8983.351337907154	8658.442794045124	10056.458985610376	9626.666005415338	11886.82462286371	11288.279873638614	0.24777442207111935	0.2315466234939147	935.8556989045464	4203.724587735254	902.3943980035838	4053.4214453899767
1.9625634235206988	5485.2161755512925	5509.609058371625	7840.116238338203	7631.090644366183	8994.319617979001	8669.018924981554	10068.789701109194	9638.471113187847	11901.470791807154	11302.186845288372	0.24778677625776513	0.23155797515183468	930.3826890615164	4204.321955999127	897.1203159225406	4054.012103676563
1.9743888554143678	5491.730138138392	5516.17370511859	7849.618991166881	7640.349348390252	9005.289408776105	8679.596551003993	10081.122553454086	9650.278278417389	11916.120093195968	11316.09677719431	0.24779920566600488	0.2315693959063849	924.9335895173717	4204.882600410143	891.8692771001952	4054.5674725349527
1.9862855414839768	5498.243463702816	5522.737896796495	7859.12247083415	7649.608839447785	9016.260614279676	8690.175579844414	10093.457438304164	9662.087401308747	11930.772407974795	11330.00955619576	0.24781171075859798	0.23158088618239323	919.5083238935331	4205.406362371286	886.6412079221918	4055.087399789132
1.9982539110717792	5504.756082875532	5529.301565024699	7868.626589705889	7658.869032805566	9027.23313805659	8700.755918837238	10105.794250874616	9673.89838164231	11945.427616590448	11343.925068658677	0.24782429200120906	0.23159244640734966	914.1068159026909	4205.893082863186	881.4360348628834	4055.571732865181
2.010294396107033	5511.267925967914	5535.864641109632	7878.131259763278	7668.129843359554	9038.206883258299	8711.337474918306	10118.132885935609	9685.711118773057	11960.085598990778	11357.84320047457	0.24783694986242719	0.2316040770114263	908.7289893464767	4206.342602429446	876.2536844804999	4056.0203187607694
2.0224074311215867	5517.778922970638	5542.427056043714	7887.636392601585	7677.391185633702	9049.18175261964	8721.92015462368	10130.473237810998	9697.525511629301	11974.746234623282	11371.763837059183	0.24784968481378297	0.23161577842749248	903.3747681120294	4206.754761153599	871.0940834156936	4056.4330040370114
2.0345934532655616	5524.289003552587	5548.988740504309	7897.141899429031	7686.652973778879	9060.15764845762	8732.50386408856	10142.815200377134	9709.341458711573	11989.409402433857	11385.686863351304	0.24786249732976792	0.2316275510911336	898.0440761783393	4207.129398680758	865.9571584006189	4056.809634849429
2.0468529023231294	5530.798097059851	5555.5496248527525	7906.647691065736	7695.915121571864	9071.13447267035	8743.088509046249	10155.158667061805	9721.158858091596	12004.074980865687	11399.612163811702	0.2478753878878565	0.23163939544066886	892.736837619741	4207.466354228323	860.8428362560808	4057.150056929793
2.059186220728381	5537.3061325146045	5562.1096391332885	7916.153677942519	7705.17754241421	9082.11212673588	8753.673994826977	10167.503530842969	9732.977607411074	12018.74284785791	11413.539622421857	0.24788835696852243	0.2316513119171678	887.4529766020132	4207.765466562938	855.7510438918835	4057.45411558426
2.0715938535812968	5543.813038614054	5568.668713072025	7925.659770099796	7714.440149331158	9093.090511711001	8764.26022635686	10179.849684247609	9744.797603880603	12033.412880844404	11427.469122682789	0.24790140505526023	0.23166330096447016	882.1924173841835	4208.026573999086	850.6817083100905	4057.7216556996573
2.084076248663807	5550.318743729319	5575.226776075918	7935.165877186386	7723.702854970586	9104.069528230097	8774.84710815675	10192.197019350491	9756.618744278543	12048.084956752478	11441.400547613912	0.24791453263460414	0.23167536302920191	876.9550843259785	4208.2495144333225	845.6347566053155	4057.952521740459
2.0966338564559543	5556.823175904465	5581.783757231736	7944.671908458523	7732.965571601911	9115.049076504103	8785.43454434118	10204.545427773168	9768.44092494992	12062.758952001856	11455.333779751862	0.24792774019614766	0.23168749856079543	871.7409018835751	4208.4341253133025	840.6101159676327	4058.1465577569325
2.109267130152151	5563.326262855313	5588.339585305016	7954.177772778564	7742.228211115015	9126.02905631921	8796.022438617261	10216.894800682607	9780.264041805287	12077.434742503192	11469.268701149285	0.24794102823256423	0.2316997080115057	866.5497946133837	4208.580243652454	835.6077136843232	4058.3036073867697
2.1219765256775314	5569.827931968473	5594.894188739088	7963.683378614019	7751.490685019226	9137.009367035891	8806.61069428363	10229.245028790241	9792.087990319704	12092.112203657103	11483.205193373824	0.24795439723962834	0.23171199183643143	861.38168717199	4208.687706023222	830.6274771384196	4058.423513843445
2.1347625017044103	5576.328110300173	5601.447495653946	7973.188634036281	7760.752904442137	9147.989907587576	8817.199214229291	10241.596002350589	9803.912665531485	12106.791210352723	11497.143137506744	0.24796784771623248	0.23172435049353024	856.2365043165628	4208.756348553812	825.6693338105688	4058.5061199204065
2.147625519668832	5582.826724575249	5607.999433845288	7982.693446719593	7770.0147801286175	9158.970576479658	8827.787900932575	10253.947611160258	9815.737962041207	12121.47163696664	11511.082414141938	0.24798138016441187	0.23173678444364043	851.1141709132353	4208.786006961018	820.7332112846198	4058.551268009469
2.160566043787228	5589.323701186085	5614.549930783484	7992.197723939945	7779.276222439756	9169.951271788339	8838.376656460092	10266.29974455678	9827.563774010616	12136.153357361705	11525.022903384783	0.24799499508936168	0.23174929415049747	846.0146119304118	4208.776516516227	815.8190372438403	4058.558800081257
2.1735845410731627	5595.818966191492	5621.098913612509	8001.701372573882	7788.537141351723	9180.931891159464	8848.965382465582	10278.652291417395	9839.389995161468	12150.83624488573	11538.964484850903	0.24800869299945935	0.23176188008075543	840.9377524394658	4208.727712038439	810.9267394714407	4058.5285576791503
2.1866814813541975	5602.312445315635	5627.646309148898	8011.2042990973905	7797.797446454706	9191.912331807322	8859.553980188828	10291.00514015789	9851.216518774409	12165.520172370301	11552.907037665022	0.24802247440628522	0.23177454270400383	835.8835176242283	4208.639427939197	806.056245860178	4058.4603819632903
2.199857337288837	5608.8040639470355	5634.192043880831	8020.706409584879	7807.057046951996	9202.892490513721	8870.14235045475	10303.358178731602	9863.04323768809	12180.205012129723	11566.850440460054	0.24803633982464365	0.23178728249278768	830.8518327766797	4208.511498194886	801.2074844035669	4058.3541136621498
2.213112584383593	5615.293747137396	5640.736043966907	8030.207609707931	7816.315851658664	9213.872263626638	8880.73039367205	10315.71129462809	9874.87004429775	12194.89063595964	11580.794571375589	0.24805028977258375	0.23180009992262637	825.8426232970087	4208.343756340444	796.3803832005942	4058.209593088599
2.2264477010101436	5621.7814196006175	5647.278235235305	8039.707804734304	7825.573769000742	9224.851547059277	8891.318009832406	10328.064374872156	9886.696830554445	12209.576915136024	11594.739308057127	0.24806432477142035	0.23181299547203504	820.8558146993746	4208.1360354956705	791.5748704621219	4058.0266601701733
2.2398631684225956	5628.267005711669	5653.818543182633	8049.206899526743	7834.830707014026	9235.830236288832	8901.905098509265	10340.41730602261	9898.523487963783	12224.263720413866	11608.684527654756	0.24807844534575677	0.23182596962254154	815.8913326080656	4207.888168336591	786.790874503844	4057.8051544050686
2.2533594707748548	5634.750429505545	5660.356892972953	8058.704798541912	7844.0865733430755	9246.808226355419	8912.491558856813	10352.769974171199	9910.349907584918	12238.950922026092	11622.630106822096	0.24809265202350586	0.23183902285870747	810.9491027630866	4207.599987125024	782.0283237519907	4057.5449148914777
2.2669370951380965	5641.23161467618	5666.893209436718	8068.201405829261	7853.341275240123	9257.785411860968	8923.07728960891	10365.122264941445	9922.175980029455	12253.638389682334	11636.57592171517	0.24810694533591107	0.23185215566814926	806.029051018355	4207.271323688561	777.2871467436198	4057.2457803178113
2.2805965315183476	5647.710484575381	5673.427417069769	8077.6966250299365	7862.594719564041	9268.761686968084	8933.662189078022	10377.474063487547	9934.00159546038	12268.325992567794	11650.521847991296	0.2481213258175692	0.23186536854155598	801.1311033446691	4206.902009435231	772.5672721287119	4056.9075889750384
2.294338272874165	5654.18696221177	5679.959440032299	8087.190359375679	7871.846812779301	9279.736945398983	8944.246155154215	10389.82525449326	9945.826643591025	12283.013599342108	11664.467760808018	0.2481357940064517	0.2318786619727109	796.2551858322695	4206.491875357227	767.86862867116	4056.5301787534263
2.308162815134429	5660.660970249716	5686.489202147848	8096.68251168775	7881.097460954937	9290.711080434392	8954.829085304073	10402.175722170827	9957.651013684008	12297.7010781382	11678.413534822015	0.24815035044392772	0.2318920364585115	791.4012246848433	4206.040752000874	763.1911452460918	4056.1133871250786
2.3220706572162446	5667.132431008206	5693.016626902202	8106.172984375722	7890.346569763413	9301.683984912319	8965.410876569587	10414.525350259722	9969.474594550087	12312.388296561006	11692.35904418789	0.24816499567478692	0.23190549249899028	786.5691462297691	4205.548469512491	758.534750844643	4055.6570511651225
2.336062301042938	5673.601266459895	5699.541637442453	8115.6616794365655	7899.5940444796815	9312.655551227199	8975.99142556721	10426.874022025773	9981.297274547214	12327.075121686577	11706.304162557231	0.24817973024725926	0.23191903059733437	781.7588769156137	4205.014857618138	753.8993745772168	4055.1610075635836
2.3501382515621807	5680.067398229903	5706.064156575944	8125.148498453367	7908.839789980119	9323.625671328555	8986.570628486777	10439.221620259848	9993.11894157947	12341.761420060684	11720.24876307749	0.24819455471304233	0.23193265125990747	776.9703433086397	4204.4397456082515	749.2849456692929	4054.625092599541
2.3642990167642037	5686.530747594851	5712.584106769224	8134.633342594376	7918.083710741447	9334.594236720059	8997.148381090457	10451.568027276893	10004.939483095974	12356.44705769788	11734.192718390865	0.24820946962731932	0.23194635499627037	772.2034721032251	4203.822962379083	744.6913934650947	4054.0491421569604
2.378545107700138	5692.991235481754	5719.101410147046	8144.116112611862	7927.325710839726	9345.561138458423	9007.724578711723	10463.913124914812	10016.75878608987	12371.131900080307	11748.135900633253	0.2482244755487852	0.23196014231920184	767.458190113015	4203.164336389862	740.1186474279966	4053.4329917216673
2.392877038500453	5699.448782466919	5725.61598849134	8153.5967088409725	7936.56569394932	9356.52626715222	9018.299116254317	10476.256794533292	10028.576737097288	12385.81581215649	11762.07818143321	0.2482395730396695	0.2319740137447192	762.7344242783729	4202.46369569446	735.5666371415718	4052.776476384839
2.4072953263935135	5705.903308774959	5732.12776324017	8163.075031198779	7945.803563341839	9367.489512960949	9028.87188819122	10488.598917012883	10040.393222196299	12400.498658340419	11776.019431910814	0.2482547626657588	0.23198796979210154	758.0321016676608	4201.720867943484	731.0352923115133	4052.0794308478944
2.4218004917242455	5712.354734277674	5738.636655486762	8172.550979183091	7955.039221885165	9378.45076559387	9039.442788563645	10500.939372753792	10052.208127005926	12415.180302510284	11789.959522676736	0.2482700449964201	0.23200201098390918	753.3511494748527	4200.9356803698465	726.5245427670889	4051.3416894252878
2.436393057972914	5718.802978493016	5745.142585978454	8182.024451871447	7964.272572042401	9389.409914308984	9050.011710980036	10513.278041674897	10064.021336685124	12429.860608007488	11803.898323831136	0.24828542060462586	0.2320161378460071	748.6914950195351	4200.107959784102	722.0343184578815	4050.5630860284436
2.4510735517740176	5725.247960583969	5751.645475115646	8191.495347919935	7973.503515870794	9400.366847911855	9060.578548614954	10525.614803212553	10075.832735931657	12444.539437635394	11817.835704962525	0.24830089006697717	0.23203035090758478	744.0530657528434	4199.2375326007605	717.5645494597848	4049.74345418741
2.46584250293529	5731.689599357584	5758.145242950859	8200.963565562273	7982.731955020828	9411.32145475472	9071.14319420821	10537.949536319715	10087.64220898126	12459.216653658465	11831.771535146927	0.24831645396372753	0.23204465070118024	739.4357892566477	4198.324224837357	713.1151659743628	4048.882627052022
2.4807004444568266	5738.127813263838	5764.641809187656	8210.429002608615	7991.957790735115	9422.273622735296	9081.705540063742	10550.282119464715	10099.449639606495	12473.892117800993	11845.705682946695	0.24833211287880624	0.2320590377627007	734.8395932401181	4197.367862081621	708.6860983266379	4047.9804373697843
2.4956479125503126	5744.562520394592	5771.135093179633	8219.891556444514	8001.180923847388	9433.223239295747	9092.265478048635	10562.612430630272	10111.254911115766	12488.56569124609	11859.638016409512	0.24834786739984513	0.23207351263144574	730.2644055468845	4196.36826953385	704.2772769710282	4047.036717515206
2.510685446658382	5750.993638482575	5777.62501392945	8229.351124029918	8010.401254781564	9444.170191421692	9102.822899592169	10574.940347312497	10123.057906352396	12503.237234634682	11873.56840306746	0.2483637181182016	0.23208807585012836	725.7101541527663	4195.325271994341	699.8886324889609	4046.051299482351
2.5258135894740787	5757.421084900269	5784.111490087777	8238.807601898032	8019.618683550668	9455.114365641099	9113.377695684776	10587.26574651975	10134.858507693589	12517.90660806436	11887.49670993595	0.24837966562898176	0.2321027279649011	721.1767671672278	4194.238693859195	695.5200955907931	4045.024014880648
2.54103288696045	5763.844776658919	5790.594439952293	8248.26088615434	8028.833109755851	9466.055648023295	9123.929756877074	10599.588504771735	10146.65659704941	12532.573671088438	11901.422803512707	0.24839571053107007	0.2321174695253731	716.6641728334944	4193.108359124977	691.1715971151716	4043.9546949353535
2.556343888370238	5770.264630407402	5797.073781466675	8257.710872475465	8038.0444325853705	9476.993924177863	9134.478973278834	10611.908498098315	10158.452055861837	12547.238282714752	11915.346549776776	0.2484118534271487	0.232132301084639	712.1722995302407	4191.934091393836	686.8430680336314	4042.843170510605
2.571747146265715	5776.680562431246	5803.549432219635	8267.1574561082	8047.252550813683	9487.929079253687	9145.025234558123	10624.22560203863	10170.244765103851	12561.900301404796	11929.267814187655	0.24842809492372764	0.23214722319929698	707.7010757719399	4190.715713867452	682.5344394470449	4041.689272081945
2.5872432165386163	5783.092488651517	5810.021309443826	8276.600531868395	8056.457362800313	9498.860997937823	9155.568429940138	10636.539691639948	10182.034605278322	12576.559585072531	11943.186461684116	0.2484444356311656	0.23216223642947612	703.2504302103189	4189.453049362171	678.2456425862038	4040.492829740979
2.602832658430207	5789.50032462384	5816.489330014905	8286.039994139994	8065.658766488945	9509.789564454615	9166.108448206372	10648.850641456804	10193.821456417138	12591.215991083536	11957.102356683345	0.24846087616370055	0.23217734133885712	698.8202916348819	4188.145920299459	673.9766088179313	4039.253673227271
2.6185160345514573	5795.903985537266	5822.95341045052	8295.475736873886	8074.856659406449	9520.714662564516	9176.645177693601	10661.158325549815	10205.605198080246	12605.869376253795	11971.015363079987	0.2484774171394718	0.232192538494697	694.4105889741331	4186.794148715213	669.7272696432192	4037.971631911816
2.6342939109033563	5802.303386213325	5829.413466909319	8304.907653587028	8084.050938661893	9531.636175563253	9187.17850629298	10673.462617484885	10217.38570935472	12620.519596848928	11984.92534424521	0.24849405918054696	0.232207828467853	690.0212512961589	4185.397556260228	665.4975566947251	4036.6465347851627
2.6501668568973313	5808.698441104905	5835.869415189909	8314.335637361264	8093.241500945519	9542.553986280665	9197.708321448961	10685.763390332044	10229.16286885372	12635.166508582995	11998.832163025634	0.24851080291295	0.23222321183280564	685.652207806299	4183.955964184366	661.2874017401482	4035.27821047022
2.666135445375801	5815.089064295212	5842.32117072991	8323.759580842348	8102.428242527825	9553.467977079757	9208.234510158458	10698.060516664484	10240.936554715658	12649.809966617544	12012.735681742519	0.24852764896668406	0.23223868916768414	681.3033878534916	4182.4691933700815	657.0967366838595	4033.8664872325025
2.6822002526328483	5821.4751694967845	5848.768648604905	8333.179376238973	8111.611059258539	9564.37802985574	9218.756958969818	10710.353868557673	10252.706644603153	12664.449825560721	12026.635762190714	0.24854459797576142	0.2322542610542884	676.9747209287016	4180.9370643191505	652.9254935665522	4032.4111929731444
2.6983618584350144	5827.856670050415	5855.211763527512	8342.5949153217	8120.7898465657245	9575.284026034997	9229.275553981939	10722.643317588303	10264.473015702233	12679.085939466238	12040.53226563785	0.24856165057822835	0.23226992807811703	672.6661366630578	4179.359397145454	648.7736045664642	4030.9121552363504
2.71462084604223	5834.23347892411	5861.65042984635	8352.006089421953	8129.9644994547625	9586.185846574097	9239.790180843302	10734.928734833322	10276.235544721307	12693.71816183238	12054.425052823331	0.24857880741619207	0.23228569082838818	668.3775648323353	4177.736011592904	644.6410019997275	4029.3692012089305
2.730977802228858	5840.605508712089	5868.084561545073	8361.412789431033	8139.134912507442	9597.083371958855	9250.300724751072	10747.209990869036	10287.994107890334	12708.346345601125	12068.313983957496	0.2485960691358503	0.23230154989806756	664.1089353547432	4176.066727023805	640.5276183199021	4027.782157714246
2.747433317304874	5846.972671633691	5874.514072241348	8370.81490579905	8148.300979880934	9607.976482203274	9260.807070450091	10759.486955770028	10299.748580959798	12722.970343157074	12082.198918720596	0.24861343638751432	0.2323175058838905	659.8601782929036	4174.351362427231	636.433386118908	4026.1508512184955
2.763987985137163	5853.334879532406	5880.938875185915	8380.212328534	8157.462595306916	9618.865056848656	9271.309102232035	10771.759499108342	10311.49883919992	12737.590006326642	12096.079716262027	0.24863090982564046	0.23233355938638986	655.6312238569953	4172.589736438822	632.3582381322049	4024.475107857259
2.780642403170963	5859.692043874832	5887.358883261597	8389.60494720075	8166.619652090624	9629.748974962646	9281.806703934517	10784.027489952516	10323.244757399743	12752.205186377098	12109.956235199417	0.24864849010885592	0.23234971100991958	651.4220023999223	4170.781667306786	628.3021072320989	4022.7547533963807
2.797397172451417	5866.044075749615	5893.774008982287	8398.992650919998	8175.772043109851	9640.628115138172	9292.299758940067	10796.290796866559	10334.986209866167	12766.815734015558	12123.82833361767	0.24866617789998657	0.23236596136268076	647.2324444220867	4168.926972920075	624.2649264331558	4020.989613259211
2.8142528976452668	5872.390885866476	5900.184164492025	8408.375328367343	8184.919660814095	9651.502355492627	9302.788150175362	10808.549287909147	10346.723070423166	12781.421499388198	12137.6958690682	0.24868397386608684	0.23238231105674706	643.0624805711559	4167.025470803725	620.2466288917349	4019.179512526607
2.831210187062679	5878.732384555132	5906.5892615639605	8417.752867772255	8194.06239722354	9662.37157366679	9313.271760110207	10820.802830632587	10358.455212410823	12796.02233207922	12151.558698567967	0.24870187867846555	0.23239876070809196	638.9120416421792	4165.076978124445	616.247147906397	4017.3242759364657
2.848269652679189	5885.068481764348	5912.989211599458	8427.125156917173	8203.200143928245	9673.235646824029	9323.750470756759	10833.05129208204	10370.182508684567	12810.618081110122	12165.416678598765	0.24871989301271646	0.23241531093661286	634.7810585788102	4163.081311690155	612.2664169188356	4015.4237278867513
2.865431910157798	5891.399087060844	5919.383925627046	8436.492083136418	8212.332792087094	9684.09445164923	9334.22416366854	10845.294538794462	10381.904831614185	12825.208594938626	12179.269665106207	0.2487380175487464	0.23243196236615826	630.6694624716183	4161.038287940202	608.3043695123633	4013.477692428278
2.882697578871184	5897.724109628332	5925.773314301506	8445.85353331532	8221.460232426974	9694.94786434795	9344.692719939605	10857.532436797817	10393.622053083067	12839.793721457936	12193.117513499012	0.2487562529708043	0.23244871562455519	626.5771845639101	4158.947722982382	604.3609394183732	4011.485993300099
2.900067281924058	5904.043458266523	5932.157287902933	8455.209393889261	8230.582355241893	9705.795760645527	9355.156020203753	10869.76485161021	10405.334044487394	12854.373307995897	12206.960078648239	0.24877459996751042	0.23246557134363377	622.5041562475963	4156.809432564303	600.4360605083057	4009.448453879915
2.9175416461756507	5910.35704139006	5938.5357563356665	8464.559550842656	8239.699050391919	9716.638015786093	9365.613944633427	10881.991648238907	10417.040676735116	12868.947201314028	12220.797214886226	0.2487930592318846	0.23248253015925685	618.4503090634244	4154.623232072219	596.529666800343	4007.3648972259834
2.9351213022623317	5916.664767027533	5944.90862912747	8473.903889708012	8248.810207302475	9727.47450453167	9376.066372939144	10894.212691179502	10428.741820245354	12883.515247606712	12234.628776006079	0.2488116314613786	0.23249959271134396	614.4155747034238	4152.388936549192	592.6416924594087	4005.2351460752543
2.952806884620376	5922.966542820485	5951.275815428453	8483.24229556499	8257.915714963281	9738.305101161293	9386.513184368394	10906.42784441504	10440.437344947375	12898.077292500378	12248.454615260634	0.24883031735790292	0.23251675964390103	610.3998850140488	4150.106360712787	588.7720717947814	4003.0590228291694
2.970599031508854	5929.262276022444	5957.637224010231	8492.574653039537	8267.015461927604	9749.129679470187	9396.954257704989	10918.63697141527	10452.127120279953	12912.633181052754	12262.274585361884	0.2488491176278595	0.2325340316050466	606.4031719926279	4147.775318932952	584.9207392645185	4000.83634957904
2.9884983850326714	5935.551873497868	5963.992763264897	8501.900846302844	8276.109336311278	9759.948112768767	9407.389471268094	10930.839935135638	10463.81101519044	12927.182757751923	12276.088538480037	0.2488680329821689	0.23255140924704007	602.4253677870147	4145.395625225268	581.0876294707996	3998.5669480776414
3.006505591165733	5941.835241721183	5970.342341204101	8511.220759070458	8285.197225791855	9770.760273881795	9417.818702911429	10943.036598016533	10475.488898134	12941.725866515586	12289.896326242808	0.24888706413630457	0.232568893226309	598.466404701001	4142.967093288433	577.2726771654561	3996.250639771344
3.0246212997742656	5948.112286775796	5976.685865458127	8520.534274601381	8294.279017607761	9781.566035147573	9428.24183002247	10955.22682198246	10487.160637072851	12956.262350690282	12303.697799734706	0.24890621181032052	0.23258648420347777	594.5262151896022	4140.48953647539	573.4758172474685	3993.887245788239
3.0428461646402667	5954.38291435307	5983.02324327491	8529.841275697096	8303.354598557366	9792.36526841694	9438.658729521589	10967.410468441149	10498.826099475416	12970.792053050527	12317.492809496185	0.24892547672888402	0.2326041828433955	590.6047318635974	4137.962767818244	569.6969847652945	3991.476586949546
3.0611808434850984	5960.647029751417	5989.354381519171	8539.141644700743	8312.423854998218	9803.157845052603	9449.06927786131	10979.587398282863	10510.485152315656	12985.314815798187	12331.28120552306	0.24894485962130553	0.2326219898151645	586.7018874890055	4135.386600028258	565.9361149157339	3989.018483763328
3.079625997993227	5966.904537875243	5995.679186671406	8548.435263496132	8321.486672846098	9813.943635928134	9459.473351025417	10991.757471879486	10522.13766207218	12999.830480561595	12345.06283726562	0.24896436122157137	0.23263990579216853	582.8176149838255	4132.760845469544	562.1931430443365	3986.512756426586
3.0981822938360946	5973.1553432339815	6001.997564827023	8557.722013506853	8330.542937574237	9824.72251142716	9469.87082452823	11003.92054908373	10533.783494727602	13014.338888394805	12358.837553628047	0.24898398226837426	0.23265793145210367	578.9518474234501	4130.08531620237	558.4680046476424	3983.9592248417903
3.116850400696155	5979.399349941165	6008.309421695382	8567.001775695424	8339.592534212432	9835.494341442582	9480.261573413782	11016.076489228422	10545.42251576771	13028.839879776933	12372.605202967636	0.24900372350514619	0.23267606747700453	575.1045180404908	4127.359823975712	554.7606353716401	3981.3577086033765
3.135630992291033	5985.636461713432	6014.614662598883	8576.27443056241	8348.635347346235	9846.258995375742	9490.645472255044	11028.225151125715	10557.054590180773	13043.333294611433	12386.365633094118	0.24902358568008975	0.23269431455327577	571.2755602216639	4124.584180209087	551.0709710121155	3978.708027004497
3.1545247463978408	5991.866581869531	6020.913192472036	8585.539858145461	8357.671261116095	9857.016342135528	9501.02239515312	11040.36639306623	10568.679582456765	13057.818972225255	12400.118691268963	0.2490435695462111	0.23271267337172058	567.4649075098569	4121.758196006063	547.3989475179696	3976.009999055881
3.1735323448776414	5998.089613329384	6027.2049158606	8594.797938018506	8366.700159216607	9867.766250137629	9511.392215736592	11052.500072818364	10580.297356586752	13072.296751368256	12413.864224204808	0.24906367586135106	0.23273114462757094	563.6724936076498	4118.881682180334	543.7445009883959	3973.263443470467
3.192654473700048	6004.305458613153	6033.489736920601	8604.048549290897	8375.721924895599	9878.508587303757	9521.754807160602	11064.626047627598	10591.907776062042	13086.766470212538	12427.602078064652	0.24908390538822134	0.23274972902051785	559.8982523730374	4115.95444922545	540.1075676728797	3970.468178661773
3.211891822967991	6010.514019840224	6039.767559417465	8613.291570606474	8384.736440953373	9889.243221060762	9532.11004210622	11076.744174215613	10603.510703873544	13101.227966351626	12441.33209846128	0.24910425889443327	0.23276842725473926	556.14211782231	4112.976307334844	536.4880839750695	3967.624022772303
3.2312450869426166	6016.715198728322	6046.038286725129	8622.526880142805	8393.743589741916	9899.970018339951	9542.457792779658	11088.854308779719	10615.106002511126	13115.681076799978	12455.054130456663	0.2491247371525347	0.23278724003893553	552.4040241297334	4109.947066402296	532.8859864509432	3964.730793660274
3.2507149640683446	6022.9088965924975	6052.301821825131	8631.754355610232	8402.743253164102	9910.688845576202	9552.797930911578	11100.956306991979	10626.693533962873	13130.125637992147	12468.768018561308	0.24914534094004126	0.23280616808635343	548.6839056289755	4106.866536029382	529.3012118081388	3961.788308896357
3.2703021569980693	6029.09501434425	6058.558067305692	8640.973874251144	8411.735312672838	9921.399568707326	9563.130327756275	11113.05002399866	10638.273159714388	13144.56148578233	12482.473606733574	0.24916607103947197	0.23282521211482293	544.9816968129016	4103.734525530832	525.7336969078169	3958.7963857788127
3.2900073726185273	6035.273452490556	6064.806925360884	8650.185312839074	8420.719649270384	9932.102053173208	9573.45485409108	11125.13531441943	10649.844740748236	13158.988455443621	12496.170738379213	0.24918692823838182	0.23284437284678552	541.2973323309561	4100.550843908684	522.183378764661	3955.754841332324
3.3098313220758016	6041.444111132897	6071.048297789666	8659.388547677836	8429.696143507466	9942.796163915038	9583.771380215523	11137.212032346635	10661.408137543127	13173.406381667342	12509.859256350597	0.24920791332939696	0.2328636510093246	537.6307469941385	4097.3152998962905	518.6501945469354	3952.6634923117235
3.329774720800988	6047.60688996641	6077.282085995099	8668.58345460081	8438.664675482625	9953.481765374674	9594.079775950768	11149.280031344737	10672.963210073458	13187.815098562603	12523.539002946356	0.24922902711024833	0.23288304733419993	533.9818757747707	4094.0277019541245	515.1340815780277	3949.5221552120056
3.349838288536016	6053.761688278926	6083.508190983394	8677.76990897009	8447.62512484136	9964.158721493857	9604.37991063882	11161.33916444962	10684.509817808528	13202.21443965564	12537.209819910628	0.2492502703838089	0.2329025625578764	530.3506538017245	4090.6878582383506	511.6349773335387	3946.330646252027
3.370022749359618	6059.908404949991	6089.726513363072	8686.94778567558	8456.577370775422	9974.826895713406	9614.671653141872	11173.389284167792	10696.047819712	13216.604237889109	12550.871548432611	0.249271643958126	0.23292219742155895	526.7370163672313	4087.295576648321	508.1528194457933	3943.088781403145
3.390328831713469	6066.046938450064	6095.936953344114	8696.11695913438	8465.521292022071	9985.486150972685	9624.954871841674	11185.430242475959	10707.577074241266	13230.98432562177	12564.524029146014	0.2492931486464577	0.23294195267122245	523.1408989228075	4083.8506648044568	504.68754570174497	3939.796376381768
3.4107572684284713	6072.177186839487	6102.139410737074	8705.277303289819	8474.456766863326	9996.136349708682	9635.229434638832	11197.461890820177	10719.097439346853	13245.354534627682	12578.167102128513	0.24931478526730866	0.23296182905764562	519.5622370807105	4080.3529300524388	501.2390940413752	3936.453246633522
3.431308796751202	6078.29904776767	6108.333784952205	8714.428691610794	8483.383673125192	10006.777353855494	9645.495208952094	11209.484080115399	10730.608772471762	13259.714696095862	12591.800606901179	0.24933655464446694	0.2329818273364435	516.0009666166734	4076.8021794937085	497.8074025619717	3933.0592073709704
3.4519841583705158	6084.4124184721495	6114.519974998676	8723.570997090965	8492.301888177039	10017.409024843568	9655.752061717847	11221.496660744784	10742.110930551025	13274.064640629691	12605.424382428126	0.24935845760703848	0.23300194826810053	512.4570234655985	4073.198219948681	494.39240951725515	3929.6140735654626
3.47278409944432	6090.517195777681	6120.697879483654	8732.704092247954	8501.211288930785	10028.03122359899	9665.999859389365	11233.499482559066	10753.603770010997	13288.40419824635	12619.038267115879	0.2493804949894835	0.2330221926180024	508.93034372400143	4069.5408579804935	490.9940533139743	3926.117659925716
3.4937093706264992	6096.613276095344	6126.867396611485	8741.82784912259	8510.11175184022	10038.643810542859	9676.23846793619	11245.49239487599	10765.087146768856	13302.733198376367	12632.642098812945	0.24940266763165583	0.2330425611564729	505.4208636529511	4065.829899916658	487.61227251795935	3922.5697809448466
3.514760727094002	6102.70055542172	6133.028424182906	8750.942139278266	8519.003152900385	10049.246645590685	9686.46775284362	11257.475246479826	10776.560916232123	13317.051469863241	12646.235714809458	0.24942497637883662	0.2330630546588044	501.9285196727142	4062.0651518127415	484.2470058494946	3918.9702508668415
3.535938928574102	6108.778929337886	6139.180859594105	8760.046833799992	8527.885367646708	10059.839588151568	9696.687579111931	11269.44788562057	10788.024933297933	13331.358840962712	12659.818951836487	0.24944742208177342	0.23308367390529244	498.45324836770305	4058.2464194926433	480.89819218599587	3915.318883710541
3.557244739371806	6114.848293008685	6145.32459983603	8769.141803293902	8536.758271154527	10070.422497127807	9706.89781125597	11281.410160013693	10799.479052352766	13345.655139342636	12673.391646065917	0.2494700055967182	0.23310441968127266	494.9949864850205	4054.373508535791	477.56577056180686	3911.6154932668433
3.578678928397448	6120.908541181716	6151.459541493446	8778.226917886312	8545.621738038235	10080.995230914023	9717.098313304381	11293.361916839298	10810.92312727168	13359.940192082244	12686.953633109735	0.24949272778546333	0.23312529277715116	491.5536709338776	4050.4462242813315	474.2496801681409	3907.8598931056913
3.600242269194432	6126.959568186586	6157.585580744222	8787.302047223186	8554.475642450765	10091.557647396774	9727.288948799222	11305.303002741852	10822.357011418037	13374.213825671977	12700.504748019872	0.24951558951538186	0.23314629398844255	488.12923878786387	4046.4643718420994	470.9498603537795	3904.051896580262
3.6219355399671502	6133.001267933962	6163.702613358446	8796.367060469298	8563.319858082814	10102.109603953768	9737.469580795214	11317.233263829472	10833.780557642838	13388.475866012895	12714.04482528763	0.24953859165946451	0.23316742411580466	484.72162728151307	4042.4277560848277	467.66625062323874	3900.1913168160245
3.643759523609069	6139.033533914755	6169.81053469765	8805.421826307585	8572.154258162249	10112.650957453363	9747.640071859314	11329.1525456735	10845.193618284316	13402.72613841634	12727.573698843382	0.2495617350963587	0.23318868396507142	481.3307738137664	4038.336181657156	464.398790639214	3896.277966732392
3.6657150077309777	6145.056259199239	6175.909239713998	8814.466212938423	8580.978715453432	10123.181564253915	9757.800284070054	11341.060693307953	10856.59604516743	13416.96446760352	12741.091202056168	0.24958502071040756	0.23321007434729132	477.9566159475944	4034.1894529892597	461.14742022249266	3892.311659046216
3.6878027846894206	6151.069336436272	6181.998622949539	8823.500088079036	8589.793102256664	10133.701280203306	9767.950079017153	11352.957551229167	10867.987689603504	13431.190677705288	12754.59716773344	0.24960844939169	0.23323159607876193	474.5990914105205	4029.9873743008357	457.91207935262355	3888.292206279002
3.710023651615288	6157.072657852399	6188.078578535374	8832.523318962736	8598.597290407499	10144.209960638316	9778.089317800885	11364.842963395211	10879.368402389704	13445.404592261648	12768.09142812066	0.24963202203605914	0.23325324998106645	471.25813809171086	4025.7297495803796	454.692708165152	3884.219420737354
3.732378410442586	6163.066115251025	6194.149000190888	8841.535772338266	8607.391151276137	10154.707460384043	9788.21786103159	11376.716773225431	10890.738033808617	13459.606034221431	12781.57381490097	0.249655739545183	0.23327503688110962	467.9336940466892	4021.4163826261647	451.4892469543556	3880.0931145388167
3.7548678679373717	6169.049600011648	6200.209781222984	8850.537314469248	8616.174555766836	10165.193633753486	9798.335568829169	11388.578823600148	10902.096433627838	13473.79482594214	12795.044159194918	0.24967960282658497	0.23329695761115402	464.6256974930293	4017.0470770148095	448.3016361723421	3875.913099605823
3.777492835726878	6175.023003088915	6206.260814525296	8859.527811133337	8624.947374317295	10175.668334546812	9808.442300822582	11400.428956859954	10913.44345109956	13487.970789189341	12808.502291560146	0.24970361279368286	0.2333190130088588	461.334086812858	4012.6216361247934	445.12981643050443	3871.6791876850184
3.8002541303288	6180.9862150119525	6212.30199257746	8868.507127621813	8633.709476898108	10186.131416051054	9818.537916149426	11412.267014805593	10924.778934960226	13502.133745136718	12821.948041991165	0.24972777036583155	0.23334120391731564	458.05880055425223	4008.1398631525226	441.97372849829844	3867.3911903363187
3.823152573180761	6186.93912588346	6218.333207444323	8877.475128738815	8642.460733012149	10196.58273103946	9828.622273455385	11424.092838697374	10936.102733430085	13516.283514365587	12835.381239919041	0.24975207646836317	0.23336353118508596	454.79977742844494	4003.6015610904433	438.83331330289366	3863.048918934772
3.8461889906699622	6192.8816253789555	6224.354350775217	8886.431678800767	8651.201011694027	10207.022131771082	9838.695230893816	11435.90626925484	10947.414694212863	13530.419916864726	12848.80171421119	0.24977653203262895	0.2333859956662395	451.55695631119306	3999.006532745436	435.7085119304829	3858.6521846866235
3.8693642141629967	6198.813602745939	6230.365313803195	8895.37664163576	8659.9301815095	10217.449469990217	9848.756646125275	11447.707146656356	10958.714664495374	13544.542772030085	12862.209293171103	0.24980113799604042	0.23340859822039234	448.3302762431849	3994.354580742074	432.5992656259914	3854.2007986276876
3.892679080035866	6204.734946803154	6236.365987344315	8904.309880582974	8668.64811055497	10227.864596926018	9858.806376317114	11459.495310538796	10970.002490947223	13558.651898664639	12875.603804538203	0.24982589530211244	0.23343133971274463	445.1196764309425	3989.6455075393897	429.50551579421153	3849.694571639877
3.9161344297041563	6210.645545939791	6242.356261796928	8913.23125849212	8677.354666456953	10238.267363292014	9868.844278143073	11471.270599997197	10981.278019720505	13572.747114978178	12888.985075487655	0.2498508049005046	0.23345422101412053	441.9250962440565	3984.879115403164	426.42720399727114	3845.133314431645
3.9397311096534064	6216.545288114669	6248.3360271408865	8922.140637722772	8686.049716371463	10248.657619285588	9878.87020778278	11483.032853584325	10992.541096449364	13586.82823858702	12902.352932630067	0.24987586774706477	0.23347724300100625	438.7464752185915	3980.055206449935	423.3642719569034	3840.5168375608046
3.963469971469652	6222.43406085556	6254.305172936923	8931.037880143944	8694.733126983632	10259.035214587715	9888.884020921476	11494.78190931054	11003.791566249864	13600.895086514047	12915.707202011508	0.24990108480387233	0.2335004065555889	435.5837530544086	3975.1735826183576	420.3166615545633	3835.8449514415115
3.987351871870168	6228.311751258299	6260.2635883258645	8939.922847133357	8703.404764507093	10269.399998362298	9898.885572749528	11506.51760464324	11015.02927371957	13614.947475188266	12929.047709113229	0.24992645703928063	0.23352371256579715	432.436869615427	3970.2340456820093	417.2843148277025	3831.117466315627
4.01137767273438	6234.178245986143	6266.211162027933	8948.79539957705	8712.064494683482	10279.75181925597	9908.874717962026	11518.239776506773	11026.254062937278	13628.985220444929	12942.374278851497	0.24995198542796096	0.2335471619253411	429.3057649343391	3965.236397291068	414.267173976521	3826.334192314418
4.035548241134971	6240.033431268995	6272.1477823421355	8957.65539786881	8720.712182782076	10290.090525397649	9918.851310758604	11529.948261282134	11037.465777462907	13643.008137525369	12955.686735577709	0.24997767095094828	0.23357075553375176	426.19037920606206	3960.1804389222525	411.26518135977676	3821.494939426426
4.059864449369175	6245.877192902626	6278.07333714548	8966.502701909589	8729.347693599175	10300.415964398077	9928.815204842878	11541.642894806597	11048.664260337067	13657.016041076784	12968.984903078048	0.2500035145956837	0.23359449429642148	423.0906527909683	3955.065971910488	408.27827949344646	3816.5995174935088
4.08432717499025	6251.70941624799	6283.9877138923475	8975.337171107063	8737.97089145773	10310.727983349541	9938.766253422238	11553.323512373572	11059.849354080967	13671.008745152292	12982.268604573559	0.25002951735606016	0.23361837912464634	420.0065262144781	3949.892797450768	405.30641105395625	3811.6477362401783
4.108937300839158	6257.529986230446	6289.890799613781	8984.15866437507	8746.581640206812	10321.026428825424	9948.704309207447	11564.98994873228	11071.020900696076	13684.986063210752	12995.537662719973	0.2500556802324668	0.2336424109356646	416.9379401684855	3944.660716614453	402.34951887693023	3806.639405267779
4.133695715076422	6263.3387873391175	6295.782480916888	8992.967040133206	8755.179803221277	10331.311146880007	9958.6292244124	11576.64203808766	11082.178741664071	13698.947808116865	13008.79189960781	0.25008200423183546	0.23366659065270062	413.8848355093796	3939.3695303383283	399.40754595733597	3801.5743340631016
4.15860331121418	6269.135703626101	6301.662643984098	9001.762156306246	8763.76524340122	10341.581983047963	9968.540850753763	11588.27961410004	11093.32271794652	13712.893792141003	13022.031136762203	0.25010849036768673	0.233690919205006	410.8471532573458	3934.019039422041	396.4804354487278	3796.452331993496
4.183660988148428	6274.920618705803	6307.531174572578	9010.543870323734	8772.337823171623	10351.838782344152	9978.439039450715	11599.902509884996	11104.45266998477	13726.82382695927	13035.255195142992	0.2501351396601742	0.23371539752790063	407.8248346008477	3928.6090445735026	393.5681306642364	3791.2732083220035
4.208869650191461	6280.693415754277	6313.38795801355	9019.312039119566	8780.89740448192	10362.081389263341	9988.32364122466	11611.510558013266	11115.568437699781	13740.73772365358	13048.463895144669	0.25016195313613376	0.23374002656281656	404.81782089191256	3923.139346373733	390.6705750776164	3786.0367722231895
4.2342302071045115	6286.453977508486	6319.232879211719	9028.066519131477	8789.443848805668	10372.309647779828	9998.194506299056	11623.103590510467	11126.669860492062	13754.63529271159	13061.657056596538	0.25018893182912766	0.23376480725734	401.82605364674237	3917.609745284077	387.78771231975406	3780.742832755437
4.259743574130585	6292.202186265622	6325.065822644549	9036.807166300605	8797.977017140016	10382.523401347193	10008.051484398973	11634.681438856993	11137.756777241359	13768.516344026742	13074.83449876253	0.25021607677949453	0.23378974056525414	398.8494745476055	3912.020041673677	384.9194861805008	3775.391198881436
4.285410672027485	6297.937923882472	6330.886672361716	9045.533836071125	8806.496770005455	10392.722492898061	10017.894424751044	11646.243933987927	11148.829026306707	13782.380686898417	13087.996040341453	0.2502433890343955	0.23381482744658302	395.8880254435353	3906.3700358259957	382.06584061169997	3769.98167950497
4.311232427101037	6303.661071774762	6336.69531198451	9054.246383389842	8815.002967445444	10402.906764843896	10027.723176083198	11657.790906292945	11159.886445526325	13796.228130032017	13101.14149946707	0.2502708696478615	0.23384006886763564	392.9416483467794	3900.659527918091	379.226719722501	3764.5140834311023
4.337209771238533	6309.371510916459	6342.491624705181	9062.944662705746	8823.495469026	10413.07605907465	10037.53758662442	11669.32218561617	11170.928872217468	13810.058481539007	13114.270693708102	0.25029851968084427	0.23386546580105005	390.0102854349825	3894.888318040641	376.4020677807857	3758.988219384337
4.363343641942354	6315.069121839148	6348.275493286369	9071.628527969648	8831.974133835402	10423.230216958666	10047.337504104567	11680.83760125612	11181.956143176385	13823.871548937079	13127.38344006841	0.2503263402012624	0.2338910192258359	387.09387905106996	3889.0562062065583	373.5918292136921	3753.4038960207254
4.389634982363801	6320.753784631398	6354.046800060522	9080.297832633813	8840.438820483836	10433.369079342367	10057.122775754193	11692.33698196565	11192.968094678286	13837.667139150299	13140.47955498711	0.2503543322840524	0.23391673012742276	384.1923717036552	3883.1629923614673	370.79594860886573	3747.760921946494
4.416084741337141	6326.425378938166	6359.805426929359	9088.95242965165	8848.889387103158	10443.492486550214	10066.89324830447	11703.820155951975	11203.964562477368	13851.445058509358	13153.55885433882	0.25038249701121684	0.2339425994977017	381.3057060657302	3877.208476373693	368.01437071166583	3742.059105694294
4.442693873413836	6332.083783960089	6365.551255363203	9097.592171477245	8857.325691346454	10453.600278384347	10076.648767986873	11715.286950876502	11214.945381806647	13865.205112751575	13166.621153433665	0.2504108354718757	0.2339686283350731	378.43382497504354	3871.1924580463674	365.2470404266496	3736.298255746253
4.469463338897009	6337.728878453002	6371.284166400561	9106.216910065192	8865.747590387924	10463.692294124607	10086.389180533242	11726.737193855017	11225.910387378179	13878.947107021353	13179.6662670177	0.25043934876231544	0.23399481764449215	375.57667143433355	3865.1147371283732	362.4939028165827	3730.4781805283856
4.49639410387609	6343.360540727176	6377.004040647404	9114.826496870064	8874.154940922388	10473.768372528222	10096.114331175424	11738.170711457458	11236.859413382794	13892.670845870109	13192.694009272842	0.25046803798604106	0.23402116843751428	372.73418861147366	3858.9751133185346	359.75490310436	3724.5986884399317
4.523487140261684	6348.978648646911	6382.710758276825	9123.42078284636	8882.547599165287	10483.828351829869	10105.824064645485	11749.58732970824	11247.792293490482	13906.376133256896	13205.704193817466	0.2504969042538266	0.2340476817323425	369.90631983827916	3852.7733862607274	357.02998667099746	3718.659587834263
4.550743425820648	6354.583079629769	6388.404199028313	9131.99961844794	8890.925420852158	10493.872069741325	10115.518225175267	11760.986874085958	11258.708860850078	13920.062772548272	13218.696633706273	0.25052594868376576	0.23407435855387376	367.09300861143856	3846.5093555639032	354.3190990553412	3712.660687026335
4.578163944211368	6360.173710646152	6394.084242207393	9140.562853627978	8899.288261238615	10503.899363451621	10125.196656496624	11772.369169523774	11269.608948089637	13933.730566518956	13231.671141430897	0.25055517240132563	0.23410119993374695	364.2941985940852	3840.182820820017	351.6221859572979	3706.6017943301704
4.605749685019276	6365.750418218666	6399.750766685025	9149.110337838574	8907.635975100025	10513.910069626816	10134.859201841187	11783.734040409321	11280.492387316375	13947.37931735195	13244.627528920055	0.25058457653939786	0.2341282069103906	361.5098336110532	3833.7935815651435	348.939193232276	3700.482718010666
4.633501643792551	6371.313078421553	6405.403650897111	9157.641920030486	8915.968416731279	10523.904024409923	10144.505703940342	11795.081310584801	11291.359010116752	13961.008826638872	13257.565607539824	0.2506141622383521	0.23415538052907012	358.73985765190446	3827.341437318595	346.27006689540576	3694.303266333416
4.6614208220780515	6376.861566880177	6411.042772844013	9166.157448652943	8924.285439946627	10533.881063420897	10154.13600502525	11806.410803347155	11302.208647556647	13974.618895380378	13270.485188094057	0.25064393064608853	0.23418272184193645	355.9842148722091	3820.8261876003817	343.61475312081166	3688.0632475619204
4.689508227457455	6382.395758770503	6416.668010090091	9174.656771653415	8932.58689807952	10543.841021756647	10163.749946826818	11817.722341448221	11313.04113018153	13988.209323986553	13283.386080824754	0.25067388291809245	0.23421023190807647	353.2428495900822	3814.2476319056004	340.9731982391095	3681.762469940586
4.717764873583629	6387.9155288184975	6422.27923976316	9183.139736477324	8940.872643982335	10553.783733990898	10173.347370575633	11829.015747094769	11323.856288016477	14001.779912277194	13296.268095412326	0.2507040202174875	0.23423791179356016	350.51570628906484	3807.605569740059	338.34534874136443	3675.4007417447865
4.746191780217212	6393.420751299761	6427.876338554169	9191.606190068027	8949.142530026422	10563.709034174388	10182.928117002188	11840.290841948916	11334.65395056662	14015.330459482515	13309.131040976257	0.2507343437150906	0.23426576257149143	347.80272961535957	3800.8998005995527	335.731151274842	3668.977871240815
4.774789973263409	6398.911300038819	6433.459182716538	9200.055978866361	8957.396408101671	10573.616755834611	10192.492026336604	11851.54744712798	11345.433946816958	14028.86076424318	13321.974726075137	0.250764854589467	0.2342937853220571	345.10386437826674	3794.130123979645	333.1305526441138	3662.4936667045113
4.803560484809025	6404.387048408799	6439.027648065912	9208.488948810704	8965.634129616641	10583.506731976082	10202.038938308964	11862.785383204977	11356.196105232915	14042.370624611125	13334.798958707475	0.25079555402698556	0.23432198113257946	342.4190555535315	3787.296339427354	330.5434998131241	3655.947936454788
4.832504353159697	6409.847869330883	6444.581609979594	9216.904945336732	8973.855545498285	10593.378795080327	10211.568692149198	11874.004470208749	11366.940253760346	14055.859838049939	13347.603546311926	0.2508264432218738	0.23435035109756433	339.7482482784253	3780.3982464838773	327.9699399030651	3649.3404888354708
4.861622622877388	6415.293635273821	6450.120943396228	9225.303813377259	8982.060506191965	10603.232777105875	10221.08112658733	11885.204527624186	11377.66621982596	14069.328201435319	13360.388295767969	0.2508575233762755	0.23437889631875494	337.0913878531137	3773.43564471812	325.4098201924353	3642.6711322236806
4.890916344818065	6420.724218253475	6455.645522815286	9233.68539736213	8990.24886166125	10613.06850948841	10230.57607985341	11896.385374392525	11388.373830337408	14082.775511055668	13373.153013396217	0.25088879570030664	0.23440761790518058	334.44841974251904	3766.4083337490447	322.8630881161371	3635.9396750277374
4.9203865761696335	6426.139489832386	6461.155222296736	9242.049541218117	8998.420461387925	10622.885823140872	10240.05338967774	11907.546828911656	11399.062911683712	14096.201562612672	13385.897504959108	0.2509202614121132	0.23443651697321244	331.8192895738757	3759.3161132303067	320.32969126771786	3629.1459257230163
4.950034380490085	6431.539321119311	6466.649915460618	9250.396088368812	9006.575154371894	10632.684548453542	10249.512893290992	11918.688709036396	11409.733289735488	14109.60615122184	13398.621575661386	0.25095192173792746	0.23446559464661246	329.20394313754514	3752.158782864688	317.8095773970126	3622.2896928286646
4.979860827745887	6436.923582768806	6472.129475486682	9258.724881734544	9014.712789131157	10642.464515294214	10258.954427424327	11929.81083207885	11420.384789845304	14122.989071413156	13411.325030150696	0.250983777912128	0.23449485205658804	326.6023263859679	3744.936142404098	315.3026944102312	3615.3707849215716
5.009866994350591	6442.292144980772	6477.593775113985	9267.035763732285	9022.83321370174	10652.225553008278	10268.37782830958	11940.913014808702	11431.017236847989	14136.350117131644	13424.007672518152	0.2510158311772972	0.23452429034184585	324.0143854357593	3737.647991679609	312.80899037141353	3608.3890106587205
5.040053963203681	6447.644877500125	6483.042686640594	9275.328576275688	9030.936275637767	10661.967490419052	10277.782931679483	11951.995073453709	11441.630455061078	14149.68908173817	13436.669306299058	0.2510480827842797	0.23455391064864436	321.44006656485726	3730.2941305798013	310.328413501411	3601.344178774627
5.070422823729659	6452.981649616297	6488.4760819232	9283.603160774921	9039.021822011397	10671.690155827748	10287.169572767854	11963.056823699919	11452.224268285132	14163.005758009936	13449.309734473472	0.2510805339922434	0.23458371413084833	318.8793162132788	3722.874359065667	307.8609121765476	3594.2360980741214
5.100974671917351	6458.3023301629355	6493.893832376764	9291.859358136766	9047.08969941283	10681.393377013881	10296.53758630977	11974.098080692249	11462.798499804112	14176.299938141354	13461.928759466871	0.251113186068739	0.23461370194998332	316.3320809848665	3715.388477200875	305.4064349285036	3587.0645774407312
5.131710610359471	6463.606787517496	6499.295808974212	9300.097008764555	9055.139753950354	10691.076981235401	10305.886806541808	11985.118659034815	11473.352972385836	14189.571413744694	13474.526183150847	0.25114604028975895	0.23464387527529276	313.798307643272	3707.8362851156853	302.96493044728413	3579.829425878357
5.1626317482924104	6468.894889600846	6504.681882246153	9308.315952558149	9063.17183125045	10700.740795228909	10315.217067202431	11996.11837279138	11483.887508282478	14202.819975850809	13487.101806843913	0.2511790979398014	0.23467423528378975	311.2779431149829	3700.2175830509514	300.53634757819236	3572.5304524886888
5.193739201636265	6474.166503876978	6510.051922280535	9316.516028914046	9071.185776457782	10710.384645210012	10324.528201532112	12007.097035485898	11494.40192923094	14216.045414910008	13499.65543131214	0.2512123603119293	0.2347047831603157	308.77093448798405	3692.532171349041	298.1206353206071	3565.1674664590973
5.225034093035115	6479.421497352614	6515.405798722345	9324.69707672534	9079.181434235263	10720.008356873504	10333.820042273657	12018.054460102923	11504.89605645334	14229.247520792773	13512.186856769902	0.25124582870783335	0.23473552009759693	306.2772290110588	3684.779850458959	295.71774283153354	3557.7402771208435
5.256517551897525	6484.659736576909	6520.743380773406	9332.858934381838	9087.158648764267	10729.611755393738	10343.092421672634	12028.990459088189	11515.369710657627	14242.426082790633	13524.695882880833	0.25127950443789493	0.2347664472962992	303.796774096234	3676.960420973599	293.32761942289653	3550.248693922069
5.288190714437326	6489.881087641181	6526.064537192042	9341.00143977018	9095.117263744634	10739.194665425006	10352.345171477555	12039.904844349196	11525.822712037992	14255.580889617135	13537.182308758476	0.251313388821247	0.2347975659650877	301.3295173140068	3669.0736835808493	290.9502145599399	3542.692526419647
5.320054723714605	6495.085416178465	6531.369136292804	9349.124430273747	9103.057122394768	10748.756911101651	10361.578122940255	12050.797427255564	11536.254880275383	14268.711729408413	13549.645932967102	0.2513474831858412	0.23482887732068344	298.8754063968081	3661.1194391162135	288.5854778656212	3535.0715843394864
5.352110729676963	6500.272587363414	6536.657045946348	9357.22774277302	9110.978067451952	10758.298316038734	10370.791106816403	12061.668018639904	11546.666034538264	14281.818389724509	13562.086553522786	0.2513817888685089	0.23486038258792136	296.43438923798385	3653.0974885628093	286.2333591161878	3527.3856775367167
5.384359889201005	6505.442465911836	6541.928133579047	9365.311213645464	9118.879941172281	10767.818703332126	10379.98395336566	12072.516428798124	11557.055993482945	14294.900657549902	13574.503967894	0.2514163072150267	0.23489208299981015	294.0064138904272	3645.0076330399606	283.8938082422537	3519.634616014315
5.41680336613411	6510.5949160805985	6547.182266172929	9373.374678765886	9126.762585331064	10777.317895559136	10389.156492352295	12083.342467490333	11567.424575254434	14307.958319294832	13586.89797300281	0.2514510395801823	0.23492397979758986	291.5914285676845	3636.8496738306712	281.5667753293528	3511.818209941499
5.44944233133642	6515.729801667215	6552.4193102653235	9381.417973506395	9134.625841222796	10786.795714778735	10398.308553045434	12094.14594394123	11577.771597486839	14320.991160795962	13599.268365225545	0.25148598732783917	0.23495607423079395	289.1893816437514	3628.623412389541	279.2522106177057	3503.9362696616445
5.482277962723094	6520.846986009789	6557.639131948849	9389.44093273681	9142.469549661631	10796.251982532222	10407.439964219724	12104.926666841066	11588.096877304302	14333.998967317752	13611.614940394087	0.2515211518310031	0.23498836755730704	286.8002216516179	3620.328650331823	276.95006450035726	3495.988605677616
5.515311445306831	6525.94633198657	6562.841596871014	9397.443390824561	9150.2935509813	10805.6865198434	10416.5505541555	12115.684444345981	11598.400231321311	14346.981523553073	13623.937493796435	0.2515565344718897	0.23502086104342695	284.4238972829771	3611.9651894432027	274.66028752419516	3487.9750286764465
5.548543971240616	6531.0277020159365	6568.026570234268	9405.425181635179	9158.097685035638	10815.099147219295	10425.64015063957	12126.419084079045	11608.681475643752	14359.93861362465	13636.235820178135	0.25159213664199	0.2350535559639262	282.0603573916014	3603.5328317324165	272.382830391085	3479.895349552622
5.581976739860765	6536.090958056114	6573.193916795705	9413.386138532394	9165.881791198679	10824.48968465059	10434.708580965527	12137.130393130861	11618.940425869398	14372.870021086006	13648.509713743055	0.25162795974213986	0.2350864536021126	279.70955098822014	3595.0313793790992	270.11764395434875	3471.749379373854
5.615610957730194	6541.135961604971	6578.343500866981	9421.326094378383	9173.645708364988	10833.85795161209	10443.755671934334	12147.818178060308	11629.176897088726	14385.775528922572	13660.758968154547	0.25166400518258786	0.2351195552498921	277.3714272415673	3586.4606347524095	267.864679221384	3463.536929426482
5.649447838681973	6546.162573699855	6583.475186314193	9429.244881534012	9181.389274949966	10843.203767063247	10452.781249854877	12158.482244895305	11639.390703885694	14398.654919552782	13672.983376536538	0.2517002743830641	0.2351528622078314	275.0459354806517	3577.820400456898	265.62388735238346	3455.257811208954
5.6834886038631165	6551.170654917479	6588.58883655774	9437.142331859217	9189.11232889015	10852.526949448853	10461.78514054452	12169.122399133747	11649.58166033851	14411.507974829427	13685.182731474633	0.25173676877285006	0.23518637578522242	272.7330251928943	3569.11047931714	263.39521966007305	3446.9118364383467
5.717734481778674	6556.160065373734	6593.684314572252	9445.018276713223	9196.81470764356	10861.82731669951	10470.767169329696	12179.738445744226	11659.74958002043	14424.334476040722	13697.356825017268	0.25177348979084846	0.23522009730014268	270.4326460226439	3560.3306743700523	261.17862760912976	3438.498817054555
5.75218670833605	6561.130664723572	6598.761482886479	9452.872546954892	9204.496248190022	10871.104686232255	10479.727161046474	12190.330189166936	11669.894276000603	14437.134203911584	13709.505448676873	0.25181043888565496	0.23525402807952434	268.14474777309806	3551.4807889023796	258.9740628169966	3430.01856524311
5.786846526889619	6566.082312160895	6603.820203583257	9460.70497294307	9212.156787031588	10880.358874951247	10488.664940041273	12200.89743331455	11680.01556084494	14449.906938604909	13721.6283934311	0.2518476175156272	0.2352881694592144	265.8692804045277	3542.5606264364906	256.78147705309675	3421.4708934330847
5.821715188285586	6571.0148664184335	6608.86033829941	9468.515384536911	9219.796160192871	10889.589699248309	10497.580330171424	12211.439981573098	11690.113246616958	14462.652459722816	13733.725449724003	0.25188502714895916	0.2353225227840431	263.6061940350046	3533.5699907566886	254.60082223828067	3412.8556143047754
5.856793950907131	6575.928185767709	6613.8817482257555	9476.303611096333	9227.414203221515	10898.796975003745	10506.473154805914	12221.95763680299	11700.187144878762	14475.370546308084	13745.796407467395	0.25192266926375273	0.2353570894078896	261.3554389386263	3524.508685889654	252.4320504438365	3404.172540785745
5.892084080719833	6580.82212801885	6618.8842941069925	9484.069481482247	9235.010751188494	10907.980517586793	10515.34323682593	12232.450201339772	11710.237066691787	14488.060976845261	13757.841056041902	0.2519605453480914	0.23539187069374665	259.11696554746595	3515.3765161493793	250.27511389370193	3395.4214860911015
5.927586851317345	6585.696550520703	6623.8678362418195	9491.81282405722	9242.585638688759	10917.140141856675	10524.19039862582	12242.917476995402	11720.262822618022	14500.723529262386	13769.859184298613	0.25199865690011214	0.2354268680137887	256.89072444997146	3506.1732861255296	248.12996496201959	3386.6022637039423
5.963303543967366	6590.551310160605	6628.8322344827775	9499.533466685638	9250.138699841458	10926.275662162981	10533.014462113535	12253.359265058922	11730.26422272069	14513.357980932036	13781.850580560043	0.2520370054280813	0.23546208274944067	254.67666639050003	3496.898800686933	245.99655617383542	3377.714687397238
5.999235447657878	6595.386263364531	6633.777348236438	9507.231236734428	9257.669768290682	10935.386892346742	10541.815248711691	12263.775366297841	11740.241076565555	14525.964108673134	13793.8150326219	0.25207559245047045	0.23549751629144391	252.4747422701912	3487.5528650088236	243.87484020498232	3368.758571239887
6.035383859143656	6600.201266096929	6638.703036463278	9514.905961073287	9265.178677205718	10944.473645740953	10550.592579358052	12274.165580958868	11750.19319322164	14538.541688752068	13805.752327754086	0.25211441949603014	0.23553317003992594	250.28490314490045	3478.1352845567744	241.76476987998467	3359.7337295871694
6.071750082993084	6604.99617386083	6643.6091576778235	9522.557466075354	9272.66525928174	10953.535735171572	10559.346274506544	12284.529708769214	11760.1203812625	14551.090496884433	13817.662252702408	0.2521534881038664	0.23556904540447063	248.10710022668354	3468.6458651176654	239.66629817464855	3350.6399771217257
6.108335431635222	6609.770841697793	6648.495569948653	9530.185577617603	9280.129346740254	10962.57297295819	10568.07615412795	12294.867548937576	11770.022448767162	14563.61030823642	13829.544593689861	0.2521927998235198	0.23560514380418635	245.94128488213755	3459.0844127899036	237.5793782135006	3341.477128832834
6.145141225407182	6614.525124187981	6653.362130898514	9537.790121081453	9287.570771329705	10971.585170914996	10576.782037710815	12305.17890015533	11779.899203321287	14576.100897426444	13841.399136418191	0.2522323562150396	0.23564146666777763	243.787408633827	3449.450734016951	235.50396327127237	3332.245000050869
6.182168792601758	6619.2588754502	6658.208697704405	9545.37092135328	9294.989364326055	10980.572140351604	10585.463744262315	12315.463560597675	11789.750452018287	14588.562038526723	13853.225666069415	0.25227215884906473	0.23567801543361555	241.64542315914878	3439.744635586161	233.44000677129952	3322.943406435894
6.2194194695153895	6623.971949141999	6663.035127097666	9552.92780282508	9302.384956533368	10989.533692074016	10594.121092309115	12325.721327924904	11799.576001460457	14600.993505064971	13865.023967307308	0.2523122093069015	0.23571479154981007	239.51528028858593	3429.9659246108495	231.38746228581294	3313.5721639934927
6.256894600496366	6628.664198459651	6667.841275364126	9560.460589394877	9309.757378284436	10998.469636385378	10602.753899898315	12335.951999283412	11809.375657760158	14613.395070025837	13876.793824279008	0.2523525091806039	0.23575179647428154	237.39693200658076	3420.114408563357	229.34628353526932	3304.1310890798923
6.294595537993358	6633.335476138338	6672.626998344196	9567.969104467502	9317.10645944139	11007.37978308708	10611.361984598325	12346.155371307097	11819.149226540974	14625.766505852767	13888.53502061656	0.25239306007305196	0.23578903167483412	235.29033045319375	3410.189895307645	227.31642438838026	3294.6199984156992
6.332523642604218	6637.985634452263	6677.39215143308	9575.4531709552	9324.432029396408	11016.26394147971	10619.945163499899	12356.331240118649	11828.896512939009	14638.107584449748	13900.247339438642	0.25243386359803577	0.23582649862922944	233.1954279204656	3400.1921930611134	225.29783886272344	3285.038709102664
6.370680283125076	6642.614525214717	6682.136589580925	9582.912611278205	9331.7339170724	11025.121920363936	10628.503253217088	12366.479401330684	11838.617321604117	14650.418077182854	13911.930563352169	0.25247492138033373	0.23586419882525983	231.11217685425072	3390.1211104341783	223.29048112241435	3275.3870386094786
6.40906683659976	6647.221999778303	6686.860167292964	9590.34724736554	9339.01195092362	11033.95352804168	10637.0360698882	12376.59965004725	11848.311456701094	14662.697754882262	13923.584474453919	0.2525162350557967	0.23590213376082395	229.04052985351882	3379.9764564363286	221.2943054792995	3265.6648047987837
6.447684688369473	6651.807909035044	6691.562738629791	9597.75690065562	9346.265958936498	11042.758572317025	10645.543429176898	12386.69178086505	11857.978721911108	14674.94638784389	13935.208854332372	0.25255780627143126	0.23594030494400162	226.9804396686377	3369.7580404626206	219.30926639257814	3255.8718259371817
6.486535232122802	6656.372103416562	6696.244157207529	9605.141392096974	9353.495768630319	11051.536860497321	10654.025146273209	12396.75558787482	11867.618920432938	14687.163745831269	13946.803484069373	0.2525996366854831	0.23597871389313016	224.93185920405085	3359.4656723439693	217.33531846792903	3246.007920691278
6.525619869945995	6660.914432894338	6700.904276198066	9612.500542149086	9360.701207057984	11060.288199394354	10662.481035894598	12406.79086466285	11877.23185498434	14699.349598077524	13958.368144241924	0.2526417279675203	0.23601736213688052	222.89474151527975	3349.099162325263	215.37241645829636	3236.0729081591126
6.564940012373588	6665.434746979843	6705.542948329367	9619.834170783039	9367.882100806873	11069.012395325333	10670.910912287152	12416.79740431226	11886.817327803526	14711.503713287137	13969.902614924096	0.2526840817985202	0.23605625121433577	220.86903980898205	3338.658321071416	213.4205152617942	3226.0666078468785
6.604497078439295	6669.932894724806	6710.160025885644	9627.142097482336	9375.038275999514	11077.709254114097	10679.314589226524	12426.774999404517	11896.375140650389	14723.625859637914	13981.406675688666	0.2527266998709538	0.23609538267506822	218.85470744452323	3328.1429597116075	211.47956992316176	3215.98883970757
6.644292495727218	6674.408724721513	6714.755360707756	9634.424141243797	9382.16955829458	11086.378581092333	10687.69188001932	12436.723442021039	11905.90509480816	14735.715804783116	13992.880105609252	0.2527695838888747	0.23613475807921763	216.8516979313572	3317.5528898090124	209.54953563262825	3205.8394241391215
6.684327700423376	6678.862085102962	6719.328804193393	9641.680120578218	9389.275772887551	11095.020181100619	10696.042597504029	12446.642523744464	11915.406991084637	14747.773315853186	14004.322683261937	0.2528127355680029	0.23617437899757154	214.8599649305106	3306.887923402246	207.63036772573832	3195.618181992322
6.724604137367524	6683.292823543278	6723.880207297521	9648.909853511423	9396.356744511791	11103.63385848986	10704.36655405246	12456.532035660484	11924.880629813924	14759.7981594581	14015.734186727497	0.25285615663581595	0.23621424701164442	212.8794622530695	3296.1478729937226	205.72202168346848	3185.324934587581
6.76512326010531	6687.700787257902	6728.409420532611	9656.113157584954	9403.412297439252	11112.21941712228	10712.663561570758	12466.391768359168	11934.325810857728	14771.790101689156	14027.114393593118	0.25289984883163774	0.23625436371375952	210.91014385930612	3285.3325515533797	203.82445313007338	3174.959503699094
6.805886530940724	6692.085823003966	6732.916293969046	9663.289849857067	9410.442255481492	11120.776660372863	10720.933431500753	12476.221511936676	11943.742333607019	14783.74890812122	14038.463080954518	0.25294381390672543	0.236294730707129	208.95196386156022	3274.4417725764215	201.93761783646187	3164.521711617708
6.846895420988873	6696.447777080667	6737.400677235536	9670.439746903689	9417.446441990649	11129.305391130654	10729.175974821304	12486.021055996966	11953.129996983653	14795.674343814959	14049.780025418055	0.2529880536243633	0.23633534960593616	207.0048765198735	3263.475350032095	200.06147171603516	3154.01138110226
6.888151410229076	6700.786495329528	6741.8624195194025	9677.562664819228	9424.424679860267	11137.805411799933	10737.391002049406	12495.790189653264	11962.488599441824	14807.566173318763	14061.065003102593	0.25303256975995186	0.2363762220354205	205.0688362432702	3252.4330983972177	198.1959708257491	3143.4283354124054
6.92965598755826	6705.101823134852	6746.301369567082	9684.658419217652	9431.376791526396	11146.276524301686	10745.578323241683	12505.528701529904	11971.8179389698	14819.424160671157	14072.317789641755	0.25307736410110093	0.23641734963195665	203.14379759173607	3241.314832699951	196.34107136806415	3132.7723983491305
6.971410650844719	6709.393605424127	6750.717375684554	9691.726825233487	9438.30259896862	11154.718530075019	10753.737747995732	12515.236379764057	11981.117813091654	14831.248069403046	14083.538160186112	0.2531224384477213	0.2364587340431434	201.22971527208574	3230.1203684792854	194.49672968647792	3122.043394205859
7.01341690698215	6713.661686668369	6755.110285737681	9698.767697522735	9445.20192371091	11163.1312300784	10761.869085451342	12524.91301200737	11990.38801886872	14843.037662539859	14094.725889405077	0.25316779461212036	0.23650037692788628	199.32654413909768	3218.8495218092576	192.66290226823185	3111.241147820838
7.055676271944047	6717.905910882604	6759.479947152824	9705.78085026397	9452.074586822908	11171.514424791212	10769.97214429212	12534.558385427801	11999.628352901575	14854.792702603942	14105.880751489442	0.253213434419094	0.2365422799564827	197.43423919641646	3207.502109329682	190.839545743278	3100.3654845778365
7.098190270838397	6722.126121626304	6763.826206917196	9712.766097159389	9458.920408920809	11179.867914215158	10778.046732746709	12544.172286711448	12008.838611331585	14866.512951616893	14117.002520153335	0.25325935970602453	0.23658444481071084	195.55275559485017	3196.0779482414946	189.02661688337685	3089.4162304073106
7.1409604379627405	6726.322162003878	6768.148911579453	9719.723251435922	9465.739210168582	11188.191497875772	10786.092658590425	12553.754502064383	12018.018589842803	14878.198171101985	14128.09096863667	0.25330557232297457	0.23662687318391384	193.68204863277788	3184.576856321655	187.22407260286855	3078.3932118138764
7.183988316859528	6730.49387466515	6772.4479072501745	9726.65212584631	9472.530810279053	11196.484974823925	10794.109729146618	12563.304817214519	12027.168083663737	14889.848122086552	14139.145869707361	0.2533520741327853	0.23666956678109047	191.82207375529106	3172.998651928734	185.4318699570722	3067.296255864436
7.227275460371831	6734.641101805881	6776.723039602419	9733.55253267026	9479.295028515047	11204.74814363735	10802.09775128824	12572.823017413528	12036.286887569186	14901.462565104446	14150.166995663698	0.2533988670111748	0.23671252731898262	189.97278655364062	3161.343154010363	183.64996614276606	3056.125190214254
7.270823430699384	6738.763685168258	6780.97415387226	9740.424283715545	9486.031683690544	11212.980802422187	10810.05653143935	12582.308887438712	12045.374795882066	14913.0412601985	14161.154118336639	0.25344595284683563	0.23675575652616385	188.1341427652951	3149.6101821181364	181.87831849732902	3044.879843105795
7.31463379945495	6742.861466041486	6785.201094859374	9747.26719031924	9492.74059417187	11221.182748814597	10817.985875576673	12591.762211595002	12054.431602475335	14924.583966923068	14172.107009092271	0.2534933335415336	0.23679925614313208	186.3060982743482	3137.799556433223	180.11688449922076	3033.5600433934014
7.358708147721062	6746.934285262376	6789.403706927682	9754.08106334895	9499.42157787899	11229.353779982428	10825.885589231231	12601.182773717026	12063.457100773978	14936.090444346664	14183.025438834296	0.2535410110102108	0.2368430279223989	184.48860911004886	3125.9110977570526	178.36562176760344	3022.16562055517
7.403048066107065	6750.981983215885	6793.581834005913	9760.865713203979	9506.07445228666	11237.493692626782	10833.75547748997	12610.570357171042	12072.451083756874	14947.560451054476	14193.909178006423	0.2535889871810856	0.23688707362858136	182.68163144632126	3113.9446275201626	176.62448806027533	3010.696404670365
7.447655154806527	6755.004399835739	6797.735319588245	9767.620949816583	9512.699034425705	11245.602282983737	10841.595344997273	12619.924744856979	12081.413343958784	14958.993745150974	14204.757996594859	0.25363726399575365	0.23693139503849703	180.88512160276878	3101.8999678147957	174.89344127566437	2999.1522264722735
7.49253102365499	6759.001374605123	6801.864006735017	9774.346582653354	9519.295140884386	11253.67934682608	10849.404995956853	12629.245719210669	12090.343673472464	14970.390084262737	14215.571664130974	0.2536858434092929	0.23697599394125365	179.0990360434953	3089.7769413930364	173.17243945212977	2987.5329173505306
7.537677292188054	6762.972746557261	6805.967738073357	9781.042420716407	9525.862587809637	11261.72467946501	10857.184234133283	12638.533062205834	12099.241863950618	14981.749225541018	14226.349949693784	0.2537347273903674	0.23702087213834688	177.3233313758683	3077.5753716649488	171.46144076516794	2975.8383093231823
7.583095589699846	6766.918354276125	6810.046355797887	9787.708272544754	9532.40119090842	11269.738075751868	10864.932862853753	12647.786555356264	12108.107706607987	14993.070925664517	14237.092621912534	0.2537839179213309	0.23706603144375427	175.55796435187222	3065.2950827321038	169.7604035303957	2964.0682350995485
7.628787555301809	6770.8380358971335	6814.099701671475	9794.343946215686	9538.910765449134	11277.71933008002	10872.65068500992	12657.005979718071	12116.94099222352	15004.354940842242	14247.799448969477	0.253833416998335	0.23711147368403057	173.8028918668424	3052.935899390839	168.06928620081453	2952.2225280546118
7.674754837981857	6774.731629107861	6818.127617025903	9800.949249346137	9545.391126262919	11285.668236386602	10880.337503059522	12666.191115891846	12125.741511142405	15015.60102681626	14258.470198602372	0.2538832266314335	0.2371572006984065	172.0580709586211	3040.4976471289992	166.38804736780003	2940.301022259053
7.720999096663877	6778.598971148755	6822.129942762722	9807.523989094045	9551.842087745175	11293.584588154377	10887.9931190284	12675.341744024892	12134.509053278362	15026.808938864537	14269.104638107412	0.25393334884469243	0.23720321433888383	170.3234588089108	3027.9801521720365	164.71664576098556	2928.30355249648
7.767522000267617	6782.4398988139665	6826.10651935399	9814.067972159917	9558.263463856978	11301.46817841372	10895.617334512202	12684.457643813648	12143.243408115823	15037.978431803997	14279.702534341886	0.2539837856762979	0.23724951647033724	168.59901274149888	3015.3832414634526	163.05504024632683	2916.2299542466644
7.814325227768903	6786.254248452054	6830.05718684305	9820.581004788157	9564.655068126483	11309.318799744402	10903.209950678302	12693.538594505835	12151.944364712084	15049.109259993258	14290.263653726934	0.2540345391786647	0.2372961089706103	166.88469022104982	3002.7067426666617	161.40318982682948	2904.080063711386
7.861410468260233	6790.041855966809	6833.9817848453695	9827.062892768583	9571.016713650455	11317.136244277539	10910.77076826765	12702.584374902877	12160.611711699623	15060.201177335703	14300.787762250402	0.2540856114185503	0.2373429937306188	165.18044885556446	2989.9504842241295	159.76105364262185	2891.853717839811
7.908779421011744	6793.8025568181365	6837.88015254944	9833.513441438039	9577.348213095858	11324.920303697727	10918.299587596828	12711.594763362385	12169.245237288485	15071.253937282574	14311.274625469823	0.25413700447716325	0.23739017265445053	163.48624639374611	2977.1142953285016	158.12859096977627	2879.5507543187123
7.956433795532517	6797.536186022813	6841.752128717541	9839.93245568178	9583.649378701262	11332.670769244804	10925.796208559836	12720.569537800382	12177.844729268443	15082.267292835833	14321.724008515117	0.25418872045027785	0.23743764765946793	161.802040724986	2964.198005939368	156.5057612202072	2867.171011591563
8.004375311632296	6801.24257815545	6845.597551686741	9846.319739935187	9589.92002227856	11340.3874317161	10933.260430630256	12729.508475693956	12186.409975011547	15093.240996551489	14332.135676091755	0.25424076144834734	0.2374854206764112	160.1277898800472	2951.201446817722	154.89252394184587	2854.7143288797233
8.052605699483543	6804.921567349324	6849.4162593697265	9852.675098185267	9596.159955214465	11348.070081468373	10940.69205286315	12738.411354083612	12194.940761474389	15104.17480054255	14342.509392483582	0.2542931295966183	0.23753349364950174	158.4634520291438	2938.1244495026767	153.2888388169522	2842.1805461633485
8.101126699683881	6808.572987297305	6853.208089255758	9858.998333972297	9602.368988472157	11355.718508419926	10948.090873897125	12747.277949575842	12203.436875200572	15115.068456482264	14352.84492155588	0.2543458270352486	0.23758186853654867	156.80898548268306	2924.9668463519774	151.69466566329356	2829.569504230749
8.149940063318896	6812.1966712528165	6856.972878411629	9865.289250391477	9608.54693259295	11363.332502052752	10955.456691956468	12756.108038345667	12211.89810232318	15125.921715607317	14363.14202675843	0.2543988559194208	0.23763054730905195	155.16434869120712	2911.7284705499187	150.10996443367912	2816.88104467839
8.199047552025359	6815.792452030815	6860.710463482679	9871.54765009467	9614.693597698008	11370.911851414727	10962.789304853248	12764.901396139305	12220.324228567351	15136.734328721192	14373.400471128696	0.25445221841946253	0.2376795319523131	153.52950024377787	2898.409156105481	148.53469521406805	2804.115009902045
8.248450938054788	6819.360162008712	6864.420680693714	9877.773335291968	9620.808793489949	11378.456345121698	10970.088509989371	12773.657798276667	12228.715039252636	15147.506046197244	14383.620017294756	0.2545059167209668	0.23772882446553883	151.9043988683552	2885.0087378700264	146.96881822487921	2791.271243129857
8.298152004337403	6822.899633127446	6868.103365850112	9883.966107753553	9626.892329254686	11385.965771359804	10977.35410435888	12782.377019654117	12237.070319295755	15158.236617982253	14393.800427478698	0.2545599530249082	0.23777842686195408	150.28900343221903	2871.527051572688	145.41229381973972	2778.349588428624
8.348152544546481	6826.41069689252	6871.7583543388055	9890.12576881144	9632.944013863103	11393.439917887723	10984.585884550019	12791.05883474719	12245.389853213039	15168.925793599732	14403.941463499654	0.2546143295477671	0.23782834116890822	148.68327293955372	2857.9639337835833	143.865082485514	2765.3498907126486
8.398454363163072	6829.893184374983	6875.38548112939	9896.252119361152	9638.9636557729	11400.878572038826	10991.783646747595	12799.703017613176	12253.673425123176	15179.573322153206	14414.042886777162	0.25466904852165245	0.23787856942798832	147.08716653259762	2844.319221965503	142.32714484224562	2752.2719957674854
8.449059275541144	6833.346926212624	6878.984580775218	9902.344959863705	9644.951063030407	11408.281520723673	10998.947186735171	12808.309341894079	12261.920818749832	15190.178952329907	14424.104458334437	0.2547241121944225	0.23792911369512837	145.50064349151216	2830.5927544822916	140.79844164141105	2739.11575023178
8.49996910797308	6836.771752610965	6882.555487414446	9908.404090347292	9650.906043272329	11415.648550432219	11006.076299897315	12816.877580819235	12270.131817424292	15200.742432404026	14434.125938801582	0.2547795228298108	0.23797997604072574	143.92366323343595	2816.784370605368	139.27893376776774	2725.8810016536154
8.551185697755594	6840.167493344525	6886.09803477131	9914.42931040934	9656.828403727817	11422.979447236345	11013.170781222096	12825.407507208398	12278.306204088396	15211.263510240544	14444.107088419227	0.2548352827075545	0.23803115854975254	142.3561853115243	2802.893910511397	137.76858223689487	2712.5675984625705
8.602710893256043	6843.533977757821	6889.61205615712	9920.420419218191	9662.717951220122	11430.273996792057	11020.230425303193	12833.898893474292	12286.443761297014	15221.741933298466	14454.047667041576	0.25489139412351597	0.23808266332187036	140.7981694151531	2788.921215307899	136.26734819581907	2699.1753899957985
8.654546553979111	6846.871034766683	6893.097384471581	9926.377215515227	9668.574492168718	11437.531984342131	11027.255026342516	12842.3515116258	12294.544271221106	15232.177448634728	14463.947434140151	0.25494785938981535	0.23813449247154672	139.24957537090813	2774.8661270728335	134.77519292352372	2685.7042265352793
8.706694550633951	6850.178492859403	6896.553852203957	9932.29949761676	9674.397832591192	11444.753194718542	11034.244378152522	12850.765133270826	12302.607515650478	15242.569802907774	14473.806148807178	0.255004680834958	0.23818664812817297	137.71036313961667	2760.7284888140857	133.29207782866433	2672.153959274292
8.759156765201672	6853.45618009796	6899.981291434282	9938.187063415977	9680.18777810519	11451.937412344883	11041.19827415865	12859.13952961921	12310.633275996614	15252.918742381198	14483.623569759078	0.25506186080396526	0.2382391324361817	136.18049281703134	2746.5081445034593	131.81796444985957	2658.524440348614
8.811935091003267	6856.703924119262	6903.379533834621	9944.03971038498	9685.944133930432	11459.08442123898	11048.116507401803	12867.47447148577	12318.621333295578	15263.224012927494	14493.399455339992	0.2551194016585055	0.23829194755516522	134.65992463525617	2732.2049391278997	130.35281445733563	2644.8155228840187
8.865031432767935	6859.921552136533	6906.748410670455	9949.857235576965	9691.666704890913	11466.194005015566	11054.998870541034	12875.76972929355	12326.571468211172	15273.485360032078	14503.133563525684	0.25517730577702824	0.23834509565999676	133.14861895970535	2717.8187186457217	128.8965896492009	2631.027060944587
8.918447706701835	6863.108890940471	6910.087752801787	9955.639435628074	9697.355295416664	11473.265946888683	11061.84515585575	12884.025073076607	12334.483461037527	15283.702528796763	14512.825651926682	0.25523557555489695	0.23839857894095187	131.64653628936503	2703.3493300112896	127.44925195306132	2617.1589095816016
8.972185840557227	6866.265766900667	6913.397390684682	9961.386106759652	9703.009709546168	11480.300029674476	11068.655155248674	12892.240272483346	12342.357091702519	15293.875263943863	14522.47547779246	0.2552942134045254	0.2384523996038301	130.15363725811767	2688.796621229034	126.01076342680608	2603.2109248759225
9.02624777370205	6869.392005966993	6916.677154372528	9967.0970447804	9708.629750928325	11487.296035793875	11075.42866024824	12900.415096779709	12350.192139770621	15304.00330982014	14532.082798014939	0.2553532217555139	0.23850655987007993	128.6698826325155	2674.160441321321	124.58108625517343	2589.1829638793133
9.080635457189915	6872.48743367091	6919.926873517393	9972.772045088432	9714.215222824605	11494.253747275228	11082.165462011271	12908.549314852236	12357.98838444598	15314.08641040062	14541.647369132219	0.2554126030547869	0.23856106197692198	127.19523331196979	2659.4406403554603	123.16018275171518	2575.0748846805654
9.135350853830497	6875.551875126943	6923.146377371493	9978.410902673582	9719.765928111306	11501.172945757118	11088.86535132571	12916.642695211463	12365.745604575633	15324.124309292725	14551.168947332522	0.2554723597667332	0.23861590817747566	125.72965032905631	2644.637069471646	121.74801535811275	2560.8865464092232
9.190395938260405	6878.585155034111	6926.335494788623	9984.013412119604	9725.281669281754	11508.053412491148	11095.52811861332	12924.695005995147	12373.463578652661	15334.116749740304	14560.647288458016	0.2555324943733445	0.2386711007408873	124.27309484701254	2629.74958085455	120.34454664235818	2546.617809220217
9.245772697014415	6881.587097677321	6929.494054225519	9989.579367606319	9730.762248448433	11514.8949283446	11102.153553932336	12932.706014971474	12381.142084819232	15344.063474627561	14570.082148008536	0.25559300937436036	0.2387266419524567	122.82552816277894	2614.7780278101563	118.94973930068954	2532.268534350209
9.301483128597186	6884.557526929028	6932.621883743521	9995.108562912163	9736.207467345508	11521.697273803631	11108.74144698046	12940.675489542738	12388.780900870155	15353.964226483584	14579.4732811459	0.25565390728740806	0.2387825341137686	121.38691170373932	2599.7222647289746	117.56355615594657	2517.838584112469
9.357529243555355	6887.496266250544	6935.718811009922	10000.600791416184	9741.617127330901	11528.460228975735	11115.291587097476	12948.603196748312	12396.379804255837	15363.81874748602	14588.82044269751	0.25571519064814857	0.23883877954282004	119.95720702786639	2584.5821470981464	116.18596015617368	2503.3278218745254
9.413913064550128	6890.403138693765	6938.784663299563	10006.055846100668	9746.991029388706	11535.183573593009	11121.803763268143	12956.488903268466	12403.938572085743	15373.626779465747	14598.123387160544	0.2557768620104231	0.23889538057415718	118.53637582533702	2569.3575315722264	114.81691437649715	2488.7361121340655
9.47063662643026	6893.2779669026895	6941.8192674964475	10011.47351955342	9752.328974131642	11541.867087014967	11128.277764125192	12964.332375427684	12411.456981131794	15383.388063910972	14607.381868706108	0.25583892394639873	0.23895233955900358	117.12437991486513	2554.0482759010047	113.45638201777183	2474.063320497982
9.527701976305488	6896.12057311494	6944.822450095253	10016.853603970074	9757.630761803328	11548.51054823145	11134.713377952125	12972.133379198078	12418.934807831649	15393.102341971406	14616.595641183192	0.25590137904671856	0.23900965886539802	115.72118124635017	2538.654239019379	112.10432640534418	2459.309313683305
9.585111173620431	6898.93077916356	6947.794037202999	10022.195891156776	9762.896192280794	11555.113735865898	11141.110392686207	12979.891680203225	12426.371828292196	15402.769354462958	14625.764458122903	0.2559642299206508	0.23906734087832857	114.32674189875252	2523.17528101895	110.76071098941611	2444.473959547002
9.642866290228868	6901.708406478497	6950.73385454064	10027.500172532395	9768.12506507686	11561.676428178107	11147.468595921417	12987.607043721431	12433.767818292938	15412.388841871782	14634.888072742602	0.2560274791962407	0.23912538799987026	112.94102407968603	2507.611263159197	109.42549934529234	2429.5571271074004
9.700969410468568	6904.453276088438	6953.641727444813	10032.766239131246	9773.317179342748	11568.19840306758	11153.787774911561	12995.27923468964	12441.12255328962	15421.960544359019	14643.966237950248	0.25609112952046315	0.23918380264932246	111.5639901264658	2491.9620479159057	108.09865517239086	2414.558686548844
9.75942263123647	6907.1652086224285	6956.5174808694655	10037.993881605504	9778.472333870499	11574.679438076508	11160.067716573243	13002.90801770694	12448.43580841766	15431.484201765119	14652.99870634858	0.2561551835593772	0.23924258726334927	110.19560250466748	2476.227498971857	106.78014229392284	2399.478509235196
9.818228062064373	6909.844024311714	6959.360939387654	10043.182890227894	9783.590327095628	11581.119310393095	11166.308207489046	13010.493157038441	12455.707358495843	15440.959553614564	14661.98523023958	0.25621964399828195	0.23930174429612053	108.83582380732696	2460.40748121636	105.46992465591757	2384.3164677051827
9.877387825195074	6912.489542991376	6962.171927193179	10048.333054894107	9788.670957099548	11587.51779685453	11172.509033910488	13018.034416618779	12462.936978029727	15450.386339120172	14670.925561628585	0.2562845135418741	0.23936127621945275	107.48461675507133	2444.501860777382	104.16796632768819	2369.0724357115105
9.936904055658934	6915.101584102278	6964.950268102492	10053.444165125642	9793.714021612366	11593.874673950468	11178.66998176139	13025.531560056164	12470.124441215541	15459.764297188036	14679.819452228994	0.2563497949144055	0.23942118552295438	106.14194419681735	2428.510505052749	102.87423150199174	2353.746288239956
9.996778901350961	6917.679966692835	6967.695785556447	10058.516010072375	9798.719318015446	11600.18971782619	11184.790836640952	13032.984350636114	12477.269521943754	15469.093166422064	14688.66665346658	0.25641549085984583	0.23948147471416972	104.80776910754503	2412.4332826901227	101.58868449325382	2338.3379014963284
10.05701452310831	6920.224509420878	6970.408302622138	10063.548378515283	9803.686643344105	11606.462704285956	11190.87138382704	13040.392551325327	12484.371993802839	15478.372685128732	14697.466916484016	0.25648160414204196	0.23954214631872545	103.48205458861776	2396.270063609816	100.31128973783052	2322.847152929753
10.117613094788254	6922.735030555542	6973.087641994753	10068.54105886913	9808.615794290286	11612.693408796289	11196.911408279384	13047.755924775563	12491.431630082981	15487.602591321804	14706.219992145385	0.2565481375448836	0.2396032028804772	102.1647638677241	2380.0207190304063	99.04201179348456	2307.2739212461747
10.178576803346665	6925.211347979202	6975.733625999488	10073.493839185312	9813.506567205357	11618.881606489475	11202.910694642938	13055.074233327678	12498.448203779986	15496.78262272725	14714.925631040831	0.25661509387246606	0.23966464696166218	100.85586029857222	2363.685121485498	97.78081534005469	2291.6180864451453
10.239907848916916	6927.653279189438	6978.346076593483	10078.406507154627	9818.358758102897	11625.027072166917	11208.869027251278	13062.347239015602	12505.421487599113	15505.91251678808	14723.58358349121	0.2566824759492595	0.23972648114304512	99.55530736064247	2347.263144835364	96.52766517770942	2275.8795297993347
10.301608444889292	6930.060641301036	6980.924815367731	10083.278850110157	9823.172162661445	11631.129580302708	11214.786190129837	13069.574703570437	12512.351253958896	15514.992010669346	14732.1935995527	0.2567502866202751	0.23978870802407307	98.26306865683	2330.7546642450616	95.28252622699074	2260.0581338838674
10.363680817990868	6932.433251047874	6983.469663549097	10088.11065502995	9827.946576227409	11637.188905046864	11220.661966999467	13076.756388424283	12519.237274995183	15524.020841262798	14740.755429021614	0.2568185287512352	0.23985133022302926	96.97910791574395	2314.159556248691	94.04536352910509	2244.153782596346
10.426127208365882	6934.77092478518	6985.980442002314	10092.90170854022	9832.68179381791	11643.204820229237	11226.496141279791	13083.892054714779	12526.079322565038	15532.998745192377	14749.268821439124	0.2568872052287466	0.23991435037718611	95.70338899083436	2297.477698767092	92.81614224392979	2228.1663611452095
10.488949869656532	6937.073478491431	6988.456971231969	10097.651796918031	9837.377610123629	11649.177099362825	11232.28849609267	13090.981463288914	12532.877168250681	15541.925458818889	14757.733526096004	0.2569563189604705	0.23997777114296207	94.43587585784553	2280.7089710566215	91.59482765183202	2212.0957561009564
10.552151069084381	6939.340727770523	6990.899071384672	10102.360706094361	9842.033819511882	11655.105515647461	11238.03881426586	13098.024374707371	12539.63058336374	15550.800718245238	14766.149292037688	0.25702587287529977	0.24004159519608156	93.17653261670785	2263.853253786918	90.38138515192259	2195.9418553886935
10.615733087532126	6941.572487853917	6993.306562251066	10107.02822165711	9846.650216029473	11660.989841973467	11243.746878336415	13105.020549248798	12546.339338949145	15559.624259321623	14774.515868068995	0.2570958699235362	0.24010582523173166	91.92532349078101	2246.9104290460236	89.17578026176488	2179.7045483007096
10.679698219625935	6943.768573602812	6995.679263268003	10111.654128854141	9851.226593405783	11666.829850925415	11249.412470554424	13111.969746914088	12553.003205789404	15568.395817650735	14782.833002759218	0.2571663130770662	0.24017046396472513	90.68221282628656	2229.88038034644	87.97797861789877	2163.383725530468
10.744048773818252	6945.928799510356	6998.0169935206995	10116.238212596367	9855.762745055792	11672.625314785799	11255.035372886578	13118.871727430738	12559.621954408736	15577.115128593026	14791.100444447096	0.2572372053295426	0.24023551412966246	89.44716509059072	2212.7629926078953	86.78794597357046	2146.979279141873
10.808787072471103	6948.052979703788	7000.319571744844	10120.780257460714	9860.258464083052	11678.376005538707	11260.615367019756	13125.72625025705	12566.195355077149	15585.781927271824	14799.317941245694	0.25730854969656564	0.24030097848109452	88.22014487384877	2195.558152228594	85.60564820047875	2130.491102636326
10.87391545193992	6950.140927946865	7002.586816328959	10125.280047693512	9864.713543282991	11684.081694873857	11266.152234364947	13132.533074586865	12572.723177814973	15594.395948579044	14807.485241047836	0.25738034921586705	0.24036685979369135	87.00111688797188	2178.265747073572	84.43105128747993	2113.919090942014
10.93943626265785	6952.192457642005	7004.818545316485	10129.737367213422	9869.127775145842	11689.74215419022	11271.645756060765	13139.291959353726	12579.205192396857	15602.956927180214	14815.602091530887	0.25745260694749555	0.24043316086240615	85.79004596512823	2160.8856664700434	83.26412134003476	2097.2631404255517
11.00535186922059	6954.207381832702	7007.014576408217	10134.151999614784	9873.500951860015	11695.35715460003	11277.095712977438	13146.002663235548	12585.641168356387	15611.46459752015	14823.66824016226	0.2575253259740033	0.2404998845026473	84.58689705941651	2143.4178012702614	82.10482458036859	2080.5231489194557
11.071664650471687	6956.185513205897	7009.174726964479	10138.523728170856	9877.832865315138	11700.926466932717	11282.501885720476	13152.664944659176	12592.030874990234	15619.918693828442	14831.683434204397	0.2575985094006362	0.2405670335504467	83.39163524463947	2125.8620438165963	80.95312734614708	2063.6990157109685
11.138376999588447	6958.126664094311	7011.298814007532	10142.852335837015	9882.123307105388	11706.449861738767	11287.864054634587	13159.278561804857	12598.374081362697	15628.318950124878	14839.647420720185	0.257672160355523	0.2406346108626341	82.20422571462404	2108.2182879839092	79.80899609164044	2046.7906415960751
11.205491324168262	6960.030646478948	7013.386654223964	10147.137605254165	9886.372068532799	11711.92710929385	11293.18199980764	13165.843272611022	12604.67055631019	15636.665100225211	14847.559946578325	0.2577462819898701	0.24070261931700843	81.02463378320681	2090.4864291953854	78.67239738586068	2029.797928860411
11.273010046315514	6961.897271991487	7015.438063967006	10151.379318751988	9890.578940610443	11717.357979602773	11298.455501074472	13172.358834778835	12610.92006844561	15644.956877746621	14855.420758458535	0.2578208774781549	0.24077106181251634	79.85282488309895	2072.6663644197397	77.54329791327473	2012.7207813118584
11.340935602728974	6963.72635191683	7017.4528592590905	10155.577258352396	9894.74371406597	11722.74224240359	11303.684338021018	13178.825005776996	12617.122386163113	15653.194016113555	14863.229602857236	0.25789595001832305	0.2408399412694288	78.68876456623548	2054.7579922084697	76.42166447255295	1995.5591042828746
11.409270444789758	6965.517697195612	7019.430855794168	10159.731205772927	9898.866179344757	11728.079667171749	11308.868289988144	13185.241542846483	12623.277277642415	15661.376248563416	14870.986226092717	0.25797150283198617	0.24090926062951912	77.53241850298946	2036.7612126977183	75.30746397674375	1978.3128046528436
11.478017038649782	6967.271118426776	7021.37186894034	10163.840942430212	9902.946126613535	11733.370023124222	11314.007136075887	13191.608203005388	12629.384510853684	15669.503308152392	14878.690374310938	0.25804753916462425	0.24097902285624492	76.38375248176453	2018.675927624572	74.20066345324449	1960.9817908727564
11.547177865320764	6968.986425870159	7023.275713742317	10167.906249443442	9906.983345763723	11738.613079223718	11319.100655147407	13197.924743053743	12635.44385356209	15677.574927761261	14886.341793490948	0.2581240622857874	0.24104923093493194	75.24273240893672	2000.5020403484814	73.10123004253546	1943.565972959157
11.616755420763786	6970.663429449133	7025.142204923993	10171.926907637915	9910.977626414939	11743.808604182943	11324.148625833213	13204.19091957843	12641.455073332536	15685.590840101335	14893.940229450543	0.25820107548929866	0.24111988787295635	74.10932430786488	1982.2394558545202	72.00913099822355	1926.0652625160292
11.686752215979308	6972.301938753238	7026.971156891012	10175.90269754854	9914.928757918486	11748.956366468814	11329.150826535215	13210.406488958073	12647.417937534381	15693.550777720307	14901.485427851863	0.25827858209346327	0.24119099669993274	72.98349431891984	1963.8880807729438	70.92433368676575	1908.4795727557503
11.75717077709787	6973.901763040938	7028.762383733443	10179.833399423513	9918.836529360968	11754.056134306848	11334.107035431061	13216.571207368122	12653.332213346333	15701.454473008389	14908.977134207222	0.2583565854412767	0.2412625604679025	71.8652086998045	1945.4478234234266	69.84680558778928	1890.8088185288943
11.82801364547121	6975.4627112423495	7030.515699228439	10183.718793227938	9922.700729567885	11759.10767568556	11339.017030478357	13222.684830785875	12659.197667761277	15709.301658204338	14916.415093884858	0.258435088900635	0.24133458225152232	70.75443382404046	1926.9185937875882	68.77651429225807	1873.05291630188
11.899283377763982	6976.984591961975	7032.230916842877	10187.558658647436	9926.521147107178	11764.110758360766	11343.880589418879	13228.747114995458	12665.014067591095	15717.092065401444	14923.799052114642	0.2585140958645468	0.2414070651482593	69.65113618063333	1908.300303536933	67.71342750279291	1855.2117841904983
11.970982546046038	6978.467213481534	7033.907849736119	10191.352775091902	9930.29757029296	11769.065149860084	11348.697489782959	13234.757815593053	12670.781179471649	15724.825426553805	14931.128753994031	0.25859360975135165	0.2414800122785809	68.5552823740727	1889.5928660538048	66.65751303340949	1837.28534197947
12.043113737885237	6979.910383762777	7035.54631076273	10195.100921699173	9934.02978718913	11773.97061748735	11353.467508893806	13240.71668799194	12676.498769867709	15732.50147348239	14938.403944493868	0.2586736340049338	0.24155342678615574	67.46683912469598	1870.7961964644492	65.60873880970757	1819.273511146661
12.115679556440844	6981.313910450446	7037.14611247536	10198.802877338958	9937.717585613262	11778.826928327318	11358.19042387203	13246.623487427927	12682.166605078104	15740.119937881536	14945.624368464563	0.25875417209494417	0.24162731183804664	66.38577326726227	1851.9102116306312	64.56707286773599	1801.1762148644775
12.188682620557461	6982.677600875098	7038.707067127483	10202.458420616487	9941.360753140218	11783.633849250016	11362.866011639959	13252.477968964366	12687.784451240643	15747.680551324987	14952.789770641872	0.2588352275170193	0.24170167062491343	65.31205175044306	1832.9348301626742	63.5324833530467	1782.9933779956773
12.26212556485955	6984.001262056108	7040.228986676254	10206.067329876474	9944.959077105985	11788.391146915505	11367.494048926132	13258.279887497649	12693.352074337243	15755.183045272457	14959.899895653014	0.25891680379300974	0.24177650636121462	64.24564163738978	1813.8699724553153	62.504938521873555	1764.724927149713
12.336011039846525	6985.284700704615	7041.711682785471	10209.6293832069	9948.512344611592	11793.098587778428	11372.074312269928	13264.02899776238	12698.869240199178	15762.627151075854	14966.954488022882	0.2589989044712009	0.24185182228541022	63.18651010430767	1794.715560679324	61.48440673992445	1746.370790678542
12.41034171198835	6986.527723226579	7043.154966828424	10213.144358443033	9952.020342526876	11797.755938092736	11376.606578026025	13269.725054336915	12704.335714512144	15770.012599985896	14973.953292180051	0.2590815331265464	0.2419276216601689	62.13462444127072	1775.471518826671	60.470856481741066	1727.9308986789547
12.485120263821853	6987.7301357258475	7044.558649890913	10216.61203317136	9955.48285749448	11802.362963916474	11381.090622369058	13275.36781164876	12709.751262821606	15777.339123158577	14980.89605246311	0.2591646933608954	0.24200390777257555	61.08995205104293	1756.1377727105282	59.464256331077195	1709.405183036346
12.560349394047481	6988.891744007234	7045.9225427742185	10220.032184733567	9958.899675933768	11806.919431116477	11385.526221298276	13280.957023980049	12715.11565053804	15784.606451661733	14987.782513126851	0.2592483888032288	0.24208068393434212	60.05246044832165	1736.7142499629408	58.46457497974916	1690.7935774093494
12.63603181762671	6990.012353579627	7047.246455998099	10223.404590230553	9962.270584044763	11811.42510537318	11389.913150642149	13286.492445473019	12720.428642942185	15791.814316481583	14994.612418348532	0.2593326231098925	0.24215795348201752	59.02211726059613	1717.2008800902404	57.47178122807236	1672.0960172764026
12.712170265880024	6991.091769659247	7048.530199803946	10226.729026526606	9965.59536781229	11815.879752185585	11394.25118606325	13291.973830135743	12725.690005190605	15798.96244852959	15001.385512234405	0.2594173999648362	0.2422357197772061	57.998890226808726	1697.5975944595411	56.4858439838863	1653.3124399231747
12.78876748658549	6992.1297971727445	7049.773584157759	10230.005270253345	9968.873813009859	11820.283136875996	11398.540103062813	13297.400931847558	12730.899502320866	15806.050578648941	15008.10153882587	0.25950272307985517	0.2423139862067814	56.98274719704932	1677.9043263201602	55.506732262365404	1634.442784476094
12.865826244077915	6993.126240760548	7050.976418753405	10233.233097814042	9972.105705203943	11824.635024595113	11402.779676985769	13302.773504364915	12736.056899257228	15813.078437621542	15014.760242106186	0.25958859619483077	0.24239275618310574	55.973656133093755	1658.1210108385421	54.5344151861791	1615.4869919233024
12.943349319348618	6994.080904780107	7052.13851301571	10236.412285387703	9975.290829757987	11828.935180326942	11406.969683025429	13308.091301327013	12741.161960816009	15820.045756174752	15021.361366006837	0.2596750230779784	0.24247203314425222	54.971585105900886	1638.247585060075	53.56886198348366	1596.4450050834566
13.0213395101458	6994.993593309145	7053.259676103621	10239.542608933225	9978.428971836523	11833.183368893688	11411.10989622836	13313.354076261445	12746.214451711066	15826.952264988111	15027.90465441398	0.25976200752609463	0.24255182055422683	53.97650229804276	1618.2839880059473	52.610041989944875	1577.3167686956003
13.099799631075467	6995.864110149197	7054.339716913599	10242.623844193875	9981.51991640958	11837.379354961166	11415.200091499513	13318.561582590315	12751.214136559653	15833.797694700654	15034.389851175372	0.25984955336480653	0.24263212190319505	52.988376001638244	1598.2301606335677	51.65792464703554	1558.1022293930873
13.178732513703073	6996.692258828816	7055.378444082754	10245.655766701326	9984.563448256731	11841.522903043504	11419.240043606993	13323.713573635747	12756.160779887827	15840.581775917475	15040.816700106758	0.25993766444882693	0.24271294070771032	52.007174617567216	1578.0860458496027	50.71247950104589	1538.801335696131
13.258141006655675	6997.477842607161	7056.375665992197	10248.638151780196	9987.559351971428	11845.613777508599	11423.229527187132	13328.809802626069	12761.054146136188	15847.304239217096	15047.184944998628	0.2600263446622098	0.24279428051094312	51.03286665711494	1557.851588577032	49.773676204131334	1519.4140380779281
13.338027975724735	6998.220664477406	7057.331190770425	10251.570774552318	9990.507411965364	11849.651742583192	11427.168316749603	13333.850022701603	12765.893999665692	15853.964815158388	15053.494329623092	0.26011559791860656	0.24287614488291462	50.065420739367255	1537.5267357109115	48.841484513512114	1499.9402889600024
13.418396303969553	6998.920527170274	7058.244826296671	10254.45340994118	9993.40741247277	11853.63656235808	11431.056186682474	13338.833986920732	12770.680104763345	15860.563234287785	15059.744597740593	0.26020542816153014	0.24295853742073123	49.104805591356126	1517.1114361500368	47.91587429000356	1480.3800426982343
13.49924889182131	6999.577233157548	7059.116380204283	10257.285832676285	9996.259137554756	11857.568000793357	11434.892911257251	13343.761448265832	12775.412225647982	15867.099227146346	15065.9354931067	0.26029583936461836	0.24304146174882382	48.150990049296524	1496.6056408579461	46.996815499442164	1460.7332556527108
13.580588657187745	7000.190584655795	7059.945659884309	10260.06781729784	9999.062371103912	11861.44582172395	11438.678264634287	13348.632159649604	12780.090126476334	15873.572524277311	15072.06675947928	0.26038683553189884	0.24312492151918538	47.20394305681111	1476.0093028373085	46.0842782115069	1440.9998861756176
13.662418535558457	7000.760383629874	7060.732472488857	10262.799138161072	10001.816896848568	11865.269788864718	11442.41202086777	13353.44587392096	12784.713571348728	15879.982856233104	15078.138140625186	0.26047842069806026	0.24320892041161707	46.263633663838846	1455.3223771271296	45.17823259856959	1421.1798946042545
13.744741480110864	7001.286431796659	7061.476624934684	10265.479569440873	10004.522498357403	11869.039665815988	11446.093953911099	13358.202343871328	12789.282324315105	15886.329953582816	15084.149380327386	0.26057059892872403	0.24329346213396735	45.33003102791554	1434.5448208684102	44.278648936524405	1401.273243315518
13.827560461816718	7001.768530628764	7062.177923906749	10268.108885136391	10007.178959043928	11872.755216068976	11449.723837622136	13362.901322240854	12793.79614938106	15892.613546919614	15090.100222392024	0.26066337432071957	0.24337855042238762	44.40310441348993	1413.6765933092684	43.385497604394914	1381.2798967394046
13.910878469549415	7002.206481358344	7062.836175861882	10270.686859075742	10009.786062171177	11876.416203011371	11453.301445768684	13367.542561724802	12798.25481051396	15898.833366868317	15095.99041065565	0.2607567510023625	0.243464189041576	43.482823190512136	1392.7176557909697	42.49874908316997	1361.199821348302
13.9946985101918	7002.600084980789	7063.451187032311	10273.213264920514	10012.343590856139	11880.022389932667	11456.826552033654	13372.125814979634	12802.65807164884	15904.989144092657	15101.819688992146	0.26085073313373475	0.24355038178503322	42.569156834928435	1371.6679717912339	41.61837395574548	1341.0329856835306
14.079023608744702	7002.949142258696	7064.022763429448	10275.687876170696	10014.851328074566	11883.573540029982	11460.298930020705	13376.6508346297	12807.005696694756	15911.0806093032	15107.5878013202	0.2609453249069707	0.24363713247531713	41.6620749283029	1350.5275069358759	40.744342906968086	1320.7793603818864
14.163856808436103	7003.253453725624	7064.550710847521	10278.110466169217	10017.309056665523	11887.069416413442	11463.718353259525	13381.117373273351	12811.297449540787	15917.107493264637	15113.294491610352	0.2610405305465417	0.2437244449643024	40.76154715692974	1329.2962290071882	39.8766267230676	1300.4389181910083
14.24920117083096	7003.512819690123	7065.034834867438	10280.480808106913	10019.716559336288	11890.509782112056	11467.08459521157	13385.525183489668	12815.533094062495	15923.069526803736	15118.93950389261	0.26113635430954757	0.2438123231334393	39.86754331216798	1307.9741079756059	39.01519629138056	1280.0116339791566
14.335059775941703	7003.727040239631	7065.474940860463	10282.798675027232	10022.073618666924	11893.894400079256	11470.397429275396	13389.87401784481	12819.71239412797	15928.966440816916	15124.522582263518	0.26123280048601016	0.2439007708940193	38.98003328939376	1286.5611159955151	38.16002259925881	1259.497484732885
14.421435722339384	7003.895915244512	7065.870833992116	10285.06383983118	10024.380017115192	11897.223033198756	11473.656628792374	13394.16362889867	12823.835113604287	15934.797966278124	15130.043470893768	0.26132987339916747	0.24398979218744002	38.09898708817491	1265.0572274425067	37.3110767348262	1238.896449609194
14.50833212726552	7004.019244362101	7066.222319226027	10287.276075282174	10026.63553702135	11900.495444290276	11476.861967052298	13398.393769211458	12827.901016363854	15940.563834246645	15135.501914035638	0.2614275774057762	0.24407939098547665	37.224374811703456	1243.4624189198948	36.46832988620736	1218.208509935066
14.595752126744532	7004.096827040812	7066.5292013278695	10289.435154011046	10028.839960613064	11903.711396115448	11480.013217299109	13402.5641913504	12831.909866290853	15946.263775875066	15140.897656030556	0.26152591689641147	0.24416957129055153	36.35616666624264	1221.7766692698933	35.63175334083644	1197.433649214916
14.683698875697011	7004.128462524223	7066.791284869255	10291.54084852094	10030.993070010249	11906.870651383595	11483.110152736524	13406.67464789637	12835.861427287633	15951.89752241712	15146.230441316608	0.2616248962957743	0.2442603371360119	35.49433296121424	1199.9999596076086	34.80131848570454	1176.571853165049
14.772175548053516	7004.113949855346	7067.008374231797	10293.592931192457	10033.094647230144	11909.9729727578	11486.15254653395	13410.724891450798	12839.755463281355	15957.464805235877	15151.500014436324	0.26172452006300034	0.24435169258640457	34.63884410835453	1178.132273315452	33.976996806311945	1155.6231097052805
14.861185336869132	7004.0530878807185	7067.180273611029	10295.591174288551	10035.144474192106	11913.018122860682	11489.140171832072	13414.714674642271	12843.591738230343	15962.965355811566	15156.70612004412	0.26182479269197345	0.24444364173776104	33.789670621510595	1156.1735960720107	33.15875988715561	1134.5874090064317
14.95073145443871	7003.945675254802	7067.306787020636	10297.535349959793	10037.142332722904	11916.005864280593	11492.072801749011	13418.64375013359	12847.370016130992	15968.398905749955	15161.848502914414	0.2619257187116388	0.24453618871787786	32.94678311688767	1134.1239158855751	32.34657941081241	1113.46474348614
15.040817132412794	7003.791510444222	7067.38771829636	10299.425230249433	10039.088004561494	11918.935959577579	11494.950209385886	13422.511870628596	12851.090061024073	15973.765186790391	15166.92690794901	0.2620273026863254	0.24462933768660572	32.11015231112833	1111.9832230554894	31.540427157196973	1092.2551078088582
15.131445621914246	7003.590391732061	7067.422871100297	10301.260587098477	10040.98127136433	11921.808171289376	11497.772167832974	13426.318788878978	12854.751637001698	15979.063930813907	15171.941080185246	0.2621295492160664	0.2447230928361394	31.279749023036857	1089.751510267146	30.740275004405703	1070.9584989459254
15.222620193655578	7003.342117222438	7067.4120489250145	10303.041192351175	10042.821914710412	11924.622261937862	11500.538450175594	13430.06425769165	12858.354508213932	15984.294869851925	15176.890764803746	0.2622324629369271	0.2448174583913096	30.455544171796646	1067.428772549145	29.946094927399827	1049.5749161550775
15.31434413805701	7003.0464848447145	7067.355055097794	10304.76681775993	10044.609716106488	11927.377994034832	11503.248829500153	13433.748029935334	12861.898438875627	15989.457736094046	15181.775707136449	0.26233604852133324	0.24491243860988077	29.6375087763372	1045.0150072928518	29.157858998150914	1028.10436102096
15.406620765365147	7002.703292358167	7067.251692784901	10306.437234990864	10046.344456992276	11930.07513008855	11505.903078900228	13437.369858548012	12865.383193273276	15994.552261896884	15186.595652674576	0.2624403106784047	0.2450080377828502	28.82561395654193	1022.5102143120021	28.37553938494966	1006.5468374495395
15.499453405772549	7002.312337356409	7067.101764995861	10308.052215628994	10048.025918745687	11932.713432609842	11508.500971482614	13440.929496543902	12868.808535771845	15999.578179792292	15191.35034707668	0.26254525415429397	0.24510426023475088	28.019830931567412	999.9143958180211	27.599108352296753	984.9023516960442
15.592845409537835	7001.873417272031	7066.905074587861	10309.611531183691	10049.653882688168	11935.292664118511	11511.04228037353	13444.426697020735	12872.174230821776	16004.535222495979	15196.039536176819	0.26265088373252454	0.24520111032395744	27.220131019821565	977.2275564507581	26.828538260429923	963.1709123803303
15.686800147106629	7001.386329381151	7066.661424270059	10311.11495309401	10051.228130089965	11937.812587149594	11513.526778724745	13447.861213166916	12875.480042965883	16009.423122915969	15200.66296599261	0.2627572042343372	0.24529859244299565	26.426485638665326	954.4497032938525	26.063801565142057	941.3525305059738
15.781321009233178	7000.850870808149	7066.370616608088	10312.562252734186	10052.748442175563	11940.272964259855	11515.954239719897	13451.232798268882	12878.725736846476	16014.241614161301	15205.22038273359	0.26286422051903685	0.24539671101885596	25.638866304492694	931.5808459054679	25.304870817242772	919.4472194667906
15.87641140710273	7000.2668385303505	7066.03245402845	10313.953201419146	10054.214600128997	11942.673558034203	11518.324436580642	13454.54120571845	12881.911077212288	16018.990429550708	15209.711532809288	0.2629719374843444	0.2454954705133074	24.857244631202775	908.6209962973371	24.55171866249293	897.454995077569
15.972074772454643	6999.634029382722	7065.646738823108	10315.287570409897	10055.626385099418	11945.014131092083	11520.63714257314	13457.786189020078	12885.035828925793	16023.669302621189	15214.13616283779	0.263080360066755	0.24559487542322028	24.08159233121114	885.5701689957641	23.80431784135726	875.3758755894378
16.06831455770623	6998.952240062804	7065.213273153989	10316.565130919285	10056.983578206515	11947.294446094198	11522.892131014285	13460.96750179852	12888.09975697025	16028.277967137046	15218.494019653976	0.2631894932418946	0.24569493028088696	23.31188121449668	862.4283810392953	23.062641187527333	853.2098816703074
16.165134236077357	6998.221267135434	7064.7318590575305	10317.785654117437	10058.285960545936	11949.514265748905	11525.089175278072	13464.084897806111	12891.102626456837	16032.816157098481	15222.784850317834	0.2632993420248859	0.2457956396543502	22.54808318781579	839.1956519796513	22.326661628983857	830.9570364644751
16.262537301715792	6997.440907037709	7064.202298449398	10318.948911137473	10059.533313195005	11951.673352818927	11527.22804880217	13467.13813093041	12894.044202632076	16037.283606750643	15227.008402123163	0.263409911470715	0.24589700814773197	21.79017025513167	815.8720039254986	21.596352187814773	808.6173656210303
16.36052726982327	6996.610956083906	7063.624393129151	10320.054673081158	10060.725417218273	11953.771470127975	11529.308525094406	13470.126955201737	12896.924250885117	16041.680050592477	15231.16442260605	0.26352120667460394	0.24599904040156823	21.038114516886708	792.4574615438469	20.871685978243477	786.1908972468227
16.459107676782416	6995.731210470484	7062.997944784878	10321.10271102464	10061.862053673054	11955.808380567496	11531.330377739112	13473.051124800844	12899.742536754942	16046.005223385799	15235.252659553309	0.26363323277238687	0.24610174109314667	20.291888169551385	768.9520520768128	20.152636207458272	763.6776619660668
16.55828208028434	6994.8014662811	7062.322754998048	10322.092796024164	10062.943003615206	11957.783847103345	11533.293380403915	13475.910394066525	12902.498825937917	16050.258860164282	15239.272861011255	0.2637459949408888	0.246205114936846	19.551463505325955	745.3558053574525	19.439176175408647	741.0776929412968
16.658054059457015	6993.821519491689	7061.598625248265	10323.02469912189	10063.968048104793	11959.697632782632	11535.197306846183	13478.704517503393	12905.192884295197	16054.440696242598	15243.224775294386	0.2638594983983118	0.24630916668448544	18.816812912416935	721.6687538484111	18.73127927387395	718.3910258696415
16.758427214994473	6992.791165975668	7060.825356918123	10323.898191351785	10064.936968211823	11961.549500740606	11537.04193091981	13481.433249789725	12907.824477860182	16058.550467225674	15247.108150994063	0.26397374840462257	0.2464139011256679	18.087908873552806	697.890932616312	18.028918986681674	695.6176990144886
16.859405169286727	6991.710201508976	7060.002751298095	10324.713043745322	10065.849545022056	11963.339214207359	11538.827026581823	13484.096345785072	12910.39337284611	16062.587909017679	15250.92273698737	0.26408875026194584	0.24651932308813726	17.364723966398742	674.0223793820478	17.332068888928916	672.7577532110736
16.960991566550526	6990.578421775451	7059.130609591474	10325.469027337593	10066.705559642825	11965.066536514958	11540.552367899194	13486.693560538393	12912.899335653648	16066.552757831589	15254.668282445955	0.26420450931496153	0.24662543743813323	16.647230863418372	650.0631345338188	16.64070264683687	649.8112318818457
17.063190072960847	6989.3956223720015	7058.208732919307	10326.165913173085	10067.504793208844	11966.731231104244	11542.21772905553	13489.224649295773	12915.342132878444	16070.444750198272	15258.344536844854	0.26432103095130793	0.246732249080752	15.935402330862416	626.0132411308587	15.954794017372478	626.7781810602173
17.166004376783235	6988.1615988140065	7057.2369223254655	10326.803472311809	10068.247026888184	11968.333061531968	11543.822884358	13491.689367508536	12917.72153131892	16074.26362297609	15261.951249971567	0.26443832060198497	0.2468397629603105	15.229211228404893	601.8727449113503	15.27431684795738	603.6586494017392
17.26943818850684	6986.876146540566	7056.214978781632	10327.381475835104	10068.9320418881	11969.871791477628	11545.367608244094	13494.087470841041	12920.037297983885	16078.009113360005	15265.48817193491	0.2645563837417695	0.24694798406071736	14.52863050972519	577.6416943436489	14.599245076271472	580.4526882031932
17.37349524097843	6985.539060920112	7055.142703192486	10327.899694851994	10069.559619461112	11971.347184750883	11546.851675288652	13496.418715179103	12922.289200100413	16081.680958891557	15268.955053174239	0.26467522588962855	0.2470569174058424	13.83363322167861	553.3201406281441	13.929552729721763	557.1603514179587
17.478179289537028	6984.150137255715	7054.019896400781	10328.357900505034	10070.129540910937	11972.759005298396	11548.27486021069	13498.68285663776	12924.4770051216	16085.278897467988	15272.351644468448	0.26479485260913865	0.247166568059897	13.14419250307401	528.9081376791	13.265213925049466	533.7816956657916
17.583494112149474	6982.709170790686	7052.846359192572	10328.755863976547	10070.641587598559	11974.107017211147	11549.636937880485	13500.87965156961	12926.60048073444	16088.802667352025	15275.677696945151	0.26491526950891353	0.24727694112781248	12.4602815858525	504.40574219450355	12.606202868570108	510.3167802686803
17.689443509546752	6981.215956714133	7051.6218923024535	10329.093356494799	10071.095540948341	11975.39098473165	11550.937683326598	13503.008856573	12928.659394867807	16092.252007181574	15278.932962089983	0.2650364822430325	0.24738804175562876	11.781873793886916	479.813013646286	11.952493854965724	486.7656672373414
17.79603130536116	6979.670290166609	7050.346296418797	10329.370149340219	10071.491182454056	11976.610672261208	11552.176871742873	13505.070228500283	12930.653515700276	16095.626655979373	15282.117191755704	0.2651584965114747	0.24749987513088167	11.10894254231971	455.1300142770633	11.304061267583165	463.1284213042818
17.90326134626431	6978.071966245694	7049.019372189104	10329.586013851525	10071.828293685126	11977.765844367113	11553.354278495648	13507.063524466013	12932.582611668247	16098.926353162666	15285.230138171652	0.265281318060562	0.2476124464829981	10.44146133812319	430.3568091560155	10.660879578099411	439.4051099489443
18.011137502105942	6976.420780011857	7047.640920225393	10329.740721432216	10072.106656292808	11978.856265790202	11554.469679130872	13508.988501855501	12934.446451473998	16102.150838553265	15288.271553953127	0.265404952683399	0.24772576108369646	9.779403779335553	405.49346617562696	10.02292334583035	415.5958033888601
18.119663666053608	6974.716526494093	7046.210741109539	10329.83404355668	10072.326052016337	11979.881701452028	11555.522849381276	13510.844918333005	12936.244804093662	16105.299852387163	15291.241192110652	0.26552940622032756	0.24783982424738743	9.122743554413319	380.54005605960265	9.390167217701674	391.7005746164359
18.228843754733095	6972.9590006958715	7044.728635398821	10329.865751776724	10072.486262689312	11980.841916462456	11556.513565173682	13512.632531850337	12937.977438785536	16108.373135324668	15294.13880605966	0.2656546845593784	0.24795464133158387	8.47145444258058	355.4966523977928	8.762585928008775	367.71949941059574
18.338681708369887	6971.147997600929	7043.1944036313525	10329.835617727857	10072.587070245912	11981.73667612704	11557.441602636232	13514.351100655282	12939.64412509815	16111.37042846028	15296.96414962988	0.2657807936367354	0.24807021773731192	7.825510312955885	330.3633316489868	8.140154297892877	343.65265634609386
18.44918149093129	6969.283312179243	7041.607846331671	10329.743413135791	10072.628256727285	11982.5657459546	11558.306738105757	13516.000383300148	12941.244632878594	16114.291473332782	15299.716977074982	0.26590773943719526	0.2481865589095306	7.184885124202992	305.14017315395176	7.522847234795336	319.5001268060878
18.56034709026951	6967.364739392969	7039.968764016274	10329.588909822825	10072.609604287843	11983.328891664689	11559.108748135048	13517.580138650324	12942.778732280673	16117.136011935234	15302.397043082135	0.26603552799464497	0.2483036703375512	6.549552924436284	279.82725915685296	6.910639732697746	295.26199501147494
18.672182518265565	6965.392074202526	7038.27695719933	10329.37187971444	10072.530895201784	11984.025879195273	11559.847409500397	13519.09012589297	12944.246193773391	16119.90378672523	15305.004102781792	0.26616416539253335	0.24842155755546602	5.919487851380836	254.42467484623194	6.303506871619902	270.9383480339311
18.784691810974078	6963.365111572694	7036.532226398307	10329.092094845844	10072.391911869448	11984.656474710422	11560.52249920894	13520.530104545747	12945.646788149217	16122.594540635155	15307.537911757354	0.2662936577643554	0.24854022614257953	5.294664130698948	228.93250831356272	5.701423816848546	246.52927579265088
18.897879028768923	6961.283646478642	7034.73437213971	10328.749327368401	10072.192436823838	11985.220444607758	11561.133794506164	13521.899834465326	12946.98028653253	16125.208017082143	15309.99822605496	0.2664240112941392	0.248659681723845	4.67505607665953	203.35085060819983	5.104365819286613	222.03487109718844
19.01174825648978	6959.147473912262	7032.883194964869	10328.34334955643	10071.932252737124	11985.717555526446	11561.681072883479	13523.19907585643	12948.246460388105	16127.743959978716	15312.384802193355	0.2665552322169395	0.24877992997030746	4.060638092356385	177.67979578021914	4.5123082148929825	197.45522965025157
19.126303603589555	6956.956388888367	7030.978495435768	10327.8739338138	10071.611142427237	11986.147574354862	11562.164112085751	13524.427589280562	12949.445081529639	16130.202113743046	15314.697397173792	0.2666873268193356	0.2489009765995491	3.451384667743696	151.91944082500413	3.9252264242313686	172.7904500621371
19.241549204282624	6954.7101864509195	7029.020074140891	10327.34085268051	10071.22888886441	11986.510268238284	11562.582690118938	13525.585135664756	12950.575922128266	16132.58222330921	15316.935768489942	0.26682030143993757	0.24902282737614195	2.8472703804072808	126.06988574331626	3.343095951982832	148.0406338549219
19.357489217694134	6952.408661679497	7027.007731701105	10326.743878839556	10070.78527517777	11986.805404586901	11562.93658525764	13526.671476310667	12951.638754721114	16134.884034137867	15319.099674137808	0.26695416246989534	0.24914548811210613	2.2482698954772786	100.13123357156292	2.765892387171334	123.20588550018147
19.474127828010037	6950.051609695639	7024.94126877571	10326.082785123614	10070.280084662121	11987.032751083623	11563.22557605295	13527.686372903452	12952.633352220111	16137.107292226689	15321.188872625971	0.26708891635341653	0.24926896466737156	1.6543579646022408	74.10359036177397	2.193591402610764	98.28631242644042
19.59146924462811	6947.638825669331	7022.8204860683445	10325.357344521848	10069.713100784486	11987.192075692019	11563.44944134003	13528.62958752079	12953.559487920475	16139.251744120944	15323.20312298544	0.2672245695882885	0.24939326295024597	1.0655094256944722	47.98706520348787	1.626168754453829	73.2820250284858
19.709517702309874	6945.170104825486	7020.645184333122	10324.567330186697	10069.084107190967	11987.28314666423	11563.607960246007	13529.500882641889	12954.416935509626	16141.317136924057	15325.142184780014	0.2673611287264076	0.24951838891788883	0.48169920298823854	21.78177025448531	1.0636002821702277	48.19313669251278
19.828277461333414	6942.645242450574	7018.415164380678	10323.712515440797	10068.392887713428	11987.305732549057	11563.700912197692	13530.300021156661	12955.205469075852	16143.303218308394	15327.005818116328	0.2674986003743141	0.24964434857678997	-0.09709769339679042	-4.512179248034954	0.5058619076226023	23.019763785414398
19.94775280764713	6940.064033899206	7016.130227084327	10322.792673783833	10067.63922637629	11987.259602199947	11563.728076929408	13531.026766374815	12955.924863117149	16145.209736525903	15328.793783654113	0.26763699119373324	0.24977114798325523	-0.6709061677465797	-30.894664973951876	-0.047070364249520935	-2.2379742870107293
20.067948053024427	6937.426274600873	7013.7901733863055	10321.807578899537	10066.822907403453	11987.144524783153	11563.68923449103	13531.680882035123	12956.574892550192	16147.036440419028	15330.505842616638	0.26777630790212337	0.24989879324389588	-1.2397510393493576	-57.365565492305905	-0.5952204467030242	-27.579955105669796
20.188867535219305	6934.731760066615	7011.3948043039245	10320.757004662544	10065.943715225012	11986.960269785737	11563.58416525566	13532.262132314525	12957.155332719045	16148.78307943134	15332.141756800793	0.2679165572732298	0.25002729051612443	-1.8036570425829268	-83.92475625220686	-1.1386121706673293	-53.006053189281374
20.31051561812294	6931.980285895894	7008.943920936	10319.640725145497	10065.001434484368	11986.70660702386	11563.412649927926	13532.770281837558	12957.665959404421	16150.449403618633	15333.701288587827	0.2680577461376473	0.2501566460086576	-2.362648827234807	-110.57210956327617	-1.6772692857921356	-78.51614001207054
20.432896691921076	6929.171647783375	7006.437324468998	10318.458514625989	10063.995850044872	11986.383306650867	11563.174469551577	13533.205095685535	12958.106548832291	16152.035163659682	15335.18420095336	0.2681998813833848	0.25028686598202415	-2.916750958764169	-137.30749458028004	-2.2112154605565593	-104.11008397908881
20.55601517325261	6926.305641525933	7003.874816183631	10317.210147593747	10062.926746997098	11985.990139165675	11562.86940551791	13533.56633940609	12958.476877683315	16153.540110867429	15336.59025747832	0.26834296995644186	0.25041795674907763	-3.4659879187238403	-164.1307772928849	-2.740474281803472	-129.78775037778541
20.679875505368887	6923.382063029511	7001.25619746114	10315.895398757595	10061.79391066562	11985.526875420883	11562.497239573591	13533.853779022407	12958.776723101655	16154.963997199808	15337.919222359169	0.2684870188613891	0.2505499246755169	-4.010384105284174	-191.04182052100077	-3.265069256318384	-155.54900142224506
20.804482158294064	6920.400708316246	6998.581269789869	10314.514043052688	10060.59712661616	11984.993286631214	11562.057753828882	13534.067181042814	12959.005862704262	16156.306575270999	15339.170860418664	0.2686320351619563	0.2506827761804137	-4.5499638330657035	-218.04048387845978	-3.785023810181883	-181.39369619451463
20.92983962898646	6917.361373531481	6995.849834771738	10313.065855647614	10059.336180662585	11984.389144381801	11561.550730765763	13534.206312470209	12959.164074589942	16157.56759836248	15340.344937116393	0.26877802598162825	0.2508165177367423	-5.084751333648455	-245.12662376603112	-4.300361289264401	-207.32169063854963
21.055952441500814	6914.263854950979	6993.061694128898	10311.550611951683	10058.010858874097	11983.714220636666	11560.975953246174	13534.270940811706	12959.251137348705	16158.746820434339	15341.4412185596	0.26892499850424567	0.25095115587192074	-5.614770756059443	-272.3000933662988	-4.811104959801014	-233.33283755835146
21.18282514715158	6911.10794898806	6990.21664971028	10309.968087622034	10056.620947582238	11982.968287747031	11560.333204520157	13534.260834088076	12959.266830070865	16159.843996136338	15342.459471513746	0.2690729599746154	0.2510866971683546	-6.1400461670491495	-299.56074262969196	-5.317278008522408	-259.4269865998067
21.31046232467717	6907.8934522009	6987.314503498344	10308.318058570989	10055.166233388156	11982.151118459873	11559.6222682342	13534.175760843511	12959.210932356473	16160.858880819358	15343.399463413452	0.2692219176991283	0.25122314826398967	-6.660601551106083	-326.9084182414226	-5.818903542851331	-285.6039842264727
21.438868580405217	6904.620161299855	6984.355057615777	10306.60030097332	10053.64650316975	11981.262485926407	11558.842928439497	13534.015490155247	12959.083224324588	16161.791230546689	15344.260962373253	0.26937187904638243	0.2513605158528689	-7.176460810900608	-354.34296361962333	-6.31600459125184	-311.8636737125926
21.568048548418737	6901.287873154838	6981.338114332298	10304.814591273596	10052.061544088927	11980.302163710652	11557.994969600326	13533.77979164332	12958.883486622719	16162.640802105458	15345.043737198539	0.269522851447815	0.25149880668569885	-7.687647767910676	-381.8642189116217	-6.808604103680409	-338.20589513424784
21.69800689072348	6897.896384802738	6978.26347607146	10302.96070619349	10050.411143598807	11979.269925797931	11557.078176602363	13533.468435480247	12958.611500436184	16163.407353017987	15345.747557396404	0.26967484239834216	0.25163802757042103	-8.194186162334518	-409.47202096739784	-7.296724951702345	-364.6304853451438
21.828748297416116	6894.445493454964	6975.130945417556	10301.038422739222	10048.69508945106	11978.165546603577	11556.092334761175	13533.08119240094	12958.267047497638	16164.090641553397	15346.372193186702	0.2698278594570073	0.25177818537279023	-8.696099653301644	-437.16620331350714	-7.780389928622753	-391.1372779617086
21.960277486853503	6890.934996504992	6971.940325122564	10299.04751820898	10046.91316970323	11976.98880098157	11555.037229830632	13532.617833712511	12957.8499100966	16164.690426739133	15346.91741551309	0.2699819102476347	0.25191928701696076	-9.193411819804169	-464.9465961768292	-8.25962175042514	-417.72610337426886
22.092599205822967	6887.364691535959	6968.69141811307	10296.987770200289	10045.065172725996	11975.739464233113	11553.912648011317	13532.078131304082	12957.359871088876	16165.20646837242	15347.382996053955	0.2701370024594935	0.25206133948607884	-9.686146160434873	-492.8130264384672	-8.73444305540761	-444.3967887018807
22.225718229713628	6883.7343763284025	6965.384027497379	10294.858956617598	10043.150887210675	11974.417312115516	11552.718375959186	13531.461857656857	12956.796713906337	16165.638527032104	15347.768707233738	0.2702931438479698	0.2522043498228832	-10.174326093540003	-520.7653176165186	-9.204876404401148	-471.1491577802226
22.359639362688714	6880.043848867995	6962.017956572568	10292.660855679751	10041.170102176562	11973.022120850868	11551.454200794047	13530.768785854023	12956.160222566445	16165.986364090248	15348.074322233992	0.27045034223524467	0.2523483251303118	-10.657974958441628	-548.8032898968086	-9.670944281984703	-497.9830311923288
22.494367437858962	6876.2929073532905	6958.593008831567	10290.393245927435	10039.122606978302	11971.55366713474	11550.119910108055	13529.998689590675	12955.450181681845	16166.249741723746	15348.299615004493	0.27060860551098415	0.25249327257211646	-11.137116014499043	-576.9267600583844	-10.132669095415622	-524.8982261829078
22.629907317457054	6872.481350203747	6955.10898797051	10288.055906230971	10037.008191313582	11970.011728145266	11548.715291974624	13529.151343184127	12954.666376470383	16166.42842292645	15348.444360274854	0.2707679416330328	0.2526391993734858	-11.611772442163783	-605.1355414967984	-10.590073176186706	-551.8945567151532
22.766263893012997	6868.608976067505	6951.565697895738	10285.648615797663	10034.826645230296	11968.39608155171	11547.240134956646	13528.22652158372	12953.808592764424	16166.52217152062	15348.508333565327	0.2709283586281224	0.25278611282167535	-12.0819673437436	-633.4294442394748	-11.043178779815207	-578.9718334311619
22.903442085530802	6864.675583829457	6947.962942731303	10283.171154179532	10032.577759134358	11966.706505523487	11545.694228115608	13527.224000381053	12952.876617021	16166.530752168963	15348.491311198572	0.27108986459258105	0.2529340202666418	-12.54772374231834	-661.8082748590969	-11.492008085311681	-606.129863596987
23.041446845665973	6860.68097261936	6944.300526826228	10280.623301281039	10030.261323797136	11964.942778739161	11544.077361020078	13526.1435558203	12951.870236331528	16166.453930386677	15348.393070310904	0.2712524676930604	0.25308292912169356	-13.009064583042345	-690.2718365099281	-11.936583197042637	-633.3684511678293
23.180283153904217	6856.624941819887	6940.578254761876	10278.004837366643	10027.877130363007	11963.104680395278	11542.389323754502	13524.984964808225	12950.78923843162	16166.291472553237	15348.213388863687	0.27141617616726377	0.2532328468641404	-13.466012733370007	-718.8199289198965	-12.376926143828314	-660.6873967205174
23.31995602074116	6852.507291074877	6936.795931359457	10275.315543068591	10025.424970357022	11961.191990215422	11540.629906928034	13523.748004924559	12949.633411711082	16166.043145924536	15347.952045654905	0.2715809983246881	0.2533837810359561	-13.918590983121248	-747.4523483593948	-12.813058879750315	-688.0864974646829
23.460470486863187	6848.327820297561	6932.953361687485	10272.555199394594	10022.904635692486	11959.204488459198	11538.798901683278	13522.432454432206	12948.402545223766	16165.708718644848	15347.608820330608	0.27174694254737347	0.25353573924444667	-14.366822044867149	-776.1688876352273	-13.245003284180711	-715.5655472171493
23.60183162332936	6844.086329678905	6929.050351069359	10269.723587735634	10020.31591867866	11957.141955931316	11536.896099705245	13521.03809228765	12947.096428697656	16165.287959759049	15347.183493396575	0.27191401729066267	0.2536887291629308	-14.810728553857189	-804.9693360622041	-13.672781161876628	-743.1243363800459
23.744044531754422	6839.782619696052	6925.086705091015	10266.820489873786	10017.658612028486	11955.004173990734	11534.921293230222	13519.564698151346	12945.714852544894	16164.780639224777	15346.675846229944	0.2720822310839689	0.2538427585314229	-15.250333069154294	-833.8534794943407	-14.096414244078915	-770.762651974801
23.887114344492932	6835.416491120658	6921.062229608459	10263.845687989888	10014.932508866144	11952.790924559573	11532.874275054535	13518.01205239795	12944.257607871667	16164.186527924445	15346.085661090698	0.272251592531555	0.25399783515733076	-15.685658073154627	-862.8211002703756	-14.515924187937344	-798.4802775806747
24.031046224824397	6830.987745027576	6916.97673075566	10260.798964671569	10012.137402735007	11950.501990132536	11530.754838543746	13516.379936127008	12942.724486488569	16163.505397677764	15345.412721133633	0.2724221103133203	0.2541539669161568	-16.116725971980486	-891.8719772160985	-14.931332576968998	-826.2769933394156
24.175845367139747	6826.4961828033165	6912.830014952165	10257.680102920953	10009.273087605214	11948.13715378584	11528.562777641404	13514.66813117323	12941.115280920501	16162.737021253804	15344.656810419883	0.27259379318559973	0.25431116175221147	-16.54355909633159	-921.0058856466785	-15.342660921836796	-854.1525759599172
24.32151699712871	6821.941606154798	6908.621888911027	10254.488886162637	10006.339357881572	11945.696199186576	11526.297886878194	13512.876420117136	12939.42978441698	16161.881172383459	15343.817713928833	0.27276664998197214	0.2544694276793337	-16.96617970072839	-950.2225973187014	-15.749930659789243	-882.1067986739799
24.468066371968433	6817.323817118086	6904.352159646668	10251.225098251627	10003.336008411361	11943.178910601939	11523.95996138094	13511.004586295616	12937.667790962341	16160.93762577187	15342.89521756998	0.2729406896140766	0.25462877278162227	-17.384609965083655	-979.5218804762699	-16.153163155679067	-910.1394312577322
24.61549878051318	6812.642618067082	6900.020634482775	10247.888523481117	10000.262834492103	11940.585072908314	11521.54879688163	13509.05241381233	12935.829095285879	16159.90615711058	15341.889108194671	0.27311592107244254	0.2547892052141725	-17.798871994142246	-1008.9034997969866	-16.552379702079634	-938.250240014866
24.763819543485244	6807.897811722542	6895.627121060308	10244.478946590641	9997.119631879454	11937.914471600807	11519.064189726516	13507.019687548582	12933.913492872183	16158.786543090333	15340.799173608093	0.2732923534273279	0.2549507332038276	-18.208987817568413	-1038.3672163719311	-16.947601519124873	-966.4389877389185
24.91303401366693	6803.089201160941	6891.171427345596	10240.996152773949	9993.906196795133	11935.166892802421	11516.505936885316	13504.906193173856	12931.920779971506	16157.578561413398	15339.625202581303	0.2734699958295706	0.2551133650499355	-18.6149793910663	-1067.912787742447	-17.338849755098636	-994.7054337258451
25.063147576093755	6798.216589823484	6886.653361638374	10237.439927687004	9990.622325934763	11932.342123273409	11513.873835960274	13502.711717156477	12929.850753610017	16156.28199080612	15338.366984863103	0.2736488575114462	0.2552771091251165	-19.01686859583424	-1097.5399678405374	-17.726145486711175	-1023.0493337591179
25.214165648248784	6793.279781525256	6882.072732580019	10233.810057456105	9987.267816475874	11929.439950420754	11511.16768519543	13500.436046774488	12927.703211600287	16154.896611031647	15337.024311192241	0.2738289477875421	0.25544197387604045	-19.414677239466982	-1127.248507015407	-18.109509719492053	-1051.4704401050694
25.366093680258146	6788.2785804642745	6877.42934916167	10230.106328685764	9983.842466085738	11926.460162307374	11508.38728348569	13498.078970126187	12925.477952551551	16153.42220290232	15335.596973309255	0.2740102760556389	0.2556079678242148	-19.80842705613759	-1157.038152019959	-18.48896338794293	-1079.968501502648
25.518937155087716	6783.212791230798	6872.723020732574	10226.32852846691	9980.346072929424	11923.4025476617	11505.532430386176	13495.640276141083	12923.17477588027	16151.858548292548	15334.08476396878	0.27419285179760355	0.2557750995667805	-20.19813970616815	-1186.9086459577084	-18.864527355392056	-1108.5432631252334
25.672701588741027	6778.0822188166385	6867.953557008424	10222.476444384967	9976.778435677803	11920.266895887125	11502.60292612147	13493.119754590743	12920.79348182062	16150.205430151505	15332.487476951701	0.27437668458029685	0.25594337777732024	-20.58383677728125	-1216.8597283321433	-19.236222414954682	-1137.1944666104391
25.827392530458226	6772.8866686244655	6863.12076807968	10218.549864527864	9973.139353515468	11917.052997071352	11499.598571594823	13490.517196099509	12918.333871434894	16148.462632515744	15330.804907077203	0.2745617840564894	0.25611281120667606	-20.965539784301654	-1246.891135001555	-19.604069289343897	-1165.9218500256538
25.983015562916506	6767.62594647735	6858.224464420107	10214.54857749429	9969.42862614888	11913.760641996054	11496.51916839758	13487.832392155557	12915.795746624195	16146.62994052219	15329.03685021521	0.27474815996579016	0.2562834086837772	-21.343270169571042	-1277.0025981781073	-19.968088631299906	-1194.725147868041
26.139576302431465	6762.299858628211	6853.264456895199	10210.472372401715	9965.646053814306	11910.38962214625	11493.364518818382	13485.065135121666	12913.178910138862	16144.70714042077	15327.183103298461	0.2749358221355877	0.25645517911647936	-21.7170493033409	-1307.1938464310952	-20.328301023917447	-1223.6040910594165
26.297080399159835	6756.908211769456	6848.240556770783	10206.321038894625	9961.791437285956	11906.939729719927	11490.134425852617	13482.21521824627	12910.483165589163	16142.694019587416	15325.243464334939	0.27512478048200395	0.25662813149241304	-22.086898483707046	-1337.464604652021	-20.684726980492997	-1252.558406912256
26.455533537303385	6751.450813042673	6843.152575721656	10202.094367152697	9957.864577884062	11903.410757637621	11486.828693211799	13479.282435674431	12907.708317455938	16140.590366536951	15323.217732420228	0.27531504501085813	0.25680227487984575	-22.452838937293564	-1367.8145940736867	-21.037386945456092	-1281.5878191580996
26.614941435314055	6745.927470048349	6838.000325840228	10197.792147898952	9953.865277482942	11899.802499551919	11483.447125332885	13476.266582458793	12904.854171101184	16138.395970935973	15321.10570774979	0.27550662581864616	0.25697761842855155	-22.81489181924553	-1398.243532245513	-21.38630129408557	-1310.6920479140244
26.77530984610034	6740.337990855745	6832.783619645304	10193.414172408027	9949.793338519175	11896.114749857179	11479.989527387812	13473.167454570708	12901.920532778851	16136.110623615938	15318.907191631513	0.2756995330935301	0.2571541713706956	-23.17307821340364	-1428.7511330191046	-21.731490332778776	-1339.8708096649498
26.93664455723489	6734.682184012795	6827.502270090881	10188.960232514379	9945.648563999725	11892.347303699104	11476.45570529291	13469.98484891129	12898.907209645538	16133.734116586138	15316.621986498136	0.2758937771163437	0.2573319430217274	-23.527419133184594	-1459.3371065785177	-22.072974299953785	-1369.1238173027523
27.098951391163432	6728.959858556039	6822.1560905749475	10184.430120620444	9941.43075750999	11888.499956984306	11472.84546571825	13466.71856332237	12895.814009771113	16131.266243046623	15314.24989591958	0.276089368261606	0.2575109427812872	-23.87793552104995	-1490.001159382984	-22.410773365409113	-1398.450780056417
27.26223620541477	6723.170824020815	6816.744894948534	10179.823629705068	9937.139723222173	11884.572506390175	11469.158616097384	13463.36839659791	12892.640742149752	16128.706797401577	15311.790724615776	0.27628631699855627	0.25769118013412284	-24.224648249233724	-1520.7429941901937	-22.74490763110225	-1427.8514035274275
27.426504892812353	6717.314890451278	6811.268497524559	10175.140553331581	9932.775265903236	11880.564749374334	11465.394964636565	13459.934148494822	12889.387216710447	16126.055575272117	15309.244278468894	0.2764846338921917	0.25787266465101943	-24.5675781199825	-1551.562310044188	-23.075397131498903	-1457.3253896720707
27.59176338168682	6711.391868410745	6805.726713086997	10170.380685656266	9928.337190923288	11876.476484184555	11461.554320324523	13456.415619744444	12886.053244328123	16123.312373509762	15306.61036453623	0.2766843296043287	0.2580554059897427	-24.906745865511766	-1582.4588022539392	-23.40226183325285	-1486.8724367721006
27.758017636089992	6705.401568991932	6800.11935689991	10165.543821436504	9923.825304263672	11872.30750986833	11457.636492941874	13452.812612063557	12882.638636834297	16120.476990209398	15303.888791062633	0.27688541489467455	0.25823941389599087	-25.24217214871169	-1613.4321624091826	-23.725521636093617	-1516.4922394622117
27.925273656010095	6699.343803827409	6794.446244716672	10160.6297560392	9919.239412525254	11868.057626282705	11453.641293070732	13449.124928165716	12879.143207028084	16117.549224722645	15301.079367493285	0.27708790062190947	0.2584246982043627	-25.573877563132555	-1644.4820783645846	-24.045196372826467	-1546.1844887067564
28.09353747758831	6693.218385100018	6788.707192789153	10155.63828544899	9914.579322936592	11863.72663410395	11449.56853210426	13445.35237177241	12875.566768687	16114.528877671006	15298.181904486275	0.27729179774478907	0.2586112688393353	-25.90188263348682	-1675.6082342392765	-24.361305809623445	-1575.9488717969507
28.2628151733366	6687.025125553483	6782.902017877045	10150.569206276634	9909.844843362207	11859.314334837367	11445.41802225628	13441.494747624407	12871.909136577957	16111.415750959217	15295.196213925403	0.2774971173232591	0.25879913581625796	-26.226207815285306	-1706.8103103800677	-24.673869645899686	-1605.7850723192096
28.43311285235687	6680.76383850309	6777.030537257288	10145.42231576742	9905.035782310937	11854.820530827166	11441.189576570994	13437.55186149313	12868.170126468325	16108.209647788684	15292.122108933016	0.27770387051958195	0.25898830924235594	-26.546873495841282	-1738.0879834000953	-24.98290751507011	-1635.6927701872773
28.604436660561465	6674.434337846347	6771.092568733377	10140.197411809366	9900.151948944018	11850.245025266082	11436.883008932431	13433.523520191802	12864.349555136703	16104.910372670609	15288.959403882584	0.2779120685994836	0.2591787993177502	-26.86389999430685	-1769.4409261588007	-25.288438984774984	-1665.6716416259296
28.77679278089485	6668.036438073864	6765.08793064496	10134.894292941688	9895.193153083505	11845.587622205334	11432.498134074242	13429.409531586945	12860.447240384101	16101.517731439557	15285.7079144117	0.2781217229333116	0.259370616336489	-27.17730756158562	-1800.8688077377155	-25.59048355674895	-1695.7213591472246
28.950187433556945	6661.569954280253	6759.016441877347	10129.512758363126	9890.159205220498	11840.848126564388	11428.034767589286	13425.209704609682	12856.46300104488	16098.03153126681	15282.367457434835	0.27833284499721056	0.2595637706875927	-27.487116380965745	-1832.3712934553623	-25.8890606672212	-1725.841591553297
29.124626876227456	6655.034702175143	6752.8779218711725	10124.052607940344	9885.049916523465	11836.026344140819	11423.492725939392	13420.923849267183	12852.39665699787	16094.451580673855	15278.937851156283	0.2785454463743135	0.2597582728561145	-27.79334656844003	-1863.9480448733084	-26.184189687552134	-1756.0320039577782
29.30011740429177	6648.430498094196	6746.672190632	10118.513642216205	9879.865098846427	11831.122081620058	11418.871826464854	13416.551776653918	12848.248029177277	16090.777689545703	15275.41891508286	0.2787595387559475	0.25995413342421464	-28.096018172538606	-1895.5987197621725	-26.47588992373494	-1786.2922577331774
29.476665351068124	6641.757159010417	6740.399068740263	10112.895662418332	9874.60456473751	11826.135146585431	11414.171887394454	13412.093298963331	12844.016939584106	16087.00966914465	15271.810470037246	0.27897513394285695	0.2601513630722475	-28.395151174678176	-1927.3229721039534	-26.764180617079546	-1816.622010532301
29.654277088036206	6635.014502545337	6734.058377360891	10107.19847046736	9869.268127446978	11821.065347527885	11409.392727854844	13407.54822949912	12839.703211296886	16083.147332123635	15268.112338170475	0.2791922438464445	0.26034997257986403	-28.690765489911428	-1959.1204521190375	-27.04908094484199	-1847.0209163106047
29.832959025067048	6628.202346980384	6727.649938253335	10101.42186898535	9863.855600935714	11815.912493855882	11404.534167880456	13402.9163826867	12835.306668483043	16079.190492539798	15264.32434297521	0.2794108804900243	0.26054997282713	-28.982880966592347	-1990.9908062298782	-27.33061001947499	-1877.4886252623983
30.0127176106544	6621.320511268396	6721.1735737815125	10095.565661304252	9858.36679988353	11810.676395905335	11399.59602842323	13398.197574084812	12830.82713641003	16075.138965868175	15260.446309298719	0.2796310560100991	0.2607513747956597	-29.271517386936466	-2022.9336770768277	-27.608786889762996	-1908.024783867877
30.193559332147448	6614.3688150451	6714.629106923797	10089.629651474186	9852.801539697402	11805.3568649494	11394.578131362254	13393.39162039684	12826.264441456355	16070.992569015136	15256.478063355764	0.27985278265764774	0.26095418956976046	-29.556694467191846	-2054.9487035092898	-27.88363054070578	-1938.6290348707698
30.37549071598484	6607.347078640829	6708.016361283195	10083.613644271954	9847.159636519915	11799.953713208468	11389.480299513618	13388.498339482487	12821.618411122945	16066.751120332197	15252.419432741852	0.2800760727994345	0.26115842833759967	-29.838431857679097	-2087.0355205703527	-28.15515989355481	-1969.3010172648355
30.55851832793038	6600.255123092249	6701.335161097483	10077.5174452094	9841.440907237513	11794.466753860032	11384.302356640146	13383.517550369254	12816.888874044238	16062.414439629605	15248.27024644622	0.2803009389193355	0.2613641023923815	-30.116749143460765	-2119.193759523798	-28.423393806453532	-2000.0403663106263
30.742648773309874	6593.092770154187	6694.585331249465	10071.340860541774	9835.64516948885	11788.895801048546	11379.044127461124	13378.44907326393	12812.075659999397	16057.982348189968	15244.03033486492	0.28052739361968154	0.26157122313354136	-30.391665844228555	-2151.4230478294194	-28.688351074426464	-2030.8467135229148
30.92788869724955	6585.859842311609	6687.766697277303	10065.083697276195	9829.772241673134	11783.240669895404	11373.705437662124	13373.292729564246	12807.178599923613	16053.454668782068	15239.699529814028	0.28075544962262206	0.26177980206796064	-30.663201414692594	-2183.723009149544	-28.950050429655676	-2061.719686668832
31.114244784915854	6578.556162791633	6680.879085384917	10058.745763180003	9823.821942958444	11777.501176508784	11368.286113904738	13368.048341870359	12802.197525919279	16048.831225674501	15235.277664542746	0.28098511977150453	0.2619898508111908	-30.931375244952505	-2216.0932633620687	-29.208510541855503	-2092.6589097781107
31.30172376175672	6571.181555575674	6673.922322452419	10052.326866789128	9817.79409329002	11771.677137993553	11362.785983836342	13362.71573399643	12797.132271267219	16044.111844649413	15230.76457374651	0.2812164170322759	0.2622013810886989	-31.196206660231837	-2248.5334265180863	-29.46375001805427	-2123.664003105834
31.4903323937443	6563.7358454117875	6666.896236046766	10045.826817416631	9811.688513398738	11765.768372461327	11357.204876100031	13357.294730982403	12791.982670438167	16039.296353016472	15226.160093580442	0.28144935449490177	0.26241440473713074	-31.45771492176209	-2281.043110893108	-29.71578740340192	-2154.7345831766725
31.68007748761912	6556.218857826851	6659.800654432222	10039.245425160852	9805.505024809201	11759.774699040108	11351.542620344148	13351.78515910528	12786.748559103722	16034.3845796263	15221.464061672179	0.281683945374805	0.2626289337055881	-31.715919226910046	-2313.62192497449	-29.964641181304614	-2185.8702627737075
31.870965891135747	6548.630419139175	6652.635406581182	10032.582500913972	9799.243449848243	11753.69593788442	11345.799047232276	13346.186845891001	12781.429774147893	16029.376354884578	15216.676317135409	0.2819202030143256	0.2628449800569253	-31.970838708555675	-2346.2694734074175	-30.21032977287905	-2217.0706508867443
32.063004493309954	6540.970356471048	6645.4003221849525	10025.83785637041	9792.903611653248	11747.53191018522	11339.973988453045	13340.49962012607	12776.02615367841	16024.271510765888	15211.796700583116	0.28215814088419855	0.2630625559690642	-32.22249243664919	-2378.9853570819832	-30.45287153834215	-2248.3353527910076
32.25620022466719	6533.23849776132	6638.095231664487	10019.011304035	9786.485334180285	11741.282438179576	11334.067276729706	13334.723311868927	12770.53753703781	16019.069880827248	15206.825054140594	0.2823977725850542	0.2632816737363265	-32.47089941765444	-2411.769173084758	-30.69228477654542	-2279.6639699987136
32.45056005749291	6525.434671778308	6630.719966181466	10012.102657231575	9779.988442212625	11734.947345160843	11328.078745830186	13328.857752461905	12764.963764815038	16013.771300222359	15201.761221459072	0.2826391118489394	0.26350234577078385	-32.7160785948945	-2444.620514706243	-30.928587725316902	-2311.0561002697796
32.64609100608406	6517.558708132566	6623.274357649167	10005.111730111099	9773.412761368832	11728.52645548829	11322.008230576615	13322.90277454256	12759.304678856508	16008.375605715113	15196.60504772868	0.28288217254085835	0.263724584603628	-32.95804884883182	-2477.53897144692	-31.161798561704927	-2342.5113376155496
32.84280012700226	6509.610437290031	6615.758238743702	9998.038337660239	9766.758118111251	11722.019594597252	11315.855566855367	13316.858212055628	12753.560122277711	16002.88263569386	15191.356379692104	0.2831269686603367	0.26394840288655974	-33.19682899720647	-2510.524129010737	-31.391935402101808	-2374.029272288084
33.040694519328454	6501.58969058503	6608.171442915086	9990.882295709498	9760.024339754124	11715.426589008785	11309.620591626628	13310.723900264411	12747.72993947434	15997.292230185005	15186.015065657657	0.28337351434300584	0.26417381339319573	-33.43243779550903	-2543.5755693283863	-31.619016302709497	-2405.6094908025116
33.239781324919136	6493.496300233602	6600.513804398558	9983.643420941675	9753.211254471966	11708.747266339698	11303.303142934325	13304.499675762632	12741.813976133795	15991.60423086714	15180.580955512818	0.2836218238622123	0.26440082902049744	-33.66489393692609	-2576.69287054101	-31.84305925951412	-2437.2515759211965
33.44006772866406	6485.330099346787	6592.785158225888	9976.321530900072	9746.318691307742	11701.981455312305	11296.903059915783	13298.185376485937	12735.812079246412	15985.818481084845	15175.05390073745	0.28387191163064535	0.26462946279021676	-33.89421605286407	-2609.87560702255	-32.06408220873709	-2468.9551066718996
33.64156095874556	6477.090921944147	6584.985340236828	9968.916443996837	9739.346480181159	11695.128985764322	11290.420182811553	13291.780841723637	12729.724097116909	15979.934825862703	15169.43375441726	0.28412379220199235	0.2648597278503662	-34.120422712854634	-2643.1233493601903	-32.28210302675507	-2500.719658330083
33.84426828689945	6468.778602967346	6577.114187090628	9961.427979521248	9732.294451896894	11688.189688658727	11283.854352975168	13285.285912130372	12723.549879375723	15973.953111919269	15163.7203712572	0.28437748027261456	0.26509163747670467	-34.34353242509678	-2676.435664386954	-32.497139530623826	-2532.5448024426587
34.04819702867729	6460.392978293842	6569.171536277611	9953.855957647906	9725.16243815277	11681.1633960935	11277.205412882835	13278.700429737666	12717.289276990343	15967.873187680934	15157.913607594783	0.28463299068324643	0.2653252050742493	-34.56356363647137	-2709.8121151663363	-32.7092094782638	-2564.430106832646
34.25335454371064	6451.933884750773	6561.157226130867	9946.20019944507	9717.950271547958	11674.04994131154	11270.47320614318	13272.024237965721	12710.942142276654	15961.69490329606	15152.013321413506	0.2848903384207218	0.26556044417880437	-34.78053473277396	-2743.252260999754	-32.91833056825635	-2596.3751355670393
34.45974823597649	6443.401160128886	6553.0710958381	9938.460526882813	9710.657785591267	11666.849158710382	11263.657577507101	13265.257181634963	12704.508328910451	15955.418110648832	15146.019372356446	0.2851495386197214	0.2657973684585136	-34.99446403900947	-2776.755657439586	-33.12452044058955	-2628.3794490052387
34.66738555406454	6434.794643196667	6544.912985453382	9930.636762841292	9703.284814709137	11659.560883852047	11256.75837287726	13258.399106977766	12697.98769193857	15949.042663373368	15139.93162173939	0.2854106065645466	0.26603599171543535	-35.205369819610496	-2810.3218562933616	-33.32779667662544	-2660.4426037832163
34.87627399144595	6426.1141737145235	6536.682735909246	9922.728731118863	9695.831194253968	11652.184953472733	11249.77543931802	13251.449861650033	12691.38008779049	15942.568416867614	15133.749932564575	0.2856735576909206	0.2662763278871385	-35.41327027884108	-2843.95040564565	-33.5281767993838	-2692.564152823761
35.086421086743854	6417.359592449132	6528.38018902859	9914.73625644025	9688.296760512047	11644.721205492542	11242.70862506488	13244.4092947428	12684.685374289425	15935.995228307343	15127.474169533825	0.28593840758781075	0.2665183910483215	-35.61818356048025	-2877.640849824529	-33.72567827368039	-2724.7436453383416
35.29783442400536	6408.530741188017	6520.005187536991	9906.659164464805	9680.681350711871	11637.169479025359	11235.557779534409	13237.277256794043	12677.903410663966	15929.322956660364	15121.104199062314	0.28620517199928114	0.2667621954124557	-35.82012774846589	-2911.3927294416353	-33.92031850622152	-2756.9806268247776
35.51052163297529	6399.627462754063	6511.557575074826	9898.49728179448	9672.984803032072	11629.529614388366	11228.322753333696	13230.053599800101	12671.034057559205	15922.551462700294	15114.639889291777	0.2864738668263702	0.26700775533345006	-36.01912086736047	-2945.2055814196356	-34.1121148463244	-2789.2746391091496
35.72449038937153	6390.649601020305	6503.037196209649	9890.25043598195	9665.206956609509	11621.801453111782	11221.003398270044	13222.738177227333	12664.077177048135	15915.680609020654	15108.081110104029	0.28674450812899543	0.2672550853073412	-36.215180881943525	-2979.0789389507845	-34.30108458554241	-2821.6252203108743
35.93974841516195	6381.597000924873	6494.443896448664	9881.918455538766	9657.347651547365	11613.984837948572	11213.599567360632	13215.330844023814	12657.032632643044	15908.710260048969	15101.427733134498	0.2870171121278856	0.2675041999740072	-36.408325697626424	-3013.0123315295205	-34.487244957956136	-2854.0319048580714
36.15630347884324	6372.469508486002	6485.777522251251	9873.501169943329	9649.406728923133	11606.07961288406	11206.11111484211	13207.83145663087	12649.900289306835	15901.640282060756	15094.67963178567	0.28729169520654146	0.26775511411890707	-36.598573161001696	-3047.0052849743515	-34.67061314074817	-2886.4942235173658
36.374163395721176	6363.266970817204	6477.037921041586	9864.998409648908	9641.384030796573	11598.085623145469	11198.5378961801	13200.239872994625	12642.680013464269	15894.470543193489	15087.83668124048	0.28756827391322365	0.26800784267484234	-36.78594105990851	-3081.0573214404285	-34.851206254275894	-2919.0117034022696
36.59333602819267	6353.989236142587	6468.224941221381	9856.410006091579	9633.27940021765	11590.002715211507	11190.879768078772	13192.555952577533	12635.371673013287	15887.200913460596	15080.898758475774	0.28784686496297107	0.26826240072374846	-36.97044712328716	-3115.167959395796	-35.029041361896816	-2951.5838679429144
36.813829286029524	6344.636153812412	6459.33843218281	9847.735791698313	9625.092681234575	11581.830736822028	11183.136588490477	13184.779556370098	12627.975137336432	15879.831264765671	15073.865742275952	0.2881274852396476	0.2685188034985087	-37.152109021815704	-3149.3367136660963	-35.20413547064163	-2984.2102369354106
37.03565112666392	6335.20757431861	6450.378244321358	9838.975599894726	9616.823718901554	11573.569536987368	11175.308216625077	13176.910546902172	12620.490277311934	15872.361470916225	15066.737513246158	0.28841015179801827	0.26877706638479465	-37.330944368059136	-3183.5630954415537	-35.376505531290604	-3016.8903265455738
37.25880955547555	6325.703349310652	6441.344229048962	9830.12926511309	9608.472359286772	11565.218965997978	11167.394512959565	13168.948788254664	12612.91696532514	15864.79140763791	15059.513953825975	0.2886948818658586	0.2690372049229354	-37.50697071632021	-3217.8466122639365	-35.54616843826807	-3049.623649287969
37.483312626080554	6316.1233316114785	6432.236238807192	9821.196622800175	9600.038449480213	11556.778875433836	11159.39533924749	13160.89414607099	12605.25507527975	15857.120952588477	15052.194948302817	0.28898169284609115	0.26929923480981255	-37.68020556339616	-3252.186768081039	-35.71314103033728	-3082.409714082256
37.70916844062219	6306.467375233532	6423.054127080466	9812.17750942497	9591.521837601375	11548.249118173782	11151.310558528296	13152.746487568438	12597.504482608958	15849.349985371668	15044.780382825278	0.2892706023189548	0.2695631719007834	-37.85066634851319	-3286.5830632355064	-35.877440090593154	-3115.2480262415484
37.93638515006311	6296.735335395083	6413.797748409506	9803.071762486567	9582.922372807121	11539.629548404995	11143.140035136788	13144.50568154975	12589.665064286763	15841.478387551339	15037.270145416705	0.28956162804420665	0.2698290322116312	-38.01837045337743	-3321.034994473215	-36.03908234645496	-3148.1380874784663
38.164970954479706	6286.927068536625	6404.466958404851	9793.879220521869	9574.239905299388	11530.920021632292	11134.883634712483	13136.171598414528	12581.736698839162	15833.506042665402	15029.664125988604	0.28985478796335734	0.27009683192054584	-38.183335202633316	-3355.5420549712144	-36.1980844701211	-3181.079395921901
38.39493410335793	6277.042432337456	6395.061613760468	9784.599723113275	9565.474286332872	11522.120394687434	11126.541224208924	13127.74411017062	12573.719266355336	15825.432836239801	15021.962216354068	0.29015010020193743	0.2703665873701326	-38.34557786398	-3390.1037343521602	-36.35446307870734	-3214.0714461416937
38.626282895891045	6267.081285732448	6385.581572267506	9775.233110896366	9556.625368222665	11513.230525738383	11118.112671902958	13119.2230904455	12565.612648498784	15817.258655802472	15014.16431024119	0.2904475830717957	0.2706383150694501	-38.50511564837507	-3424.7195186936297	-36.50823473439959	-3247.113729147706
38.859025681279114	6257.0434889289745	6376.026692828191	9765.779225567525	9547.693004351911	11504.25027429854	11109.59784740403	13110.608414497674	12557.41672851852	15808.983390897332	15006.270303306534	0.2907472550734382	0.2709120316960787	-38.66196571026012	-3459.388890551869	-36.65941594470132	-3280.205732413102
39.09317085903034	6246.928903423991	6366.396835469778	9756.23790989147	9538.67704917931	11495.17950123587	11100.996621663338	13101.899959227936	12549.13139126012	15800.606933098148	14998.280093148447	0.2910491348983952	0.2711877540982201	-38.81614514774628	-3494.111328974832	-36.80802316260815	-3313.3469398836605
39.328726879264174	6236.7373920213495	6356.691861358715	9746.609007708854	9529.577358246715	11486.0180687821	11092.30886698309	13093.097603190745	12540.75652317692	15792.129176022569	14990.193579320567	0.2913532414316261	0.2714654992968287	-38.967671002719726	-3528.886309512425	-36.95407278669154	-3346.5368319884874
39.56570224301631	6226.468818849253	6346.911632814876	9736.892363943716	9520.393788186582	11476.765840541762	11083.534457025598	13084.201226605473	12532.29201234101	15783.550015345985	14982.01066334514	0.2916595937539619	0.2717452844877704	-39.1165602612964	-3563.713304256089	-37.097581161553535	-3379.7748856735416
39.80410550254544	6216.123049377868	6337.056013325908	9727.087824610882	9511.126196729378	11467.422681501199	11074.673266822352	13075.210711367583	12523.737748454272	15774.869348815377	14973.731248726363	0.2919682111445811	0.2720271270440199	-39.26282985380385	-3598.591781838797	-37.238564577772195	-3413.0605743974447
40.04394526164196	6205.699950437207	6327.124867561797	9717.195236823422	9501.77444271103	11457.98845803761	11065.725172783146	13066.12594105993	12515.093622859482	15766.087076263299	14965.355240963849	0.2922791130835259	0.2723110445178868	-39.40649665487581	-3633.521207445767	-37.37703927214898	-3446.393368157558
40.28523017593832	6195.199390235153	6317.118061389464	9707.214448799989	9492.338386080217	11448.463037927982	11056.690052705018	13056.946800963937	12506.359528551204	15757.20309962175	14956.88254756583	0.2925923192542538	0.27259705464327516	-39.547577484085195	-3668.5010428726673	-37.51302142802888	-3479.772733510472
40.52796895322162	6184.62123837562	6307.035461887579	9697.145309872007	9482.817887905698	11438.846290357866	11047.567785781263	13047.67317807058	12497.53536018681	15748.21732293584	14948.313078062598	0.2929078495462282	0.27288517533797757	-39.68608910582407	-3703.530746520497	-37.6465271753259	-3513.198133584112
40.77217035374772	6173.965365877019	6296.87693736144	9686.987670490995	9473.212810383497	11429.138085930294	11038.358252610293	13038.304961091646	12488.621014097349	15739.129652377793	14939.646744019703	0.2932257240575517	0.27317542470600503	-39.82204822931817	-3738.6097733974457	-37.77757259072314	-3546.6690280935727
41.017843190557436	6163.231645190911	6286.642357358109	9676.741382235781	9463.523016844185	11419.338296674576	11029.06133520461	13028.842040470783	12479.616388298542	15729.939996260757	14930.883459051374	0.2935459630976312	0.2734678210399492	-39.95547150931452	-3773.737575185951	-37.906173698069324	-3580.1848733760417
41.26499632979458	6152.41995022072	6276.331592681515	9666.406297819478	9453.748371759864	11409.446796054854	11019.676916999446	13019.284308394375	12470.521382501462	15720.648265052385	14922.023138833585	0.29386858718989356	0.27376238282338283	-40.08637554597226	-3808.913600242231	-38.03234646837154	-3613.7451224015094
41.51363869102594	6141.530156340884	6265.944515407901	9655.982271096695	9443.888740751381	11399.463458978906	11010.204882861693	13009.631658802682	12461.335898123538	15711.254371388817	14913.065701117495	0.2941936170745344	0.27405912873329596	-40.21477688482992	-3844.1372935930267	-38.15610681976614	-3647.349224764388
41.763779247563185	6130.562140416072	6255.480998901318	9645.469157070525	9433.94399059533	11389.388161806712	11000.645119098592	12999.883987400757	12452.059838299303	15701.758230088357	14904.01106574264	0.29452107371131314	0.27435807764256664	-40.34069201759485	-3879.4080970175564	-38.27747061826449	-3680.9966267622076
42.0154270267867	6119.515780820572	6244.940917829212	9634.866811899388	9423.91398923089	11379.220782358834	10990.997513466244	12990.041191669192	12442.693107891	15692.159758165024	14894.859154649961	0.2948509782823898	0.2746592486224732	-40.46413738202682	-3914.7254490470514	-38.39645367767298	-3714.6867713909596
42.26859111047143	6108.39095745805	6234.324148178288	9624.17509290399	9413.798605766824	11368.961199924988	10981.261955178317	12980.103170875067	12433.235613499402	15682.45887484234	14885.609891895117	0.2951833521952049	0.2749626609452418	-40.5851293617925	-3950.088784954045	-38.51307175942202	-3748.419098335784
42.523280635114425	6097.18755178147	6223.630567270535	9613.393858574203	9403.597710488351	11358.609295272472	10971.438334914637	12970.069826082807	12423.687263474538	15672.65550156707	14876.263203661698	0.2955182170854027	0.27526833408663404	-40.70368428718575	-3985.497536830604	-38.62734057323905	-3782.193044036627
42.77950479226489	6085.905446813162	6212.8600537792545	9602.522968575695	9393.3111748638	11348.16495065434	10961.526544829512	12959.941060164767	12414.04796792614	15662.749562022625	14866.819018274145	0.2958555948198023	0.2755762877285741	-40.819818435105844	-4020.951133596711	-38.73927577716677	-3816.0080417026766
43.03727282885567	6074.5445271652625	6202.012487745448	9591.562283756717	9382.938871551416	11337.628049817766	10951.52647856027	12949.716777812057	12404.31763873437	15652.740982142815	14857.277266211016	0.2961955074994118	0.2758865417618162	-40.93354802921385	-4056.449001020752	-38.84889297771224	-3849.863521326566
43.29659404753705	6063.1046790602695	6191.087750594235	9580.511666154664	9372.480674405926	11326.998478012134	10941.43803123551	12939.396885545091	12394.49618956023	15642.62969012528	14847.637880117922	0.2965379774624906	0.27619911628865274	-41.044889240125485	-4091.9905617558397	-38.95620773000701	-3883.7589097153395
43.55747780701245	6051.585790351945	6180.085725151539	9569.370979002686	9361.936458485186	11316.276121997207	10931.261099483467	12928.981291724245	12384.583535856154	15632.415616445107	14837.900794820654	0.2968830272876571	0.27651403162566457	-41.15385818568757	-4127.575235371944	-39.06123553807629	-3917.6936305169947
43.81993352237618	6039.987750546357	6169.006295660852	9558.140086736084	9351.306100056583	11305.460870051043	10920.995581440131	12918.469906560278	12374.579594876303	15622.098693868167	14828.065947338055	0.29723067979704765	0.27683130830651304	-41.260470930959855	-4163.202438367531	-39.16399185483169	-3951.667104236316
44.08397066545326	6028.310450823316	6157.849347800316	9546.81885499886	9340.589476603604	11294.552611978099	10910.641376757536	12907.862642124997	12364.484285687142	15611.678857464785	14818.133276895189	0.2975809580595235	0.27715096708477743	-41.364743488597014	-4198.871584222186	-39.26449208244594	-3985.678748278413
44.349598765141174	6016.55378405789	6146.614768699807	9535.407150649899	9329.786466832038	11283.55123911689	10900.198386611642	12897.159412361427	12354.297529177542	15601.156044622872	14808.102724936021	0.2979338853939247	0.2774730289368322	-41.46669181908874	-4234.582083430141	-39.362751572567504	-4019.7279769775923
44.6168274077539	6004.717644842338	6135.302446958377	9523.904841769312	9318.89695067636	11272.4566443479	10889.666513710472	12886.360133094326	12344.019248069215	15590.53019506147	14797.974235136482	0.29828948537238115	0.2777975150647744	-41.56633183077429	-4270.333343518898	-39.45878562631697	-4053.8142016145866
44.88566623736761	5992.801929508197	6123.9122726617425	9512.311797664557	9307.920809305846	11261.268722101155	10879.045662301913	12875.464722040328	12333.649366926786	15579.801250843913	14787.747753417168	0.29864778182366875	0.27812444689939114	-41.66367937995892	-4306.124769078102	-39.55260949446529	-4087.936830442399
45.15612495616904	5980.80653614877	6112.444137400132	9500.627888876661	9296.857925130824	11249.987368363985	10868.335738181715	12864.47309881837	12323.187812168148	15568.969156391337	14777.423227956366	0.299008798836624	0.27845384610317825	-41.75875027118673	-4341.9557617930695	-39.64423837761569	-4122.095268715173
45.42821332480542	5968.731364641757	6100.897934286169	9488.852987186136	9285.708181808615	11238.612480688398	10857.536648701132	12853.385184959658	12312.634512074417	15558.033858495717	14767.000609202676	0.29937256076360724	0.27878573457340416	-41.85156025771357	-4377.825720522087	-39.73368742669845	-4156.28891875851
45.701941162736816	5956.576316672204	6089.27355797301	9476.986965618886	9274.471464249475	11227.143958198478	10846.648302774573	12842.20090391775	12301.989396799923	15546.995306333027	14756.479849887672	0.2997390922240255	0.2791201344452193	-41.94212504121606	-4413.734041277319	-39.82097174266528	-4190.517179948278
45.97731834859046	5944.341295755839	6077.570904672782	9465.029698452201	9263.147658622587	11215.581701597828	10835.670610887333	12830.920181078709	12291.252398382367	15535.853451476556	14745.860905038797	0.3001084181079066	0.27945706809481985	-42.030460272064374	-4449.680117270909	-39.90610637682039	-4224.779448756715
46.25435482051728	5932.0262072625865	6065.789872175109	9452.981061220433	9251.736652361775	11203.92561317674	10824.603485103018	12819.542943770952	12280.42345075261	15524.608247909895	14735.143731991893	0.3004805635795337	0.27979655814265714	-42.116581549857074	-4485.663338991348	-39.989106331249786	-4259.075118819252
46.533060576550575	5919.630958440399	6053.930359865888	9440.840930720655	9240.238334171177	11192.175596819237	10813.446839070924	12808.069121275044	12269.502489744484	15513.259652039886	14724.328290403719	0.30085555408113324	0.2801386274566987	-42.20050442326101	-4521.683094206266	-40.06998655871212	-4293.403580935905
46.813445674966815	5907.155458439469	6041.9922687463295	9428.609185018324	9228.652594030935	11180.331558010224	10802.200588033447	12796.498644833604	12258.48945310466	15501.807622709754	14713.414542264634	0.30123341533662595	0.28048329915574266	-42.282244390142296	-4557.738767997827	-40.148761962766	-4327.764223101549
47.09552023464871	5894.599618336691	6029.975501452199	9416.285703452773	9216.979323202695	11168.39340384236	10790.864648833318	12784.831447660985	12247.384280502336	15490.252121212005	14702.40245191106	0.3016141733554355	0.2808305966127822	-42.36181689801742	-4593.829742827453	-40.225447398159304	-4362.156430565752
47.37929443545016	5881.963351160436	6017.879962273253	9403.87036664257	9205.218414235007	11156.361043022842	10779.438939920685	12773.067464952836	12236.186913538813	15478.593111301223	14691.291986037882	0.30199785443635785	0.28118054345842497	-42.439237344053254	-4629.955398566555	-40.30005767087641	-4396.579585857689
47.66477851856398	5869.246571915708	6005.705557172983	9391.363056490902	9193.369760968706	11144.234385880163	10767.923381360235	12761.206633895717	12224.897295757135	15466.830559206981	14680.0831137109	0.30238448517149236	0.2815331635843677	-42.51452107521618	-4666.115112530068	-40.37260753829469	-4431.033068819903
47.951982786891236	5856.44919760957	5993.452193808523	9378.763656190742	9181.433258542122	11132.013344370673	10756.317894838081	12749.248893676518	12213.515372651507	15454.964433646548	14668.77580637914	0.3027740924502387	0.281888481146924	-42.58768338853406	-4702.308259527665	-40.44311170937726	-4465.516256653937
48.24091760541319	5843.571147276962	5981.119781550865	9366.072050230023	9169.408803396236	11119.697832085092	10744.622403668662	12737.19418549186	12202.041091676763	15442.994705837637	14657.37003788718	0.30316670346335367	0.28224652057061217	-42.65873953121627	-4738.53421190707	-40.511584844814934	-4500.028523951769
48.53159340156531	5830.612342006826	5968.708231505294	9353.288124396633	9157.296293279725	11107.28776425485	10732.836832801457	12725.042452557358	12190.47440225766	15430.921349510996	14645.86578448735	0.3035623457070777	0.28260730655179656	-42.72770470087562	-4774.79233960202	-40.57804155726262	-4534.5692427488975
48.82402066561362	5817.5727049686	5956.217456532076	9340.41176578333	9145.095627253873	11094.783057758343	10720.961108827612	12712.7936401168	12178.815255798114	15418.744340923007	14634.263024851902	0.30396104698732584	0.28297086406239114	-42.79459404553563	-4811.082010157406	-40.64249641132119	-4569.1377825413365
49.11820995103327	5804.45216143912	5943.647371267471	9327.442862792655	9132.806705697489	11082.183631127136	10708.995159986565	12700.447695451345	12167.06360569047	15406.463658868273	14622.561740085226	0.3043628354239453	0.2833372183536207	-42.859422664088925	-4847.4025888131	-40.704963923970354	-4603.73351035919
49.41417187488941	5791.250638829743	5930.997892144873	9314.381305141482	9120.429430311491	11069.489404551794	10696.938916172287	12688.004567888323	12155.219407324383	15394.079284691872	14610.761913735709	0.30476773945504676	0.2837063949598432	-42.92220560629357	-4883.753438528627	-40.76545856459779	-4638.355790794129
49.71191711822035	5777.968066714051	5918.2689374164	9301.226983865792	9107.963704123667	11056.700299887945	10684.792308939761	12675.46420881035	12143.282618096004	15381.591202301935	14598.863531807907	0.305175787841401	0.28407841970243475	-42.982957872733095	-4920.133920010179	-40.82399475494458	-4673.003986020805
50.01145642642306	5764.604376855796	5905.460427174665	9287.979791325139	9095.40943149314	11043.816240661978	10672.55527151112	12662.826571664062	12131.253197416823	15368.999398181906	14586.866582774448	0.30558700967090985	0.28445331869373763	-43.04169441540944	-4956.543391806539	-40.88058686963632	-4707.6774558802135
50.3128006096408	5751.159503237256	5892.572283374824	9274.639621206985	9082.766518114742	11030.837152076598	10660.227738781687	12650.091611968766	12119.131106722434	15356.303861402695	14574.771057587803	0.30600143436315164	0.2848311183410708	-43.09843013763748	-4992.9812103342265	-40.93524923613222	-4742.375557903666
50.61596054315354	5737.633382088047	5879.604429856976	9261.206368531075	9070.034871023343	11017.762961016408	10647.809647325985	12637.259287325127	12106.91630948133	15343.504583634949	14562.576949692188	0.3064190916739967	0.2852118453508087	-43.153179894205095	-5029.4467299208045	-40.98799613489609	-4777.0976473598275
50.9209471677702	5724.025951914288	5866.556792368818	9247.679929653554	9057.214398597991	11004.593596053212	10635.300935403524	12624.329557423607	12094.60877120348	15330.601559161087	14550.284255035225	0.3068400117003036	0.2855955267325254	-43.205958491718775	-5065.939302884042	-41.03884179968372	-4811.843077315949
51.22777149022361	5710.337153528188	5853.429298588615	9234.060202271028	9044.30501056596	10991.328987451207	10622.701542964518	12611.30238405284	12082.20845944885	15317.594784887295	14537.892972079611	0.30726422488468935	0.2859821898032061	-43.2567806885163	-5102.458279554732	-41.08780041743739	-4846.611198659288
51.53644458356769	5696.566930078132	5840.221878148542	9220.347085424595	9031.306618006756	10977.96906717216	10610.011411655532	12598.177731108011	12069.715343835916	15304.484260355579	14525.403101814789	0.3076917620203788	0.28637186219152827	-43.30566119503419	-5139.003008355852	-41.13488612868605	-4881.401360171847
51.84697758757708	5682.715227079065	5826.934462658235	9206.54047950353	9018.219133355831	10964.513768880182	10597.230484824824	12584.955564598858	12057.129396049872	15291.269987755453	14512.814647768315	0.30812265425613755	0.2867645718422132	-43.35261467391683	-5175.572835855652	-41.18011302767991	-4916.212908578571
52.15938170914916	5668.781992443462	5813.5669857287785	9192.640286249127	9005.04247040833	10950.963027946642	10584.358707527734	12571.63585265785	12044.450589850934	15277.951971935854	14500.1276160174	0.30855693310128	0.2871603470204517	-43.397655740151095	-5212.167106812121	-41.22349516243776	-4951.04518858809
52.47366822270851	5654.76717651264	5800.119382996963	9178.646408758183	8991.776544322633	10937.316781454683	10571.396026531818	12558.21856554801	12031.678901082398	15264.530220416716	14487.34201520021	0.308994630430768	0.2875592163163972	-43.440798961113614	-5248.785164229106	-41.265046534816065	-4985.897542934399
52.789848470613855	5640.670732088649	5786.591592149971	9164.558751486604	8978.42127162386	10923.574968203868	10558.342390322017	12544.70367567088	12018.814307678791	15251.004743400774	14474.457856527297	0.3094357784903878	0.28796120864974173	-43.482058856941876	-5285.426349432208	-41.304781100930995	-5020.769312460208
53.107933863567155	5626.492614466488	5772.983552950266	9150.377220252578	8964.97657020705	10909.737528714291	10545.197749105359	12531.09115757401	12005.856789673553	15237.375553784828	14461.475153792557	0.3098804099020197	0.28836635327436005	-43.52144990069064	-5322.090002134908	-41.34271277124208	-5055.659836165374
53.42793588102576	5612.232781466926	5759.295207261001	9136.101722239911	8951.442359340448	10895.804405230883	10531.962054815873	12517.380987958628	11992.80632920699	15223.642667171353	14448.393923384536	0.310328557668989	0.28877467978303617	-43.558986518215534	-5358.77546046325	-41.37885541045034	-5090.568451231113
53.74986607161648	5597.891193469787	5745.526499071719	9121.73216600109	8937.818559668513	10881.775541727378	10518.635261119156	12503.57314568708	11979.662910533887	15209.806101879793	14435.214184297429	0.3107802551815138	0.28918621811226586	-43.594683088635065	-5395.482061056187	-41.413222837963986	-5125.494493116159
54.073736053552395	5583.467813447679	5731.677374524412	9107.268461460208	8924.105093214788	10867.650883910112	10505.217323416804	12489.667611790037	11966.426520031031	15195.865878957778	14421.935958141961	0.3112355362222368	0.28960099854714216	-43.62855394433791	-5432.209139112616	-41.44582882787472	-5160.437295592157
54.399557515052166	5568.96260700033	5717.7477819400365	9092.710519915845	8910.301883384736	10853.43037922174	10491.708198850782	12475.664369473767	11953.09714620472	15181.822022192333	14408.55926915636	0.3116944349718583	0.2900190517263222	-43.660613371066574	-5468.956028447254	-41.47668710907601	-5195.396190798841
54.727342214761876	5554.375542389394	5703.737671845382	9078.058254043779	8896.408854968351	10839.11397684474	10478.107846307566	12461.563404127148	11939.674779698034	15167.674558120943	14395.084144217084	0.3121569860148574	0.2904404086470741	-43.69087560834305	-5505.722061588429	-41.50581136566507	-5230.370509333676
55.057101982179326	5539.706590573752	5689.646997000296	9063.311577899442	8882.425934142566	10824.701627704619	10464.41622642205	12447.364703328418	11926.15941329795	15153.423516042367	14381.510612849412	0.31262322434531303	0.29086510067041593	-43.719354849336014	-5542.50656981091	-41.533215236793694	-5265.359580278629
55.38884871808102	5524.955725245507	5675.47571242546	9048.470406920518	8868.353048473742	10810.193284473251	10450.63330158155	12433.06825685215	11912.55104194255	15139.06892802776	14367.83870723823	0.31309318537282316	0.2912931595263335	-43.74606524117007	-5579.308883227874	-41.558912316901115	-5300.362731273053
55.722594394951685	5510.122922866316	5661.2237754304315	9033.534657929044	8854.190126919737	10795.588901571602	10436.759035929323	12418.674056675636	11898.84966272781	15124.610828931105	14354.068462238354	0.3135669049285297	0.29172461731909344	-43.77102088504034	-5616.128330849111	-41.58291615604139	-5335.379288596101
56.058351057416104	5495.208162704549	5646.891145642242	9018.504249133768	8839.937099832026	10780.888435172757	10422.793395368146	12404.182096985527	11885.055274914468	15110.049256400212	14340.199915385007	0.314044419271231	0.2921595065326424	-43.79423583625248	-5652.9642406436615	-41.60524025975428	-5370.408577201888
56.39613082267415	5480.211426872825	5632.477785034381	9003.37910013202	8825.5938989576	10766.091843204335	10408.73634756366	12389.592374184	11871.167879934685	15095.384250887011	14326.233106904136	0.31452576509361574	0.2925978600360986	-43.81572410460831	-5689.815939639928	-41.62589808935627	-5405.449920798885
56.7359458809379	5465.132700366232	5617.983657956244	8988.159131911656	8811.160457440703	10751.199085350963	10394.587861947508	12374.904886895032	11857.18748139855	15080.615855658114	14312.168079722596	0.3150109795285982	0.293039711089339	-43.835499654385785	-5726.682753976202	-41.64490306213338	-5440.502641925355
57.07780849587155	5449.971971101155	5603.4087311630565	8972.844266852748	8796.636709824417	10736.21012305646	10380.347909720318	12360.119635970286	11843.114085100467	15065.744116805092	14298.004879478236	0.31550010015575447	0.2934850933486807	-43.85357640458278	-5763.5640089917	-41.66226855142668	-5475.566062010126
57.42173100503407	5434.729229954699	5588.752973846252	8957.434428729188	8782.022592052115	10721.124919525822	10366.016463854505	12345.236624495014	11828.947699025379	15050.76908325469	14283.743554529889	0.31599316500788077	0.29393404087265873	-43.86996822894616	-5800.459029284073	-41.67800788673594	-5510.639501435915
57.7677258203244	5419.404470804794	5574.01635766438	8941.92954271016	8767.318041468754	10705.943439727103	10351.593499096925	12330.255857793738	11814.688333354894	15035.69080677899	14269.384155967318	0.3164902125776546	0.29438658812790447	-43.884688956137325	-5837.367138791364	-41.69213435382517	-5545.722279605223
58.115805428429454	5403.997690570907	5559.198856774507	8926.329535361432	8752.52299682203	10690.66565039298	10337.078991971339	12315.177343435784	11800.336000473284	15020.509342005396	14254.926737621023	0.3169912818244185	0.29484276999512593	-43.897752370026865	-5874.287660888862	-41.70466119513185	-5580.813715048833
58.465982391274686	5388.508889255404	5544.300447864015	8910.634334646453	8737.6373982632	10675.29152002212	10322.472920780496	12300.001091240561	11785.890714973079	15005.22474642642	14240.3713560717	0.31749641218107794	0.29530262177518957	-43.90917220976007	-5911.219918458955	-41.71560160962326	-5615.913125458173
58.818269346477535	5372.9380699856265	5529.321110183153	8894.843869927396	8722.661187348074	10659.821018880382	10307.775265608427	12284.727113282775	11771.352493660976	14989.83708040951	14225.718070660134	0.31800564356111716	0.2957661791953076	-43.91896216987516	-5948.163233969593	-41.72496875291472	-5651.019827757729
59.172679007803275	5357.285239056645	5514.260825577911	8878.958071965988	8707.59430703754	10644.254119001787	10292.986008322157	12269.35542389743	11756.721355563175	14974.346407206605	14210.96694349644	0.31851901636574154	0.2962334784153339	-43.92713590037238	-5985.1169295487925	-41.7327757377534	-5686.133138230536
59.52922416562417	5341.550405974744	5499.119578523517	8862.976872924268	8692.43670169799	10628.590794189324	10278.105132573348	12253.886039684725	11741.997321930676	14958.752792963804	14196.11803946937	0.31903657149114023	0.2967045560341687	-43.9337070070178	-6022.080327089643	-41.73903563379463	-5721.2523725419305
59.887917687380885	5325.733583501528	5483.897356158561	8846.900206365008	8677.188317101734	10612.83102001535	10263.13262379986	12238.31897951451	11727.180416244564	14943.056306730494	14181.171426255702	0.31955835033587454	0.29717944909627303	-43.93868905139789	-6059.052748320624	-41.74376146785835	-5756.376845832448
60.24877251804685	5309.834787698947	5468.594148319593	8830.728007252277	8661.84910042704	10596.974773822067	10248.068469226939	12222.65426453108	11712.270664220932	14927.257020468902	14166.127174329216	0.32008439480840806	0.2976581950983003	-43.94209555106863	-6096.033514900599	-41.74696622421834	-5791.505872824229
60.6118016805955	5293.8540379748365	5453.209947576344	8814.460211951482	8646.419000258074	10581.022034721404	10232.912657868214	12206.891918157069	11697.268093815697	14911.355009062901	14150.98535696965	0.3206147473347464	0.29814083199584307	-43.94393997983025	-6133.021948518697	-41.7486628445713	-5826.638767873403
60.97701827647021	5277.791357129441	5437.7447492675965	8798.096758229593	8630.897966584738	10564.972783594972	10217.665180526606	12191.031966097784	11682.172735229302	14895.350350327197	14135.746050271639	0.32114945086623004	0.29862739821029294	-43.94423576760164	-6170.017370955553	-41.74886422816053	-5861.774845053675
61.34443548605718	5261.646771402594	5422.198551537605	8781.637585254999	8615.285950802217	10548.827003093642	10202.326029794896	12175.074436345061	11666.984620911202	14879.243125016124	14120.409333153393	0.3216885488874614	0.2991179326358319	-43.94299630074056	-6207.019104192965	-41.74758323199421	-5896.913418249926
61.71406656916102	5245.420310521756	5406.571355373208	8765.082633597314	8599.58290571045	10532.584677636907	10186.895200056142	12159.019359180944	11651.703785564185	14863.033416832395	14104.97528736536	0.3222320854243627	0.29961247464653556	-43.94023492222186	-6244.026470516343	-41.74483267101277	-5932.053801249014
62.085924865483435	5229.112007750808	5390.863164641498	8748.431845226913	8583.788785513278	10516.245793411937	10171.372687483767	12142.866767181105	11636.330266148416	14846.721312435557	14089.443997498549	0.32278010505238364	0.300111064103609	-43.9359649316375	-6281.038792589214	-41.740625318150705	-5967.195307815913
62.46002379510434	5212.721899939792	5375.073986128283	8731.685163514483	8567.903545817613	10499.810338372557	10155.758490041591	12126.616695218365	11620.864101885512	14830.306901450615	14073.815550993066	0.3233326529048607	0.30061374136274843	-43.93019958548393	-6318.05539356987	-41.734973904445724	-6002.337251776131
62.83637685896657	5196.25002757533	5359.203829577116	8714.842533230169	8551.927143632247	10483.27830223769	10140.05260748349	12110.269180465511	11605.305334262237	14813.790276476066	14058.090038146198	0.3238897746815114	0.3011205472816341	-43.922952097105735	-6355.075597183546	-41.72789111930433	-6037.478947127471
63.21499763936286	5179.696434832146	5343.252707729035	8697.903900542893	8535.859537366505	10466.649676489938	10124.255041352822	12093.82426239844	11589.654007034018	14797.1715330924	14042.267552120466	0.3244515166570849	0.3016315232275558	-43.91423563698845	-6392.098727842793	-41.71938961048727	-6072.619708108017
63.59589980042612	5163.061169625219	5327.220636363097	8680.869213019116	8519.700686828848	10449.924454373433	10108.365794981757	12077.281982798648	11573.910166228467	14780.450769869705	14026.348188951682	0.3250179256901793	0.302146711085175	-43.904063333013255	-6429.124110764591	-41.709481984362355	-6107.758849305799
63.979097088622495	5146.3442836630265	5311.107634337498	8663.73841962173	8503.450553225051	10433.10263089178	10092.38487349012	12060.642385755657	11558.073860148388	14763.628088375728	14010.33204755657	0.3255890492321911	0.30266615326442614	-43.89244827024959	-6466.151072024833	-41.698180805997254	-6142.8956857468
64.36460333324754	5129.545832501678	5294.913723631577	8646.511470708741	8487.109099156434	10416.184202805634	10076.312283784262	12043.90551766942	11542.145139374918	14746.70359318357	13994.219229740576	0.3261649353364526	0.3031898927085588	-43.87940349138262	-6503.178938705474	-41.68549859925952	-6178.029532987159
64.75243244692527	5112.665875599907	5278.63892938847	8629.188318031633	8470.676288617691	10399.169168629876	10060.148034555425	12027.071427252182	11526.124056770166	14729.677391879077	13978.00984020522	0.32674563266752116	0.3037179729023242	-43.864941996707785	-6540.207038979279	-41.67144784696029	-6213.159707211424
65.14259842611021	5095.7044763751655	5262.2832799586495	8611.768914733804	8454.15208699473	10382.05752863074	10043.892136278093	12010.140165530342	11510.010667479948	14712.549595068418	13961.703986555642	0.32733119051062887	0.30425043788031053	-43.84907674421993	-6577.2347022106405	-41.656040991023474	-6248.285525336163
65.53511535159264	5078.6617022606	5245.846806944128	8594.253215348652	8437.536461062093	10364.849284822469	10027.544601207825	11993.111785846006	11493.805028935967	14695.320316385178	13945.301779307601	0.3279216587813192	0.3047873322354253	-43.8318206500353	-6614.2612591078505	-41.63929043265307	-6283.406305118697
65.92999738900669	5061.5376247630065	5229.329545243602	8576.641175797497	8420.829378980348	10347.544440963648	10011.105443379032	11975.9863438581	11477.507200858094	14677.989672497306	13928.803331894664	0.32851708803523905	0.305328701127538	-43.81318658819873	-6651.286041785264	-41.62120853230044	-6318.521365229506
66.32725878934137	5044.332319521986	5212.731533098393	8558.932753387555	8404.03081029327	10330.143002553537	9994.574678602441	11958.763897543768	11461.117245256295	14660.557783114276	13912.208760675125	0.32911752947813006	0.3058745902922707	-43.79318739086375	-6688.308383887168	-41.601807609940806	-6353.630025385879
66.72691388945532	5027.04586636993	5196.052812139178	8541.127906809468	8387.140725924695	10312.64497682776	9977.95232446217	11941.444507198994	11444.635226432265	14643.024770993572	13895.518184938644	0.3297230349759879	0.30642504604995435	-43.77183584861086	-6725.327620721888	-41.581099945207825	-6388.731606446672
67.12897711259382	5009.678349393226	5179.293427433704	8523.226596134873	8370.159098175323	10295.050372753913	9961.23840031268	11924.028235439151	11428.061210981014	14625.39076194735	13878.731726912949	0.33033365706539697	0.3069801153147488	-43.74914471044394	-6762.343089366797	-41.5590977774591	-6423.8254305217415
67.53346296890952	4992.229856994468	5162.4534275352835	8505.228782813678	8353.0859007192	10277.359201026738	9944.432927275313	11906.51514719948	11411.39526779202	14607.655884848751	13861.84951177015	0.3309494489640883	0.30753984560392333	-43.725126683928465	-6799.354128780775	-41.53581330592715	-6458.910821075551
67.94038605598601	4974.7004819558515	5145.5328645323225	8487.134429671294	8335.92110860011	10259.571474063137	9927.535928234678	11888.905309735052	11394.63746805039	14589.820271638191	13844.871667633131	0.3315704645816499	0.3081042850473152	-43.6997944353152	-6836.360079929233	-41.5112586898249	-6493.987103038235
68.3497610593647	4957.09032150364	5128.53179409868	8468.943500905594	8318.66469822765	10241.687205996683	9910.547427834617	11871.198792620622	11377.787885237538	14571.884057329278	13827.798325581542	0.33219675853046454	0.3086734823969541	-43.67316058977849	-6873.360285915434	-41.48544604858762	-6529.053602932952
68.7616027530747	4939.399477373809	5111.450275545034	8450.655962083772	8301.316647373149	10223.706412671945	9893.467452473933	11853.395667750163	11360.846595131785	14553.847380014697	13810.629619657744	0.33282838613683263	0.3092474870368708	-43.64523773129076	-6910.354092070367	-41.45838746176378	-6564.109648954589
69.17592600016614	4921.62805587895	5094.288371871292	8432.271780139114	8283.876935165481	10205.62911163855	9876.29603030193	11835.49600933619	11343.813675808766	14535.71038087201	13793.365686872732	0.33346540345229897	0.3098263489930788	-43.61603840301541	-6947.340846118284	-41.4300949693843	-6599.15457112249
69.59274575324658	4903.776167976215	5077.046149819837	8413.79092336738	8266.345542086421	10187.455322144628	9859.033191213355	11817.499893908733	11326.689207641317	14517.473204168871	13776.006667211454	0.33410786726520986	0.31041011894374787	-43.5855751074032	-6984.319898295682	-41.400580572051695	-6634.18770139222
70.01207705502031	4885.843929336647	5059.723679929975	8395.21336142329	8248.722449966051	10169.18506513026	9841.67896684336	11799.407400314036	11309.473273299454	14499.135997268517	13758.552703638428	0.33475583511245116	0.31099884822956325	-43.55386030608133	-7021.290601448854	-41.36985623086548	-6669.208373744972
70.43393503883172	4867.831460415721	5042.321036593348	8376.539065316732	8231.007641977836	10150.81836322042	9824.233390561967	11781.218609713143	11292.165957749887	14480.69891063484	13741.003942102958	0.33540936529143567	0.3115925888642743	-43.52090642025178	-7058.252311201766	-41.337933867809625	-6704.215924344957
70.85833492921113	4849.738886525088	5024.838298110399	8357.768007408751	8213.201102633453	10132.355240717518	9806.696497468203	11762.933605579907	11274.767348255244	14462.162097837187	13723.360531544075	0.3360685168722944	0.3121913935454407	-43.4867258307404	-7095.204386080615	-41.30482536576892	-6739.209691651398
71.2852920424243	4831.566337905746	5007.275546747992	8338.90016140752	8195.3028177775	10113.79572359373	9789.068324384005	11744.55247369893	11257.277534373234	14443.525715555175	13705.622623895517	0.33673334971029856	0.3127953156653868	-43.45133087800059	-7132.146187629318	-41.27054256857991	-6774.189016526798
71.71482178702524	4813.313949802461	4989.632868798145	8319.93550236409	8177.312774581961	10095.13983948292	9771.348909847758	11726.075302163184	11239.696607955357	14424.789923583163	13687.790374090406	0.33740392445852047	0.313404409322347	-43.41473386230791	-7169.077080557123	-41.235097281223716	-6809.15324237803
72.14693966441222	4794.981862539595	4971.910354637883	8300.874006668004	8159.230961540452	10076.387617672199	9753.538294107495	11707.502181371301	11222.024663145485	14405.954884834637	13669.86394006575	0.33808030258072597	0.3140187293318354	-43.37694704401474	-7205.9964328967035	-41.19850126998426	-6844.1017152874265
72.58166126938723	4776.570221598234	4954.108098790288	8281.715652042689	8141.057368462252	10057.53908909302	9735.636519113732	11688.833204024417	11204.261796377965	14387.020765346124	13651.84348276674	0.33876254636450825	0.3146383312382092	-43.33798264349389	-7242.9036161173135	-41.160766262572	-6879.033784144092
73.01900229071879	4758.07917769486	4936.22619998673	8262.460417540886	8122.791986466106	10038.594286312158	9717.643628511982	11670.068465123071	11186.408106375646	14367.987734281358	13633.729166150835	0.33945071893467527	0.31526327132647247	-43.297852841240456	-7279.798005267745	-41.12190394814388	-6913.948800762184
73.45897851170821	4739.5088868613475	4918.264761230367	8243.108283539734	8104.434807973895	10019.553243522048	9699.559667634981	11651.208061963383	11168.46369414761	14348.85596393478	13615.521157191804	0.34014488426688005	0.3158936066342905	-43.256569778213816	-7316.67897915002	-41.081925977528954	-6948.846120027825
73.90160581075892	4720.85951052647	4900.223889860863	8223.659231735832	8085.985826703999	10000.415996530868	9681.384683494438	11632.25209413311	11150.42866298644	14329.62562973507	13597.219625883328	0.34084510720151184	0.3165293949642283	-43.214145555783034	-7353.545920444187	-41.04084396336839	-6983.72510004323
74.34690016194996	4702.131215598893	4882.103697620385	8204.113245140117	8067.445037664485	9981.182582752217	9663.118724772503	11613.200663507461	11132.303118465297	14310.296910248406	13578.824745242564	0.34155145345786475	0.31717069489622435	-43.17059223579781	-7390.398215846857	-40.99866948008457	-7018.58510223683
74.79487763561212	4683.3241745517325	4863.904300720982	8184.470308072691	8048.81243714616	9961.853041194472	9644.761841812931	11594.053874244444	11114.0871684349	14290.869987181584	13560.336691313563	0.34226398964854915	0.3178175658003142	-43.125921840850424	-7427.235256243497	-40.955414064172146	-7053.425491531612
75.24555439890803	4664.438565508582	4845.625819913188	8164.73040615737	8030.088022715244	9942.427412449584	9626.314086611696	11574.81183277987	11095.780923019767	14271.345045384729	13541.75564317024	0.34298278329419896	0.3184700678495726	-43.080146354304816	-7464.056436851155	-40.911089214227104	-7088.245636474108
75.6989467164156	4645.474572331219	4827.268380556137	8144.8935263162875	8011.271793206056	9922.905738681675	9607.77551280746	11555.474647822168	11077.384494614595	14251.72227285404	13523.081782919448	0.3437079028384481	0.3191282620333204	-43.03327772044213	-7500.8611573744565	-40.86570639110141	-7123.0449093843345
76.15507095071504	4626.43238470883	4808.832112688948	8124.959656764191	7992.3637487132655	9903.288063615026	9589.146175671425	11536.042430346643	11058.897997879985	14232.001860734024	13504.315295703522	0.3444394176631972	0.31979221017057896	-42.985327844593485	-7537.648822167423	-40.81927701803397	-7157.82268650434
76.61394356297929	4607.312198248948	4790.317151103628	8104.928787002786	7973.363890584114	9883.574432521826	9570.426132097009	11516.515293589682	11040.321549738117	14212.184003319764	13485.456369702884	0.3451773981041816	0.3204619749237844	-42.93630859322184	-7574.418840388767	-40.77181248073066	-7192.578348139767
77.07558111356816	4588.1142145700105	4771.723635419404	8084.800907814826	7954.2722214103205	9863.764892209356	9551.615440588965	11496.893353042167	11021.655269367908	14192.26889805873	13466.50519613823	0.34592191546681084	0.32113761981276423	-42.88623179405113	-7611.17062616488	-40.72332412753167	-7227.311278819572
77.54000026262605	4568.838641395661	4753.051710158564	8064.576011258226	7935.088745019856	9843.859491006882	9532.714161252225	11477.176726443042	11002.899278199906	14172.256745552557	13447.461969272646	0.3466730420423501	0.3218192092289758	-42.83510923606809	-7647.903598729987	-40.673823269391505	-7262.02086742525
78.00721777068286	4549.485692650808	4734.30152482387	8044.254090660039	7915.813466468546	9823.85827875211	9513.72235578035	11457.365533772207	10984.05369991105	14152.147749558551	13428.326886413499	0.3474308511243836	0.3225068084500387	-42.78295266988789	-7684.617182645481	-40.623321180259154	-7296.706507391762
78.47725049925933	4530.055588559298	4715.473233977367	8023.835140610157	7896.446392031234	9803.761306776942	9494.640087443322	11437.45989724294	10965.118660418602	14131.942116990629	13409.100147913803	0.34819541702561463	0.3232004836545298	-42.72977380765769	-7721.310807921691	-40.571829096978036	-7331.367596827215
78.95011541147531	4510.54855574362	4696.566997321042	8003.319156955275	7876.987529193144	9783.568627893263	9475.467421075353	11417.459941294279	10946.094287874374	14111.640057920631	13389.781957173916	0.34896681509497274	0.3239003019370756	-42.67558432314581	-7757.983910191804	-40.51935821939878	-7366.0035386711825
79.42582957266194	4490.9648273262355	4677.582979778887	7982.7061367924125	7857.436886640691	9763.28029637784	9456.20442306188	11397.365792582812	10926.980712658069	14091.24178557877	13370.372520642468	0.3497451217350825	0.3246063313237334	-42.62039585203274	-7794.6359309121035	-40.4659197106721	-7400.613740887726
79.90441015097758	4471.304643032889	4658.521351580748	7961.996078462603	7837.794474252292	9742.896367957026	9436.851161326342	11377.177579974046	10907.778067370586	14070.747516354246	13350.87204781736	0.35053041442003635	0.32531864078767664	-42.564219991865684	-7831.2663175135385	-40.411524697225104	-7435.197616607416
80.38587441802741	4451.568249297735	4639.38228834782	7941.188981544359	7818.060303088903	9722.416899790882	9417.407705316453	11356.8954345335	10888.486486826861	14050.157469795375	13331.280751246404	0.35132277171354476	0.3260373002651883	-42.50706830224226	-7867.874523588223	-40.356184268919606	-7469.754584298935
80.87023974948666	4431.755899370472	4620.165971179909	7920.284846847187	7798.234385384428	9701.841950456908	9397.874125990074	11336.519489517357	10869.106108048287	14029.47186860958	13311.5988465278	0.3521222732874228	0.32676238067195224	-42.44895230479597	-7904.460009049857	-40.29990947908664	-7504.284067922737
81.35752362572781	4411.867853425395	4600.87258674448	7899.283676405016	7778.316734535946	9681.171579933325	9378.250495800678	11316.049880362702	10849.63707025497	14008.690938663187	13291.826552310398	0.35292899994044075	0.3274939539196865	-42.38988348345265	-7941.022240341408	-40.2427113447593	-7538.785497126635
81.8477436324513	4391.904378672406	4581.502327367432	7878.185473469493	7758.307365093665	9660.405849581724	9358.536888682213	11295.486744677326	10830.079514857382	13987.814908980698	13271.964090293524	0.35374303361755705	0.32823209293309275	-42.32987328447598	-7977.560690610204	-40.18460084675644	-7573.258307413198
82.34091746132043	4371.865749470115	4562.055391125808	7856.990242503369	7738.20629275081	9639.544822129428	9338.733380033687	11274.830222229186	10810.433585447801	13966.844011744086	13252.01168522679	0.3545644574295156	0.32897687166714135	-42.26893311656204	-8014.0748398914	-40.12558892978814	-7607.701940311817
82.83706291059936	4351.75224744096	4542.531981942321	7835.697989173737	7718.0135343332495	9618.5885616512	9318.84004670314	11254.080454935329	10790.699427791173	13945.778482291613	13231.969564909452	0.3553933556728375	0.3297283651246907	-42.20707435089207	-8050.564175287262	-40.06568650249028	-7642.115843546344
83.33619788579601	4331.564161588478	4522.9323096818935	7814.308720345417	7697.729107789103	9597.537133550659	9298.856966971354	11233.237586850542	10770.877189815941	13924.618559116621	13211.837960189801	0.3562298138501992	0.3304866493744731	-42.14430832129801	-8087.028191171819	-40.0049044376301	-7676.499471229967
83.83834040030794	4311.301788416596	4503.25659025001	7792.8224440740805	7677.353032177937	9576.390604540902	9278.784220534782	11212.301764155387	10750.967021604009	13903.364483865673	13191.617104963878	0.357073918691231	0.33125180156942197	-42.08064632440801	-8123.466389390174	-39.943253572255344	-7710.852284057066
84.34350857607244	4290.965432051216	4483.505045693233	7771.239169599633	7656.885327660077	9555.149042624917	9258.621888488298	11191.27313514393	10730.969075380684	13882.016501336819	13171.307236174338	0.3579257581737074	0.33202389996536824	-42.016099619548186	-8159.878279422177	-39.88074470761967	-7745.1737494557165
84.85172064422062	4270.5554043639195	4463.677904301647	7749.558907339466	7636.326015485594	9533.812517075325	9238.370053307306	11170.151850211005	10710.88350550412	13860.57485947734	13150.908593808837	0.3587854215451753	0.33280302394012073	-41.95067942905371	-8196.26337861456	-39.81738860950463	-7779.4633418107405
85.36299494573534	4250.072025097906	4443.775400713418	7727.781668881736	7615.675117983181	9512.381098413587	9218.028798829328	11148.938061838959	10690.710468454154	13839.039809381238	13130.42142089814	0.35965299934500955	0.33358925401290745	-41.88439693825785	-8232.6212123679	-39.753196008203304	-7813.720542637166
85.87734993211305	4229.515621996239	4423.797776021494	7705.907466978751	7594.932658548942	9490.854858388779	9197.598210235212	11127.631924583942	10670.450122820994	13817.411605286516	13109.845963514084	0.36052858342689725	0.3343826718642237	-41.81726329555204	-8268.951314328937	-39.68817759862941	-7847.944840769051
86.39480416602983	4208.886530932369	4403.7452778824445	7683.93631554035	7574.098661634993	9469.233869955782	9177.078374029736	11106.233595061896	10650.10262929334	13795.690504572112	13089.18247076719	0.3614122669817983	0.33518336035607454	-41.74928961260048	-8305.253226620145	-39.622344040522876	-7882.13573257532
86.91537632201124	4188.185096042961	4383.618160627488	7661.868229627321	7553.173152737931	9447.518207252866	9156.469378021682	11084.743231933622	10629.668150646037	13773.876767754467	13068.431194803923	0.3623041445613259	0.33599140355262175	-41.68048696430196	-8341.526500021806	-39.555705958451654	-7916.292722136248
87.43908518710603	4167.411669863199	4363.416685375846	7639.703225445029	7532.15615838729	9425.707945578935	9135.771311303533	11063.160995890126	10609.146851727468	13751.970658484028	13047.592390803915	0.36320431210165466	0.33680688674125087	-41.610866388909926	-8377.770694192033	-39.48827394193722	-7950.415321450913
87.9659496615646	4146.566613464346	4343.141120150273	7617.441320336945	7511.047706133725	9403.80316136996	9114.984264230452	11041.487049636527	10588.538899446228	13729.97244354114	13026.666316976614	0.3641128669478405	0.33762989645405883	-41.54043888817978	-8413.985377885867	-39.42005854558738	-7984.5030506441835
88.4959887595208	4125.650296593882	4322.791739995033	7595.082532778455	7489.847824537254	9381.803932175062	9094.108328398894	11019.72155787637	10567.844462757634	13707.882392831918	13005.653234557905	0.3650299078787028	0.33846052048978514	-41.469215427356175	-8450.17012915574	-39.351070289232666	-8018.55543817929
89.0292216096782	4104.663097818029	4302.368827096142	7572.626882370691	7468.556543155258	9359.710336631932	9073.143596624494	10997.864687294797	10547.063712649573	13685.7007793836	12984.553407806163	0.3659555351321555	0.3392988479361906	-41.39720693533127	-8486.324535577558	-39.2813196579209	-8052.572021043859
89.56566745600044	4083.605404666843	4281.872670904179	7550.074389834556	7447.173892530609	9337.522454441709	9052.090162919696	10975.91660654151	10526.196822128024	13663.427879339739	12963.367103998437	0.3668898504310783	0.34014496919287146	-41.32442430471383	-8522.448194473283	-39.21081710208637	-8086.55234497739
90.1053456584057	4062.4776137817776	4261.303568259391	7527.4250770048475	7425.699904179449	9315.240366343252	9030.94812247046	10953.877486213087	10505.243966201984	13641.063971954938	12942.094593425809	0.3678329570097085	0.3409989759945727	-41.25087839183652	-8558.54071311676	-39.13957303770803	-8120.495964691276
90.6482756934654	4041.2801310659274	4240.661823519448	7504.678966824681	7404.134610579182	9292.86415408694	9009.717571612735	10931.747498834975	10484.205321868008	13618.609339589473	12920.736149388942	0.36878495964057456	0.3418609614349427	-41.17658001694508	-8594.601708979579	-39.06759784631322	-8154.402444072766
91.19447715510712	4020.0133718367547	4219.947748689668	7481.836083339917	7382.478045156189	9270.393900407653	8988.39860780811	10909.526818842533	10463.081068094189	13596.064267703257	12899.292048192923	0.3697459646619641	0.34273101999080435	-41.10153996418012	-8630.630809942726	-38.994901875105825	-8188.271356406156
91.74396975532183	3998.6777609815804	4199.1616635559085	7458.896451694045	7360.730242273709	9247.829688997479	8966.991329619126	10887.215622562078	10441.871385803774	13573.429044849961	12877.762569142204	0.3707160800059764	0.3436092475469067	-41.02576898164989	-8666.62765451707	-38.92149543705	-8222.102284589084
92.29677332487483	3977.273733115684	4178.303895820067	7435.860098123125	7338.891237219557	9225.171604477548	8945.495836683811	10864.814088190953	10420.57645785819	13550.703962670337	12856.14799453488	0.37169541522713184	0.3444957414211983	-40.94927778161582	-8702.591892111115	-38.8473888110675	-8255.89482138399
92.85290781402206	3955.8017327430757	4157.374781238234	7412.727049950995	7316.961066193804	9202.41973236933	8923.91222968966	10842.322395777139	10399.196469039367	13527.889315885388	12834.448609656774	0.3726840815315791	0.3453906003906037	-40.87207704037792	-8738.523183214711	-38.77259224195768	-8289.648569603916
93.41239329322968	3934.2622144201423	4136.3746637617305	7389.497335584982	7294.93976629669	9179.574159065502	8902.240610347211	10819.740727198527	10377.73160603211	13504.985402289452	12812.664702775442	0.3736821918068965	0.346293924717362	-40.7941773984503	-8774.421199667035	-38.697115940608455	-8323.363142370945
93.97524995389855	3912.6556429218854	4115.303895680728	7366.170984511584	7272.827375516227	9156.634971799873	8880.481081362686	10797.069266141241	10356.18205740528	13481.99252274244	12790.796565133402	0.3746898606525169	0.34720581617588675	-40.71558946066489	-8810.285624900367	-38.62097008411547	-8357.038163350662
94.54149810909283	3890.9824934111043	4094.16283777088	7342.748027292785	7250.623932716104	9133.60225861697	8858.633746410325	10774.308198077699	10334.548013592903	13458.910981162177	12768.844490941452	0.3757072044107741	0.3481263780801932	-40.6363237960868	-8846.116154148243	-38.544164815765726	-8390.673266966129
95.11115819427312	3869.2432516103336	4072.951859442719	7319.228495562579	7228.329477623503	9110.476108340863	8836.698710103923	10751.457710243885	10312.82966687455	13435.741084516212	12746.808777371481	0.3767343411985919	0.34905571531189744	-40.55639093825084	-8881.91249473067	-38.4667102452222	-8424.26809865865
95.68425076803395	3847.4384139766257	4051.6713388940248	7295.612422023858	7205.944050817022	9087.256610543278	8814.676077967804	10728.517991616067	10291.027211355231	13412.483142813127	12724.689724548918	0.3777713909398421	0.34999393434880083	-40.47580138502781	-8917.67436625762	-38.38861644855115	-8457.822315112222
96.26079651284576	3825.5684878793236	4030.321663265169	7271.899840445914	7183.46769371469	9063.943855511357	8792.565956407178	10705.489232887136	10269.140842944764	13389.13746909396	12702.487635544987	0.3788184753983684	0.3509411432940724	-40.39456559874634	-8953.401500890963	-38.309893468343034	-8491.335584507091
96.84081623580131	3803.6339917806013	4008.903228797438	7248.090785662133	7160.900448562048	9040.537934214395	8770.368452677792	10682.371626441802	10247.170759336392	13365.704379422692	12680.202816368459	0.3798757182116841	0.3518974519060297	-40.31269400635301	-8989.093643617816	-38.23055131374076	-8524.807586750481
97.42433086936633	3781.635455419046	3987.4164409944974	7224.185293568345	7138.242358420473	9017.038938270192	8748.083674855103	10659.165366331734	10225.117159985242	13342.18419287679	12657.83557595735	0.3809432449254065	0.352862971628572	-40.23019699928682	-9024.750552470563	-38.15059996061791	-8558.23801375227
98.01136147213543	3759.5734199961516	3965.8617147868245	7200.1834011216115	7115.4934671553865	8993.44695991063	8725.711731802468	10635.870648249678	10202.98024608566	13318.577231537189	12635.386226169767	0.3820211830283822	0.35383781562223265	-40.14708493359285	-9060.371998789022	-38.07004935162058	-8591.626569661079
98.60192922959182	3737.448438365823	3944.2394746994705	7176.085146339602	7092.653819424956	8969.762091946643	8703.25273313908	10612.48766950315	10180.760220548424	13294.883820478004	12612.855081775015	0.383109661988568	0.3548220987958893	-40.063368129968694	-9095.957767485874	-37.98890939616467	-8624.972971108044
99.1960554548718	3715.2610752268743	3922.5501550228905	7151.890568300493	7069.723460668734	8945.984427732437	8680.706789206915	10589.01662898731	10158.457287977142	13271.104287755748	12590.242460443898	0.38420881328965545	0.3558159378391584	-39.97905687379898	-9131.507657299284	-37.9071899706405	-8658.276947485982
99.79376158953411	3693.011907318556	3900.7941999870814	7127.599707143556	7046.702437096631	8922.114061129127	8658.07401103719	10565.45772715731	10136.071654644067	13247.238964398317	12567.548682738905	0.3853187704684736	0.35681945125545844	-39.89416141513448	-9167.021481046453	-37.82490091840282	-8691.538241194561
100.39506920433367	3670.7015236191264	3878.972063938991	7103.2126040703415	7023.590795678081	8898.151086467637	8635.354510316034	10541.811165999878	10113.603528465335	13223.288184393497	12544.774072103932	0.386439669153177	0.35783275939578846	-39.808691968759376	-9202.499065892538	-37.742052049852646	-8724.756607903866
101.00000000000001	3648.3305255475047	3857.0842115232817	7078.729301346607	7000.388584131514	8874.095598510929	8612.54839934957	10518.077149004272	10091.053118975578	13199.252284677132	12521.918954853712	0.3875716471022452	0.35885598449321626	-39.765685809085355	-9220.228777891047	-37.700363628109876	-8741.355029804045
