# Supplementary material for: White matter micro- and macrostructure brain charts for the human lifespan
Source: Nature. 2026 May 13;655(8124):979–89. doi: 10.1038/s41586-026-10454-2 (PMC13391363; doi:10.1038/s41586-026-10454-2)
Supplement: Supplementary file 12 — Centiles trajectories of brain charts. SDT.T9.1–5 contain the brain charts for the global metrics; SDT.T9.6–509 contain the brain charts for the tract-specific metrics (unnormalized); and SDT.T9.510–1157 contain the brain charts for the tract-specific macrostructural metrics (normalized). Included in each table are the male and female centile trajectories for the 2.5th, 25th, 50th, 75th and 97.5th percentiles; the interquartile range normalized by the 50th centile; and the derivatives of the 50th centiles with respect to both age and log(age). Charts are sampled in logarithmically spaced intervals. Age is reported in years, while centile trajectory values are reported in metric-specific units: diffusivities in mm2 s−1, volume in mm3, surface area in mm2, average length in mm, and FA is dimensionless (unitless). [file 41586_2026_10454_MOESM12_ESM.zip › plotted_curves/SDT.T9.264-SLF_III_left_volume_curve_metrics.csv]

ages	male_0.025th_percentile	female_0.025th_percentile	male_0.25th_percentile	female_0.25th_percentile	male_0.5th_percentile	female_0.5th_percentile	male_0.75th_percentile	female_0.75th_percentile	male_0.975th_percentile	female_0.975th_percentile	male_normalized_quantile_range	fwmale_normalized_quantile_range	male_median_centile_d_age	male_median_centile_d_log_age	female_median_centile_d_age	female_median_centile_d_log_age
0.25	2913.1107987666906	2983.9759760141574	4688.868136867976	4637.453932596672	5659.03415561965	5534.083466653968	6622.6563073666775	6424.210578510156	8400.7061990617	8069.474551073004	0.34171699928306165	0.32286405810098806	5610.91635759137	3239.6242432911777	5487.296942193622	3168.249011592671
0.25150637576242696	2917.4463427254836	2988.4186117592926	4695.865285048025	4644.375143719363	5667.4863040257305	5542.349397768928	6632.5537055555005	6433.811518278385	8413.26999508429	8081.5427489033145	0.3417191178974366	0.32286603498497574	5601.643505501561	3243.9819902689196	5478.229234668426	3172.5112415547483
0.2530218281966045	2921.7934529799118	2992.8731098270337	4702.881219507293	4651.314942244393	5675.961191071486	5550.637569117616	6642.477768663312	6443.438324990467	8425.867697631003	8093.643514371137	0.3417212492937905	0.32286802379550195	5583.055031547323	3252.6988698397763	5460.051997041097	3181.037062386051
0.25454641199404576	2926.1521320877464	2997.33947296018	4709.915945782618	4658.273333707587	5684.458823987025	5558.947987801219	6652.428505606942	6453.091007304709	8438.499318705268	8105.776858990002	0.34172339354933773	0.3228700246046091	5564.492933156202	3261.4184778546914	5441.900553467451	3189.5655632372946
0.2560801821758082	2930.522382482763	3001.817703775476	4716.969469222333	4665.250323458792	5692.979209779209	5567.280660702843	6662.405925045528	6462.769573629512	8451.164869989043	8117.9427939645	0.34172555074176103	0.3228720374847765	5545.957388084382	3270.1407286766917	5423.775077773491	3198.096660453826
0.25762319409447826	2934.904206474479	3006.3078047633526	4724.04179498592	4672.24591666155	5701.522355231294	5575.635594487164	6672.410035380095	6472.474032122965	8463.864362842325	8130.141330189834	0.3417277209492122	0.32287406250892126	5527.448572668945	3278.865536518395	5405.675742399879	3206.630270235706
0.2591755034361701	2939.2976062478842	3010.809778287652	4731.132928043652	4679.260118292744	5710.088266902502	5584.012795600023	6682.440844753111	6482.204390692424	8476.597808302618	8142.372478251292	0.3417299042503185	0.322876099750403	5508.966661806218	3287.59281543456	5387.602718381677	3215.166308630025
0.2607371662225343	2943.7025838631557	3015.3236265853448	4738.242873176226	4686.292933142227	5718.67695112763	5592.412270268034	6692.498361048029	6491.960656994056	8489.3652170844	8154.636248423744	0.34173210072418175	0.322878149283026	5490.511828951538	3296.322479316732	5369.55617533531	3223.7046915220562
0.2623082388127803	2948.1191412553576	3019.8493517662305	4745.371634974358	4693.344365812447	5727.288414016589	5600.834024498126	6702.582591888787	6501.742838432357	8502.166599578522	8166.9326506710595	0.3417343104503833	0.3228802111810401	5472.08424613066	3305.054441905115	5351.536281486042	3232.245334651554
0.2638887779057103	2952.5472802342006	3024.386955812701	4752.519217838485	4700.414420718131	5735.922661454072	5609.278064077247	6712.693544639438	6511.550942159806	8515.001965851798	8179.261694645714	0.34173653350898625	0.3228822855191466	5453.684083926259	3313.788616779726	5333.543203649111	3240.7881536041386
0.26547884054176485	2956.9870024837187	3028.9364405794113	4759.685625978315	4707.503102085865	5744.579699099052	5617.7443945718505	6722.831226403603	6521.384975076312	8527.871325646318	8191.623389688124	0.3417387699805395	0.32288437237249734	5435.311511477921	3322.5249173587654	5315.57710722764	3249.333063806873
0.2670784841050822	2961.4383095620205	3033.497807793035	4766.870863412534	4714.610413953791	5753.259532384442	5626.233021327585	6732.995644024096	6531.244943828872	8540.774688379051	8204.017744826275	0.3417410199460792	0.3228864718167009	5416.966696480755	3331.2632568997797	5297.638156208675	3257.879980529193
0.26868776632556873	2965.901202900965	3038.0710590519407	4774.074933968343	4721.736360171168	5761.962166516592	5634.743949468784	6743.186804082358	6541.130854811013	8553.712063141145	8216.44476877503	0.341743283487133	0.32288858392782316	5398.649805186782	3340.0035485010594	5279.726513167843	3266.428818884073
0.2703067452809827	2970.375683805909	3042.656195825938	4781.297841281164	4728.880944398068	5770.687606474965	5643.277183898154	6753.404712898093	6551.04271416244	8566.683458697516	8228.904469935758	0.34174556068572104	0.3228907087823912	5380.361002405174	3348.7457050995436	5261.842339275638	3274.979493831983
0.2719354793990299	2974.8617534553973	3047.253219455971	4788.539588794204	4736.044170104968	5779.435857011617	5651.832729296297	6763.649376528733	6560.980527768514	8579.688883486215	8241.396856395699	0.34174785162436294	0.32289284645739447	5362.100451490376	3357.489639464766	5243.985794277163	3283.5319201678503
0.27357402745947257	2979.3594129008743	3051.8621311538254	4795.800179758097	4743.226040572379	5788.2069226508465	5660.41059012132	6773.920800768989	6570.944301259826	8592.728345617887	8253.921935927465	0.3417501563860754	0.3228949970302902	5343.8683143532835	3366.235264206305	5226.157036501914	3292.086012529442
0.2752224485962505	2983.868663066397	3056.4829320018434	4803.0796172305145	4750.426558890479	5797.000807688705	5669.010770608405	6784.218991150371	6580.934040011727	8605.801852875222	8266.479715988498	0.3417524750543803	0.32289716057900447	5325.664751450531	3374.9824917649385	5208.356222862378	3300.6416853931732
0.27688080229961526	2988.389504748332	3061.1156229526296	4810.377904075781	4757.645727958735	5805.81751619261	5677.6332747694005	6794.543952940719	6590.949749143875	8618.909412712394	8279.070203720541	0.341754807713304	0.3228993371819353	5307.4899217893835	3383.7312344168313	5190.583508851705	3309.198853072943
0.2785491484182772	2992.92193861506	3065.760204828745	4817.695042964474	4764.883550485503	5814.657052000871	5686.278106392379	6804.895691143703	6600.99143351974	8632.05103225447	8291.693405949052	0.3417571544473834	0.32290152691795493	5289.343982927501	3392.481404270977	5172.839048544643	3317.7574297210667
0.28022754716156506	2997.46596520668	3070.416678322413	4825.031036373047	4772.14002898767	5823.519418722291	5694.945269041237	6815.27421049836	6611.059097746176	8645.226718296877	8304.349329182716	0.3417595153416664	0.32290372986641436	5271.227090969915	3401.2329132691957	5155.122994598933	3326.3173293280415
0.2819160591015993	3002.0215849347155	3075.085043995234	4832.385886583441	4779.4151657902585	5832.404619735697	5703.634766055253	6825.679515478611	6621.152746172937	8658.436477304818	8317.037979612856	0.3417618904817168	0.3229059461071455	5253.139400569024	3409.9856731821783	5137.435498246457	3334.8784657150973
0.28361474517547763	3006.588798081793	3079.765302277855	4839.759595682662	4786.70896302603	5841.312658189512	5712.346600548642	6836.111610292745	6631.272382892183	8671.680315412674	8329.759363112878	0.3417642799536164	0.32290817572046343	5235.081064916914	3418.7395956073888	5119.776709292084	3343.4407525346614
0.2853236666874746	3011.1676048013396	3084.457453469675	4847.152165562383	4794.021422635085	5850.243537001277	5721.080775410124	6846.570498882925	6641.418011737996	8684.958238423413	8342.51348523769	0.3417666838439696	0.3229104187871699	5217.052235763054	3427.4945919758175	5102.146776135545	3352.0041032822337
0.2870428853112538	3015.7580051173095	3089.1614977385652	4854.563597918596	4801.352546364523	5859.197258857266	5729.837293302535	6857.056184924758	6651.589636285971	8698.270251808095	8355.300351223243	0.34176910223990525	0.3229126753885568	5199.053063402651	3436.250573546393	5084.545845748624	3360.568431281019
0.28877246309209376	3020.359998923825	3093.877435120519	4861.993894251135	4808.702335767975	5868.173826211972	5738.616156662315	6867.5686718267	6661.787259852636	8711.616360705171	8368.11996598582	0.34177153522907905	0.3229149456064074	5181.083696658257	3445.007451390382	5066.974063663511	3369.1336496714503
0.2905124624491269	3024.973585984887	3098.6052655193516	4869.443055863282	4816.0707922052225	5877.173241287639	5747.417367699073	6878.107962729581	6672.010885494992	8724.99656991991	8380.972334121529	0.34177398289968014	0.322917229523002	5163.144282926107	3453.7651364225894	5049.431574021	3377.699671444716
0.29226294617759224	3029.5987659340904	3103.3449887064294	4876.911083861432	4823.457916841867	5886.195506073915	5756.240928395237	6888.6740605061905	6682.260516010109	8738.410883923922	8393.857459905817	0.34177644534043033	0.3229195272211186	5145.234968136763	3462.5235393720213	5031.91851952672	3386.2664094103966
0.294023977451102	3034.2355382742467	3108.0966043202816	4884.397979154557	4830.8637106487995	5895.240622327231	5765.086840505454	6899.266967760598	6692.536153934472	8751.859306854356	8406.775347292702	0.3417789226405898	0.3229218387840365	5127.355896760244	3471.28257078561	5014.4350414562505	3394.8337761980947
0.29579561982392083	3038.8839023771275	3112.8601118663482	4891.903742453899	4838.288174401908	5904.308591570469	5773.955105556259	6909.886686827801	6702.837801543634	8765.341842513491	8419.72599991438	0.34178141488996	0.3229241642955408	5109.507211826509	3480.0421410389245	4996.98127967841	3403.4016842730343
0.29757793723326015	3043.5438574830987	3117.63551071662	4899.428374272479	4845.731308681593	5913.399415092403	5782.845724845545	6920.533219773091	6713.165460851616	8778.85849436798	8432.709421080508	0.34178392217888603	0.32292650383992405	5091.689054903807	3488.8021603210364	4979.557372631738	3411.9700459174346
0.29937099400158496	3048.215402700822	3122.422800109329	4906.971874924703	4853.19311387238	5922.513093947282	5791.7586994421345	6931.206568391594	6723.519133610439	8792.4092655483	8445.725613777657	0.3417864445982615	0.3229288575019898	5073.901566116139	3497.562538642669	4962.1634573424235	3420.538773240987
0.3011748548389356	3052.8985370069213	3127.2219791486273	4914.534244525935	4860.673590162506	5931.649628954319	5800.694030185312	6941.906734207717	6733.898821309603	8805.994158848134	8458.774580668727	0.3417889822395299	0.3229312253670538	5056.144884126494	3506.323185826186	4944.79966941406	3429.107778171776
0.30298958484526295	3057.5932592456506	3132.0330468042475	4922.115482992052	4868.1727375434775	5940.8090206972165	5809.651717684343	6952.633718474618	6744.304525175576	8819.613176723702	8471.856324092309	0.3417915351946902	0.3229336075209517	5038.419146160362	3515.084011515137	4927.46614303533	3437.6769724613987
0.30481524951277783	3062.2995681285815	3136.856001911195	4929.7155900390435	4875.690555809687	5949.991269523711	5818.631762318031	6963.387522173704	6754.736246171298	8833.266321293213	8484.970846062139	0.3417941035562988	0.3229360040500373	5020.724487990607	3523.844925166806	4910.16301097814	3446.2462676791474
0.3066519147283146	3067.0174622342565	3141.690843169398	4937.33456518255	4883.227044557946	5959.196375545052	5827.634164234213	6974.168146014056	6765.193984995628	8846.953594336152	8498.118148266438	0.34179668741747227	0.32293841504118914	5003.061043937923	3532.605836044764	4892.890404592734	3454.8155752061866
0.3084996467757088	3071.7469400078407	3146.5375691433665	4944.972407737407	4890.782203187059	5968.424338635517	5836.658923349284	6984.975590431872	6775.677742082808	8860.674997292654	8511.298232067278	0.34179928687189226	0.3229408405818116	4985.428946879925	3541.3666532281786	4875.648453822359	3463.3848062478937
0.31035851233818973	3076.4879997608246	3151.396178261883	4952.629116817259	4898.3560308974265	5977.675158431936	5845.70603934775	6995.809855589993	6786.187517601996	8874.430531262913	8524.51109850005	0.34180190201380917	0.32294328075983936	4967.828328247881	3550.127285604598	4858.437287192093	3471.9538718182594
0.3122285785007863	3081.2406396706338	3156.266668817628	4960.304691334046	4905.948526690553	5986.948834333156	5854.775511681679	7006.670941377258	6796.723311456643	8888.22019700645	8537.756748272725	0.3418045329380441	0.32294573566374013	4950.259318025783	3558.887641864363	4841.257031812798	3480.5226827426814
0.3141099127527488	3086.004857780317	3161.1490389668584	4967.99912999759	4913.559689368641	5996.245365499561	5863.8673395702635	7017.558847407999	6807.285123284013	8902.043994941509	8551.03518176529	0.34180717973999303	0.32294820538251723	4932.722044758266	3567.6476305096876	4824.107813390205	3489.0911496626213
0.31600258298998396	3090.7806519981946	3166.0432867290583	4975.712431315141	4921.18951753414	6005.564750852557	5872.9815219993025	7028.473573021475	6817.872952454628	8915.90192514438	8564.3463990291	0.3418098425156305	0.32295069000571486	4915.21663555922	3576.4071598507	4806.9897562239785	3497.6591830300167
0.3179066575175057	3095.568020097519	3170.9494099866015	4983.444593590928	4928.838009589315	6014.906989074101	5882.118057720728	7039.415117281336	6828.486798071738	8929.793987348778	8577.690399786272	0.3418125213615135	0.32295318962341957	4897.743216088042	3585.166137991706	4789.902983198408	3506.2266930998303
0.3198222050518999	3100.3669597160924	3175.867406484371	4991.195614925655	4936.505163735747	6024.2720786060845	5891.276945252053	7050.383478974963	6839.1266589707	8943.720180945067	8591.067183428933	0.34181521637478385	0.32295570432626314	4880.301910565235	3593.9244728367776	4772.847615790088	3514.79358993168
0.32174929472380437	3105.1774683559383	3180.7972738294225	4998.965493216069	4944.190977973912	6033.66001764991	5900.458182875899	7061.378656612965	6849.79253371848	8957.680504979655	8604.476749018657	0.34181792765317237	0.32295823420542785	4862.892841793131	3602.6820721013937	4755.823774083983	3523.3597833993845
0.32368799608040405	3109.999543382949	3185.739009490646	5006.754226154506	4951.8954501027365	6043.07080416593	5909.661768639505	7072.400648428608	6860.484420613104	8971.674958154334	8617.919095285812	0.34182065529500355	0.3229607793526488	4845.5161311309785	3611.438843290787	4738.831576758763	3531.9251831742004
0.3256383790879404	3114.833182026507	3190.6926107983772	5014.561811228383	4959.618577719098	6052.504435872912	5918.887700354158	7083.449452377181	6871.202317683044	8985.70353882552	8631.39422062884	0.34182339939919704	0.3229633398602184	4828.171898507513	3620.194693709025	4721.8711410863325	3540.4896987271495
0.32760051413423674	3119.6783813791367	3195.6580749440514	5022.388245719745	4967.360358217385	6061.960910247523	5928.135975594718	7094.525066135443	6881.946222686672	8999.766245003615	8644.902123113625	0.341826160065273	0.3229659158209868	4810.860262423288	3628.9495304527227	4704.942582955351	3549.0532393362373
0.3295744720312385	3124.535138396126	3200.6353989798286	5030.233526704768	4975.120788789008	6071.440224523761	5937.406591699087	7105.627487101001	6892.71613311167	9013.863074352255	8658.4428004728	0.34182893739335546	0.3229685073283673	4793.581339938566	3637.7032604031265	4688.046016838867	3557.6157140643336
0.33156032401756863	3129.4034498951523	3205.624579818219	5038.097651053258	4982.899866421907	6080.942375692402	5946.699545767614	7116.756712391688	6903.5120461744245	9027.994024187594	8672.016250105022	0.34183173148417556	0.3229711144763411	4776.335246720351	3646.455790253589	4671.181555839023	3566.177031785948
0.33355814176109866	3134.283312555957	3210.6256142317548	5045.980615428248	4990.697587900161	6090.467360500571	5956.014834662715	7127.912738845079	6914.333958819557	9042.159091477723	8685.622469074448	0.3418345424390746	0.3229737373594587	4759.122096997453	3655.2070264748763	4654.349311662838	3574.7371011669748
0.33556799736153503	3139.1747229199063	3215.6384988525533	5053.882416285386	4998.513949803383	6100.015175451011	5965.3524550081565	7139.095563017711	6925.18186771916	9056.358272841753	8699.261454109823	0.34183737036000944	0.32297637607284396	4741.942003556294	3663.956875306787	4637.549394606845	3583.2958306486253
0.3375899633530214	3144.077677389636	3220.6632301719656	5061.803049872488	5006.348948506288	6109.585816801609	5974.712403188602	7150.3051811845435	6936.05576927229	9070.59156454917	8712.933201603873	0.341840215349556	0.3229790307121979	4724.795077808434	3672.7052428072784	4620.781913619023	3591.8531284912024
0.3396241127067558	3148.9921722287177	3225.6998045402374	5069.742512229106	5014.202580178265	6119.179280564918	5984.094675349125	7161.541589338425	6946.955659604433	9084.858962519216	8726.637707612725	0.3418430775109118	0.3229817013738018	4707.68142973166	3681.452034800779	4604.046976238955	3600.4089027242735
0.3416705188336247	3153.9182035611825	3230.748218166036	5077.700799185874	5022.074840782737	6128.795562507421	5993.499267394486	7172.804783189262	6957.881534566716	9099.16046231991	8740.374967854917	0.3418459569478993	0.32298438815452124	4690.601167883258	3690.1971568858717	4587.344688631361	3608.9630611678585
0.343729255586852	3158.8557673712253	3235.808467116153	5085.677906364143	5029.965726076809	6138.434658149086	6002.9261749887655	7184.094758163591	6968.833389735482	9113.496059167532	8754.144977710961	0.34184885376497276	0.32298709115180846	4673.554399434244	3698.9405144592747	4570.675155598437	3617.515511439182
0.34580039726466444	3163.804859502757	3240.880547315063	5093.67382917538	5037.875231610671	6148.096562762756	6012.375393554675	7195.411509403821	6979.811220411557	9127.865747925727	8767.947732222437	0.3418517680672191	0.32298981046370795	4656.541230139788	3707.6820126846433	4554.038480551913	3626.066160925897
0.3478840186129729	3168.765475659031	3245.9644545445394	5101.688562820677	5045.803352727124	6157.781271373545	6021.84691827304	7206.755031767626	6990.8150216196655	9142.269523104802	8781.783226091338	0.34185469996036344	0.3229925461888588	4639.561764346436	3716.4215564958286	4537.4347655330785	3634.6149167949334
0.34998019482807	3173.7376114022227	3251.0601844432445	5109.722102290193	5053.750084561026	6167.488778758243	6031.340744082177	7218.12531982724	7001.844788107745	9156.707378860881	8795.651453679246	0.3418576495507708	0.3229952984264981	4622.6161050142255	3725.1590506110806	4520.864111227682	3643.161686006002
0.352089001559344	3178.721262153086	3256.1677325063833	5117.774442362711	5061.715422038869	6177.219079444788	6040.856865677427	7229.52236786894	7012.900514346445	9171.179308995295	8809.552409006754	0.3418606169454547	0.3229980672764654	4605.704353712266	3733.8943995230366	4504.3266169580165	3651.706375295529
0.3542105149120084	3183.7164231904862	3261.287094085232	5125.8455776050105	5069.699359878149	6186.97216771161	6050.395277510457	7240.9461698922305	7023.982194528329	9185.68530695363	8823.486085752536	0.34186360225207496	0.32300085283920565	4588.826610598946	3742.627507477766	4487.822380666155	3660.248891160125
0.35634481144984936	3188.723089651016	3266.4182643867603	5133.935502371362	5077.701892586887	6196.748037587012	6059.955973788711	7252.396719609229	7035.089822567302	9200.225365824976	8837.45247725265	0.341866605578946	0.32300365521577334	4571.982974463142	3751.3582785066683	4471.351498962613	3668.7891398910433
0.35849196819798806	3193.741256528614	3271.561238473248	5142.044210803038	5085.723014463138	6206.546682848654	6069.538948474886	7263.874010444074	7046.223392098009	9214.799478341261	8851.451576499867	0.34186962703504026	0.32300647450783604	4555.173542704899	3760.086616399698	4454.914067088626	3677.327027539257
0.36065206264566085	3198.7709186740963	3276.7160112618135	5150.17169682767	5093.762719594362	6216.36809702282	6079.144195286201	7275.378035532094	7057.382896475046	9229.407636876236	8865.48337614271	0.34187266672999	0.32300931081767814	4538.398411335656	3768.812424707925	4438.510178930359	3685.8624599219766
0.3628251727490157	3203.812070794781	3281.882577524047	5158.317954158768	5101.821001856966	6226.212273383901	6088.771707693908	7286.908787719249	7068.568328772419	9244.049833444833	8879.547868484842	0.341875724774094	0.3230121642482057	4521.657674997114	3777.535606746329	4422.139927042415	3694.395342635922
0.3650113769339257	3208.8647074540468	3287.0609318855577	5166.482976295135	5109.897854915714	6236.079204953682	6098.421478922633	7298.466259561357	7079.779681782793	9258.726059702256	8893.645045484174	0.34187880127831977	0.3230150349029476	4504.951426947024	3786.256065583555	4405.803402621532	3702.9255810319446
0.36721075409881926	3213.928823070912	3292.2510688255643	5174.666756520307	5117.993272223181	6245.968884500767	6108.093501949751	7310.050443323438	7091.016948016844	9273.436306943175	8907.774898752104	0.34188189635430916	0.3230179228860624	4488.279759094818	3794.973704061238	4389.50069553731	3711.4530802343506
0.3694233836175272	3219.0044119196255	3297.452982676476	5182.869287902014	5126.107247019237	6255.8813045399675	6117.787769504825	7321.661330979028	7102.280119702611	9288.180566100951	8921.937419552765	0.3418850101143811	0.32302082830234013	4471.64276197087	3803.688424765365	4373.231894324301	3719.977745129261
0.37164934534214805	3224.091468129205	3302.666667623443	5191.090563291567	5134.239772330437	6265.816457331589	6127.504274068932	7333.298914209409	7113.569188784751	9302.958827746703	8936.132598802136	0.3418881426715362	0.3230237512572067	4455.040524732089	3812.400130025111	4356.997086168034	3728.499480347149
0.3738887196059291	3229.1899856830046	3307.8921177039083	5199.330575323287	5142.390840969455	6275.7743348807935	6137.243007873996	7344.9631844029	7124.884146923833	9317.771082088477	8950.360427067217	0.3418912941394615	0.32302669185672905	4438.473135200329	3821.1087219386827	4340.796356945531	3737.0181902926415
0.3761415872261661	3234.299958418314	3313.129326807224	5207.589316413979	5150.560445534586	6285.75492893704	6147.003962902281	7356.654132654225	7136.224985495738	9332.617318970484	8964.62089456533	0.34189446463253476	0.32302965020761587	4421.940679843072	3829.814102352597	4324.629791212501	3745.5337791261263
0.3784080295071193	3239.4213800258785	3318.3782886741574	5215.866778762283	5158.748578409094	6295.758230993325	6156.787130885621	7368.371749763664	7147.591695590849	9347.497527872134	8978.91399116316	0.34189765426582563	0.3230326264172252	4405.443243756425	3838.5161728397943	4308.4974721842445	3754.046150744194
0.3806881282429484	3244.5542440494446	3323.6389968964454	5224.162954348083	5166.955231760643	6305.78423228552	6166.592503304813	7380.116026236359	7158.984268013345	9362.411697907148	8993.239706375927	0.34190086315510587	0.323035620593566	4388.980910709361	3847.2148347336333	4292.399481776636	3762.5552088061813
0.38298196572066395	3249.698543885353	3328.911444916382	5232.477834931961	5175.180397540756	6315.832923791777	6176.420071388989	7391.886952281598	7170.402693280546	9377.359817822778	9007.598029366613	0.3419040914168471	0.3230386328453035	4372.553763124393	3855.9099891015794	4276.335900589125	3771.060856716009
0.3852896247230969	3254.854272782029	3334.195626026316	5240.811412054528	5183.4240674841585	6325.9042962317435	6186.269826114908	7403.684517812	7181.846961622095	9392.3418759988	9021.988948945003	0.34190733916823035	0.3230416632817619	4356.161882099928	3864.601536763599	4260.306807928253	3779.562997635454
0.38761118853188686	3260.021423839604	3339.4915333682616	5249.163677035919	5191.686233108294	6335.9983400660485	6196.141758206403	7415.5087124428965	7193.317062979371	9407.357860446798	9036.412453566998	0.3419106065271467	0.32304471201293	4339.805347388843	3873.2893782616593	4244.312281779712	3788.0615344529506
0.3899467409304866	3265.199990009347	3344.7991599333413	5257.534620975027	5199.96688571256	6346.115045495371	6206.035858133508	7427.359525491341	7204.812987004524	9422.40775880898	9050.86853133347	0.34191389361220437	0.3230477791494635	4323.484237418976	3881.973413877655	4228.352398840012	3796.556369808037
0.39229636620718694	3270.389964093315	3350.118498561429	5265.924234749065	5208.266016377885	6356.254402460013	6215.952116112028	7439.2369459756	7216.334723059989	9437.491558357595	9065.357169989704	0.3419172005427306	0.32305086480269046	4307.1986293049995	3890.653543630382	4212.427234516712	3805.0474060822744
0.3946601491581577	3275.591338743775	3355.449541940574	5274.33250901277	5216.5836159659475	6366.416400638956	6225.890522102627	7451.140962614128	7227.882260217487	9452.609245993694	9079.878356924195	0.3419205274387779	0.323053969084615	4290.948598829098	3899.3296672580764	4196.536862915847	3813.534545382019
0.3970381750905084	3280.8041064628123	3360.792282606611	5282.759434197892	5224.919675118686	6376.601029449331	6235.851065810304	7463.071563824962	7239.455587257438	9467.760808246418	9094.432079168004	0.34192387442112826	0.3230570921079202	4274.734220482875	3908.0016842454206	4180.6813568798825	3822.0176895679906
0.39943052982536675	3286.0282596018287	3366.146712942653	5291.205000512543	5233.274184257635	6386.808278045639	6245.833736683635	7475.028737724884	7251.054692668151	9482.946231272017	9109.018323393748	0.34192724161129673	0.32306023398597566	4258.555567433126	3916.6694937874563	4164.860787958605	3830.496740220813
0.4018372997009759	3291.263790361046	3371.512825178604	5299.669197940516	5241.647133583285	6397.0381353190105	6255.838523914065	7487.012472128575	7262.679564645008	9498.165500852843	9123.637075914687	0.34193062913153627	0.32306339483283725	4242.412711536512	3925.332994796103	4149.075226421468	3838.9715986452065
0.40425857157581063	3296.5106907890163	3376.890611390655	5308.152016240636	5250.038513074424	6407.290589896471	6265.865416435183	7499.022754547814	7274.330191089676	9513.418602396387	9138.28832268377	0.34193403710484405	0.3230665747632551	4226.305723377736	3933.99208592833	4133.324741289718	3847.4421658948995
0.4066944328317112	3301.7689527821944	3382.2800635008757	5316.653444946211	5258.448312487625	6417.565630140343	6275.9144029221325	7511.059572190782	7286.0065596094555	9528.705520934476	9152.972049292874	0.34193746565496097	0.32306977389267416	4210.234672225313	3942.6466655356344	4117.609400297282	3855.908342726296
0.4091449713770379	3307.0385680843333	3387.681173276588	5325.173473364194	5266.876521356396	6427.863244147256	6285.98547179065	7523.122911961022	7297.708657516239	9544.026241122014	9167.688240971573	0.3419409149063835	0.32307299233724335	4194.199626067886	3951.296631696634	4101.929269930581	3864.3700296315365
0.411610275649843	3312.3195282861307	3393.0939323300313	5333.7120905747515	5275.323128990776	6438.183419747707	6296.078611196654	7535.212760456895	7309.436471826022	9559.380747236362	9182.436882586582	0.3419443849843616	0.3230762302138149	4178.2006516207475	3959.941882208688	4086.284415429458	3872.8271268303506
0.41409043462106226	3317.611824824589	3398.518332117709	5342.269285430373	5283.788124476461	6448.526144505033	6306.193809035226	7547.32910397047	7321.189989257797	9574.769023176	9197.21795864042	0.34194787601490756	0.3230794876399516	4162.23781429464	3968.5823145566974	4070.674900756916	3881.279534235131
0.41658553779772634	3322.9154489825887	3403.954363939973	5350.845046555331	5292.271496674264	6458.891405714811	6316.331052940028	7559.471928486842	7332.969196232904	9590.191052459728	9212.031453270676	0.34195138812479864	0.3230827647339301	4146.31117825862	3977.2178259624634	4055.1007886615116	3889.7271515035536
0.41909567522619073	3328.230391888386	3409.4020189405046	5359.439362344994	5300.773234219454	6469.2791904040805	6326.49033028256	7571.641219683293	7344.774078874222	9605.646818225665	9226.877350249035	0.3419549214415835	0.32308606161474634	4130.420806396054	3985.848313336959	4039.5621406354476	3898.169877989916
0.4216209374953856	3333.556644515041	3414.8612881057625	5368.052220965083	5309.293325521011	6479.689485330505	6336.671628171314	7583.83696292832	7356.604623005221	9621.13630323011	9241.755632980172	0.3419584760935837	0.32308937840211843	4114.566760335583	3994.473673300119	4024.059016945539	3906.607612767024
0.42416141574008476	3338.8941976799724	3420.332162264526	5376.683610351052	5317.831758761047	6490.122276981687	6346.874933451159	7596.05914328092	7368.460814149271	9636.659489846668	9256.666284500938	0.3419620522099032	0.32309271521649147	4098.749100443907	4003.093802168267	4008.591476621572	3915.0402546110563
0.4267172016441951	3344.243042044359	3425.814632087292	5385.33351820731	5326.38852189401	6500.577551574272	6357.100232702397	7608.30774548955	7380.342637528634	9652.21636006504	9271.609287479163	0.341965649920428	0.3230960721790429	4082.96788583789	4011.708595957374	3993.159577471204	3923.46770200273
0.42928838744406506	3349.603168112688	3431.3086880858355	5394.001932006615	5334.963602646114	6511.055295053274	6367.347512240175	7620.582753991426	7392.250078063788	9667.806895490172	9286.584624212861	0.3419692693558354	0.32309944941168683	4067.2231743927114	4020.3179503832944	3977.7633760904428	3931.8898531347513
0.43187506593181346	3354.974566232165	3436.8143206126065	5402.688838989275	5343.556988514542	6521.555493091185	6377.616758113564	7632.884152911485	7404.18312037241	9683.431077341036	9301.592276629042	0.341972910647596	0.3231028470370772	4051.515022739535	4028.921760849189	3962.4029278536327	3940.3066058915574
0.4344773304586784	3360.3572265922194	3442.331519860246	5411.3942261625025	5352.168666766823	6532.078131087239	6387.907956104875	7645.211926061591	7416.141748768626	9699.088886449676	9316.632226282809	0.34197657392797876	0.3231062651786145	4035.843486280646	4037.5199224576354	3947.0782869404647	3948.7178578686435
0.4370952749383861	3365.7511392239567	3447.8602758610305	5420.118080299676	5360.798624440101	6542.623194166573	6398.221091728836	7657.566056939612	7428.125947262096	9714.780303260115	9331.7044543563	0.3419802593300579	0.32310970396044747	4020.2086191840935	4046.112329992	3931.7895063199103	3957.123506349046
0.4397289938505404	3371.1562939996047	3453.4005784863202	5428.8603879396005	5369.446848340416	6553.190667179402	6408.556150231781	7669.946528728491	7440.135699557131	9730.505307827263	9346.808941657628	0.3419839669877162	0.3231131635074811	4004.610474386951	4054.6988779136445	3916.536637756508	3965.523448301712
0.4423785822440318	3376.572680631951	3458.952417445994	5437.621135385751	5378.1133250419525	6563.780534700164	6418.913116590823	7682.353324295285	7452.17098905174	9746.26387981575	9361.945668619759	0.34198769703564974	0.32311664394537715	3989.0491036197636	4063.279460378457	3901.319731833879	3973.917580395937
0.4450441357404687	3382.0002886738453	3464.51578228796	5446.40030870562	5386.798040886413	6574.392781026784	6429.2919755131215	7694.786426190369	7464.231798836894	9762.055998499003	9377.11461529965	0.3419914496093733	0.3231201454005643	3973.524557404453	4071.853971225675	3886.1388379563577	3982.30579899624
0.44772575053762753	3387.439107517592	3470.0906623975343	5455.197893729892	5395.500981982203	6585.027390179752	6439.692711435018	7707.24581664639	7476.318111695475	9777.881642757999	9392.315761377016	0.3419952248452264	0.32312366800023656	3958.0368850443047	4080.4223039583303	3870.994004335953	3990.688000138849
0.4504235234129248	3392.889126394411	3475.6770469969088	5464.013876051729	5404.22213420372	6595.684345901296	6450.1153085211945	7719.73147757737	7488.429910101425	9793.740791080178	9407.549086153305	0.34199902288037687	0.3231272118723637	3942.5861346495803	4088.9843517635018	3855.8852780212183	3999.0640795545187
0.4531375517269096	3398.3503343738817	3481.274925144601	5472.848241026031	5412.96148319065	6606.363631654558	6460.559750663916	7732.243390577778	7500.56717621885	9809.633421558376	9422.814568550659	0.34200284385282664	0.3231307771456906	3927.1723531328607	4097.540007495787	3840.8127048809547	4007.4339326433837
0.4558679334267773	3403.822720363336	3486.8842857348272	5481.7009737686085	5421.719014347134	6617.065230622682	6471.026021482063	7744.781536921498	7512.729891901005	9825.559511889558	9438.112187110703	0.342006687901417	0.3231343639497474	3911.795586224878	4106.089163687546	3825.7763296330813	4015.797454495216
0.45861476704990445	3409.306273107357	3492.5051174970217	5490.572059155533	5430.494712841151	6627.789125708046	6481.514104320482	7757.345897561009	7524.918038689528	9841.519039373887	9453.441919993647	0.3420105551658325	0.3231379724148505	3896.4558784628753	4114.631712524919	3810.7761958332267	4024.1545398682356
0.4613781517274047	3414.800981187099	3498.137408995148	5499.4614818222035	5439.288563603589	6638.535299531226	6492.023982248906	7769.936453126215	7537.131597813267	9857.511980913285	9468.803744976904	0.3420144457866089	0.3231416026721089	3881.153273212258	4123.167545864824	3795.812345882645	4032.5050831914414
0.4641581871877068	3420.3068330198084	3503.7811486272126	5508.369226162728	5448.10055132764	6649.30373443031	6502.555638061311	7782.55318392367	7549.370550187556	9873.538313010546	9484.197639454223	0.34201835990513463	0.3231452548534278	3865.887812674511	4131.696555234026	3780.8848210489377	4040.848978575552
0.4669549737601532	3425.8238168581715	3509.4363246246207	5517.295276329031	5456.930660467934	6660.094412459861	6513.1090542749025	7795.196069935453	7561.634876413126	9889.598011767988	9499.623580434418	0.3420222976636595	0.3231489290915161	3850.6595378711354	4140.21863179747	3765.9936614441685	4049.1861197801773
0.46976861237862133	3431.3519207897316	3515.102925051592	5526.239616230079	5465.778875239767	6670.907315390071	6523.684213129298	7807.865090818197	7573.924556775149	9905.691052886297	9515.081544540226	0.3420262592052972	0.3231526255198886	3835.4684886739124	4148.733666389715	3751.138906057691	4057.5164002419915
0.4725992045851658	3436.8911327363126	3520.7809378045777	5535.202229531114	5474.645179618365	6681.742424705878	6534.281096585656	7820.560225902135	7586.239571242317	9921.817411663387	9530.57150800723	0.3420302446740334	0.3231563442728717	3820.3147038088646	4157.241549504688	3736.3205927582458	4065.8397130668163
0.4754468525336833	3442.4414404534195	3526.4703506116684	5544.183099652847	5483.529557338074	6692.599721606071	6544.899686325823	7833.281454190076	7598.579899465863	9937.977062993186	9546.093446682695	0.34203425421472805	0.3231600854856091	3805.1982208471745	4165.742171276826	3721.538758283714	4074.155951008899
0.47831165899359906	3448.002831529615	3532.171151031962	5553.182209770611	5492.431991891547	6703.479187002317	6555.53996375135	7846.028754356349	7610.945520778522	9954.169981364388	9561.647336024344	0.34203828797312347	0.32316384929406705	3790.1190762137994	4174.235421483172	3706.7934382520616	4082.4650064758025
0.4811937273535759	3453.5752933859076	3537.8833264549553	5562.199542813557	5501.352466528946	6714.380801518261	6566.201909982668	7858.802104745789	7623.336414193557	9970.396140859222	9577.233151099199	0.34204234609584877	0.32316763583503816	3775.0773052091245	4182.721189555479	3692.0846671785694	4090.766771534458
0.4840931616252451	3459.1588132751513	3543.606864099947	5571.235081463839	5510.2909642571485	6725.304545488624	6576.8855058581385	7871.6014833726995	7635.752558403757	9986.655515152264	9592.850866582408	0.34204642873042235	0.32317144524614655	3760.0729420040734	4191.1993645657785	3677.4124784802552	4099.061137908837
0.4870100664469608	3464.7533782814385	3549.3417510154186	5580.288808155804	5519.247467838942	6736.2503989582365	6587.590731933209	7884.426867919869	7648.193931780462	10002.948077509196	9608.500456756097	0.3420505360252643	0.3231752776658538	3745.1060196431354	4199.669835221022	3662.7769044688903	4107.347996964119
0.4899445470875755	3470.358975319436	3555.0879740783803	5589.3607050750925	5528.221959792162	6747.218341681091	6598.317568479383	7897.278235737411	7660.660512372471	10019.273800785495	9624.181895508058	0.34205466812969526	0.32317913323346464	3730.1765700560063	4208.13248986518	3648.177976364037	4115.6272397076245
0.49289670945023945	3475.97559113379	3560.845519993771	5598.450754157855	5537.214422388902	6758.208353119399	6609.06599548339	7910.155563841776	7673.152277905071	10035.632657425216	9639.895156330615	0.342058825193944	0.3231830120891304	3715.2846240724903	4216.587216485059	3633.6157243119087	4123.8987568041775
0.4958666600762229	3481.603212298503	3566.6143752938337	5607.558937089902	5546.224837654694	6769.220412442674	6619.8359926462235	7923.058828914718	7685.669205779013	10052.024619459773	9655.640212319428	0.3420630073691554	0.3231869143738551	3700.4302114094608	4225.03390269028	3619.0901773716323	4132.162438549334
0.4988545061487607	3487.241825216254	3572.3945263374344	5616.685235305797	5555.253187367616	6780.254498526673	6630.627539382178	7935.98800730211	7698.211273069409	10068.449658506528	9671.41703617215	0.34206721480739266	0.3231908402295007	3685.613360681571	4233.472435709555	3604.601363524329	4140.418174869614
0.5018603554969207	3492.8914161177795	3578.185959309448	5625.829629988023	5564.299453057472	6791.310589952469	6641.440614817887	7948.943075012923	7710.7784565247	10084.90774576757	9687.22560018725	0.3420714476616448	0.3231947897987921	3670.834099431755	4241.9027024174575	3590.1493096984923	4148.665855342522
0.5048843165994948	3498.5519710612584	3583.9886602201336	5634.99210206616	5573.363616004992	6802.388665005538	6652.275197791458	7961.924007718191	7723.370732565687	10101.398852028506	9703.06587626284	0.34207570608583215	0.32319876322532376	3656.092454104917	4250.324589297408	3575.734041754389	4156.905369167915
0.5079264985889148	3504.223475931586	3589.80261490441	5644.172632215907	5582.445657240858	6813.488701674623	6663.131266851376	7974.930780749763	7735.988077284286	10117.92294765693	9718.937835895214	0.34207999023481184	0.3232027606535616	3641.38845006912	4258.737982451217	3561.3555844961666	4165.136605173117
0.5109870112551897	3509.9059164397972	3595.627809021286	5653.371200858305	5591.545557544962	6824.610677650883	6674.008800255647	7987.963369099347	7748.63046644264	10134.480002601333	9734.841450177797	0.3420843002643834	0.3232067822288533	3626.7221116272267	4267.142767604673	3547.0139616858214	4173.359451815719
0.5140659650498691	3515.5992781223413	3601.4642280531234	5662.587788158764	5600.6632974454415	6835.754570326779	6684.907775970736	8001.021747417267	7761.297875471891	10151.069986389592	9750.776689799677	0.34208863633129466	0.3232108280974298	3612.0934620134067	4275.538830094039	3532.7091960438993	4181.573797180783
0.5171634710900281	3521.303546340474	3607.3118573050324	5671.822374026254	5609.798857217881	6846.920356795155	6695.828171670675	8014.105890011458	7773.990279471212	10167.692868127784	9766.743525044487	0.34209299859324765	0.32321489840641227	3597.502523404546	4283.926054864889	3518.4413092532195	4189.779528968269
0.5202796411622786	3527.0187062795244	3613.17068190414	5681.074938112302	5618.952216884339	6858.108013848123	6706.7699647359495	8027.215770846204	7786.707653206571	10184.348616498672	9782.741925788938	0.3420973872089058	0.3232189933038174	3582.949316924438	4292.304326471174	3504.2103219681885	4197.976534496527
0.5234145877268029	3532.7447429482786	3619.0406867989705	5690.345459810182	5628.123356212551	6869.317517976133	6717.733132252623	8040.351363541105	7799.449971109761	10201.03719976049	9798.77186150164	0.34210180233789683	0.32322311293856204	3568.4338626530953	4300.673529074062	3490.0162538236473	4206.164700704161
0.5265684239214125	3538.4816411782513	3624.921856758712	5699.633918253919	5637.312254714942	6880.548845366849	6728.717651011228	8053.512641369836	7812.217207277166	10217.758585745458	9814.833301241684	0.34210624414082136	0.3232272574604713	3553.9561796309426	4309.0335464358795	3475.8591234348714	4214.3439141376875
0.5297412635656308	3544.2293856230417	3630.8141763725803	5708.940292317436	5646.518891647815	6891.801971904195	6739.723497505829	8066.699577259071	7825.009335468741	10234.512741858494	9830.92621365741	0.3421107127792573	0.3232314270202806	3539.516285870457	4317.384261922911	3461.738948414335	4222.514060959918
0.5329332211648017	3549.9879607576145	3636.717630049088	5718.264560613581	5655.743246010361	6903.076873167244	6750.750647932956	8079.912143787252	7837.826329106799	10251.299635075757	9847.050566984988	0.34211520841576665	0.32323562176964427	3525.1141983449925	4325.725558482576	3447.6557453573914	4230.6750269255135
0.5361444119142209	3555.7573508776	3642.632202015354	5727.606701493177	5664.985296543764	6914.373524429144	6761.79907819055	8093.150313183401	7850.668161274873	10268.119231943216	9863.206329047049	0.3421197312139027	0.32323984186113897	3510.7499330230057	4334.057318673469	3433.6095298778964	4238.8266974112485
0.5393749517032939	3561.537540098638	3648.557876316439	5736.966693044164	5674.245021730332	6925.691900656156	6772.8687638770325	8106.414057326032	7863.534804716666	10284.971498575378	9879.393467251472	0.3421242813382128	0.3232440874482715	3496.423504863167	4342.379424647428	3419.6003165990114	4246.96895739506
0.5426249571197181	3567.3285123556398	3654.494636814611	5746.344513090578	5683.522399792516	6937.031976506502	6783.959680290165	8119.703347741878	7876.426231834799	10301.856400653747	9895.611948589876	0.34212885895424777	0.323248358685482	3482.134927798761	4350.6917581204325	3405.6281191458693	4255.101691434393
0.5458945454536906	3573.1302514020563	3660.4424671886045	5755.740139191582	5692.817408691936	6948.393726329239	6795.071802425992	8133.018155604644	7889.342414689622	10318.773903425355	9911.861739636235	0.34213346422856666	0.32325265572815254	3467.88421477098	4358.994200405199	3391.69295016909	4263.224783688551
0.5491838347021408	3578.942740809211	3666.4013509329625	5765.153548640556	5702.1300261285205	6959.777124163283	6806.20510497782	8146.358451733892	7902.283324998126	10335.723971701418	9928.14280654557	0.34213809732874295	0.3232569787326113	3453.671377748018	4367.286632418865	3377.794821368996	4271.338117934763
0.5524929435729888	3584.765963965585	3672.3712713573173	5774.584718464162	5711.460229539561	6971.182143736312	6817.359562335245	8159.724206593853	7915.248934132785	10352.706569855935	9944.455115052595	0.34214275842337105	0.3232613278561369	3439.496427682345	4375.568934620591	3363.933743455913	4279.441577506252
0.55582199148943	3590.599904076005	3678.3522115855703	5784.033625421207	5720.807996098608	6982.608758463486	6828.535148582809	8173.115390291973	7928.239213120153	10369.721661823942	9960.798630470052	0.3421474476820724	0.3232657032569679	3425.3593745606486	4383.84098706441	3350.109726189752	4287.535045336466
0.5591710985942444	3596.4445441610533	3684.344154555308	5793.500246001894	5730.173302714739	6994.056941446609	6839.731837499257	8186.531972578005	7941.254132639991	10386.769211100442	9977.173317687675	0.34215216527550174	0.3232701050943055	3411.260227404069	4392.102669387357	3336.322778391419	4295.618403956993
0.5625403857541326	3602.299867056204	3690.3470830169376	5802.984556426625	5739.556126031384	7005.526665472783	6850.949602556182	8199.973922842477	7954.2936630237755	10403.849180738567	9993.579141170421	0.3421569113753542	0.32327453352832175	3397.1989942488726	4400.353860773379	3322.572907915921	4303.69153545564
0.565929974564078	3608.1658554111686	3696.360979533024	5812.486532645137	5748.956442425472	7017.0179030133995	6862.188416917066	8213.441210115609	7967.357774253638	10420.961533348294	10010.016064957232	0.3421616861543707	0.3232789887201631	3383.1756821852177	4408.594439989654	3308.860121694044	4311.75432151556
0.569339987351735	3614.042491689109	3702.385826477509	5822.006150335436	5758.374228006395	7028.530626222972	6873.44825343613	8226.933803065973	7980.446435961093	10438.10623109485	10026.484052659507	0.3421664897863451	0.32328347083195885	3369.1902973457472	4416.824285365408	3295.1844257194316	4319.806643392658
0.5727705471818436	3619.929758165914	3708.421606034986	5831.5433849028295	5767.809458615049	7040.064806938014	6884.729084657245	8240.451669999273	7993.559617425825	10455.283235697241	10042.983067459689	0.3421713224461306	0.3232879800268255	3355.242844914552	4425.043274786789	3281.5458250589436	4327.848381910706
0.5762217778606706	3625.827636929419	3714.4683001999106	5841.098211478863	5777.262109822795	7051.62041667585	6896.030882812778	8253.994778856992	8006.6972875744095	10472.492508426676	10059.513072109727	0.34217618430964464	0.32329251646887414	3341.3333291392773	4433.25128570362	3267.9443238631357	4335.879417469492
0.5796938039404782	3631.736109878679	3720.525890775882	5850.67060492035	5786.732156930517	7063.19742663353	6907.353619822528	8267.563097215201	8019.859414979129	10489.734010105096	10076.074028929694	0.3421810755538789	0.32329708032321475	3327.4617533301935	4441.44819511543	3254.3799253663747	4343.89963003085
0.5831867507240184	3637.655158723172	3726.5943593748393	5860.260539808299	5796.219574967553	7074.795807686567	6918.697267292505	8281.156592283165	8033.045967856643	10507.00770110355	10092.665899806203	0.3421859963569027	0.3233016717559645	3313.628119874629	4449.633879581466	3240.8526319002267	4351.908899125643
0.5867007442690553	3643.5847649820744	3732.673687416337	5869.867990446933	5805.724338690748	7086.415530387895	6930.0617965139	8294.775230902153	8046.256914066821	10524.313541340773	10109.288646191033	0.342190946897872	0.3233062909342528	3299.8324302388355	4457.808215206256	3227.3624448941555	4359.90710384259
0.5902359113929144	3649.5249099834245	3738.763856126707	5879.492930862562	5815.246422583337	7098.056564966548	6941.447178461812	8308.418979543969	8059.492221111335	10541.651490281414	10125.942229099453	0.34219592735703336	0.3233109380262274	3286.0746849733405	4465.971077640774	3213.909364884952	4367.894122829894
0.5937923796770596	3655.4755748634143	3744.864846538351	5889.135334802641	5824.78580085403	7109.718881326607	6952.8533837942205	8322.087804309804	8072.751856132528	10559.021506934689	10142.626609108896	0.3422009379157332	0.32331561320106067	3272.354883727501	4474.12234208663	3200.493391525699	4375.8698342961725
0.597370277471697	3661.4367405655553	3750.9766394889007	5898.795175734622	5834.342447435883	7121.402449045905	6964.2803828507185	8335.781670928773	8086.0357859120095	10576.42354985262	10159.34174635728	0.3422059787564243	0.3233203166289568	3258.6730252401903	4482.261883270927	3187.1145235801814	4383.834115989041
0.6009697339004076	3667.4083878398983	3757.099215620437	5908.472426844925	5843.916335985284	7133.10723737486	6975.7281456513765	8349.500544756609	8099.34397686939	10593.857577128494	10176.087600541521	0.3422110500626702	0.32332504848115745	3245.029107363429	4490.389575469075	3173.772758944542	4391.786845215829
0.6045908788648067	3673.390497242256	3763.232555378719	5918.16706103788	5853.507439880923	7144.833215235274	6987.196641895581	8363.24439077435	8112.676395060995	10611.323546395277	10192.86413091601	0.34221615201915623	0.3233298089299479	3231.423127064714	4498.505292495014	3160.4680946505396	4399.727898834506
0.6082338430492322	3679.3830491334006	3769.376639012368	5927.879050934647	5863.115732222732	7156.580351219125	6998.685840960845	8377.013173586965	8126.033006178551	10628.821414823999	10209.67129629106	0.3422212848116919	0.32333459814866394	3217.8550804292317	4506.608907689806	3147.2005268649664	4407.657153240638
0.611898757925461	3685.3860236782484	3775.531446572058	5937.608368872119	5872.741185830801	7168.3486135873145	7010.195711901592	8390.806857421969	8139.41377554784	10646.351139122089	10226.509055031294	0.34222644862722096	0.32333941631169927	3204.324962666491	4514.700293922098	3133.9700509017566	4415.574484372977
0.6155857557574533	3691.3994008450627	3781.696957909716	5947.354986901844	5882.383773244333	7180.13797026845	7021.726223447988	8404.625406128072	8152.818668127373	10663.912675531761	10243.37736505411	0.34223164365382747	0.3233442635945087	3190.832768114982	4522.779323580908	3120.7766612210544	4423.479767701821
0.6192949696061266	3697.423160404614	3787.87315267768	5957.118876788896	5892.043466720523	7191.948388857561	7033.2773440046585	8418.468783173748	8166.247648507024	10681.505979828311	10260.276183828024	0.3422368700807427	0.323349140173619	3177.3784902655752	4530.845868594479	3107.6203514527297	4431.372878245544
0.6230265333341571	3703.457281929431	3794.060010327949	5966.90001001087	5901.720238233587	7203.779836614983	7044.8490416496215	8432.336951645982	8179.700680906813	10699.131007318641	10277.205468371263	0.34224212809835236	0.32335404622663344	3163.962121747667	4538.899800403044	3094.5011143877637	4439.253690552898
0.6267805816108112	3709.5017447928763	3800.2575101112584	5976.698357756623	5911.414059473516	7215.632280464917	7056.441284132897	8446.229874248664	8193.177729175339	10716.78771283931	10294.165175249886	0.34224741789820307	0.3233589819322373	3150.5836543375626	4546.94098995137	3081.418941978831	4447.122078683693
0.6305572499168048	3715.556528168392	3806.46563107632	5986.513890925268	5921.124901845095	7227.505686994296	7068.054038875355	8460.147513301334	8206.678756788568	10734.476050755062	10311.155260576372	0.342252739673011	0.32336394747020664	3137.2430789832724	4554.9693077201955	3068.373825371382	4454.977916250471
0.634356674549194	3721.62161102865	3812.684352068973	5996.3465801250295	5930.852736466779	7239.400022451488	7079.68727296752	8474.08983073774	8220.20372684844	10752.195974957105	10328.175680007946	0.342258093616668	0.3233689430214136	3123.9403857910074	4562.984623686643	3055.3657548857154	4462.821076371707
0.6381789926262927	3727.6969721446867	3818.9136517313204	6006.196395672069	5940.59753416954	7251.315252744973	7091.340953168204	8488.056788104343	8233.752602081422	10769.947438861322	10345.226388744883	0.34226347992424816	0.3233739687678347	3110.675564041594	4570.986807339825	3042.394720037584	4470.65143169486
0.642024342092622	3733.782590085096	3825.1535085009186	6016.063307589408	5950.359265495814	7263.251343442113	7103.015045903405	8502.048346558984	8247.32534483721	10787.730395406677	10362.30734152896	0.3422688987920178	0.323379024892556	3097.4486021939665	4578.9757276729215	3029.460709538893	4478.468854383798
0.6458928617238878	3739.8784432151424	3831.40390060988	6025.947285605717	5960.137900698307	7275.208259767796	7114.709517264887	8516.06446686933	8260.921917087218	10805.544797053371	10379.418492641691	0.34227435041743937	0.3233841115797801	3084.2594878948294	4586.95125318272	3016.5637113030534	4486.27321611275
0.6497846911319898	3745.9845096959425	3837.664806084072	6035.84829915423	5969.933409738943	7287.185966603207	7126.424333009053	8530.105109411532	8274.542280423291	10823.390595781246	10396.559795902771	0.3422798349991823	0.32338922901483375	3071.108207990066	4594.913251876133	3003.7037124629132	4494.0643880825955
0.6536999707700591	3752.1007674835923	3843.936202742225	6045.766317371564	5979.745762287692	7299.184428484494	7138.15945855559	8544.170234168716	8288.186396056244	10841.267743087978	10413.731204668367	0.342285352737126	0.32339437738417603	3057.994748510653	4602.8615912357345	2990.8806993551552	4501.84224098525
0.6576388419375281	3758.227194328279	3850.2180681950485	6055.701309096504	5989.574927721384	7311.203609601366	7149.914858986174	8558.259800729462	8301.854224814368	10859.176189987253	10430.932671829345	0.3422909038323728	0.3233995568754024	3044.91909469862	4610.796138244215	2978.0946575456765	4509.606645026011
0.661601446785229	3764.363767773446	3856.510379844397	6065.6532428689015	5999.420875122632	7323.243473795892	7161.690499043228	8572.37376828642	8315.545727142104	10877.115887007141	10448.164149809696	0.34229648848725186	0.32340476767725385	3031.881231017993	4618.716759391129	2965.345571836224	4517.357469924958
0.6655879283205246	3770.510465154914	3862.813114882389	6075.622086928484	6009.283573278663	7335.303984561127	7173.486343128627	8586.512095634798	8329.260863098581	10895.086784188285	10465.425590564826	0.342302106905327	0.32341000997962294	3018.8811411373317	4626.623320630752	2952.633426254266	4525.0945848862175
0.6695984304124688	3776.6672635999607	3869.1262502904797	6085.6078092135995	6019.162990680083	7347.3851050396925	7185.302355302308	8600.674741170787	8342.99959235608	10913.088831082001	10482.7169455797	0.3423077592914059	0.3234152839735617	3005.9188079534797	4634.515687406762	2939.9582040718524	4532.81785861589
0.6736330977969988	3782.834140026489	3875.44976283864	6095.610377360118	6029.059095519803	7359.486798022527	7197.138499281053	8614.861662890173	8356.761874198699	10931.121976748662	10500.038165867294	0.3423134458515464	0.3234205898512886	2992.994213604019	4642.393724656897	2927.3198878144613	4540.527159321122
0.6776920760821589	3789.011071142104	3881.783629084411	6105.629758700165	6038.971855691799	7371.609025947505	7208.994738437109	8629.072818386752	8370.5476675208	10949.18616975577	10517.389201966747	0.3423191667930649	0.32342592780619506	2980.107339462731	4650.257296797354	2914.718459264026	4548.222354705911
0.6817755117533548	3795.1980334432515	3888.127825372064	6115.665920260991	6048.901238789994	7383.751750898088	7220.8710357969385	8643.308164850889	8384.356930825637	10967.281358176282	10534.77000394174	0.3423249223245432	0.3234312980328541	2967.258166139247	4658.10626770393	2902.1538994573057	4555.903311950387
0.6858835521786408	3801.3950032142584	3894.482327831624	6125.718828763642	6058.847212106968	7395.914934601856	7232.767354039737	8657.567659067856	8398.189622223725	10985.407489586576	10552.18052137855	0.3423307126558387	0.32343670072702635	2954.446673499071	4665.940500732046	2889.6261887000874	4563.56989772385
0.6900163456140378	3807.60195652649	3900.847112378031	6135.788450621851	6068.809742632864	7408.0985384292635	7244.683655496251	8671.851257416429	8412.045699431488	11003.564511064824	10569.620703384478	0.3423365379980891	0.32344213608566674	2941.672840670799	4673.759858714649	2877.1353065775475	4571.221978187095
0.6941740412088835	3813.8188692374024	3907.222154710188	6145.874751940752	6078.788797054119	7420.302523392159	7256.619902147308	8686.15891586727	8425.925119769692	11021.752369189035	10587.090498585972	0.3423423985637231	0.32344760430693525	2928.9366460400634	4681.564203942893	2864.6812319490127	4578.859418972861
0.6983567890112157	3820.0457169896345	3913.6074303100586	6155.977698515654	6088.784341752279	7432.526850142428	7268.576055622521	8700.490589981384	8439.82784016195	11039.971010035233	10604.589855126862	0.3423482945664663	0.3234531055902	2916.2380672643194	4689.3533981712535	2852.263942963793	4586.482085195603
0.702564739973187	3826.28247521009	3920.0029144417335	6166.097255830812	6098.796342802776	7444.77147897056	7280.552077198894	8714.846234908564	8453.753817133216	11058.220379175593	10622.118720666578	0.34235422622135137	0.32345864013604886	2903.577081284253	4697.127302625449	2839.8834170677	4594.089841450332
0.7067980459565127	3832.5291191090323	3926.408582150539	6176.233389058204	6108.824765973743	7457.036369804321	7292.547927799499	8729.225805385862	8467.703006808297	11076.500421676628	10639.67704237841	0.34236019374472365	0.3234642081462929	2890.953664321685	4704.88577798591	2827.539631001069	4601.682551797014
0.7110568597379514	3838.7856236791017	3932.824408262042	6186.386063056202	6118.869576724703	7469.321482207228	7304.563567992002	8743.629255735903	8481.675364910227	11094.811082097172	10657.264766947545	0.3423661973542503	0.323469809823977	2878.367791882949	4712.628684378695	2815.2325608095853	4609.260079763131
0.7153413350148182	3845.051963694439	3939.2503673811775	6196.555242368405	6128.93074020542	7481.626775377195	7316.598957987373	8758.056539865429	8495.67084675885	11113.152304486646	10674.881840569426	0.34237223726893046	0.3234754453733878	2865.8194387746044	4720.355881390162	2802.962181854644	4616.822288351366
0.7196516264105322	3851.3281137096933	3945.686433891252	6206.740891222285	6139.008221254591	7493.952208145057	7328.654057638421	8772.507611263578	8509.68940726916	11131.524032383006	10692.528208947764	0.3423783137091002	0.32348111500005694	2853.308579103672	4728.067228050204	2790.7284688086947	4624.369040014688
0.7239878894801961	3857.6140480591002	3952.1325819530202	6216.942973527962	6149.101984398618	7506.29773897315	7340.728826438401	8786.982423000352	8523.731000949807	11149.926208810924	10710.203817292784	0.34238442689644333	0.3234868189107756	2840.835186297307	4735.762582854601	2778.5313956820173	4631.900196689181
0.7283502807162107	3863.9097408555676	3958.5887855037713	6227.16145287697	6159.2119938504175	7518.663325953946	7352.823223519708	8801.480927725077	8537.795581901606	11168.358776279949	10727.90861031947	0.34239057705399856	0.32349255731359594	2828.399233081611	4743.441803714726	2766.370935800369	4639.415619744919
0.7327389575539218	3870.2151659896135	3965.05501825626	6237.396292540807	6169.338213507994	7531.048926808365	7364.937207652229	8816.00307766453	8551.883103815742	11186.821676782274	10745.6425322454	0.34239676440616745	0.32349833041784326	2816.000691512134	4751.104747997364	2754.247061834205	4646.915170020424
0.7371540783773028	3876.53029712854	3971.5312536978895	6247.647455469867	6179.480606953384	7543.454498884614	7377.070737242213	8830.54882462166	8565.993519972491	11205.314851791216	10763.405526789293	0.3424029891787249	0.3235041384341209	2803.6395329809748	4758.751272518421	2742.1597458013566	4654.3987078133505
0.74159580252467	3882.855107715359	3978.0174650896215	6257.914904291944	6189.639137451206	7555.879999156489	7389.2237703305855	8845.11811997365	8580.126783239388	11223.838242258906	10781.197537168788	0.3424092515988251	0.3235099815743209	2791.3157281954773	4766.381233498221	2730.108959051897	4661.866092842771
0.746064290294433	3889.1895709678515	3984.5136254650456	6268.198601310998	6199.81376794743	7568.3253842219565	7401.396264591615	8859.710914670393	8594.282846069707	11242.39178861446	10799.018506098682	0.3424155518950127	0.32351586005162986	2779.0292472192086	4773.994486617157	2718.0946723100496	4669.317184308544
0.7505597029508803	3895.533659877642	3991.019707629442	6278.498508505903	6210.004461068166	7580.790610301753	7413.5881773315305	8874.32715923291	8608.461660500961	11260.975430762124	10816.868375789145	0.34242189029722836	0.3235217740805375	2766.7800594582222	4781.590886974707	2706.116855651606	4676.751840835903
0.7550822027299987	3901.8873472091227	3997.535684158717	6288.814587528987	6220.21117911823	7593.2756332377585	7425.7994654869135	8888.966803751504	8622.663178153105	11279.58910807905	10834.747087943579	0.34242826703681983	0.32352772387684525	2754.5681336690905	4789.170289092464	2694.1754785183584	4684.169920489658
0.7596319528453285	3908.2506054985547	4004.0615273984877	6299.146799704843	6230.433884079967	7605.780408491607	7438.030085623374	8903.62979788428	8636.887350227085	11298.23275941354	10852.65458375693	0.34243468234654995	0.32353370965767414	2742.3934379734565	4796.7325469285715	2682.270509733935	4691.571280789329
0.7642091174938536	3914.6234070530313	4010.597209463054	6309.495106028926	6240.6725376118875	7618.3048911431315	7450.279993934036	8918.316090855378	8651.13412750314	11316.906323082945	10870.590803913665	0.34244113646060664	0.3235397316414728	2730.2559398525627	4804.277513848152	2670.401917494135	4698.955778675154
0.7688138618619275	3921.0057239494786	4017.1427022343964	6319.859467166196	6250.927101047335	7630.849035888832	7462.549146238023	8933.02563145325	8665.403460339137	11335.60973687161	10888.555688585802	0.342447629614609	0.3235457900480259	2718.1556061614538	4811.805042639142	2658.5696693798527	4706.3232705199625
0.7734463521312342	3927.3975280336736	4023.697977361185	6330.239843449819	6261.197535393203	7643.412797040389	7474.837497979021	8947.758368029032	8679.695298668992	11354.34293802894	10906.54917743104	0.34245416204561707	0.3235518850984628	2706.0924031338654	4819.314985506469	2646.7737323680194	4713.673612136161
0.7781067554847866	3933.798790919216	4030.263006257762	6340.636194879769	6271.483801328579	7655.996128523111	7487.145004223779	8962.514248494808	8694.009592000968	11373.105863267325	10924.571209590764	0.34246073399214416	0.3235580170152644	2694.0662963882787	4826.807194069261	2635.0140728326514	4721.006658761529
0.7827952401129585	3940.2094839865467	4036.8377601031475	6351.04848112152	6281.785859203449	7668.598983874431	7499.471619660621	8977.293220321933	8708.34628941608	11391.898448760152	10942.62172368814	0.3424673456941606	0.32356418602227366	2682.0772509259405	4834.281519340817	2623.2906565457815	4728.32226504921
0.7875119752195561	3946.6295783818723	4043.422209839966	6361.476661504583	6292.103669037267	7681.221316242247	7511.817298597878	8992.095230539211	8722.705339566304	11410.720630139624	10960.700657826013	0.3424739973931074	0.32357039234470236	2670.125231154496	4841.737811760977	2611.6034486948047	4735.620285085868
0.792257131027923	3953.05904501623	4050.016326173511	6371.920695021275	6302.437190517753	7693.863078383591	7524.181994962497	9006.920225731348	8737.086690673097	11429.57234249494	10978.807949585147	0.34248068933190096	0.3235766362091404	2658.2102008821676	4849.175921170972	2599.9524138836423	4742.900572377257
0.7970308787870847	3959.4978545643708	4056.620079570631	6382.3805403251945	6312.786382999395	7706.524222662833	7536.565662298412	9021.768152037033	8751.490290525524	11448.453520369985	10996.943536022018	0.34248742175494673	0.3235829178435636	2646.332123316359	4856.595696794568	2588.337516128551	4750.162979831453
0.8018333907779276	3965.9459774637835	4063.2334402587403	6392.856155729916	6323.151205502164	7719.204701050261	7548.968253765042	9036.638955147297	8765.916086478674	11467.364097761385	11015.10735366693	0.3424941949081454	0.3235892374773443	2634.490961088799	4863.996987273917	2576.758718882338	4757.407359787263
0.8066648403194178	3972.4033839136437	4069.8563782247743	6403.347499207598	6333.531616710154	7731.90446512046	7561.3897221358275	9051.532580303761	8780.364025451965	11486.304008116449	11033.29933852204	0.3425010090389038	0.32359559534125787	2622.6866762465797	4871.379640636733	2565.2159850276075	4764.633563987445
0.8115254017748545	3978.870043873758	4076.488863214133	6413.854528387528	6343.9275749701565	7744.623466050732	7573.830019796589	9066.448972296816	8794.834053927367	11505.273184330943	11051.51942605922	0.3425078643961425	0.32360199166749115	2610.9192302648444	4878.743504306534	2553.7092768843286	4771.841443581739
0.8164152505581643	3985.3459270635344	4083.1308647296482	6424.377200554778	6354.339038290344	7757.361654619516	7586.289098744062	9081.388075463923	8809.326117947783	11524.271558747145	11069.767551218181	0.3425147612303073	0.32360842668965395	2599.1885840481846	4886.088425092399	2542.2385562183335	4779.030849126866
0.8213345631402307	3991.8310029609124	4089.782352030509	6434.9154726487395	6364.765964338829	7770.118981204772	7598.766910584283	9096.34983368779	8823.840163115241	11543.299063151597	11088.043648404313	0.34252169979337804	0.3236149006427846	2587.494697945076	4893.414249200141	2530.803784248419	4786.20163058769
0.8262835170552626	3998.3252408013373	4096.443294131241	6445.469301261764	6375.2083104423255	7782.895395782442	7611.2634065311	9111.33419039464	8838.376134589269	11562.355628773115	11106.34765148676	0.34252868033887635	0.3236214137633628	2575.837531741825	4900.720822210191	2519.4049216452986	4793.353637321154
0.8312622909072027	4004.8286095766416	4103.113659800572	6456.038642637647	6385.66603358468	7795.690847924728	7623.778537404502	9126.34108855234	8852.933977085017	11581.4411862805	11124.679493796235	0.342535703121879	0.3236279662893136	2564.217044675257	4908.007989082951	2508.041928542196	4800.486718083732
0.8362710643761712	4011.3410780340346	4109.793417560448	6466.6234526702965	6396.139090405546	7808.505286798578	7636.312253629147	9141.370470668688	8867.513634871657	11600.555665780557	11143.039108123105	0.3425427683990229	0.3236345584600202	2552.6331954419147	4915.275594167644	2496.714764542994	4807.600721030263
0.8413100182249524	4017.862614674989	4116.482535684885	6477.223686902204	6406.627437198905	7821.338661164011	7648.864505232701	9156.42227878953	8882.115051770532	11619.698996815816	11161.426426715194	0.3425498764285186	0.3236411905163321	2541.0859421966597	4922.52348118322	2485.423388723284	4814.6954937072005
0.8463793343055166	4024.393187754192	4123.18098219894	6487.839300523067	6417.1310299117	7834.190919372502	7661.435241844322	9171.496454497026	8896.738171153465	11638.871108362482	11179.841381275823	0.3425570274701593	0.32364786270057333	2529.5752425681567	4929.751493233256	2474.167759643635	4821.770883060526
0.8514791955655843	4030.9327652784687	4129.888724877631	6498.470248368344	6427.649824142423	7847.062009365389	7674.024412693044	9186.592938907816	8911.382935941008	11658.071928828267	11198.283902961708	0.34256422178532864	0.3236545752565529	2518.101053649676	4936.959472775925	2462.9478353401646	4828.826735406881
0.8566097860552276	4037.4813150056434	4136.605731244788	6509.116484917701	6438.1837751396	7859.9518786721	7686.631966606107	9201.711672671086	8926.049288600547	11677.301386050069	11216.753922380742	0.3425714596370132	0.3236613284295721	2506.6633320115507	4944.147261634469	2451.7635733388597	4835.86289644381
0.861771290933513	4044.0388044434776	4143.331968571998	6519.777964293613	6448.732837800411	7872.860474408605	7699.2578520074	9216.852595966822	8940.737171144614	11696.5594072919	11235.251369589996	0.34257874128981164	0.32366812246643634	2495.2620337201515	4951.314701019321	2440.6149306696607	4842.879211270483
0.8669638964751838	4050.6052008486135	4150.067403877541	6530.454640259945	6459.296966669299	7885.787743275773	7711.90201691589	9232.015648504008	8955.446525129159	11715.845919242765	11253.776174093675	0.34258606700994315	0.32367495761546367	2483.8971143260133	4958.461631491315	2429.5018638640177	4849.875524360919
0.8721877900773816	4057.180471225399	4156.812003925218	6541.146466220368	6469.876115936422	7898.733631557623	7724.564408943937	9247.200769518658	8970.177291651611	11735.160848014304	11272.328264840842	0.3425934370652602	0.3236818341264912	2472.5685288740788	4965.587892968673	2418.424328954541	4856.851679557003
0.877443160266411	4063.764582324834	4163.565735223297	6551.853395216957	6480.470239436279	7911.698085119722	7737.244975295677	9262.407897772055	8984.929411349209	11754.504119138697	11290.907570223437	0.34260085172525645	0.32368875225089044	2461.2762319135945	4972.693324731896	2407.3822814864106	4863.807520074071
0.8827301967045416	4070.35750064342	4170.328564023353	6562.575379928638	6491.07929064618	7924.681049407454	7749.94366276537	9277.636971548796	8999.702824397069	11773.875657566352	11309.514018073998	0.34260831126107844	0.32369571224157134	2450.020177497645	4979.777765408624	2396.375676527736	4870.742888507433
0.8880490901968541	4076.9591924220736	4177.100456319192	6573.312372669746	6501.703222684848	7937.682469444353	7762.660417735818	9292.887928655004	9014.497470506487	11793.275387663769	11328.14753566366	0.3426158159455365	0.32370271435299514	2438.8003191989847	4986.841052993201	2385.40446867235	4877.657626826782
0.8934000326981257	4083.5696236450076	4183.88137784572	6584.064325388526	6512.341988310924	7950.702289830459	7775.395186176685	9308.160706416422	9029.313288923064	11812.70323321129	11346.808049699957	0.3426233660531118	0.32370975884118175	2427.616610102239	4993.883024816634	2374.4686120331753	4884.5515763482545
0.8987832173197573	4090.1887600385485	4190.671294077767	6594.831189665536	6522.995539921429	7963.740454740498	7788.147913642756	9323.455241676433	9044.150218424815	11832.159117400735	11365.495486324548	0.34263096185997066	0.3237168459637234	2416.469002822181	5000.903517568251	2363.568060267833	4891.424577771919
0.904198838336744	4096.816567070103	4197.470170229047	6605.612916712288	6533.663829550416	7976.796907922362	7800.918545272478	9338.771470794365	9059.008197320485	11851.642962833394	11384.209771111307	0.3426386036439727	0.3237239759797878	2405.357449499308	5007.902367272647	2352.702766570379	4898.276471152203
0.9096470911946843	4103.453009946902	4204.277971250908	6616.409457369542	6544.346808867302	7989.871592695158	7813.707025786042	9354.109329643326	9073.887163447504	11871.154691517444	11402.95082906382	0.3426462916846826	0.32373114915013534	2394.2819018022856	5014.879409285262	2341.8726836745627	4905.107095891843
0.915128172516836	4110.098053614956	4211.094661831274	6627.220762105924	6555.04442917551	8002.964451947663	7826.513299483899	9369.468753608493	9088.78705417029	11890.694224865945	11421.718584613458	0.3426540262633797	0.3237383657371236	2383.2423109558877	5021.834478329634	2331.07776387583	4911.916290772613
0.9206422801112097	4116.751662757873	4217.920206393469	6638.04678101634	6565.756641410924	8016.075428136577	7839.337310245008	9384.849677585134	9103.707806378352	11910.261483694463	11440.512961617093	0.34266180766306964	0.32374562600471996	2372.2386277213227	5028.767408449203	2320.317959016771	4918.703893911326
0.9261896129777101	4123.413801795696	4224.75456909506	6648.8874638204325	6576.483396140358	8029.204463284716	7852.179001525115	9400.25203597666	9118.649356484384	11929.856388218765	11459.333883354882	0.3426696361684948	0.323752930218512	2361.2708024126478	5035.67803302221	2309.5932205062127	4925.469742787303
0.931770371315315	4130.084434883776	4231.597713826717	6659.742759861062	6587.224643560092	8042.351498979352	7865.038316355151	9415.675762692743	9133.611640422461	11949.478858052596	11478.18127252813	0.34267751206614555	0.32376027864571505	2350.3387848997954	5042.566184757277	2298.90349931689	4932.213674223283
0.9373847565293029	4136.763525911566	4238.449604211014	6670.612618102692	6597.980333494271	8055.516476370379	7877.915197339408	9431.120791147265	9148.59459364605	11969.128812205237	11497.055051256933	0.34268543564426934	0.32376767155518416	2339.4425246174214	5049.431695698295	2288.2487459946424	4938.935524391709
0.9430329712385201	4143.451038501518	4245.31020360132	6681.496987129939	6608.750415393486	8068.699336168675	7890.809586653965	9446.587054256546	9163.59815112628	11988.806169079397	11515.955141078157	0.3426934071928843	0.32377510921742525	2328.581970564672	5056.274397208588	2277.6289106607437	4945.6351288058795
0.9487152192826929	4150.146936007836	4252.179475080549	6692.395815145873	6619.534838333113	8081.900018644192	7903.721426044825	9462.074484437186	9178.62224734985	12008.510846468658	11534.881462942969	0.3427014270037889	0.32378259190460273	2317.757071313099	5063.094119974179	2267.0439430197002	4952.312322322512
0.9544317057297852	4156.851181515382	4259.057381460079	6703.309049970587	6630.333551011916	8095.118463624332	7916.650656826354	9477.583013604297	9193.66681631734	12028.24276155538	11553.833937214838	0.3427094953705739	0.32379011989055223	2306.967775019584	5069.890694020316	2256.4937923670514	4958.966939146863
0.9601826368833979	4163.563737838442	4265.943885278494	6714.236639039539	6641.146501750403	8108.354610492124	7929.597219879444	9493.112573169417	9208.731791541166	12048.001830908224	11572.812483667138	0.3427176125886308	0.3237976934507902	2296.2140294191195	5076.66394867911	2245.9784075862262	4965.598812810844
0.9659682202902156	4170.284567519557	4272.838948800439	6725.17852940199	6651.973638489319	8121.608398184424	7942.561055649829	9508.663094038573	9223.817106043713	12067.787970479854	11591.817021480942	0.34272577895516704	0.3238053128625243	2285.4957818308612	5083.413712588837	2235.4977371573914	4972.207776178606
0.9717886647474951	4177.01363282832	4279.742534015399	6736.134667719397	6662.814908788054	8134.879765190103	7955.542104146292	9524.234506610257	9238.922692355374	12087.601095604537	11610.847469242713	0.3427339947692153	0.3238129784046642	2274.812979174312	5090.139813720249	2225.0517291674623	4978.793661457021
0.9776441803106027	4183.750895760221	4286.654602636543	6747.105000263885	6673.670259823156	8148.168649548364	7968.540304939022	9539.826740773538	9254.048482512711	12107.441120995903	11629.903744942145	0.342742260331645	0.32382069035783106	2264.165567967808	5096.842079350725	2214.6403313101036	4985.356300178682
0.9835349783005937	4190.496318035401	4293.575116099491	6758.0894729165675	6684.539638386672	8161.474988846823	7981.555597157749	9555.439725905944	9269.194408056426	12127.307960744432	11648.985765969757	0.34275057594517344	0.3238284490043716	2253.553494330379	5103.520336063812	2204.26349088992	4991.895523201441
0.9894612713118381	4197.249861097484	4300.504035561133	6769.088031166012	6695.42299088466	8174.798720219794	7994.587919490075	9571.073390871567	9284.36040002949	12147.201528315225	11668.093449114725	0.3427589419143788	0.323836254628364	2242.9767039895523	5110.174409746658	2193.921154828742	4998.411160707707
0.9954232732196957	4204.0114861123275	4307.441321898378	6780.1006201065475	6706.32026333552	8188.1397803463815	8007.63721017963	9586.72766401893	9299.546388975115	12167.121736545443	11687.226710562445	0.34276735854571044	0.3238441075156329	2232.435142290895	5116.804125601193	2183.613269675523	5004.903042211197
1.0014211991882311	4210.781153966881	4314.386935707022	6791.1271844367775	6717.231401368544	8201.4981054488	8020.703407024419	9602.402473179156	9314.75230493495	12187.068497642174	11706.385465892468	0.34277582614750124	0.32385200795375796	2221.928754201741	5123.409308136208	2173.33978160657	5011.370996547397
1.0074552656779823	4217.558825267899	4321.340837300451	6802.1676684578415	6728.1563502222025	8214.873631290448	8033.78644737494	9618.097745663783	9329.978077446976	12207.041723179818	11725.569630075972	0.342784345029979	0.323859956232086	2211.4574843031587	5129.989781138254	2163.100636420655	5017.814851847012
1.013525690453769	4224.3444603407215	4328.302986708424	6813.222016071789	6739.095054742559	8228.266293174058	8046.886268132385	9633.813408262722	9345.223635543538	12227.041324097687	11744.779117473472	0.34279291550527696	0.32386795264174145	2201.0212768167257	5136.545367714716	2152.8957795691676	5024.234435590683
1.0196326925925556	4231.138019228135	4335.273343675937	6824.290170780098	6750.04745938182	8241.67602594001	8060.002805747053	9649.54938724247	9360.48890774959	12247.067210697865	11764.013841832759	0.3428015378874511	0.32387599747563833	2190.6200755923055	5143.075890257023	2142.725156138069	5030.629574556369
1.0257764924913542	4237.93946168901	4342.251867661851	6835.372075681811	6761.013508196496	8255.10276396428	8073.135996216265	9665.30560834371	9375.77382208038	12267.119292642383	11783.273716286165	0.3428102124924854	0.3238840910284895	2180.2538241195725	5149.581170451362	2132.5887108573224	5037.000094825868
1.0319573118751795	4244.748747197181	4349.238517837778	6846.467673472091	6771.993144846009	8268.546441156806	8086.28577508282	9681.08199677957	9391.078306039779	12287.197478951164	11802.55865334861	0.3428189396383078	0.3238922335968203	2169.9224655347643	5156.061029278208	2122.4863881146302	5043.345821805531
1.0381753738050519	4251.565834940116	4356.233253086751	6857.576906440425	6782.986312590908	8282.006990959442	8099.452077433008	9696.878477233347	9406.402286618057	12307.301677999314	11821.868564914967	0.34282771964480063	0.3239004254789787	2159.6259426214965	5162.515287004644	2112.4181319539202	5049.666580206715
1.0444309026860459	4258.390683817769	4363.236032002074	6868.699716469121	6793.992954291411	8295.48434634429	8112.634837894979	9712.694973856678	9421.745690290109	12327.431797514959	11841.203362258007	0.3428365528338159	0.3239086669751467	2149.364197817282	5168.943763185525	2102.3838860769756	5055.962194039021
1.05072412427539	4265.2232524412075	4370.246812885944	6879.836045031454	6805.013012405583	8308.978439811637	8125.833990636704	9728.53141026718	9437.108443013183	12347.587744576453	11860.562956025706	0.342845439529183	0.32391695838735207	2139.137173215393	5175.346276650671	2092.3835938520497	5062.232486613095
1.057055265690613	4272.063499131479	4377.265553748329	6890.985833190195	6816.046428987897	8322.489203388248	8139.049469364378	9744.387709546663	9452.49047022514	12367.769425610277	11879.947256239204	0.3428543800567254	0.3239253000194797	2128.9448105799966	5181.722645531641	2082.417198325158	5068.477280559717
1.0634245554177415	4278.911381918283	4384.292212305623	6902.14902159582	6827.093145687484	8336.01656862542	8152.281207320461	9760.263794238886	9467.891696842285	12387.976746388362	11899.356172290256	0.3428633747442706	0.32393369217728374	2118.7870513384696	5188.072687225882	2072.484642211697	5074.696397793014
1.0698322233195456	4285.766858538733	4391.326745979429	6913.32555048489	6838.15310374653	8349.560466597106	8165.529137281899	9776.159586347536	9483.3120472574	12408.20961202572	11918.789612938937	0.3428724239216635	0.3239421351683984	2108.6638365900144	5194.396218408365	2062.5858679059893	5080.889659521868
1.0762785006438331	4292.6298864360615	4398.369111895242	6924.515359678313	6849.226243998593	8363.120827898016	8178.793191558222	9792.07500733408	9498.751445337666	12428.46792697788	11938.247486311184	0.3428815279207797	0.32395062930235136	2098.575107115321	5200.693055037176	2052.7208174909465	5087.056886258535
1.0827636200317978	4299.5004227584	4405.419266881243	6935.718388579737	6860.312506867016	8376.69758264177	8192.07330198981	9808.009978115757	9514.20981442273	12448.75159503855	11957.729699896527	0.34289068707553627	0.3239591748905733	2088.5208033736562	5206.963012335589	2042.889432738535	5093.197897806065
1.089287815526412	4306.378424357443	4412.477167466959	6946.934576173777	6871.411832363195	8390.29066045892	8205.369399945936	9823.964419063383	9529.68707732256	12469.060519336976	11977.236160545575	0.34289990172190793	0.32396777224641227	2078.500865513808	5213.205904803937	2033.0916551117552	5099.312513253652
1.0958513225808764	4313.263847787225	4419.542769882038	6958.163861024391	6882.524160084985	8403.899990495152	8218.681416322983	9839.938249999324	9545.183156315496	12489.39460233559	11996.76677446774	0.3429091721979358	0.32397642168514396	2068.515233376762	5219.4215462137945	2023.3274257758167	5105.400550987339
1.1024543780671139	4320.156649302789	4426.616030054923	6969.406181273123	6893.6494292149855	8417.525501409287	8232.00928154257	9855.931390195332	9560.697973146143	12509.753745827422	12016.321447228738	0.34291849884374426	0.3239851235239847	2058.563846497331	5225.609749596799	2013.5966855954612	5111.461828671396
1.1090972202843215	4327.056784858928	4433.696903611577	6980.661474637426	6904.7875785188835	8431.167121371409	8245.352925549656	9871.943758370442	9576.231449023338	12530.137850933626	12035.90008374822	0.3429278820015516	0.323993878082104	2048.64664411149	5231.7703272528015	2003.8993751438102	5117.496163256932
1.115780088967567	4333.964210108867	4440.785345874194	6991.92967840893	6915.938546343774	8444.82477806092	8258.712277810715	9887.975272688833	9591.783504618075	12550.546818100964	12055.50258829735	0.3429373220156837	0.32400268568063445	2038.763565161149	5237.903090745676	1994.2354347062064	5123.503370980499
1.1225032252964444	4340.878880402992	4447.881311859901	7003.210729451744	6927.102270616487	8458.498398664651	8272.087267311828	9904.025850757725	9607.354060061478	12570.980547099307	12075.128864496393	0.3429468192325881	0.3240115466426879	2028.914548301953	5244.007850910071	1984.6048042870825	5129.483267366653
1.1292668719037753	4347.800750787552	4454.984756279475	7014.504564200761	6938.2786888419305	8472.187909874945	8285.477822556884	9920.09540962528	9622.943034942753	12591.43893701916	12094.778815312347	0.34295637400084633	0.3240204612933644	2019.0995318953646	5250.0844178190455	1975.0074236056535	5135.435667202808
1.1360712728843656	4354.729776003297	4462.095633535973	7025.811118659826	6949.467738101296	8485.893237887596	8298.883871565524	9936.183865778316	9638.550348306982	12611.921886268969	12114.452343056333	0.3429659866711889	0.32402942995976763	2009.318454027758	5256.1326008175965	1965.4432321077911	5141.360384557862
1.1429166738038161	4361.665910484245	4469.213897723505	7037.130328400146	6960.66935505049	8499.614308400114	8312.305341871459	9952.291135140342	9654.175918653218	12632.429292572795	12134.14934938138	0.34297565759650545	0.32403845297101463	1999.5712525075069	5262.152208505198	1955.9121689714957	5147.257232785691
1.1498033217073829	4368.609108356302	4476.339502625855	7048.462128558423	6971.883475918331	8513.351046609565	8325.742160520405	9968.417133069255	9669.81966393225	12652.96105296761	12153.869735279794	0.342985387131863	0.32404753065824987	1989.8578648674302	5268.14304872416	1946.4141731042182	5153.126024500467
1.1567314651288954	4375.559323435997	4483.472401715207	7059.806453835216	6983.110036504921	8527.10337721079	8339.194254068307	9984.561774355303	9685.481501544642	12673.517063800873	12173.613401080847	0.3429951756345157	0.32405666335465916	1980.178228378063	5274.104928586865	1936.949183155666	5158.966571600875
1.1637013540997225	4382.51650922912	4490.612548150798	7071.163238493138	6994.348972179884	8540.871224394363	8352.66154857936	10000.724973218852	9701.161348338544	12694.09722072791	12193.380246448265	0.34300502346392076	0.32406585139548016	1970.5322800403228	5280.037654436426	1927.5171375132632	5164.778685243335
1.1707132401577995	4389.480618929416	4497.759894777598	7082.532416355111	7005.600217880676	8554.654511844634	8366.14396962414	10016.906643308235	9716.859120607647	12714.701418709381	12213.170170377753	0.3430149309817524	0.32407509511801746	1960.919956599013	5285.9410318755545	1918.1179743139073	5170.562175861094
1.177767376356704	4396.451605417248	4504.914394124984	7093.91392080263	7016.863708110851	8568.453162737815	8379.64144227768	10033.106697697589	9732.574734089045	12735.329552008718	12232.983071194565	0.34302489855191326	0.32408439486165336	1951.3411945430562	5291.814865749795	1908.7516314415261	5176.316853145137
1.1848640172747877	4403.429421258262	4512.075998405399	7105.307684773982	7028.139376938353	8582.26709973994	8393.153891117523	10049.325048884673	9748.308103961148	12755.981514189549	12252.818846551014	0.34303492654055256	0.32409375096786325	1941.7959301075898	5297.658960141707	1899.4180465358077	5182.042526051868
1.1920034190243662	4410.414018702046	4519.244659513014	7116.713640762491	7039.427157993772	8596.09624500493	8406.681240221847	10065.56160878868	9764.059144841562	12776.657198113146	12272.677393424014	0.34304501531607695	0.32410316378022774	1932.2840992833953	5303.47311838367	1890.1171569956932	5187.7390028061345
1.1991858392609598	4417.405349680782	4526.420329022389	7128.131720814738	7050.7269844686125	8609.940520172613	8420.223413167514	10081.816288748043	9779.827770784952	12797.35649593582	12292.558608112562	0.34305516524916585	0.32411263364444487	1922.805637818994	5309.257143049035	1880.8488999828696	5193.406090889592
1.2064115371925936	4424.403365807928	4533.602958187133	7139.56185652882	7062.038789113582	8623.799846366739	8433.780333028148	10098.088999518293	9795.613895280972	12818.079299106386	12312.462386235331	0.34306537671278625	0.3241221609083456	1913.36048122379	5315.01083594677	1871.613212426193	5199.043597046053
1.2136807735891502	4431.408018376832	4540.792497938545	7151.003979052536	7073.362504236822	8637.674144192979	8447.351922372196	10114.379651269808	9811.417431252086	12838.825498363549	12332.388622728115	0.3430756500822064	0.32413174592190547	1903.9485647720285	5320.7339981233235	1862.4100310227368	5204.651327270316
1.2209938107917835	4438.419258359393	4547.988898884263	7162.458019081613	7084.698061702167	8651.563333736947	8460.93810326097	10130.68815358563	9827.238291051455	12859.59498373329	12352.337211841348	0.3430859857350108	0.32414138903725964	1894.569823509315	5326.426429863321	1853.239292245591	5210.229086815147
1.2283509127223842	4445.437036404705	4555.192111306905	7173.923906857933	7096.045392927407	8665.467334562205	8474.538797246734	10147.014415459274	9843.076386460807	12880.387644526321	12372.308047137632	0.3430963840511145	0.3241510906087154	1885.224192249705	5332.087930671405	1844.1009323461913	5215.776680187089
1.2357523448931043	4452.4613028376725	4562.402085162691	7185.401572167702	7107.404428882497	8679.386065708186	8488.153925370716	10163.358345292463	9858.931628688242	12901.203369335411	12392.301021489167	0.3431068454127783	0.3241608509927644	1875.9116055933991	5337.718299306231	1834.9948873620015	5221.293911154615
1.2431983744159416	4459.492007657702	4569.618770080148	7196.8909443397515	7118.775100087898	8693.319445688376	8501.783408161247	10179.719850893056	9874.803928366253	12922.042046032935	12412.31602707541	0.3431173702046228	0.32417067054810145	1866.6319979157997	5343.317333739717	1825.9210931112757	5226.780582720647
1.2506892700123766	4466.52910053723	4576.842115358608	7208.391952243569	7130.157336612634	8707.26739248803	8515.427165631627	10196.098839472588	9890.693195549293	12942.90356176799	12432.352955380278	0.34312795881364416	0.3241805496356327	1857.3853033810155	5348.8848311800975	1816.8794852070278	5232.236497150734
1.2582253020230734	4473.572530820495	4584.072069967012	7219.90452428773	7141.551068072776	8721.229823562471	8529.085117278415	10212.49521764438	9906.599339711984	12963.78780296418	12452.41169719002	0.34313861162922876	0.32419048861849326	1848.1714559415122	5354.420588058652	1807.8699990548193	5237.6614559507
1.2658067424176331	4480.622247521983	4591.308582542342	7231.428588417814	7152.956223629391	8735.206655834738	8542.75718207917	10228.908891420924	9922.522269746569	12984.694655316527	12472.492142590254	0.34314932904316847	0.32420048786205924	1838.9903893403243	5359.924400023883	1798.8925698547391	5243.055259866174
1.2734338648044117	4487.678199325205	4598.5516013884	7242.9640721148335	7164.372731987007	8749.197805693851	8556.44327849075	10245.339766211984	9938.46189396109	13005.624003789248	12492.594180963837	0.3431601114496746	0.3242105477339643	1829.8420371235115	5365.396061964799	1789.9471326151397	5248.417708902387
1.2811069444403917	4494.740334581195	4605.8010744743115	7254.510902393246	7175.800521391661	8763.20318899258	8570.143324447137	10261.787746822145	9954.418120076964	13026.575732612866	12512.71770098804	0.3431709592453962	0.32422066860411014	1820.7263326391112	5370.835367993452	1781.033622149611	5253.748602308333
1.2888262582411194	4501.808601307247	4613.056949433261	7266.069005799319	7187.239519629309	8777.222721045633	8583.85723735768	10278.252737448798	9970.390855227099	13047.549725281868	12532.862590632356	0.3431818728294315	0.32423085084468517	1811.643209035392	5376.242111430736	1772.1519730774453	5259.047738563968
1.296592084790695	4508.882947185364	4620.31917356095	7277.6383084090685	7198.689654023802	8791.256316627327	8597.584934104836	10294.734641679594	9986.380005953379	13068.545864551674	12553.028737155539	0.343192852603347	0.32424109483017577	1802.5925992666744	5381.61608480569	1763.3021198287606	5264.314915383002
1.3044047043518285	4515.963319560991	4627.587693814312	7289.2187358266265	7210.150851435283	8805.303889969791	8611.326331042423	10311.233362490459	10002.385478204757	13089.564032436343	12573.216027103395	0.3432038989711915	0.3242514009373823	1793.5744361096295	5386.957079895074	1754.4839966573054	5269.549929736881
1.312264398875954	4523.049665441558	4634.862456810082	7300.810213182319	7221.6230382583135	8819.36535476084	8625.081343993497	10327.748802243214	10018.407177334953	13110.604110205759	12593.424346306114	0.3432150123395107	0.3242617695454338	1784.5886521507055	5392.264887674479	1745.6975376331247	5274.752577825217
1.320171452013404	4530.141931495096	4642.143408823402	7312.412665130866	7233.106140420115	8833.440624141913	8638.849888248455	10344.280862683381	10034.445008100323	13131.665978383064	12613.653579875761	0.34322619311736563	0.32427220103580084	1775.6351797955576	5397.5392983278725	1736.9426766489632	5279.922655076953
1.3281261491236485	4537.240064048791	4649.430495786371	7324.0260158494775	7244.60008337869	8847.529610706011	8652.631878562903	10360.829444937834	10050.498874657584	13152.749516741891	12633.903612203621	0.3432374417163467	0.32428269579231417	1766.7139512806898	5402.780101277167	1728.2193474301603	5285.059956172714
1.3361287772855897	4544.34400908767	4656.723663286746	7335.650189036162	7256.104792121184	8861.632226495785	8666.427229155883	10377.394449512736	10066.568680561817	13173.854604303977	12654.174326957918	0.3432487585505894	0.324293254201175	1757.8248986636754	5407.987085137051	1719.5274835317396	5290.164275020827
1.3441796253079266	4551.45371225306	4664.0228565663965	7347.285107907681	7267.620191161875	8875.748383001226	8680.235853707625	10393.975776291018	10082.654328764032	13194.981119336157	12674.465607080903	0.3432601440367934	0.3243038766509738	1748.9679538310738	5413.160037726164	1710.867018337478	5295.235404745676
1.352278983739575	4558.569118841262	4671.328020519976	7358.930695197835	7279.146204540491	8889.87799115783	8694.057665357692	10410.573324530284	10098.75572160912	13216.128939347947	12694.77733478654	0.3432715985942343	0.3243145635327029	1740.1430485114688	5418.298746095737	1702.237885076087	5300.273137720535
1.3604271448801535	4565.690173802103	4678.639099693483	7370.586873155582	7290.68275582038	8904.02096134442	8707.892576702923	10427.186992860508	10114.872760833647	13237.297941088833	12715.109391557886	0.3432831226447842	0.3243253152397743	1731.350114264409	5423.402996483026	1693.6400168139953	5305.277265537763
1.3686244027905345	4572.816821737486	4685.956038282813	7382.253563543122	7302.229768086632	8918.177203381088	8721.740499795415	10443.816679281683	10131.005347563558	13258.48800054551	12735.461658144448	0.3432947166129252	0.32433613216803225	1722.589082499384	5428.472574357875	1685.073346469435	5310.247579038609
1.3768710533034536	4579.949006900049	4693.278780132416	7393.93068763419	7313.787163944397	8932.346626527244	8735.60134614062	10460.462281161746	10147.15338231217	13279.698992939473	12755.834014559852	0.34330638092576754	0.32434701471577004	1713.8598844652297	5433.507264377782	1676.5378068021964	5315.18386826897
1.3851673940341884	4587.086673191611	4700.607268733746	7405.618166211973	7325.3548655168715	8946.529139479322	8749.4750266951	10477.12369523401	10163.316764977691	13300.930792723972	12776.226340078925	0.34331811601306583	0.32435796328374583	1705.162451256765	5438.506850397214	1668.033330423932	5320.085922501516
1.3935137243912972	4594.229764161834	4707.94144722393	7417.31591956743	7336.932794443625	8960.72465036889	8763.361451864735	10493.800817595114	10179.495394841244	13322.183273581659	12796.638513235415	0.34332992230723597	0.32436897827519784	1696.4967138264328	5443.471115489723	1659.5598498065956	5324.953530249186
1.4019103455874267	4601.3782230067345	4715.281258384274	7429.023867497304	7348.520871878679	8974.933066760463	8777.260531502548	10510.493543702614	10195.689170564492	13343.456308421724	12817.070411819244	0.3433418002433726	0.32438006009585957	1687.8626029837178	5448.399841937469	1651.1172972788918	5329.786479242379
1.410357560650181	4608.5319925673075	4722.626644638893	7440.741929302372	7360.1190184887755	8989.154295649565	8791.17217490681	10527.201768372823	10211.897990187595	13364.749769377408	12837.521912874106	0.34335375025926396	0.3243912091539773	1679.2600493931677	5453.292811211431	1642.7056050322717	5334.58455643733
1.4188556744330574	4615.6910153279905	4729.977548053185	7452.4700237854195	7371.727154451416	9003.38824346043	8805.096290818876	10543.925385778337	10228.121751126795	13386.06352780308	12857.992892694681	0.343365772795412	0.3244024258603234	1670.688983580214	5458.149803976761	1634.324705119303	5339.347547998652
1.4274049936264492	4622.855233415294	4737.333910332453	7464.208069249469	7383.345199453113	9017.634816044094	8819.032787421229	10560.664289445887	10244.360350172326	13407.397454271753	12878.483226824203	0.34337786829504685	0.3244137106282153	1662.1493359369342	5462.970600101864	1625.9745294639142	5344.075239319587
1.4360058267687137	4630.024588596291	4744.6956728204	7475.955983495821	7394.973072687475	9031.89391867615	8832.981572335415	10577.418372253942	10260.613683486103	13428.751418572232	12898.992790051745	0.34339003720414796	0.3244250638735297	1653.641036730376	5467.754978673067	1617.655009866925	5348.767415031092
1.4446584842573071	4637.199022277271	4752.062776497799	7487.713683822326	7406.610692853524	9046.165456054914	8846.942552620125	10594.18752643061	10276.881646599688	13450.125289706744	12919.521456409933	0.34340227997145617	0.3244364860147193	1645.1640160955722	5472.50271796016	1609.3660779985948	5353.423858964583
1.453363278359986	4644.378475502134	4759.435161980867	7499.481087021253	7418.257978153599	9060.449332298991	8860.915634768937	10610.971643551029	10293.164134411756	13471.518935887801	12940.069099171913	0.34341459704849636	0.3244479774728298	1636.7182040375774	5477.213595408713	1601.1076654049102	5358.044354160782
1.4621205232260774	4651.562888951057	4766.812769519948	7511.258109377609	7429.91484629172	9074.745450945413	8874.900724708456	10627.770614535317	10309.461041186125	13492.932224535878	12960.63559084913	0.3434269888895922	0.3244595386715156	1628.3035304506193	5481.887387698283	1592.8797035208554	5362.628682903945
1.470930534897817	4658.752202938989	4774.195538998023	7523.044666667168	7441.581214471667	9089.053714947502	8888.89772779622	10644.584329646203	10325.772260549442	13514.365022276603	12981.220803188624	0.3434394559518856	0.3244711700370567	1619.91992510407	5486.523870675126	1584.6821236605174	5367.176626675064
1.4797936313217521	4665.9463574141555	4781.583409929189	7534.840674154531	7453.256999395061	9103.374026672665	8902.906548818612	10661.412678486624	10342.097685488869	13535.817194937974	13001.82460717034	0.3434519986953532	0.3244828719983754	1611.567317653913	5491.12281938782	1576.5148570275633	5371.687966177473
1.48871013236022	4673.145291956655	4788.976321457285	7546.646046591321	7464.9421172596185	9117.706287900428	8916.92709198888	10678.255549997564	10358.437208349982	13557.288607547827	13022.446873004703	0.3434646175828255	0.32449464498705266	1603.2456376453047	5495.6840080788825	1568.3778347165207	5376.162481330801
1.4976803598028874	4680.348945776936	4796.374212354362	7558.4606982142	7476.636483757203	9132.0503998202	8930.959260945034	10695.112832455636	10374.790720834437	13578.779124331026	13043.087470129896	0.34347731308000584	0.3245064894373468	1594.9548145151348	5500.207210185006	1560.2709877160378	5380.599951270269
1.5067046373783677	4687.557257714372	4803.777021019255	7570.284542743044	7488.3400140720405	9146.406263029303	8945.002958747851	10711.984413470842	10391.158113997804	13600.288608706864	13063.74626720939	0.34349008565548483	0.3245184057862077	1586.694777591445	5504.692198320525	1552.1942469074856	5385.000154327834
1.5157832907659001	4694.7701662357085	4811.184685476048	7582.117493378903	7500.052622878733	9160.773777530656	8959.058087878682	10728.870179984131	10407.539278247186	13621.81692328616	13084.423132129128	0.34350293578076485	0.3245303944732973	1578.4654561016941	5509.138744298136	1544.1475430759601	5389.3628680636175
1.5249166476071065	4701.987609433692	4818.597143372696	7593.95946280228	7511.774224340559	9175.1528427309	8973.12455023762	10745.770018265292	10423.934103339183	13643.36392986889	13105.117931995219	0.3435158639302737	0.32454245594100284	1570.2667791820713	5513.546619148459	1536.1308069150546	5393.687869268935
1.5341050375178134	4709.209525025543	4826.014331979509	7605.810363171133	7523.504732107536	9189.543357438197	8987.202247141317	10762.683813910542	10440.34247837757	13664.929489441323	13125.830533131242	0.34352887058138465	0.3245545906344583	1562.0986758596846	5517.915593046695	1528.1439690131228	5397.9749339090195
1.5433487920999491	4716.435850351415	4833.436188187606	7617.670106118872	7535.24405931445	9203.945219859968	9001.291079320852	10779.61145184008	10456.764291810918	13686.513462173174	13146.560801075453	0.3435419562144367	0.32456679900156016	1553.9610750712454	5522.245435366174	1520.1869598702178	5402.223837169353
1.5526482449535108	4723.666522372994	4840.862648507529	7629.538602752582	7546.992118579126	9218.35832760097	9015.390946919804	10796.552816295949	10473.199431430516	13708.115707415129	13167.308600578443	0.3435551213127518	0.32457908149298353	1545.8539056705777	5526.535914694425	1512.2597099036211	5406.434353465214
1.5620037316886017	4730.901477671984	4848.293649067724	7641.415763651062	7558.748822000509	9232.782577661117	9029.501749492156	10813.507790839663	10489.647784368093	13729.736083696096	13188.073795600463	0.34356836636265375	0.3245914385622026	1537.777096419246	5530.786798790563	1504.3621494412655	5410.606256410247
1.5714155899375468	4738.140652448615	4855.729125613058	7653.301498862904	7570.514081156777	9247.217866433339	9043.623386000201	10830.476258349885	10506.109237093538	13751.374448720491	13208.856249308797	0.3435816918534894	0.3246038706655067	1529.7305759906303	5534.9978545869235	1496.4942087258096	5414.739318815293
1.580884159367074	4745.383982520111	4863.169013503291	7665.195717904516	7582.287807103424	9261.664089701402	9057.75575481246	10847.45810102002	10522.58367541261	13773.03065936543	13229.655824075116	0.34359509827764667	0.3246163782620196	1521.7142729798215	5539.168848213507	1488.6558179232525	5418.833312714472
1.5904097816905756	4752.631403319277	4870.613247711668	7677.098329758315	7594.069910371481	9276.121142637912	9071.898753701702	10864.453200356049	10539.070984464804	13794.704571678243	13250.472381473037	0.3436085861305736	0.3246289618137156	1513.728115905542	5543.299544994952	1480.8469071225845	5422.888009347254
1.5999928006804371	4759.882849892925	4878.061762823347	7689.009242870705	7605.860300965539	9290.588919802105	9086.05227984278	10881.461437174074	10555.571048720989	13816.396040873577	13271.30578227535	0.3436221559107977	0.32464162178543954	1505.772033210029	5547.389709440758	1473.0674063395127	5426.903179167071
1.6096335621804478	4767.138256900458	4885.514493033986	7700.928365150255	7617.6588883619825	9305.067315137798	9100.216229810692	10898.482691598145	10572.083751981316	13838.104921330945	13292.155886451665	0.3436358081199478	0.3246543586449256	1497.8459532589768	5551.439105232479	1465.3172455159365	5430.878591827117
1.6193324141182788	4774.3975586122615	4892.971372148145	7712.855603965625	7629.465581506941	9319.556221971121	9114.390499578347	10915.516843057721	10588.608977372725	13859.831066591692	13313.022553165469	0.34364954326277153	0.3246671728628131	1489.9498043459025	5555.447495227447	1457.5963545217528	5434.814016172895
1.6290897065180392	4781.6606889082805	4900.432333577866	7724.79086614376	7641.280288814539	9334.055533008492	9128.574984514586	10932.563770285513	10605.146607346895	13881.574329356561	13333.905640771807	0.3436633618471568	0.3246800649126683	1482.0835147044272	5559.4146414992865	1449.9046631673118	5438.709220285295
1.6389057915129117	4788.927581276505	4907.897310341164	7736.734057967941	7653.102918164986	9348.56514033454	9142.769579382164	10949.623351315151	10621.69652367795	13903.334561482954	13354.805006814644	0.3436772643841508	0.3246930352710007	1474.2470124972751	5563.340305282036	1442.242101196607	5442.563971438678
1.6487810233578566	4796.198168811417	4915.366235060473	7748.6850851757845	7664.9333769026225	9363.084935409803	9156.974178335566	10966.695463478738	10638.25860746013	13925.11161398211	13375.720508024127	0.34369125138798157	0.32470608441728277	1466.4402258272166	5567.224246999482	1434.6085982933291	5446.378036115784
1.6587157584424002	4803.47238421256	4922.839039961224	7760.64385295744	7676.771571834153	9377.614809068817	9171.188674919062	10983.77998340472	10654.832739105686	13946.905337016638	13396.652000314236	0.34370532337607634	0.3247192128339695	1458.6630827390472	5571.066226267954	1427.0040840826114	5450.151180006098
1.6687103553034934	4810.750159782942	4930.315656870265	7772.610265953521	7688.617409226636	9392.154651517794	9185.412962064502	11000.876787015386	10671.418798342487	13968.7155798976	13417.599338779963	0.34371948086908577	0.3247324210065174	1450.9155112166773	5574.866001870483	1419.428488132602	5453.883167998167
1.6787651746384535	4818.031427427587	4937.796017214397	7784.584228253262	7700.470794805667	9406.704352332607	9199.646932089352	11017.98574952463	10688.016664211844	13990.542191081966	13438.562377694852	0.3437337243908992	0.32474570942340164	1443.1974391906406	5578.62333177519	1411.8817399591208	5457.573764189379
1.6888805793179813	4825.316118651962	4945.28005201882	7796.565643392507	7712.331633753427	9421.263800456554	9213.89047669453	11035.106745435567	10704.6262150662	14012.385018169798	13459.540970508315	0.34374805446867124	0.3247590785761385	1435.5087945433916	5582.3379731506575	1404.3637690290925	5461.222731889924
1.6990569343992543	4832.604164560536	4952.767691905697	7808.5544143518855	7724.199830706894	9435.832884198411	9228.143486962459	11052.23964853834	10721.247328567015	14034.243907901762	13480.534969843211	0.3437624716328378	0.3247725289593032	1427.8495051075588	5586.00968234078	1396.8745047618868	5464.829833618132
1.7092946071391046	4839.895495855192	4960.258867092566	7820.550443554769	7736.075289755845	9450.411491230088	9242.405853354876	11069.384331907657	10737.879881682364	14056.118706156252	13501.544227493096	0.34377697641714133	0.32478606107054925	1420.2194986642571	5589.638214855455	1389.41387652728	5468.394831079524
1.7195939670072704	4847.190042833734	4967.753507390861	7832.5536328653725	7747.957914441006	9464.999508584617	9256.677465710793	11086.540667900517	10754.523750684759	14078.009257946775	13522.568594419698	0.3437915693586488	0.3247996754106294	1412.618702956359	5593.2233254099265	1381.9818136559334	5471.917485203361
1.7299553856997325	4854.4877353883785	4975.251542204398	7844.56388358684	7759.847607752172	9479.596822654014	9270.95821324448	11103.708528153931	10771.178811148913	14099.915407419314	13543.607920750364	0.34380625099777445	0.3248133724834136	1405.0470456852927	5596.764767900575	1374.57824543881	5475.397556125885
1.7403792371521247	4861.788503004222	4982.752900527862	7856.581096459294	7771.744272126313	9494.203319187147	9285.247984543343	11120.887783582584	10787.844937949516	14121.836997849632	13564.662055775498	0.3438210218783019	0.3248271527959129	1397.5044545077835	5600.262295386521	1367.203101123334	5478.834803170059
1.7508658975532332	4869.092274757672	4990.257510945232	7868.605171657819	7783.647809445601	9508.8188832875	9299.546667565803	11138.078304376402	10804.522005258836	14143.773871640458	13585.730847945817	0.34383588254740455	0.32484101685829403	1389.9908570483094	5603.71566012525	1359.8563099246821	5482.228984876536
1.76141574535857	4876.398979315009	4997.765301628352	7880.636008790663	7795.558121035644	9523.443399411228	9313.85414963934	11155.279959998445	10821.209886544693	14165.725870319055	13606.814144870037	0.34385083355566864	0.32485496518390417	1382.5061808988685	5607.124613563763	1352.5378010263667	5485.579859000165
1.7720291613040315	4883.708544930777	5005.276200335341	7892.673506897184	7807.475107663493	9538.07675136487	9328.170317458344	11172.49261918241	10837.908454568076	14187.69283453436	13627.911793312103	0.343865875457114	0.32486899828929033	1375.0503536182223	5610.488906328101	1345.2475035807583	5488.887182502309
1.7827065284196406	4891.020899446335	5012.790134409132	7904.717564446009	7819.398669535838	9552.718822303348	9342.495057082122	11189.716149930488	10854.617581381006	14209.6746040545	13649.0236391888	0.3438810088092178	0.3248831166942182	1367.6233027343405	5613.808288220782	1337.9853467083303	5492.150711537106
1.7934482320433673	4898.335970288215	5020.307030775849	7916.768079332944	7831.328706296963	9567.369494727676	9356.828253932676	11206.950419510793	10871.337138324106	14231.671017763825	13670.149527566902	0.34389623417293347	0.32489732092169454	1360.2249557492905	5617.082508230582	1330.7512595042353	5495.370201468468
1.8042546598350382	4905.653684466718	5027.826815943404	7928.824948879211	7843.2651170270365	9582.028650483011	9371.169792792816	11224.195294455363	10888.066996024627	14253.681913660623	13691.289302660969	0.3439115521127188	0.3249116114979891	1352.855240141973	5620.311314540915	1323.54517104174	5498.545406879857
1.8151262017903238	4912.973968574275	5035.349415999861	7940.888069829356	7855.2078002400485	9596.696170756384	9385.519557803958	11241.450640557578	10904.807024393956	14275.707128854121	13712.442807830466	0.3439269631965519	0.32492598895265196	1345.5140833666665	5623.494454504922	1316.3670103703626	5501.676081551006
1.8260632502548164	4920.296748783989	5042.874756612002	7952.957338349427	7867.156653882053	9611.371936074653	9399.877432464147	11258.716322870054	10921.557092625593	14297.7464995621	13733.609885577456	0.34394246799596023	0.32494045381853864	1338.2014128590235	5626.631674670614	1309.2167065209942	5504.7619784760755
1.8370661999381863	4927.6219508480435	5050.402763023725	7965.032650024939	7879.111575329162	9626.055826302334	9414.24329962592	11275.992205702187	10938.317069192753	14319.79986110805	13754.790377543857	0.3439580670860382	0.32495500663182886	1330.9171560403774	5629.722720782738	1302.0941885087523	5507.80284986319
1.848135447928429	4934.9495000962415	5057.933360054595	7977.113899859051	7891.072461385783	9640.747720639592	9428.61704149435	11293.278152618026	10955.086821846317	14341.867047918733	13775.98412450912	0.34397376104547334	0.32496964793204874	1323.6612403112813	5632.767337751109	1294.9993853316992	5510.798447121168
1.8592713937061955	4942.279321434362	5065.466472098209	7989.200982270462	7903.039208282551	9655.447497619889	9442.998539624832	11310.574026433733	10971.866217612374	14363.94789352125	13797.190966387376	0.3439895504565691	0.3249843782620925	1316.4335930574453	5635.765269665513	1287.9322259704932	5513.748520849738
1.8704744391592067	4949.611339342694	5073.0020231207445	8001.293791091584	7915.0117116745505	9670.155035108048	9457.387674921076	11327.879689215439	10988.655122790144	14386.042230540605	13818.410742225116	0.3440054359052668	0.3249991981682451	1309.2341416614363	5638.716259833658	1280.8926394037553	5516.652820897521
1.8817449885967616	4956.9454778745185	5080.539936659432	8013.392219566632	7926.989866639451	9684.870210298122	9471.784327633184	11345.19500227699	11005.453402949792	14408.149890697105	13839.643290198674	0.3440214179811707	0.3250141082002011	1302.0628134947037	5641.6200507455505	1273.8805546003277	5519.511096316623
1.8930834487643238	4964.28166065452	5088.080135820993	8025.496160349617	7938.973567675548	9699.592899711246	9486.188377355433	11362.519826177568	11022.260922930125	14430.270704803641	13860.888447611604	0.3440374972775706	0.3250291089110902	1294.9195359174046	5644.476384056266	1266.8959005160723	5522.323095345637
1.9044902288582053	4971.619810877254	5095.622543280099	8037.605505502402	7950.962708699867	9714.322979193441	9500.599703024232	11379.854020719373	11039.077546836354	14452.40450276302	13882.146050892123	0.34405367439146756	0.32504420085749713	1287.8042362875422	5647.285000621341	1259.9386061058613	5525.0885654489975
1.9159657405403292	4978.95985130562	5103.167081277869	8049.720146492818	7962.957183046313	9729.060323913625	9515.018182916137	11397.197444945412	11055.90313803795	14474.551113565441	13903.415935590674	0.34406994992359485	0.3250593845994857	1280.7168419638765	5650.045640500495	1253.0086003241595	5527.807253313018
1.9275103979530908	4986.301704269332	5110.71367162033	8061.839974192709	7974.956883463784	9743.804808361458	9529.44369464577	11414.549957137195	11072.73755916642	14496.71036528587	13924.697936377403	0.3440863244784443	0.32507466070062	1273.6572803023155	5652.7580429331865	1246.1058121237438	5530.478904832853
1.9391246177343011	4993.645291663362	5118.262235676882	8073.9648788760005	7986.961702114261	9758.556306345217	9543.876115163772	11431.911414812446	11089.580672113072	14518.882085081395	13945.991887039612	0.34410279866429	0.3250900297279865	1266.6254786578938	5655.421946336748	1239.230170456518	5533.10326510435
1.9508088190322228	5000.990534946361	5125.812694378721	8086.094750216705	7998.971530570882	9773.314690989626	9558.31532075468	11449.28167472276	11106.432338026758	14541.06609918855	13967.297620479178	0.3441193730932148	0.32510549225221885	1259.621364394843	5658.037088348297	1232.3816042836406	5535.6800784668885
1.9625634235206988	5008.337355139232	5133.364968217426	8098.229477287153	8010.98625981621	9788.079834733957	9572.761187035103	11466.660592851526	11123.292417311886	14563.262232920984	13988.614968710306	0.3441360483811305	0.3251210488475193	1252.6448648825171	5660.603205791907	1225.5600425695302	5538.209088463336
1.9743888554143678	5015.6856728234525	5140.918977243284	8110.368948555871	8023.0057802401525	9802.85160932969	9587.213588951392	11484.048024411402	11140.160769625938	14585.470310666538	14009.943762856721	0.34415282514780626	0.32513670009168183	1245.695907492016	5663.12003466161	1218.7654142813408	5540.690037834225
1.9862855414839768	5023.035408139604	5148.47464106383	8122.51305188575	8035.029981638193	9817.629885838514	9601.672400777776	11501.443823842199	11157.037253877446	14607.690155884824	14031.28383314935	0.3441697040168934	0.3251524465661167	1238.77441960969	5665.587310169125	1211.997648401477	5543.122668562923
1.9982539110717792	5030.386480785817	5156.031878842299	8134.661674532116	8047.058753209485	9832.414534630254	9616.137496114285	11518.84784480859	11173.921728223762	14629.921591104643	14052.635008923795	0.3441866856159493	0.3251682888558726	1231.8803286343464	5668.0047667266335	1205.2566739243339	5545.50672185421
2.010294396107033	5037.7388100162525	5163.590609296125	8146.814703140821	8059.0919835550185	9847.205425380766	9630.608747884755	11536.25994019789	11190.814050068917	14652.164437921434	14073.997118617928	0.3442037705764636	0.3251842275496596	1225.013561976666	5670.372137934901	1198.5424198551918	5547.841938121943
2.0224074311215867	5045.092314639512	5171.150750695348	8158.972023746259	8071.129560675657	9862.002427069805	9645.086028334705	11553.679962117709	11207.71407606135	14674.418516994623	14095.369989769286	0.3442209595338829	0.32520026323987566	1218.1740470626974	5672.689156593988	1191.854815215047	5550.128057006514
2.0345934532655616	5052.446913017134	5178.71222086113	8171.133521769506	8083.171371970337	9876.805407978985	9659.569209029418	11571.107761893803	11224.621662091817	14696.68364804514	14116.753449012731	0.34423825312763834	0.32521639652262807	1211.3617113356013	5674.955554698827	1185.1937890412519	5552.3648173653055
2.0468529023231294	5059.802523062018	5186.274937164179	8183.29908201633	8095.21730423413	9891.614235689622	9674.058160851775	11588.543190067703	11241.536663291106	14718.959649852744	14138.147322077837	0.3442556520011687	0.3252326279977576	1204.5764822597266	5677.171063457616	1178.5592703928705	5554.551957293414
2.059186220728381	5067.159062236937	5193.838816523278	8195.468588675381	8107.267243656473	9906.42877708077	9688.552754000446	11605.986096394647	11258.458934028049	14741.246340253703	14159.551433786677	0.34427315680194875	0.3252489582688638	1197.8182873210171	5679.335413278779	1171.9511883478845	5556.689214102924
2.0715938535812968	5074.516447552922	5201.403775403679	8207.641925316144	8119.321075819164	9921.248898327025	9703.05285798761	11623.436329841163	11275.38832790714	14763.54353613798	14180.96560805109	0.3442907681815148	0.3252653879433298	1191.0870540274773	5681.448333772132	1165.3694720070926	5558.776324335486
2.084076248663807	5081.874595567811	5208.969729815652	8219.818974887174	8131.378685694659	9936.07446489655	9717.558341637216	11640.893738583029	11292.32469776661	14785.851053446977	14202.389667870542	0.3443084867954916	0.3252819176323457	1184.3827099106857	5683.509553745156	1158.814050495741	5560.8130237585865
2.0966338564559543	5089.233422384594	5216.536595312852	8231.999619713995	8143.439957644005	9950.905341548865	9732.069073082683	11658.358170002786	11309.267895675983	14808.168707170682	14223.823435329341	0.344326313303617	0.3252985479509329	1177.7051825305098	5685.518801221624	1152.2848529642215	5562.799047369277
2.109267130152151	5096.592843649994	5224.10428699091	8244.183741497414	8155.504775415204	9965.741392332966	9746.58491976518	11675.82947068783	11326.217772934255	14830.496311345523	14245.266731594604	0.3443442483697715	0.325315279517971	1171.0543994777254	5687.475803441368	1145.7818085945328	5564.734129409539
2.1219765256775314	5103.95277455284	5231.672719485799	8256.371221311425	8167.573022141181	9980.582480585115	9761.105748431408	11693.307486427944	11343.174180067488	14852.833679051555	14266.71937691353	0.3443622926620038	0.32533211295622116	1164.4302883683122	5689.380286833271	1139.304846592422	5566.618003329961
2.1347625017044103	5111.31312982257	5239.241806972368	8268.561939601419	8179.644580338015	9995.428468926819	9775.631425131683	11710.792062213217	11360.1369668268	14875.180622410126	14288.18119061115	0.34438044685255803	0.32534904889235244	1157.8327768542804	5691.231977055548	1132.853896199842	5568.450401836773
2.147625519668832	5118.673823727675	5246.811463162787	8280.755776182234	8191.719331903061	10010.279219262831	9790.161815217974	11728.2830422318	11377.105982186202	14897.536952581326	14309.65199108788	0.344398711617901	0.3253660879569659	1151.2617926207604	5693.030598976649	1126.428886690701	5570.231056869263
2.160566043787228	5126.034770074175	5254.381601305029	8292.95261023628	8203.797158113106	10025.134592779024	9804.696783341862	11745.780269867715	11394.081074340469	14919.902479761504	14331.131595817124	0.3444170876387498	0.32538323078462167	1144.717263386643	5694.77587667224	1120.029747371329	5571.959699594183
2.1735845410731627	5133.395882204069	5261.952134181342	8305.152320311632	8215.877939622522	10039.994449940388	9819.236193452547	11763.283587698663	11411.062090703026	14942.277013180812	14352.619821342909	0.34443557560010035	0.3254004780138651	1138.199116908596	5696.467533437768	1113.6564075859496	5573.636060423916
2.1866814813541975	5140.757072993806	5269.5229741067205	8317.354784320134	8227.96155646141	10054.858650488954	9833.77990879491	11780.792837493818	11428.0488779038	14964.660361100689	14374.116483277474	0.3444541761912548	0.3254178302872499	1131.7072809850797	5698.10529180197	1107.3087967190659	5575.259869027184
2.199857337288837	5148.11825485279	5277.094032927421	8329.559879535589	8240.047888033843	10069.727053441873	9848.327791907566	11798.307860211768	11445.04128178724	14987.052330811588	14395.621396299042	0.34447289010584914	0.32543528825136797	1125.2416834498872	5699.688873489387	1100.9868441889994	5576.830854286207
2.213112584383593	5155.479339721724	5284.665222019334	8341.76748259167	8252.136813115827	10084.599517089135	9862.879704620706	11815.82849599804	11462.039147409927	15009.452728630105	14417.13437414912	0.34449171804188206	0.32545285255687323	1118.802252180467	5701.217999453889	1094.6904794584843	5578.34874434513
2.2264477010101436	5162.84023907125	5292.236452286604	8353.977469480315	8264.22820985373	10099.475898991843	9877.435508054412	11833.354584183335	11479.04231903884	15031.86135989709	14438.655229630605	0.3445106607017441	0.3254705238585091	1112.3889151022304	5702.692389896605	1088.4196320364135	5579.813266613986
2.2398631684225956	5170.200863900288	5299.807634160019	8366.189715549646	8276.32195576228	10114.356055979995	9891.995062616501	11850.885963281069	11496.05064014901	15054.278028974808	14460.18377460512	0.3445297187922445	0.32548830281513397	1106.0016001806362	5704.11176421796	1082.1742314696894	5581.224147719797
2.2533594707748548	5177.56112473456	5307.378677595503	8378.404095502168	8288.417927722776	10129.239844150534	9906.558228000604	11868.422470985342	11513.063953421533	15076.70253924468	14481.71981999078	0.34454889302464303	0.3255061900897516	1099.6402354288148	5705.475841052132	1075.9542073523626	5582.581113549182
2.2669370951380965	5184.920931625044	5314.949492072621	8390.620483392895	8300.516001981281	10144.127118865295	9921.124863184215	11885.963944168749	11530.082100741449	15099.13469310483	14503.263175759866	0.3445681841146759	0.3255241863495334	1093.304748910712	5706.784338276135	1069.7594893294736	5583.8838892611675
2.2805965315183476	5192.280194146486	5322.519986593078	8402.838752627507	8312.616054146843	10159.017734749108	9935.694826426854	11903.510218880325	11547.104923195784	15121.574291967787	14524.813650936605	0.3445875927825882	0.3255422922658496	1086.995068738528	5708.0369729916565	1063.590007091465	5585.132199253421
2.294338272874165	5199.638821395811	5330.0900696791405	8415.058775960428	8324.717959189582	10173.911545687653	9950.267975267927	11921.061130343276	11564.132261071309	15144.021136257914	14546.371053594668	0.3446071197531606	0.3255605085142946	1080.7111230753362	5709.233461533207	1057.445690378605	5586.325767179951
2.308162815134429	5206.9967219906575	5337.659649372212	8427.280425493029	8336.82159143899	10188.808404825597	9964.844166524983	11938.616512952978	11581.163953852654	15166.475025409207	14567.935190855093	0.34462676575574036	0.3255788357747151	1074.4528401371208	5710.373519472312	1051.3264689856442	5587.464315969031
2.3220706572162446	5214.353804067837	5345.228633231263	8439.503572671754	8348.926824582057	10203.70816456448	9979.423256291675	11956.176200274816	11598.199840220163	15188.935757862828	14589.505868883867	0.3446465315242738	0.32559727473123795	1068.2201481946395	5711.456861623796	1045.2322727575083	5588.547567796195
2.336062301042938	5221.709975281806	5352.796928331347	8451.728088286261	8361.033531661498	10218.610676560873	9994.005099935872	11973.740025042061	11615.239758047896	15211.403131064766	14611.082892889714	0.3446664177973313	0.32561582607229994	1062.0129755767412	5712.483202055795	1039.1630315962248	5589.575244115898
2.3501382515621807	5229.065142803169	5360.364441262101	8463.95384246761	8373.141585073974	10233.51579172433	10008.589552097776	11991.307819153817	11632.283544401593	15233.876941463546	14632.666067121847	0.3446864253181412	0.32563449049067167	1055.831250665884	5713.4522540625185	1033.1186754581868	5590.547065642662
2.3642990167642037	5236.419213317148	5367.931078126232	8476.180704686389	8385.250856568267	10248.423360215402	10023.176466687954	12008.879413672885	11649.33103553665	15256.356984507836	14654.255194867683	0.3447065548346205	0.32565326868349165	1049.6749019040144	5714.363730187761	1027.099134356773	5591.462752356427
2.378545107700138	5243.772093022072	5375.496744538019	8488.408543750886	8397.361217243513	10263.333231443701	10037.765696885466	12026.454638823683	11666.38206689608	15278.843054644123	14675.85007845062	0.3447268070994042	0.32567216135229016	1043.5438577943714	5715.217342236312	1021.104338364501	5592.322023514891
2.392877038500453	5251.123687627874	5383.061345621821	8500.637227805288	8409.472537547423	10278.245254065976	10052.357095135976	12044.033323990217	11683.43647310855	15301.33494531446	14697.450519227823	0.34474718286987716	0.3256911692030217	1037.4380469003227	5716.012801255332	1015.1342176140752	5593.124597651418
2.4072953263935135	5258.473902354573	5390.624786010573	8512.866624327815	8421.584687274504	10293.159275984091	10066.950513149852	12061.615297713952	11700.494087986333	15323.832448954096	14719.056317588002	0.3447676829082055	0.32571029294609	1031.3573978486238	5716.749817550415	1009.1887023001909	5593.870192579692
2.4218004917242455	5265.82264193079	5398.186969844313	8525.096600128963	8433.697535564308	10308.075144343178	10081.545801900314	12079.200387691833	11717.554744523397	15346.335356989295	14740.667272949237	0.344788307981367	0.32572953329638205	1025.3018393318634	5717.428100694437	1003.2677226804662	5594.558525393717
2.436393057972914	5273.169810592229	5405.747800768688	8537.327021349634	8445.810950899664	10322.992705529656	10096.142811621537	12096.788420774195	11734.618274893368	15368.843459834989	14762.283183756792	0.34480905886118524	0.3257488909732934	1019.2713001040975	5718.047359501477	997.3712090738118	5595.189312460367
2.4510735517740176	5280.515312080161	5413.307181933427	8549.557753459334	8457.924801104868	10337.911805169251	10110.741391806745	12114.379222962674	11751.684510447529	15391.356546892472	14783.90384748083	0.3448299363243579	0.32576836670076087	1013.2657089901622	5718.6073020675685	991.4990918675321	5595.762269444531
2.46584250293529	5287.859049639976	5420.865015990928	8561.788661254426	8470.038953344023	10352.83228812524	10125.341391206463	12131.972619408318	11768.753281712961	15413.874406547324	14805.529060614463	0.34485094115249154	0.32578796120729	1007.2849948814255	5719.107635750901	985.6513015145902	5596.2771113005
2.4807004444568266	5295.200926019639	5428.4212050947235	8574.019608856272	8482.153274119219	10367.753998496344	10139.942657826543	12149.568434409433	11785.82441839051	15436.396826167007	14827.158618671396	0.34487207413213417	0.3258076752259879	1001.3290867365431	5719.54806716484	979.8277685338398	5596.733552260324
2.4956479125503126	5302.540843468212	5435.975650898007	8586.250459709445	8494.267629268805	10382.676779614956	10154.545038926382	12167.16649140962	11802.897749352825	15458.923592098698	14848.792316183868	0.3448933360548063	0.32582750949458933	995.3979135887348	5719.928302217042	974.0284235163126	5597.131305868505
2.510685446658382	5309.878703734399	5443.528254552197	8598.481076580021	8506.3818839657	10397.600474045228	10169.14838101712	12184.766612995843	11819.97310264256	15481.454489667176	14870.429946700602	0.34491472771703485	0.32584746475549353	989.491404540895	5720.248046083143	968.2531971214339	5597.470084962668
2.5258135894740787	5317.21440806502	5451.0789167054345	8610.71132155372	8518.495902715624	10412.524923581164	10183.752529859736	12202.368620896363	11837.050305470306	15503.989303172526	14892.071302784594	0.3449362499203863	0.3258675417557883	983.6094887687941	5720.507003209554	962.5020200797007	5597.749601670774
2.54103288696045	5324.547857203533	5458.6275375011	8622.941056034146	8530.609549355353	10427.44996924473	10198.357330463268	12219.97233597874	11854.129184212712	15526.527815887948	14913.716176011	0.34495790347149763	0.32588774124728437	977.7520955231157	5720.704877335811	956.7748231956502	5597.9695674427785
2.556343888370238	5331.878951388594	5466.174016576405	8635.170140741082	8542.722687051088	10442.37545128404	10212.96262708304	12237.577578247996	11871.209564410688	15549.069810057726	14935.364356965192	0.3449796891821148	0.3259080639865478	971.9191541288164	5720.841371476185	951.0715373459971	5598.129693020368
2.571747146265715	5339.207590352512	5473.718253060852	8647.398435708621	8554.835178296626	10457.301209171394	10227.568263218745	12255.184166844467	11888.291270767322	15571.615066894885	14957.015635240485	0.3450016078691221	0.3259285107349277	966.1105939900153	5720.916187945753	945.3920934842317	5598.229688469553
2.5872432165386163	5346.533673319875	5481.260145574878	8659.625800283577	8566.946884911804	10472.2270816016	10242.17408161284	12272.791920042091	11905.374127146233	15594.163366579316	14978.669799436335	0.34502366035457704	0.3259490822585907	960.3263445885386	5720.929028357379	939.7364226405043	5598.2692631734535
2.602832658430207	5353.8570990060025	5488.7995922283235	8671.852093123598	8579.057668040703	10487.152906489975	10256.77992424859	12290.400655246302	11922.457956569544	15616.714488255451	15000.326637156108	0.34504584746574685	0.32596977932855253	954.5663354812423	5720.879593590973	934.1044559174334	5598.248125805752
2.6185160345514573	5361.1777656154845	5496.336490618973	8684.077172195446	8591.167388149925	10502.078520970526	10271.385632348309	12308.01018899209	11939.542581215981	15639.268210030152	15021.985935005017	0.34506817003513945	0.32599060272070907	948.8304963092669	5720.767583854264	928.4961245014565	5598.1659843930975
2.6342939109033563	5368.495570840798	5503.870737831213	8696.30089477338	8603.275905027074	10517.003761394251	10285.99104637175	12325.620336942296	11956.627822419247	15661.824308970849	15043.647478588382	0.3450906289005428	0.32601155321586867	943.1187567949528	5720.592698655557	922.9113596577663	5598.022546285065
2.6501668568973313	5375.810411860761	5511.402230434477	8708.523117437308	8615.383077778928	10531.92846332721	10300.596006014186	12343.2309138855	11973.713500665968	15684.38256110324	15065.31105250935	0.3451132249050549	0.326032631599785	937.4310467396863	5720.354636790231	917.350092727982	5597.817518132972
2.666135445375801	5383.122185339118	5518.930864481851	8720.743696071104	8627.48876482981	10546.852461548713	10315.200350204685	12360.8417337342	11990.79943559394	15706.942741409297	15086.976440367016	0.3451359588971229	0.32605383866319115	931.7672960308264	5720.053096382646	911.8122551387642	5597.550605944358
2.6822002526328483	5390.4307874231135	5526.456535508677	8732.962485860953	8639.592823919995	10561.775590049641	10329.803917104471	12378.45260952301	12007.885445990398	15729.50462382533	15108.64342475454	0.34515883173057677	0.3260751752018312	926.127434641181	5719.68777487101	906.2977784001268	5597.221515064361
2.6983618584350144	5397.736113742019	5533.979138531073	8745.179341293604	8651.695112103997	10576.697682030546	10344.406544105106	12396.063353406727	12024.971349790094	15752.06798123986	15130.311787257098	0.34518184426466614	0.32609664201649174	920.5113926259219	5719.25836899993	900.8065941017121	5596.8299501568545
2.71462084604223	5405.038059405685	5541.498568044517	8757.394116154655	8663.79548574891	10591.61856989992	10359.008067826757	12413.673776658443	12042.05696407356	15774.632585491581	15151.981308449942	0.34520499736409366	0.3261182399130407	914.9191001306754	5718.764574854635	895.3386339229764	5596.375615258468
2.730977802228858	5412.3365190031745	5549.014718022493	8769.606663526985	8675.893800532902	10606.5380852725	10373.608324116656	12431.283689667891	12059.142105065432	15797.198207367604	15173.651767896661	0.3452282918990557	0.3261399697024539	909.3504873858183	5718.206087829778	889.8938296264387	5595.858213738771
2.747433317304874	5419.631386601232	5556.52748191497	8781.816835788904	8687.98991144339	10621.456058967351	10388.207148047159	12448.892901939376	12076.22658813247	15819.764616601153	15195.322944146996	0.3452517287452767	0.32616183220085493	903.8054847107851	5717.582602654817	884.472113059659	5595.277448310284
2.763987985137163	5426.922555742944	5564.036752647083	8794.024484612648	8700.083672775601	10636.372321006314	10402.804373914254	12466.501222090154	12093.310227782033	15842.33158186989	15216.99461473522	0.3452753087840432	0.3261838282295474	898.2840225161053	5716.8938134002965	879.0734161607688	5594.633021058049
2.780642403170963	5434.209919446267	5571.542422617682	8806.22946096261	8712.174938130858	10651.286700612121	10417.399835235783	12484.108457848535	12110.392837660185	15864.898870793828	15238.666556178114	0.3452990329022465	0.32620595861504753	892.7860313024721	5716.139413476223	873.6976709556766	5593.924633423565
2.797397172451417	5441.493370202666	5579.044383697971	8818.43161509379	8724.263560415056	10666.199026206832	10431.993364749866	12501.714416052206	12127.474230550113	15887.466249933545	15260.338543973256	0.3453229019924151	0.32622822418912245	887.311441663478	5715.319095639978	868.3448095605127	5593.151986216661
2.8142528976452668	5448.77279997565	5586.542527230086	8830.630796550075	8736.34939183702	10681.109125409992	10446.584794413171	12519.318902646353	12144.554218370304	15910.03348478817	15282.010352597083	0.34534691695275505	0.3262506257888214	881.8601842803182	5714.432551967213	863.01476417901	5592.314779595938
2.831210187062679	5456.0481001993685	5594.036744025673	8842.826854162584	8748.43228390688	10696.01682503692	10461.17395539926	12536.921722681891	12161.632612172825	15932.600339793467	15303.681755503032	0.3453710786871874	0.32627316425651376	876.4321899312781	5713.479473907966	857.7074671080336	5591.412713107886
2.848269652679189	5463.319161777262	5601.52692436459	8855.019636048146	8760.512087434603	10710.921951097152	10475.76067809703	12554.522680313841	12178.709222141773	15955.166578320133	15325.352525119904	0.3453953881053856	0.3262958404399232	871.0273894915008	5712.459552285727	852.4228507390362	5590.445485687582
2.865431910157798	5470.585875080635	5609.012957993472	8867.208989607632	8772.588652528384	10725.824328792727	10490.344792109094	12572.121578799557	12195.783857591536	15977.731962671898	15347.022432850034	0.34541984612281457	0.32631865519216313	865.6457139300182	5711.372477275087	847.1608475557878	5589.412795649609
2.882697578871184	5477.848129947302	5616.494734124411	8879.3947615244	8784.661828593125	10740.723782516521	10504.926126250168	12589.718220497052	12212.856326965199	16000.296254083736	15368.691249067568	0.3454444536607694	0.3263416093717738	860.2870943078306	5710.2179383863695	841.9213901326293	5588.314340670593
2.900067281924058	5485.105815680104	5623.972141433471	8891.576797762531	8796.731464328737	10755.620135850446	10519.504508545338	12607.31240686308	12229.92643783269	16022.859212719815	15390.358743116483	0.345469211646414	0.32636470384275756	854.9514617864043	5708.995624526404	836.704411141749	5587.149817838334
2.9175416461756507	5492.358821045675	5631.4450680594955	8903.754943565506	8808.79740772885	10770.513211564097	10534.079766228737	12624.903938451818	12246.993996889483	16045.420597672137	15412.024683309279	0.3454941210128209	0.3263879394746151	849.6387476276141	5707.705223989673	831.5098433524836	5585.918923643185
2.9351213022623317	5499.607034272961	5638.913401602618	8915.929043454411	8820.859506079085	10785.402831612912	10548.65172574174	12642.4926149129	12264.058809954731	16067.98016695842	15433.688836924928	0.3455191826990108	0.3264113171423843	844.3488831900177	5706.346424438758	826.3376196290483	5584.621353968978
2.952806884620376	5506.850343051943	5646.3770291230285	8928.098941226555	8832.9176059557	10800.288817136714	10563.220212731607	12660.07823498999	12281.120681969865	16090.537677520648	15455.350970207488	0.34554439764999045	0.3264348377266741	839.0817999298451	5704.918912907597	821.1876729327487	5583.256804100471
2.970599031508854	5514.088634532163	5653.835837139489	8940.264479953701	8844.971553223893	10815.170988457896	10577.785052049716	12677.660596518894	12298.179416996776	16113.092885223	15477.010848364105	0.3455697668167979	0.32645850211370436	833.8374294068781	5703.422375840601	816.0599363243091	5581.824968741741
2.9884983850326714	5521.321795321527	5661.289711628178	8952.425501980784	8857.021193036557	10830.04916508015	10592.346067750303	12695.239496426257	12315.23481821656	16135.645544850584	15498.66823556378	0.3455952911565358	0.32648231119534127	828.6157032813644	5701.856499070767	810.9543429630576	5580.325542008271
3.006505591165733	5528.549711484784	5668.738538021177	8964.581848924103	8869.066369832524	10844.92316568655	10606.903083088637	12712.814730727616	12332.286687927643	16158.195410107299	15520.322894935303	0.34562097163241884	0.326506265869138	823.4165533140767	5700.220967821078	805.870826107508	5578.758217431838
3.0246212997742656	5535.772268542356	5676.182201205318	8976.733361670054	8881.106927335348	10859.79280813829	10621.455920519817	12730.386094526142	12349.334827544548	16180.7422336146	15541.974588566109	0.3456468092138106	0.32653036703836963	818.2399113723077	5698.515466745943	800.8093191190274	5577.122687986121
3.0428461646402667	5542.98935146888	5683.620585520745	8988.879880373437	8893.142708551652	10874.657909472979	10636.00440169705	12747.953382010828	12366.379037596167	16203.285766909563	15563.623077500346	0.34567280487626556	0.3265546156120748	813.0857094252133	5696.739679895574	795.7697554589831	5575.418646067614
3.0611808434850984	5550.200844691973	5691.053574759702	9001.021244456088	8905.17355576983	10889.518285903187	10650.548347470367	12765.516386455127	12383.419117724425	16225.825760443504	15585.268121737578	0.3456989596015733	0.32657901250509036	807.9538795453846	5694.893290731823	790.7520686912467	5573.645783508429
3.079625997993227	5557.40663209083	5698.481052165138	9013.157292605263	8917.199310558464	10904.373752814834	10665.087577884966	12783.074900215219	12400.454866682629	16248.361963580153	15606.909480231028	0.34572527437779693	0.32660355863809437	802.8443539118161	5692.975982145406	785.7561924813199	5571.803791576996
3.0981822938360946	5564.606596994987	5705.902900429494	9025.287862772268	8929.219813765001	10919.224124765824	10679.621912179917	12800.62871472865	12417.48608233414	16270.89412459427	15628.546910886236	0.34575175019931637	0.3266282549376429	797.7570648100227	5690.987436459167	780.782060600468	5569.892361004604
3.116850400696155	5571.800622182971	5713.319001693385	9037.412792170955	8941.234905514317	10934.069215484435	10694.151168786655	12818.17762051279	12434.512561650885	16293.421990670064	15650.180170559515	0.3457783880668738	0.3266531023362101	792.6919446313404	5688.927335421555	775.8296069232165	5567.9111819635145
3.135630992291033	5578.988589881032	5720.729237544323	9049.531917276267	8953.244425207287	10948.908837867948	10708.675165327586	12835.721407163326	12451.534100711908	16315.945307899612	15671.80901505647	0.34580518898761187	0.32667810177222845	787.6489258770016	5686.795360239223	770.8987654306693	5565.859944101423
3.1545247463978408	5586.170381761857	5728.133489015474	9061.645073822843	8965.24821151946	10963.74280398118	10723.193718614726	12853.259863352881	12468.550494702024	16338.463821281512	15693.433199130637	0.34583215397512046	0.32670325419012736	782.6279411526048	5684.591191534419	765.9894702072488	5563.738336508628
3.1735323448776414	5593.345878943227	5735.531636584324	9073.75209680347	8977.24610239954	10978.570925054912	10737.706644648164	12870.792776829383	12485.561537910276	16360.977274719124	15715.052476481862	0.3458592840494786	0.326728560540377	777.6289231732953	5682.314509387594	761.1016554441303	5561.54604775086
3.192654473700048	5600.514961986825	5742.923560171504	9085.852820467799	8989.237935068177	10993.393011484615	10752.213758614851	12888.319934414836	12502.567023728714	16383.485411019421	15736.666599755108	0.3458865802372992	0.32675402177952423	772.651804766152	5679.96499335207	756.2352554414538	5559.282765882555
3.211891822967991	5607.677510896931	5750.309139139509	9097.947078320884	9001.223546016527	11008.208872828991	10766.714874887157	12905.84112200382	12519.566744650972	16405.987971891413	15758.275320539016	0.34591404357177213	0.3267796388702381	767.6965188703034	5677.542322457302	751.390204608033	5556.9481784470845
3.2312450869426166	5614.833405119208	5757.688252291502	9110.034703121866	9013.202771005	11023.018317808695	10781.209807021636	12923.35612456222	12536.560492271012	16428.484697944918	15779.878389364641	0.3459416750927089	0.3268054127813469	762.7629985299427	5675.046175158583	746.5664374573971	5554.541972448118
3.2507149640683446	5621.9825235393355	5765.060777869964	9122.115526882393	9025.175445061732	11037.82115430462	10795.698367757455	12940.864726125545	12553.548057281554	16450.975328688775	15801.475555703802	0.3459694758465881	0.32683134448788387	757.8511769025354	5672.476229401771	741.763888613088	5552.063834391069
3.2703021569980693	5629.124744481924	5772.426593555635	9134.189380865515	9037.141402481519	11052.617189356934	10810.180369015354	12958.366709797967	12570.529229473099	16473.459602530016	15823.066567968222	0.3459974468866004	0.3268574349711261	752.9609872617875	5669.832162642386	736.9824928120943	5549.513450313127
3.2900073726185273	5636.259945709191	5779.785576466196	9146.256095584184	9049.100476824373	11067.40622916351	10824.655621896247	12975.861857750788	12587.503797732468	16495.937256772242	15844.651173508002	0.3460255892726955	0.3268836852186382	748.0923629907775	5667.113651798107	732.2221848980407	5546.890505725518
3.3098313220758016	5643.388004419747	5787.137603155093	9158.315500799936	9061.052500914238	11082.188079078674	10839.123936679882	12993.349951221104	12604.471550041533	16518.40802761434	15866.22911861036	0.34605390407162234	0.3269100962243149	743.245237585681	5664.3203732804395	727.4828998247976	5544.194685652619
3.329774720800988	5650.508797247379	5794.482549610326	9170.367425521554	9072.997306837737	11096.962543611826	10853.585122823635	13010.830770510565	12621.432273475986	16540.871650149245	15887.800148498443	0.34608239235698296	0.3269366689884217	738.4195446572849	5661.452003005426	722.7645726600313	5541.425674652914
3.349838288536016	5657.622200259881	5801.820291253305	9182.411698003829	9084.93472594293	11111.729426426227	10868.038988961285	13028.304094984145	12638.38575420418	16563.327858362758	15909.364007330181	0.34611105520927343	0.32696340451764166	733.6152179329656	5658.508216413204	718.0671385840396	5538.583156817593
3.370022749359618	5664.728088957846	5809.150702937657	9194.448145746235	9096.864588838082	11126.488530337721	10882.485342901804	13045.76970306889	12655.331777485915	16585.776385132325	15930.920438197112	0.3461398937159338	0.3269903038251161	728.8321912524407	5655.488688433543	713.3905328866676	5535.666815745644
3.390328831713469	5671.826338273413	5816.473658948007	9206.476595491562	9108.786725390324	11141.239657313368	10896.923991627993	13063.227372252537	12672.270127671107	16608.216962225644	15952.469183123047	0.3461689089713921	0.32701736793048886	724.0703985721921	5652.393093529157	708.7346909727785	5532.67633459135
3.4107572684284713	5678.916822569201	5823.789032998912	9218.496873224798	9120.700964724581	11155.982608470362	10911.354741295532	13080.67687908255	12689.200588198855	16630.64932029981	15974.009983063223	0.3461981020771159	0.32704459785995166	719.3297739670379	5649.221105702687	704.0995483629522	5529.611396066379
3.431308796751202	5685.999415637061	5831.0966982336495	9230.50880417178	9132.60713522228	11170.717184074714	10925.777397231619	13098.117999164771	12706.122941596142	16653.07318889998	15995.542577903025	0.3462274741416569	0.32707199464628683	714.6102516247192	5645.972398462705	699.4850406875485	5526.471682407195
3.4519841583705158	5693.0739906969275	5838.3965272230835	9242.512212797958	9144.50506452016	11185.443183539997	10940.191763933846	13115.550507162254	12723.03696947673	16675.488296458258	16017.066706456919	0.34625702628070093	0.3270995593289135	709.9117658535833	5642.646644887514	694.8911036950303	5523.256875430932
3.47278409944432	5700.140420395709	5845.688391964574	9254.506922807237	9156.394579509162	11200.160405426344	10954.59764506914	13132.974176794241	12739.942452540145	16697.89437029276	16038.582106467533	0.34628675961711525	0.32712729295393167	705.2342510791495	5639.243517596275	690.3176732484717	5519.966656518402
3.4937093706264992	5707.1985768060995	5852.972163880813	9266.492757140693	9168.27550633318	11214.868647439063	10968.994843472547	13150.388780834905	12756.839170570483	16720.29113660639	16060.088514604473	0.3463166752809991	0.32715519657416864	700.5776418438763	5635.7626887513325	685.7646853257902	5516.600706615485
3.514760727094002	5714.248331425485	5860.247713818747	9278.469537975443	9180.147670387998	11229.567706427639	10983.383161146174	13167.79409111235	12773.726902435443	16742.678320485946	16081.585666463476	0.34634677440973216	0.3271832712492237	695.9418728116434	5632.203830101527	681.2320760228031	5513.158706263639
3.535938928574102	5721.289555174827	5867.514912048482	9290.437086723463	9192.010896320146	11244.257378384571	10997.762399258141	13185.18987850753	12790.605426085292	16765.055645901113	16103.073296565415	0.3463770581480246	0.32721151804551546	691.3268787642592	5628.5666129528545	676.7197815510735	5509.640335585456
3.557244739371806	5728.322118397526	5874.773628262182	9302.39522403039	9203.865008025754	11258.937458444225	11012.132358141433	13202.57591295313	12807.474518551788	16787.422835703408	16124.551138355315	0.3464075276479663	0.327239938036327	686.7325946036435	5624.850708194077	672.2277382395114	5506.0452742967755
3.578678928397448	5735.3458908583525	5882.023731572986	9314.343769774418	9215.70982864948	11273.6077408818	11026.49283729294	13219.951963432608	12824.333955947248	16809.77961162536	16146.018924201499	0.3464381840690779	0.3272685323018541	682.1589553518279	5621.055786294863	667.7558825344604	5502.373201717157
3.600242269194432	5742.360741742341	5889.265090513972	9326.282543065145	9227.545180583435	11288.268019112184	11040.843635372343	13237.317797979147	12841.183513463546	16832.125694279515	16167.476385394693	0.3464690285783632	0.32729730192925105	677.6058961513336	5617.1815173174255	663.3041510007752	5498.623796778731
3.6219355399671502	5749.366539653729	5896.49757303707	9338.211362242484	9239.370885466102	11302.918085688967	11055.184550201204	13254.673183674691	12858.0229653712	16854.460803157614	16188.92325214719	0.3465000623503572	0.3273262480126791	673.0733522674418	5613.227570938412	658.8724803213554	5494.796738027595
3.643759523609069	5756.363152614885	5903.72104651204	9350.130044875546	9251.186764181302	11317.557732303412	11069.515378761866	13272.017886648975	12874.852085018416	16876.784656629716	16210.359253592014	0.3465312865671792	0.3273553716533545	668.5612590874371	5609.193616443779	654.460807299969	5490.891703651752
3.6657150077309777	5763.350448065284	5910.935377725464	9362.038407761633	9262.99263685721	11332.186749783454	11083.835917196675	13289.351672078692	12891.670644830292	16899.096971943516	16231.784117782261	0.34656270241858717	0.327384673959595	664.0695521193556	5605.079322726	650.0690688591858	5486.908371465281
3.6878027846894206	5770.32829286042	5918.140432879668	9373.936266925082	9274.788322865254	11346.804928092643	11098.145960806822	13306.674304186412	12908.47841630781	16921.397465223366	16253.197571690136	0.3465943111020248	0.327414156046871	659.598166992655	5600.884358295705	645.6972020385438	5482.846418901347
3.710023651615288	5777.296553270792	5925.33607759175	9385.823437616249	9286.573640819151	11361.4120563292	11112.445304051505	13323.985546239795	12925.275170027031	16943.685851469603	16274.599341206342	0.3466261138226811	0.3274438190378529	655.1470394620264	5596.608391310554	641.3451440009812	5478.705523069948
3.732378410442586	5784.255094980906	5932.52217689258	9397.69973431053	9298.348408573964	11376.007922725143	11126.733740547079	13341.285160550757	12942.060675638322	16965.961844557904	16295.989151139396	0.346658111793538	0.3274736640624605	650.7161054073658	5592.251089590602	637.0128320310032	5474.485360745341
3.7548678679373717	5791.203783088292	5939.698595225858	9409.564970707384	9310.112443225175	11390.592314645372	11141.011063066153	13358.572908474662	12958.834701865599	16988.22515723863	16317.366725215055	0.3466903062354246	0.32750369225791326	646.305300827953	5587.812120562419	632.7002035314799	5470.18560834229
3.777492835726878	5798.14248210241	5946.865196447032	9421.418959729179	9321.865561107581	11405.165018586551	11155.277063536627	13375.848550409335	12975.597016505337	17010.475501135923	16338.731786075397	0.3467226983770754	0.3275339047687795	641.9145618490293	5583.291151332203	628.4071960269357	5465.805941955186
3.8002541303288	5805.071055943789	5954.021843822459	9433.261513520414	9333.607577794559	11419.72582017654	11169.531533040974	13393.11184579452	12992.347386426081	17032.712586747406	16360.084055278554	0.3467552894551797	0.3275643027470292	637.5438247238926	5578.6878486988135	624.1337471663428	5461.346037382726
3.823152573180761	5811.989367943	5961.168400028401	9445.092443446676	9345.338308097073	11434.274504173372	11183.774261815413	13410.362553110997	13009.085577567597	17054.93612344344	16381.423253297973	0.34678808071443845	0.32759488735208114	633.1930258234497	5574.001879073679	619.8797947170387	5456.805570077617
3.8461889906699622	5818.897280839646	5968.304727150042	9456.911560093631	9357.0575660627	11448.810854464247	11198.00503924895	13427.600429879752	13025.811354940055	17077.145819466434	16402.749099521767	0.34682107340762175	0.32762565975085667	628.862101649429	5569.232908601873	615.645276571624	5452.184215222485
3.8693642141629967	5825.794656781566	5975.430686680701	9468.718673266321	9368.76516497498	11463.334654065147	11212.223653882893	13444.825232661578	13042.524482623678	17099.34138193071	16424.061312252572	0.3468542687956199	0.32765662111783167	624.5509888309462	5564.380603134632	611.4301307468268	5447.4816477121785
3.892679080035866	5832.681357323771	5982.54613952081	9480.51359198808	9380.46091735238	11477.84568511969	11226.429893409868	13462.03671705613	13059.224723767818	17121.522516821697	16445.35960870675	0.34688766814750316	0.32768777263508714	620.2596241168212	5559.44462817302	607.2342953781772	5442.6975421234965
3.9161344297041563	5839.5572434275555	5989.650945977026	9492.296124499679	9392.144634947488	11492.343728898448	11240.623544673132	13479.234637701311	13075.911840590376	17143.6889289955	16466.643705014016	0.3469212727405765	0.3277191154923611	615.9879443872778	5554.424648967572	603.0577087285637	5437.831572791096
3.9397311096534064	5846.422175459676	5996.744965761441	9504.06607825862	9403.816128746328	11506.828565798329	11254.80439366599	13496.418748272854	13092.585594377395	17165.840322178763	16487.913316217233	0.3469550838604372	0.32775065088710403	611.7358866469003	5549.320330475457	598.9003091827617	5432.883413768373
3.963469971469652	5853.276013191315	6003.828057990574	9515.82325993806	9415.475208967358	11521.299975341652	11268.972225530917	13513.588801483409	13109.245745482205	17187.976398967865	16509.168156271717	0.3469891028010317	0.3277823800245298	607.5033880276897	5544.131337380502	594.7620352501399	5427.852738851216
3.987351871870168	5860.118615797357	6010.900081184664	9527.567475426227	9427.12168506092	11535.757736175656	11283.126824559096	13530.74454908231	13125.892053325177	17210.096860829013	16530.407938045235	0.3470233308647152	0.3278143041176701	603.2903857901692	5538.857334122527	590.6428255662031	5422.739221609663
4.01137767273438	5866.949841855431	6017.960893266727	9539.298529825479	9438.755365708334	11550.201626071708	11297.267974189692	13547.885741854812	13142.52427639302	17232.201408097648	16551.632373317505	0.3470577693623066	0.32784642438742745	599.0968173203582	5533.497984864749	586.5426188883721	5417.54253534507
4.035548241134971	5873.769549345083	6025.010351561763	9551.016227451562	9450.376058821214	11564.63142192466	11311.39545700918	13565.012129621662	13159.142172238347	17254.28973997825	16572.84117277995	0.3470924196131505	0.32787874206263146	594.9226201334095	5528.0529535389505	582.4613541005529	5412.262353142723
4.059864449369175	5880.577595646961	6032.048312795964	9562.720371832893	9461.983571540792	11579.046899752288	11325.509054750895	13582.123461238654	13175.745497479293	17276.361554544186	16594.034046035576	0.3471272829451748	0.3279112583800928	590.7677318731148	5522.521903852001	578.3989702128456	5406.898347878363
4.08432717499025	5887.373837541975	6039.074633095876	9574.410765709767	9473.577710237156	11593.44783469466	11339.608548294378	13599.21948459612	13192.334007798972	17298.416548737398	16615.210701598655	0.34716236069494993	0.3279439745846575	586.632090310799	5516.904499276541	574.3554063595075	5401.45019220328
4.108937300839158	5894.1581312105145	6046.089167987668	9586.087211033693	9485.158280508655	11607.834001013567	11353.693717664873	13616.299946618568	13208.907457945195	17320.45441836834	16636.370846894668	0.3471976542077503	0.32797689192926444	582.5156333469495	5511.2004030752	570.3306018011936	5395.917558574583
4.133695715076422	5900.930332231635	6053.091772396318	9597.749508966666	9496.725087181192	11622.205172091988	11367.764342032799	13633.364593264245	13225.465601730019	17342.474858115795	16657.514188260113	0.34723316483761324	0.32801001167499994	578.4182990103145	5505.4092783010565	566.3244959243457	5390.3001192514785
4.15860331121418	5907.690295582285	6060.082300644872	9609.39745988051	9508.27793430761	11636.561120433527	11381.820199713262	13650.413169524792	13242.00819202943	17364.477561526808	16678.640430942443	0.3472688939474011	0.32804333509115546	574.3400254589214	5499.530787813477	562.3370282417745	5384.597546316218
4.183660988148428	5914.437875636564	6067.060606453724	9621.03086335622	9519.8166251671	11650.901617661977	11395.861068165612	13667.44541942493	13258.534980783046	17386.462221016638	16699.749279100015	0.34730484290886293	0.3280768634552832	570.2807509816485	5493.564594300464	558.3681383937947	5378.809511687141
4.208869650191461	5921.172926164982	6074.0265429399005	9632.649518183376	9531.340962264638	11665.226434520846	11409.886723993022	13684.461086022191	13275.045718993886	17408.42852786883	16720.840435802165	0.3473410131026955	0.3281105980532553	566.2404139950231	5487.510360256769	554.4177661460708	5372.935687105637
4.2342302071045115	5927.895300333683	6080.979962616296	9644.253222359443	9542.850747330329	11679.535340872837	11423.896942942007	13701.459911406539	13291.540156727975	17430.37617223506	16741.913603029036	0.3473774059186067	0.32814454017932015	562.2189530473552	5481.367748032324	550.4858513924119	5366.975744172931
4.259743574130585	5934.604850703817	6087.92071739108	9655.841773089336	9554.345781319027	11693.828105699606	11437.891499902158	13718.441636700325	13308.018043114347	17452.30484313551	16762.968481671924	0.3474140227553769	0.3281786911361617	558.2163068172522	5475.136419826653	546.5723341540725	5360.9293543542735
4.285410672027485	5941.301429230775	6094.848658566949	9667.414966784738	9565.825864409673	11708.104497101218	11451.8701689057	13735.406002057927	13324.479126344677	17474.214228458703	16784.004771533164	0.3474508650209241	0.328213052234958	554.2324141107383	5468.81603766419	542.677154578385	5354.79618896544
4.311232427101037	5947.984887263512	6101.763636840468	9678.972599063569	9577.290796004838	11722.364282295774	11465.832723127152	13752.352746665589	13340.92315367316	17496.10401496174	16805.02217132631	0.3474879341323682	0.3282476247954403	550.2672138679482	5462.406263475306	538.8002529421647	5348.575919221155
4.337209771238533	5954.655075543956	6108.665502301508	9690.514464749604	9588.740374730347	11736.607227619308	11479.778934883152	13769.28160874144	13357.34987141651	17517.973888270673	16826.020378676476	0.34752523151609177	0.3282824101459514	546.3206451575097	5455.906759046018	534.9415696480137	5342.268216208089
4.363343641942354	5961.311844206221	6115.554104432484	9702.040357871743	9600.17439843462	11750.833098525121	11493.70857563195	13786.192325535088	13373.759024953612	17539.82353288033	16846.999090120233	0.34756275860780955	0.3283174096235089	542.392647178669	5449.317186048254	531.1010452276969	5335.872750921175
4.389634982363801	5967.955042776148	6122.429292107903	9713.550071663825	9611.592664188507	11765.041659583858	11507.621415973446	13803.084633327913	13390.150358725785	17561.65263215511	16867.958001106283	0.34760051685263127	0.32835262457386327	538.4831592641422	5442.63720607711	527.2786203415017	5329.389194270596
4.416084741337141	5974.584520170537	6129.29091359364	9725.043398563941	9622.994968284658	11779.232674483035	11521.517225648706	13819.958267432707	13406.523616236454	17583.460868328846	16888.89680599539	0.34763850770512794	0.32838805635156	534.5921208767686	5435.866480627563	523.4742357774812	5322.8172170841135
4.442693873413836	5981.2001246966865	6136.1388165464805	9736.520130214227	9634.38110623734	11793.405906026976	11535.395773540009	13836.812962193935	13422.87854005142	17605.247922505536	16909.81519806104	0.34767673262939836	0.3284237063200006	530.7194716092781	5429.004671099596	519.6878324522695	5316.156490117777
4.469463338897009	5987.801704051674	6142.97284801344	9747.980057460241	9645.75087278188	11807.561116136392	11549.256827670439	13853.648450987468	13439.2148717986	17627.013474659372	16930.712869489467	0.34771519309913695	0.3284595758515041	526.8651511875505	5422.051438845228	515.9193514112558	5309.406684077345
4.49639410387609	5994.389105321938	6149.792854431358	9759.422970350843	9657.104061874548	11821.69806584855	11563.100155204018	13870.464466220968	13455.532352168428	17648.757203635578	16951.58951138049	0.34775389059769896	0.32849566632737176	523.0290994708776	5415.006445175037	512.168733830069	5302.56746963365
4.523487140261684	6000.962174982644	6156.598681626284	9770.848658137676	9668.440466692118	11835.816515316888	11576.925522445401	13887.260739333775	13471.830720913724	17670.47878715065	16972.44481374769	0.34779282661817157	0.3285319791379476	519.2112564462586	5407.869351313915	508.43592101015383	5295.638517390937
4.550743425820648	6007.520758897151	6163.390174812977	9782.25690927486	9679.759879631569	11849.916223810947	11590.732694839833	13904.037000797009	13488.109716849842	17692.17790179284	16993.278465518913	0.3478320026634399	0.3285685156826834	515.4115622363461	5400.639818491414	504.72085438502836	5288.619497962762
4.578163944211368	6014.064702316593	6170.167178594505	9793.647511418822	9691.062092309974	11863.996949716467	11604.521436973231	13920.792980113945	13504.369077855019	17713.854223023027	17014.090154537065	0.3478714202462566	0.3286052773702021	511.6299570950505	5393.317507904954	501.02347551632556	5281.510081938002
4.605749685019276	6020.593849879288	6176.929536961661	9805.020251427868	9702.346895564106	11878.058450535127	11618.29151257198	13937.528405819978	13520.608540870355	17735.507425174997	17034.879567560412	0.3479110808893126	0.3286422656183627	507.8663814076863	5385.902080735657	497.34372609492857	5274.309939904138
4.633501643792551	6027.108045610353	6183.677093292632	9816.374915362076	9713.61407945037	11892.100482884716	11632.042684503127	13954.243005483047	13536.827841900247	17757.137181456386	17055.64639026345	0.3479509861253066	0.32867948185432483	504.1207756928925	5378.393198176287	493.68154794178554	5267.018742467277
4.6614208220780515	6033.6071329211845	6190.409690352473	9827.711288482973	9724.86343324452	11906.122802499021	11645.77471477429	13970.936505703752	13553.026716012502	17778.743163949166	17076.390307237405	0.3479911374970147	0.3287169275146138	500.39308060114854	5370.790521425661	490.0368830063089	5259.63616024144
4.689508227457455	6040.090954609079	6197.1271702927625	9839.029155253433	9736.094745441582	11920.125164227973	11659.487364533787	13987.608632115796	13569.204897338768	17800.325043610574	17097.111001991085	0.34803153655736413	0.32875460404518875	496.6832369172189	5363.0937117277645	486.4096733693441	5252.161863897927
4.717764873583629	6046.559352856807	6203.829374651196	9850.328299337474	9747.307803755719	11934.107322037738	11673.180394070803	14004.25910938627	13585.36211907485	17821.88249027385	17117.80815695162	0.3480721848695019	0.3287925129015061	492.99118555604946	5355.302430337295	482.79986123979324	5244.59552413458
4.746191780217212	6053.012169232175	6210.516144351171	9861.608503600066	9758.50239512004	11948.069029010681	11686.85356281536	14020.887661215957	13601.498113480979	17843.415172648976	17138.481453465138	0.34811308400687113	0.32883065554858903	489.31686756722047	5347.416338581592	479.20738895772956	5236.936811721884
4.774789973263409	6059.449244687765	6217.187319701541	9872.869550107196	9769.678305686732	11962.010037345779	11700.506629338737	14037.49401033998	13617.6126118825	17864.922758323868	17159.130571797916	0.3481542355532802	0.32886903346109525	485.6602241335495	5339.435097849928	475.63219899326214	5229.185397499241
4.803560484809025	6065.870419560437	6223.842740396157	9884.111220125556	9780.835320826773	11975.930098358536	11714.1393513534	14054.077878527967	13633.705344669977	17886.40491376493	17179.755191136926	0.34819564110297885	0.32890764812338186	482.0211965693161	5331.358369595371	472.07423394478974	5221.340952375904
4.832504353159697	6072.275533571119	6230.48224551366	9895.333294122682	9791.973225130103	11989.828962481395	11727.751485713436	14070.63898658478	13649.776041299978	17907.861304318358	17200.354989591066	0.3482373022607308	0.32894650102957845	478.39972632413264	5323.185815384146	468.5334365442104	5213.40314738825
4.861622622877388	6078.664425824455	6237.105673517162	9906.53555176687	9803.091802405585	12003.706379263916	11741.342788414786	14087.177054350987	13665.824430295499	17929.291594211092	17220.92964419207	0.34827922064188965	0.3289855936836529	474.7957549774437	5314.917096843477	465.0097496493836	5205.371653636452
4.890916344818065	6085.036934808433	6243.7128622538985	9917.717771927046	9814.19083568091	12017.562097372927	11754.913014595342	14103.691800703245	13681.850239246367	17950.69544655165	17241.478830895325	0.34832139787247407	0.32902492759948326	471.20922424501623	5306.551875752397	461.50311625149334	5197.246142373886
4.9203865761696335	6091.392898394288	6250.303648955132	9928.879732673071	9825.270107202936	12031.395864593154	11768.461918535662	14120.18294355529	13697.853194810212	17972.07252333176	17262.00222458142	0.3483638355892423	0.32906450430092715	467.64007597530144	5298.089814009611	458.0134794721089	5189.026284990832
4.950034380490085	6097.732153836082	6256.877870235788	9940.02121127553	9836.329398437516	12045.207427827218	11781.989253658943	14136.650199858206	13713.833022712723	17993.422485427047	17282.499499056805	0.3484065354397709	0.3291043253218919	464.0882521480962	5289.530573631637	454.540782560769	5180.711752991658
4.979860827745887	6104.054537770573	6263.435362094303	9951.14198420599	9847.36849006977	12058.996533096248	11795.49477253167	14153.093285601351	13729.789447748568	18014.74499259856	17302.970327055256	0.3484494990825307	0.3291443922064079	460.55369487940334	5280.8738168198615	451.0849689002498	5172.302218075376
5.009866994350591	6110.3598862170065	6269.975959912484	9962.241827137083	9858.387162004241	12072.762925540248	11808.978226863972	14169.511915813031	13745.722193782083	18036.03970349401	17323.414380239064	0.34849272818696353	0.32918470650869974	457.0363464165421	5272.119205918629	447.6459820016753	5163.797352088615
5.040053963203681	6116.648034576857	6276.499498455227	9973.320514942563	9869.385193364966	12086.506349418467	11822.439367510031	14185.905804561171	13761.63098374788	18057.306275648923	17343.831329200155	0.34853622443356375	0.32922526979325717	453.5361491415533	5263.266403469257	444.223765508068	5155.196827078704
5.070422823729659	6122.918817633793	6283.005811870535	9984.377821697675	9880.362362495862	12100.226548110048	11835.87794446873	14202.27466495433	13777.515539651895	18078.544365488346	17364.22084346167	0.34857998951395286	0.3292660836349105	450.05304556916235	5254.315072193276	440.8182631925156	5146.500315284822
5.100974671917351	6129.172069553391	6289.494733689234	9995.413520679138	9891.318446960768	12113.923264114332	11849.293706883995	14218.618209142307	13793.37558257196	18099.75362832789	17384.58259147906	0.3486240251309644	0.3293071496189046	446.58697834803024	5245.264875027351	437.4294189581997	5137.707489155233
5.131710610359471	6135.407623883154	6295.966096825021	10006.427384365583	9902.253223543921	12127.59623905167	11862.686403045553	14234.936148317263	13809.210832658919	18120.933718375592	17404.916240641774	0.348668332998719	0.3293484693409706	443.13789026025916	5236.115475126542	434.0571768391237	5128.818021363113
5.1626317482924104	6141.625313552295	6302.419733574264	10017.419184437638	9913.166468250043	12141.245213663757	11876.05578038935	14251.228192714409	13825.02100913729	18142.08428873307	17425.221457274427	0.3487129148427084	0.3293900444074033	439.70572422098485	5226.866535877809	430.70148100031656	5119.831584828906
5.193739201636265	6147.824970871791	6308.855475616085	10028.38869177844	9924.057956304914	12154.869927814498	11889.401585498412	14267.494051613288	13840.805830306534	18163.204991397517	17445.49790663871	0.3487577723998778	0.3294318764351357	436.2904232800938	5217.517720926553	427.36227573727956	5110.747852722183
5.225034093035115	6154.00642753422	6315.273154012194	10039.335676473751	9934.927462155509	12168.470120490501	11902.723564103293	14283.73343333848	13856.565013541742	18184.295477262953	17465.745252934554	0.3488029074187053	0.32947396705181525	432.89193061969127	5208.068694170099	424.03950547554996	5101.566498472355
5.256517551897525	6160.169514613818	6321.672599207	10050.259907812486	9945.77475947055	12182.045529801888	11916.02146108298	14299.946045260893	13872.298275294906	18205.35539612221	17485.96315930207	0.34884832165928686	0.32951631789588065	429.5101895564585	5198.519119791221	420.7331147720979	5092.287195800804
5.288190714437326	6166.31406256644	6328.053641027563	10061.161154287016	9956.599621140867	12195.595892982983	11929.295020465508	14316.131593798735	13888.005331095883	18226.384396668498	17506.15128782304	0.3488940168934192	0.3295589306166395	426.14514354034327	5188.868662264664	417.44304831369664	5082.909618710633
5.320054723714605	6172.4399012296	6334.416108683662	10072.039183593646	9967.401819279872	12209.120946393145	11942.543985428825	14332.28978441874	13903.685895553566	18247.382126497298	17526.309299522734	0.34893999490468386	0.32960180687434604	422.7967361540068	5179.116986356676	414.1692509179993	5073.433441520669
5.352110729676963	6178.546859822487	6340.75983076785	10082.893762633	9978.181125224011	12222.620425517454	11955.76809830156	14348.420321637246	13919.339682356984	18268.348232108096	17546.436854371583	0.3489862574885337	0.3296449483402789	419.46491111494834	5169.2637571753	410.9116675336263	5063.858338873833
5.384359889201005	6184.634766946113	6347.08463525558	10093.724657510653	9988.937309533381	12236.094064967805	11968.967100563965	14364.522909021618	13934.966404276644	18289.282358906505	17566.53361128719	0.3490328064523752	0.3296883566968222	416.1496122737299	5159.308640154544	407.6702432394959	5054.183985751122
5.41680336613411	6190.703450583314	6353.390349505271	10104.531633537496	9999.67014199218	12249.541598483527	11982.140732848711	14380.597249191322	13950.565773165645	18310.184151205987	17586.599228136005	0.3490796436156595	0.32973203363754466	412.8507836133067	5149.251301068347	404.4449232441257	5044.410057470202
5.44944233133642	6196.752738098944	6359.676800258484	10115.314455230391	10010.379391609347	12262.962758932521	11995.288734941876	14396.64304381937	13966.137499961034	18331.053252229998	17606.6333617354	0.3491267708099656	0.3297759808672796	409.5683692516177	5139.091406073421	401.2356528879027	5034.536229735706
5.482277962723094	6202.782456239989	6365.943813640078	10126.07288631274	10021.064826619175	12276.357278312134	12008.410845783961	14412.659993633633	13981.681294685142	18351.88930411403	17626.635667855586	0.3491741898790886	0.3298202001022061	406.3023134387331	5128.82862168923	398.0423776410753	5024.562178622466
5.515311445306831	6208.792431135747	6372.191215158399	10136.806689715102	10031.726214481965	12289.724887750175	12021.50680347081	14428.647798418293	13997.196866446962	18372.691947907733	17646.605801221693	0.3492219026791314	0.32986469306993194	403.05256055874634	5118.462614843622	394.86504310398595	5014.487580600195
5.548543971240616	6214.782488298044	6378.4188297055125	10147.515627575869	10042.36332188472	12303.065317506018	12034.576345254742	14444.60615701527	14012.68392344359	18393.460823577127	17666.54341551585	0.3492699110785892	0.3299094615095757	399.8190551296575	5107.993052877951	391.7035950080608	5004.31211255677
5.581976739860765	6220.752452621436	6384.6264815574295	10158.199461241951	10052.975914741857	12316.378296971667	12047.619207545615	14460.534767325755	14028.142172961678	18414.195570006803	17686.448163379355	0.3493182169584427	0.32995450717184943	396.60174180110334	5097.419603541028	388.55797921383055	4994.035451792646
5.615610957730194	6226.7021483834615	6390.813994374371	10168.857951269485	10063.563758195947	12329.663554672821	12060.635125911906	14476.433326311697	14043.571321378937	18434.89582500221	17706.319696414816	0.3493668222122479	0.329999831819144	393.4005653568893	5086.741935034748	385.4281417133461	4983.6572760627605
5.649447838681973	6232.631399244948	6396.9811912011	10179.49085742465	10074.12661661856	12342.92081827017	12073.623835082008	14492.301529997509	14058.971074165747	18455.561225292084	17726.157665188526	0.34941572874622795	0.33004543722561	390.2154707139125	5075.959716019221	382.3140286282578	4973.177263572812
5.6834886038631165	6238.540028250271	6403.127894467187	10190.097938684381	10084.664253611007	12356.14981456048	12086.585068945275	14508.139073471559	14074.341135886702	18476.19140653074	17745.961719232637	0.34946493847936355	0.3300913251772488	387.04640292248223	5065.072615630459	379.2155862104846	4962.5950930016115
5.717734481778674	6244.42785782774	6409.253925987423	10200.678953237313	10095.176432005288	12369.350269478	12099.518560553457	14523.94565088805	14089.681210202338	18496.78600330069	17765.731507047683	0.34951445334348863	0.33013749747199306	383.8933071655629	5054.080303488765	376.13276084235986	4951.910443521105
5.75218670833605	6250.294709789921	6415.359106962152	10211.233658484573	10105.662913864942	12382.521908095587	12112.42404212183	14539.720955468596	14104.990999870779	18517.344649115064	17785.46667610492	0.34956427528338113	0.33018395591979643	380.7561287584249	5042.9824497113	373.06549903482664	4941.122994784731
5.786846526889619	6256.140405334018	6421.443257977665	10221.761811040673	10116.12346048594	12395.664454626161	12125.301245030587	14555.464679504064	14120.270206749457	18537.86697642018	17805.166872848764	0.34961440625686013	0.3302307023427208	377.6348131491395	5031.778724934906	370.013747429708	4930.232426980976
5.821715188285586	6261.964765042307	6427.506199006667	10232.263166734498	10126.55783239771	12408.777632423979	12138.14989982623	14571.176514356392	14135.518531796963	18558.352616598244	17824.831742699418	0.3496648482348792	0.3302777385750233	374.5293059204414	5020.468800361734	366.97745279982337	4919.2384208492
5.856793950907131	6267.767608882613	6433.547749408754	10242.737480610327	10136.965789364178	12421.861163986285	12150.969736223054	14586.856150460608	14150.735675074935	18578.80119997016	17844.460930055557	0.3497156032016232	0.33032506646324483	371.43955278617796	5009.052347721998	363.9565620458161	4908.1406576493755
5.892084080719833	6273.548756208682	6439.567727930805	10253.184506928701	10147.347090384661	12434.91477095444	12163.760483104386	14602.503277326497	14165.92133574976	18599.212355798023	17864.054078296722	0.3497666731546054	0.33037268786630153	368.3654995925317	4997.529039315879	360.95102219842374	4896.938819218427
5.927586851317345	6279.308025760797	6445.565952707618	10263.603999167643	10157.701493695105	12447.938174115758	12176.521868524349	14618.117583540858	14181.07521209474	18619.585712288255	17883.61082978632	0.34981806010476424	0.33042060465557394	365.3070923188061	4985.898548038211	357.9607804187981	4885.632587985136
5.963303543967366	6285.045235666216	6451.542241262349	10273.995710023613	10168.028756769072	12460.931093404768	12189.253619709194	14633.698756769309	14196.197001491875	18639.920896594238	17903.13082587418	0.3498697660765629	0.3304688187149974	362.26427707640687	4974.16054738313	354.9857839968754	4874.221646972001
5.999235447657878	6290.760203439806	6457.496410507185	10284.359391412763	10178.32863631901	12473.893247905084	12201.955463059057	14649.246483758574	14211.28640043409	18660.21753481948	17922.613706899607	0.34992179310808735	0.33051733194115507	359.2370001099771	4962.314711475745	352.02598035216215	4862.705679816194
6.035383859143656	6296.452745984552	6463.428276743838	10294.694794471961	10188.600888297291	12486.824355850824	12214.627124149416	14664.760450338417	14226.343104527099	18680.47525202042	17942.059112194012	0.3499741432511477	0.3305661462433699	356.22520779442857	4950.360715057235	349.0813170330948	4851.084370786324
6.071750082993084	6302.122679592242	6469.337655664268	10305.001669560124	10198.845267897586	12499.724134628408	12227.268327732925	14680.240341423978	14241.366808491728	18700.693672209683	17961.466680084108	0.3500268185713781	0.3306152635437969	353.2288466379978	4938.298233534675	346.1517417174473	4839.35740480246
6.108335431635222	6307.76981994408	6475.224362351295	10315.279766259366	10209.061529556024	12512.592300778238	12239.87879774098	14695.68584101789	14256.357206165978	18720.87241835906	17980.836047894754	0.35007982114833863	0.33066468577752034	350.2478632814891	4926.126943000127	343.23720221270924	4827.5244674561545
6.145141225407182	6313.3939821113945	6481.08821127933	10325.528833376384	10219.249426952576	12525.428569996586	12252.458257285667	14711.096632212737	14271.313990507371	18741.01111240293	18000.166851952225	0.35013315307561954	0.33071441489264575	347.2822044965287	4913.846520218067	340.33764645448537	4815.585245018825
6.182168792601758	6318.994980556295	6486.929016315034	10335.748618943648	10229.408713012303	12538.232657137216	12265.006428661336	14726.472397193136	14286.236853595059	18761.10937524123	18019.458727587084	0.35018681646094113	0.330764452850396	344.33181718562264	4901.456642646808	337.4530225067283	4803.539424449205
6.2194194695153895	6324.572629132456	6492.746590718125	10345.938870220854	10239.539139906801	12551.004276213385	12277.523033346644	14741.812817238342	14301.125486632307	18781.166826742996	18038.711309137576	0.3502408134262635	0.3308148016252091	341.3966483855911	4888.956988509744	334.58327856412507	4791.386693454813
6.256894600496366	6330.126741085915	6498.540747142177	10356.099333696371	10249.640459055661	12563.743140399836	12290.0077920064	14757.117572724677	14315.979579948884	18801.183085749788	18057.924229952943	0.3502951461078856	0.3308654632048345	338.4766452620097	4876.347236732487	331.7283629474987	4779.126740444452
6.294595537993358	6335.657129055766	6504.311297635342	10366.229755088489	10259.712421127773	12576.448962034463	12302.460424493383	14772.386343127804	14330.798823003297	18821.15777007886	18077.09712239645	0.35034981665655657	0.33091643959043027	335.57175511302194	4863.6270670183	328.8882241077372	4766.759254602715
6.332523642604218	6341.163605075139	6510.058053641322	10376.329879347155	10269.754776043035	12589.121452620708	12314.880649850575	14787.618807025618	14345.582904385608	18841.090496527097	18096.22961784917	0.3504048272375793	0.33096773279666564	332.6819253678259	4850.796159847174	326.062810623378	4754.28392587509
6.370680283125076	6346.64598057193	6515.780826000114	10386.399450655263	10279.767272973679	12601.760322829208	12327.268186312895	14802.814642100508	14360.3315118196	18860.980880874202	18115.321346713037	0.3504601800309213	0.33101934485181544	329.80710358612123	4837.854196482338	323.25207120057894	4741.70044498425
6.40906683659976	6352.104066369801	6521.47942494903	10396.438212430372	10289.74966034601	12614.365282500255	12339.622751309522	14817.973525142257	14375.044332165673	18880.828537886613	18134.371938414657	0.35051587723132005	0.3310712777978661	326.94723746026284	4824.800859034061	320.4559546751261	4729.008503486868
6.447684688369473	6357.537672689069	6527.1536601235875	10406.445907326271	10299.701685841974	12626.936040645736	12351.944061465922	14833.095132050665	14389.721051423343	18900.633081321175	18153.381021408775	0.35057192104839524	0.33112353369061226	324.1022748107498	4811.63583040284	317.6744100092619	4716.207793739624
6.486535232122802	6362.946609147665	6532.803340558483	10416.422277234586	10309.623096400797	12639.472305451327	12364.231832606007	14848.179137838277	14404.36135473396	18920.394123928825	18172.348223181885	0.35062831370675984	0.33117611459976276	321.2721635904454	4798.358794364613	314.9073862931982	4703.298008946702
6.525619869945995	6368.330684762146	6538.428274688606	10426.367063286516	10319.51363822071	12651.97378427886	12376.485779754372	14863.22521663327	14418.96492638346	18940.111277458545	18191.273170255972	0.35068505744612927	0.33122902260904225	318.4568518822489	4784.969435560517	312.15483274505823	4690.278843173757
6.564940012373588	6373.6897079487235	6544.028270350076	10436.280005854529	10329.37305676068	12664.440183668481	12388.70561713858	14878.233041682266	14433.531449805168	18959.78415266124	18210.15548819228	0.35074215452143626	0.3312822598162944	315.65628789921175	4771.46743951831	309.41669871052727	4677.149991368875
6.604497078439295	6379.023486524328	6549.60313478133	10446.160844554179	10339.201096742234	12676.871209341107	12400.89105819147	14893.20228535335	14448.06060758269	18979.412359293783	18228.994801595156	0.3507996072029442	0.33133582833358816	312.8704199853237	4757.852492684498	306.6929336625617	4663.911149377935
6.644292495727218	6384.33182770773	6555.152674624226	10456.00931824591	10348.997502151266	12689.266566200768	12413.041815553534	14908.132619138993	14462.55208145283	18998.995506123047	18247.790734116	0.3508574177763587	0.3313897302873243	310.09919661309686	4744.124282409437	303.98348720013746	4650.562013945542
6.684327700423376	6389.614538120601	6560.676695925133	10465.82516503683	10358.762016239842	12701.625958336985	12425.157601075232	14923.023713659033	14477.005552308414	19018.53320092989	18266.542908457028	0.3509155885429476	0.33144396781833924	307.342566385807	4730.282497003209	301.28830905034556	4637.102282765787
6.724604137367524	6394.871423788778	6566.175004136193	10475.608122282763	10368.494381528251	12713.949089027392	12437.238125819624	14937.875238663937	14491.420700201546	19038.02505051362	18285.250946375596	0.3509741218196536	0.33149854308201493	304.60047803641646	4716.32682574261	298.607349067257	4623.531654492021
6.76512326010531	6400.102290143421	6571.647404116476	10485.357926590103	10378.19433980686	12726.235660740162	12449.283100064755	14952.686863037856	14505.797204346534	19057.470660696083	18303.91446868813	0.35103301993921526	0.3315534582483874	301.87288042742875	4702.256958889309	295.9405572312535	4609.849828744307
6.805886530940724	6405.306942022255	6577.093700133245	10495.074313817851	10387.86163213818	12738.485375136723	12461.292233306303	14967.45825480189	14520.134743123113	19076.869636326104	18322.53309527439	0.35109228525028124	0.3316087155022553	299.1597225497826	4688.072587694041	293.2878836480086	4596.056506113615
6.846895420988873	6410.4851836707985	6582.513695863175	10504.757019079536	10397.495998858782	12750.6979330742	12473.265234260009	14982.189081117198	14534.432994079443	19096.221581283633	18341.106445081463	0.3511519201175328	0.33166431704329025	296.4609535234631	4673.773404431064	290.6492785503506	4582.151388218161
6.888151410229076	6415.63681874376	6587.907194393763	10514.405776745449	10407.097179581559	12762.873034608314	12485.201810864597	14996.87900828858	14548.691633935625	19115.526098484595	18359.63413612843	0.3512119269218051	0.33172026508614855	293.77652259959723	4659.359102452174	288.0246922986116	4568.134177724831
6.92965598755826	6420.761650306365	6593.273998224642	10524.020320444743	10416.664913197797	12775.0103789961	12497.101670284326	15011.527701767764	14562.91033858689	19134.782789885267	18378.115785510556	0.351272308060204	0.33177656186058374	291.10637915538973	4644.829376127571	285.4140753763786	4554.004578310996
6.971410650844719	6425.859480835648	6598.613909268902	10533.60038306746	10426.19893787925	12787.109664698517	12508.96451891172	15026.134826156716	14577.088783106848	19153.991256486748	18396.55100940362	0.3513330659462345	0.33183320961155993	288.450472697441	4630.18392092688	282.81737839480047	4539.762294750661
7.01341690698215	6430.930112222015	6603.926728854627	10543.145696766944	10435.69899108054	12799.170589383564	12520.790062370552	15040.700045211404	14591.22664175113	19173.151098339957	18414.939423068703	0.3513942030099212	0.3318902105993642	285.8087528620963	4615.422433444299	280.23455209092936	4525.407032909337
7.055676271944047	6435.973345770603	6609.212257726283	10552.655992962007	10445.164809541322	12811.192849929035	12532.578005518559	15055.223021845213	14605.32358796073	19192.26191455022	18433.280640856596	0.3514557216979328	0.3319475670997248	283.18116941166227	4600.544611359946	277.6655473251885	4510.938499733806
7.098190270838397	6440.988982202774	6614.470296046188	10562.131002339178	10454.596129288551	12823.176142425424	12544.328052450364	15069.703418132509	14619.379294365472	19211.323303282014	18451.574276212366	0.3515176244737095	0.33200528140392394	280.56767223766656	4585.550153519027	275.1103150843119	4496.356403314043
7.1409604379627405	6445.9768216577095	6619.700643396126	10571.570454855193	10463.992685638977	12835.12016217911	12556.039906500528	15084.140895312506	14633.393432787812	19230.334861764124	18469.819941680333	0.3515799138175877	0.33206335581891927	277.9682113597228	4570.4387599350885	272.56880648064543	4481.66045290092
7.183988316859528	6450.936663693945	6624.903098778865	10580.974079739313	10473.354213201459	12847.024603715261	12567.713270246548	15098.535113792914	14647.365674246334	19249.296186294447	18488.017248908676	0.3516425922269314	0.3321217926674572	275.382736923988	4555.210131790955	270.0409727504302	4466.850358895492
7.227275460371831	6455.868307290946	6630.077460619747	10590.341605495769	10482.680445879412	12858.889160781038	12579.347845511866	15112.88573315372	14661.295688959479	19268.20687224509	18506.165808654332	0.35170566221625754	0.3321805942881958	272.81119920505444	4539.86397149181	267.52676525508286	4451.925832903944
7.270823430699384	6460.771550850852	6635.223526768424	10599.672759906345	10491.971116873401	12870.713526348762	12590.943333369141	15127.19241215119	14675.183146349436	19287.066514067617	18524.26523078805	0.35176912631736873	0.3322397630358227	270.25354860455263	4524.399982666597	265.02613548049703	4436.8865877380595
7.31463379945495	6465.646192200063	6640.341094500437	10608.967270032828	10501.225958683588	12882.497392619136	12602.499434143276	15141.45480872167	14689.027715045844	19305.874705298098	18542.315124299254	0.35183298707948296	0.33229930128117835	267.70973564957967	4508.817870168947	262.53903503500624	4421.73233741289
7.358708147721062	6470.492028590985	6645.429960518965	10618.224862219593	10510.444703112313	12894.240451024409	12614.015847414665	15155.672579985578	14702.829062889672	19324.631038562387	18560.31509730111	0.3518972470693687	0.3323592114113777	265.17971099572605	4493.117340147961	260.06541565287625	4406.462797227316
7.403048066107065	6475.308856703869	6650.489920956659	10627.445262096366	10519.627081266872	12905.942392231982	12625.492272022648	15169.845382251619	14716.58685693735	19343.335105581697	18578.264757035897	0.35196190887147455	0.3324194958299326	262.66342542512575	4477.298100043554	257.6052291923843	4391.077683755197
7.447655154806527	6480.096472648547	6655.520771377369	10636.628194580819	10528.772823562089	12917.60290614753	12636.928406068704	15183.972871020786	14730.300763464633	19361.98649717785	18596.163709880057	0.35202697508806924	0.33248015695687727	260.1608298443607	4461.359858580399	255.1584276331996	4375.576714826282
7.49253102365499	6484.854671966262	6660.522306777972	10645.773383881273	10537.881659723038	12929.221681918581	12648.323946919818	15198.054700990471	14743.970447970642	19380.584803278743	18614.011561349438	0.35209244833937137	0.3325411972288938	257.6718752879533	4445.302325837314	252.72496307975962	4359.959609609097
7.537677292188054	6489.583249631619	6665.494321590321	10654.880553499594	10546.953318787937	12940.79840793801	12659.678591212089	15212.090526058899	14757.595575182164	19399.12961292412	18631.807916104888	0.35215833126369306	0.3326026190994382	255.19651291659102	4429.125213262625	250.3047877610661	4344.226088630967
7.583095589699846	6494.282000054522	6670.436609683166	10663.949426234036	10555.987529110964	12952.332771847687	12670.992034854224	15226.079999329415	14771.175809057837	19417.620514271246	18649.552377957647	0.3522246265175735	0.33266442503886934	252.73469401529292	4412.828233652748	247.8978540264361	4328.375873731449
7.628787555301809	6498.950717082043	6675.34896436402	10672.979724181992	10564.984018365025	12963.824460541866	12682.263973030882	15240.022773114677	14784.710812792222	19436.057094600394	18667.2445498747	0.3522913367759216	0.33272661753457744	250.28636999434093	4396.411101202946	245.50411434838315	4312.408688134514
7.674754837981857	6503.589194000527	6680.231178381258	10681.971168743057	10573.94251354482	12975.273160171093	12693.494100206568	15253.918498941282	14798.200248820325	19454.438940320924	18684.884033984574	0.35235846473215515	0.3327891990911125	247.85149239122984	4379.873531561345	243.1235213240434	4296.32425650442
7.720999096663877	6508.197223537644	6685.083043926147	10690.92348062204	10582.862740969817	12986.678556145876	12704.682110129232	15267.76682755429	14811.64377882199	19472.765636977165	18702.470431583017	0.352426013098344	0.3328521722303179	245.4300128662726	4363.215241782833	240.7560276700533	4280.122304875404
7.767522000267617	6512.7745978643825	6689.904352634847	10699.836379831824	10591.744426287156	12998.04033314036	12715.827695833836	15281.56740892155	14825.041063726147	19491.03676925416	18720.00334313852	0.35249398460535225	0.33291553949146163	243.02188320521964	4346.4359503979795	238.40158622607123	4263.802560742479
7.814325227768903	6517.321108597325	6694.694895590665	10708.7095856967	10600.587294474919	13009.358175096357	12726.93054964641	15295.319892238671	14838.391763715585	19509.251920984032	18737.482368298475	0.35256238200298445	0.33297930343136856	240.62705531922984	4329.53537744144	236.06014995495207	4247.364753091242
7.861410468260233	6521.836546800747	6699.45446332614	10717.54281685536	10609.391069845167	13020.631765227146	12737.990363187759	15309.023925933525	14851.695538231428	19527.410675152005	18754.90710589489	0.352631208060131	0.33304346662455775	238.2454812429787	4312.513244446367	233.73167193908012	4230.808612359222
7.908779421011744	6526.320702988865	6704.1828458252785	10726.33579126414	10618.15547604713	13031.860786021518	12749.006827377347	15322.679157671075	14864.952045977743	19545.512613902574	18772.277153950403	0.3527004655649139	0.33310803166337627	235.87711313471664	4295.369274465833	231.4161053826101	4214.133870496415
7.956433795532517	6530.773367128058	6708.879832525775	10735.0882262002	10626.880236070416	13043.044919247639	12759.979632437293	15336.285234358105	14878.160944926261	19563.557318545758	18789.592109684283	0.352770157324837	0.33317300115813786	233.52190327752032	4278.103192131035	229.11340361231123	4197.340261013713
8.004375311632296	6535.194328639313	6713.545212321412	10743.799838265022	10635.565072248475	13054.183845957434	12770.908467896536	15349.841802148447	14891.321892321332	19581.544369563813	18806.85156951886	0.3528402861669368	0.3332383777372583	231.17980407795403	4260.7147236499	226.8235200747731	4180.427518961951
8.052605699483543	6539.583376400408	6718.178773564268	10752.470343387513	10644.209706261703	13065.27724649043	12781.793022594686	15363.348506447543	14904.434544684485	19599.47334661725	18824.055129085347	0.3529108549379306	0.3333041640473977	228.85076806525467	4243.203596817795	224.54640833672602	4163.395380951464
8.101126699683881	6543.940298748445	6722.7803040672	10761.0994568276	10652.813859141015	13076.324800478189	12792.632984686325	15376.804991917792	14917.498557819585	19617.343828551726	18841.202383230444	0.3529818665043713	0.3333703627536016	226.53474789176835	4225.569541058969	222.28202208527364	4146.243585197255
8.149940063318896	6548.264883482196	6727.349591106182	10769.686893179545	10661.377251271157	13087.326186848379	12803.42804164507	15390.210902483435	14930.513586817575	19635.155393404373	18858.29292602246	0.3530533237528009	0.3334369765394402	224.23169633289217	4207.812287447974	220.03031512872258	4128.971871551126
8.199047552025359	6552.556917864711	6731.886421422901	10778.232366375634	10669.899602394375	13098.281083829315	12814.17788026806	15403.565881335982	14943.479286061804	19652.907618410864	18875.32635075809	0.3531252295899059	0.3335040081071537	221.9415662874526	4189.931568746455	217.7912413954473	4111.579981518444
8.248450938054788	6556.81618862575	6736.390581227161	10786.7355896896	10678.380631613833	13109.189168954224	12824.882186680086	15416.869570939263	14956.395309232917	19670.600080011936	18892.302249968696	0.35319758694267345	0.33357146017779626	219.6643107754062	4171.927119389642	215.5647549318237	4094.0676582357846
8.298152004337403	6561.042481964413	6740.861856199491	10795.196275740293	10686.820057397246	13120.050119065705	12835.540646337984	15430.121613034786	14969.261309314086	19688.232353860323	18909.22021542699	0.35327039875854926	0.33363933549138286	217.39988293939678	4153.79867554456	213.35080990509596	4076.434646562673
8.348152544546481	6565.235583551785	6745.3000314937735	10803.614136495406	10695.21759758063	13130.863610320313	12846.152944035228	15443.321648647232	14982.076938596347	19705.80401482783	18926.07983815384	0.35334366800559935	0.3337076368070339	215.14823604380945	4135.545975117944	211.14936060136824	4058.680693065282
8.398454363163072	6569.395278533559	6749.7048917398415	10811.988883275113	10703.572969371875	13141.629318193043	12856.71876390623	15456.46931808974	14994.841848683756	19723.314637012212	18942.880708424873	0.3534173976726682	0.33377636690312684	212.90932347381022	4117.168757769279	208.96036142468802	4040.805546029471
8.449059275541144	6573.521351532803	6754.076221046219	10820.320226755934	10711.885889354624	13152.346917482004	12867.237789431036	15469.564260969535	15007.555690498883	19740.763793744383	18959.622415777434	0.35349159076954245	0.33384552857744343	210.6830987377325	4098.666764981579	206.7837669000146	4022.8089555450715
8.49996910797308	6577.613586652757	6758.413803002896	10828.607876974613	10720.15607349213	13163.016082313256	12877.709703440029	15482.60611619363	15020.218114288336	19758.15105759579	18976.304549017685	0.35356625032711564	0.33391512464732215	208.46951546359924	4080.039740030654	204.61953166872263	4004.690673448611
8.551185697755594	6581.671767479555	6762.717420684019	10836.851543331859	10728.38323713097	13173.63648614532	12888.134188118342	15495.594521974208	15032.828769628024	19775.47600038534	18992.92669622724	0.35364137939755186	0.3339851579498102	206.26852740021423	4061.28742803121	202.4676104907412	3986.450453396421
8.602710893256043	6585.695677085205	6766.986856650848	10845.050934596522	10736.567095005192	13184.207801774273	12898.51092501094	15508.529115834697	15045.387305429062	19792.7381931872	19009.488444770726	0.353716981054454	0.33405563134181826	204.0800884175842	4042.409575969912	200.3279582446994	3968.0880508869886
8.654546553979111	6589.685098030415	6771.221892954545	10853.205758909404	10744.707361240124	13194.729701338418	12908.839595027152	15521.409534615288	15057.893369943155	19809.937206337927	19025.989381302592	0.35379305839303105	0.33412654770027445	201.9041525053035	4023.4059327142313	198.2005299260054	3949.603223264683
8.706694550633951	6593.639812367622	6775.422311139188	10861.315723787488	10752.80374935656	13205.201856323427	12919.11987844577	15534.235414479068	15070.346610768556	19827.072609444294	19042.42909177468	0.35386961453027027	0.33419790992228304	199.7406737736892	4004.276249056682	196.0852806482144	3930.995729765389
8.759156765201672	6597.559601643952	6779.587892244684	10869.380536127945	10760.855972274781	13215.62393756724	12929.351454919824	15547.006390917773	15082.746674855682	19844.143971390728	19058.807161443365	0.35394665260510555	0.33426972092527907	197.5896064525441	3985.0202777232043	193.98216564154427	3912.2653315244243
8.811935091003267	6601.44424690434	6783.718416809862	10877.399902212432	10768.86374231877	13225.995615265261	12939.534003481713	15559.722098758	15095.093208513137	19861.15086034722	19075.123174877182	0.35402417577859296	0.334341983647192	195.45090489121503	3965.6377734029666	191.8911402534868	3893.41179161286
8.865031432767935	6605.293528694588	6787.813664875493	10885.37352771124	10776.826771220381	13236.3165589754	12949.667202548175	15572.382172167154	15107.385857413543	19878.092843777005	19091.37671596419	0.35410218723408404	0.33441470104660403	193.32452355782152	3946.12849276606	189.8121599475562	3874.434875044506
8.918447706701835	6609.107227064569	6791.873415987472	10893.301117687652	10784.74477012367	13246.586437623373	12959.750729925458	15584.98624465973	15119.62426659962	19894.96948844455	19107.56736791972	0.3541806901774035	0.3344878761029135	191.2104170396051	3926.4921944970265	187.74518030408944	3855.3343488220125
8.972185840557227	6612.885121571384	6795.897449199917	10901.182376602235	10792.617449589126	13256.804919507911	12969.78426281452	15597.533949103452	15131.808080490178	19911.780360423425	19123.6947132939	0.3542596878370255	0.3345615118164981	189.10854004310386	3906.728639334906	185.69015701966418	3836.1099819559604
9.02624777370205	6616.626991282738	6799.885543078524	10909.017008317416	10800.444519598255	13266.97167230627	12979.767477816318	15610.024917725805	15143.936942886485	19928.525025104693	19139.758333979727	0.35433918346425375	0.3346356112088818	187.01884739275556	3886.837590072304	183.64704590650217	3816.7615454811603
9.080635457189915	6620.332614780122	6803.837475703699	10916.804716101753	10808.225689557796	13277.086363079436	12989.70005093707	15622.458782120171	15156.010496978224	19945.203047204686	19155.757811220607	0.35441918033340314	0.33471017732289987	184.94129403072293	3866.8188115810044	181.61580289194535	3797.288812476676
9.135350853830497	6624.001770162262	6807.753024673978	10924.54520263461	10815.960668304393	13287.148658277769	12999.581657593659	15634.835173252482	15168.028385349986	19961.81399077354	19171.692725618515	0.354499681741982	0.33478521322286925	182.87583501791232	3846.6720708664507	179.59638401925622	3777.6915581123903
9.190395938260405	6627.634235048528	6811.631967109377	10932.238170010722	10823.649164109094	13297.158223746499	13009.411972619151	15647.153721467723	15179.99024998758	19978.35741920346	19187.562657141985	0.35458069101087714	0.33486072199475714	180.82242553250398	3826.3971370733343	177.58874544678838	3757.9695596680976
9.245772697014415	6631.2297865824185	6815.4740796548385	10939.883319744882	10831.290884682032	13307.114724731382	13019.190670268277	15659.4140564966	15191.895732284553	19994.832895237243	19203.367185134302	0.35466221148454	0.3349367067463545	178.78102086970466	3805.9937815000303	175.59284344720072	3738.1225965372287
9.301483128597186	6634.788201435011	6819.279138483648	10947.480352776545	10838.885537176995	13317.017825884295	13028.917424222984	15671.615807462078	15203.744473048533	20011.23998097659	19219.105888321523	0.35474424653117365	0.33501317060744584	176.7515764412965	3785.4617776381783	173.6086344075884	3718.150450274814
9.357529243555355	6638.309255808632	6823.046919301047	10955.028969474739	10846.432828196297	13326.86719126907	13038.591907598155	15683.758602886355	15215.536112508034	20027.578237890993	19234.778344821	0.3548267995429252	0.3350901167299876	174.73404777719406	3764.8009012192488	171.63607482954103	3698.0529046151787
9.413913064550128	6641.792725440448	6826.777197347773	10962.528869642843	10853.93246379551	13336.662484367356	13048.213792947272	15695.842070697616	15227.270290319011	20043.84722682631	19250.384132149666	0.354909873936073	0.33516754828828343	172.7283905228105	3744.010930206161	169.67512132885167	3677.8297455096617
9.47063662643026	6645.238385606158	6830.469747403701	10969.979752523503	10861.38414948836	13346.403368084404	13057.782752268315	15707.86583823697	15238.946645571643	20060.046508013613	19265.922827232538	0.35499347315122337	0.33524546847915976	170.7345604400616	3723.0916448356584	167.72573063486197	3657.4807611359283
9.527701976305488	6648.646011123737	6834.124343791549	10977.381316803596	10868.787590251653	13356.089504755142	13067.298457009485	15719.82953226552	15250.564816797187	20076.175641078105	19281.394006411312	0.3550776006535056	0.33532388052215073	168.7525134063908	3702.042827638332	165.78785958974913	3637.005741919391
9.585111173620431	6652.015376357183	6837.740760380562	10984.733260619192	10876.142490530192	13365.720556150065	13076.760578075204	15731.732778971282	15262.124441974727	20092.23418504799	19296.79724545289	0.35516225993276646	0.33540278765967263	166.7822054149001	3680.8642634702846	163.86146514909342	3616.404480577912
9.642866290228868	6655.346255220458	6841.31877059039	10992.035281560738	10883.44855424192	13375.296183481487	13086.16878583207	15743.575203976548	15273.62515853835	20108.22169836371	19312.132119558308	0.35524745450377165	0.33548219315721484	164.8235925744957	3659.555739545729	161.94650438122335	3595.6767721320502
9.700969410468568	6658.638421181286	6844.858147394853	10999.28707667812	10890.705484782948	13384.816047409595	13095.522750114935	15755.356432344954	15285.066603384012	20124.137738887017	19327.39820337141	0.35533318790640317	0.3355621003035176	162.8766311086365	3638.117045451887	160.0429344674776	3574.8224139525555
9.75942263123647	6661.891647265218	6848.358663325918	11006.488342485944	10897.912985032794	13394.279808048768	13104.82214023308	15767.076088588952	15296.448412876802	20139.98186391032	19342.595070987914	0.3554194637058664	0.3356425124107618	160.94127735638176	3616.5479731983505	158.1507127017685	3553.841205779463
9.818228062064373	6665.105706059597	6851.820090477631	11013.638774968798	10905.0707573596	13403.687124973903	13114.066624976409	15778.733796677143	15307.770222858126	20155.753630166073	19357.722295964413	0.3555062854928899	0.3357234328147579	159.01748777031025	3594.8483172035776	156.26979648892302	3532.7329497179016
9.877387825195074	6668.280369717598	6855.24220051008	11020.73806958651	10912.178503625344	13413.037657226665	13123.255872621581	15790.329180041652	15319.031668652837	20171.452593836028	19372.77945132731	0.35559365688393374	0.33580486487513356	157.10521891673852	3573.0178743395954	154.40014334513398	3511.497450279072
9.936904055658934	6671.415409962399	6858.624764653504	11027.785921279605	10919.235925191268	13422.331063322023	13132.389550938453	15801.86186158579	15330.232385076712	20187.07831056096	19387.766109582142	0.35568158152139956	0.33588681197552733	155.20442747755442	3551.0564439981245	152.54171090001182	3490.1345144612715
9.996778901350961	6674.510598091399	6861.967553712449	11034.782024474829	10926.242722923324	13431.567001254878	13141.467327196598	15813.331463691738	15341.372006443946	20202.630335450376	19402.681842722974	0.3557700630738365	0.3359692775237816	153.31507024720486	3528.9638280672953	150.69445689300483	3468.6439517079853
10.05701452310831	6677.565704980379	6865.2703380698695	11041.726073090553	10933.198597197572	13440.745128506456	13150.488868171557	15824.73760822811	15352.450166574487	20218.10822309204	19417.526222241548	0.355859105236158	0.33605226495213686	151.43710413323424	3506.7398309675045	148.85833917424316	3447.0255739451386
10.117613094788254	6680.580501087875	6868.53288769141	11048.61776054246	10940.10324790578	13449.865102051124	13159.453840151535	15836.079916557854	15363.466498801754	20233.51152756198	19432.29881913693	0.3559487117298521	0.33613577771743136	149.57048615701206	3484.384259709157	147.03331570510636	3425.2791956448928
10.178576803346665	6683.554756459526	6871.754972129703	11055.456779749182	10946.956374461033	13458.926578363094	13168.361908943989	15847.358009546138	15374.42063598028	20248.839802434384	19446.999203925032	0.35603888630320163	0.3362198193012982	147.71517345195753	3461.8969238842838	145.21934455692826	3403.4046338195913
10.239907848916916	6686.488240732457	6874.936360528684	11062.242823137974	10953.757675803381	13467.929213423186	13177.212739882303	15858.571507568193	15385.312210493405	20264.092600791548	19461.626946648197	0.3561296327314985	0.3363043932103661	145.87112326425267	3439.277635714039	143.41638391108427	3381.401708056219
10.301608444889292	6689.380723139788	6878.076821628001	11068.975582650553	10960.506850405558	13476.87266272579	13186.00599783254	15869.720030517457	15396.140854261128	20279.269475234083	19476.18161688503	0.356220954817267	0.33638950297646464	144.03829295178002	3416.5262100668624	141.62439205835108	3359.2702405457385
10.363680817990868	6692.23197251517	6881.176123767488	11075.65474974892	10967.203596278818	13485.75658128571	13194.741347200277	15880.80319781363	15406.906198748002	20294.36997789106	19490.66278376017	0.35631285639048627	0.33647515215682655	142.2166399848211	3393.6424645013176	139.8433273997216	3337.010056120809
10.426127208365882	6695.041757297383	6884.234034891697	11082.280015421311	10973.847610978808	13494.58062364536	13203.418451937567	15891.820628410918	15417.607874971152	20309.393660430436	19505.07001595432	0.35640534130881213	0.3365613443342951	140.40612194528512	3370.6262192893773	138.07314844464418	3314.6209822655655
10.488949869656532	6697.809845534988	6887.250322554443	11088.851070188144	10980.43859161145	13503.344443881724	13212.03697554979	15902.771940806282	15428.245513508275	20324.34007406934	19519.402881714163	0.35649841345780775	0.33664808311753447	138.6066965256323	3347.477297421079	136.3138138117647	3292.102849155199
10.552151069084381	6700.536004891047	6890.224753923462	11095.367604108087	10986.976234838969	13512.047695613588	13220.596581102862	15913.6567530478	15438.81874450581	20339.20876958465	19533.660948862565	0.3565920767511702	0.3367353721412373	136.81832152977586	3324.1955246631987	134.56528222827183	3269.455489677377
10.615733087532126	6703.22000264789	6893.157095785083	11101.829306784155	10993.460236885918	13520.690032008784	13229.096931230179	15924.47468274308	15449.327197687131	20353.999297323553	19547.843784808712	0.35668633513096076	0.33682321506634094	135.04095487260201	3300.7807295862585	132.82751252953312	3246.678739464842
10.679698219625935	6705.861605712016	6896.047114549052	11108.23586736997	10999.890293545406	13529.271105791586	13237.537688139984	15935.22534706794	15459.770502360956	20368.7112072144	19561.950956558583	0.35678119256784224	0.3369116155802394	133.27455457864562	3277.2327435645275	131.1004636590078	3223.7724369219504
10.744048773818252	6708.46058061889	6898.894576253227	11114.58697457587	11006.266100185116	13537.790569249939	13245.91851362247	15945.908362774762	15470.148287429529	20383.34404877724	19575.9820307251	0.35687665306131056	0.3370005773970022	131.51907878217753	3253.5514008137397	129.38409466708254	3200.7364232270047
10.808787072471103	6711.016693537975	6901.69924656853	11120.882316675306	11012.587351753658	13546.248074243056	13254.239069057161	15956.523346201324	15480.460181397168	20397.897371134837	19589.936573538747	0.3569727206399345	0.3370901042575906	129.77448572912544	3229.736538477242	127.67836471332703	3177.5705424379557
10.87391545193992	6713.529710277826	6904.460890803935	11127.121581511356	11018.853742787016	13554.643272209107	13262.499015420539	15967.069913279756	15490.705812379036	20412.37072302396	19603.814150858416	0.35706939936159576	0.3371801999300825	128.04073377337772	3205.7879965696484	125.98323306329257	3154.274641433265
10.93943626265785	6715.999396291016	6907.179273911314	11133.304456502903	11025.064967414668	13562.975814172496	13270.69801329314	15977.54767954501	15500.884808109333	20426.763652805934	19617.6143281816	0.35716669331373163	0.3372708682098919	126.3177813775983	3181.7056180331856	124.2986590888031	3130.8485699617304
11.00535186922059	6718.425516679426	6909.854160490625	11139.430628651367	11031.220719366265	13571.24535075187	13278.83572286745	15987.956260144112	15510.996795950343	20441.075708478267	19631.336670655575	0.3572646066135801	0.3373621129199954	124.60558711418707	3157.489248796832	122.62460226865369	3107.2921806974337
11.071664650471687	6720.807836199384	6912.485314794926	11145.499784547183	11037.320691977997	13579.451532167694	13286.911803955249	15998.295269844997	15521.041402901003	20455.306437685667	19644.98074308802	0.35736314340842606	0.33745393791116246	122.90410966446507	3133.138737793546	120.96102218884334	3083.6053292732686
11.138376999588447	6723.146119267044	6915.072500735695	11151.511610376616	11043.364578199406	13587.59400825035	13294.925915995726	16008.564323045892	15531.018255606057	20469.455387731803	19658.546109958344	0.35746230787585254	0.337546347062179	121.21330781714641	3108.653936959803	119.3078785402904	3059.787874269299
11.205491324168262	6725.440129963567	6917.615481887871	11157.465791928214	11049.352070599718	13595.672428447713	13302.87771806273	16018.763033784082	15540.926980364582	20483.522105590255	19672.03233542825	0.3575621042239914	0.3376393442800858	119.53314046870219	3084.0347012821585	117.66513111940003	3035.839677259326
11.273010046315514	6727.689632040723	6920.114021495362	11163.362014599901	11055.282861374902	13603.686441833484	13310.766868873146	16028.891015745634	15550.76720313945	20497.50613791667	19685.4389833534	0.35766253669177955	0.33773293350040645	117.86356662487378	3059.280888867099	116.0327398294321	3011.7606028760783
11.340935602728974	6729.894388926237	6922.567882476284	11169.199963405666	11061.156642354264	13611.635697115145	13318.59302679448	16038.947882274522	15560.538549566212	20511.40703106013	19698.76561729443	0.3577636095492147	0.3378271186873903	116.20454539710772	3034.3923608954065	114.4106646765722	2987.5505187567323
11.409270444789758	6732.054163729358	6924.976827428399	11174.979322982497	11066.973105007326	13619.519842642037	13326.355849852955	16048.933246382054	15570.240644962278	20525.224331074944	19712.011800528253	0.3578653270976154	0.337921903834246	114.55603600414179	3009.36898169294	112.79886577290017	2963.2092956490815
11.478017038649782	6734.168719246481	6927.34061863465	11180.699777597454	11072.731940450809	13627.338526413696	13334.054995741632	16058.84672075651	15579.87311433629	20538.95758373267	19725.177096059673	0.35796769366988324	0.33801729296338456	112.9179977721069	2984.2106187748723	111.19730333503685	2938.736807414796
11.547177865320764	6736.237817966807	6929.659018068686	11186.361011154688	11078.432839455605	13635.091396088164	13341.690121828551	16068.687917772724	15589.43558239745	20552.60633453404	19738.261066632876	0.3580707136307682	0.3381132901266625	111.29039013366855	2958.9171428605914	109.60593768424587	2914.132931070868
11.616755420763786	6738.261222078148	6931.931787400543	11191.962707202698	11084.075492453925	13642.778098990391	13349.260885165055	16078.456449501893	15598.927673565084	20566.170128721205	19751.263274743207	0.35817439137713536	0.33820989940562807	109.67317262671713	2933.4884278755635	108.02472924435278	2889.397546770051
11.686752215979308	6740.238693472576	6934.158688002178	11197.504548941293	11089.659589546216	13650.39828212056	13356.76694249381	16088.151927721066	15608.349011977847	20579.648511289546	19764.183282648562	0.35827873133823473	0.3383071249117683	108.06630489634699	2907.9243510407396	106.45363854392781	2864.53053789353
11.75717077709787	6742.169993752543	6936.339480953465	11202.986219229275	11095.184820508734	13657.951592162972	13364.207950257658	16097.773963923542	15617.699221503892	20593.041027000632	19777.02065238187	0.3583837379759737	0.33840497078676224	106.46974669169867	2882.2247928315774	104.89262621420494	2839.531791037414
11.82801364547121	6744.054884236521	6938.4739270477	11208.407400591288	11100.650874800345	13665.437675494126	13371.583564607523	16107.322169328172	15626.977925749856	20606.347220393764	19789.77494576222	0.3584894157851951	0.3385034412027298	104.88345786782156	2856.389637058601	103.34165298943117	2814.4011960565113
11.899283377763982	6745.89312596531	6940.561786797786	11213.767775225751	11106.057441570358	13672.85617819205	13378.893441411505	16116.796154890077	15636.184748071359	20619.566635799336	19802.44572440772	0.3585957692939507	0.3386025403624907	103.30739838507725	2830.4187708967365	101.80067970696837	2789.1386461034417
11.970982546046038	6747.684479707882	6942.602820441928	11219.06702501195	11111.40420966553	13680.206746044525	13386.137236263005	16126.195531310248	15645.31931158231	20632.69881735077	19815.03254974701	0.35870280306378693	0.33870227249982304	101.74152830785897	2804.312084884383	100.26966730611457	2763.7440376379527
12.043113737885237	6749.4287059677235	6944.596787949855	11224.304831517926	11116.690867637895	13687.48902455841	13393.314604489855	16135.519909046212	15654.381239165305	20645.743308997746	19827.534983032012	0.35881052169002436	0.3388026418797207	100.1858078060468	2778.0694730002433	98.74857682935544	2738.217270493973
12.115679556440844	6751.1255649889035	6946.543449028743	11229.480876007889	11121.917103752075	13694.70265896827	13400.425201162783	16144.76889832203	15663.370153481348	20658.699654518645	19839.952585349918	0.3589189298020472	0.338903652798659	98.64019715134054	2751.6908326097764	97.23736941890093	2712.5582478283904
12.188682620557461	6752.7748167624095	6948.4425631294	11234.594839449983	11127.082605992951	13701.847294245417	13407.468681104303	16153.942109138763	15672.28567698005	20671.567397533527	19852.28491763567	0.35902803206359163	0.3390053095848614	97.1046567211888	2725.1760646044277	95.73600632032321	2686.7668762532994
12.26212556485955	6754.37622103258	6950.293889452565	11239.64640252421	11132.187062073532	13708.922575107268	13414.444698897845	16163.039151285173	15681.127431910034	20684.346081517422	19864.531540684817	0.35913783317303766	0.3391076165985649	95.57914699602406	2698.5250733634457	94.24444888003927	2660.84306580713
12.336011039846525	6755.929537303419	6952.097186955061	11244.635245630088	11137.230159442473	13715.928146026195	13421.352908896504	16172.059634348001	15689.895040328945	20697.035249813067	19876.692015165725	0.3592483378637045	0.33921057823229456	94.0636285583314	2671.7377667739056	92.76265854453959	2634.786729973275
12.41034171198835	6757.434524845164	6953.852214356225	11249.561048894697	11142.21158529209	13722.863651238964	13428.192965232263	16181.003167722816	15698.588124114005	20709.634445644355	19888.765901632603	0.3593595509041501	0.3393141989111343	92.55806209461298	2644.8140563163906	91.2905968617415	2608.5977857494727
12.485120263821853	6758.890942700845	6955.5587301443	11254.423492180655	11147.13102656621	13729.728734756056	13434.964521825124	16189.869360624723	15707.206304972453	20722.143212129624	19900.752760538264	0.3594714770984701	0.33941848309300643	91.06240839367092	2617.753857063595	89.82822548002878	2582.2761536673643
12.560349394047481	6760.298549692959	6957.216492582957	11259.222255094255	11151.988169968206	13736.52304037109	13441.667232392398	16198.657822099278	15715.749204452151	20734.561092295167	19912.652152247163	0.35958412128660355	0.3395234352689499	89.57662834583607	2590.557087692432	88.37550614700012	2555.821757791564
12.63603181762671	6761.657104430086	6958.825259717746	11263.957016993438	11156.782701968907	13743.246211670205	13448.300750457862	16207.3681610332	15724.216443952007	20746.887629088487	19924.463637048146	0.3596974883446401	0.33962905996340076	88.10068294405937	2563.2236705580726	86.93240071064793	2529.2345257909037
12.712170265880024	6762.966365313837	6960.3847893828815	11268.627456996273	11161.514308814958	13749.897892041867	13454.8647293614	16215.99998616574	15732.607644733062	20759.122365392377	19936.186775168066	0.35981158318513007	0.3397353617344809	86.63453328236938	2535.753531685099	85.49887111816497	2502.5143889449537
12.78876748658549	6764.22609054553	6961.894839207755	11273.233253988963	11166.18267653674	13756.477724686216	13461.358822268206	16224.552906099367	15740.922427928886	20771.26484403813	19947.82112678448	0.3599264107573978	0.3398423451742826	85.17814055664348	2508.1466008350253	84.07487941610452	2475.661282186862
12.865826244077915	6765.436038133339	6963.355166623906	11277.774086634558	11170.787490956984	13762.985352625212	13467.782682178651	16233.02652931148	15749.16041455695	20783.314607820055	19959.36625203961	0.3600419760478592	0.3399500149091606	83.73146606364753	2480.402811512351	82.66038774969638	2448.675144120585
12.943349319348618	6766.595965899081	6964.765528871631	11282.24963338101	11175.328437698727	13769.420418712029	13474.135961937565	16241.420464165132	15757.321225529124	20795.271199508672	19970.82171105315	0.36015828408034006	0.3400583756000271	82.29447119956603	2452.522100965958	81.25535836203198	2421.5559170385823
13.0213395101458	6767.705631485455	6966.125683007046	11286.659572469978	11179.805202193998	13775.78256564119	13480.418314244203	16249.734318920784	15765.40448166306	20807.134161865306	19982.187063936228	0.3602753399164007	0.3401674319426458	80.86711746288347	2424.5044103120454	79.85975359594158	2394.3035470154136
13.099799631075467	6768.764792363171	6967.435385909052	11291.003581945366	11184.217469692287	13782.071435958605	13486.629391662009	16257.967701747766	15773.409803693366	20818.903037656175	19993.46187080507	0.36039314865566324	0.34027718866793416	79.44936645089183	2396.3496844698675	78.4735358908074	2366.9179838527925
13.178732513703073	6769.7732058381125	6968.694394286273	11295.281339661835	11188.564925268929	13788.286672071401	13492.768846628307	16266.120220735553	15781.336812282612	20830.577369666356	20004.645691794387	0.36051171543613936	0.3403876505422655	78.04117986113124	2368.0578722474165	77.09666778457176	2339.399181178771
13.258141006655675	6770.730629058767	6969.902464684342	11299.492523293797	11192.847253833992	13794.427916258363	13498.836331464569	16274.19148390579	15789.185128032985	20842.156700714608	20015.738087071728	0.3606310454345644	0.34049882236777285	76.64251949053141	2339.6289263539948	75.7291119122674	2311.747096439358
13.338027975724735	6771.636819023463	6971.059353492914	11303.63681034395	11197.06414014072	13800.494810679857	13504.83149838608	16282.18109922364	15796.954371497388	20853.64057366738	20026.738616850922	0.36075114386673435	0.34061070898266205	75.25334723477135	2311.0628034211695	74.37083100534801	2283.9616909255274
13.418396303969553	6772.4915325879765	6972.164816953083	11307.713878152408	11201.21526879454	13806.486997388369	13510.753999512326	16290.088674609937	15804.644163191211	20865.02853145376	20037.64684140654	0.3608720159878464	0.34072331526151933	73.87362508899241	2282.3594640684314	73.02178789298341	2256.042929845862
13.49924889182131	6773.294526472956	6973.218611164618	11311.723403905502	11205.300324261765	13812.404118338778	13516.60348687705	16297.91381795287	15812.254123603772	20876.32011707993	20048.46232108779	0.3609936670928406	0.3408366461156303	72.50331514657591	2253.5188728990033	71.68194550054614	2227.990782322362
13.580588657187745	6774.045557271623	6974.220492093444	11315.665064644927	11209.31899087862	13818.245815398877	13522.379612438619	16305.656137120153	15819.78387321011	20887.51487364412	20059.18461633296	0.3611161025167495	0.340950706493296	71.14237959941966	2224.5409985561855	70.35126684948045	2199.805221424438
13.662418535558457	6774.744381457405	6975.170215579076	11319.538537276794	11213.270952860192	13824.011730359922	13528.082028090252	16313.315239971023	15827.233032482685	20898.612344351386	20069.813287683628	0.3612393276350476	0.34106550138015707	69.7907807372103	2195.425813739188	69.0297150570259	2171.486224204302
13.744741480110864	6775.390755391748	6976.067537342211	11323.343498580849	11217.155894309519	13829.701504947254	13533.710385670576	16320.890734368446	15834.601221903273	20909.612072528675	20080.34789579922	0.3613633478640042	0.341181035799516	68.44848094646295	2166.173295214772	67.71725333573704	2143.033771717921
13.827560461816718	6775.98443533187	6976.912212992285	11327.079625219629	11220.973499226648	13835.31478083089	13539.264336973953	16328.382228191282	15841.888061974778	20920.51360163975	20090.788001471363	0.36148816866104555	0.3412973148126682	67.11544271241291	2136.7834239127114	66.41384499419655	2114.4478490869515
13.910878469549415	6776.52517743887	6977.703998035338	11330.74659374806	11224.723451518103	13840.85119963667	13544.743533761384	16335.789329346986	15849.09317323362	20931.316475300806	20101.13316563899	0.36161379552511275	0.34141434351923283	65.79162861715304	2107.2561849178746	65.119453435982	2085.728445511777
13.9946985101918	6777.012737785562	6978.442647881636	11334.344080622606	11228.405435005929	13846.310402956782	13550.147627770877	16343.111645783685	15856.216176261487	20942.020237295397	20111.382949402654	0.3617402339970287	0.34153212705748764	64.47700133826584	2077.5915674567223	63.83404215834162	2056.875554264523
14.079023608744702	6777.446872364632	6979.127917853599	11337.871762210883	11232.019133437167	13851.692032360854	13555.476270728324	16350.348785502902	15863.256691697716	20952.62443158998	20121.536914039585	0.3618674896598681	0.3416506706047088	63.17152365086076	2047.7895650095306	62.557574753751396	2027.8891727789305
14.163856808436103	6777.827337096795	6979.759563193731	11341.32931480121	11235.5642304933	13856.99572940705	13560.729114358344	16357.50035657218	15870.214340251594	20963.128602349483	20131.594621018663	0.3619955681393296	0.34176997937751313	61.87515842584253	2017.8501752987504	61.29001490851806	1998.7693026494235
14.24920117083096	6778.153887839047	6980.337339072614	11344.716414612238	11239.040409799756	13862.221135653115	13565.905810395152	16364.565967137767	15877.088742714692	20973.53229395288	20141.55563201544	0.3621244751041133	0.34189005863220256	60.587868630027515	1987.7734003271908	60.03132640318654	1969.515949681867
14.335059775941703	6778.426280392981	6980.861000597013	11348.032737802707	11242.447354935535	13867.367892667662	13571.006010593657	16371.545225437525	15883.879519973436	20983.835051009013	20151.41950892738	0.36225421626630305	0.34201091366511477	59.30961732620199	1957.559246425517	58.78147311172506	1940.1291239084676
14.421435722339384	6778.644270513248	6981.330302818062	11351.277960481262	11245.784749442895	13872.43564204147	13576.029366740424	16378.43773981381	15890.58629302166	20994.03641837244	20161.18581388917	0.3623847973817487	0.34213254981297764	58.04036767160869	1927.2077242434025	57.54041900068114	1910.6088396022096
14.50833212726552	6778.807613915908	6981.745000739391	11354.451758716155	11249.052276836946	13877.424025398725	13580.975530664839	16385.243118726277	15897.20868297306	21004.135941159122	20170.854109287804	0.3625162242504569	0.34225497245326153	56.780082918470725	1896.718848808203	56.3081281301711	1880.9551153457724
14.595752126744532	6778.916066287165	6982.104849325583	11357.553808545425	11252.24962061568	13882.332684408611	13585.844154250426	16391.96097076529	15903.746311074243	21014.13316476285	20180.42395777847	0.36264850271698634	0.3423781870045455	55.528726414529956	1866.0926395850256	55.08456465321069	1851.1679740548134
14.683698875697011	6778.969383291943	6982.4096035105085	11360.583785986817	11255.376464269762	13887.161260796893	13590.634889446152	16398.59090466494	15910.198798717414	21024.02763487125	20189.89492229992	0.36278163867084123	0.34250219892687783	54.28626160098065	1835.3291204469278	53.869692814332666	1821.2474429709837
14.772175548053516	6778.967320582577	6982.659018205748	11363.541367047797	11258.432491292437	13891.909396357316	13595.347388277683	16405.132529316197	15916.565767453187	21033.818897481884	20199.266566090057	0.36291563804687543	0.34262701372214527	53.052652013109764	1804.4283197405748	52.66347695067816	1791.1935537359677
14.861185336869132	6778.909633807719	6982.852848309219	11366.426227735874	11261.417385189687	13896.576732963558	13599.98130285909	16411.5854537805	15922.846839003783	21043.506498918854	20208.538452701898	0.36305050682569817	0.3427526369344446	51.82786128090811	1773.3902703486383	51.46588149154559	1761.0063424217515
14.95073145443871	6778.796078621225	6982.990848713798	11369.238044068834	11264.330829490338	13901.162912580949	13604.53628540427	16417.949287303138	15929.041635276093	21053.08998584929	20217.710146019494	0.36318625103408264	0.34287907415046004	50.611853126683854	1742.2150096502155	50.27687095681904	1730.6858495194465
15.040817132412794	6778.626410691063	6983.072774315956	11371.976492084928	11267.172507756128	13905.66757727821	13609.011988238566	16424.223639326636	15935.149778374704	21062.568905299617	20226.781210273624	0.3633228767453821	0.343006330999842	49.40459136599384	1710.9025795916095	49.09640995810332	1700.2321200100705
15.131445621914246	6778.400385708467	6983.098380024622	11374.641247853438	11269.942103592117	13910.090369239542	13613.408063810588	16430.408119504584	15941.170890615342	21071.942804672588	20235.751210058184	0.36346039007994896	0.3431344131555902	48.206039908051025	1679.4530267463997	47.92446319804003	1669.6452033901587
15.222620193655578	6778.117759397087	6983.067420770035	11377.231987485122	11272.639300656996	13914.430930776689	13617.724164703957	16436.50233771532	15947.104594538208	21081.211231763937	20244.619710346287	0.3635987972055566	0.34326332633444356	47.01616275429842	1647.866402302403	46.760995469929185	1638.9251536983065
15.31434413805701	6777.778287522187	6982.979651512673	11379.748387142732	11275.263782673474	13918.688904340952	13621.959943649246	16442.505904075675	15952.95051292138	21090.373734779267	20253.386276506517	0.3637381043378283	0.34339307629727034	45.83492399803072	1616.1427621021867	45.605971657059854	1608.0720295319334
15.406620765365147	6777.381725899997	6982.834827252283	11382.190123051676	11277.81523343878	13922.86393253545	13626.115053535845	16448.418428954923	15958.70826879436	21099.429862351048	20262.050474319338	0.36387831774066987	0.34352366884946667	44.66228782462713	1584.2821666793898	44.45935673265194	1577.0858940868638
15.499453405772549	6776.927830407109	6982.632703036987	11384.556871510707	11280.29333683522	13926.955658127357	13630.189147424073	16454.23952298875	15964.37748545169	21108.37916355569	20270.61186999355	0.36401944372670764	0.3436551098413554	43.49821851168235	1552.2846813080832	43.32111576058378	1545.9668152192608
15.592845409537835	6776.416356990031	6982.373033972519	11386.848308902814	11282.697776840916	13930.96372406039	13634.1818785574	16459.96879709345	15969.95778646679	21117.221187930936	20279.07003018307	0.36416148865772785	0.343787405168591	42.34268042788608	1520.1503760125488	42.191213893456734	1514.7148654269986
15.686800147106629	6775.847061674686	6982.055575231418	11389.064111705939	11285.028237540377	13934.887773467108	13638.092900374435	16465.605862479915	15975.448795705564	21125.955485492905	20287.42452200336	0.3643044589451253	0.3439205607725705	41.19563803241181	1487.8793255859055	41.069616372769815	1483.33012189297
15.781321009233178	6775.219700576134	6981.680082062422	11391.203956503998	11287.284403135382	13938.727449681493	13641.921866521381	16471.150330668013	15980.850137340396	21134.581606753658	20295.674913048377	0.36444836105035505	0.34405458264084376	40.057055876080994	1455.4716096632183	39.95628852988011	1451.812666555401
15.87641140710273	6774.534029908344	6981.246309799911	11393.267519997937	11289.465957955848	13942.48239625164	13645.668430864407	16476.60181350096	15986.161435864145	21143.099102738743	20303.820771407478	0.36459320148538626	0.34418947680753353	38.926898600082495	1422.9273127317429	38.851195784372976	1420.1625860985368
15.972074772454643	6773.789805994025	6980.754013873431	11395.254479016787	11291.572586470793	13946.152256952384	13649.33224750203	16481.959923159768	15991.382316104236	21151.50752500482	20311.861665682445	0.36473898681316747	0.34432524935375924	37.805130935434136	1390.2465241416357	37.75430364398926	1388.3799719857052
16.06831455770623	6772.98678527455	6980.202949817247	11397.164510528819	11293.603973299281	13949.73667579805	13652.912970777674	16487.22427217769	15996.512403236702	21159.806425657298	20319.797165004456	0.3648857236480898	0.34446190640806096	36.69171770334651	1357.4293381692842	36.665577704654424	1356.464920506347
16.165134236077357	6772.1247243200005	6979.592873280068	11398.997291652842	11295.559803221582	13953.235297055406	13656.410255292289	16492.39447345494	16001.551322800515	21167.99535736825	20327.626839051416	0.3650334186564584	0.34459945414683285	35.58662381475733	1324.4758540410548	35.58498365023115	1324.4175328025594
16.262537301715792	6771.2033798392895	6978.923540034818	11400.75249966952	11297.439761190353	13956.647765256534	13659.823755917061	16497.470140273395	16006.498700711938	21176.07387339438	20335.35025806523	0.3651820785569703	0.3447378987947593	34.489814269472845	1291.3861759384163	34.512487251733546	1292.2379148853943
16.36052726982327	6770.222508690302	6978.194705988419	11402.429812032693	11299.24353234177	13959.973725211816	13663.153127806097	16502.450886311297	16011.354163278782	21184.041527594876	20342.966992869082	0.3653317101211966	0.34487724662525526	33.40125415685179	1258.1604130701162	33.4480543674872	1259.9261776800267
16.459107676782416	6769.181867890282	6977.406127191814	11404.028906381	11300.97080200701	13963.21282202319	13666.398026409393	16507.336325658303	16016.117337215132	21191.897874449827	20350.476614885134	0.36548232017406607	0.34501750396091335	32.320908655252424	1224.7986796931364	32.39165094339114	1227.4824370755814
16.55828208028434	6768.081214626185	6976.5575598499645	11405.54946054938	11302.621255723581	13966.36470109723	13669.558107485766	16512.12607283045	16020.787849655851	21199.64246907836	20357.87869615209	0.36563391559436265	0.34515867717395293	31.248743030882906	1191.3010951112956	31.343243011287996	1194.9068139097653
16.658054059457015	6766.920306265098	6975.6487603318865	11406.991152580636	11304.194579246718	13969.429008158393	13672.633027115737	16516.819742785057	16025.365328171156	21207.274867256874	20365.17280934272	0.36578650331521717	0.34530077268667664	30.1847226380778	1157.6677837274037	30.30279668919684	1162.1994340163656
16.758427214994473	6765.698900364862	6974.679485180903	11408.353660737204	11305.690458561006	13972.405389262387	13675.622441714719	16521.416950936047	16029.84940078149	21214.7946254376	20372.358527781806	0.365940090324617	0.34544379697193106	29.1288129198947	1123.8988751056604	29.270278182142647	1129.36042829277
16.859405169286727	6764.416754684751	6973.6494911249265	11409.636663513003	11307.108579892038	13975.293490809732	13678.52600804626	16525.917313169222	16034.239695972428	21222.201300767254	20379.435425464133	0.36609468366590847	0.34558775655357177	28.080979406513507	1089.9945039572194	28.245653780468274	1096.3899326873943
16.960991566550526	6763.073627196164	6972.558535086776	11410.839839645181	11308.448629718006	13978.092959559059	13681.343383235144	16530.320445857484	16038.53584270948	21229.494451105522	20386.403077072297	0.36625029043831725	0.3457326580069346	27.041187715381966	1055.954810182564	27.22888985989266	1063.2880882299505
17.063190072960847	6761.669276093484	6971.406374194628	11411.962868126102	11309.710294781531	13980.803442640881	13684.074224780807	16534.625965876305	16042.737470453167	21236.67363504386	20393.261057994867	0.3664069177974628	0.3458785079593099	26.009403551288415	1021.7799389213324	26.219952881743666	1030.055041093845
17.166004376783235	6760.20345980506	6970.19276579259	11413.005428215407	11310.893262101514	13983.42458757117	13686.718190570773	16538.833490619294	16046.844209174216	21243.738411924467	20400.008944344667	0.3665645729558878	0.3460253130904276	24.985592705503223	987.4700405602343	25.218809392055846	996.6909425975755
17.26943818850684	6758.675937004164	6968.917467451249	11413.967199452014	11311.997218984998	13985.956042265147	13689.274938894043	16542.942638013716	16050.85568936859	21250.688341859077	20406.646312976918	0.36672326318358855	0.3461730801329384	23.969721056055278	953.0252707749605	24.225426021861495	963.1959492494352
17.37349524097843	6757.086466620186	6967.580236978461	11414.847861666392	11313.021853039254	13988.397455051105	13691.744128454804	16546.953026536285	16054.771542072962	21257.522985748226	20413.172741507842	0.3668829958085533	0.346321815872909	22.961754567251774	918.4457905725576	23.239769486950536	929.57022279175
17.478179289537028	6755.434807849816	6966.180832430086	11415.647094992744	11313.966852183785	13990.748474684391	13694.125418386027	16550.864275228898	16058.591398879978	21264.241905300285	20419.58780833298	0.36704377821730483	0.3464715271503179	21.961659288979718	883.7317662895657	22.261806586262537	895.8139301715419
17.583494112149474	6753.720720168315	6964.719012120848	11416.36457988126	11314.831904662407	13993.00875036124	13696.418468263024	16554.676003714387	16062.31489195363	21270.844663050637	20425.891092645743	0.3672056178554507	0.34662222085956007	20.969401357069728	848.8833696511574	21.291504203320073	861.9272436378524
17.689443509546752	6751.943963341019	6963.194534635378	11416.999997110674	11315.616699055608	13995.17793173306	13698.622938117556	16558.387832212695	16065.941654045002	21277.330822381315	20432.08217445632	0.3673685222282379	0.3467739039499525	19.984946992706682	813.900777798146	20.328829305581166	827.9103407589719
17.79603130536116	6750.104297434756	6961.607158839204	11417.553027800583	11316.320924292708	13997.255668920405	13700.738488451485	16561.99938155673	16069.471318507702	21283.699947540197	20438.160634610234	0.3675324989011173	0.34692658342624966	19.00826250215323	778.7841733060777	19.373748943413375	793.76340441918
17.90326134626431	6748.201482829495	6959.956643889948	11418.023353424092	11316.944269664315	13999.241612527352	13702.76478025086	16565.5102732086	16072.903519313719	21289.95160366077	20444.12605480739	0.36769755550030886	0.3470802663491634	18.039314276560617	743.5337442271411	18.42623025037028	759.4866228755563
18.011137502105942	6746.235280230016	6958.242749248508	11418.410655820377	11317.486424834686	14001.13541365571	13704.701474999862	16568.920129275783	16076.237891069104	21296.085356781685	20449.978017620935	0.3678636997133794	0.3472349598358885	17.07806879153941	708.1496841064654	17.486240442820417	725.0801897770725
18.119663666053608	6744.205450677704	6956.465234690411	11418.714617207384	11317.94707985426	14002.936723919473	13706.548234694998	16572.228572527394	16079.474069029875	21302.100773866514	20455.716106516364	0.36803093928982084	0.3473906710606319	16.12449260698486	672.6321920258924	16.553746819598018	690.5443041985855
18.228843754733095	6742.111755562443	6954.623860317228	11418.93492019463	11318.32592517226	14004.645195459252	13708.304721859213	16575.435226410635	16082.611689118028	21307.99742282368	20461.3399058707	0.3681992820416404	0.34754740725515504	15.178552366829535	636.9814726267941	15.628716762104887	655.879170675762
18.338681708369887	6739.953956634606	6952.718386568059	11419.071247796013	11318.622651649313	14006.26048095686	13709.970599556285	16578.539715067218	16085.650387937505	21313.774872526366	20466.849000991737	0.36836873584395363	0.3477051757093099	14.24021479896328	601.1977361515164	14.711117733830179	621.0849992330186
18.44918149093129	6737.731816017144	6950.748574231166	11419.123283442792	11318.83695057024	14007.782233649947	13711.545531405061	16581.54166334998	16088.589802790433	21319.432692832666	20472.24297813748	0.3685393086355855	0.3478639837715963	13.30944671427278	565.2811984475702	13.800917279557325	586.1620053937659
18.56034709026951	6735.445096217743	6948.714184455586	11419.090710996481	11318.968513656748	14009.210107346611	13713.02918159391	16584.44069683943	16091.42957169319	21324.970454605576	20477.521424535433	0.36871100841968035	0.3480238388497124	12.386215007369174	529.2320810304955	12.89808302612073	551.1104102390818
18.672182518265565	6733.0935601411575	6946.614978763	11418.973214762036	11319.017033080441	14010.54375644037	13714.421214895283	16587.236441860583	16094.169333392845	21330.387729733447	20482.683928402348	0.3688838432643129	0.3481847484111173	11.470486655263812	493.0506110792048	12.002582680943306	515.9304404007271
18.784691810974078	6730.676971101481	6944.450719059462	11418.770479500812	11318.982201475561	14011.782835924736	13715.721296680105	16589.928525499567	16096.808727383315	21335.68409115003	20487.730078963552	0.36905782130311426	0.3483467199836022	10.562228718074039	456.73702150024474	11.114384033178794	480.6223281426355
18.897879028768923	6728.195092834824	6942.221167647557	11418.482190444081	11318.863711952312	14012.927001408527	13716.929092932774	16592.51657562089	16099.347393922204	21340.85911285544	20492.659466473193	0.36923295073589807	0.34850976115586174	9.661408338193723	420.29155093384907	10.233454952343891	445.1863113408908
19.01174825648978	6725.647689511655	6939.926087238221	11418.108033305953	11318.661258109583	14013.975909130477	13718.044270265455	16595.00022088394	16101.784974046852	21345.912369936046	20497.471682233445	0.36940923982929813	0.34867387957807716	8.767992739842157	383.7144437772222	9.35976338807086	409.6226335186511
19.126303603589555	6723.034525749685	6937.56524096307	11417.647694297046	11318.374534048418	14014.929215974664	13719.066495933237	16597.37909076047	16104.121109591397	21350.843438585696	20502.166318614964	0.369586696917413	0.3488390829625051	7.881949229398742	347.00595023995265	8.493277370704163	373.93154390808195
19.241549204282624	6720.3553666265125	6935.138392386504	11417.100860137702	11318.003234385023	14015.786579485408	13719.995437848775	16599.652815551377	16106.355443203145	21355.651896125986	20506.742969076484	0.3697653304024521	0.3490053790840699	7.0032451945589855	310.16632634494454	7.633965010223619	338.1132974429056
19.357489217694134	6717.609977692602	6932.645305518129	11416.467218071653	11317.547054264227	14016.547657882713	13720.830764597404	16601.82102640423	16108.487618359582	21360.337321027448	20511.201228185244	0.36994514875540035	0.34917277578096645	6.131848104887467	273.19583399547264	6.781794496564544	302.1681548138149
19.474127828010037	6714.798124984212	6930.085744825113	11415.746455879495	11317.005689372743	14017.212110077502	13721.572145452052	16603.883355330392	16110.517279385102	21364.899292930222	20515.54069163697	0.37012616051668007	0.349341280955269	5.267725510770106	236.0947409668006	5.936734099181194	266.0963824884966
19.59146924462811	6711.919575036537	6927.459475244753	11414.938261892432	11316.378835952726	14017.77959568703	13722.219250388478	16605.839435222526	16112.444071468066	21369.337392665304	20519.760956276332	0.3703083742968268	0.34951090257354417	4.4108450427956996	198.86332092247903	5.098752165948099	229.89825270092115
19.709517702309874	6708.974094896799	6924.766262196988	11414.042325005828	11315.666190815082	14018.249775050188	13722.77175010012	16607.688899871806	16114.26764067757	21373.651202275258	20523.861620117	0.3704917987771682	0.3496816486674769	3.5611744125999394	161.50185348838568	4.267817124105932	193.57404353329912
19.828277461333414	6705.9614521376625	6922.005871597207	11413.058334693205	11314.86745135327	14018.622309243312	13723.229316013772	16609.4313839858	16115.987633980867	21377.84030503584	20527.842282362497	0.37067644271051636	0.3498535273344972	2.718681412487058	124.01062427833676	3.4438974800214055	157.12403894541785
19.94775280764713	6702.881414870551	6919.178069868986	11411.98598101997	11313.982315556821	14018.896860095623	13723.591620304562	16611.066523205875	16117.60369926032	21381.904285477045	20531.702543426476	0.37086231492186333	0.3500265467384182	1.8833339141347096	86.3899248726666	2.626961817848496	120.54852875322104
20.067948053024427	6699.733751759213	6916.282623957008	11410.824954657444	11313.010482025142	14019.073090204916	13723.858335911538	16612.59395412502	16119.11548533078	21385.84272940461	20535.442004953547	0.37104942430908894	0.3502007151100789	1.0550998691178393	48.640052885282785	1.8169788002051064	83.84780869726092
20.188867535219305	6696.518232033262	6913.319301340006	11409.574946896775	11311.9516499812	14019.150662953358	13724.029136553	16614.013314305488	16120.522641956812	21389.65522392134	20539.06026983981	0.37123777984366957	0.35037604074799844	0.23394730882864678	10.761311994399875	1.0139171674163663	47.02218044595793
20.31051561812294	6693.234625501935	6910.2878700438805	11408.235649663076	11310.805519285466	14019.12924252333	13724.103696742091	16615.324242296814	16121.824819870173	21393.341357448804	20542.556942253825	0.37142739057140645	0.3505525320190327	-0.5801556562219048	-27.245988045353442	0.21774573762377258	10.071951642166823
20.432896691921076	6689.882702567903	6907.188098654878	11406.80675552957	11309.57179044982	14019.008493913285	13724.081691802388	16616.526377653674	16123.021670787297	21396.90071974893	20545.931627657457	0.37161826561315225	0.35073019735904276	-1.3872408368333708	-65.38153138710186	-0.5715665937023005	-27.002564082853496
20.55601517325261	6686.4622342411785	6904.019756332821	11405.287957731758	11308.250164651501	14018.7880829537	13723.962797883562	16617.61936095387	16124.112847426804	21400.332901945712	20549.183932826843	0.3718104141655515	0.3509090452735693	-2.1873399649120984	-103.64499604236335	-1.3540508541482268	-64.2010470898822
20.679875505368887	6682.972992153152	6900.782612824511	11403.678950181727	11306.840343747186	14018.467676323153	13723.746691977052	16618.602833816454	16125.098003527133	21403.63749654701	20552.313465873427	0.37200384550178794	0.351089084338515	-2.980484693631297	-142.03605384845287	-2.129737993782328	-101.52317166514695
20.804482158294064	6679.41474857076	6897.476438477209	11401.979427482567	11305.34203028719	14018.046941564464	13723.4330519321	16619.47643891999	16125.976793864384	21406.814097466668	20555.319836265317	0.3721985689723431	0.35127032320083384	-3.7667065977148013	-180.554370444268	-2.8986588860861957	-138.96860602730885
20.92983962898646	6675.7872764107215	6894.10100425219	11400.18908494274	11303.754927529597	14017.525547100899	13723.021556471376	16620.239820020717	16126.74887427	21409.862300046338	20558.202654848374	0.3723945940057578	0.351452770579233	-4.546037174863159	-219.19960530288517	-3.6608443290897412	-176.53701234329492
21.055952441500814	6672.0903492537955	6890.656081738321	11398.307618590443	11302.0787394544	14016.903162252149	13722.511885206926	16620.892621970695	16127.413901648455	21412.78170107738	20560.961533867332	0.3725919301094123	0.3516364352648758	-5.318507844247506	-257.9714116132818	-4.416325043501274	-214.22804659977555
21.18282514715158	6668.32374135943	6887.141443165976	11396.334725188464	11300.313170778127	14016.17945725113	13721.903718656478	16621.434490736618	16127.971533995616	21415.571898823564	20563.59608698775	0.3727905868703044	0.35182132612209943	-6.084149947600963	-296.8694363045506	-5.165131674526492	-252.04135865764692
21.31046232467717	6664.487227680134	6883.556861420723	11394.270102248467	11298.457926967869	14015.354103259846	13721.196738259094	16621.8650734178	16128.42143041624	21418.232493042702	20566.105929316866	0.3729905739558476	0.35200745208913775	-6.842994749888021	-335.8933200314641	-5.907294791883032	-289.97659221012145
21.438868580405217	6660.580583876309	6879.902110057417	11392.11344804596	11296.512714256043	14014.426772386274	13720.390626391707	16622.184018265132	16128.763251142476	21420.7630850095	20568.49067742571	0.37319190111467065	0.35219482217885334	-7.595073438198597	-375.0426970901899	-6.64284488910198	-328.0333847156726
21.568048548418737	6656.603586330964	6876.176963314181	11389.864461634901	11294.47723965475	14013.397137700651	13719.485066385105	16622.390974699436	16128.996657551781	21423.16327753772	20570.74994937046	0.37339457817742966	0.3523834454794782	-8.34041712358885	-414.31719546671957	-7.37181238510675	-366.211367436219
21.69800689072348	6652.5560121646495	6872.3811961265865	11387.522842862585	11292.351210970417	14012.264873252121	13718.4797425403	16622.4855933303	16129.121312185227	21425.43267500277	20572.883364714296	0.37359861505763325	0.3525733311553637	-9.079056840644625	-453.7164367791265	-8.094227623994811	-404.5101653919555
21.828748297416116	6648.437639250398	6868.5145841418325	11385.088292384418	11290.134336818332	14011.029654085305	13717.374340144714	16622.46752597462	16129.136878765643	21427.570883364115	20574.890544549016	0.3738040217524696	0.35276448844774044	-9.811023547379591	-493.24003623751923	-8.810120874724817	-442.9293973087333
21.960277486853503	6644.248246228945	6864.5769037332175	11382.560511679034	11287.826326637527	14009.691156257175	13716.16854548884	16622.33642567569	16129.043022216176	21429.577510188217	20576.771111517217	0.37401080834365186	0.3529569266754814	-10.536348125613586	-532.8876026235521	-9.519522331422195	-481.4686755933799
22.092599205822967	6639.987612523922	6860.567932014506	11379.939203063226	11285.426890705452	14008.249056853721	13714.86204588255	16622.09194672197	16128.83940867862	21431.45216467116	20578.524689834114	0.37421898499826783	0.3531506552358831	-11.255061382020358	-572.6587383062579	-10.222462114739756	-520.1276063728146
22.225718229713628	6635.655518357156	6856.487446854479	11377.224069706983	11282.93574015277	14006.703034006747	13713.454529671562	16621.733744665984	16128.525705531843	21433.194457661335	20580.150905309507	0.37442856196964436	0.35334568360545143	-11.967194046890654	-612.5530391465873	-10.918970270657155	-558.9057893925346
22.359639362688714	6631.25174476424	6852.335226891667	11374.414815648774	11280.352586978404	14005.05276691103	13711.945686254272	16621.26147634356	16128.101581410543	21434.804001682704	20581.64938537017	0.37463954959821516	0.35354202134069357	-12.672776775667444	-652.5700945374556	-11.609076771404943	-597.8028180305846
22.494367437858962	6626.776073609971	6848.111051548981	11371.51114581057	11277.677144064291	14003.29793584092	13710.335206098138	16620.674799892673	16127.566706223612	21436.280410957323	20583.019759081697	0.37485195831241047	0.3537396780789259	-13.371840148887713	-692.7094873632304	-12.292811515857466	-636.8182792807929
22.629907317457054	6622.228287604172	6843.814701048698	11368.512766013308	11274.909125190612	14001.438222167691	13708.622780756617	16619.973374772875	16126.9207511731	21437.623301428852	20584.26165717115	0.3750657986295454	0.3539386635390876	-14.0644146718696	-732.9707939494401	-12.970204329307307	-675.9517537066713
22.766263893012997	6617.608170317369	6839.445956427296	11365.419382992031	11272.048245050662	13999.473308376415	13706.808102885776	16619.15686178427	16126.163388772731	21438.832290785303	20585.37471204905	0.3752810811567268	0.35413898752256573	-14.75053077560733	-773.3535840753466	-13.641284964171064	-715.202815443743
22.903442085530802	6612.915506196813	6835.004599550614	11362.230704411446	11269.094219266164	13997.402878083256	13704.890866261228	16618.224923087048	16125.294292866924	21439.906998482544	20586.358557832104	0.3754978165917687	0.3543406599140295	-15.430218816385604	-813.857420919463	-14.306083099661919	-754.5710321487859
23.041446845665973	6608.150080582437	6830.490413128939	11358.946438881256	11266.046764402336	13995.226616052607	13702.870765794994	16617.177222220667	16124.313138649522	21440.84704576738	20587.212830365457	0.37571601572411767	0.35454369068227337	-16.103509076587216	-854.4818610628136	-14.964628342400829	-794.0559649965726
23.180283153904217	6603.311679723057	6825.903180732337	11355.566295971767	11262.90559798325	13992.94420821439	13700.747497552475	16616.01342412345	16123.219602682904	21441.65205570111	20587.937167245498	0.3759356894357943	0.35474808988107465	-16.770431764787645	-895.2264544619247	-15.616950226460176	-833.657168646343
23.31995602074116	6598.400090792596	6821.2426868059565	11352.089986229368	11259.670438507048	13990.555341681309	13698.520758769468	16614.733195151894	16122.013362916836	21442.32165318274	20588.531207842265	0.3761568487023396	0.35495386765005493	-17.431017015675025	-936.0907444125041	-16.263078213967674	-873.3741912441328
23.460470486863187	6593.415101906491	6816.508716685538	11348.517221192229	11256.341005461363	13988.059704766363	13696.190247869137	16613.33620310035	16120.69409870763	21442.855464972614	20588.99459332228	0.37637950459377567	0.35516103421555983	-18.085294890406658	-977.0742675326765	-16.903041694917192	-913.2065743757412
23.60183162332936	6588.356502138197	6811.701056612997	11344.84771340598	11252.917019338747	13985.456987000176	13693.75566447928	16611.82211722062	16119.261490837298	21443.253119715988	20589.32696667133	0.3766036682755825	0.3553695998915429	-18.733295376834576	-1018.1765537387691	-17.536869986994134	-953.1538530266844
23.744044531754422	6583.2240815358155	6806.819493752109	11341.081176439486	11249.398201652184	13982.746879148632	13691.216709449493	16610.19060824168	16117.71522153277	21443.514247966752	20589.527972717377	0.376829351009679	0.355579575080463	-19.37504839021858	-1059.3971262560226	-18.164592337037902	-993.2155556278303
23.887114344492932	6578.017631138767	6801.863816204232	11337.217324900528	11245.7842749505	13979.929073230156	13688.573084868218	16608.44134838921	16116.054974484961	21443.63848221084	20589.597258153182	0.3770565641554238	0.35579097027419265	-20.010583773007966	-1100.7355015701614	-18.786237920336134	-1033.391203980893
24.031046224824397	6572.736942994732	6796.833813024272	11333.255874451814	11242.074962834085	13977.0032625336	13685.824494080272	16606.574011405613	16114.280434868315	21443.625456890335	20589.534471559633	0.3772853191706209	0.3560037960549381	-20.63993129440496	-1142.1911893747747	-19.401835840610147	-1073.6803132351488
24.175845367139747	6567.381810176594	6791.729274236653	11329.196541826825	11238.269989970499	13973.969141635804	13682.97064170405	16604.588272569803	16112.391289360061	21443.474808427192	20589.339263428592	0.3775156276125451	0.35621806309616905	-21.263120651972713	-1183.763692619279	-20.011415131135436	-1114.082391904667
24.32151699712871	6561.952026799509	6786.549990851397	11325.039044845766	11234.369082110117	13970.82640641921	13680.011233648924	16602.483808717014	16110.387226159613	21443.18617524707	20589.011286186018	0.377747501138974	0.3564337821635616	-21.880181470842217	-1225.452507443726	-20.61500475430512	-1154.5969418208115
24.468066371968433	6556.44738803819	6781.295754880384	11320.78310243166	11230.371966101986	13967.5747540898	13676.945977132727	16600.260298258934	16108.267935008165	21442.759197803487	20588.550194215244	0.37798095150923805	0.3566509641159521	-22.49114330419252	-1267.257123167161	-21.212633601790003	-1195.2234581103548
24.61549878051318	6550.8676901442	6775.966359353627	11316.42843462638	11226.278369909529	13964.213883194734	13673.774580699252	16597.917421203583	16106.033107208114	21442.19351860171	20587.9556438801	0.37821599058527916	0.35686961990630117	-23.096035633825522	-1309.1770222880878	-21.80433049536805	-1235.9614292033948
24.763819543485244	6545.212730463416	6770.561598335686	11311.974762606742	11222.088022626413	13960.743493640304	13670.496754235688	16595.454859175396	16103.682435642639	21441.48878222284	20587.227293548178	0.37845263033272525	0.3570897605826727	-23.694887869693048	-1351.2116804313846	-22.390124186516914	-1276.8103367891163
24.91303401366693	6539.482307453645	6765.081266942246	11307.4218087008	11217.800654492514	13957.163286709856	13667.112208990367	16592.87229543545	16101.215614795476	21440.64463534815	20586.364803614342	0.3786908828219776	0.35731139728922406	-24.287729350777227	-1393.3605663659982	-22.970043356755923	-1317.7696557994932
25.063147576093755	6533.676220702311	6759.525161356704	11302.76929640396	11213.415996909793	13953.472965081633	13663.620657590274	16590.169414901513	16098.632340770444	21439.66072678308	20585.36783652397	0.37893076022931327	0.35753454126720546	-24.8745893449086	-1435.6231419621035	-23.54411661816266	-1358.8388544106856
25.214165648248784	6527.794270944304	6753.8930788469615	11298.016950395355	11208.933782458344	13949.67223284693	13660.021814058788	16587.345904168367	16095.932311311311	21438.536707481686	20584.236056796526	0.3791722748379971	0.35775920385597826	-25.455497048613324	-1477.9988621538505	-24.11237251287821	-1400.0173939839005
25.366093680258146	6521.836260079991	6748.184817782298	11293.164496554218	11204.353744912512	13945.760795528133	13656.315393833498	16584.40145152814	16093.115225821648	21437.272230571074	20582.96913104922	0.3794154390394118	0.35798539649403915	-26.030481588604744	-1520.4871749999002	-24.674839514380437	-1441.3047291105613
25.518937155087716	6515.801991193158	6742.4001776502155	11288.211661976067	11199.67561925677	13941.73836009656	13652.501113783714	16581.335746990346	16090.180785384355	21435.866951375356	20581.566728020156	0.3796602653342017	0.35821313072006106	-26.59957202096848	-1563.0875215982087	-25.231546026989236	-1482.700307555031
25.672701588741027	6509.691268569384	6736.538959073662	11283.158174989363	11194.899141702099	13937.604634990936	13648.578692228582	16578.148482302604	16087.128692781922	21434.32052744061	20580.02851859246	0.3799067663334306	0.35844241817394723	-27.162797331046022	-1605.7993360608816	-25.782520385742828	-1524.2035702196881
25.827392530458226	6503.503897714306	6730.60096382815	11278.003765171894	11190.024049702064	13933.359330135367	13644.54784895477	16574.83935097087	16083.958652516165	21432.63261855909	20578.354175817687	0.38015495475975175	0.3586732705978965	-27.720186434678908	-1648.622045553755	-26.32779085736547	-1565.8139511737972
25.983015562916506	6497.239685372098	6724.585994859057	11272.748163367307	11185.050081969077	13929.002156957618	13640.408305234449	16571.408048279944	16080.670370828258	21430.80288679393	20576.543374939687	0.38040484344859726	0.3589056998374827	-28.27176817781583	-1691.5550702437758	-26.867385640201974	-1607.5308776171878
26.139576302431465	6490.898439544059	6718.493856299024	11267.391101701667	11179.976978490628	13924.532828407355	13636.159783843135	16567.854271313947	16077.263555718728	21428.830996503584	20574.59579341828	0.3806564453493791	0.3591397178427516	-28.81757133672363	-1734.5978232882917	-27.401332864159485	-1649.353769859299
26.297080399159835	6484.479969507373	6712.324353485506	11261.932313600135	11174.80448054568	13919.951058974477	13631.802009077821	16564.177718976942	16073.737916967566	21426.716614366687	20572.51111095325	0.3809097735267066	0.35937533666932236	-29.357624618198315	-1777.749710818287	-27.929660590969434	-1691.2820412986912
26.455533537303385	6477.9840858339385	6706.077292978397	11256.371533803585	11169.532330721004	13915.256564707439	13627.334706774895	16560.3780920135	16070.09316615435	21424.459409406678	20570.289009508186	0.38116484116162097	0.35961256847951406	-29.89195666001615	-1821.0101319407113	-28.452396814762324	-1733.315098435618
26.614941435314055	6471.410600409372	6699.752482577759	11250.708498385331	11164.160272927562	13910.449063231597	13622.757604328217	16556.455093029293	16066.329016678337	21422.059053016517	20567.929173334345	0.3814216615528414	0.3598514255434788	-30.4205960310137	-1864.3784787147306	-28.96956946199498	-1775.452340843156
26.77530984610034	6464.759326452098	6693.349731341675	11244.942944767827	11158.68805241694	13905.52827376763	13618.070430707196	16552.408426511785	16062.445183778658	21419.5152189835	20565.431288994696	0.38168024811803347	0.3600919202403526	-30.94357123087684	-1907.8541361158714	-29.481206391428714	-1817.6931611364707
26.93664455723489	6458.030078532674	6686.868849604282	11239.07461173958	11153.115415797936	13900.493917150074	13613.272916475013	16548.237798851045	16058.441384554677	21416.82758351426	20562.795045388062	0.3819406143950868	0.3603340650594195	-31.460910691079334	-1951.4364820662886	-29.987335394769616	-1860.0369449914433
27.098951391163432	6451.222672593066	6680.309648993748	11233.103239471804	11147.442111052907	13895.345715845597	13608.36479380661	16543.94291836028	16054.31733798602	21413.99582525935	20560.020133772916	0.3822027740434155	0.3605778726012924	-31.972642774504493	-1995.1248873900622	-30.487984196472098	-1902.4830711013637
27.26223620541477	6444.336925966302	6673.67194245061	11227.028569535501	11141.667887554544	13890.08339397177	13603.34579650713	16539.5234952969	16050.072764953165	21411.01962533859	20557.106247791875	0.38246674084527066	0.36082335557910544	-32.47879577577987	-2038.918715806678	-30.98318045403721	-1945.0309111815877
27.426504892812353	6437.372657395998	6666.95554424597	11220.85034491817	11135.792496082273	13884.706677315358	13598.215660029897	16534.979241883073	16045.707388257539	21407.898667365665	20554.053083495513	0.382732528707074	0.3610705268197277	-32.979397921604686	-2082.817323927302	-31.472951758565614	-1987.6798299695365
27.59176338168682	6430.329687056262	6660.16027000002	11214.568310040937	11129.815688839046	13879.215293351124	13592.97412149484	16530.30987232681	16041.220932642074	21404.632637473438	20550.860339366835	0.38300015166076373	0.36131939926498685	-33.474477370684326	-2126.8200612291694	-31.957325634160952	-2030.4291851702146
27.758017636089992	6423.207836571534	6653.285936700533	11208.1822107754	11123.737219467908	13873.60897126024	13587.620919706766	16525.51510284265	16036.613124811487	21401.221224338806	20547.527716345317	0.38326962386516217	0.3615699859729089	-33.96406221426878	-2170.9262700681575	-32.43632953878114	-2073.278327486012
27.925273656010095	6416.006929036698	6646.3323627215605	11201.691794460725	11117.556843068749	13867.887441949051	13582.155795173625	16520.594651672738	16031.88369345279	21397.664119207908	20544.054917851314	0.38354095960736123	0.361822300118979	-34.44818047616718	-2215.135285656899	-32.909990864449355	-2116.226600609254
28.09353747758831	6408.7267890372705	6639.299367842189	11195.096809920677	11111.27431621501	13862.05043806758	13576.578490124824	16515.548239107626	16027.03236925571	21393.96101592118	20540.441649810255	0.38381417330412193	0.36207635499741475	-34.92686011287151	-2259.4464360452257	-33.37833693705761	-2159.273341183085
28.2628151733366	6401.367242669732	6632.186773265473	11188.39700748071	11104.889396970464	13856.097694028384	13570.888748529704	16510.375587507344	16022.058884933209	21390.111610938573	20536.687620677065	0.3840892795032954	0.36233216402245433	-35.400129013600235	-2303.8590421099216	-33.84139501643949	-2202.41787879169
28.43311285235687	6393.9281175620545	6624.994401637462	11181.59213898514	11098.40184490606	13850.028946025142	13565.086316115878	16505.07642132242	16016.962975242057	21386.115603364782	20532.792541460603	0.38436629288526386	0.36258974072966604	-35.86801500090223	-2348.3724175714888	-34.29919229709776	-2245.6595359807834
28.604436660561465	6386.409242894266	6617.722077066306	11174.681957814222	11091.811421116672	13843.843932051412	13559.170940387636	16499.6504671148	16011.744377003295	21381.972694974367	20528.756125747925	0.3846452282643952	0.3628490987772715	-36.330545830314804	-2392.9858689447865	-34.751755907724146	-2288.9976282101125
28.77679278089485	6378.810449419298	6610.369625141596	11167.666218901473	11085.11788823809	13837.542391919453	13553.142370644506	16494.097453579092	16006.402829122972	21377.682590237266	20524.57808972896	0.3849261005905234	0.36311025194748653	-36.78774919134594	-2437.6986955963075	-35.19911291230528	-2332.431463904213
28.950187433556945	6371.131569483737	6602.936872953582	11160.544678750615	11078.321010463644	13831.124067278726	13547.000357999414	16488.41711156325	16000.938072612398	21373.244996343547	20520.258152220533	0.3852089249504428	0.363373214147882	-37.23965270668123	-2482.510189658031	-35.64129030928598	-2375.9603443774395
29.124626876227456	6363.372437049104	6595.423649112922	11153.31709545322	11071.420553561487	13824.588701635126	13540.744655397604	16482.60917409022	15995.349850609282	21368.659623229483	20515.796034691506	0.3854937165694245	0.3636379994127591	-37.68628393297695	-2527.4196360744536	-36.07831503228226	-2419.583563865628
29.30011740429177	6355.532887712822	6587.8297837700575	11145.983228705572	11064.416284891164	13817.936040369259	13534.375017634675	16476.673376378483	15989.637908397834	21363.92618360213	20511.191461286635	0.3857804908127551	0.3639046219045453	-38.12767036118021	-2572.4263126002625	-36.51021395052521	-2463.300409534946
29.476665351068124	6347.612758729714	6580.15510863513	11138.542839826248	11057.307973420802	13811.165830755683	13527.891201375422	16470.609455863563	15983.801993429779	21359.04439296517	20506.44415885155	0.38606926318728946	0.364173095915207	-38.56383941559034	-2617.5294897202402	-36.937013867733185	-2507.1101613892242
29.654277088036206	6339.61188903349	6572.399456997859	11130.995691773442	11050.095389744143	13804.277821981603	13521.292965172364	16464.417152219183	15977.841855345085	21354.01396964436	20501.553856957387	0.3863600493430325	0.3644434358676825	-38.9948184555833	-2662.72843074752	-37.35874152395991	-2551.012092377059
29.832959025067048	6331.530119258264	6564.562663747408	11123.341549162096	11042.77830609731	13797.271765165591	13514.580069484042	16458.096207378127	15971.757245992314	21348.83463481248	20496.52028792494	0.38665286507473556	0.36471565631733177	-39.42063477492775	-2708.022391765844	-37.775423595092434	-2595.005468346644
30.0127176106544	6323.367291760452	6556.644565392617	11115.580178281467	11035.35649637602	13790.147413376597	13507.752276693769	16451.646365553624	15965.547919449598	21343.50611251512	20491.343186849615	0.3869477263235137	0.36498977195340737	-39.841315602003306	-2753.41062162444	-38.1870866924728	-2639.0895479936153
30.193559332147448	6315.123250640671	6548.645000082224	11107.711347112463	11027.829736152591	13782.90452165268	13500.809351128188	16445.067373260546	15959.213632045325	21338.028129696024	20486.022291626	0.38724464917849494	0.36526579760054495	-40.25688809983694	-2798.892361927312	-38.59375736377842	-2683.263582917396
30.37549071598484	6306.797841765853	6540.563807625253	11099.734825345084	11020.197802693023	13775.542847020082	13493.75105907576	16438.35897933652	15952.754142378826	21332.40041622259	20480.557342972468	0.3875436498784718	0.3655437482202709	-40.667379366539535	-2844.466847052332	-38.99546209278196	-2727.5268175839446
30.55851832793038	6298.39091279145	6532.400829511497	11091.65038439583	11012.460474974063	13768.062148511874	13486.577168805485	16431.520934963217	15946.169211341183	21326.622704911286	20474.948084455882	0.38784474481360093	0.3658236389125338	-41.07281643573515	-2890.1333041572943	-39.39222729978792	-2771.8784893420525
30.742648773309874	6289.902313183844	6524.15590893215	11083.45779742515	11004.617533700277	13760.462187186966	13479.287450585323	16424.552993687426	15939.458602135883	21320.694731553092	20469.194262516157	0.3881479505271	0.3661054849172547	-41.473226276109926	-2935.890953150112	-39.78407934169809	-2816.3178284182213
30.92788869724955	6281.331894242912	6515.828890800588	11075.156839354948	10996.668761321234	13752.742726148936	13471.881676700945	16417.454911442408	15932.62208029968	21314.616234939083	20463.29562649109	0.3884532837169869	0.366389301615896	-41.86863579200872	-2981.739006705582	-40.171044512033404	-2860.844057900831
31.114244784915854	6272.6795091246895	6507.419621773232	11066.747286886024	10988.61394204856	13744.903530564943	13464.359621474214	16410.226446569002	15925.659413723275	21308.38695688586	20457.251928640904	0.388760761237831	0.36667510453305596	-42.25907182307128	-3027.676670236513	-40.55314904113766	-2905.456393746659
31.30172376175672	6263.9450128643175	6498.927950270623	11058.228918515682	10980.452861873191	13736.944367684704	13456.72106128192	16402.867359837015	15918.570372672237	21302.0066422612	20451.062924173166	0.3890704001025336	0.36696290933808123	-42.64456114497443	-3073.703141929116	-40.93041909641033	-2950.154044782277
31.4903323937443	6255.128262398982	6490.353726498522	11049.601514555134	10972.185308582419	13728.865006859227	13448.96577457426	16395.37741446624	15911.354729807601	21295.475039009365	20444.728371267265	0.38938221748412877	0.36725273184670115	-43.025130469824944	-3119.817612766288	-41.30288078269223	-2994.9362127254717
31.68007748761912	6246.229116591106	6481.696802469194	11040.864857147035	10963.811071777056	13720.665219559663	13441.093541893446	16387.75637614772	15904.012260206666	21288.791898176663	20438.248031099156	0.3896962307176156	0.36754458802268586	-43.40080644543923	-3166.0192664633505	-41.67056014197442	-3039.802092147991
31.870965891135747	6237.247436251727	6472.957032022869	11032.018730283098	10955.32994288868	13712.34477939638	13433.104145892381	16380.00401306507	15896.54274138389	21281.956973937085	20431.621667866217	0.39001245730180595	0.36783849397952817	-43.771615655656205	-3212.307279482484	-42.0334831534783	-3084.750870480668
32.063004493309954	6228.183084164019	6464.134270849308	11023.062919821656	10946.741715196826	13703.903462137738	13424.997371353247	16372.12009591566	15888.945953311613	21274.970023617814	20424.84904881193	0.39033091490120425	0.368134465982142	-44.137584621268616	-3258.680821090471	-42.39167573449231	-3129.781728051603
32.25620022466719	6219.035925106886	6455.228376509416	11013.997213505094	10938.046183846036	13695.341045728845	13416.77300520598	16364.104397931638	15881.22167844069	21267.830807724506	20417.92994425041	0.39065162134790926	0.36843252044859087	-44.49873979943368	-3305.1390533116646	-42.74516373984079	-3174.893838054966
32.45056005749291	6209.805825878882	6446.239208457172	11004.821400977582	10929.243145863225	13686.657310310611	13408.430836547019	16355.95669490143	15873.369701721474	21260.539089967155	20410.864127591412	0.3909745946435483	0.368732673951837	-44.85510758413875	-3351.681130950805	-43.09397296237876	-3220.086366570089
32.64609100608406	6200.492655322145	6437.166628061494	10995.535273802501	10920.332400174724	13677.852038238349	13399.97065665768	16347.676765190605	15865.38981062435	21253.09463728525	20403.651375364734	0.3912998529612284	0.3690349432215144	-45.20671430647781	-3398.306201613974	-43.438129133231996	-3265.3584725768305
32.84280012700226	6191.096284346578	6428.010498628393	10986.138625480073	10911.313747623517	13668.925014100749	13391.392259022834	16339.264389763192	15857.28179516055	21245.497219873403	20396.291467245068	0.39162741464752193	0.36933934514572564	-45.55358623396023	-3445.0134056461975	-43.77765792120044	-3310.7093079015613
33.040694519328454	6181.616585954286	6418.770685423288	10976.631251465074	10902.18699098659	13659.876024738784	13382.695439349547	16330.719352203	15849.045447903083	21237.7466112071	20388.784186076893	0.39195729822447717	0.36964589677286486	-45.89574957189325	-3491.8018762310967	-44.112584933885955	-3356.138017300982
33.239781324919136	6172.053435263904	6409.447055693212	10967.012949184136	10892.951934991823	13650.704859264177	13373.879995585334	16322.041438734346	15840.680564007014	21229.84258806759	20381.12931789865	0.3922895223916566	0.3699546153134631	-46.233230462843494	-3538.6707393494435	-44.442935717554064	-3401.6437384393066
33.44006772866406	6162.406709535459	6400.039478689525	10957.283518053608	10883.608386335463	13641.411309078518	13364.945727936907	16313.230438243576	15832.186941230602	21221.784930567894	20373.326651967927	0.39262410602820275	0.37026551814206515	-46.56605498646968	-3585.6191137619317	-44.76873575653735	-3447.225601852406
33.64156095874556	6152.676288195135	6390.547825690482	10947.442759497002	10874.156153699185	13631.995167891819	13355.892438888635	16304.286142299965	15823.564379955757	21213.573422177997	20365.375980785855	0.3929610681949351	0.37057862279912307	-46.894249160424806	-3632.6461110739037	-45.09001047430502	-3492.882731014397
33.84426828689945	6142.8620528603215	6380.971970024079	10937.490476962585	10864.595047767285	13622.45623174129	13346.719933220927	16295.208345176816	15814.812683208733	21205.207849750273	20357.277100121788	0.3933004281364743	0.3708939469929242	-47.21783894001419	-3679.750835711602	-45.406785233310075	-3538.6142423246056
34.04819702867729	6132.963887364842	6371.311787091011	10927.426475940974	10854.924881243871	13612.794299010036	13337.428018028753	16285.99684387253	15805.931656680796	21196.688003544932	20349.02980903794	0.39364220528339633	0.3712115086015418	-47.53685021853744	-3726.932384946849	-45.71908533509486	-3584.419245125726
34.25335454371064	6122.981677784298	6361.567154387738	10917.250563982652	10845.14546886996	13603.00917044569	13328.016502739967	16276.651438131528	15796.921108748731	21188.013677255258	20340.63390991388	0.39398641925441563	0.3715313256748135	-47.85130882721569	-3774.1898488844745	-46.0269360201346	-3630.2968416754156
34.45974823597649	6112.915312461738	6351.737951529845	10906.962550715667	10835.256627440807	13593.100649179161	13318.485199133935	16267.171930465489	15787.780850495685	21179.18466803329	20332.089208471378	0.39433308985860455	0.3718534164363472	-48.16124053520616	-3821.5223104790784	-46.330362468157546	-3676.246127182152
34.66738555406454	6102.76468203334	6341.82406027537	10896.56224786309	10825.258175822913	13583.068540743214	13308.833921359692	16257.558126174135	15778.510695731546	21170.20077651488	20323.39551379877	0.39468223709763534	0.37217779928555794	-48.46667105040251	-3868.9288455843925	-46.62938979870523	-3722.2661898457445
34.87627399144595	6092.529679454345	6331.825364548351	10886.049469260528	10815.149934971158	13572.912653090934	13299.062485954366	16247.809833366115	15769.11046101344	21161.061806844988	20314.552638375422	0.3950338811680603	0.37250449279972514	-48.76762601907831	-3916.408522938378	-46.92404307082688	-3768.3561108345166
35.086421086743854	6082.210200025221	6321.741750462574	10875.424030873737	10804.931727945965	13562.63279661439	13289.170711861434	16237.926862980008	15759.579965666351	21151.767566703034	20305.560398096375	0.3953880424636211	0.37283351573609075	-49.06413102575607	-3963.960404151585	-47.21434728306849	-3814.5149642913602
35.29783442400536	6071.8061414179765	6311.573106345438	10864.685750816137	10794.603379930426	13552.228784163173	13279.15842044913	16227.9090288052	15749.919031803585	21142.317867328184	20296.418612296795	0.3957447415775922	0.37316488703397516	-49.356211593723856	-4011.583543755114	-47.5003273737093	-3860.7418173518963
35.51052163297529	6061.317403702682	6301.319322761985	10853.834449366335	10784.164718247377	13541.700431062785	13269.025435528603	16217.75614750269	15740.127484347222	21132.712523544516	20287.127103776445	0.39610399930515827	0.37349862581693155	-49.64389318554822	-4059.2769892429933	-47.78200822159124	-3907.0357302133925
35.72449038937153	6050.743889374065	6290.980292538976	10842.869948985464	10773.615572376328	13531.047555132973	13258.771583371954	16207.468038625639	15730.205151048272	21122.951353785902	20277.685698823803	0.39646583664582025	0.37383475139492456	-49.92720120215381	-4107.039781009313	-48.05941464492571	-3953.3957560490817
35.93974841516195	6040.085503378605	6280.55591078942	10831.792074334984	10762.955773970825	13520.269976706446	13248.396692730857	16197.044524640609	15720.151862507564	21113.034180121773	20268.094227241025	0.39683027480584426	0.3741732832665448	-50.2061609838056	-4154.870952434372	-48.33257140239584	-3999.820941101294
36.15630347884324	6029.342153141399	6270.046074936848	10820.60065229376	10752.185156875083	13509.367518646759	13237.900594854105	16186.485430947658	15709.967452195413	21102.960828281393	20258.35252236754	0.39719733520073786	0.3745142411212501	-50.4807978100107	-4202.7695298772305	-48.601503193258395	-4046.310324692633
36.374163395721176	6018.513748593644	6259.450684740164	10809.295511975848	10741.303557141353	13498.340006367052	13227.283123506166	16175.790585901515	15699.651756472498	21092.731127679668	20248.46042110505	0.3975670394577657	0.37485764484164397	-50.75113689944192	-4250.734532690607	-48.86623465683806	-4092.8629391994327
36.59333602819267	6007.600202199973	6248.769642318309	10797.876484747612	10730.310813046583	13487.187267847887	13216.544114984876	16164.959820831706	15689.204614609593	21082.344911441443	20238.417763941154	0.3979394094184995	0.3752035145057801	-51.01720341021064	-4298.7649732423015	-49.126790373069525	-4139.477810099255
36.813829286029524	5996.601428986303	6238.002852175395	10786.343404245423	10719.206765109675	13475.909133655843	13205.683408139736	16153.992970063557	15678.62586880822	21071.802016427093	20228.224394974135	0.39831446714140606	0.3755518703895061	-51.27902244012512	-4346.859856953379	-49.38319486275577	-4186.153956002556
37.03565112666392	5985.517346567569	6227.150221225707	10774.696106392706	10707.991256108098	13464.505436961179	13194.700844389461	16142.889870938192	15667.915364220293	21061.10228325679	20217.880161936537	0.39869223490447336	0.3759027329688351	-51.53661902673048	-4395.018182312138	-49.63547258743347	-4232.890388655942
37.25880955547555	5974.347875175968	6216.211658819133	10762.934429417546	10696.664131094993	13452.976013556343	13183.59626774024	16131.650363833323	15657.072948968585	21050.24555633579	20207.384916219708	0.3990727352078685	0.37625612292235655	-51.79001814693038	-4443.238940852229	-49.88364794930385	-4279.686112941708
37.483312626080554	5963.09293768921	6205.187076766631	10751.058213869877	10685.225237415965	13441.320701873748	13172.36952480329	16120.274292183494	15646.098474166585	21039.23168387903	20196.738512897668	0.3994559907766457	0.3766120611336785	-52.03924471788923	-4491.521117249504	-50.127745291807514	-4326.540126942564
37.70916844062219	5951.752459659072	6194.076389365867	10739.067302638803	10673.67442472589	13429.539343003791	13161.020464812778	16108.761502500352	15634.991793938485	21028.06051793587	20185.940810751137	0.3998420245634805	0.376970568693905	-52.28432359654107	-4539.863689281512	-50.36778889922061	-4373.451421918813
37.93638515006311	5940.326369340166	6182.879513427124	10726.9615409699	10662.011545005784	13417.631780712814	13149.548939643515	16097.111844392997	15623.752765439174	21016.731914414846	20174.99167229157	0.4002308597514521	0.3773316669041504	-52.52527958030623	-4588.265627922956	-50.60380299760436	-4420.418982406147
38.164970954479706	5928.81459771879	6171.596368299166	10714.74077648224	10650.236452579336	13405.597861460657	13137.954803828345	16085.325170587861	15612.381248873786	21005.24573310789	20163.89096378466	0.40062251975686586	0.3776953772780906	-52.76213740663661	-4636.725897305645	-50.83581175395739	-4467.441786151845
38.39493410335793	5917.217078542271	6160.22687589562	10702.404859185855	10638.3490041299	13393.437434418796	13126.237914576164	16073.401336949188	15600.8771075179	20993.6018377154	20152.63855527471	0.40101702823211083	0.37806172154454937	-52.99492175290652	-4685.243454737589	-51.06383927633942	-4514.518804150168
38.626282895891045	5905.533748348293	6148.770960721252	10689.953641498754	10626.349058717033	13381.150351487815	13114.39813178915	16061.340202498906	15589.240207737035	20981.80009587042	20141.23432060811	0.40141440906856873	0.3784307216501237	-53.22365723751864	-4733.817250814289	-51.287909615042736	-4561.649000751786
38.859025681279114	5893.764546494504	6137.228549898513	10677.386978263981	10614.236477793067	13368.73646731497	13102.435318080197	16049.141629436448	15577.470419006218	20969.8403791629	20129.678137456885	0.4018146863995556	0.3788023997618465	-53.448368419190956	-4782.446229375433	-51.50804676168627	-4608.8313336125575
39.09317085903034	5881.909415188429	6125.599573194324	10664.704726766797	10602.0111252198	13356.195639311865	13090.34933879042	16036.805483158825	15565.567613929743	20957.722563164294	20117.969887342606	0.4022178846033142	0.3791767782698905	-53.66907979725147	-4831.129327550065	-51.72427464965949	-4656.064753740095
39.328726879264174	5869.968299517531	6113.883963046981	10651.906746751643	10589.67286728496	13343.527727671795	13078.14006200633	16024.331632280286	15553.53166826053	20945.44652745157	20106.109455659727	0.40262402830604627	0.3795538797903086	-53.885815811678185	-4879.865475786384	-51.93661715401322	-4703.348205514718
39.56570224301631	5857.941147479586	6102.081654593321	10638.992900439229	10577.221572718794	13330.732595387268	13065.807358577247	16011.71994865219	15541.3624609197	20933.012155631626	20094.09673169927	0.40303314238499127	0.3799337271678141	-54.098600843484746	-4928.6535979066975	-52.145098091968975	-4750.680626750924
39.80410550254544	5845.827910013154	6090.192585695941	10625.963052543304	10564.657112710342	13317.810108267051	13053.351102132146	15998.970307382382	15529.059874015677	20920.41933536497	20081.93160867191	0.4034452519715517	0.38031634347860643	-54.30745921465859	-4977.492611123249	-52.34974122285712	-4798.060948709957
40.04394526164196	5833.628541028471	6078.216696970791	10612.817070287732	10551.97936092398	13304.76013495362	13040.771169097	15986.08258685497	15516.623792863698	20907.667958390117	20069.613983731626	0.40386038245446115	0.3807017520332343	-54.51241518788083	-5026.3814260410145	-52.5505702477094	-4845.488096097019
40.28523017593832	5821.342997438478	6066.153931814864	10599.554823423285	10539.188193515714	13291.582546940179	13028.067438711658	15973.056668749688	15504.054106004907	20894.757920547327	20057.143757998794	0.4042785594830033	0.3810899763795026	-54.71349296729022	-5075.3189467513	-52.747608810139354	-4892.960987152532
40.52796895322162	5808.971239190087	6054.004236434063	10586.176184244416	10526.283489149417	13278.277218587644	13015.239793046694	15959.892438061222	15491.350705225374	20881.68912180238	20044.5208365833	0.40469980897027746	0.38148104030542035	-54.91071669809389	-5124.304070825223	-52.94088049599668	-4940.478533656802
40.77217035374772	5796.513229295744	6041.767559871342	10572.681027606051	10513.265129013109	13264.84402714166	13002.288117020262	15946.589783118518	15478.513485575211	20868.4614662704	20031.745128607734	0.40512415709651195	0.38187496784219777	-55.104110466745624	-5173.335689357482	-53.13040883334179	-4988.039640946314
41.017843190557436	5783.968933865246	6029.443854035015	10559.069230940306	10500.132996835115	13251.2828527494	12989.212298414872	15933.148595603952	15465.542345387465	20855.074862239497	20018.816547230323	0.4055516303124284	0.38227178326728095	-55.29369830140422	-5222.412687033415	-53.316217293027876	-5035.643207996618
41.26499632979458	5771.3383221377235	6017.033073727218	10545.340674273013	10486.886978900067	13237.593578476193	12976.0122278938	15919.568770572228	15452.437186296766	20841.52922219407	20005.735009667667	0.40598225534265525	0.3826715111074368	-55.47950417141328	-5271.533942121547	-53.4983292882971	-5083.2881274172105
41.51363869102594	5758.621366514056	6004.535176672737	10531.495240240505	10473.526964065135	13223.776090322388	12962.6877990179	15905.850206469626	15439.197913258333	20827.82446283864	19992.500437217852	0.40641605918919466	0.3830741761418812	-55.66155198766137	-5320.698326529004	-53.676768174897006	-5130.97328548599
41.763779247563185	5745.818042589371	5991.950123547878	10517.532814105996	10460.052843775855	13209.830277239678	12949.238908261825	15891.99280515261	15425.8244345664	20813.960505120853	19979.11275528291	0.40685306913493957	0.3834798034054575	-55.839865603051294	-5369.90470588021	-53.851557251684426	-5178.697562241927
42.0154270267867	5732.9283291858965	5979.277878009628	10503.453283776069	10446.464512082055	13195.75603114756	12935.66545503037	15877.996471906594	15412.316661872715	20799.9372742548	19965.57189339141	0.4072933127472448	0.38388841819185726	-56.014468811870756	-5419.151939499192	-54.02271976011252	-5226.459831465036
42.26859111047143	5719.952208386127	5966.518406725084	10489.256539817183	10432.761865653783	13181.55324694976	12921.967341674777	15863.861115464713	15398.674510205105	20785.75469974425	19951.87778522117	0.4077368178815517	0.3843000460568959	-56.185385350236174	-5468.438880476169	-54.1902788843945	-5274.258960725274
42.523280635114425	5706.889665566168	5953.671679401026	10474.942475471948	10418.944803797038	13167.221822550322	12908.14447350884	15849.586648026214	15384.8978979857	20771.412715405575	19938.03036862151	0.4081836126850688	0.3847147128218313	-56.352638896398275	-5517.764375739265	-54.35425775195836	-5322.093811461702
42.77950479226489	5693.740689429396	5940.737668813721	10460.510986675385	10405.013228469401	13152.761658869684	12894.1967588248	15835.172985274816	15370.986747049039	20756.911259390556	19924.029585635464	0.4086337256005076	0.3851324445767373	-56.51625307051654	-5567.127266069874	-54.514679433315905	-5369.963239002973
43.03727282885567	5680.50527204043	5927.716350839009	10445.961972071182	10390.967044295754	13138.172659860667	12880.12410890931	15820.620046397033	15356.940982660275	20742.25027420928	19909.87538252209	0.4090871853698755	0.38555326768392767	-56.676251434790174	-5616.526386151556	-54.67156694206278	-5417.866092605516
43.29659404753705	5667.183408859352	5914.607704482577	10431.29533302783	10376.806158583764	13123.454732524306	12865.926438059172	15805.927754100278	15342.760533533043	20727.42970675271	19895.56770977844	0.40954402103832555	0.3859772087814295	-56.83265749338898	-5665.960564606823	-54.82494323476931	-5465.801215480082
43.55747780701245	5653.775098776282	5901.411711910538	10416.510973654766	10362.53048133947	13108.607786925646	12851.603663597145	15791.096034631028	15328.44533184745	20712.44950831542	19881.1065221617	0.4100042619580702	0.3864042947865097	-56.98549469290447	-5715.428624079097	-54.97483121155528	-5513.7674448858015
43.81993352237618	5640.280344146102	5888.128358480094	10401.608800818236	10348.139925282498	13093.63173620915	12837.155705887191	15776.12481779241	15313.99531326756	20697.309634617664	19866.491778710708	0.41046793779234514	0.3868345528992605	-57.13478642215341	-5764.929381260183	-55.121253715911735	-5561.76361215394
44.08397066545326	5626.699150823678	5874.757632770659	10386.588724157391	10333.634405861552	13078.526496614346	12822.582488350161	15761.014036962264	15299.410416959245	20682.010045827992	19851.72344276798	0.41093507851944616	0.3872680106062334	-57.28055601224696	-5814.461646934506	-55.26423353459904	-5609.788542718627
44.349598765141174	5613.031528199198	5861.299526615015	10371.450656100005	10319.013841269487	13063.291987490993	12807.883937478879	15745.7636291105	15284.690585607406	20666.55070658514	19836.80148200101	0.4114057144368181	0.38770469568413113	-57.42282673680529	-5864.02422605129	-55.403793397963454	-5657.8410561885685
44.6168274077539	5599.277489233964	5847.7540351308935	10356.194511878366	10304.278152458586	13047.928131314371	12793.059982853449	15730.37353481675	15269.835765433518	20650.93158602024	19821.725868423997	0.41187987616521465	0.3881446362035567	-57.56162181179752	-5913.615917752031	-55.53995597979883	-5705.919966381509
44.88566623736761	5585.437050496416	5834.121156752721	10340.82020954494	10289.427263155549	13032.434853700299	12778.110557156175	15714.843698287617	15254.845906212717	20635.1526577786	19806.496578418995	0.41235759465291566	0.38858786053282074	-57.69696439589825	-5963.23551545525	-55.67274389775048	-5754.0240814061835
45.15612495616904	5571.510232198452	5820.400893263586	10325.32766998794	10274.461099876413	13016.81208341998	12763.035596186432	15699.174067373779	15239.720961290817	20619.213900041363	19791.113592757098	0.4128389011800144	0.3890343973418059	-57.828877590327465	-6012.881806888618	-55.80217971297316	-5802.152203674894
45.42821332480542	5557.497058232163	5806.593249827604	10309.716816946964	10259.379591941539	13001.05975241484	12747.835038875508	15683.36459358719	15224.460887601377	20603.11529554729	19775.57689661966	0.4133238273627744	0.3894842756058922	-57.95738443897062	-6062.553574149497	-55.928285930422135	-5850.303129979409
45.701941162736816	5543.397556206815	5792.698235022412	10293.987577028394	10244.182671490293	12985.177795811076	12732.508827301095	15667.415232117804	15209.065645682349	20586.856831614055	19759.886479619043	0.413812405158044	0.3899375246099445	-58.082507928473206	-6112.249593771994	-56.051084998867736	-5898.475651544053
45.97731834859046	5529.211757486182	5778.715860872011	10278.13987972077	10228.870273495786	12969.166151934136	12717.056906701848	15651.325941850364	15193.53519969276	20570.438500159584	19744.04233581949	0.4143046668677518	0.3903941739523562	-58.204270988288044	-6161.968636775389	-56.170599310942634	-5946.668554077856
46.25435482051728	5514.939697226231	5764.646142879869	10262.173657410103	10213.442335779446	12953.024762323013	12701.47922549161	15635.096685380955	15177.869517429192	20553.860297723197	19728.044463757753	0.4148006451434641	0.3908542535491647	-58.32269649064983	-6211.709468724672	-56.286851203207334	-5994.880617834628
46.533060576550575	5500.581414413149	5750.489100062301	10246.088845395087	10197.898799025543	12936.753571744417	12685.775735273648	15618.727429033419	15162.068570342148	20537.122225486673	19711.8928664636	0.41530037299101735	0.39131779363822417	-58.43780725086617	-6261.470849814359	-56.399862956310244	-6043.110617679544
46.813445674966815	5486.136951901646	5736.2447549820845	10229.885381902097	10182.239606795452	12920.35252820662	12669.94639085453	15602.218142875447	15146.132333552052	20520.224289294827	19695.587551479985	0.4158038837752242	0.3917848247834463	-58.54962602728483	-6311.251534917392	-56.509656795045885	-6091.357323155273
47.09552023464871	5471.606356453723	5721.913133782461	10213.563208100302	10166.464705542057	12903.821582973376	12653.991150258029	15585.568800734754	15130.060785865408	20503.166499676376	19679.128530883376	0.416311211224652	0.39225537787910786	-58.65817552082444	-6361.050273596309	-56.616254887820105	-6139.619498469401
47.37929443545016	5456.9896787778	5707.494266221447	10197.122268116696	10150.57404462402	12887.16069057772	12637.90997473905	15568.779380215134	15113.853909790805	20485.948871864653	19662.515821303994	0.4168223894364764	0.3927294841542237	-58.7634783758258	-6410.865810259245	-56.71967934755594	-6187.895902662538
47.66477851856398	5442.286973568001	5692.988185706224	10180.562509050653	10134.567576319587	12870.369808835068	12621.70282879668	15551.84986271176	15097.511691554184	20468.57142581738	19645.74944394518	0.41733745288141627	0.39320717517699244	-58.865557179949974	-6460.69688420184	-56.81995223163176	-6236.185289645102
47.951982786891236	5427.498299544068	5678.394929328098	10163.883880988851	10118.445255840743	12853.448898856777	12605.369680187883	15534.780233427002	15081.03412111465	20451.034186237226	19628.82942460344	0.41785643640874115	0.39368848285930946	-58.964434463607176	-6510.542229611892	-56.91709554118279	-6284.486408192664
48.24091760541319	5412.623719491529	5663.71453789766	10147.086337019899	10102.207041347063	12836.397925063246	12588.910499940615	15517.57048138573	15064.421192179789	20433.337182591764	19611.75579368798	0.4183793752513613	0.3941734394613524	-59.060132700593385	-6560.400575701613	-57.01113122181778	-6332.798002078198
48.53159340156531	5397.663300302233	5648.947055980243	10130.169833248814	10085.852893959398	12819.216855196777	12572.32526236681	15500.220599450424	15047.672902220751	20415.48044913315	19594.528586239954	0.41890630503100096	0.39466207759623795	-59.152674308072164	-6610.270646776538	-57.10208116362992	-6381.118810136337
48.82402066561362	5382.617113015292	5634.092531931683	10113.134328811453	10069.382777773479	12801.905660334325	12555.61394507516	15482.730584336085	15030.7892524872	20397.464024917754	19577.147841951668	0.4194372617634493	0.3951544302347552	-59.24208164646552	-6660.15116227977	-57.18996720105497	-6429.447566312272
49.11820995103327	5367.485232858431	5619.1510179345105	10095.979785888881	10052.796659873502	12784.464314900111	12538.776528983843	15465.10043662511	15013.770248022232	20379.28795382568	19559.61360518568	0.41997228186390223	0.395650530710174	-59.32837701955941	-6710.040836880915	-57.27481111295492	-6477.7829997381195
49.41417187488941	5352.267739289714	5604.12257003434	10078.706169721552	10036.094510345432	12766.892796677916	12521.812998332922	15447.330160781756	14996.615897676847	20360.952284579893	19541.925924993517	0.42051140215238414	0.39615041272312795	-59.41158267439096	-6759.938380529173	-57.35663462254888	-6526.123834786005
49.71191711822035	5336.964716039742	5589.007248176753	10061.31344862354	10019.27630229042	12749.19108682342	12504.723340696777	15429.419765166671	14979.326214124596	20342.45707076551	19524.084855134584	0.42105465985925894	0.39665411034657855	-59.4917208015504	-6809.842498561367	-57.435459397656814	-6574.468791168183
50.01145642642306	5321.576251154101	5573.805116244312	10043.801593996379	10002.34201183775	12731.359169875936	12487.507546995981	15411.369262050826	14961.901213875504	20323.80237084832	19506.090454094297	0.42160209263083365	0.3971616580308562	-59.568813535326626	-6859.751891787164	-57.51130705090327	-6622.816584026441
50.3128006096408	5306.102437036407	5558.516242094127	10026.170580343067	9985.29161815798	12713.397033770292	12470.165611509283	15393.178667629565	14944.340917290263	20304.988248193615	19487.94278510252	0.4221537385350464	0.39767309060878475	-59.64288295311417	-6909.665256503038	-57.58419913920443	-6671.165923949797
50.61596054315354	5290.5433704917195	5543.140697595712	10008.420385281926	9968.125103475899	12695.304669848507	12452.697531885386	15374.84800203646	14926.645348594155	20286.01477108478	19469.64191615183	0.422709636067251	0.3981884433008883	-59.713951076064404	-6959.581284632441	-57.6541571642083	-6719.515517087188
50.9209471677702	5274.899152770305	5527.678558669101	9990.550989560126	9950.842453083129	12677.082072870917	12435.103309154312	15356.377289356604	14908.814535890448	20266.88201274125	19451.187920015083	0.4232698241560966	0.3987077517206812	-59.78203986897279	-7009.498663798906	-57.72120257233837	-6767.864065236412
51.22777149022361	5259.169889611955	5512.129905323514	9972.562377067397	9933.443655350915	12658.729241027499	12417.382947738772	15337.766557640083	14890.848511174001	20247.590051336796	19432.580874263364	0.42383434216949856	0.3992310518800452	-59.84717124004601	-7059.416077375412	-57.78535675452804	-6816.210265882779
51.53644458356769	5243.355691290698	5496.494821696258	9954.45453484944	9915.928701742598	12640.246175948729	12399.536455465279	15319.015838915002	14872.747310344415	20228.13897001727	19413.820861283428	0.4244032299207115	0.3997583801946908	-59.9093670412949	-7109.332204607781	-57.84664104661715	-6864.5528123225085
51.84697758757708	5227.456672659941	5480.773396092051	9936.227453121235	9898.29758682593	12621.632882716249	12381.563843574897	15300.125169200262	14854.510973218956	20208.528856918165	19394.907968294916	0.4249765276744989	0.4002897734897139	-59.968649068378	-7159.245720683597	-57.905076729242865	-6912.89039373165
52.15938170914916	5211.47295319812	5464.965721022755	9917.881125280324	9880.550308285383	12602.88936987338	12363.465126734001	15281.094588518248	14836.139543545403	20188.759805182068	19375.84228736751	0.42555427615340624	0.4008252690052368	-60.025039060659765	-7209.155296818353	-57.96068502778871	-6961.221695234068
52.47366822270851	5195.404657054773	5449.071893247473	9899.415547919854	9862.686866934204	12584.015649435336	12345.240323044645	15261.924140907118	14817.633069014515	20168.83191297577	19356.623915437725	0.4261365165441357	0.4013649044021443	-60.078558701108705	-7259.059600332752	-58.01348711239916	-7009.5453979913145
52.789848470613855	5179.251913097175	5433.092013813109	9880.830720841686	9844.70726672647	12565.011736899336	12326.889454054877	15242.613874433082	14798.991601272495	20148.745283507345	19337.252954325744	0.4267232905040263	0.4019087177679147	-60.12922961665754	-7308.957294775639	-58.063504098263365	-7057.8601793148555
53.107933863567155	5163.014854957283	5417.02618809521	9862.126647069068	9826.611514768743	12545.877651254164	12308.412544768522	15223.163841202011	14780.21519593281	20128.50002504256	19317.729510751517	0.42731464016764265	0.4024567476225445	-60.177073377766646	-7358.847039970104	-58.11075704522955	-7106.164712703321
53.42793588102576	5146.6936210794465	5400.874525839452	9843.303332859694	9808.399621332033	12526.613414990074	12289.809623655285	15203.574097371536	14761.303912588477	20108.096250921903	19298.053696351537	0.427910608153472	0.4030090329245744	-60.22211149879513	-7408.727492137812	-58.15526695817971	-7154.457667978015
53.74986607161648	5130.288354768274	5384.637141203235	9824.36078771796	9790.071599862995	12507.219054107636	12271.080722659832	15183.844703161836	14742.25781482314	20087.534079576082	19278.225627694104	0.42851123757072984	0.4035656130772098	-60.264365438157256	-7458.597304017283	-58.19705478711694	-7202.737711377442
54.073736053552395	5113.79920423732	5368.3141527980215	9805.299024407748	9771.627466995587	12487.694598127102	12252.225877211415	15163.975722867233	14723.076970222852	20066.81363454261	19258.245426295663	0.4291165720262871	0.4041265279345475	-60.30385659764215	-7508.455124873668	-58.23614142661245	-7251.00350558199
54.399557515052166	5097.226322658127	5351.9056837319495	9786.118058964741	9753.067242562252	12468.040080097147	12233.245126232805	15143.967224866903	14703.761450387085	20045.935044481368	19238.113218636146	0.42972665563170176	0.4046918178079037	-60.34060632323599	-7558.299600690138	-58.272547716547706	-7299.253709893208
54.727342214761876	5080.569868209769	5335.411861652877	9766.81791070858	9734.390949604925	12448.255536603254	12214.138512148993	15123.819281635337	14684.311330939465	20024.898443189944	19217.8291361741	0.430341533010377	0.40526152347224653	-60.37463590459083	-7608.1293742028065	-58.30629444157603	-7347.48698026035
55.057101982179326	5063.830004129102	5318.83281879205	9747.398602255213	9715.598614386188	12428.341007776282	12194.906080895982	15103.531969753009	14664.726691538699	20003.703969619284	19197.393315362122	0.4309612493048364	0.4058356861727376	-60.40596657529386	-7657.943085031584	-58.33740233144272	-7395.701969417278
55.38884871808102	5047.006898761298	5302.16869200798	9727.860159528644	9696.690266399817	12408.296537300144	12175.547881928771	15083.105369915998	14645.00761588857	19982.351767888173	19176.805897661194	0.43158585018412	0.40641434763138334	-60.43461951299105	-7707.739369796123	-58.365892061105114	-7443.897326989099
55.722594394951685	5030.1007256111525	5285.419622831052	9708.20261177299	9677.665938381619	12388.122172419793	12156.063968229591	15062.539566946074	14625.154191748292	19960.841987298343	19156.06702955558	0.4322153818513087	0.40699755005379634	-60.46061583898336	-7757.516862166114	-58.39178425031423	-7492.071699538268
56.058351057416104	5013.111663394869	5268.585757508464	9688.425991564196	9658.525666319863	12367.817963948628	12136.454396315656	15041.834649800076	14605.166510942254	19939.1747823488	19135.176862567012	0.43284989105117105	0.4075853361360691	-60.48397661853596	-7807.274193006102	-58.41509946390579	-7540.22373070335
56.39613082267415	4996.039896092404	5251.667247049716	9668.530334821673	9639.26948946565	12347.383966275731	12116.71922624667	15020.990711579188	14585.044669369652	19917.35031275013	19114.135553268858	0.433489425077946	0.40817774907176974	-60.504722860860056	-7857.009990474675	-58.43585821187662	-7588.352061304729
56.7359458809379	4978.885613000373	5234.664247272565	9648.515680819748	9619.89745034304	12326.820237372733	12096.858521632006	15000.007849537731	14564.788767013655	19895.368743438263	19092.943263299723	0.43413403178325	0.4087748325590479	-60.522875519192894	-7906.722880145069	-58.45408094936647	-7636.455329447519
57.07780849587155	4961.649008785599	5217.576918849522	9628.382072199054	9600.409594759098	12306.126838800448	12076.872349637719	14978.886165091826	14544.398907950459	19873.23024458818	19071.600159377096	0.4347837595841258	0.4093766308078656	-60.53845549052858	-7956.411485077813	-58.46978807643245	-7684.532170598395
57.42173100503407	4944.330283539252	5200.405427354893	9608.129554977839	9580.805971813817	12285.303835715356	12056.760780993287	14957.625763827824	14523.875200358132	19850.934991627455	19050.10641331072	0.43543865747122495	0.40998318854735405	-60.551483615814504	-8006.074425959494	-58.482999938332796	-7732.581217723899
57.7677258203244	4926.929642831526	5183.1499433122735	9587.758178562972	9561.086633909743	12264.351296875506	12036.52388999792	14936.226755510124	14503.217756524848	19828.483165249094	19028.462202015395	0.43609877501712957	0.41059455103328496	-60.56198068012236	-8055.710321229417	-58.49373682550504	-7780.601101399865
58.115805428429454	4909.447297767005	5165.810642242654	9567.267995760967	9541.251636761537	12243.269294646327	12016.161754526727	14914.68925408896	14482.426692857136	19805.874951424437	19006.66770752379	0.43676416238482035	0.4112107640556819	-60.56996741214971	-8105.3177871396765	-58.50201897330044	-7828.590449881274
58.465982391274686	4891.883465040694	5148.387704713101	9546.659062788936	9521.301039405458	12222.057905006235	11995.674456036653	14893.013377707923	14461.50212988784	19783.11054141587	18984.723116999063	0.43743487033628636	0.41183187394655374	-60.57546448471476	-8154.895437929314	-58.50786656234777	-7876.547889264766
58.818269346477535	4874.238366994507	5130.881316385853	9525.931439285112	9501.234904208399	12200.717207551543	11975.062079571806	14871.19924871072	14440.444192283392	19760.190131788644	18962.628622746688	0.4381109502412854	0.4124579275877629	-60.57849251455991	-8204.441885911394	-58.511299718356895	-7924.472043575719
59.172679007803275	4856.512231674659	5113.2916680682065	9505.085188319663	9481.053296877139	12179.24728550158	11954.324713768952	14849.246993648265	14419.253008851367	19737.11392442321	18940.384422226736	0.43879245408625533	0.41308897241902975	-60.579072062271734	-8253.955741596408	-58.51233851214056	-7972.361534881871
59.52922416562417	4838.705292889474	5095.61895576277	9484.120376404968	9460.75628646706	12157.648225703007	11933.462450862215	14827.156743284779	14397.928712547133	19713.88212652649	18917.990718065106	0.4394794344833788	0.4137250564460739	-60.57722363239736	-8303.435613814741	-58.51100295964352	-8020.2149834218435
59.887917687380885	4820.817790268048	5077.863380718486	9463.037073506108	9440.343945391009	12135.920118634227	11912.475386687927	14804.928632604127	14376.471440480705	19690.494950643464	18895.447718065167	0.4401719446798068	0.41436622824889696	-60.57296767336811	-8352.880109837279	-58.50731302192071	-8068.03100770805
60.24877251804685	4802.849969319462	5060.02514948213	9441.835353050954	9419.816349427749	12114.063058409147	11891.363620688793	14782.562800815373	14354.881333922856	19666.952614667945	18872.75563521849	0.44087003856704193	0.41501253699020685	-60.56632457747037	-8402.287835493684	-58.50128860510449	-8115.808224654291
60.6118016805955	4784.802081492796	5042.1044739505405	9420.515291940379	9399.173577730471	12092.077142780923	11870.12725591806	14760.059391358367	14333.158538311296	19643.255341853535	18849.914687715875	0.44157377069048415	0.4156640324239911	-60.55731468092927	-8451.6573953107	-58.492949560515626	-8163.545249702409
60.97701827647021	4766.674384237717	5024.101571423339	9399.076970558062	9378.41571283486	12069.96247314501	11848.766399043025	14737.418551908562	14311.303203256079	19619.40336082363	18826.9250989574	0.4422831962591442	0.4163207649042374	-60.5459582638905	-8500.987392640673	-58.482315684570494	-8211.240696945693
61.34443548605718	4748.46714106591	5006.016664656444	9377.520472780441	9357.542840667285	12047.719154542248	11827.281160348575	14714.64043438194	14289.315482545131	19595.3969055818	18803.787097562832	0.44299837115553026	0.4169827853938069	-60.532275550265695	-8550.27642976772	-58.46940671876655	-8258.893179240637
61.71406656916102	4730.180621613133	4987.849981916097	9355.845885986317	9336.555050552593	12025.347295661346	11805.671653740099	14691.725194939187	14267.19553414908	19571.23621552127	18780.50091738123	0.44371935194570344	0.4176501454734626	-60.516286707821564	-8599.52310805535	-58.4542423496805	-8306.501308339182
62.085924865483435	4711.815101702089	4969.601757033678	9334.05330106654	9315.452435221909	12002.847008841198	11783.937996746326	14668.672993989829	14244.943520226032	19546.921535434474	18757.066797500596	0.44444619588951284	0.4183228973510561	-60.49801184813077	-8648.726028072648	-58.436842208926464	-8354.063695012126
62.46002379510434	4693.370863405973	4951.2722294610985	9312.142812433369	9294.23509082011	11980.218410072723	11762.080310521622	14645.48399619572	14222.559607125755	19522.453115522014	18733.48498225689	0.44517896095101134	0.4190010938708754	-60.47747102661924	-8697.88378973538	-58.41722587329059	-8401.578949198592
62.83637685896657	4674.848195112826	4932.86164432693	9290.114518029866	9272.90311691325	11957.46161900043	11740.098719848034	14622.15837047437	14200.043965393686	19497.831211401426	18709.755721242982	0.44591770580905526	0.4196847885231593	-60.454684242458825	-8746.994992433116	-58.395412864563696	-8449.045680115
63.21499763936286	4656.24739159062	4914.37025249322	9267.968519339056	9251.456616495738	11934.57675892359	11717.993353136999	14598.696290001737	14177.396769774461	19473.056084115466	18685.879269317065	0.4466624898680926	0.42037403545377594	-60.429671438630976	-8796.05823517451	-58.37142264962495	-8496.462496401742
63.59589980042612	4637.56875405316	4895.7983106130305	9245.70492139303	9229.895695997368	11911.563956797056	11695.764342430652	14575.097932214734	14154.618199215154	19448.12800014017	18661.855886610894	0.4474133732691425	0.42106888947407733	-60.40245250177395	-8845.07211670978	-58.345274640303614	-8543.828006242868
63.979097088622495	4618.8125902268	4877.146081188727	9223.323832781984	9208.220465290256	11888.423343231794	11673.411823402903	14551.363478813404	14131.70843686822	19423.04723139262	18637.685838537698	0.4481704169009703	0.4217694060709257	-60.37304726227194	-8894.035235686693	-58.31698819348276	-8591.14081751462
64.36460333324754	4599.9792144178655	4858.413832630949	9200.825365662977	9186.431037695458	11865.15505249489	11650.93593535996	14527.493115762492	14108.667670093837	19397.814055238086	18613.369395799575	0.44893368241146375	0.4224756414168974	-60.341475494182305	-8942.946190785617	-58.28658261108103	-8638.39953792654
64.75243244692527	4581.068947581032	4839.601839318394	9178.209635768762	9164.527529989557	11841.75922250937	11628.336821240677	14503.487033292884	14085.496090462164	19372.428754497156	18588.906834394773	0.44970323221921155	0.4231876523806754	-60.307756915273785	-8991.803580874112	-58.25407713997629	-8685.602775155567
65.14259842611021	4562.082117388391	4820.710381658319	9155.47676241632	9142.51006241096	11818.235994853401	11605.61462761638	14479.345425902322	14062.193893754918	19346.8916174521	18564.298435624343	0.45047912952528935	0.4239054965376175	-60.271911186873695	-9040.606005130336	-58.219490971976484	-8732.749136978295
65.53511535159264	4543.019058299516	4801.73974614791	9132.62686851551	9120.378758666211	11794.585514759465	11582.769504690516	14455.068492356157	14038.761279966915	19321.202937853384	18539.544486098894	0.4512614383252611	0.42462923218052245	-60.23395791386247	-9089.352063201368	-58.18284324381966	-8779.837231426034
65.92999738900669	4523.880111632208	4782.6902254363185	9109.66008057736	9098.133745935887	11770.807931112744	11559.801606297671	14430.656435687182	14015.198453306839	19295.363014925242	18514.645277744425	0.45205022342139317	0.4253589183305863	-60.19391664479008	-9138.040355365723	-58.14415303723217	-8826.865666935686
66.32725878934137	4504.665625634283	4763.562118387645	9086.576528722475	9075.77515488056	11746.903396449441	11536.711089902452	14406.109463195447	13991.505622197934	19269.372153371332	18489.601107808256	0.4528455504350898	0.4260946147485555	-60.15180687161774	-9186.669482660014	-58.10343937872494	-8873.83305247454
66.72691388945532	4485.3759555560955	4744.355730144648	9063.376346689178	9053.30311964645	11722.872066954515	11513.498116597828	14381.427786447448	13967.682999278102	19243.23066337973	18464.412278864394	0.4536474858195605	0.4268363819460825	-60.107648029859774	-9235.238047047518	-58.06072123976446	-8920.737997713033
67.12897711259382	4466.011463724035	4725.0713721933325	9040.059671841651	9030.717777870945	11698.71410245908	11490.162851103109	14356.611621274882	13943.730801399646	19216.938860627644	18439.079098818493	0.4544560968727056	0.4275842811972878	-60.06145949843449	-9283.744651563931	-58.01601753660725	-8967.579113157932
67.53346296890952	4446.572519614923	4705.709362428416	9016.626645177957	9008.019270688023	11674.429666437436	11466.705461761614	14331.661187773114	13919.649249628674	19190.49706628577	18413.601880912633	0.45527145175024986	0.42833837455052975	-60.01326059969688	-9332.187900477555	-57.969347130338065	-9014.35501031205
67.94038605598601	4427.059499931279	4686.270025219613	8993.077411337936	8985.207742733408	11650.018926003595	11443.126120537805	14306.576710299008	13895.438569243954	19163.905607022145	18387.98094372948	0.45609361947910654	0.4290987248403913	-59.963070599254934	-9380.566399429925	-57.92072882672801	-9061.064301814884
68.3497610593647	4407.472788677615	4666.753691478884	8969.412118611124	8962.28334214972	11625.482051907593	11419.425003014228	14281.358417468573	13871.098989735552	19137.16481500584	18362.21661119638	0.4569226699709907	0.4298653956998815	-59.91090870613334	-9428.878755624872	-57.8701813764128	-9107.705601623747
68.7616027530747	4387.812777237518	4647.1606987284595	8945.630918944364	8939.246220591209	11600.819218531029	11395.602288387687	14256.006542153735	13846.630744802695	19110.27502790976	18336.309212588618	0.4577586740362811	0.43063845157286634	-59.85679407270072	-9477.123577982187	-57.817723474783634	-9154.277525163721
69.17592600016614	4368.0798644518445	4627.491391169912	8921.73396794958	8916.096533228616	11576.030603882564	11371.658159465405	14230.5213214791	13822.034072351573	19083.2365889136	18310.25908253272	0.45860170339813805	0.43141795772672	-59.80074579438224	-9525.299477268476	-57.76337376176707	-9200.778689459432
69.59274575324658	4348.274456697794	4607.7461197541	8897.721424911355	8892.83443875373	11551.116389592788	11347.59280266053	14204.902996818015	13797.309214492514	19056.049846706064	18284.066561009182	0.45945183070688067	0.4322039802652146	-59.74278290977236	-9573.40506628016	-57.70715082193783	-9247.207713311538
70.01207705502031	4328.396967969032	4587.925242252093	8873.593452794505	8869.460099383865	11526.076760908769	11323.406407987359	14179.151813788292	13772.456417536827	19028.715155486887	18257.731993354897	0.460309129554632	0.43299658614164577	-59.68292440066034	-9621.438960027881	-57.64907318454971	-9293.563217480201
70.43393503883172	4308.447819956682	4568.029123326968	8849.35021825142	8845.973680866036	11500.911906687952	11299.099169055893	14153.268022247166	13747.475931992938	19001.232874968	18231.2557302649	0.4611736744902323	0.43379584317219966	-59.62118919197019	-9669.399775894824	-57.58915932349373	-9339.84382483922
70.85833492921113	4288.427442131467	4548.058134606714	8824.991891629543	8822.375352481167	11475.622019391858	11274.67128306623	14127.251876286113	13722.36801256234	18973.603370374727	18204.638127793984	0.46204554103443357	0.43460182004956716	-59.55759615145689	-9717.286133774556	-57.527427657028966	-9386.048160512
71.2852920424243	4268.336271826803	4528.0126547580785	8800.518646978751	8798.66528704813	11450.207295079308	11250.122950802463	14101.103634225106	13697.132918135107	18945.827012446523	18177.87954735801	0.4629248056953751	0.435414586356816	-59.49216408993561	-9765.096656281035	-57.463896547982586	-9432.17485207552
71.71482178702524	4248.174754322894	4507.8930695614	8775.93066205855	8774.843660927512	11424.667933398998	11225.454376625961	14074.82355860615	13671.770911784628	18917.904177436867	18150.98035573433	0.4638115459843483	0.4362342125815122	-59.42491176105432	-9812.829968897626	-57.39858430358072	-9478.222529712133
72.14693966441222	4227.943342931971	4487.699771986536	8751.22811834545	8750.910654025438	11399.004137581946	11200.665768468501	14048.411916186671	13646.282260762293	18889.835247113282	18123.94092506242	0.46470584043185587	0.4370607701301146	-59.35585786133743	-9860.484700167086	-57.331509175521205	-9524.189826395363
72.58166126938723	4207.642499084426	4467.433162269755	8726.411201040028	8726.866449797026	11373.216114433086	11175.757337824574	14021.868977932001	13620.667236491216	18861.620608756282	18096.761632843383	0.4656077686039762	0.4378943313426306	-59.2850210300694	-9908.059481856413	-57.2626893598208	-9570.0753780487
73.01900229071879	4187.272692416222	4447.093647991811	8701.48009907429	8702.711235250006	11347.304074322852	11150.729299743678	13995.19501900782	13594.926114560045	18833.26065515861	18069.44286193981	0.4665174111190311	0.43873496950755464	-59.212419849211074	-9955.552949136589	-57.192142996776965	-9615.877823724877
73.45897851170821	4166.834400857158	4426.681644156955	8676.435005118641	8678.445200947892	11321.268231177824	11125.581872821695	13968.390318771528	13569.059174715665	18804.755784623172	18041.985000574383	0.4674348496645707	0.4395827588770784	-59.13807284334871	-10002.963740758598	-57.11988817096608	-9661.595805785153
73.90160581075892	4146.32811072046	4406.197573273221	8651.276115589246	8654.068541013363	11295.108802471415	11100.315279192264	13941.455160763719	13543.066700856036	18776.106400961464	18014.3884423289	0.4683601670146781	0.44043777468259715	-59.0619984796067	-10050.290499234106	-57.04594291112517	-9707.22797006974
74.34690016194996	4125.754316793238	4385.641865433647	8626.003630654968	8629.581453131223	11268.826009213559	11074.92974451725	13914.389832698516	13516.948981021964	18747.312913490587	17986.65358614205	0.46929344704760595	0.44130009315050317	-58.98421516764938	-10097.531871028244	-56.970325190188305	-9752.772966093384
74.79487763561212	4105.113522428265	4365.014958398761	8600.617754244653	8604.984138551474	11242.420075940368	11049.425497977089	13887.194626453867	13490.706307388788	18718.375737030583	17958.780836307396	0.47023477476374415	0.44216979151828156	-58.904741259582806	-10144.686506740749	-56.893052925244774	-9798.229447226971
75.24555439890803	4084.406239636719	4344.317297680155	8575.118694054137	8580.276802092107	11215.891230702931	11023.802772260335	13859.869838060815	13464.338976257175	18689.295291900613	17930.77060247032	0.4711842363039274	0.44304694805090694	-58.82359504978194	-10191.753061276395	-56.81414397732624	-9843.596070859116
75.6989467164156	4063.6329891822043	4323.549336625284	8549.506661553576	8555.459652142026	11189.239705056047	10998.06180355314	13832.415767692859	13437.847288043915	18660.072003915448	17902.623299625244	0.4721419189681057	0.4439316420575612	-58.7407947748452	-10238.730194033124	-56.73361615144313	-9888.871498591267
76.15507095071504	4042.7943006758037	4302.711536503381	8523.781871994499	8530.5329006636	11162.46573404603	10972.202831527798	13804.832719654076	13411.231547271602	18630.706304380645	17874.3393481116	0.4731079112343548	0.44482395390866103	-58.65635861361989	-10285.616569110658	-56.651487196577364	-9934.054396443069
76.61394356297929	4021.8907126723643	4281.80436659265	8497.944544417138	8505.496763195373	11135.569556198383	10946.22609933115	13777.121002367161	13384.49206255828	18601.19863008794	17845.919173609997	0.47408230277826063	0.4457239650532186	-58.57030468702578	-10332.410855488386	-56.567774805578665	-9979.143435024656
77.07558111356816	4000.922772767895	4260.828304268599	8471.994901657594	8480.35145885447	11108.551413504667	10920.131853572217	13749.28092836066	13357.629146606147	18571.54942330958	17817.36320713741	0.47506518449268453	0.44663175803653066	-58.48265105808787	-10379.111727233045	-56.4824966151773	-10024.137289747596
77.54000026262605	3979.891037698171	4239.783835093672	8445.933170355214	8455.097210339074	11081.411551409068	10893.920344309508	13721.312814255665	13330.643116189975	18541.759131792496	17788.671885042182	0.4760566485078929	0.447547416518211	-58.39341573159072	-10425.717863646802	-56.395670205689385	-10069.034640974598
78.00721777068286	3958.7960734385774	4218.671452908172	8419.759580960066	8429.734243930903	11054.150218794533	10867.5918250379	13693.216980752164	13303.53429214506	18511.828208752126	17759.84564899873	0.4770567882120905	0.44847102529056926	-58.30261665413309	-10472.227949490305	-56.307313101093314	-10113.834174238844
78.47725049925933	3937.638455305041	4197.491659922377	8393.474367740333	8404.262789497421	11026.767667968144	10841.146552674765	13664.99375261439	13276.302999354324	18481.757112865307	17730.8849460013	0.4780656982723403	0.44940267029734565	-58.21027171422611	-10518.640675208997	-56.21744276913887	-10158.534580472158
78.95011541147531	3916.4187680562145	4176.2449668099425	8367.077768789846	8378.683080494071	10999.264154646067	10814.58478754566	13636.643458655872	13248.949566734958	18451.546308262772	17701.79022835746	0.47908347465590884	0.45034243865280943	-58.1163987419568	-10564.954737092368	-56.12607662105984	-10203.134556163335
79.42582957266194	3895.137605996912	4154.931892802713	8340.570026035852	8352.995353966562	10971.639937938126	10787.90679336966	13608.16643172378	13221.47432722466	18421.196264521423	17672.561953681245	0.4801102146519998	0.45129041866122777	-58.021015508831624	-10611.168837456498	-56.03323201141029	-10247.632803542772
79.90441015097758	3873.795573082732	4133.552965786804	8313.95138524678	8327.19985055309	10943.895280331775	10761.11283724406	13579.563008682826	13193.877617767208	18390.707456655924	17643.20058488575	0.4811460168939421	0.45224669983671345	-57.92413972796021	-10657.281684904592	-55.9389262383138	-10292.028030841844
80.38587441802741	3852.393283025835	4112.108722399938	8287.22209604007	8301.296814486319	10916.030447675324	10734.203189628355	13550.833530398057	13166.159779297192	18360.080365109392	17613.706590174843	0.4821909813817828	0.4532113729234621	-57.82578905376067	-10703.291994481348	-55.843176543174195	-10336.318952453788
80.87023974948666	3830.931359402122	4090.59970813034	8260.382411890378	8275.286493595713	10888.045709161099	10707.178124328115	13521.97834171783	13138.321156724698	18329.315475744326	17584.080443035098	0.4832452095053564	0.4541845299163868	-57.72598108173224	-10749.198487866903	-55.74600011048642	-10380.504289122764
81.35752362572781	3809.4104357594806	4069.0264774168254	8233.432590137725	8249.169139309583	10859.941337307655	10680.037918477965	13492.99779145549	13110.36209891892	18298.413279832363	17554.322622226573	0.48430880406778426	0.45516626408215194	-57.62473334870265	-10794.999893638771	-55.64741406810026	-10424.582768210443
81.8477436324513	3787.831155727337	4047.3895937503453	8206.372891995854	8222.945006657157	10831.717607941579	10652.782852524078	13463.89223237044	13082.282958691287	18267.374274043632	17524.433611773286	0.48538186930943317	0.456156669980629	-57.52206333239701	-10840.694947420852	-55.54743548683837	-10468.553123848978
82.34091746132043	3766.1941731275097	4025.6896297769977	8179.203582560932	8196.614354270863	10803.37480017891	10625.41321020635	13434.662021149159	13054.084092778234	18236.19896043587	17494.413900953426	0.4864645109323796	0.4571558434867717	-57.41798845138692	-10886.28239210369	-55.44608138046715	-10512.414097160334
82.83706291059936	3744.500152086225	4003.9271674023767	8151.924930820275	8170.1774443884115	10774.913196405816	10597.92927853976	13405.307518384912	13025.765861823023	18204.887846442634	17464.263984288667	0.48755683612532547	0.4581638818129235	-57.31252606520684	-10931.760978095233	-55.34336870584593	-10556.16443651286
83.33619788579601	3722.749767147386	3982.102797897358	8124.537209661296	8143.634542854953	10746.33308225869	10570.3313477952	13375.829088556997	12997.328630356978	18173.441444860917	17433.98436153298	0.4886589535890294	0.4591808835315676	-57.2056934738539	-10977.129463457037	-55.23931436245584	-10599.80289766076
83.83834040030794	3700.94370338721	3960.2171220054847	8097.040695880976	8116.985919125532	10717.634746604093	10542.619711480083	13346.227100009733	12968.772766780552	18141.860273838873	17403.5755376615	0.48977097356223803	0.46020694859853534	-57.09750791789338	-11022.386614161544	-55.13393519255624	-10643.328244004399
84.34350857607244	3679.0826565299562	3938.2707500516053	8069.435670195167	8090.231846267191	10688.81848151756	10514.794666317866	13316.501924930013	12940.098643343008	18110.14485686193	17373.038022857887	0.4908930078481309	0.4612421783766675	-56.987986578395066	-11067.53120431793	-55.02724798112831	-10686.739246816607
84.85172064422062	3657.167333065021	3916.264302052175	8041.722417248526	8063.37260096151	10659.884582262324	10486.856512227434	13286.653939324888	12911.306636122092	18078.295722739254	17342.372332501993	0.4920251698413081	0.462286675659956	-56.87714657662036	-11112.562016340904	-54.919269455633184	-10730.034685426159
85.36299494573534	3635.1984503652357	3894.1984078269434	8013.901225624561	8036.40846350702	10630.833347267257	10458.805552301681	13256.683522998122	12882.39712500272	18046.313405589106	17311.57898715653	0.4931675745553157	0.4633405446981695	-56.76500497396046	-11157.477841189131	-54.81001628595732	-10773.213347451994
85.87734993211305	3613.176736806432	3872.073707112235	7985.972387856097	8009.339717821868	10601.665078104348	10430.642092785674	13226.591059526045	12853.370493655188	18014.19844482391	17280.658512553386	0.49432033865071	0.464403891221968	-56.65157877182173	-11202.277478578966	-54.69950508435795	-10816.274029025575
86.39480416602983	3591.102931888232	3849.89084967568	7957.9362004360055	7982.16665144647	10572.380079465524	10402.36644305407	13196.376936232804	12824.227129512537	17981.9513851345	17249.611439579247	0.4954835804637117	0.46547682246852945	-56.536884911469315	-11246.959737195633	-54.5877524053285	-10859.215535011142
86.91537632201124	3568.9777863560857	3827.650495432527	7929.792963828364	7954.889555546398	10542.978659139028	10373.978915588128	13166.041544164931	12794.967423747454	17949.57277647404	17218.43830426081	0.4966574200354282	0.46655944720769266	-56.420940273888846	-11291.523434916046	-54.474774745503964	-10902.036679227836
87.43908518710603	3546.802062324542	3805.353314563491	7901.5429824799485	7927.508724915377	10513.461127985089	10345.47982595198	13135.585278065024	12765.591771248293	17917.063174041054	17187.139647749245	0.4978419791416666	0.46765187576862555	-56.303761679642776	-11335.967399024637	-54.36058854357361	-10944.736284682294
87.9659496615646	3524.5765334017383	3782.9999876341326	7873.186564832177	7900.024457978443	10483.827799911163	10316.869492768417	13105.008536344894	12736.100570594555	17884.42313826211	17155.716016304264	0.49903738132336073	0.46875422006704137	-56.18536588857933	-11380.290466402657	-54.24521018001906	-10987.313183759805
88.4959887595208	3502.3019848151293	3760.591205715878	7844.724023333547	7872.437056795402	10454.078991846596	10288.148237694151	13074.31172105795	12706.494224031736	17851.65323477395	17124.167961277697	0.5002437519176095	0.4698665936329641	-56.065769599952546	-11424.491483805701	-54.12865597729251	-11029.76621851162
89.0292216096782	3479.979213538321	3738.127670508472	7816.155674452295	7844.746827064216	10424.215023716457	10259.316385394133	13043.495237870651	12676.77313744507	17818.754034404454	17092.496039095906	0.5014612180893692	0.47098911163906193	-55.944989452080335	-11468.569308042992	-54.01094219949118	-11072.09424084262
89.56566745600044	3457.609028419259	3715.6100944641958	7787.481838689912	7816.954078125003	10394.23621841524	10230.374263515812	13012.559496033478	12646.937720333213	17785.72611315386	17060.700811242546	0.5026899088637614	0.4721218909295619	-55.823042022107984	-11512.522806186462	-53.89208505218994	-11114.296112730866
90.1053456584057	3435.1922503094374	3693.039200913516	7758.702840594864	7789.059122963963	10364.14290177961	10201.322202662317	12981.504908350942	12616.988385780616	17752.57005217463	17028.782844239922	0.5039299551590782	0.4732650500497545	-55.69994382593541	-11556.350855808705	-53.77210068243585	-11156.370706479764
90.6482756934654	3412.72971219438	3670.415724192465	7729.819008777095	7761.062278217808	10333.935402560868	10172.160536365394	12950.331891151198	12586.92555042964	17719.28643775122	16996.742709630333	0.5051814898204607	0.4744187092761079	-55.57571131818622	-11600.052345232107	-53.65100517871542	-11198.316904969746
91.19447715510712	3390.2222593251126	3647.740409771431	7700.830675922778	7732.963864178161	10303.614052396388	10142.88960105728	12919.040864254002	12556.749634451366	17685.875861278535	16964.580983956108	0.5064446476542458	0.4755829906470026	-55.45036089178939	-11643.626173707657	-53.52881457061994	-11240.133601854788
91.74396975532183	3367.670749350967	3625.014014385807	7671.7381788101475	7704.764204796733	10273.179185781155	10113.509736042613	12887.632250939228	12526.461061516444	17652.3389192407	16932.298248740037	0.5077195654630717	0.4767580179941001	-55.323908877777285	-11687.071251619374	-53.40554482869811	-11281.81970178173
92.29677332487483	3345.076052453317	3602.2373061680473	7642.54185832559	7676.46362769046	10242.631140038144	10084.021283469165	12856.106477913367	12496.06025876454	17618.676213188453	16899.89509046433	0.5090063820816613	0.47794391697436145	-55.19637154539305	-11730.38650078373	-53.28121186461976	-11323.374120698776
92.85290781402206	3322.439051480393	3579.41106478136	7613.242059480472	7648.06246414707	10211.970255288288	10054.42458829814	12824.463975275878	12465.54765677322	17584.888349715988	16867.372100549237	0.5103052384133967	0.4791408151027349	-55.06776510162126	-11773.57085459889	-53.1558315307193	-11364.795786018018
93.41239329322968	3299.7606420832585	3556.5360815551085	7583.839131428879	7619.561049131226	10181.196874420055	10024.71999827404	12792.705176484607	12434.923689526324	17550.975940437547	16834.72987533132	0.5116162774676173	0.48034884178552223	-54.93810569107518	-11816.623258295935	-53.029419620001136	-11406.083636887372
93.97524995389855	3277.041732852662	3533.613159621685	7554.333427485819	7590.959721290832	10150.311343058149	9994.907863893584	12760.830518320327	12404.188794381113	17516.939601962855	16801.96901604058	0.5129396443977315	0.4815681283544373	-54.80740939578027	-11859.542669150745	-52.901991865941454	-11447.236624413636
94.54149810909283	3254.2832454569975	3510.643114055108	7524.725305146486	7562.258822964034	10119.31400953195	9964.988538374375	12728.840440850647	12373.343412035154	17482.779955872382	16769.09012877761	0.5142754865401066	0.4827988081013859	-54.67569223495957	-11902.328056705184	-52.773563942335386	-11488.253711901372
95.11115819427312	3231.4861147811093	3487.626772011104	7495.015126106098	7533.458700186451	10088.205224843075	9934.962377622589	12696.735387392777	12342.387986491956	17448.497628691497	16736.093824489453	0.5156239534537812	0.4840410163139712	-54.54297016491728	-11944.978403011337	-52.6441514632661	-11529.133875120664
95.68425076803395	3208.6512890660692	3464.5649728688354	7465.203256280725	7504.55970269906	10056.985342632537	9904.829740200243	12664.515804475654	12311.322965026044	17414.09325186415	16702.980718945186	0.5169851969610155	0.4852948903117447	-54.4092590786604	-11987.492702818243	-52.51376998277374	-11569.876102504786
96.26079651284576	3185.7797300498	3441.4585683742075	7435.290065829019	7475.562183956588	10025.654719147331	9874.590987291846	12632.182141801364	12280.148798147306	17379.567461726016	16669.751432710913	0.5183593711887111	0.4865605694832327	-54.27457480574594	-12029.869963807287	-52.38243499475175	-11610.479395409347
96.84081623580131	3162.872413108536	3418.3084227847125	7405.275929174828	7446.466501136433	9994.213713206365	9844.246482670318	12599.734852205316	12248.865939564299	17344.92089947664	16636.406591123854	0.51974663261068	0.48783819532373013	-54.1389331120663	-12072.109206812223	-52.25016193282863	-11650.942768354667
97.42433086936633	3139.930327399079	3395.1154130158784	7375.161225030876	7417.273015148243	9962.662686165913	9813.796592662391	12567.174391615968	12217.474846146893	17310.154211151228	16602.946824266037	0.5211471400908401	0.48912791147390194	-54.002349699570914	-12114.20946603641	-52.11696617014786	-11691.265249265125
98.01136147213543	3116.954476001729	3371.8804287891635	7344.946336423373	7387.98209064403	9931.002001884397	9783.241686113262	12534.50121901341	12185.975977888083	17275.26804759146	16569.3727669371	0.5225610549273199	0.49042986375922043	-53.864840206038934	-12156.169789266307	-51.98286301920416	-11731.445879704319
98.60192922959182	3093.9458760639604	3348.6043727814863	7314.631650717807	7358.594096029079	9899.232026686706	9752.58213435075	12501.715796387225	12154.369797864927	17240.263064415787	16535.685058626623	0.5239885408975049	0.49174420023022064	-53.72642020476269	-12197.989238081267	-51.84786773161795	-11771.483715112088
99.1960554548718	3070.9055589446843	3325.288160776163	7284.217559645829	7329.109403473485	9867.353129327932	9721.818311148756	12468.818588693264	12122.65677219867	17205.139921989037	16501.88434348576	0.5254297643040328	0.4930710712036303	-53.58710520442037	-12239.666888091946	-51.71199549805078	-11811.377825066214
99.79376158953411	3047.8345703590435	3301.9327218153435	7253.704459333236	7299.528388924403	9835.365680956409	9690.950592690026	12435.810063809835	12090.83737001388	17169.899285391082	16467.97127029795	0.5268848940218237	0.49441062930437457	-53.4469106487104	-12281.201829138445	-51.57526144794883	-11851.127293507801
100.39506920433367	3024.7339705237655	3278.538998353927	7223.092750329332	7269.851432119188	9803.270055076424	9659.979357528433	12402.69069249255	12058.912063396965	17134.54182438507	16433.946492449315	0.5283541015460518	0.49576302950849044	-53.305851916014944	-12322.593165481929	-51.43768064926826	-11890.731218965724
101.00000000000001	3001.604834302891	3255.107946414884	7192.382837637503	7240.07891659932	9771.066627510261	9628.904986550584	12369.460948328891	12026.881327353667	17099.06821338487	16399.810667898255	0.5298375610412295	0.49712842918695677	-53.23489529193114	-12343.25282141965	-51.36847255993913	-11910.496684185093
