# Supplementary material for: White matter micro- and macrostructure brain charts for the human lifespan
Source: Nature. 2026 May 13;655(8124):979–89. doi: 10.1038/s41586-026-10454-2 (PMC13391363; doi:10.1038/s41586-026-10454-2)
Supplement: Supplementary file 12 — Centiles trajectories of brain charts. SDT.T9.1–5 contain the brain charts for the global metrics; SDT.T9.6–509 contain the brain charts for the tract-specific metrics (unnormalized); and SDT.T9.510–1157 contain the brain charts for the tract-specific macrostructural metrics (normalized). Included in each table are the male and female centile trajectories for the 2.5th, 25th, 50th, 75th and 97.5th percentiles; the interquartile range normalized by the 50th centile; and the derivatives of the 50th centiles with respect to both age and log(age). Charts are sampled in logarithmically spaced intervals. Age is reported in years, while centile trajectory values are reported in metric-specific units: diffusivities in mm2 s−1, volume in mm3, surface area in mm2, average length in mm, and FA is dimensionless (unitless). [file 41586_2026_10454_MOESM12_ESM.zip › plotted_curves/SDT.T9.265-SLF_III_right_ad-mean_curve_metrics.csv]

ages	male_0.025th_percentile	female_0.025th_percentile	male_0.25th_percentile	female_0.25th_percentile	male_0.5th_percentile	female_0.5th_percentile	male_0.75th_percentile	female_0.75th_percentile	male_0.975th_percentile	female_0.975th_percentile	male_normalized_quantile_range	fwmale_normalized_quantile_range	male_median_centile_d_age	male_median_centile_d_log_age	female_median_centile_d_age	female_median_centile_d_log_age
0.25	0.0013280135324579257	0.0013194044401893775	0.0014173325852445422	0.001407059191858299	0.0014677397471785242	0.0014564840256901532	0.0015207955799091302	0.0015084733847889945	0.0016299000110249486	0.0016152833332882181	0.07049137618809992	0.0696294577502424	-0.0003663664837491506	-0.0002115322466137411	-0.0003635230057447107	-0.00020989048265018003
0.25150637576242696	0.001327590120319976	0.0013189829363858103	0.0014168283904157654	0.0014065583570144933	0.0014671878615872388	0.0014559364234452148	0.001520191909643841	0.0015078750515055443	0.0016291848963346028	0.0016145759873327763	0.07045009158967178	0.06958868042555254	-0.0003654640086682148	-0.00021164375169613336	-0.0003626275602306994	-0.00021000113698615985
0.2530218281966045	0.0013271661987104486	0.001318560926131668	0.0014163236386022541	0.001406056969136605	0.0014666353941645844	0.0014553882438080857	0.0015195876330347487	0.0015072761167947816	0.001628469130508685	0.0016138679959914275	0.07040877019834585	0.0695478667556997	-0.00036365672295946005	-0.00021186608391804418	-0.0003608343516918744	-0.00021022177301172063
0.25454641199404576	0.0013267417701602086	0.0013181384119486175	0.0014158183329639011	0.001405555031364181	0.0014660823484480537	0.0014548394902886216	0.0015189827540338645	0.0015066765845726097	0.0016277527184046995	0.0016131593640655911	0.07036741229383864	0.06950701701695457	-0.0003618556624127023	-0.00021208706007141975	-0.00035904731951191815	-0.0002104410635612175
0.2560801821758082	0.0013263168372024273	0.0013177153963606116	0.001415312476662107	0.0014050525468382743	0.0014655287279760935	0.0014542901663976355	0.001518377276593466	0.001506076458755223	0.0016270356648787193	0.0016124500963553086	0.07032601815570837	0.06946613148543179	-0.0003600608305678876	-0.0002123066798138673	-0.0003572664672032433	-0.00021065900829297934
0.25762319409447826	0.0013258914023724904	0.0013172918818937821	0.0014148060728596844	0.001404549518701324	0.001464974536287983	0.0014537402756467646	0.0015177712046659708	0.0015054757432589527	0.001626317974785215	0.0016117401976590727	0.07028458806334202	0.06942521043707543	-0.0003582722307032271	-0.0002125249428510667	-0.0003554917980218564	-0.0002108756069150175
0.2591755034361701	0.0013254654682079035	0.0013168678710763636	0.0014142991247207274	0.0014040459500970443	0.0014644197769237046	0.0014531898215483468	0.0015171645422037915	0.0015048744420001492	0.001625599652976888	0.0016110296727736635	0.07024312229595309	0.0693842541476612	-0.00035648986583664	-0.0002127418489352162	-0.0003537233149635277	-0.0002110908591801408
0.2607371662225343	0.0013250390372482126	0.0013164433664385928	0.0014137916354105197	0.0014035418441703184	0.0014638644534238307	0.0014526388076153086	0.0015165572931592078	0.0015042725588950332	0.001624880704304516	0.0016103185264939883	0.0702016211325643	0.06934326289277447	-0.0003547137387270305	-0.00021295739786586498	-0.0003519610207676771	-0.0002113047648883426
0.2623082388127803	0.0013246121120349052	0.001316018370512629	0.0014132836080954139	0.0014030372040670903	0.0014633085693293902	0.0014520872373610313	0.0015159494614842212	0.001503670097859567	0.0016241611336167687	0.0016096067636129118	0.07016008485199907	0.06930223694780427	-0.00035294385187656374	-0.00021317158948891413	-0.00035020491792076003	-0.00021151732388718925
0.2638887779057103	0.001324184695111328	0.0013155928858324625	0.0014127750459427247	0.0014025320329342534	0.0014627521281817587	0.001451535114299237	0.0015153410511304305	0.001503067062809319	0.0016234409457600687	0.001608894388921103	0.07011851373287573	0.06926117658793347	-0.00035118020753244217	-0.00021338442369694954	-0.00034845500865327006	-0.0002117285360683785
0.26547884054176485	0.0013237567890225948	0.0013151669149338236	0.0014122659521206215	0.0014020263339195405	0.0014621951335225263	0.0014509824419438725	0.001514732066048889	0.0015024634576593398	0.0016227201455784102	0.0016081814072068739	0.07007690805359182	0.0692200820881363	-0.0003494228076874051	-0.00021359590042868692	-0.00034671129494373565	-0.00021193840136979336
0.2670784841050822	0.0013233283963155031	0.0013147404603541034	0.0014117563297980232	0.0014015201101714246	0.0014616375888933878	0.0014504292238089838	0.0015141225101899809	0.0015018592863240167	0.0016219987379132107	0.0016074678232560172	0.07003526809231798	0.06917895372315419	-0.00034767165408111644	-0.00021380601966747292	-0.00034497377852177324	-0.00021214691977505806
0.26868776632556873	0.0013228995195384446	0.0013143135246322596	0.001411246182144484	0.0014010133648390056	0.00146107949783602	0.0014498754634086025	0.0015135123875032789	0.0015012545527169558	0.0016212767276031477	0.001606753641851655	0.06999359412698593	0.0691377917674991	-0.0003459267482027739	-0.00021401478144311703	-0.00034324246086697707	-0.0002123540913125388
0.2703067452809827	0.0013224701612413194	0.0013138861103087329	0.0014107355123300937	0.001400506101071908	0.0014605208638919635	0.0014493211642566273	0.001512901701937429	0.001500649260750844	0.0016205541194840036	0.0016060388677740774	0.06995188643528527	0.06909659649543629	-0.0003441880912929407	-0.00021422218583000419	-0.0003415173432116392	-0.0002125599160551217
0.2719354793990299	0.0013220403239754513	0.0013134582199253654	0.001410224323525369	0.0013999983220201778	0.0014599616906025052	0.0014487663298667095	0.0015122904574400053	0.001500043414337329	0.0016198309183885061	0.001605323505800592	0.06991014529464464	0.06905536818097886	-0.0003424556843427129	-0.00021442823294692825	-0.0003397984265415821	-0.0002127643941198798
0.27357402745947257	0.001321610010293502	0.0013130298560253115	0.0014097126189011565	0.001399490030834175	0.0014594019815085673	0.0014482109637521366	0.0015116786579573922	0.0014994370173868857	0.0016191071291461764	0.0016046075607053715	0.06986837098222556	0.06901410709787774	-0.0003407295280978273	-0.00021463292295681446	-0.000338085711599323	-0.00021296752566801747
0.2752224485962505	0.0013211792227493858	0.0013126010211529533	0.0014092004016285182	0.0013989812306644687	0.0014588417401505854	0.0014476550694257188	0.0015110663074346532	0.0014988300738086892	0.0016183827565831768	0.0016038910372592984	0.06982656377491649	0.0689728135196116	-0.00033900962306071536	-0.00021483625606799617	-0.00033637919888501733	-0.00021316931090498148
0.27688080229961526	0.0013207479638981852	0.0013121717178538207	0.0014086876748786287	0.0013984719246617457	0.0014582809700683956	0.0014470986503996718	0.0015104534098153996	0.0014982225875104956	0.0016176578055221505	0.0016031739402298135	0.06978472394932092	0.06893148771937552	-0.00033729596948928187	-0.0002150382325311062	-0.0003346788886569585	-0.00021336975007879566
0.2785491484182772	0.0013203162362960704	0.0013117419486745048	0.0014081744418226825	0.001397962115976692	0.0014577196748011255	0.0014465417101855113	0.0015098399690416776	0.0014976145623985112	0.0016169322807820818	0.001602456274380773	0.06974285178174962	0.06889012997007829	-0.00033558856740001364	-0.00021523885264007614	-0.0003329847809334652	-0.00021356884348044947
0.28022754716156506	0.0013198840425002105	0.0013113117161625753	0.001407660705631784	0.0013974518077599074	0.0014571578578870764	0.0014459842522939349	0.0015092259890538274	0.0014970060023772748	0.0016162061871781372	0.001601738044472294	0.06970094754820612	0.06884874054432667	-0.000333887416570533	-0.00021543811673241375	-0.0003312968754961565	-0.00021376659144373145
0.2819160591015993	0.0013194513850687019	0.0013108810228665035	0.0014071464694768567	0.0013969410031617968	0.0014565955228636163	0.0014454262802347162	0.0015086114737903815	0.001496396911349534	0.0016154795295215262	0.0016010192552606134	0.06965901152438539	0.06880731971442146	-0.0003321925165390982	-0.00021563602518748226	-0.00032961517188900835	-0.0002139629943444521
0.28361474517547763	0.0013190182665604744	0.0013104498713355744	0.0014066317365285257	0.0013964297053324728	0.0014560326732670661	0.0014448677975165921	0.001507996427187917	0.0014957872932161167	0.0016147523126193472	0.0016002999114979408	0.06961704398565988	0.06876586775234218	-0.0003305038666105986	-0.0002158325784286652	-0.00032793966942401553	-0.00021415805260155407
0.2853236666874746	0.0013185846895352132	0.0013100182641198074	0.0014061165099570295	0.0013959179174216534	0.0014554693126325848	0.0014443088076471504	0.001507380853180952	0.001495177151875823	0.001614024541274437	0.001599580017932306	0.06957504520707508	0.06872438492974903	-0.0003288214658511701	-0.00021602777691898112	-0.0003262703671780276	-0.00021435176667433664
0.2870428853112538	0.00131815065655329	0.0013095862037698811	0.0014056007929321363	0.0013954056425785769	0.0014549054444940774	0.0014437493141327311	0.0015067647557018239	0.001494566491225299	0.0016132962202852494	0.0015988595793074345	0.06953301546332855	0.06868287151796064	-0.00032714531309546713	-0.00021622162116358146	-0.00032460726399619055	-0.00021454413706295528
0.28877246309209376	0.001317716170175665	0.0013091536928370466	0.0014050845886230128	0.0013948928839518876	0.0014543410723840667	0.0014431893204783122	0.0015061481386805615	0.001493955315158917	0.001612567354445684	0.0015981386003625915	0.06949095502877993	0.068641327787956	-0.00032547540694966015	-0.00021641411171108293	-0.0003229503584966098	-0.000214735164310087
0.2905124624491269	0.0013172812329638184	0.001308720733873054	0.0014045679001981517	0.0013943796446895522	0.0014537761998335956	0.0014426288301874024	0.0015055310060447732	0.0014933436275686648	0.0016118379485449599	0.0015974170858324452	0.0694488641774285	0.06859975401036235	-0.0003238117457854406	-0.0002166052491476278	-0.0003212996490671305	-0.00021492484899748865
0.29226294617759224	0.0013168458474796716	0.0013082873294300718	0.0014040507308252727	0.0013938659279387623	0.0014532108303721275	0.0014420678467619436	0.0015049133617195353	0.0014927314323440247	0.0016111080073674812	0.0015966950404469329	0.06940674318291064	0.06855815045544325	-0.00032215432774851394	-0.00021679503410143575	-0.00031965513387011146	-0.00021511319174732924
0.294023977451102	0.0013164100162855066	0.0013078534820606094	0.0014035330836712219	0.0013933517368458308	0.0014526449675274285	0.0014415063737021976	0.0015042952096272612	0.0014921187333718623	0.0016103775356926826	0.0015959724689311203	0.06936459231848525	0.06851651739310027	-0.0003205031507601541	-0.00021698346724174922	-0.00031801681084475675	-0.00021530019322313354
0.29579561982392083	0.0013159737419438883	0.0013074191943174365	0.0014030149619018815	0.0013928370745561096	0.001452078614825469	0.0014409444145066456	0.0015036765536875967	0.0014915055345363069	0.0016096465382949032	0.0015952493760050636	0.0693224118570289	0.06847485509285217	-0.0003188582125144279	-0.0002171705492758913	-0.0003163846777050616	-0.0002154858541255078
0.29757793723326015	0.001315537027017588	0.0013069844687535156	0.0014024963686820682	0.0013923219442138956	0.0014515117757903243	0.0014403819726718922	0.0015030573978173133	0.0014908918397186467	0.001608915019943251	0.0015945257663836849	0.06928020207103816	0.06843316382383278	-0.00031721951048413466	-0.00021735628095181925	-0.00031475873194580783	-0.00021567017519580345
0.29937099400158496	0.0013150998740695085	0.001306549307921914	0.0014019773071754574	0.001391806348962328	0.0014509444539440623	0.0014398190516925504	0.0015024377459301737	0.001490277652797206	0.0016081829854014587	0.00159380164477662	0.06923796323259478	0.06839144385478302	-0.0003155870419206397	-0.0002175406630562926	-0.000313138970842175	-0.00021585315721411868
0.3011748548389356	0.0013146622856626071	0.0013061137143757415	0.0014014577805444705	0.001391290291943309	0.001450376652806653	0.0014392556550611552	0.0015018176019368432	0.0014896629776472489	0.0016074504394277631	0.0015930770158881116	0.0691956956133873	0.06834969545404347	-0.000313960803854485	-0.00021772369641354095	-0.0003115253914497962	-0.00021603480099735561
0.30298958484526295	0.0013142242643598226	0.0013056776906680656	0.0014009377919501997	0.0013907737762974088	0.0014498083758958636	0.0014386917862680563	0.0015011969697447663	0.0014890478181408618	0.0016067173867747662	0.0015923518844168612	0.06915339948468327	0.06830791888954496	-0.000312340793101773	-0.00021790538188859454	-0.0003099179906119742	-0.0002162151074030505
0.30481524951277783	0.001313785812723995	0.0013052412393518356	0.0014004173445523048	0.0013902568051637658	0.0014492396267271502	0.0014381274488013142	0.001500575853258057	0.0014884321781468337	0.001605983832189302	0.0015916262550558996	0.06911107511733054	0.0682661144287994	-0.0003107270062607803	-0.00021808572038267693	-0.0003083167649547969	-0.00021639407732415572
0.3066519147283146	0.0013133469333178021	0.0013048043629798262	0.0013998964415089426	0.0013897393816800247	0.0014486704088135772	0.0014375626461466187	0.0014999542563774013	0.0014878160615305798	0.001605249780412318	0.0015909001324924783	0.06906872278174261	0.06822428233889442	-0.0003091194397141783	-0.0002182647128341486	-0.0003067217108924658	-0.0002165717116917043
0.3084996467757088	0.0013129076287036773	0.001304367064104543	0.0013993750859766566	0.0013892215089822155	0.0014481007256657045	0.0014369973817871732	0.0014993321829999318	0.0014871994721539967	0.0016045152361787377	0.001590173521407917	0.06902634274789417	0.06818242288648252	-0.0003075180896356944	-0.00021844236022033892	-0.0003051328246306273	-0.0002167480114746989
0.31035851233818973	0.00131246790144374	0.0013039293452781632	0.0013988532811103009	0.0013887031902046867	0.001447530580791497	0.0014364316592036107	0.001498709637019142	0.001486582413875388	0.0016037802042173411	0.001589446426477498	0.06898393528531924	0.06814053633778	-0.00030592295198650366	-0.00021861866355443738	-0.00030355010216287504	-0.00021692297767667013
0.3122285785007863	0.001312027754099725	0.001303491209052465	0.0013983310300629546	0.0013881844284800214	0.0014469599776962276	0.0014358654818738981	0.0014980866223247647	0.0014859648905493441	0.001603044689250632	0.0015887188523703414	0.06894150066309065	0.0680986229585468	-0.00030433402251933694	-0.0002187936238863819	-0.0003019735392777445	-0.00021709661133917368
0.3141099127527488	0.0013115871892329107	0.001303052657978747	0.0013978083359858298	0.001387665226938932	0.0014463889198823828	0.0014352988532732342	0.0014974631428026747	0.0014853469060266437	0.0016023086959947258	0.0015879908037492692	0.0688990391498219	0.0680566830140958	-0.00030275129677981294	-0.00021896724230174858	-0.0003004031315580469	-0.00021726891353862632
0.31600258298998396	0.0013111462094040497	0.0013026136946077695	0.0013972852020281928	0.0013871455887101978	0.0014458174108495708	0.0014347317768739687	0.0014968392023347902	0.0014847284641541524	0.0016015722291592193	0.0015872622852707043	0.06885655101365729	0.06801471676927014	-0.0003011747701083256	-0.00021913951992247327	-0.0002988388743823678	-0.00021743988538708292
0.3179066575175057	0.001310704817173294	0.0013021743214896742	0.0013967616313372646	0.0013866255169205685	0.0014452454540944246	0.001434164256145497	0.0014962148047989639	0.0014841095687747215	0.0016008352934470738	0.0015865333015845334	0.06881403652227054	0.06797272448844464	-0.0002996044376426532	-0.00021931045790579695	-0.00029728076292867556	-0.0002176095280325141
0.3198222050518999	0.0013102630151001333	0.0013017345411739246	0.001396237627058165	0.001386105014694681	0.0014446730531105126	0.0014335962945541797	0.0014955899540688795	0.0014834902237270819	0.0016000978935544919	0.0015858038573340004	0.0687714959428363	0.06793070643551422	-0.0002980402943182914	-0.00021948005744393262	-0.0002957287921737106	-0.00021777784265664124
0.32174929472380437	0.0013098208057433199	0.0013012943562092313	0.0013957131923338032	0.0013855840851549834	0.0014441002113882479	0.0014330278955632463	0.001494964654013967	0.0014828704328457586	0.0015993600341708066	0.0015850739571555861	0.06872892954205097	0.0678886628738914	-0.0002964823348703405	-0.0002196483197631216	-0.0002941829568960941	-0.00021794483047549162
0.32368799608040405	0.001309378191660806	0.0013008537691434885	0.0013951883303048077	0.0013850627314216514	0.0014435269324148002	0.0014324590626327112	0.001494338908499293	0.001482250199960965	0.0015986217199783618	0.0015843436056788983	0.06868633758611033	0.06784659406649506	-0.0002949305538371694	-0.00021981524612496584	-0.00029264325167865923	-0.0002181104927402866
0.3256383790879404	0.0013089351754096705	0.0013004127825237033	0.0013946630441094426	0.0013845409566125033	0.0014429532196739991	0.0014318897992192758	0.0014937127213854556	0.0014816295288984974	0.0015978829556523915	0.001583612807526544	0.06864372034069884	0.06780450027574103	-0.0002933849455605264	-0.00021998083782448496	-0.0002911096709093397	-0.00021827483073472154
0.32760051413423674	0.0013084917595460614	0.0012999713988959339	0.0013941373368835355	0.001384018763842929	0.0014423790766462574	0.0014313201087762554	0.0014930860965285087	0.0014810084234796637	0.0015971437458609202	0.0015828815673140392	0.06860107807099057	0.06776238176354459	-0.00029184550418653865	-0.00022014509618950573	-0.00028958220878211316	-0.00021843784577596503
0.3295744720312385	0.0013080479466251185	0.0012995296208052182	0.0013936112117603856	0.001383496156225801	0.001441804506808476	0.0014307499947534795	0.001492459037779851	0.0014803868875211611	0.0015964040952646356	0.0015821498896496755	0.06855841104164068	0.06772023879130225	-0.00029031222367115195	-0.00022030802258271587	-0.0002880608593023859	-0.000218599539215103
0.33156032401756863	0.0013076037392009156	0.0012990874507955127	0.0013930846718706869	0.0013829731368714048	0.0014412295136339572	0.0014301794605972122	0.0014918315489861377	0.0014797649248350043	0.0015956640085167879	0.0015814177791344255	0.06851571951678094	0.06767807161989398	-0.00028878509777724437	-0.00022046961839777834	-0.00028654561628321806	-0.00021875991243414106
0.33355814176109866	0.0013071591398263985	0.0012986448914096306	0.0013925577203424662	0.0013824497088873588	0.0014406541005923298	0.0014296085097500728	0.001491203633989186	0.001479142539228426	0.0015949234902630802	0.001580685240361832	0.06847300376000122	0.06763588050967269	-0.0002872641200796777	-0.0002206298850616073	-0.00028503647335226256	-0.000218918966848336
0.33556799736153503	0.0013067141510533097	0.0012982019451891706	0.0013920303603009848	0.0013819258753785342	0.0014400782711494508	0.0014290371456509403	0.0014905752966258834	0.0014785197345037792	0.001594182545141552	0.0015799522779178965	0.06843026403435791	0.06759366572045651	-0.00028574928396729593	-0.00022078882403381295	-0.000283533423951321	-0.00021907670390497458
0.3375899633530214	0.0013062687754321386	0.0012977586146744606	0.0013915025948686795	0.0013814016394469895	0.0014395020287673319	0.001428465371734882	0.0014899465407280975	0.0014778965144584574	0.0015934411777824853	0.001579218896380977	0.06838750060235563	0.06755142751152181	-0.0002842405826410377	-0.00022094643680403703	-0.0002820364613366766	-0.000219233125081153
0.3396241127067558	0.0013058230155120487	0.0012973149024044946	0.0013909744271650769	0.0013808770041918853	0.0014389253769040583	0.0014278931914330694	0.0014893173701225903	0.001477272882884802	0.0015926993928082923	0.0015784851003216884	0.06834471372595062	0.06750916614160143	-0.0002827380091198761	-0.0002211027248938402	-0.00028054557858409046	-0.000219388231886386
0.3416705188336247	0.0013053768738408233	0.0012968708109168672	0.0013904458603067262	0.0013803519727094166	0.0014383483190137012	0.0014273206081726933	0.0014886877886309206	0.0014766488435700156	0.0015919571948334117	0.0015777508943027917	0.06830190366653364	0.06746688186887573	-0.00028124155624192904	-0.00022125768985697958	-0.0002790607685890234	-0.00021954202586094151
0.343729255586852	0.0013049303529647958	0.0012964263427477155	0.0013899168974071147	0.0013798265480927411	0.0014377708585462392	0.0014267476253768882	0.0014880578000693659	0.0014760244002960709	0.0015912145884642078	0.0015770162828791007	0.06825907068493761	0.06742457495096107	-0.0002797512166644589	-0.00022141133327635565	-0.0002775820240685789	-0.00021969450857495243
0.34580039726466444	0.0013044834554287964	0.0012959815004316578	0.001389387541576616	0.0013793007334319005	0.0014371929989474832	0.0014261742464646515	0.0014874274082488296	0.0014753995568396292	0.0015904715782988693	0.0015762812705973745	0.06821621504141223	0.06738224564491219	-0.00027826698286642637	-0.00022156365676523349	-0.0002761093375624468	-0.0002198456816285832
0.3478840186129729	0.0013040361837760894	0.0012955362865017341	0.0013888577959223943	0.0013787745318137546	0.0014366147436589947	0.0014256004748507685	0.001486796616974759	0.0014747743169719572	0.0015897281689273126	0.0015755458619962262	0.06817333699563655	0.06733989420721247	-0.00027678884715087726	-0.00022171466196668765	-0.00027464270143529035	-0.0002199955466509751
0.34998019482807	0.001303588540548314	0.0012950907034893475	0.001388327663548358	0.001378247946321912	0.0014360360961180102	0.0014250263139457358	0.0014861654300470596	0.0014741486844588418	0.00158898436493108	0.0015748100616060226	0.06813043680669541	0.06729752089376616	-0.0002753168016467744	-0.00022186435055338016	-0.0002731821078795216	-0.00022014410530107886
0.352089001559344	0.0013031405282854262	0.0012946447539242073	0.0013877971475550646	0.00137772098003666	0.0014354570597573638	0.001424451767155682	0.0014855338512600172	0.0014735226630605055	0.001588240170883248	0.001574073873948791	0.06808751473309348	0.06725512595989158	-0.0002738508383100524	-0.00022201272422689433	-0.0002717275489163007	-0.00022029135926671106
0.3542105149120084	0.001302692149525639	0.0012941984403342685	0.0013872662510396715	0.001377193636034892	0.0014348776380054128	0.0014238768378822969	0.001484901884402208	0.0014728962565315282	0.001587495591348325	0.0015733373035381204	0.06804457103273091	0.06721270966031927	-0.00027239094892644866	-0.00022215978471756825	-0.0002702790163967572	-0.0002204373102637769
0.35634481144984936	0.001302243406805368	0.0012937517652456747	0.001386734977095856	0.001376665917390042	0.0014342978342859625	0.001423301529522756	0.0014842695332564254	0.0014722694686207718	0.0015867506308821634	0.0015726003548790749	0.06800160596291017	0.0671702722491884	-0.000270937125112225	-0.00022230553378388418	-0.00026883650200504317	-0.00022058196003621466
0.35849196819798806	0.0013017943026591746	0.0012933047311827059	0.0013862033288137635	0.0013761378271720222	0.001433717652018195	0.0014227258454696484	0.0014836368015995935	0.0014716423030712894	0.0015860052940318674	0.0015718630324680957	0.06795861978031473	0.06712781398002982	-0.00026948935831722087	-0.00022244997321252402	-0.0002673999972595542	-0.00022072531035632892
0.36065206264566085	0.0013013448396197052	0.0012928573406677162	0.0013856713092799133	0.0013756093684471507	0.0014331370946165922	0.001422149789110902	0.0014830036932026928	0.0014710147636202559	0.0015852595853356952	0.0015711253407929154	0.06791561274102594	0.06708533510577014	-0.0002680476398250753	-0.00022259310481692607	-0.00026596949351392896	-0.00022086736302268095
0.3628251727490157	0.0013008950202176447	0.0012924095962210881	0.0013851389215771672	0.0013750805442780919	0.0014325561654908738	0.0014215733638297215	0.0014823702118306856	0.0014703868539988937	0.0015845135093229819	0.0015703872843324733	0.0678725851004952	0.06704283587872414	-0.00026661196075650206	-0.00022273493043850623	-0.000264544981960102	-0.0002210081198614211
0.3650113769339257	0.001300444846981652	0.0012919615003611665	0.0013846061687846376	0.0013745513577237867	0.0014319748680459135	0.0014209965730045055	0.0014817363612424322	0.0014697585779323882	0.0015837670705140358	0.0015696488675568142	0.06782953711355245	0.06700031655058723	-0.00026518231207106613	-0.00022287545194532576	-0.00026312645363008036	-0.0002211475827255116
0.36721075409881926	0.0012999943224383157	0.001291513055604217	0.001384073053977634	0.0013740218118393943	0.0014313932056816828	0.0014204194200087904	0.001481102145190623	0.0014691299391398206	0.0015830202734200653	0.00156891009492702	0.06778646903439793	0.0669577773724311	-0.0002637586845675721	-0.0002230146712315917	-0.00026171389939644296	-0.00022128575349356083
0.3694233836175272	0.0012995434491120921	0.001291064264464362	0.0013835395802276062	0.0013734919096762199	0.0014308111817931722	0.0014198419082111719	0.0014804675674216978	0.0014685009413340912	0.0015822731225430824	0.0015681709708951085	0.06774338111658872	0.06691521859470333	-0.0002623410688876726	-0.00022315259021760125	-0.0002603073099755604	-0.0002214226340702119
0.37164934534214805	0.0012990922295252627	0.00129061512945354	0.001383005750602071	0.0013729616542816746	0.001430228799770333	0.0014192640409752483	0.0014798326316757802	0.0014678715882218499	0.0015815256223758328	0.0015674314999039672	0.06770027361304547	0.06687264046720846	-0.00026092945551603464	-0.00022328921084951991	-0.00025890667592859407	-0.00022155822638569855
0.3738887196059291	0.0012986406661978688	0.001290165653081441	0.0013824715681645563	0.001372431048699187	0.0014296460629980004	0.0014186858216595432	0.0014791973416865966	0.0014672418835034165	0.001580777777401692	0.001566691686387253	0.06765714677603776	0.06683004323911701	-0.0002595238347832818	-0.0002234245350982711	-0.0002575119876636611	-0.00022169253239512354
0.3761415872261661	0.0012981887616476755	0.0012897158378554676	0.0013819370359745408	0.0013719000959681656	0.0014290629748558413	0.0014181072536174528	0.001478561701181415	0.001466611830872726	0.001580029592094608	0.001565951534769332	0.067614000857185	0.06678742715895426	-0.000258124196867493	-0.0002235585649601468	-0.00025612323543672266	-0.00022182555407807003
0.3784080295071193	0.0012977365183901087	0.0012892656862806757	0.0013814021570873948	0.0013713687991239217	0.0014284795387182745	0.0014175283401971718	0.0014779257138809688	0.0014659814340172422	0.001579281070919003	0.0015652110494651789	0.06757083610744696	0.06674479247459718	-0.000256730531796201	-0.00022369130245619706	-0.00025474040935569153	-0.00022195729343948978
0.3806881282429484	0.0012972839389382154	0.0012888152008597323	0.001380866934554324	0.0013708371611976312	0.0014278957579544217	0.001416949084741635	0.0014772893834993927	0.0014653506966179027	0.0015785322183297045	0.0015644702348803184	0.06752765277711996	0.06670213943326345	-0.00025534282944778	-0.00022382274963134163	-0.0002533634993795997	-0.00022208775250776025
0.38298196572066395	0.0012968310258026049	0.0012883643840928586	0.0013803313714222988	0.0013703051852162567	0.0014273116359280304	0.0014163694905884522	0.0014766527137441451	0.0014647196223490447	0.0015777830387718598	0.0015637290954107334	0.06748445111583408	0.06665946828151606	-0.0002539610795537217	-0.00022395290855448113	-0.00025199249532170676	-0.00022221693333440706
0.3852896247230969	0.0012963777814914046	0.0012879132384777895	0.0013797954707340128	0.0013697728742025038	0.0014267271759974272	0.0014157895610698535	0.001476015708315959	0.001464088214878343	0.0015770335366808719	0.0015629876354428006	0.06744123137254923	0.0666167792652526	-0.00025258527169919054	-0.00022408178131749779	-0.00025062738685055486	-0.00022234483799477012
0.38761118853188686	0.0012959242085102166	0.0012874617665097187	0.0013792592355278256	0.0013692402311747639	0.0014261423815154445	0.0014152092995126204	0.0014753783709087582	0.0014634564778667396	0.0015762837164823148	0.0015622458593532126	0.0673979937955386	0.06657407262969693	-0.0002512153953260765	-0.00022420937003519992	-0.00024926816349263303	-0.00022247146858672684
0.3899467409304866	0.0012954703093620672	0.0012870099706812621	0.0013787226688376998	0.0013687072591470554	0.0014255572558293731	0.001414628709238035	0.0014747407052096108	0.0014628244149683916	0.0015755335825918691	0.0015615037715089053	0.06735473863240149	0.06653134861940611	-0.0002498514397356044	-0.00022433567684643219	-0.0002479148146334875	-0.00022259682723091423
0.39229636620718694	0.0012950160865473517	0.0012865578534823978	0.0013781857736931413	0.0013681739611289693	0.0014249718022808862	0.001414047793561815	0.0014741027148986467	0.0014621920298305933	0.001574783139415234	0.0015607613762669867	0.06731146613004944	0.06648860747825494	-0.0002484933940887779	-0.00022446070391185513	-0.0002465673295209414	-0.00022272091607072886
0.3946601491581577	0.0012945615425638056	0.0012861054174004303	0.0013776485531191644	0.00136764034012562	0.001424386024205999	0.0014134665557940568	0.0014734644036490108	0.0014615593260937248	0.0015740323913480772	0.0015600186779746636	0.06726817653469844	0.06644584944943606	-0.0002471412474062684	-0.0002245844534126129	-0.0002452256972640954	-0.000222843737270495
0.3970381750905084	0.0012941066799064453	0.0012856526649199455	0.0013771110101362248	0.0013671063991375957	0.001423799924935004	0.0014128849992391856	0.001472825775126798	0.0014609263073911887	0.0015732813427759545	0.001559275680969185	0.06722487009187222	0.06640307477545121	-0.00024579498857418836	-0.00022470692755283128	-0.00024388990683676948	-0.00022296529301568668
0.39943052982536675	0.0012936515010675323	0.0012851995985227616	0.0013765731477601714	0.001366572141160894	0.0014232135077924153	0.0014123031271958933	0.001472186832990989	0.0014602929773493535	0.001572529998074242	0.0015585323895777625	0.06718154704639265	0.06636028369811853	-0.0002444546063440356	-0.00022482812855817436	-0.00024255994708005657	-0.0002230855855139824
0.4018372997009759	0.001293196008536523	0.0012847462206878883	0.0013760349690021974	0.001366037569186891	0.0014226267760969124	0.0014117209429570865	0.0014715475808933962	0.0014596593395874878	0.001571778361608072	0.0015577888081175063	0.06713820764237624	0.06631747645854867	-0.00024312008933408125	-0.00022494805867484535	-0.000241235806702933	-0.0002232046169934887
0.40425857157581063	0.0012927402048000278	0.001284292533891482	0.001375496476868785	0.0013655026862022634	0.0014220397331612883	0.0014111384498098304	0.0014709080224785996	0.0014590253977177104	0.0015710264377322661	0.0015570449408953658	0.06709485212323035	0.06627465329716614	-0.0002417914260310905	-0.000225066720168976	-0.00023991747428397936	-0.0002233223897021852
0.4066944328317112	0.0012922840923417743	0.0012838385406068072	0.001374957674361663	0.0013649674951889707	0.0014214523822923977	0.0014105556510353012	0.0014702681613838974	0.0014583911553449286	0.0015702742307912739	0.0015563007922080635	0.06705148073164832	0.06623181445367862	-0.00024046860479193244	-0.0002251841153270706	-0.00023860493827260187	-0.00022343890590786897
0.4091449713770379	0.0012918276736425557	0.0012833842433041943	0.0013744185644777515	0.0013644319991241893	0.0014208647267911032	0.0014099725499087314	0.00146962800123925	0.001457756616066788	0.0015695217451191083	0.0015555563663420338	0.06700809370961057	0.06618896016708953	-0.0002391516138471883	-0.0002253002464560061	-0.00023729818699280703	-0.0002235541678985986
0.411610275649843	0.0012913709511801976	0.0012829296444509923	0.0013738791502091203	0.0013638962009802648	0.001420276769952222	0.0014093891496993576	0.001468987545667217	0.0014571217834736146	0.0015687689850392831	0.0015548116675733602	0.06696469129837014	0.0661460906756917	-0.00023784044130154003	-0.00022541511588236585	-0.0002359972086440898	-0.00022366817798263883
0.41409043462106226	0.0012909139274295091	0.0012824747465115336	0.0013733394345429315	0.0013633601037246668	0.0014196885150644764	0.0014088054536703686	0.001468346798282909	0.0014564866611483586	0.0015680159548647544	0.0015540667001677137	0.06692127373846	0.0661032062170605	-0.0002365350751335482	-0.00022552872595021922	-0.00023470199130076752	-0.00022378093848496317
0.41658553779772634	0.0012904566048622577	0.0012820195519470997	0.0013727994204614166	0.001362823710319953	0.0014190999654104528	0.001408221465078869	0.0014677057626939396	0.001455851252666555	0.0015672626588978669	0.001553321468380306	0.06687784126967601	0.06606030702805105	-0.00023523550320070363	-0.00022564107902323105	-0.0002334125229164763	-0.00022389245174997408
0.41909567522619073	0.0012899989859471116	0.001281564063215871	0.0013722591109417966	0.0013622870237237125	0.0014185111242665392	0.001407637187175814	0.0014670644425003661	0.0014552155615962562	0.0015665091014302863	0.0015525759764558205	0.06683439413109288	0.06601739334479302	-0.00023394171324142565	-0.0002257521774852167	-0.00023212879132711306	-0.00022400272014216904
0.4216209374953856	0.0012895410731496133	0.0012811082827728945	0.0013717185089562678	0.0013617500468885231	0.0014179219949028842	0.0014070526232059706	0.0014664228412946338	0.001454579591497987	0.0015657552867429463	0.0015518302286283562	0.06679093256103444	0.06597446540268811	-0.0002326536928720091	-0.00022586202373514608	-0.00023085078424761596	-0.00022411174604158868
0.42416141574008476	0.0012890828689321415	0.0012806522130700477	0.0013711776174719487	0.0013612127827619118	0.0014173325805833573	0.0014064677764078755	0.0014657809626615497	0.0014539433459247052	0.001565001219106003	0.0015510842291213867	0.06674745679709375	0.06593152343641148	-0.00023137142959300805	-0.00022597062019058534	-0.00022957848927718238	-0.00022421953184592613
0.4267172016441951	0.001288624375753868	0.0012801958565560006	0.0013706364394508277	0.0013606752342863208	0.0014167428845654924	0.0014058826500137843	0.001465138810178211	0.001453306828421743	0.001564246902778771	0.0015503379821476943	0.06670396707611956	0.06588856767989418	-0.00023009491078995747	-0.00022607796928753032	-0.00022831189390210005	-0.00022432607997169285
0.42928838744406506	0.0012881655960707246	0.0012797392156761738	0.0013700949778497336	0.0013601374043990392	0.001416152910100448	0.0014052972472496242	0.001464496387413961	0.00145267004252676	0.0015634923420096715	0.00154959149190932	0.06666046363420705	0.06584559836633917	-0.0002288241237337063	-0.0002261840734779641	-0.0002270509854943592	-0.00022443139285133196
0.43187506593181346	0.0012877065323353685	0.0012792822928727105	0.0013695532356202951	0.0013595992960321946	0.0014155626604329644	0.0014047115713349586	0.0014638536979303546	0.001452032991769704	0.001562737541036188	0.0015488447625975183	0.06661694670670154	0.06580261572819932	-0.00022755905558324852	-0.00022628893523046756	-0.00022579575131437268	-0.00022453547293310727
0.4344773304586784	0.001287247186997146	0.0012788250905844377	0.0013690112157088842	0.0013590609121126897	0.0014149721388013183	0.001404125625482939	0.0014632107452811002	0.0014513956796727604	0.00156198250408481	0.0015480977983927057	0.06657341652819848	0.06575961999718712	-0.00022629969338738842	-0.00022639255703038597	-0.00022454617851397352	-0.00022463832268276862
0.4370952749383861	0.0012867875625020518	0.001278367611246831	0.001368468921056595	0.0013585222555621704	0.0014143813484372811	0.0014035394129002638	0.0014625675330120248	0.0014507581097503084	0.0015612272353709865	0.0015473506034644066	0.06652987333253321	0.06571661140426577	-0.00022504602408579544	-0.00022649494137866322	-0.00022330225413619287	-0.0002247399445808318
0.4397289938505404	0.0012863276612927086	0.0012779098572919842	0.0013679263545991977	0.0013579833292969936	0.0014137902925660808	0.0014029529367871405	0.0014619240646610199	0.0014501202855088818	0.0015604717390990807	0.0015466031819712164	0.06648631735277583	0.06567359017964505	-0.00022379803451111346	-0.00022659609079178633	-0.00022206396511820214	-0.00022484034112357776
0.4423785822440318	0.0012858674858083194	0.0012774518311485723	0.0013673835192671007	0.0013574441362281821	0.0014131989744063569	0.0014023662003372415	0.0014612803437580122	0.0014494822104471209	0.0015597160194623211	0.0015458555380607484	0.06644274882123716	0.06563055655277872	-0.0002225557113909593	-0.00022669600780184096	-0.0002208312982929228	-0.0002249395148229416
0.4450441357404687	0.001285407038484645	0.0012769935352418195	0.0013668404179853122	0.0013569046792613858	0.0014126073971701253	0.001401779206737668	0.0014606363738249096	0.0014488438880557377	0.0015589600806427564	0.0015451076758695892	0.06639916796945755	0.06558751075236745	-0.00022131904134914393	-0.00022679469495590077	-0.0002196042403901366	-0.00022503746820518034
0.44772575053762753	0.001284946321753963	0.0012765349719934705	0.0013662970536734017	0.0013563649612968523	0.0014120155640627355	0.0014011919591689096	0.0014599921583755679	0.0014482053218174695	0.0015582039268112133	0.001544359599523261	0.06635557502821077	0.06554445300634651	-0.00022008801090628305	-0.00022689215481425107	-0.0002183827780372627	-0.0002251342038104287
0.4504235234129248	0.0012844853380450498	0.001276076143821759	0.0013657534292454805	0.0013558249852293905	0.0014114234782828426	0.0014006044608048142	0.0014593477009157531	0.0014475665152070502	0.0015574475621272586	0.0015436113131361766	0.0663119702274903	0.06550138354189104	-0.00021886260648362743	-0.00022698838995277582	-0.00021716689776313247	-0.00022522972419358744
0.4531375517269096	0.0012840240897831344	0.0012756170531413704	0.0013652095476101393	0.001355284753948335	0.0014108311430223563	0.001400016714812539	0.0014587030049430967	0.0014469274716911583	0.0015566909907391451	0.0015428628208115972	0.06626835379652223	0.06545830258540465	-0.0002176428144041731	-0.00022708340296162532	-0.00021595658599921075	-0.0002253240319240457
0.4558679334267773	0.0012835625793898788	0.0012751577023634194	0.0013646654116704412	0.0013547442703375062	0.0014102385614664162	0.001399428724352525	0.001458058073947059	0.001446288194728388	0.0015559342167837855	0.00154211412664159	0.06622472596374385	0.06541521036252589	-0.00021642862089271686	-0.00022717719644321788	-0.0002147518290792072	-0.0002254171295834051
0.45861476704990445	0.001283100809283344	0.0012746980938954187	0.0013641210243238735	0.0013542035372751885	0.001409645736793352	0.001398840492578459	0.0014574129114088992	0.0014456486877692115	0.0015551772443867034	0.0015413652347069985	0.066181086956816	0.06537210709811785	-0.0002152200120784098	-0.00022726977301351647	-0.000213552613242185	-0.00022550901976653437
0.4613781517274047	0.0012826387818779626	0.0012742382301412507	0.001363576388462316	0.0013536625576340915	0.0014090526721746537	0.0013982520226372423	0.0014567675208016354	0.001445008954255946	0.0015544200776620057	0.0015406161490773998	0.06613743700261641	0.06532899301627047	-0.00021401697399697772	-0.00022736113530169577	-0.00021235892463444817	-0.00022559970508156946
0.4641581871877068	0.0012821764995845104	0.0012737781135011346	0.001363031506972016	0.0013531213342813204	0.001408459370774932	0.0013976633176689516	0.0014561219055900054	0.0014443689976227179	0.0015536627207123344	0.001539866873811064	0.06609377632722997	0.0652858683402967	-0.00021281949259222	-0.00022745128594964248	-0.00021117074931109592	-0.0002256891881491918
0.4669549737601532	0.0012817139648100791	0.0012733177463716047	0.0013624863827335543	0.001352579870078344	0.0014078658357518916	0.001397074380806814	0.0014554760692304437	0.0014437288212954234	0.0015529051776288398	0.0015391174129549285	0.06605010515595536	0.06524273329272606	-0.00021162755371659236	-0.0002275402276111227	-0.00020998807323632795	-0.00022577747160174022
0.46976861237862133	0.0012812511799580467	0.0012728571311454806	0.0013619410186218063	0.0013520381678809612	0.001407272070256296	0.0013964852151771706	0.0014548300151710387	0.0014430884286917049	0.0015521474524911418	0.0015383677705445538	0.06600642371330175	0.06519958809531133	-0.0002104411431335662	-0.0002276279629517819	-0.00020881088228652533	-0.00022586455808382144
0.4725992045851658	0.0012807881474280545	0.0012723962702118432	0.001361395417505933	0.0013514962305392864	0.0014066780774319406	0.0013958958238994492	0.0014541837468515053	0.0014424478232209178	0.0015513895493673019	0.0015376179506041033	0.06596273222297486	0.06515643296901423	-0.0002092602465192661	-0.0002277144946489229	-0.00020763916225099988	-0.00022595045025108895
0.4754468525336833	0.0012803248696159801	0.0012719351659560077	0.0013608495822493324	0.0013509540608977037	0.0014060838604156183	0.001395306210086134	0.0014535372677031563	0.0014418070082840944	0.0015506314723137845	0.0015368679571462986	0.065919030907891	0.06511326813401211	-0.00020808484946380212	-0.00022779982539128385	-0.00020647289883374276	-0.000226035150770576
0.47831165899359906	0.001279861348913912	0.0012714738207594946	0.0013603035157096197	0.0013504116617948498	0.001405489422337095	0.0013947163768427359	0.0014528905811488667	0.0014411659872739198	0.0015498732253754308	0.001536117794172397	0.06587531999016408	0.06507009380969166	-0.00020691493747221346	-0.00022788395787742832	-0.00020531207765475679	-0.00022611866231947442
0.4811937273535759	0.0012793975877101284	0.0012710122370000192	0.00135975722073861	0.0013498690360635845	0.0014048947663190831	0.0013941263272677692	0.0014522436906030587	0.0014405247635747068	0.0015491148125854344	0.0015353674656721642	0.06583159969110665	0.06502691021465097	-0.00020575049596838202	-0.00022796689481852095	-0.00020415668425288747	-0.00022620098758724394
0.4840931616252451	0.0012789335883890613	0.001270550417051443	0.0013592107001822664	0.0013493261865309592	0.0014042998954772008	0.001393536064452712	0.0014515965994716456	0.0014398833405623495	0.001548356237965294	0.0015346169756238332	0.06578787023122666	0.06498371756668896	-0.0002045915102937279	-0.00022804863893471916	-0.0002030067040855732	-0.00022628212927200408
0.4870100664469608	0.0012784693533312924	0.0012700883632837784	0.0013586639568807044	0.001348783116018204	0.0014037048129199674	0.001392945591481999	0.0014509493111520414	0.0014392417216043268	0.0015475975055248131	0.0015338663279940968	0.0657441318302288	0.06494051608281483	-0.0002034379657094576	-0.00022812919295533973	-0.0002018621225303996	-0.00022636209008147778
0.4899445470875755	0.0012780048849135132	0.0012696260780631476	0.0013581169936681475	0.0013482398273406914	0.001403109521748759	0.0013923549114329807	0.0014503018290331023	0.001438599910059647	0.0015468386192620503	0.001533115526738063	0.06570038470700472	0.06489730597923418	-0.0002022898474004775	-0.00022820855962180087	-0.00020072292488934607	-0.00022644087273482327
0.49289670945023945	0.00127754018550851	0.0012691635637517645	0.0013575698133729082	0.0013476963233079193	0.0014025140250577912	0.0013917640273759019	0.00144965415649512	0.0014379579092788377	0.0015460795831633044	0.0015323645757992395	0.06565662907963958	0.06485408747135236	-0.0002011471404727294	-0.0002282867416821266	-0.00019958909638634337	-0.00022651847995847074
0.4958666600762229	0.0012770752574851473	0.0012687008227079191	0.0013570224188173658	0.0013471526067234839	0.0014019183259341003	0.0013911729423738875	0.0014490062969097952	0.0014373157226039268	0.0015453204012030963	0.0015316134791095125	0.06561286516540855	0.0648108607737793	-0.00020000982995879713	-0.00022836374189488806	-0.00019846062217188098	-0.00022659491448873137
0.4988545061487607	0.001276610103208336	0.0012682378572859497	0.001356474812817948	0.001346608680385057	0.0014013224274575073	0.0013905816594829042	0.001448358253640209	0.001436673353368403	0.001544561077344131	0.0015308622405891144	0.06556909318076773	0.06476762610031629	-0.00019887790081721257	-0.00022843956302764923	-0.00019733748732359002	-0.00022667017907113118
0.5018603554969207	0.00127614472503902	0.0012677746698362268	0.0013559269981850974	0.0013460645470843708	0.0014007263327006083	0.0013899901817517506	0.0014477100300408008	0.0014360308048972069	0.0015438016155372872	0.0015301108641466103	0.06552531334136141	0.06472438366395877	-0.0001977513379336493	-0.00022851420785507948	-0.00019621967684646524	-0.0002267442764581351
0.5048843165994948	0.0012756791253341576	0.0012673112627051293	0.0013553789777232639	0.0013455202096071906	0.0014001300447287455	0.0013893985122220313	0.001447061629457351	0.001435388080506704	0.0015430420197215964	0.0015293593536788756	0.06548152586201324	0.06468113367689592	-0.0001966301261243364	-0.0002285876791613406	-0.0001951071756763345	-0.0002268172094113674
0.5079264985889148	0.0012752133064466936	0.001266847638235031	0.0013548307542308711	0.0013449756707332907	0.0013995335665999875	0.0013888066539281348	0.0014464130552269575	0.0014347451835046614	0.001542282293824215	0.0015286077130710718	0.06543773095673257	0.06463787635050883	-0.00019551425013508705	-0.00022865997973708918	-0.0001939999686798033	-0.00022688898069933572
0.5109870112551897	0.0012747472707255554	0.0012663837987642811	0.0013542823305003112	0.0013444309332364495	0.0013989369013651153	0.0013882146098972191	0.0014457643106780202	0.0014341021171902417	0.0015415224417604176	0.0015278559461966378	0.06539392883870512	0.0645946118953692	-0.000194403694644546	-0.00022873111238091992	-0.00019289804065650284	-0.0002269595930984858
0.5140659650498691	0.0012742810205156217	0.0012659197466271812	0.001353733709317914	0.0013438859998844187	0.0013983400520675938	0.0013876223831491856	0.001445115399130213	0.0014334588848539638	0.001540762467433569	0.0015271040569172598	0.06535011972029359	0.06455134052123099	-0.00019329844426585474	-0.0002288010798993101	-0.0001918013763409221	-0.00022702904939281288
0.5171634710900281	0.001273814558157709	0.0012654554841539725	0.0013531848934639332	0.0013433408734389023	0.0013977430217435602	0.0013870299766966664	0.001444466323894473	0.0014328154897777017	0.0015400023747351107	0.0015263520490828668	0.06530630381303881	0.0645080624370434	-0.00019219848354629088	-0.00022886988510467665	-0.00019070996040221333	-0.00022709735237191886
0.5202796411622786	0.0012733478859885594	0.0012649910136708182	0.0013526358857125268	0.0013427955566555534	0.0013971458134218045	0.001386437393545005	0.0014438170882729831	0.0014321719352346574	0.001539242167544552	0.001525599926531608	0.06526248132765819	0.06446477785093205	-0.00019110379697029334	-0.00022893753081637547	-0.00018962377744741188	-0.00022716450483301065
0.5234145877268029	0.0012728810063408183	0.0012645263374997885	0.0013520866888317488	0.0013422500522839462	0.001396548430123752	0.0013858446366922395	0.0014431676955591493	0.0014315282244893534	0.0015384818497294439	0.0015248476930898394	0.0652186524740353	0.06442148697021192	-0.00019001436896082247	-0.00022900401986042374	-0.00018854281202232426	-0.00022723050957940139
0.5265684239214125	0.0012724139215430218	0.001264061457958841	0.0013515373055835184	0.0013417043630675563	0.0013959508748634468	0.0013852517091290843	0.0014425181490375942	0.0014308843607976035	0.0015377214251453746	0.0015240953525721113	0.06517481746123449	0.06437819000137902	-0.00018893018387938776	-0.00022906935506794568	-0.00018746704861200003	-0.00022729536941978878
0.5297412635656308	0.00127194663391958	0.0012635963773618107	0.001350987738723617	0.0013411584917437632	0.001395353150647542	0.001384658613838923	0.0014418684519841374	0.001430240347406518	0.0015369608976359573	0.0015233429087811606	0.06513097649748759	0.06433488715010997	-0.00018785122602912874	-0.00022913353927633828	-0.00018639647164306328	-0.0002273590871684772
0.5329332211648017	0.0012714791457907647	0.0012631310980183933	0.0013504379910016674	0.001340612441043817	0.0013947552604752754	0.0013840653537977841	0.0014412186076657777	0.001429596187554471	0.001536200271032812	0.0015225903655078897	0.06508712979019418	0.06429157862126125	-0.00018677747965542557	-0.0002291965753282721	-0.0001853310654855167	-0.0002274216656459882
0.5361444119142209	0.0012710114594726958	0.001262665622234131	0.0013498880651611268	0.0013400662136928338	0.0013941572073384672	0.0013834719319743343	0.0014405686193406935	0.0014289518844711004	0.0015354395491555624	0.0015218377265313668	0.06504327754592434	0.06424826461887019	-0.00018570892894723134	-0.00022925846607158018	-0.00018427081445301918	-0.00022748310767711777
0.5393749517032939	0.0012705435772773217	0.0012621999523103973	0.001349337963939258	0.0013395198124097837	0.001393558994221496	0.0013828783513298618	0.001439918490258211	0.0014283074413772867	0.001534678735811823	0.0015210849956188055	0.06499941997041568	0.06420494534614651	-0.00018464555803937577	-0.00022931921435953573	-0.00018321570280521726	-0.00022754341609232398
0.5426249571197181	0.0012700755015124115	0.0012617340905443889	0.001348787690067131	0.001338973239907464	0.001392960624101293	0.0013822846148182648	0.0014392682236588111	0.0014276628614851477	0.0015339178347971876	0.0015203321765255664	0.06495555726857404	0.06416162100548602	-0.00018358735101195456	-0.00022937882304863155	-0.0001821657147479394	-0.00022760259372550662
0.5458945454536906	0.0012696072344815477	0.0012612680392291111	0.001348237246269612	0.001338426498892514	0.001392362099947332	0.0013816907253860439	0.001438617822774108	0.0014270181479980274	0.0015331568498952322	0.0015195792729951454	0.06491168964446443	0.06411829179844922	-0.0001825342918936601	-0.00022943729500018994	-0.0001811208344356663	-0.00022766064341511738
0.5491838347021408	0.0012691387784841035	0.0012608018006533637	0.001347686635265338	0.0013378795920653771	0.0013917634247216134	0.0013810966859722864	0.001437967290826844	0.0014263733041104821	0.001532395784877497	0.001518826288759167	0.06486781730132356	0.0640749579257775	-0.00018148636466250312	-0.00022949463307997409	-0.00018008104597294627	-0.00022771756800410436
0.5524929435729888	0.0012686701358152377	0.0012603353771017335	0.0013471358597667198	0.0013373325221203	0.001391164601378658	0.0013805024995086582	0.0014373166310308807	0.0014257283330082796	0.0015316346435034888	0.0015180732275373791	0.06482394044154863	0.0640316195873901	-0.0001804435532466453	-0.00022955084015685578	-0.00017904633341442322	-0.00022777337033835776
0.55582199148943	0.0012682013087658842	0.0012598687708545847	0.0013465849224799271	0.0013367852917453341	0.0013905656328654964	0.001379908168919397	0.0014366658465911864	0.001425083237868383	0.0015308734295206739	0.001517320093037649	0.06478005926669729	0.06398827698236959	-0.0001794058415265365	-0.00022960591910353711	-0.00017801668076769528	-0.00022782805326770905
0.5591710985942444	0.001267732299622742	0.0012594019841880417	0.0013460338261048756	0.0013362379036223038	0.00138996652212166	0.0013793136971212983	0.0014360149407038356	0.0014244380218589475	0.0015301121466644726	0.0015165668889559596	0.06473617397749391	0.06394493030898049	-0.00017837321333560863	-0.0002296598727954402	-0.0001769920719935092	-0.00022788161964459874
0.5625403857541326	0.0012672631106682626	0.0012589350193739884	0.001345482573335224	0.0013356903604268202	0.0013893672720791748	0.0013787190870237153	0.0014353639165559967	0.0014237926881393115	0.0015293507986582616	0.0015158136189764087	0.06469228477382095	0.06390157976464997	-0.00017734565246224632	-0.00022971270411137334	-0.00017597249100789747	-0.00022793407232490903
0.565929974564078	0.001266793744180643	0.0012584678786800529	0.0013449311668583634	0.0013351426648282507	0.0013887678856625508	0.0013781243415285425	0.0014347127773259283	0.001423147239859995	0.0015285893892133659	0.0015150602867712018	0.06464839185472095	0.06385822554598683	-0.0001763231426498979	-0.00022976441593197672	-0.0001749579216827335	-0.00022798541416674256
0.569339987351735	0.001266324202433819	0.0012580005643696036	0.0013443796093554092	0.001334594819489738	0.0013881683657887831	0.0013775294635302196	0.001434061526182979	0.0014225016801626914	0.0015278279220290666	0.0015143068960006597	0.06460449541840046	0.06381486784875946	-0.00017530566760012856	-0.00022981501114116565	-0.0001739483478477577	-0.00022803564803053344
0.5727705471818436	0.0012658544876974515	0.0012575330787017351	0.0013438279035011907	0.001334046827068166	0.0013875687153673336	0.0013769344559157143	0.0014334101662875705	0.001421856012180259	0.0015270664007925889	0.001513553450313207	0.06456059566222244	0.06377150686791143	-0.00017429321097228723	-0.00022986449262424324	-0.00017294375329102163	-0.0002280847767787697
0.5762217778606706	0.0012653846022369286	0.0012570654239312704	0.001343276051964259	0.0013334986902141764	0.0013869689373001417	0.0013763393215645307	0.001432758700791212	0.0014212102390367357	0.00152630482917912	0.0015127999533453883	0.06451669278270854	0.06372814279755858	-0.00017328575638522747	-0.0002299128632679004	-0.00017194412176044227	-0.0002281328032751606
0.5796938039404782	0.0012649145483133479	0.0012565976023087447	0.0013427240574068633	0.0013329504115721482	0.0013863690344816065	0.0013757440633486936	0.0014321071328364805	0.0014205643638473108	0.0015255432108517953	0.0015120464087218567	0.06447278697553961	0.06368477583097967	-0.00017228328741980548	-0.00022996012596182558	-0.00017094943696605025	-0.0002281797303862465
0.5831867507240184	0.0012644443281835168	0.0012561296160804012	0.001342171922484961	0.0013324019937801977	0.0013857690097985893	0.0013751486841327494	0.0014314554655570303	0.001419918389718339	0.0015247815494617077	0.0015112928200553821	0.06442887843555245	0.06364140616062504	-0.00017128578761815838	-0.00023000628359565178	-0.0001699596825797678	-0.0002282255609789008
0.5867007442690553	0.0012639739440999445	0.0012556614674881915	0.0013416196498481964	0.0013318534394701769	0.001385168866130411	0.0013745531867737641	0.0014308037020775866	0.0014192723197473367	0.0015240198486479156	0.0015105391909468562	0.06438496735674808	0.06359803397811194	-0.00017029324048592476	-0.0002300513390600667	-0.0001689748422371018	-0.000228270297920663
0.5902359113929144	0.001263503398310839	0.0012551931587697614	0.00134106724213992	0.001331304751267668	0.0013845686063488497	0.0013739575741213207	0.0014301518455139485	0.001418626157022985	0.0015232581120374414	0.0015097855249852962	0.06434105393227675	0.06355465947422803	-0.00016930562949393768	-0.00023009529524709027	-0.00016799489953894797	-0.00022831394408057148
0.5937923796770596	0.001263032693060097	0.0012547246921584532	0.0013405147019971628	0.0013307559317919774	0.0013839682333181354	0.0013733618490175147	0.0014294998989729843	0.0014179799046251192	0.0015224963432452787	0.0015090318257478456	0.06429713835445115	0.06351128283892597	-0.00016832293807902965	-0.0002301381550493531	-0.00016701983805261778	-0.0002283565023283307
0.597370277471697	0.001262561830587303	0.0012542560698832962	0.0013399620320506448	0.0013302069836561364	0.0013833677498949527	0.0013727660142969556	0.0014288478655526363	0.001417333565624738	0.0015217345458744004	0.0015082780967997874	0.0642532208147408	0.06346790426132629	-0.0001673451496446432	-0.00023017992135898613	-0.00016604964131192168	-0.00022839797553270147
0.6009697339004076	0.0012620908131277294	0.001253787294169006	0.001339409234924782	0.0013296579094669008	0.00138276715892844	0.0013721700727867688	0.0014281957483419268	0.001416687143084006	0.001520972723515765	0.0015075243416945495	0.06420930150376787	0.06342452392971648	-0.00016637224756255176	-0.00023022059706817588	-0.0001650842928197227	-0.00022843836656311067
0.6045908788648067	0.0012616196429123233	0.0012533183672359806	0.0013388563132376641	0.0013291087118247464	0.001382166463260192	0.0013715740273065925	0.001427543550420948	0.0014160406400562527	0.0015202108797483255	0.0015067705639737093	0.06416538061131397	0.0633811420315516	-0.00016540421517455273	-0.00023026018506910884	-0.00016412377604901884	-0.00022847767828892973
0.6082338430492322	0.0012611483221677139	0.0012528492913002965	0.0013383032696010694	0.001328559393323869	0.0013815656657242535	0.0013709778806685784	0.0014268912748608806	0.0014153940595859774	0.001519449018139037	0.0015060167671670048	0.0641214583263192	0.06333775875345429	-0.00016444103579305036	-0.00023029868825386046	-0.00016316807444341497	-0.00022851591357897494
0.611898757925461	0.0012606768531162038	0.0012523800685737088	0.0013377501066204626	0.001328009956552186	0.0013809647691471303	0.0013703816356773963	0.0014262389247239843	0.0014147474047088516	0.0015186871422428684	0.001505262954792345	0.06407753483687452	0.06329437428121269	-0.00016348269270216598	-0.00023033610951311845	-0.00016221717141856606	-0.00022855307530095237
0.6155857557574533	0.0012602052379757644	0.0012519107012636441	0.0013371968268949847	0.0013274604040913339	0.0013803637763477828	0.0013697852951302335	0.0014255865030636105	0.0014141006784517234	0.0015179252556028107	0.0015045091303558184	0.06403361033023515	0.06325098879978272	-0.00016252916915918125	-0.0002303724517366268	-0.00016127105036337075	-0.0002285891663216244
0.6192949696061266	0.0012597334789600477	0.0012514411915732085	0.0013366434330174745	0.0013269107385166746	0.0013797626901376385	0.001369188861816802	0.0014249340129242087	0.0014134538838326285	0.0015171633617498909	0.0015037552973517073	0.06398968499280605	0.06320760249328798	-0.0001615804483954264	-0.00023040771781285274	-0.00016032969464116475	-0.00022862418950653218
0.6230265333341571	0.0012592615782783668	0.001250971541701174	0.0013360899275744475	0.0013263609623972905	0.0013791615133205853	0.001368592338519336	0.0014242814573413236	0.0014128070238607858	0.0015164014642031825	0.0015030014592624966	0.06394575901015298	0.06316421554501782	-0.00016063651361791775	-0.0002304419106290978	-0.00015939308759113646	-0.0002286581477200511
0.6267805816108112	0.0012587895381357146	0.0012505017538419897	0.0013355363131461173	0.0013258110782959926	0.0013785602486929853	0.0013679957280126013	0.0014236288393416113	0.0014121601015366116	0.0015156395664698214	0.0015022476195588879	0.06390183256699489	0.06312082813742789	-0.00015969734800966306	-0.00023047503307049855	-0.00015846121252865997	-0.00022869104382450267
0.6305572499168048	0.0012583173607327472	0.0012500318301857764	0.001334982592306384	0.0013252610887693193	0.001377958899043672	0.0013673990330638967	0.0014229761619428414	0.0014115131198517282	0.0015148776720450164	0.001501493781699815	0.06385790584721099	0.06307744045214528	-0.000158762934731993	-0.00023050708802069275	-0.0001575340527471547	-0.00022872288068032098
0.634356674549194	0.0012578450482657946	0.0012495617729183282	0.0013344287676228458	0.001324710996367541	0.00137735746715396	0.0013668022564330626	0.0014223234281539074	0.0014108660817889645	0.0015141157844120654	0.001500739949132455	0.06381397903383691	0.0630340526699612	-0.00015783325692414474	-0.0002305380783604316	-0.00015661159151861281	-0.00022875366114533113
0.6381789926262927	0.0012573726029268602	0.0012490915842211128	0.0013338748416568018	0.0013241608036346668	0.0013767559557976519	0.0013662054008724853	0.0014216706409748373	0.0014102189903223731	0.0015133539070423736	0.0014999861252922473	0.06377005230906677	0.06299066497083664	-0.000156908297705316	-0.0002305680069679683	-0.00015569381209531996	-0.00022878338807558185
0.642024342092622	0.0012569000269036213	0.0012486212662712738	0.0013333208169632564	0.0013236105131084444	0.0013761543677410432	0.0013656084691271025	0.0014210178033967967	0.0014095718484172322	0.0015125920433954668	0.0014992323136029067	0.06372612585424907	0.0629472775338998	-0.0001559880401764413	-0.00023059687672022378	-0.00015478069771038272	-0.00022881206432395773
0.6458928617238878	0.001256427322379424	0.0012481508212416345	0.0013327666960909182	0.001323060127320369	0.0013755527057429245	0.001365011463934414	0.0014203649184021032	0.0014089246590300592	0.0015118301969190044	0.0014984785174764418	0.0636821998498952	0.06290389053744676	-0.0001550724674197479	-0.0002306246904900111	-0.0001538722315794494	-0.00022883969274117844
0.6497846911319898	0.0012559544915332996	0.0012476802513006916	0.0013322124815822167	0.0013225096487956836	0.0013749509725546017	0.0013644143880244834	0.0014197119889642364	0.0014082774251086214	0.0015110683710488067	0.0014977247403131697	0.06363827447567036	0.06286050415894527	-0.00015416156250019908	-0.00023065145114686825	-0.00015296839690098762	-0.00022886627617452193
0.6536999707700591	0.0012554815365399571	0.0012472095586126318	0.0013316581759732983	0.0013219590800533916	0.0013743491709198917	0.0013638172441199528	0.001419059018047851	0.0014076301495919471	0.0015103065692088666	0.0014969709855017384	0.06359434991040364	0.06281711857503133	-0.00015325530846771462	-0.0002306771615577241	-0.00015206917685747778	-0.00022889181746704734
0.6576388419375281	0.001255008459569791	0.0012467387453373245	0.0013311037817940411	0.00132140842360626	0.0013737473035751412	0.0013632200349360502	0.0014184060086087876	0.0014069828354103349	0.0015095447948113726	0.0014962172564191429	0.06355042633208069	0.06277373396150923	-0.0001523536883565324	-0.00023070182458523325	-0.00015117455461691187	-0.00022891631945926028
0.661601446785229	0.0012545352627888805	0.0012462678136303308	0.0013305493015680551	0.0013208576819608272	0.0013731453732492294	0.0013626227631805968	0.00141775296359408	0.0014063354854853703	0.0015087830512567249	0.001495463556430749	0.06350650391784639	0.06273035049335533	-0.00015145668518762312	-0.0002307254430883865	-0.0001502845133337649	-0.00022893978498772505
0.6655879283205246	0.0012540619483590006	0.0012457967656429045	0.001329994737812697	0.0013203068576174105	0.0013725433826635848	0.0013620254315540193	0.0014170998859419834	0.0014056881027299372	0.001508021341933562	0.0014947098888903056	0.06346258284401074	0.06268696834471726	-0.00015056428196916216	-0.00023074801992256644	-0.000149399036149217	-0.00022896221688428753
0.6695984304124688	0.0012535885184376213	0.001245325603522003	0.001329440093039069	0.0013197559530701158	0.0013719413345321873	0.0013614280427493625	0.0014164467785819663	0.0014050406900482334	0.0015072596702187739	0.001493956257139977	0.06341866328604014	0.06264358768891497	-0.00014967646169750104	-0.00023076955793888132	-0.00014851810619351258	-0.00022898361797762945
0.6736330977969988	0.0012531149751779124	0.0012448543294102789	0.0013288853697520388	0.001319204970806842	0.0013713392315615892	0.0013608305994522926	0.0014157936444347443	0.001404393250335775	0.001506498039477535	0.001493202664510353	0.06337474541856446	0.0626002086984372	-0.00014879320735800006	-0.00023079005998327684	-0.0001476417065860991	-0.00022900399109182512
0.6776920760821589	0.001252641320728754	0.001244382945446103	0.00132833057045024	0.0013186539133092957	0.0013707370764509197	0.001360233104341119	0.0014151404864122875	0.0014037457864794266	0.0015057364530633142	0.001492449114320482	0.06333082941537826	0.06255683154494932	-0.0001479145019265271	-0.00023080952889742434	-0.00014676982043648756	-0.0002290233390457308
0.6817755117533548	0.0012521675572347395	0.0012439114537635553	0.0013277756976260882	0.001318102783052997	0.0013701348718919034	0.001359635560086799	0.0014144873074178371	0.0014030983013574058	0.0015049749143179144	0.0014916956098778853	0.06328691544943763	0.06251345639928883	-0.00014704032837012382	-0.00023082796751788814	-0.00014590243084525167	-0.00022904166465315123
0.6858835521786408	0.00125169368683618	0.0012434398564924436	0.0013272207537657862	0.001317551582507294	0.0013695326205688677	0.0013590379693529592	0.0014138341103459163	0.0014024507978393057	0.0015042134265714823	0.0014909421544785902	0.06324300369286075	0.062470083431467545	-0.0001461706696482823	-0.0002308453786770137	-0.0001450395209056099	-0.0002290589707235613
0.6900163456140378	0.001251219711669113	0.0012429681557583007	0.0013266657413493366	0.001317000314135368	0.0013689303251587588	0.0013584403347958976	0.0014131808980823585	0.001401803278786107	0.001503451993142538	0.0014901887514071463	0.0631990943169357	0.06242671281067374	-0.00014530550871336145	-0.00023086176520092927	-0.00014418107370417488	-0.0002290752600612178
0.6941740412088835	0.0012507456338653115	0.0012424963536823961	0.0013261106628505558	0.00131644898039425	0.0013683279883311577	0.0013578426590646084	0.0014125276735043127	0.0014011557470501965	0.001502690617338007	0.0014894354039366566	0.06315518749211063	0.06238334470526903	-0.00014444482851158624	-0.0002308771299096568	-0.00014332707232106445	-0.00022909053546371627
0.6983567890112157	0.0012502714555522932	0.0012420244523817473	0.001325555520737085	0.0013158975837348301	0.0013677256127482948	0.001357244944800791	0.0014118744394802742	0.0014005082054753895	0.0015019293024532416	0.0014886821153288015	0.0631112833880042	0.06233997928279486	-0.00014358861198496276	-0.00023089147561899948	-0.00014247749983220537	-0.00022910479972426678
0.702564739973187	0.001249797178853317	0.0012415524539691168	0.0013250003174703968	0.0013153461266018685	0.0013671232010650592	0.001356647194638865	0.00141122119887009	0.00139986065689694	0.0015011680517720428	0.001487928888833863	0.06306738217340081	0.06229661670996855	-0.00014273684207138926	-0.0002309048051382656	-0.00014163233930947206	-0.00022911805563008425
0.7067980459565127	0.0012493228058874065	0.001241080360553032	0.0013244450555058164	0.001314794611434011	0.0013665207559290218	0.0013560494112059868	0.0014105679545249896	0.001399213104141566	0.0015004068685666979	0.0014871757276907567	0.06302348401625488	0.062253257152686224	-0.0001418895017051558	-0.00023091712126988018	-0.0001407915738212695	-0.0002291303059615002
0.7110568597379514	0.001248848338769353	0.0012406081742377907	0.0013238897372925293	0.0013142430406638005	0.001365918279980449	0.0013554515971220679	0.0014099147092875956	0.001398565550027467	0.001499645756098002	0.0014864226351270578	0.06297958908368782	0.06220990077602351	-0.00014104657381908137	-0.00023092842681088355	-0.00013995518643425409	-0.00022914155349307297
0.7153413350148182	0.0012483737796097187	0.0012401358971234654	0.0013233343652735968	0.0013136914167176906	0.0013653157758523166	0.0013548537549997871	0.0014092614659919481	0.0013979179973643463	0.0014988847176152897	0.001485669614359026	0.06293569754199188	0.06216654774423897	-0.00014020804134423637	-0.00023093872455115516	-0.0001391231602136389	-0.00022915180099247756
0.7196516264105322	0.0012478991305148602	0.0012396635313059237	0.0013227789418859732	0.001313139742016063	0.001364713246170334	0.001354255887444614	0.0014086082274635328	0.0013972704489534286	0.0014981237563564686	0.0014849166685916438	0.0628918095566334	0.0621231982207693	-0.00013937388721152466	-0.0002309480172738021	-0.00013829547822447052	-0.0002291610512211717
0.7239878894801961	0.0012474243935869244	0.001239191078876825	0.0013222234695605144	0.0013125880189732366	0.0013641106935529538	0.0013536579970548181	0.0014079549965192858	0.001396622907587481	0.0014973628755480383	0.0014841638010186361	0.06284792529224713	0.06207985236823548	-0.0001385440943527938	-0.00023095630775571419	-0.0001374721235322951	-0.00022916930693372972
0.7283502807162107	0.0012469495709238674	0.0012387185419236437	0.001321667950721998	0.0013120362499974873	0.0013635081206113963	0.0013530600864214964	0.0014073017759676332	0.00139597537605084	0.0014966020784051336	0.0014834110148225083	0.06280404491264563	0.06203651034844331	-0.0001377186457009738	-0.00023096359876623174	-0.00013665307920410208	-0.00022917657087712096
0.7327389575539218	0.0012464746646194632	0.0012382459225296703	0.0013211123877891367	0.0013114844374910607	0.0013629055299496642	0.0013524621581285836	0.0014066485686084992	0.0013953278571194269	0.0014958413681315497	0.0014826583131745718	0.06276016858081249	0.061993172322382224	-0.00013689752419113188	-0.00023096989306697902	-0.0001358383283090736	-0.00022918284579187542
0.7371540783773028	0.001245999676763316	0.0012377732227740303	0.0013205567831745969	0.0013109325838501912	0.0013623029241645668	0.0013518642147528777	0.0014059953772333409	0.001394680353560776	0.0014950807479197754	0.0014819056992349813	0.06271629645890929	0.061949838450227834	-0.0001360807127617769	-0.00023097519341253037	-0.00013502785391955596	-0.000229188134410363
0.74159580252467	0.001245524609440871	0.0012373004447316922	0.0013200011392850116	0.0013103806914651149	0.001361700305845734	0.0013512662588640557	0.0014053422046251636	0.0013940328681340548	0.0014943202209510272	0.0014811531761527623	0.06267242870827423	0.061906508891343345	-0.0001352681943554146	-0.00023097950254968858	-0.0001342216391118367	-0.0002291924394575151
0.746064290294433	0.0012450494647334286	0.001236827590473479	0.0013194454585210014	0.0013098287627200899	0.001361097677575642	0.001350668293024697	0.0014046890535585504	0.00139338540359009	0.0014935597903952798	0.0014804007470658482	0.062628565489424	0.06186318380428013	-0.0001344599519193801	-0.00023098282321737384	-0.00013341966696706065	-0.00022919576365049155
0.7505597029508803	0.0012445742447181516	0.0012363546620660834	0.0013188897432771885	0.0013092767999934108	0.001360495041929629	0.0013500703197903	0.0014040359267996811	0.0013927379626713903	0.001492799459411303	0.0014796484151011085	0.06258470696205362	0.06181986334677972	-0.00013365596840675398	-0.0002309851581466238	-0.00013262192057220124	-0.00022919810969879162
0.7550822027299987	0.0012440989514680843	0.0012358816615720774	0.0013183339959422168	0.0013087248056574284	0.0013598924014759212	0.0013494723417093062	0.0014033828271063653	0.0013920905481121719	0.0014920392311466952	0.0014788961833743885	0.0625408532850416	0.061776547675774104	-0.0001328562267767508	-0.00023098651005976079	-0.00013182838302022715	-0.0002291994803033104
0.7596319528453285	0.001243623587052163	0.0012354085910499287	0.0013177782188987697	0.0013081727820785675	0.0013592897587756518	0.0013488743613231217	0.001402729757228059	0.0013914431626383846	0.0014912791087379187	0.0014781440549905397	0.06249700461644575	0.06173323694738808	-0.0001320607099962734	-0.00023098688167083603	-0.00013103903741154554	-0.00022919987815628318
0.7642091174938536	0.0012431481535352317	0.0012349354525540144	0.001317222414523591	0.0013076207316173466	0.0013586871163828846	0.0013482763811661386	0.0014020767199059	0.0013907958089677379	0.0014905190953103356	0.0014773920330434594	0.06245316111350878	0.06168993131693984	-0.000131269401040357	-0.0002309862756857406	-0.00013025386685472373	-0.00022919930594222926
0.7688138618619275	0.0012426726529780523	0.001234462248134632	0.0013166665851874978	0.001307068656628394	0.0013580844768446335	0.001347678403765756	0.001401423717872728	0.0013901484898097248	0.0014897591939782425	0.0014766401206161215	0.06240932293266062	0.06164663093894257	-0.0001304822828926966	-0.0002309846948012062	-0.00012947285446712753	-0.0002291977663366196
0.7734463521312342	0.0012421970874373206	0.001233988979838015	0.0013161107332554088	0.0013065165594604705	0.0013574818427008915	0.0013470804316424055	0.0014007707538531112	0.0013895012078656516	0.0014889994078449086	0.0014758883207806148	0.06236549022951203	0.06160333596710582	-0.00012969933854650728	-0.0002309821417045277	-0.0001286959833753376	-0.00022919526200543272
0.7781067554847866	0.0012417214589656867	0.0012335156497063503	0.0013155548610863587	0.00130596444245649	0.0013568792164846495	0.0013464824673095747	0.0014001178305633824	0.0013888539658286664	0.0014882397400026149	0.0014751366365981834	0.062321663158866974	0.061560046554337305	-0.0001289205510061897	-0.0002309786190751173	-0.0001279232367168981	-0.0002291917956066536
0.7827952401129585	0.0012412457696117582	0.0012330422597777906	0.0013149989710335183	0.0013054123079535348	0.00135627660072192	0.001345884513273826	0.0013994649507116565	0.0013882067663837806	0.001487480193532688	0.0014743850711192558	0.062277841874716876	0.061516762852743274	-0.00012814590328655284	-0.00023097412958189567	-0.00012715459764001125	-0.00022918736978816412
0.7875119752195561	0.0012407700214201306	0.0012325688120864708	0.001314443065444221	0.0013048601582828824	0.0013556739979317667	0.0013452865720348305	0.0013988121169978662	0.0013875596122079055	0.0014867207715055426	0.001473633627383496	0.06223402653024228	0.06147348501363169	-0.00012737537841445157	-0.00023096867588434655	-0.00012639004930467546	-0.00022918198718852034
0.792257131027923	0.0012402942164313918	0.0012320953086625262	0.0013138871466599788	0.001304307995770025	0.001355071410626326	0.0013446886460853835	0.0013981593321137902	0.0013869125059698775	0.00148596147698072	0.0014728823084198277	0.06219021727781864	0.061430213187512336	-0.00012660895943017447	-0.0002309622606335715	-0.00012562957488415627	-0.00022917565043767407
0.7970308787870847	0.0012398183566821395	0.0012316217515320998	0.0013133312170165033	0.0013037558227346861	0.0013544688413108274	0.0013440907379114314	0.001397506598743076	0.0013862654503304821	0.0014852023130069206	0.00147213111724648	0.062146414269012906	0.061386947524098595	-0.00012584662938688873	-0.0002309548864698474	-0.00012487315756426476	-0.00022916836215464143
0.8018333907779276	0.0012393424442050053	0.0012311481427173746	0.0013127752788437358	0.0013032036414908524	0.0013538662924836309	0.0013434928499921044	0.0013968539195612826	0.0013856184479424949	0.0014844432826220573	0.0014713800568710296	0.062102617654588896	0.0613436881723091	-0.00012508837135166706	-0.00023094655602312608	-0.00012412078054516162	-0.00022916012494905713
0.8066648403194178	0.001238866481028666	0.0012306744842365716	0.0013122193344658594	0.0013026514543467852	0.0013532637666362427	0.0013428949847997325	0.0013962012972358988	0.0013849715014507004	0.0014836843888532828	0.0014706291302904358	0.0620588275845072	0.06130043528027007	-0.00012433416840684774	-0.00023093727191364488	-0.00012337242704188456	-0.0002291509414204529
0.8115254017748545	0.0012383904691778598	0.0012302007781039865	0.001311663386201331	0.0013020992636050544	0.00135266126625335	0.0013422971447998807	0.0013955487344263836	0.0013843246134919334	0.001482925634717042	0.0014698783404910856	0.062015044207927465	0.061257188995315764	-0.00012358400365033995	-0.00023092703675176018	-0.0001226280802846258	-0.00022914081415797982
0.8164152505581643	0.001237914410673407	0.0012297270263299897	0.0013111074363628984	0.001301547071562551	0.0013520587938128394	0.0013416993324513688	0.0013948962337841891	0.0013836777866950989	0.0014821670232191028	0.0014691276904488285	0.06197126767320834	0.061213949463990544	-0.00012283786019659515	-0.0002309158531375033	-0.00012188772352028643	-0.00022912974574124112
0.8213345631402307	0.0012374383075322269	0.001229253230921058	0.0013105514872576256	0.0013009948805105178	0.0013514563517858305	0.0013411015502063023	0.001394243797952797	0.001383031023681212	0.0014814085573546046	0.0014683771831290246	0.06192749812791172	0.06117071683205091	-0.00012209572117619083	-0.00023090372365863754	-0.00012115134001169925	-0.00022911773873768304
0.8262835170552626	0.0012369621617673591	0.0012287793938797853	0.0013099955411869223	0.0013004426927345734	0.0013508539426367063	0.0013405038005101031	0.001393591429567755	0.001382384327063429	0.0014806502401081033	0.0014676268214865844	0.061883735718802825	0.06112749124446664	-0.00012135756973793987	-0.00023089065089354488	-0.00012041891303987695	-0.00022910479570525943
0.8312622909072027	0.0012364859753879762	0.0012283055172049014	0.0013094396004465602	0.0012998905105147316	0.0013502515688231334	0.00133990608580153	0.0013929391312567001	0.0013817376994470754	0.0014798920744536076	0.0014668766084660104	0.0618399805918517	0.061084272845423324	-0.0001206233890491959	-0.00023087663740989361	-0.00011969042590406764	-0.0002290909191912105
0.8362710643761712	0.0012360097503994073	0.0012278316028912968	0.0013088836673267028	0.0012993383361254304	0.0013496492327960963	0.0013393084085127134	0.0013922869056393983	0.0013810911434296816	0.0014791340633546267	0.0014661265470014369	0.06179623289223617	0.061041061778322456	-0.00011989316229582547	-0.0002308616857636392	-0.00011896586192183811	-0.00022907611173106357
0.8413100182249524	0.0012355334888031553	0.0012273576529300337	0.0013083277441119294	0.0012987861718355563	0.0013490469369999256	0.0013387107710691821	0.0013916347553277768	0.0013804446616010168	0.0014783762097642138	0.0014653766400166827	0.061752492764343296	0.06099785818578471	-0.00011916687268365145	-0.0002308457984995793	-0.00011824520443068365	-0.00022906037584963235
0.8463793343055166	0.0012350571925969203	0.0012268836693083737	0.0013077718330812601	0.001298234019908468	0.0013484446838723258	0.0013381131758898913	0.0013909826829259556	0.0013797982565431205	0.0014776185166250077	0.0014646268904252833	0.06170876035176991	0.060954662209651664	-0.00011844450343848067	-0.00023082897815096537	-0.00011752843678791702	-0.00022904371406007318
0.8514791955655843	0.0012345808637746142	0.0012264096540097926	0.0013072159365081857	0.0012976818826020255	0.0013478424758444098	0.0013375156253872564	0.0013903306910302885	0.0013791519308303396	0.0014768609868692857	0.0014638773011305473	0.061665035797326566	0.06091147399098663	-0.00011772603780690893	-0.00023081122723922487	-0.00011681554237141789	-0.0002290261288640516
0.8566097860552276	0.0012341045043263862	0.0012259356090140042	0.0013066600566606892	0.0012971297621686153	0.0013472403153407247	0.0013369181219671795	0.00138967878222939	0.0013785056870293615	0.0014761036234189984	0.001463127875025593	0.06162131924303716	0.06086829367007708	-0.00011701145905773647	-0.00023079254827546025	-0.00011610650458102056	-0.00022900762275224196
0.861771290933513	0.0012336281162386368	0.0012254615362969723	0.001306104195801274	0.0012965776608551726	0.0013466382047792815	0.0013363206680290787	0.0013890269591041741	0.0013778595276992458	0.001475346429185821	0.0014623786149933946	0.061577610830142314	0.06082512138643693	-0.0001163007504813851	-0.00023077294375767332	-0.00011540130683812544	-0.00022898819820316163
0.8669638964751838	0.0012331517014940506	0.0012249874378309476	0.0013055483561869932	0.001296025580903216	0.0013460361465715924	0.001335723265965924	0.001388375224227892	0.0013772134553914658	0.001474589407071205	0.0014616295239068297	0.06153391069910126	0.0607819572788073	-0.00011559389539073095	-0.00023075241617132036	-0.0001146999325865039	-0.00022896785768300454
0.8721877900773816	0.001232675262071604	0.0012245133155844756	0.0013049925400694766	0.0012954735245488708	0.0013454341431226985	0.0013351259181642653	0.0013877235801661658	0.0013765674726499404	0.0014738325599664124	0.0014608806046287287	0.06149021898959227	0.060738801485158755	-0.00011489087712304724	-0.0002307309679920322	-0.00011400236529376939	-0.00022894660364713992
0.877443160266411	0.001232198799946593	0.0012240391715224175	0.0013044367496949515	0.0012949214940228908	0.0013448321968311955	0.00133452862700426	0.0013870720294770205	0.0013759215820110663	0.0014730758907525736	0.0014601318600119093	0.0614465358405168	0.06069565414269447	-0.00011419167903864436	-0.0002307086016809512	-0.00011330858845060021	-0.0002289244385373368
0.8827301967045416	0.0012317223170906597	0.0012235650076059868	0.001303880987304285	0.0012943694915507008	0.001344230310089281	0.0013339313948597163	0.001386420574710933	0.0013752757860037664	0.0014723194023007295	0.0014593832928992425	0.06140286138999924	0.06065251538785034	-0.00011349628452253513	-0.00023068531968756245	-0.00011261858557216897	-0.00022890136478376233
0.8880490901968541	0.0012312458154718053	0.0012230908257927517	0.001303325255132998	0.00129381751935241	0.0013436284852827705	0.0013333342240981123	0.0013857692184108547	0.0013746300871495132	0.0014715630974718832	0.0014586349061236814	0.06135919577539039	0.060609385356298055	-0.00011280467698496222	-0.000230661124448861	-0.00011193234019904463	-0.00022887738480448228
0.8934000326981257	0.0012307692970544228	0.001222616628036676	0.0013027695554113066	0.00129326557964285	0.001343026724791145	0.001332737117080638	0.0013851179631122637	0.0013739844879623738	0.0014708069791170455	0.0014578867025083204	0.06131553913326865	0.06056626418294602	-0.00011211683986196708	-0.00023063601838907433	-0.00011124983589662352	-0.0002288525010042397
0.8987832173197573	0.0012302927637993088	0.0012221424162881253	0.0013022138903641379	0.0012927136746315989	0.0013424250309875699	0.0013321400761622235	0.0013844668113431873	0.0013733389909490455	0.001470051050077283	0.0014571386848664367	0.061271891599443094	0.06052315200194331	-0.00011143275661558427	-0.0002306100039198844	-0.00011057105625635055	-0.0002288267157748991
0.904198838336744	0.0012298162176636962	0.0012216681924939064	0.001301658262211175	0.0012921618065230176	0.0013418234062389433	0.0013315431036915787	0.0013838157656242557	0.001372693598608898	0.0014692953131837723	0.0014563908560015525	0.06122825330895329	0.06048004894667964	-0.00011075241073449371	-0.00023058308343892886	-0.00010989598489666297	-0.00022880003149633454
0.9096470911946843	0.001229339660601275	0.0012211939585972773	0.0013011026731668733	0.0012916099775162689	0.0013412218529059185	0.0013309462020112152	0.001383164828468729	0.001372048313434002	0.0014685397712578463	0.001455643218707462	0.06118462439607451	0.060436955149788404	-0.0001100757857354362	-0.00023055525933274312	-0.00010922460546307355	-0.00022877245053531947
0.915128172516836	0.0012288630945622085	0.0012207197165379747	0.0013005471254404963	0.0012910581898053558	0.0013406203733429412	0.0013303493734574926	0.0013825140023825402	0.0013714031379091745	0.0014677844271110403	0.0014548957757682978	0.06114100499431699	0.06039387074314726	-0.0001094028651620893	-0.00023052653397259704	-0.00010855690162817067	-0.00022874397524463852
0.9206422801112097	0.0012283865214931737	0.001220245468252247	0.0012999916212361505	0.0012905064455791507	0.0013400189698982914	0.001329752620360647	0.0013818632898643397	0.0013707580745120213	0.0014670292835451515	0.0014541485299585767	0.06109739523642957	0.060350795857883124	-0.00010873363258680213	-0.00023049690971715942	-0.00010789285709317253	-0.00022871460796441978
0.9261896129777101	0.0012279099433373667	0.0012197712156728623	0.001299436162752808	0.0012899547470214218	0.0013394176449141079	0.0013291559450448259	0.0013812126934055254	0.0013701131257129685	0.0014662743433522826	0.0014534014840432478	0.06105379525440068	0.0603077306243726	-0.00010806807161124754	-0.00023046638891216498	-0.00010723245558794114	-0.00022868435102152418
0.931770371315315	0.0012274333620345434	0.0012192969607291472	0.0012988807521843427	0.0012894030963108692	0.0013388164007264297	0.0013285593498281246	0.001380562215490291	0.0013694682939753063	0.0014655196093148952	0.0014526546407777434	0.06101020517946208	0.060264675172242155	-0.00010740616586583929	-0.00023043497388858247	-0.00010657568087116265	-0.00022865320672893485
0.9373847565293029	0.0012269567795210351	0.0012188227053470048	0.0012983253917195627	0.0012888514956211543	0.0013382152396652332	0.0013279628370226218	0.0013799118585956641	0.0013688235817552305	0.0014647650842058667	0.0014519080029080332	0.06096662514208925	0.06022162963037337	-0.00010674789901152226	-0.00023040266696505718	-0.00010592251673155473	-0.0002286211773860347
0.9430329712385201	0.0012264801977297716	0.0012183484514489403	0.001297770083542236	0.0012882999471209298	0.0013376141640544588	0.0013273664089344136	0.0013792616251915419	0.0013681789915018802	0.001464010770788525	0.0014511615731706714	0.06092305527200448	0.06017859412690422	-0.00010609325473927289	-0.00023036947044530187	-0.00010527294698783884	-0.00022858826527882847
0.9487152192826929	0.0012260036185903229	0.00121787420095409	0.0012972148298311316	0.0012877484529738741	0.0013370131762120618	0.0013267700678636512	0.001378611517740743	0.001367534525657379	0.0014632566718167286	0.0014504153542928484	0.060879495698179326	0.060135568789229224	-0.00010544221677069587	-0.00023033538661876296	-0.00010462695548929535	-0.00022855447267899898
0.9544317057297852	0.0012255270440289028	0.0012173999557782392	0.0012966596327600444	0.0012871970153387224	0.0013364122784500368	0.001326173816104577	0.001377961538699039	0.001366890186656878	0.0014625027900348915	0.001449669348992451	0.06083594654883602	0.060092553744004365	-0.00010479476885942585	-0.00023030041776195276	-0.00010398452611645737	-0.0002285198018445178
0.9601826368833979	0.0012250504759684095	0.0012169257178338598	0.0012961044944978318	0.0012866456363692985	0.0013358114730744604	0.0013255776559455605	0.0013773116905152014	0.0013662459769285956	0.0014617491281780552	0.001448923559978101	0.06079240795144979	0.060049549117148195	-0.00010415089479025308	-0.00023026456613578494	-0.00010334564278127734	-0.00022848425501875713
0.9659682202902156	0.0012245739163284526	0.001216451489030126	0.0012955494172084466	0.001286094318214551	0.001335210762385529	0.0013249815896691376	0.0013766619756310444	0.0013656018988938603	0.0014609956889719351	0.0014481779899492226	0.06074888003275199	0.06000655503384252	-0.00010351057838067779	-0.00023022783398796154	-0.00010271028942768212	-0.00022844783443104477
0.9717886647474951	0.0012240973670253675	0.0012159772712729481	0.0012949944030509679	0.0012855430630185826	0.0013346101486775917	0.001324385619552045	0.0013760123964814625	0.0013649579549671526	0.001460242475132971	0.001447432641596084	0.06070536291873091	0.05996357161853734	-0.00010287380348091013	-0.00023019022355114105	-0.00010207845003240568	-0.00022841054229683078
0.9776441803106027	0.0012236208299722543	0.0012155030664649925	0.0012944394541796382	0.0012849918729206837	0.001334009634239194	0.0013237897478652594	0.001375362955494479	0.0013643141475561456	0.0014594894893683891	0.001446687517599855	0.060661856734635033	0.05992059899495129	-0.00010224055397423104	-0.00023015173704349356	-0.00010145010860490578	-0.00022837238081657718
0.9835349783005937	0.0012231443070790016	0.0012150288765057145	0.0012938845727438926	0.0012844407500553683	0.0013334092213531112	0.0013231939768740344	0.001374713655091284	0.0013636704790617497	0.0014587367343762475	0.0014459426206326637	0.06061836160497528	0.05987763728607414	-0.00010161081377767223	-0.00023011237666864526	-0.0001008252491880024	-0.00022833335217636863
0.9894612713118381	0.0012226678002523114	0.0012145547032913835	0.001293329760888399	0.0012838896965524074	0.0013328089122963903	0.0013225983088379406	0.0013740644976862827	0.001363026951878156	0.0014579842128455013	0.001445197953357645	0.06057487765352669	0.059834686614169366	-0.0001009845668418774	-0.0002300721446142906	-0.00010020385585805813	-0.00022829345854685767
0.9954232732196957	0.0012221913113957309	0.0012140805487151117	0.0012927750207530912	0.0012833387145368658	0.001332208709340391	0.0013220027460109048	0.0013734154856871398	0.001362383568392881	0.0014572319274560486	0.0014444535184290053	0.060531405003331394	0.05979174710077575	-0.00010036179715250393	-0.00023003104305457933	-9.958591272601902e-05	-0.00022825270208481907
1.0014211991882311	0.0012217148424096768	0.0012136064146668797	0.0012922203544731973	0.0012827878061291288	0.0013316086147508158	0.0013214072906412438	0.0013727666214948145	0.0013617403309868035	0.0014564798808787912	0.001443709318492059	0.06048794377670036	0.059748818866710726	-9.974248873018121e-05	-0.00022998907414850667	-9.897140393740067e-05	-0.000228211084931762
1.0074552656779823	0.0012212383951914641	0.0012131323030335661	0.0012916657641792837	0.0012822369734449461	0.0013310086307877591	0.00132081194497171	0.001372117907503616	0.0013610972420342177	0.001455728075775686	0.001442965356183303	0.060444494095216114	0.05970590203207211	-9.912662563038577e-05	-0.00022994624003880304	-9.836031367255194e-05	-0.00022816860921393012
1.013525690453769	0.001220761971635336	0.0012126582156989777	0.0012911112519972845	0.0012816862185954612	0.0013304087597057418	0.0013202167112395255	0.0013714693461012414	0.0013604543039028702	0.0014549765147998056	0.0014422216341304596	0.06040105607973472	0.059662996716240035	-9.851419194475963e-05	-0.0002299025428543211	-9.775262614762636e-05	-0.0002281252770430786
1.0196326925925556	0.00122028557363249	0.0012121841545438693	0.0012905568200485388	0.0012811355436872474	0.0013298090037537512	0.0013196215916764231	0.001370820939668821	0.0013598115189540068	0.001454225200595392	0.0014414781549525362	0.060357629850388075	0.05962010303787983	-9.790517180019442e-05	-0.00022985798470609442	-9.71483256137079e-05	-0.00022808109051375425
1.0257764924913542	0.0012198092030711219	0.001211710121445995	0.001290002470449834	0.0012805849508223536	0.0013292093651752915	0.0013190265885086965	0.0013701726905809752	0.001359168889542427	0.0014534741357979204	0.0014407349212598893	0.060314215526587625	0.05957722111494439	-9.729954936120444e-05	-0.00022981256769255554	-9.654739635915621e-05	-0.00022803605170740315
1.0319573118751795	0.001219332861836421	0.001211236118280103	0.0012894482053134226	0.0012800344420983184	0.0013286098462084019	0.0013184317039572169	0.0013695246012058351	0.0013585264180165056	0.0014527233230341387	0.0014399919356542612	0.06027081322702462	0.059534351064675424	-9.669730882887195e-05	-0.00022976629389548364	-9.594982270856589e-05	-0.00022799016268959527
1.0381753738050519	0.0012188565518106368	0.0012107621469179973	0.001288894026747083	0.00127948401960823	0.0013280104490857225	0.0013178369402375	0.001368876673905116	0.001357884106718266	0.001451972764922146	0.0014392492007288572	0.060227423069673595	0.059491493003608405	-9.609843444090271e-05	-0.00022971916538000459	-9.535558902311336e-05	-0.0002279434255089141
1.0444309026860459	0.0012183802748730872	0.0012102882092285454	0.001288339936854136	0.0012789336854407457	0.0013274111760345176	0.0013172422995597277	0.001368228911034143	0.0013572419579834026	0.0014512224640714313	0.0014385067190683866	0.06018404517179507	0.05944864704757087	-9.550291047324966e-05	-0.00022967118419614518	-9.476467970169489e-05	-0.0002278958421993993
1.05072412427539	0.0012179040329001957	0.0012098143070777235	0.0012877859377334968	0.0012783834416801407	0.0013268120292767298	0.001316647784128802	0.001367581314941912	0.0013565999741413455	0.0014504724230829497	0.0014377644932491362	0.06014067964993745	0.05940581331168913	-9.491072123946065e-05	-0.00022962235237783402	-9.417707918052409e-05	-0.00022784741477849257
1.057055265690613	0.0012174278277655188	0.0012093404423286385	0.0012872320314797024	0.0012778332904063365	0.0013262130110290112	0.0013160533961443775	0.0013669338879711262	0.0013559581575152938	0.0014497226445491659	0.001437022525839011	0.06009732661993937	0.05936299191038796	-9.432185109205238e-05	-0.00022957267194395614	-9.359277193445037e-05	-0.00022779814524920283
1.0634245554177415	0.0012169516613397787	0.0012088666168415547	0.0012866782201829512	0.0012772832336949407	0.0013256141235027691	0.0013154591378009054	0.0013662866324582455	0.0013553165104222653	0.0014489731310541158	0.0014362808193976006	0.060053986196932675	0.059320182957393316	-9.373628442127524e-05	-0.00022952214489524447	-9.301174247591804e-05	-0.00022774803559660883
1.0698322233195456	0.001216475535490894	0.0012083928324739365	0.001286124505929148	0.0012767332736172891	0.0013250153689042161	0.001314865011287682	0.0013656395507335418	0.0013546750351731503	0.001448223885173477	0.0014355393764762423	0.06001065849534445	0.05927738656573627	-9.315400565718113e-05	-0.00022947077321777698	-9.243397535671494e-05	-0.00022769708779080133
1.0762785006438331	0.0012159994520840075	0.0012079190910804674	0.0012855708907999275	0.0012761834122404748	0.001324416749434396	0.0013142710187888775	0.00136499264512113	0.001354033734072745	0.0014474749094746052	0.001434798199618063	0.059967343628899404	0.0592346028477525	-9.257499926904056e-05	-0.00022941855888147789	-9.185945516755611e-05	-0.00022764530378621695
1.0827636200317978	0.0012155234129815214	0.0012074453945130866	0.001285017376872709	0.001275633651627394	0.0013238182672892426	0.0013136771624835911	0.0013643459179390337	0.0013533926094198136	0.0014467262065166174	0.0014340572913580576	0.05992404171062251	0.05919183191508888	-9.199924976516227e-05	-0.00022936550383795273	-9.128816653798666e-05	-0.00022759268551914014
1.089287815526412	0.0012150474200431285	0.0012069717446210233	0.001284463966220725	0.0012750839938367828	0.0013232199246596167	0.0013130834445458897	0.0013636993714992236	0.0013527516635071272	0.0014459777788504373	0.0014333166542231362	0.059880752852841966	0.05914907387870126	-9.142674169473897e-05	-0.00022931161002415212	-9.072009413786664e-05	-0.00022753923491075634
1.0958513225808764	0.0012145714751258384	0.0012064981432508204	0.0012839106609130594	0.001274534440923251	0.001322621723731344	0.0013124898671448464	0.0013630530081076638	0.0013521108986215128	0.001445229629018856	0.0014325762907321815	0.059837477167190456	0.059106328848861536	-9.085745964702852e-05	-0.0002292568793602623	-9.015522267699638e-05	-0.00022748495386620826
1.1024543780671139	0.0012140955800840191	0.0012060245922463717	0.0012833574630146932	0.0012739849949373265	0.0013220236666852665	0.0013118964324445885	0.0013624068300643675	0.0013514703170439022	0.0014444817595565954	0.0014318362033961156	0.059794214764608764	0.059063596935155595	-9.029138825142335e-05	-0.0002292013137482618	-8.959353690497773e-05	-0.00022742984427254198
1.1090972202843215	0.0012136197367694195	0.0012055510934489558	0.0012828043745865389	0.0012734356579254924	0.0013214257556972851	0.001311303142604342	0.0013617608396634421	0.001350829921049383	0.001443734172990371	0.0014310963947179553	0.059750965755347926	0.05902087824649007	-8.972851217876887e-05	-0.00022914491507480816	-8.903502161261567e-05	-0.0002273739080014825
1.115780088967567	0.0012131439470312072	0.0012050776486972586	0.0012822513976854793	0.0012728864319302227	0.0013208279929383978	0.0013107099997784674	0.001361115039193136	0.0013501897129072397	0.0014429868718389455	0.001430356867192873	0.059707730248971774	0.05897817289109151	-8.916881614090544e-05	-0.00022908768520901734	-8.847966163114118e-05	-0.00022731714690710225
1.1225032252964444	0.0012126682127160035	0.0012046042598274197	0.0012816985343644144	0.0012723373189900322	0.0013202303805747526	0.0013101170061165168	0.001360469430935895	0.0013495496948810154	0.0014422398586131982	0.0014296176233082577	0.05966450835435879	0.05893548097651073	-8.861228489116801e-05	-0.00022902962600257482	-8.792744183305778e-05	-0.00022725956282637627
1.1292668719037753	0.0012121925356679052	0.0012041309286730567	0.0012811457866722907	0.001271788321139503	0.0013196329207676844	0.0013095241637632645	0.0013598240171684036	0.001348909869228546	0.0014414931358161757	0.0014288786655437741	0.059621300179706425	0.058892802609624095	-8.80589032249135e-05	-0.00022897073929117884	-8.737834713268278e-05	-0.0002272011575805699
1.1360712728843656	0.0012117169177285323	0.0012036576570652949	0.001280593156654149	0.0012712394404093329	0.0013190356156737631	0.0013089314748587595	0.0013591788001616394	0.00134827023820202	0.0014407467059431608	0.0014281399963714213	0.05957810583253187	0.05885013789663744	-8.750865597925706e-05	-0.00022891102689254206	-8.683236248567539e-05	-0.00022714193297312946
1.1429166738038161	0.001211241360737051	0.0012031844468328096	0.0012800406463511645	0.0012706906788263735	0.0013184384674448395	0.001308338941538367	0.001358533782180923	0.0013476308040480246	0.001440000571481735	0.001427401618255599	0.059534925419674506	0.05880748694308804	-8.69615280338909e-05	-0.00022885049060711316	-8.628947288980005e-05	-0.00022708189078990415
1.1498033217073829	0.0012107658665302106	0.001202711299801853	0.0012794882578006839	0.0012701420384136706	0.0013178414782280877	0.0013077465659328158	0.0013578889654859672	0.0013469915690075952	0.001439254734911835	0.0014266635336531639	0.05949175904730025	0.05876484985384599	-8.64175043109594e-05	-0.00022878913221829889	-8.574966338513457e-05	-0.00022702103280025643
1.1567314651288954	0.0012102904369423741	0.0012022382177962882	0.001278935993036268	0.0012695935211905044	0.0013172446501660536	0.0013071543501682397	0.0013572443523309273	0.001346352535316265	0.0014385091987058154	0.0014259257450134912	0.0594486068209028	0.05872222673311769	-8.587656977541991e-05	-0.00022872695349140937	-8.521291905420891e-05	-0.00022695936075572964
1.1637013540997225	0.0012098150738055623	0.0012017652026376285	0.0012783838540877353	0.0012690451291724322	0.0013166479853966991	0.001306562296366227	0.0013565999449644546	0.0013457137052041198	0.001437763965328516	0.0014251882547785437	0.05940546884530653	0.05867961768445029	-8.533870943544519e-05	-0.00022866395617482382	-8.4679225022255e-05	-0.00022689687639032563
1.1707132401577995	0.0012093397789494746	0.0012012922561450646	0.0012778318429812014	0.0012684968643713282	0.0013160514860534483	0.0013059704066438642	0.0013559557456297442	0.0013450750808958432	0.0014370190372373223	0.0014244510653829202	0.05936234522466847	0.058637022810730306	-8.480390834247897e-05	-0.0002286001419986028	-8.414856645759528e-05	-0.00022683358142094878
1.177767376356704	0.0012088645542015343	0.001200819380135501	0.0012772799617391205	0.0012679487287954253	0.001315455154265234	0.0013053786831137807	0.0013553117565645886	0.001344436664610769	0.0014362744168822266	0.001423714179253931	0.05931923606248204	0.058594442214188344	-8.427215159187429e-05	-0.00022853551267648653	-8.36209285720868e-05	-0.00022676947754729504
1.1848640172747877	0.0012083894013869112	0.001200346576423593	0.0012767282123803238	0.0012674007244493524	0.0013148589921565393	0.0013047871278841939	0.0013546679800014241	0.0013437984585629311	0.0014355301067058845	0.001422977598811648	0.05927614146157908	0.05855187599640343	-8.374342432250492e-05	-0.0002284700699032305	-8.309629662066331e-05	-0.00022670456645085268
1.1920034190243662	0.0012079143223285695	0.0011998738468217754	0.0012761765969200689	0.0012668528533341847	0.0013142630018474534	0.0013041957430589596	0.00135402441816739	0.0013431604649611177	0.0014347861091436958	0.0014222413264689772	0.059233061524132324	0.05850932425830138	-8.321771171715397e-05	-0.00022840381535521592	-8.257465590193191e-05	-0.00022663884979459703
1.1991858392609598	0.0012074393188472978	0.001199401193140309	0.0012756251173700792	0.0012663051174474815	0.0013136671854537126	0.0013036045307376178	0.0013533810732843767	0.001342522686008923	0.0014340424266238497	0.0014215053646317187	0.05918999635165753	0.05846678710016083	-8.269499900323551e-05	-0.0002283367506918932	-8.205599175879763e-05	-0.00022657232922501658
1.2064115371925936	0.0012069643927617405	0.0011989286171873003	0.001275073775738582	0.0012657575187833238	0.001313071545086746	0.0013030134930154325	0.0013527379475690756	0.0013418851239047928	0.0014332990615674008	0.0014207697156986235	0.059146946045017634	0.0584242646216154	-8.217527145271131e-05	-0.00022826887755489356	-8.154028957826909e-05	-0.0002265050063705032
1.2136807735891502	0.0012064895458884348	0.0011984561207687493	0.0012745225740303562	0.001265210059332363	0.001312476082853725	0.0013024226319834468	0.0013520950432330352	0.0013412477808420816	0.0014325560163883228	0.0014200343820614653	0.059103910704424195	0.05838175692165419	-8.165851438181326e-05	-0.00022820019756625287	-8.102753479126423e-05	-0.00022643688284021413
1.2209938107917835	0.001206014780041853	0.001197983705688577	0.0012739715142467754	0.0012646627410818642	0.0013118808008576145	0.0013018319497285287	0.0013514523624827137	0.0013406106590091074	0.0014318132934935828	0.0014192993661051	0.05906089042944056	0.058339264098627004	-8.114471315198712e-05	-0.0002281307123306875	-8.051771287355403e-05	-0.0002263679602259594
1.2283509127223842	0.0012055400970344286	0.0011975113737486692	0.001273420598385848	0.0012641155660157433	0.0013112857011972124	0.0013012414483334145	0.001350809907519527	0.001339973760589196	0.0014310708952831983	0.001418564670207525	0.05901788531898288	0.058296786250245286	-8.063385316990634e-05	-0.00022806042343476163	-8.001080934603999e-05	-0.00022629824010236832
1.2357523448931043	0.001205065498676601	0.0011970391267489007	0.001272869828442263	0.001263568536114613	0.001310690785967205	0.0013006511298767566	0.0013501676805399098	0.0013393370877607376	0.001430328824150307	0.0014178302967399518	0.05897489547132661	0.05825432347358511	-8.012591988744433e-05	-0.00022798933244677633	-7.950680977403257e-05	-0.00022622772402450253
1.2431983744159416	0.0012045909867768412	0.0011965669664871857	0.0012723192064074292	0.0012630216533558287	0.001310096057258207	0.0013000609964331767	0.0013495256837353557	0.001338700642697242	0.0014295870824812228	0.001417096248066863	0.058931920984103776	0.05821187586509	-7.962089880196588e-05	-0.00022791744091571475	-7.900569976826421e-05	-0.00022615641352943805
1.2506892700123766	0.0012041165631417033	0.0011960948947594987	0.0012717687342695277	0.0012624749197135262	0.0013095015171568217	0.0012994710500733064	0.0013488839192924886	0.0013380644275673855	0.0014288456726555105	0.0014163625265460765	0.058888961954311245	0.058169443520573294	-7.911877545634105e-05	-0.00022784475037218588	-7.850746498461181e-05	-0.00022608431013571018
1.2582253020230734	0.0012036422295758457	0.001195622913359928	0.0012712184140135474	0.0012619283371586739	0.0013089071677456778	0.0012988812928638443	0.0013482423893931002	0.0013374284445350736	0.0014281045970460458	0.0014156291345288172	0.05884601847830865	0.058127026535221664	-7.861953543983335e-05	-0.0002277712623294792	-7.80120911246518e-05	-0.00022601141534375757
1.2658067424176331	0.0012031679878820784	0.001195151024080694	0.0012706682476213303	0.0012613819076591052	0.001308313011103482	0.0012982917268675922	0.00134760109621421	0.001336792695759481	0.0014273638580190792	0.0014148960743597698	0.058803090651824555	0.058084625003596395	-7.812316438733646e-05	-0.00022769697828056712	-7.751956393579895e-05	-0.00022593773063575573
1.2734338648044117	0.0012026938398613958	0.0011946792287122032	0.0012701182370716223	0.0012608356331795729	0.0013077190493050726	0.0012977023541435153	0.0013469600419281228	0.001336157183395116	0.0014266234579343084	0.0014141633483771559	0.05876017856995701	0.058042239019636746	-7.76296479798877e-05	-0.00022762189969977031	-7.702986921075128e-05	-0.00022586325747381286
1.2811069444403917	0.0012022197873130158	0.0011942075290430733	0.0012695683843401116	0.0012602895156817893	0.0013071252844214629	0.0012971131767467855	0.0013463192287024779	0.001335521909591872	0.0014258833991449343	0.001413430958912788	0.05871728232717677	0.05799986867666296	-7.713897194532027e-05	-0.0002275460280438124	-7.654299278883614e-05	-0.00022578799730293975
1.2888262582411194	0.0012017458320344111	0.0011937359268601754	0.0012690186913994737	0.0012597435571244692	0.0013065317185198908	0.0012965241967288286	0.0013456786587003027	0.0013348868764950757	0.0014251436839977335	0.0014126989082921411	0.05867440201732994	0.0579575140673776	-7.665112205779145e-05	-0.00022746936474948853	-7.605892055534413e-05	-0.00022571195154874601
1.296592084790695	0.00120127197582136	0.0011932644239486716	0.0012684691602194195	0.0012591977594633766	0.0013059383536638718	0.0012959354161373772	0.0013450383340800737	0.0013342520862455484	0.0014244043148331225	0.0014119671988344165	0.058631537733642485	0.05791517528387047	-7.616608413810178e-05	-0.00022739191123483105	-7.557763844182053e-05	-0.00022563512161780097
1.3044047043518285	0.0012007982204679689	0.0011927930220920488	0.0012679197927667383	0.0012586521246513705	0.0013053451919132458	0.0012953468370165181	0.0013443982569957633	0.0013336175409796565	0.0014236652939852235	0.0014112358328526081	0.05858868956871898	0.057872852417618637	-7.568384405404194e-05	-0.00022731366889877647	-7.509913242634281e-05	-0.00022555750889807769
1.312264398875954	0.0012003245677667206	0.0011923217230721665	0.001267370591005342	0.0012581066546384452	0.0013047522353242266	0.0012947584614067412	0.001343758429596899	0.0013329832428293647	0.0014229266237819297	0.00141050481265356	0.058545857614549314	0.05783054555949142	-7.520438772025406e-05	-0.00022723463912108222	-7.462338853363171e-05	-0.00022547911475803706
1.320171452013404	0.0011998510195085114	0.0011918505286692797	0.0012668215568963164	0.0012575613513717836	0.0013041594859494565	0.0012941702913449925	0.0013431188540286216	0.0013323491939222964	0.0014221883065449767	0.0014097741405380503	0.058503041962508995	0.05778825479975134	-7.472770109862026e-05	-0.00022715482326204905	-7.415039283509284e-05	-0.00022539994054740498
1.3281261491236485	0.0011993775774826864	0.001191379440662091	0.0012662726923979592	0.0012570162167957948	0.0013035669458380502	0.0012935823288647195	0.0013424795324317332	0.0013317153963817812	0.0014214503445900014	0.0014090438188008375	0.05846024270336294	0.05774598022805729	-7.425377019833201e-05	-0.00022707422266321498	-7.368013144923302e-05	-0.0002253199875970613
1.3361287772855897	0.0011989042434770744	0.001190908460827781	0.001265723999465831	0.001256471252852163	0.00130297461703565	0.0012929945759959235	0.0013418404669427576	0.0013310818523269148	0.001420712740226616	0.0014083138497307357	0.05841745992726745	0.05770372193346857	-7.378258107583469e-05	-0.00022699283864627273	-7.321259054136886e-05	-0.0002252392572179851
1.3441796253079266	0.0011984310192780403	0.0011904375909420513	0.0012651754800528001	0.0012559264614798954	0.0013023825015844744	0.0012924070347652115	0.0013412016596939965	0.001330448563872614	0.0014199754957584716	0.0014075842356106828	0.05837469372377402	0.057661480004445306	-7.331411983534097e-05	-0.00022691067251373598	-7.274775632419572e-05	-0.00022515775070250377
1.352278983739575	0.0011979579066705077	0.0011899668327791557	0.0012646271361090881	0.0012553818446153628	0.0013017906015233686	0.001291819707195841	0.0013405631128135807	0.001329815533129668	0.0014192386134833236	0.0014068549787178018	0.058331944181830374	0.05761925452885283	-7.284837262842847e-05	-0.00022682772554818986	-7.228561505742692e-05	-0.00022507546932287736
1.3604271448801535	0.0011974849074380127	0.0011894961881119557	0.0012640789695823192	0.0012548374041923534	0.0013011989188878592	0.0012912325953077807	0.0013399248284255338	0.0013291827622048014	0.001418502095693106	0.0014061260813234735	0.05828921138978536	0.057577045593963566	-7.238532565483069e-05	-0.00022674399901370657	-7.18261530484321e-05	-0.00022499241433282524
1.3686244027905345	0.0011970120233627283	0.0011890256587119353	0.001263530982417559	0.0012542931421421076	0.0013006074557101956	0.0012906457011177463	0.0013392868086498167	0.0013285502532007177	0.0014177659446739878	0.001405397545693393	0.05824649543538959	0.05753485328646021	-7.192496516189584e-05	-0.00022665949415362485	-7.136935665204291e-05	-0.00022490858696613825
1.3768710533034536	0.001196539256225519	0.0011885552463492652	0.0012629831765573745	0.0012537490603933795	0.0013000162140194159	0.0012900590266392683	0.001338649055602399	0.0013279180082161719	0.0014170301627064532	0.0014046693740876498	0.058203796405799556	0.05749267769243848	-7.146727744475334e-05	-0.00022657421219113294	-7.091521227031716e-05	-0.00022482398843609586
1.3851673940341884	0.00119606660780597	0.0011880849527928252	0.00126243555394187	0.0012532051608724723	0.0012994251958413875	0.001289472573882732	0.0013380115713953042	0.0013272860293460122	0.0014162947520653631	0.0014039415687607869	0.05816111438757983	0.05745051889740849	-7.101224884735469e-05	-0.00022648815433168323	-7.046370635384325e-05	-0.00022473861993860256
1.3935137243912972	0.0011955940798824302	0.0011876147798102474	0.0012618881165087346	0.001252661445503286	0.0012988344031988586	0.0012888863448554274	0.001337374358136666	0.0013266543186812398	0.0014155597150200161	0.0014032141319618642	0.0581184494667055	0.05740837698629944	-7.055986576108564e-05	-0.0002264013217586902	-7.001482540019976e-05	-0.00022465248264755266
1.4019103455874267	0.0011951216742320562	0.001187144729167967	0.0012613408661933006	0.0012521179162073733	0.001298243838111521	0.001288300341561614	0.0013367374179307986	0.001326022878309074	0.0014148250538342359	0.0014024870659345397	0.05807580172856664	0.05736625204346118	-7.011011462601524e-05	-0.00022631371563663905	-6.956855595524614e-05	-0.0002245655777179112
1.410357560650181	0.0011946493926308437	0.0011866748026312446	0.0012607938049285766	0.0012515745749039752	0.0012976535025960474	0.0012877145660025562	0.001336100752878235	0.0013253917103129948	0.001414090770766416	0.0014017603729171225	0.058033171257968016	0.057324144152667046	-6.966298193067377e-05	-0.00022622533711036397	-6.912488461316424e-05	-0.00022447790628590814
1.4188556744330574	0.0011941772368536793	0.0011862050019642177	0.0012602469346453065	0.0012510314235100754	0.0012970633986661552	0.0012871290201765838	0.0013354643650757996	0.0013247608167728092	0.0014133568680696085	0.001401034055142647	0.05799055813913457	0.05728205339711689	-6.921845421187234e-05	-0.00022613618730385476	-6.86837980155286e-05	-0.00022438946946573557
1.4274049936264492	0.0011937052086743662	0.0011857353289299456	0.0012597002572720091	0.00125048846394045	0.0012964735283326522	0.0012865437060791476	0.0013348282566166562	0.001324130199764709	0.0014126233479915793	0.001400308114838944	0.057947962455713625	0.05723997985943953	-6.877651805496654e-05	-0.00022604626732114497	-6.824528285258313e-05	-0.0002243002683530726
1.4360058267687137	0.0011932333098656858	0.0011852657852904338	0.001259153774735036	0.0012499456981077074	0.0012958838936034953	0.0012859586257028606	0.001334192429590373	0.0013234998613613203	0.0014118902127748876	0.0013995825542287021	0.05790538429077562	0.0571979236216956	-6.833716009402302e-05	-0.00022595557824614532	-6.780932586283872e-05	-0.0002242103040236143
1.4446584842573071	0.0011927615421994163	0.0011847963728066912	0.0012586074889586083	0.0012494031279223423	0.0012952944964838363	0.0012853737810375602	0.0013335568860829725	0.0013228698036317661	0.0014111574646569402	0.00139885737552954	0.05786282372681989	0.05715588476538022	-6.790036701199986e-05	-0.00022586412114317111	-6.737591383292052e-05	-0.00022411957753235012
1.453363278359986	0.0011922899074463878	0.0011843270932387602	0.0012580614018648736	0.0012488607552927817	0.0012947053389760787	0.0012847891740703546	0.0013329216281769956	0.0013222400286417226	0.0014104251058700767	0.0013981325809540718	0.05782028084577561	0.05711386337142551	-6.746612554048292e-05	-0.00022577189705563772	-6.694503359801207e-05	-0.00022402808991447976
1.4621205232260774	0.001191818407376522	0.0011838579483457628	0.0012575155153739493	0.0012483185821254338	0.0012941164230799295	0.0012842048067856797	0.0013322866579515552	0.0013216105384534764	0.0014096931386416269	0.0013974081727099786	0.05777775572900505	0.0570718595202037	-6.70344224597691e-05	-0.0002256789070059495	-6.65166720417304e-05	-0.00022393584218474705
1.470930534897817	0.0011913470437588717	0.001183388939885941	0.0012569698314039797	0.0012477766103247364	0.0012935277507924575	0.0012836206811653484	0.0013316519774824015	0.0013209813351259833	0.0014089615651939917	0.0013966841530000781	0.05773524845730535	0.05702987329152973	-6.660524459918549e-05	-0.00022558515199658236	-6.609081609611211e-05	-0.00022384283533738447
1.4797936313217521	0.0011908758183616585	0.0011829200696167011	0.0012564243518711734	0.001247234841793207	0.0012929393241081387	0.0012830367991886087	0.001331017588841972	0.0013203524207149276	0.001408230387744697	0.0013959605240223885	0.05769275911091387	0.05698790476466466	-6.617857883722822e-05	-0.0002254906330103057	-6.566745274182162e-05	-0.00022374907034658498
1.48871013236022	0.0011904047329523227	0.001182451339294648	0.001255879078689861	0.0012466932784314885	0.0012923511450189137	0.001282453162832191	0.0013303834940994541	0.0013197237972727748	0.0014074996085064763	0.0013952372879702001	0.05765028776950774	0.05694595401831635	-6.575441210129873e-05	-0.0002253953510084894	-6.524656900840087e-05	-0.000223654548166502
1.4976803598028874	0.0011899337892975592	0.0011819827506756343	0.0012553340137725396	0.0012461519221383987	0.0012917632155142425	0.0012818697740703637	0.0013297496953208435	0.0013190954668488336	0.0014067692296873364	0.0013945144470321456	0.057607834512209334	0.05690402113064489	-6.533273136774542e-05	-0.00022529930693163114	-6.482815197388081e-05	-0.0002235592697301947
1.5067046373783677	0.0011894629891633637	0.0011815143055147956	0.0012547891590299278	0.0012456107748109832	0.001291175537581158	0.0012812866348749887	0.0013291161945690043	0.0013184674314893159	0.001406039253490627	0.0013937920033922668	0.057565399417586684	0.05686210617926335	-6.49135236621412e-05	-0.000225202501699856	-6.441218876501731e-05	-0.00022346323595032191
1.5157832907659001	0.0011889923343150724	0.0011810460055666043	0.0012542445163710092	0.0012450698383445603	0.001290588113204319	0.0012807037472155724	0.0013284829939037267	0.0013178396932373914	0.0014053096821151107	0.0013930699592300843	0.057522982563658905	0.05682020924124166	-6.449677605938064e-05	-0.00022510493621269445	-6.399866655752706e-05	-0.00022336644771922542
1.5249166476071065	0.001188521826517405	0.001180577852584893	0.0012537000877030852	0.0012445291146327719	0.0012900009443660644	0.0012801211130593203	0.0013278500953817845	0.0013172122541332478	0.0014045805177550327	0.0013923483167206712	0.057480584027896416	0.05677833039310849	-6.408247568340242e-05	-0.0002250066113486382	-6.358757257575454e-05	-0.00022326890590801396
1.5341050375178134	0.0011880514675345075	0.00118010984832292	0.0012531558749318266	0.0012439886055676354	0.0012894140330464697	0.0012795387343711934	0.0013272175010569994	0.001316585116214152	0.0014038517626001935	0.0013916270780347153	0.057438203887225474	0.056736469710854616	-6.367060970752236e-05	-0.00022490752796525126	-6.31788940930883e-05	-0.00022317061136750693
1.5433487920999491	0.0011875812591299955	0.0011796419945333918	0.001252611879961319	0.00124344831303959	0.0012888273812233983	0.0012789566131139578	0.001326585212980295	0.0013159582815145056	0.0014031234188360171	0.0013909062453385944	0.05739584221803086	0.05669462726993603	-6.326116535437798e-05	-0.00022480768689955855	-6.277261843185e-05	-0.00022307156492804014
1.5526482449535108	0.0011871112030669977	0.0011791742929685156	0.0012520681046941174	0.001242908238937547	0.0012882409908725584	0.0012783747512482414	0.0013259532331997585	0.0013153317520659038	0.0014023954886436204	0.001390185820794443	0.057353499096156564	0.05665280314527515	-6.285412989563699e-05	-0.00022470708896660252	-6.236873296307233e-05	-0.0002229717673981335
1.5620037316886017	0.0011866413011082002	0.0011787067453800446	0.0012515245510312974	0.001242368385148946	0.001287654863967561	0.001277793150732592	0.0013253215637607054	0.0013147055298972016	0.001401667974199891	0.0013894658065602278	0.05731117459691214	0.05661099741126562	-6.244949065271899e-05	-0.00022460573496130287	-6.196722510695696e-05	-0.0002228712195661009
1.5714155899375468	0.0011861715550158837	0.0011782393535193134	0.0012509812208724995	0.0012418287535597946	0.0012870690024799657	0.0012772118135235236	0.0013246902067057293	0.0013140796170345627	0.0014009408776775472	0.0013887462047898094	0.0572688687950723	0.05656921014177369	-6.204723499618481e-05	-0.0002245036256570132	-6.156808233256927e-05	-0.00022276992219907865
1.580884159367074	0.0011857019665519775	0.0011777721191372891	0.0012504381161159892	0.0012412893460547298	0.0012864834083793483	0.0012766307415755813	0.0013240591640747738	0.001313454015501529	0.0014002142012452198	0.0013880270176330194	0.05722658176488178	0.05652744141014153	-6.164735034606961e-05	-0.00022440076180602064	-6.11712921581159e-05	-0.00022266787604330318
1.5904097816905756	0.0011852325374780905	0.0011773050439846074	0.0012498952386586974	0.0012407501645170587	0.0012858980836333435	0.0012760499368413855	0.0013234284379051798	0.0013128287273190713	0.0013994879470675147	0.0013873082472357265	0.05718431358005613	0.05648569128918978	-6.12498241719106e-05	-0.0002242971441396291	-6.077684215079204e-05	-0.0002225650818239444
1.5999928006804371	0.0011847632695555668	0.0011768381298116234	0.001249352590396281	0.0012402112108288181	0.0012853130302077106	0.0012754694012716969	0.0013227980302317596	0.0013122037545056568	0.00139876211730509	0.0013865898957399112	0.05714206431378796	0.05644395985121954	-6.085464399244178e-05	-0.00022419277336688248	-6.038471992675376e-05	-0.00022246154024474496
1.6096335621804478	0.0011842941645455244	0.0011763713783684486	0.001248810173223169	0.001239672486870819	0.0012847282500663847	0.001274889136815464	0.0013221679430868466	0.0013115790990773054	0.0013980367141147249	0.0013858719652837324	0.05709983403874481	0.05640224716801751	-6.0461797375968573e-05	-0.00022408765017614685	-5.9994913151242835e-05	-0.00022235725198821443
1.6193324141182788	0.0011838252242089	0.0011759047914050049	0.0012482679890326162	0.0012391339945227028	0.0012841437451715332	0.0012743091454198864	0.001321538178500363	0.0013109547630476516	0.0013973117396493917	0.0013851544580016006	0.05705762282707659	0.056360553310855925	-6.007127194029849e-05	-0.00022398177523444418	-5.9607409538531275e-05	-0.00022225221771574044
1.6290897065180392	0.0011833564503064913	0.0011754383706710535	0.0012477260397167522	0.001238595735662987	0.001283559517483611	0.0012737294290304615	0.0013209087384998767	0.0013103307484280025	0.001396587196058327	0.0013844373760242491	0.05701543075041619	0.05631887835049771	-5.968305535272722e-05	-0.00022387514918734142	-5.922219685219887e-05	-0.00022214643806786616
1.6389057915129117	0.0011828878445990054	0.0011749721179162564	0.001247184327166636	0.0012380577121691209	0.0012829755689614166	0.0012731499895910462	0.0013202796251106628	0.0013097070572273995	0.001395863085487104	0.001383720721478801	0.05697325787988182	0.05627722235719722	-5.9297135329899886e-05	-0.00022376777265831205	-5.8839262904633594e-05	-0.0002220399136631246
1.6487810233578566	0.001182419408847102	0.0011745060348902056	0.0012466428532723064	0.0012375199259175348	0.0012823919015621515	0.0012725708290439101	0.001319650840355767	0.0013090836914526785	0.0013951394100777032	0.0013830044964888452	0.0569311042860811	0.05623558540070416	-5.891349963797754e-05	-0.00022365964624992962	-5.845859555729527e-05	-0.00022193264509853816
1.6587157584424002	0.001181951144811434	0.0011740401233424796	0.0012461016199228321	0.0012369823787836954	0.0012818085172414705	0.0012719919493297959	0.0013190223862560631	0.001308460653108535	0.0013944161719685862	0.0013822887031745077	0.05688897003911388	0.05619396755026713	-5.853213609235963e-05	-0.00022355077054175831	-5.8080182720673945e-05	-0.00022182463294931343
1.6687103553034934	0.0011814830542527053	0.0011735743850226825	0.0012455606290063736	0.0012364450726421543	0.0012812254179535504	0.001271413352387971	0.0013183942648303235	0.0013078379441975791	0.001393693373294773	0.0013815733436525193	0.05684685520857379	0.05615236887463436	-5.815303255819748e-05	-0.00022344114609301746	-5.770401235463685e-05	-0.00022171587777058965
1.6787651746384535	0.0011810151389316965	0.0011731088216804866	0.0012450198824102195	0.0012359080093665967	0.0012806426056511284	0.0012708350401562814	0.001317766478095265	0.0013072155667203955	0.0013929710161878978	0.0013808584200362866	0.05680475986355163	0.056110789442058294	-5.777617695003345e-05	-0.00022333077344094399	-5.7330072467720594e-05	-0.00022160638009441347
1.6888805793179813	0.0011805474006093327	0.0011726434350656876	0.0012444793820208554	0.0012353711908299062	0.001280060082285578	0.001270257014571219	0.0013171390280656283	0.0013065935226756152	0.001392249102776303	0.0013801439344359751	0.05676268407263927	0.05606922932029661	-5.740155723156504e-05	-0.00022321965309990421	-5.695835111765857e-05	-0.0002214961404312099
1.6990569343992543	0.0011800798410467092	0.001172178226928235	0.0012439391297240044	0.0012348346189042002	0.0012794778498069522	0.0012696792775679653	0.001316511916754226	0.001305971814059964	0.0013915276351850945	0.0013794298889585582	0.05672062790393073	0.056027688576618336	-5.70291614163318e-05	-0.00022310778556389188	-5.658883641126988e-05	-0.00022138515927069835
1.7092946071391046	0.0011796124620051458	0.0011717131990182932	0.0012433991274046856	0.0012342982954608975	0.0012788959101640467	0.0012691018310804576	0.0013158851461720106	0.0013053504428683325	0.00139080661553622	0.0013787162857079164	0.056678591425026195	0.05598616727780179	-5.6658977566896584e-05	-0.0002229951713039191	-5.6221516504237345e-05	-0.00022127343707994962
1.7195939670072704	0.0011791452652462379	0.0011712483530862748	0.0012428593769472677	0.0012337622223707594	0.0012783142653044575	0.0012685246770414403	0.0013152587183281386	0.0013047294110938325	0.0013900860459485488	0.0013780031267848862	0.056636574703034806	0.05594466549014145	-5.6290993795206357e-05	-0.00022288181076840496	-5.5856379601287864e-05	-0.00022116097430427417
1.7299553856997325	0.0011786782525318943	0.0011707836908828925	0.0012423198802355218	0.0012332264015039527	0.0012777329171746396	0.001267947817382527	0.0013146326352300305	0.0013041087207278654	0.0013893659285379367	0.001377290414287348	0.05659457780457654	0.05590318327944896	-5.5925198262689324e-05	-0.00022276770438481308	-5.5493413956039794e-05	-0.00022104777136705556
1.7403792371521247	0.0011782114256243825	0.0011703192141592066	0.0012417806391526712	0.0012326908347300946	0.001277151867719959	0.0012673712540342524	0.0013140068988834312	0.0013034883737601767	0.0013886462654172974	0.0013765781503102894	0.05655260079578653	0.055861720711055926	-5.556157918017862e-05	-0.0002226528525583471	-5.513260787118335e-05	-0.0002209338286700835
1.7508658975532332	0.0011777447862863864	0.0011698549246666656	0.0012412416555814497	0.001232155523918309	0.001276571118884756	0.001266794988926134	0.0013133815112924756	0.001302868372178923	0.0013879270586966825	0.0013758663369458812	0.056510643742315736	0.055820277849818065	-5.520012480757924e-05	-0.00022253725567158988	-5.477394969820304e-05	-0.00022081914659291546
1.76141574535857	0.0011772783362810394	0.001169390824157157	0.001240702931404151	0.0012316204709372808	0.0012759906726124007	0.001266219023986726	0.0013127564744597497	0.0013022487179707317	0.0013872083104833504	0.0013751549762835477	0.05646870670933647	0.05577885476011556	-5.484082345411784e-05	-0.0002224209140848088	-5.441742783739156e-05	-0.00022070372549251593
1.7720291613040315	0.0011768120773719799	0.001168926914383051	0.0012401644685026882	0.0012310856776553093	0.0012754105308453536	0.0012656433611436834	0.0013121317903863569	0.0013016294131207669	0.001386490022881843	0.0013744440704100463	0.056426789761542924	0.05573745150585832	-5.448366347824557e-05	-0.00022230382813598348	-5.406303073794e-05	-0.000220587565704089
1.7827065284196406	0.0011763460113233927	0.0011684631970972506	0.0012396262687586418	0.0012305511459403595	0.001274830695525221	0.0012650680023238107	0.0013115074610719766	0.0013010104596127869	0.0013857721979940573	0.0013737336214095278	0.056384892963155554	0.05569606815048697	-5.412863328767975e-05	-0.00022218599814111117	-5.371074689793087e-05	-0.0002204706675409951
1.7934482320433673	0.001175880139900063	0.0011679996740532328	0.0012390883340533175	0.0012300168776601182	0.001274251168592814	0.001264492949453128	0.00131088348851493	0.001300391859429211	0.001385054837919317	0.0013730236313636214	0.05634301637792303	0.05565470475697701	-5.377572133914016e-05	-0.00022206742439329075	-5.3360564864032844e-05	-0.00022035303129380734
1.8042546598350382	0.0011754144648674174	0.001167536347005102	0.0012385506662677993	0.0012294828746820465	0.0012736719519882104	0.0012639182044569242	0.0013102598747122421	0.0012997736145511803	0.001384337944754449	0.0013723141023515018	0.05630116006912474	0.05561336138784083	-5.342491613845313e-05	-0.00022194810716283375	-5.301247323171582e-05	-0.00022023465723067237
1.8151262017903238	0.0011749489879915712	0.001167073217707637	0.0012380132672830065	0.0012289491388734373	0.0012730930476508105	0.0012633437692598196	0.0013096366216597101	0.001299155726958623	0.001383621520593861	0.0013716050364499651	0.05625932409957576	0.055572038105130395	-5.307620624078746e-05	-0.0002218280466989575	-5.266646064521624e-05	-0.00022011554559819846
1.8260632502548164	0.00117448371103938	0.0011666102879163253	0.0012374761389797398	0.0012284156721014607	0.0012725144575193915	0.0012627696457858167	0.0013090137313519544	0.0012985381986303105	0.0013829055675296021	0.001370896435733492	0.05621750853162664	0.05553073497044093	-5.272958025001606e-05	-0.00022170724322681523	-5.232251579724567e-05	-0.0002199956966196237
1.8370661999381863	0.001174018635778486	0.0011661475593874326	0.0012369392832387493	0.0012278824762332323	0.001271936183532179	0.0012621958359583703	0.0013083912057824999	0.0012979210315439325	0.0013821900876514568	0.0013701883022743412	0.05617571342716885	0.05548945204491241	-5.238502681891716e-05	-0.00022158569694868957	-5.198062742908793e-05	-0.00021987511049584296
1.848135447928429	0.0011735537639773628	0.0011656850338780294	0.0012364027019407793	0.0012273495531358544	0.0012713582276268948	0.0012616223417004353	0.0013077690469438263	0.0012973042276761496	0.0013814750830470027	0.0013694806381426034	0.05613393884763598	0.0554481893892345	-5.204253464960451e-05	-0.00022146340804593545	-5.164078433080033e-05	-0.0002197537874061295
1.8592713937061955	0.001173089097405368	0.001165222713146051	0.001235866396966625	0.001226816904676477	0.001270780591740818	0.0012610491649345309	0.0013071472568274357	0.00129668778900266	0.00138076055580169	0.0013687734454062843	0.05609218485400731	0.055406947063646454	-5.1702092492549034e-05	-0.00022134037667495554	-5.130297534053363e-05	-0.0002196317275054982
1.8704744391592067	0.00117262463783279	0.0011647605989503476	0.001235330370197195	0.0012262845327223563	0.0012702032778108543	0.001260476307582803	0.0013065258374239243	0.0012960717174982698	0.001380046507998924	0.0013680667261313792	0.05605045150681074	0.05536572512794261	-5.1363689147258806e-05	-0.00022121660297033663	-5.096718934511496e-05	-0.0002195089309275089
1.8817449885967616	0.0011721603870308937	0.0011642986930507184	0.0012347946235135557	0.0012257524391409002	0.001269626287773581	0.0012599037715670738	0.001305904790723034	0.001295456015136944	0.0013793329417201242	0.0013673604823819419	0.05600873886612514	0.05532452364147317	-5.102731346213335e-05	-0.0002210920870442945	-5.06334152796592e-05	-0.00021938539778257327
1.8930834487643238	0.00117169634677197	0.0011638369972079763	0.0012342591587969944	0.001225220625799735	0.0012690496235653174	0.0012593315588089132	0.0013052841187137264	0.001294840683891886	0.0013786198590448136	0.0013666547162201666	0.05596704699158398	0.05528334266314934	-5.069295433394322e-05	-0.00022096682898486986	-5.030164212757593e-05	-0.00021926112815826015
1.9044902288582053	0.0011712325188293917	0.0011633755131839826	0.0012337239779290742	0.0012246890945667485	0.0012684732871221821	0.0012587596712296868	0.0013046638233842457	0.001294225725735585	0.0013779072620506863	0.0013659494297064488	0.05592537594237757	0.05524218225144284	-5.0360600708267145e-05	-0.00022084082885773237	-4.997185892065964e-05	-0.00021913612211998945
1.9159657405403292	0.0011707689049776518	0.0011629142427417062	0.0012331890827916882	0.0012241578473101554	0.0012678972803801514	0.0012581881107506226	0.0013040439067221806	0.001293611142639894	0.0013771951528136843	0.0013652446248994734	0.05588372577725547	0.05520104246439232	-5.003024157932551e-05	-0.00022071408670587545	-4.964405473868033e-05	-0.00021901037970936676
1.9275103979530908	0.0011703055069924137	0.0011624531876452656	0.001232654475267114	0.0012236268858985479	0.0012673216052751198	0.0012576168792928694	0.0013034243707145308	0.0012929969365760867	0.0013764835334080727	0.0013645403038562813	0.05584209655453125	0.05515992335960381	-4.970186598955706e-05	-0.00022058660254795082	-4.93182187095223e-05	-0.00021888390094484955
1.9391246177343011	0.0011698423266505713	0.0011619923496599828	0.0012321201572380773	0.0012230962122009555	0.001266746263742966	0.0012570459787775588	0.001302805217347776	0.0012923831095149273	0.0013757724059065156	0.0013638364686323484	0.055800488332082676	0.05511882499425466	-4.937546303009077e-05	-0.0002204583763805723	-4.899434000930902e-05	-0.00021875668582310714
1.9508088190322228	0.0011693793657302836	0.0011615317305524247	0.0012315861305877956	0.0012225658280868934	0.0012661712577196023	0.001256475411125857	0.0013021864486079313	0.0012917696634267269	0.0013750617723801448	0.0013631331212816534	0.05575890116735723	0.05507774742509586	-4.9051021840308684e-05	-0.00022032940817673374	-4.8672407861972966e-05	-0.00021862873431668928
1.9625634235206988	0.0011689166260110385	0.0011610713320904654	0.0012310523972000503	0.0012220357354264307	0.0012655965891410488	0.001255905178259039	0.0013015680664806258	0.0012911566002814197	0.0013743516348986523	0.0013624302638567628	0.05571733511737262	0.055036690708454426	-4.872853160782509e-05	-0.00022019969788569793	-4.835241153935271e-05	-0.00021850004637513631
1.9743888554143678	0.0011684541092736888	0.001160611156043319	0.0012305189589592288	0.0012215059360902328	0.0012650222599434816	0.0012553352820985338	0.001300950072951156	0.0012905439220486162	0.0013736419955303445	0.0013617278984088944	0.05567579023872185	0.054995654900237605	-4.840798156846571e-05	-0.00022006924543349626	-4.803434036122767e-05	-0.0002183706219252568
1.9862855414839768	0.001167991817300516	0.0011601512041816068	0.001229985817750394	0.0012209764319496311	0.0012644482720633075	0.0012547657245659987	0.0013003324700045621	0.0012899316306976794	0.0013729328563422364	0.0013610260269880034	0.05563426658757468	0.054954640055934485	-4.8089361006274645e-05	-0.00021993805072284545	-4.771818369488784e-05	-0.00021824046086932336
1.9982539110717792	0.0011675297518752637	0.001159691478277392	0.0012294529754593303	0.001220447224876671	0.0012638746274372097	0.0012541965075833726	0.0012997152596256837	0.001289319728197784	0.0013722242194001161	0.001360324651642851	0.05559276421968055	0.05491364623062033	-4.7772659253424166e-05	-0.0002198061136338414	-4.7403930955744467e-05	-0.0002181095630887364
2.010294396107033	0.0011670679147832053	0.0011592319801042343	0.0012289204339726066	0.001219918316744167	0.0012633013280022212	0.0012536276330729317	0.0012990984437992311	0.0012887082165179754	0.0013715160867686224	0.001359623774421073	0.05555128319037206	0.05487267347895667	-4.745786568973592e-05	-0.00021967343402101713	-4.7091571606400207e-05	-0.00021797792843925023
2.0224074311215867	0.0011666063078111838	0.0011587727114372485	0.0012283881951776377	0.0012193897094257722	0.0012627283756957838	0.0012530591029573676	0.0012984820245098563	0.0012880970976272537	0.0013708084605113303	0.0013589233973692757	0.05550982355456751	0.05483172185519735	-4.7144969743166676e-05	-0.00021954001171656246	-4.678109515697526e-05	-0.00021784555675338768
2.0345934532655616	0.0011661449327476647	0.0011583136740531453	0.0012278562609627315	0.0012188614047960208	0.0012621557724558064	0.0012524909191598303	0.0012978660037422085	0.0012874863734946209	0.0013701013426908146	0.0013582235225330916	0.05546838536677404	0.05479079141318934	-4.683396088954461e-05	-0.00021940584652918593	-4.6472491165377994e-05	-0.00021771244784155042
2.0468529023231294	0.0011656837913827844	0.0011578548697302813	0.0012273246332171553	0.0012183334047303936	0.0012615835202207286	0.0012519230836040005	0.0012972503834810091	0.0012868760460891565	0.0013693947353687317	0.0013575241519572627	0.05542696868109019	0.05474988220637674	-4.652482865218771e-05	-0.00021927093824303245	-4.616574923645145e-05	-0.00021757860148899355
2.059186220728381	0.0011652228855084101	0.0011573963002487152	0.0012267933138311912	0.0012178057111053764	0.0012610116209295862	0.001251355598214149	0.0012966351657111167	0.0012862661173800828	0.0013686886406059024	0.0013568252876857195	0.05538557355120949	0.05470899428780155	-4.621756260226456e-05	-0.00021913528661909876	-4.5860859022597844e-05	-0.00021744401745849018
2.0715938535812968	0.001164762216918178	0.0011569379673902584	0.0012262623046961905	0.0012172783257985093	0.0012604400765220654	0.0012507884649151945	0.0012960203524175881	0.0012856565893368263	0.0013679830604623766	0.0013561269317616514	0.05534420003042203	0.054668127710110606	-4.591215235841967e-05	-0.00021899889139442852	-4.5557810223258166e-05	-0.0002173086954886383
2.084076248663807	0.0011643017874075545	0.0011564798729385194	0.0012257316077046387	0.0012167512506884553	0.0012598688889385746	0.0012502216856327714	0.0012954059455857544	0.001285047463929091	0.0013672779969975206	0.0013554290862275832	0.05530284817161852	0.05462728252555393	-4.560858758671793e-05	-0.0002188617522816405	-4.5256592585050937e-05	-0.00021717263529449915
2.0966338564559543	0.00116384159877388	0.001156022018678959	0.0012252012247502063	0.0012162244876550484	0.001259298060120299	0.0012496552622932855	0.00129479194720128	0.0012844387431269171	0.0013665734522700869	0.0013547317531254564	0.055261518027293635	0.05458645878599063	-4.530685800063078e-05	-0.00021872386896978901	-4.4957195901480784e-05	-0.00021703583656684788
2.109267130152151	0.0011633816528164303	0.001155564406398947	0.0012246711577278157	0.001215698038579361	0.0012587275920092698	0.0012490891968239845	0.001294178359250237	0.0012838304289007566	0.0013658694283382984	0.001354034934496701	0.05522020964954694	0.054545656542890245	-4.500695336080024e-05	-0.00021858524112336464	-4.4659610012931505e-05	-0.00021689829897275636
2.1219765256775314	0.0011629219513364594	0.0011551070378878023	0.0012241414085336928	0.001215171905343755	0.0012581574865484228	0.0012485234911530118	0.0012935651837191673	0.0012832225232215328	0.0013651659272599192	0.001353338632382315	0.05517892309008852	0.054504875847336355	-4.470886347527486e-05	-0.00021844586838365432	-4.436382480682566e-05	-0.0002167600221560373
2.1347625017044103	0.0011624624961372532	0.0011546499149368563	0.0012236119790654282	0.0012146460898319424	0.001257587745681661	0.001247958147209473	0.0012929524225951496	0.0012826150280607098	0.0013644629510923356	0.0013526428488229354	0.055137658400238466	0.05446411675002955	-4.441257819897543e-05	-0.0002183057503668262	-4.406983021702088e-05	-0.00021662100573532905
2.147625519668832	0.0011620032890241867	0.0011541930393394956	0.0012230828712220393	0.0012141205939290474	0.001257018371353923	0.001247393166923502	0.0012923400778658745	0.0012820079453903625	0.0013637605018926343	0.0013519475858589248	0.05509641563093374	0.05442337930129001	-4.411808743396556e-05	-0.000218164886665706	-4.3777616224219273e-05	-0.00021648124930653823
2.160566043787228	0.0011615443318047682	0.0011537364128912152	0.0012225540869040211	0.0012135954195216557	0.0012564493655112365	0.0012468285522263128	0.0012917281515197004	0.0012814012771832344	0.0013630585817176737	0.0013512528455304346	0.05505519483272857	0.0543826635510599	-4.382538112902845e-05	-0.00021802327684777856	-4.348717285545395e-05	-0.0002163407524402583
2.1735845410731627	0.001161085626288702	0.0011532800373896819	0.0012220256280134198	0.0012130705684978897	0.0012558807301007971	0.0012462643050502801	0.0012911166455457368	0.0012807950254128224	0.0013623571926241753	0.0013505586298774997	0.05501399605579726	0.05434196954890748	-4.353444927975708e-05	-0.0002178809204563259	-4.319849018423472e-05	-0.00021619951468315746
2.1866814813541975	0.0011606271742879287	0.0011528239146347684	0.0012214974964538758	0.001212546042747448	0.0012553124670710153	0.0012457004273289832	0.0012905055619338965	0.0012801891920534237	0.0013616563366687859	0.0013498649409400996	0.0549728193499386	0.05430129734402941	-4.324528192865135e-05	-0.0002177378170113431	-4.2911558330555044e-05	-0.0002160575355585892
2.199857337288837	0.00116016897761669	0.0011523680464286198	0.0012209696941306966	0.001212021844161682	0.0012547445783715916	0.001245136920997284	0.001289894902674977	0.0012795837790802206	0.0013609560159081671	0.0013491717807582447	0.054931664764578315	0.054260646985253166	-4.295786916455602e-05	-0.00021759396600712355	-4.262636746035081e-05	-0.0002159148145641776
2.213112584383593	0.00115971103809157	0.0011519124345756996	0.0012204422229509075	0.0012114979746336435	0.001254177065953575	0.0012445737879913828	0.0012892846697607192	0.0012789787884693385	0.0013602562323990653	0.0013484791513720515	0.054890532348771275	0.054220018521041045	-4.267220112284115e-05	-0.00021744936691350802	-4.234290778592359e-05	-0.00021577135117453738
2.2264477010101436	0.0011592533575315621	0.0011514570808828456	0.0012199150848233211	0.0012109744360581502	0.0012536099317694326	0.0012440110302488836	0.0012886748651838853	0.0012783742221979162	0.0013595569881984023	0.0013477870548218166	0.05484942215120443	0.054179411999491396	-4.2388267985270234e-05	-0.00021730401917610664	-4.206116956535777e-05	-0.00021562714483852607
2.2398631684225956	0.0011587959377581092	0.0011510019871593224	0.0012193882816585865	0.001210451230331845	0.001253043177773106	0.001243448649708862	0.001288065490938319	0.0012777700822441786	0.0013588582853633383	0.0013470954931481065	0.054808334220202086	0.05413882746834422	-4.210605997994471e-05	-0.0002171579222159381	-4.1781143102735674e-05	-0.00021548219498115917
2.2533594707748548	0.0011583387805951643	0.0011505471552168743	0.0012188618153692594	0.0012099283593532547	0.0012524768059200837	0.0012428866483119227	0.0012874565490190205	0.0012771663705874994	0.0013581601259513639	0.0013464044683918193	0.05476726860372527	0.05409826497498124	-4.182556738092924e-05	-0.00021701107542851372	-4.150281874800571e-05	-0.0002153365010031938
2.2669370951380965	0.0011578818878692431	0.0011500925868697784	0.0012183356878698564	0.0012094058250228502	0.0012519108181674615	0.0012423250280002678	0.001286848041422213	0.0012765630892084719	0.0013574625120203704	0.0013457139825942726	0.05472622534937795	0.05405772456643064	-4.15467805085154e-05	-0.00021686347818519747	-4.1226186896670125e-05	-0.000215190062280185
2.2805965315183476	0.0011574252614094777	0.0011496382839348953	0.0012178099010769195	0.0012088836292431077	0.0012513452164740076	0.0012417637907177605	0.0012862399701454134	0.0012759602400889787	0.001356765445628735	0.0013450240377972829	0.054685204504408114	0.05401720628936969	-4.12696897288331e-05	-0.0002167151298322345	-4.095123798988909e-05	-0.00021504287816306866
2.294338272874165	0.0011569689030476698	0.0011491842482317315	0.0012172844569090751	0.0012083617739185688	0.0012507800028002298	0.0012412029384099895	0.0012856323371875	0.0012753578252122592	0.0013560689288353957	0.0013443346360432389	0.05464420611571063	0.05397671019012725	-4.099428545389916e-05	-0.00021656602969094552	-4.067796251430028e-05	-0.0002148949479784945
2.308162815134429	0.0011565128146183452	0.0011487304815824815	0.0012167593572870944	0.0012078402609559	0.0012502151791084373	0.001240642473024332	0.0012850251445487833	0.0012747558465629782	0.0013553729636999322	0.0013436457793751819	0.05460323022983216	0.053936236314687025	-4.072055814132586e-05	-0.00021641617705728255	-4.0406351001755214e-05	-0.0002147462710273551
2.3220706572162446	0.0011560569979588086	0.0011482769858120936	0.0012162346041339593	0.0012073190922639583	0.0012496507473628113	0.0012400823965100242	0.0012844183942310788	0.0012741543061272997	0.0013546775522826472	0.0013429574698368867	0.05456227689297235	0.05389578470869066	-4.044849829436259e-05	-0.00021626557120235645	-4.0136394029437195e-05	-0.0002145968465863124
2.336062301042938	0.0011556014549091993	0.0011478237627483168	0.0012157101993749172	0.0012067982697538452	0.0012490867095294649	0.001239522710818218	0.001283812088237771	0.0012735532058929498	0.0013539826966446425	0.0013422697094729373	0.05452134615098744	0.05385535541744065	-4.0178096461819524e-05	-0.00021611421137235354	-3.986808221970173e-05	-0.00021444667390715932
2.3501382515621807	0.001155146187312545	0.0011473708142217551	0.0012151861449375483	0.0012062777953389728	0.0012485230675765122	0.0012389634179020533	0.0012832062285738884	0.0012729525478492902	0.0013532883988479018	0.0013415825003288081	0.05448043804939282	0.05381494848590305	-3.9909343237762296e-05	-0.00021596209678764744	-3.960140623976427e-05	-0.0002142957522157929
2.3642990167642037	0.001154691197014815	0.0011469181420659278	0.001214662442751824	0.0012057576709351258	0.0012479598234741345	0.0012384045197167213	0.0012826008172461725	0.001272352333987389	0.0013525946609553702	0.0013408958444509444	0.054439552633367805	0.05377456395871064	-3.964222926156058e-05	-0.00021580922664402036	-3.9336356801873695e-05	-0.00021414408071415703
2.378545107700138	0.0011542364858649777	0.0011464657481173183	0.0012141390947501699	0.001205237898460517	0.0012473969791946425	0.0012378460182195265	0.001281995856263146	0.0012717525663000857	0.0013519014850310338	0.0013402097438868356	0.05439868994775551	0.05373420188016686	-3.9376745217714615e-05	-0.00021565560011155283	-3.9072924662993114e-05	-0.00021399165857841074
2.392877038500453	0.0011537820557150525	0.0011460136342154315	0.0012136161028675286	0.001204718479835857	0.001246834536712548	0.0012372879153699588	0.0012813913476351889	0.0012711532467820676	0.0013512088731399982	0.0013395242006851024	0.05435785003706998	0.05369386229424701	-3.9112881835556834e-05	-0.00021550121633395758	-3.8811100624619455e-05	-0.0002138384849588726
2.4072953263935135	0.0011533279084201765	0.0011455618022028521	0.0012130934690414243	0.0012041994169844131	0.0012462724980046294	0.0012367302131297562	0.0012807872933746065	0.0012705543774299368	0.001350516827348578	0.0013388392168955721	0.05431703294549531	0.053653545244602044	-3.885062988946697e-05	-0.00021534607443057796	-3.855087553290143e-05	-0.0002136845589812697
2.4218004917242455	0.001152874045838643	0.0011451102539252942	0.0012125711952120197	0.0012036807118320691	0.0012457108650499942	0.0012361729134629706	0.0012801836954956989	0.0012699559602422806	0.0013498253497243639	0.001338154794569364	0.05427623871689171	0.0536132507745622	-3.858998019866389e-05	-0.00021519017349541647	-3.829224027845912e-05	-0.00021352987974623816
2.436393057972914	0.0011524204698319693	0.00114465899123166	0.001212049283322182	0.001203162366307388	0.0012451496398301481	0.0012356160183360325	0.0012795805560148318	0.0012693579972197415	0.0013491344423363105	0.0013374709357589559	0.054235467394795796	0.053572978927140406	-3.833092362679619e-05	-0.00021503351259566372	-3.803518579610643e-05	-0.00021337444632840707
2.4510735517740176	0.0011519671822649495	0.0011442080159740978	0.001211527735317549	0.0012026443823416801	0.0012445888243290658	0.0012350595297178231	0.0012789778769505147	0.001268760490365092	0.001348444107254822	0.0013367876425182813	0.05419471902242638	0.05353272974503301	-3.807345108207405e-05	-0.00021487609077333603	-3.7779703064733106e-05	-0.00021321825777664838
2.46584250293529	0.0011515141850057125	0.0011437573300080517	0.001211006553146586	0.0012021267618690578	0.0012440284205332524	0.0012345034495797355	0.0012783756603234656	0.0012681634416832998	0.001347754346551826	0.0013361049169028003	0.05415399364268694	0.05349250327062514	-3.781755351721372e-05	-0.0002147179070448868	-3.752578310734639e-05	-0.0002130613131141601
2.4807004444568266	0.0011510614799257735	0.0011433069351923265	0.0012104857387606534	0.0012016095068265067	0.0012434684304318138	0.0012339477798957476	0.0012777739081566836	0.0012675668531816075	0.001347065162300858	0.0013354227609695822	0.05411329129816613	0.05345229954599321	-3.756322192900036e-05	-0.00021455896040004085	-3.7273416990890595e-05	-0.00021290361133902147
2.4956479125503126	0.0011506090689000987	0.0011428568333891357	0.0012099652941140718	0.0012010926191539414	0.0012429088560165274	0.0012333925226424808	0.0012771726224755284	0.0012669707268695945	0.0013463765565771464	0.0013347411767773863	0.05407261203114555	0.0534121186129073	-3.731044735855171e-05	-0.00021439924980379277	-3.702259582623324e-05	-0.00021274515142430395
2.510685446658382	0.0011501569538071533	0.001142407026464159	0.0012094452211641772	0.0012005761007942695	0.0012423496992818993	0.0012328376797992712	0.0012765718053077777	0.0012663750647592515	0.0013456885314576804	0.001334060166386739	0.054031955883597736	0.05337196051283514	-3.705922089092262e-05	-0.000214238774194353	-3.67733107676238e-05	-0.0002125859323152124
2.5258135894740787	0.0011497051365289648	0.0011419575162866082	0.001208925521871397	0.0012000599536934637	0.0012417909622252476	0.0012322832533482443	0.0012759714586837174	0.0012657798688650592	0.0013450010890213155	0.001333379731860026	0.053991322897193834	0.053331825286943996	-3.6809533654848237e-05	-0.00021407753248328665	-3.652555301289495e-05	-0.00021242595293202715
2.54103288696045	0.001149253618951179	0.0011415083047292731	0.0012084061981993055	0.0011995441798006152	0.0012412326468467577	0.0012317292452743707	0.001275371584636201	0.0012651851412040518	0.0013443142313488323	0.0013326998752615595	0.053950713113303274	0.05329171297610526	-3.656137682314653e-05	-0.00021391552355726207	-3.6279313803518065e-05	-0.0002122652121697155
2.556343888370238	0.0011488024029631151	0.001141059393668583	0.0012078872521146904	0.001199028781068002	0.001240674755149557	0.001231175657565541	0.0012747721852007282	0.0012645908837958923	0.0013436279605230353	0.0013320205986576716	0.053910126572999525	0.053251623620896825	-3.63147416120313e-05	-0.0002137527462755806	-3.603458442403423e-05	-0.00021210370889621077
2.571747146265715	0.0011483514904578264	0.0011406107849846643	0.0012073686855876185	0.0011985137594511532	0.0012401172891397829	0.001230622492212633	0.0012741732624155164	0.0012639970986629463	0.0013429422786288244	0.0013313419041167886	0.05386956331706126	0.05321155726160621	-3.606961928128566e-05	-0.00021358919947211952	-3.57913562021861e-05	-0.00021194144195404996
2.5872432165386163	0.001147900883332154	0.0011401624805613994	0.0012068505005914981	0.0011979991169089113	0.001239560250826648	0.0012300697512095777	0.0012735748183215735	0.0012634037878303508	0.0013422571877532864	0.0013306637937095132	0.05382902338597713	0.05317151393823354	-3.5826001133935914e-05	-0.00021342488195313924	-3.554962050864724e-05	-0.00021177841015840304
2.602832658430207	0.001147450583486794	0.0011397144822864829	0.001206332699103151	0.0011974848554035032	0.0012390036422225185	0.0012295174365534345	0.0012729768549627769	0.0012628109533260959	0.0013415726899857732	0.0013299862695087183	0.05378850681994756	0.05313149369049522	-3.558387851636258e-05	-0.00021325979249944838	-3.53093687570985e-05	-0.00021161461229934897
2.6185160345514573	0.0011470005928263408	0.0011392667920514742	0.0012058152831028646	0.001196970976900593	0.0012384474653429687	0.0012289655502444484	0.0012723793743859354	0.0012622185971810835	0.001340888787417983	0.001329309333589606	0.05374801365888937	0.05309149655782646	-3.5343242818008935e-05	-0.0002130939298649881	-3.5070592403985135e-05	-0.0002114500471403491
2.6342939109033563	0.0011465509132593615	0.0011388194117518693	0.0012052982545744714	0.0011964574833693592	0.0012378917222068662	0.0012284140942861305	0.0012717823786408762	0.001261626721429215	0.0013402054821440505	0.0013286329880298157	0.053707543942437444	0.05305152257938531	-3.510408547126309e-05	-0.00021292729277710976	-3.483328294831556e-05	-0.00021128471341824717
2.6501668568973313	0.0011461015466984416	0.0011383723432871412	0.0012047816155054025	0.0011959443767825498	0.0012373364148364268	0.0012278630706853172	0.0012711858697805078	0.0012610353281074524	0.0013395227762606208	0.0013279572349094869	0.0536670977099496	0.05301157179405425	-3.4866397951367756e-05	-0.0002127598799365471	-3.4597431931571165e-05	-0.00021111860984326936
2.666135445375801	0.0011456524950602506	0.0011379255885608148	0.0012042653678867633	0.001195431659116556	0.0012367815452572972	0.0012273124814522495	0.0012705898498609023	0.0012604444192559033	0.0013388406718669432	0.001327282076311356	0.05362667500050785	0.052971644240445745	-3.4630171776059426e-05	-0.00021259169001600076	-3.436303093751897e-05	-0.00021095173509855236
2.6822002526328483	0.0011452037602656046	0.001137479149480517	0.0012037495137133946	0.0011949193323514736	0.0012362271154986188	0.0012267623286006354	0.0012699943209413687	0.0012598539969178885	0.0013381591710649528	0.0013266075143208316	0.05358627585292451	0.05293173995690406	-3.43953985058737e-05	-0.00021242272166305254	-3.41300715923365e-05	-0.00021078408784189206
2.6983618584350144	0.0011447553442395142	0.001137033027958034	0.0012032340549839363	0.0011944073984711655	0.0012356731275930957	0.0012262126141477192	0.0012693992850845214	0.0012592640631400127	0.0013374782759593455	0.0013259335510260792	0.05354590030574259	0.05289185898150777	-3.416206974372893e-05	-0.00021225297349763972	-3.3898545564167715e-05	-0.00021061566670335652
2.71462084604223	0.001144307248911254	0.0011365872259093775	0.0012027189937008997	0.0011938958594633346	0.0012351195835770701	0.0012256633401143571	0.001268804744356362	0.0012586746199722474	0.0013367979886576746	0.0013252601885181058	0.05350554839724036	0.05285200135207496	-3.3930177134593176e-05	-0.00021208244411177746	-3.366844456299811e-05	-0.0002104464702857023
2.730977802228858	0.0011438594762144198	0.0011361417452548394	0.001202204331870732	0.0011933847173195872	0.0012345664854905931	0.0012251145085250847	0.0012682107008263534	0.0012580856694679998	0.0013361183112704286	0.001324587428890846	0.05346522016543465	0.052812167106163904	-3.3699712365831136e-05	-0.00021191113207147394	-3.3439760340814306e-05	-0.0002102764971658455
2.747433317304874	0.0011434120280869845	0.0011356965879190505	0.0012016900715038793	0.001192873974035496	0.0012340138353774894	0.0012245661214081833	0.0012676171565674914	0.0012574972136841884	0.001335439245911118	0.0013239152742412401	0.0534249156480849	0.05277235628107955	-3.347066716676006e-05	-0.0002117390359153981	-3.321248469126403e-05	-0.00021010574589355735
2.763987985137163	0.0011429649064713622	0.001135251755831043	0.0012011762146148584	0.0011923636316106701	0.0012334616352854353	0.0012240181807957563	0.0012670241136563828	0.0012569092546813171	0.0013347607946963597	0.0013232437266693215	0.05338463488269457	0.052732568913874074	-3.324303330840689e-05	-0.00021156615415396374	-3.298660944933002e-05	-0.0002099342149903538
2.780642403170963	0.0011425181133144704	0.0011348072509243109	0.0012006627632223247	0.0011918536920488242	0.001232909887266028	0.001223470688723799	0.0012664315741733236	0.0012563217945235552	0.0013340829597459647	0.0013225727882783065	0.053344377906515944	0.052692805041351334	-3.301680260371642e-05	-0.00021139248527124455	-3.276212649157284e-05	-0.00020976190295152186
2.797397172451417	0.0011420716505677836	0.0011343630751368657	0.0012001497193491325	0.0011913441573578381	0.0012323585933748538	0.0012229236472322668	0.0012658395402023687	0.0012557348352788054	0.0013334057431830173	0.0013219024611746673	0.053304144756553734	0.05265306470007096	-3.2791966907058656e-05	-0.0002112180277231146	-3.25390277358395e-05	-0.00020958880824561987
2.8142528976452668	0.001141625520187401	0.0011339192304113009	0.001199637085022414	0.0011908350295498306	0.0012318077556715675	0.0012223770583651462	0.0012652480138314165	0.0012551483790187838	0.00133272914713397	0.0013212327474682235	0.05326393546956706	0.05261334792634962	-3.256851811438144e-05	-0.00021104277993852505	-3.2317305140978914e-05	-0.00020941492931267347
2.831210187062679	0.0011411797241341012	0.0011334757186948518	0.001199124862273634	0.0011903263106412248	0.0012312573762199531	0.0012218309241705321	0.0012646569971522753	0.001254562427819096	0.0013320531737287186	0.0013205636492722324	0.05322375008207431	0.052573654756266186	-3.2346448162884345e-05	-0.0002108667403182829	-3.209695070677948e-05	-0.00020924026456523026
2.848269652679189	0.001140734264373413	0.0011330325419394566	0.001198613053138671	0.0011898180026528175	0.0012307074570880097	0.0012212852467006947	0.0012640664922607516	0.0012539769837593138	0.0013313778251007023	0.0013198951687034659	0.05318358863035626	0.0525339852256645	-3.212574903082438e-05	-0.0002106899072351065	-3.187795647403152e-05	-0.000209064812389137
2.865431910157798	0.001140289142875663	0.0011325897021018157	0.0011981016596578765	0.001189310107609842	0.0012301580003480123	0.0012207400280121509	0.0012634765012567166	0.0012533920489230467	0.0013307031033869738	0.0013192273078822985	0.05314345115045833	0.052494339370156816	-3.190641273774497e-05	-0.00021051227903534642	-3.1660314524228905e-05	-0.00020888857114295667
2.882697578871184	0.0011398443616160484	0.0011321472011434528	0.0011975906838761464	0.0011888026275420406	0.001229609008076589	0.0012201952701657367	0.0012628870262441883	0.001252807625398022	0.001330029010728299	0.0013185600689327919	0.05310333767819537	0.05245471722512731	-3.1688431343726564e-05	-0.00021033385403521065	-3.144401697924293e-05	-0.00020871153915599794
2.900067281924058	0.0011393999225746971	0.0011317050410307818	0.0011970801278429937	0.0011882955644837356	0.0012290604823548006	0.001219650975226686	0.001262298069331412	0.001252223715276166	0.0013293555492692403	0.0013178934539827903	0.05306324824915443	0.05241511882573507	-3.147179694982377e-05	-0.00021015463052453942	-3.122905600145415e-05	-0.00020853371473064652
2.9175416461756507	0.0011389558277367234	0.001131263223735159	0.00119656999361261	0.0011877889204738893	0.0012285124252681989	0.0012191071452646932	0.00126170963263093	0.0012516403206536701	0.0013286827211582391	0.0013172274651639896	0.053023182898699096	0.052375544206918194	-3.125650169766292e-05	-0.00020997460676500102	-3.101542379357891e-05	-0.00020835509614161585
2.9351213022623317	0.0011385120790922982	0.0011308217512329547	0.0011960602832439418	0.0011872826975561819	0.001227964838906915	0.0012185637823539945	0.0012611217182596675	0.0012510574436310786	0.0013280105285477099	0.0013165621046120415	0.05298314166197194	0.05233599340339662	-3.104253776922e-05	-0.0002097937809891759	-3.080311259839874e-05	-0.00020817568163528088
2.952806884620376	0.0011380686786367055	0.0011303806255056083	0.001195550998800756	0.0011867768977790742	0.0012274177253657238	0.001218020888573435	0.001260534328339005	0.0012504750863133606	0.0013273389735941226	0.0013158973744666273	0.05294312457389889	0.05229646644967693	-3.082989738689701e-05	-0.0002096121514021665	-3.059211469877421e-05	-0.00020799546943039982
2.970599031508854	0.0011376256283704088	0.001129939848539693	0.00119504214235171	0.001186271523195879	0.0012268710867441217	0.0012174784660065453	0.0012599474649948592	0.001249893250809987	0.0013266680584580943	0.0013152332768715537	0.052903131669192256	0.05225696338005361	-3.061857281313335e-05	-0.0002094297161799319	-3.03824224172633e-05	-0.00020781445771653195
2.9884983850326714	0.0011371829302991136	0.0011294994223269826	0.0011945337159704258	0.0011857665758648352	0.0012263249251464009	0.0012169365167416174	0.0012593611303577633	0.0012493119392350154	0.0013259977853044768	0.0013145698139748376	0.052863162982354224	0.05221748422861429	-3.040855635050299e-05	-0.0002092464734706756	-3.0174028116267126e-05	-0.00020763264465595288
3.006505591165733	0.0011367405864338273	0.0011290593488645043	0.0011940257217355535	0.0011852620578491674	0.001225779242681721	0.0012163950428717707	0.0012587753265629416	0.001248731153707158	0.001325328156302442	0.001313906987928785	0.05282321854768149	0.052178029029243074	-3.019984034138834e-05	-0.00020906242139359654	-2.9966924197676048e-05	-0.00020745002838226667
3.0246212997742656	0.0011362985987909276	0.0011286196301546138	0.0011935181617308485	0.0011847579712171675	0.0012252340414641884	0.0012158540464950365	0.0012581900557503932	0.0012481508963498717	0.0013246591736255744	0.001313244800890098	0.052783298399267445	0.05213859781562438	-2.9992417167862273e-05	-0.00020887755803902786	-2.976110310284885e-05	-0.00020726660700054467
3.0428461646402667	0.0011358569693922232	0.0011281802682050473	0.0011930110380452385	0.0011842543180422538	0.0012246893236129268	0.0012153135297144214	0.0012576053200649695	0.001247571169291424	0.001323990839451959	0.0013125832550199405	0.0527434025710071	0.0520991906212454	-2.9786279251729775e-05	-0.0002086918814692973	-2.9556557312390708e-05	-0.00020708237858746426
3.0611808434850984	0.0011354157002650162	0.0011277412650289947	0.0011925043527728938	0.0011837511004030527	0.0012241450912521535	0.0012147734946379933	0.0012570211216564517	0.0012469919746649857	0.0013233231559642677	0.0013119223524840466	0.0527035310965998	0.05205980747940095	-2.9581419054146296e-05	-0.00020850538971739496	-2.9353279346021333e-05	-0.0002068973411906705
3.079625997993227	0.0011349747934421687	0.0011273026226451552	0.0011919981080133013	0.001183248320383459	0.0012236013465112558	0.0012142339433789452	0.001256437462679634	0.0012464133146086974	0.0013226561253498546	0.001311262095452793	0.05266368400955326	0.05202044842319614	-2.93778290754651e-05	-0.00020831808078683456	-2.9151261762477843e-05	-0.0002067114928295255
3.0981822938360946	0.0011345342509621688	0.001126864343077809	0.0011914923058713356	0.0011827459800727172	0.0012230580915248695	0.0012136948780556809	0.0012558543452944044	0.0012458351912657613	0.0013219897498008397	0.0013106024861013015	0.05262386134318799	0.05198111348555078	-2.9175501855355224e-05	-0.00020812995265273582	-2.895049715929965e-05	-0.00020652483149405376
3.116850400696155	0.0011340940748691896	0.001126426428356873	0.0011909869484573279	0.0011822440815654823	0.0012225153284329466	0.0012131563007918807	0.0012552717716658203	0.001245257606784509	0.0013213240315142025	0.001309943526609518	0.0525840631306394	0.05194180269920288	-2.897442997238514e-05	-0.0002079410032610196	-2.8750978172849273e-05	-0.0002063373551463299
3.135630992291033	0.00113365426721316	0.001125988880517972	0.0011904820378871432	0.0011817426269618977	0.0012219730593808417	0.0012126182137165826	0.0012546897439641965	0.0012446805633184897	0.0013206589726918758	0.0013092852191623043	0.05254428940486343	0.051902516096712745	-2.8774606043946438e-05	-0.00020775123052751976	-2.8552697477826627e-05	-0.0002061490617178141
3.1545247463978408	0.0011332148300498262	0.001125551701602503	0.0011899775762822474	0.00118124161836767	0.0012214312865193816	0.0012120806189642604	0.0012541082643651802	0.001244104063026551	0.0013199945755408265	0.0013086275659495365	0.052504540198639454	0.0518632537104651	-2.857602272628157e-05	-0.0002075606323400092	-2.835564778747718e-05	-0.00020595994911179472
3.1735323448776414	0.0011327757654408157	0.0011251148936576934	0.0011894735657697819	0.0011807410578941306	0.0012208900120049427	0.0012115435186748926	0.0012535273350498333	0.001243528108072912	0.001319330842273154	0.0013079705691661804	0.0524648155445735	0.05182401557267525	-2.837867271406752e-05	-0.00020736920655575752	-2.8159821853314393e-05	-0.0002057700152025277
3.192654473700048	0.0011323370754537088	0.0011246784587366759	0.0011889700084826383	0.0011802409476583187	0.0012203492379995323	0.0012110069149940453	0.001252946958204718	0.001242952700627254	0.001318667775106183	0.0013073142310123967	0.05242511547510323	0.05178480171539204	-2.8182548740485203e-05	-0.0002071769510031407	-2.7965212464967082e-05	-0.00020557925783470932
3.211891822967991	0.001131898762162095	0.0011242423988985432	0.0011884669065595256	0.001179741289783045	0.0012198089666708586	0.0012104708100729434	0.0012523671360219718	0.0012423778428647904	0.0013180053762625477	0.001306658553693616	0.05238544002250184	0.051745612170499895	-2.7987643576907195e-05	-0.00020698386348005915	-2.7771812449960825e-05	-0.0002053876748229766
3.2312450869426166	0.0011314608276456512	0.0011238067162084254	0.0011879642621450538	0.0011792420863969745	0.001219269200192419	0.0012099352060685558	0.0012517878706993992	0.001241803536966362	0.001317343647970292	0.0013060035394206477	0.05234578921888046	0.05170644696972545	-2.7793950032765913e-05	-0.00020678994175471477	-2.757961467361736e-05	-0.00020519526395254561
3.2507149640683446	0.0011310232739901963	0.0011233714127375461	0.0011874620773897969	0.0011787433396346903	0.0012187299407435677	0.0012094001051436644	0.001251209164440545	0.0012412297851185073	0.0013166825924629537	0.0013053491904097556	0.052306163096194236	0.05166730614463957	-2.7601460955661156e-05	-0.0002065951835663049	-2.7388612039051102e-05	-0.00020500202297957237
3.2703021569980693	0.001130586103287765	0.0011229364905632935	0.001186960354450373	0.0011782450516367718	0.0012181911905095985	0.0012088655094669462	0.0012506310194547825	0.0012406565895135497	0.0013160222119796658	0.0013046955088827597	0.052266561686244405	0.0516281897266624	-2.7410169230867448e-05	-0.0002063995866231072	-2.7198797486846504e-05	-0.00020480794962990378
3.2900073726185273	0.0011301493176366709	0.001122501951769286	0.001186459095489516	0.0011777472245498672	0.001217652951681824	0.0012083314212130499	0.0012500534379573935	0.001240083952349679	0.0013153625087652398	0.0013040424970671225	0.05222698502068341	0.0515890977470665	-2.7220067781351387e-05	-0.00020620314860342326	-2.7010163995026815e-05	-0.00020461304160021565
3.3098313220758016	0.0011297129191415764	0.0011220677984454341	0.0011859583026761521	0.001177249860526765	0.0012171152264576525	0.0012077978425626711	0.0012494764221696562	0.0012395118758310316	0.001314703485070268	0.0013033901571960428	0.05218743313101926	0.05155003023698134	-2.7031149567671026e-05	-0.00020600586715566194	-2.6822704578731427e-05	-0.00020441729655604202
3.329774720800988	0.0011292769099135568	0.0011216340326880186	0.0011854579781854716	0.0011767529617264765	0.001216578017040667	0.0012072647757026397	0.001248899974318922	0.0012389403621677812	0.0013140451431512083	0.001302738491508551	0.05214790604861766	0.05151098722739676	-2.6843407587739954e-05	-0.0002058077398978675	-2.663641229026098e-05	-0.00020422071213335724
3.349838288536016	0.001128841292070169	0.001121200656599744	0.0011849581241990055	0.0011762565303142976	0.001216041325640705	0.0012067322228259865	0.0012483240966387043	0.0012383694135762106	0.0013133874852704855	0.0013020875022495943	0.05210840380470841	0.05147196874916788	-2.6656834876685048e-05	-0.00020560876441716447	-2.6451280218935114e-05	-0.00020402328593849273
3.370022749359618	0.001128406067735522	0.0011207676722898162	0.0011844587429047017	0.0011757605684618946	0.0012155051544739395	0.0012062001861320316	0.001247748791368764	0.0012377990322788059	0.0013127305136965812	0.0013014371916701421	0.05206892643038913	0.051432974833018695	-2.6471424506641777e-05	-0.00020540893826997975	-2.6267301490655315e-05	-0.00020382501554605525
3.390328831713469	0.001127971239040342	0.0011203350818740066	0.001183959836497001	0.0011752650783473746	0.001214969505762959	0.0012056686678264617	0.0012471740607551914	0.0012372292205043351	0.001312074230704129	0.00130078756202727	0.05202947395662743	0.051394005509546314	-2.6287169586847875e-05	-0.00020520825898290296	-2.6084469268168597e-05	-0.00020362589850134172
3.4107572684284713	0.0011275368081220386	0.0011199028874747175	0.0011834614071769079	0.00117477006215536	0.0012144343817368428	0.0012051376701214054	0.0012465999070504887	0.0012366599804879324	0.0013114186385740111	0.001300138615584254	0.05199004641426758	0.0513550608092249	-2.6104063263227006e-05	-0.00020500672405113218	-2.5902776750661577e-05	-0.00020342593231884032
3.431308796751202	0.0011271027771247808	0.0011194710912210543	0.0011829634571520746	0.0011742755220770663	0.001213899784631249	0.0012046071952355186	0.001246026332513663	0.001236091314471183	0.001310763739593451	0.0012994903546106695	0.0519506438340338	0.0513161407624091	-2.5922098718367953e-05	-0.00020480433093902906	-2.572221717369802e-05	-0.0002032251144823971
3.4519841583705158	0.001126669148199555	0.0011190396952488904	0.001182465988636868	0.0011737814603103747	0.0012133657166884875	0.0012040772453940593	0.0012454533394103012	0.0012355232247022088	0.0013101095360561088	0.0012988427813824832	0.05191126624653441	0.051277245399341274	-2.5741269171323383e-05	-0.00020460107707986896	-2.5542783808965575e-05	-0.00020302344244460535
3.47278409944432	0.0011262359235042463	0.0011186087017009403	0.0011819690038524584	0.0011732878790599143	0.0012128321801576102	0.0012035478228289757	0.0012448809300126679	0.0012349557134357543	0.0013094560302621835	0.0012981958981821494	0.051871913682265486	0.05123837475015147	-2.5561567877519648e-05	-0.00020439695987573003	-2.53644699642723e-05	-0.00020282091362736065
3.4937093706264992	0.0011258031052036968	0.001118178112726823	0.0011814725050268836	0.0011727947805371317	0.0012122991772944827	0.0012030189297789781	0.001244309106599781	0.00123438878293327	0.0013088032245184955	0.001297549707298702	0.05183258617161754	0.051199528844865734	-2.5382988128583306e-05	-0.00020419197669785394	-2.51872689833732e-05	-0.00020261752542211076
3.514760727094002	0.0011253706954697826	0.0011177479304831357	0.0011809764943951358	0.0011723021669603725	0.0012117667103618737	0.0012024905684896263	0.0012437378714575047	0.0012338224354629993	0.0013081511211386	0.0012969042110278536	0.051793283744877155	0.05116070771340737	-2.5205523252087858e-05	-0.00020398612488492507	-2.5011174245654494e-05	-0.0002024132751877461
3.535938928574102	0.0011249386964814819	0.001117318157133523	0.0011804809741992365	0.0011718100405549577	0.0012112347816295355	0.001201962741213412	0.0012431672268786358	0.0012332566733000662	0.0013074997224428737	0.0012962594116720926	0.05175400643223297	0.05112191138560292	-2.5029166611678644e-05	-0.00020377940174559628	-2.4836179166282807e-05	-0.0002022081602533199
3.557244739371806	0.0011245071104249399	0.0011168887948487408	0.0011799859466883097	0.0011713184035532565	0.0012107033933742798	0.0012014354502098315	0.001242597175162985	0.0012326914987265572	0.0013068490307586113	0.001295615311540773	0.0517147542637799	0.05108313989118749	-2.4853911606673856e-05	-0.0002035718045562962	-2.4662277195872107e-05	-0.00020200217791629949
3.578678928397448	0.0011240759394935483	0.001116459845806734	0.0011794914141186675	0.0011708272581947706	0.001210172547880071	0.0012009086977454785	0.0012420277186174736	0.0012321269140316128	0.0013061990484201282	0.0012949719129502185	0.05167552726952415	0.05104439325980641	-2.4679751671863315e-05	-0.00020336333056070188	-2.448946182017145e-05	-0.00020179532544123413
3.600242269194432	0.00112364518588801	0.0011160313121927048	0.0011789973787538859	0.0011703366067262102	0.0012096422474381031	0.001200382486094123	0.0012414588595562163	0.0012315629215115152	0.0013055497777688574	0.001294329218223818	0.05163632547938647	0.05100567152102232	-2.4506680277671528e-05	-0.00020315397697195925	-2.431772656031478e-05	-0.00020158760006250276
3.6219355399671502	0.0011232148518164101	0.0011156031961991782	0.0011785038428648801	0.001169846451401568	0.0012091124943468823	0.0011998568175367894	0.0012408906003006067	0.0012309995234697692	0.0013049012211534471	0.0012936872296921186	0.05159714892320715	0.05096697470431815	-2.4334690929755237e-05	-0.00020294374097057366	-2.4147064972415005e-05	-0.00020137899898228784
3.643759523609069	0.0011227849394942902	0.0011151755000260795	0.0011780108087299894	0.0011693567944822039	0.0012085832909123143	0.0011993316943618465	0.0012403229431794142	0.001230436722217199	0.001304253380929858	0.0012930459496929294	0.05155799763075304	0.05092830283910336	-2.4163777168916684e-05	-0.00020273261970482626	-2.397747064739053e-05	-0.00020116951937046434
3.6657150077309777	0.0011223554511447166	0.0011147482258808009	0.0011775182786350519	0.0011688676382369196	0.0012080546394477856	0.001198807118865087	0.0012397558905288641	0.0012298745200720286	0.0013036062594614674	0.001292405380571416	0.05151887163171833	0.05088965595471634	-2.3993932570982174e-05	-0.0002025206102910515	-2.3808937210982595e-05	-0.00020095915836540468
3.6878027846894206	0.001121926388998354	0.0011143213759782745	0.0011770262548734868	0.0011683789849420397	0.0012075265422742494	0.0011982830933498106	0.0012391894446927324	0.001229312919359975	0.0013029598591191617	0.0012917655246802006	0.05147977095573223	0.0508510340804309	-2.3825150746639018e-05	-0.00020230770981297108	-2.3641458323498538e-05	-0.000200747913073257
3.710023651615288	0.0011214977552935366	0.0011138949525410441	0.0011765347397463737	0.0011678908368814903	0.0012069990017203086	0.0011977596201269108	0.0012386236080224333	0.0012287519224143365	0.0013023141822814431	0.0012911263843794604	0.05144069563236238	0.05081243724546125	-2.3657425341255117e-05	-0.00020209391532138854	-2.347502767961057e-05	-0.0002005357805671404
3.732378410442586	0.001121069552276344	0.0011134689577993384	0.0011760437355625357	0.001167403196346882	0.0012064720201223056	0.0011972367015149596	0.0012380583828771126	0.0012281915315760816	0.0013016692313345295	0.0012904879620370315	0.051401645691120317	0.050773865478964425	-2.3490750034802638e-05	-0.00020187922383510526	-2.3309639008393945e-05	-0.00020032275788861575
3.7548678679373717	0.0011206417822006655	0.0011130433939911387	0.0011755532446386134	0.001166916065637584	0.001205945599824399	0.0011967143398402872	0.0012374937716237312	0.0012276317491939368	0.00130102500867245	0.0012898502600284987	0.05136262116146624	0.05073531881004777	-2.3325118541684536e-05	-0.000201663632339949	-2.3145286073049387e-05	-0.00020010884204674229
3.777492835726878	0.0011202144473282819	0.0011126182633622557	0.0011750632692991531	0.0011664294470608092	0.0012054197431786593	0.0011961925374370727	0.001236929776637163	0.001227072577624479	0.0013003815166971497	0.001289213280737307	0.05132362207281378	0.05069679726777252	-2.3160524610460476e-05	-0.00020144713778796897	-2.2981962670674122e-05	-0.00019989403001671735
3.8002541303288	0.0011197875499289358	0.001112193568166403	0.0011745738118766867	0.0011659433429316974	0.001204894452545149	0.0011956712966474294	0.0012363664003002843	0.0012265140192322282	0.0012997387578185967	0.001288577026554857	0.051284648454535176	0.05065830088115883	-2.299696202392662e-05	-0.0002012297370991012	-2.2819662632303506e-05	-0.00019967831874179165
3.823152573180761	0.0011193610922804029	0.001111769310665266	0.0011740848747118099	0.0011654577555733887	0.0012043697302920103	0.0011951506198214867	0.0012358036450040625	0.0012259560763897325	0.0012990967344548732	0.0012879414998806067	0.05124570033596605	0.05061982967919144	-2.2834424598803388e-05	-0.00020101142715969744	-2.2658379822723673e-05	-0.00019946170513249206
3.8461889906699622	0.0011189350766685668	0.0011113454931285772	0.0011735964601532675	0.0011649726873171119	0.0012038455787955528	0.0011946305093174783	0.0012352415131476513	0.0012253987514776622	0.0012984554490322886	0.001287306703122172	0.051206777746411324	0.05058138369082267	-2.2672906185669528e-05	-0.00020079220482291382	-2.2498108140204393e-05	-0.00019924418606576122
3.8693642141629967	0.0011185095053874946	0.0011109221178341906	0.0011731085705580348	0.0011644881405022628	0.0012033220004403387	0.0011941109675018301	0.0012346800071384805	0.0012248420468849034	0.001297814903985474	0.0012866726386954307	0.051167880715148974	0.05054296294498113	-2.2512400668750487e-05	-0.00020057206690821117	-2.2338841516443553e-05	-0.00019902575838517955
3.892679080035866	0.0011180843807395099	0.0011104991870681561	0.001172621208291401	0.0011640041174764886	0.001202798997619274	0.0011935919967492458	0.0012341191293923513	0.0012242859650086466	0.0012971751017574955	0.001286039309024626	0.051129009271436404	0.05050456747057288	-2.23529019657831e-05	-0.0002003510102011885	-2.2180573916445734e-05	-0.00019880641890140938
3.9161344297041563	0.0011176597050352672	0.0011100767031247906	0.0011721343757270504	0.0011635206205957674	0.001202276572733693	0.0011930735994427932	0.0012335588823335275	0.0012237305082544805	0.001296536044799947	0.001285406716542465	0.051090163444516126	0.05046619729648969	-2.2194404027921916e-05	-0.0002001290314539994	-2.2023299338282815e-05	-0.00019858616439105692
3.9397311096534064	0.0011172354805938287	0.001109654668306757	0.0011716480752471498	0.0011630376522244958	0.0012017547281934495	0.0011925557779739952	0.0012329992683948307	0.001223175679036487	0.0012958977355730643	0.0012847748636902272	0.05105134326361893	0.05042785245161298	-2.203690083956225e-05	-0.00019990612738485236	-2.1867011813073156e-05	-0.000198364991597616
3.963469971469652	0.001116811709742737	0.0011092330849251334	0.0011711623092424271	0.0011625552147355657	0.0012012334664170017	0.0011920385347429126	0.0012324402900177318	0.0012226214797773278	0.001295260176545823	0.0012841437529178647	0.05101254875797174	0.05038953296481863	-2.1880386418152847e-05	-0.00019968229467762222	-2.171170540467282e-05	-0.000198142897229997
3.987351871870168	0.0011163883948180939	0.0011088119552994965	0.0011706770801122618	0.0011620733105104566	0.001200712789831507	0.0011915218721582409	0.0012318819496524504	0.001222067912908349	0.0012946233701960524	0.0012835133866841114	0.05097377995680158	0.05035123886498397	-2.1724854814140354e-05	-0.00019945752998218325	-2.1557374209720676e-05	-0.00019791987796380361
4.01137767273438	0.001115965538164631	0.001108391281757986	0.0011701923902647615	0.0011615919419393082	0.0012001927008729045	0.0011910057926373873	0.0012313242497580409	0.0012215149808696617	0.001293987319010527	0.0012828837674565786	0.05093503688934113	0.05031297018099185	-2.157030011072994e-05	-0.00019923182991393729	-2.1404012357367774e-05	-0.00019769593044058342
4.035548241134971	0.0011155431421357926	0.0011079710666373917	0.0011697082421168545	0.001161111111421017	0.0011996732019860124	0.0011904902986065722	0.0012307671928024982	0.0012209626861102482	0.001293352025485089	0.001282254897711873	0.05089631958483601	0.050274726941736014	-2.1416716423736104e-05	-0.0001990051910535362	-2.125161400909001e-05	-0.00019747105126674547
4.059864449369175	0.0011151212090938069	0.0011075513122832212	0.0011692246380943714	0.001160630821363311	0.0011991542956246118	0.00118997539250091	0.001230210781262846	0.0012204110310880495	0.0012927174921247488	0.0012816267799356915	0.050857628072547796	0.050236509176127916	-2.126409790157574e-05	-0.0001987776099472982	-2.1100173358708924e-05	-0.0001972452370151423
4.08432717499025	0.001114699741409765	0.0011071320210497798	0.0011687415806321297	0.0011601510741828405	0.001198635984251542	0.001189461076764504	0.001229655017625235	0.001219860018270065	0.001292083721443785	0.001280999416622934	0.05081896238176187	0.050198316913102344	-2.1112438724948945e-05	-0.00019854908310640296	-2.0949684632114163e-05	-0.00019701848422368218
4.108937300839158	0.0011142787414636984	0.0011067131953002474	0.0011682590721740238	0.0011596718723052616	0.0011981182703387893	0.0011889473538505338	0.0012290999043850404	0.0012193096501324453	0.001291450715965865	0.0012803728102778078	0.05078032254179113	0.05016015018162104	-2.0961733106797387e-05	-0.00019831960700719686	-2.0800142087162854e-05	-0.0001967907893957732
4.133695715076422	0.0011138582116446555	0.0011062948374067534	0.0011677771151731068	0.0011591932181653206	0.0011976011563675788	0.0011884342262213478	0.001228545444046958	0.0012187599291605886	0.0012908184782241443	0.0012797469634139337	0.0507417085819844	0.05012200901068085	-2.081197529218287e-05	-0.00019808917809144289	-2.0651540013523484e-05	-0.0001965621489997127
4.15860331121418	0.0011134381543507752	0.001105876949750456	0.0011672957120916771	0.0011587151142069426	0.0011970846448284638	0.0011879216963485539	0.0012279916391250987	0.0012182108578492384	0.0012901870107613772	0.0012791218785544564	0.050703120531730615	0.050083893429318196	-2.066315955801326e-05	-0.0001978577927645997	-2.0503872732578754e-05	-0.00019633255946910344
4.183660988148428	0.0011130185719893757	0.0011054595347216177	0.0011668148654013723	0.001158237562883316	0.0011965687382214255	0.00118740976671311	0.0012274384921430938	0.0012176624387025801	0.0012895563161300302	0.001278497558232151	0.05066455842046504	0.050045803466615524	-2.0515280212893283e-05	-0.00019762544739632126	-2.0357134597130677e-05	-0.0001961020172015493
4.208869650191461	0.0011125994669770245	0.001105042594719688	0.0011663345775832514	0.001157760566656984	0.0011960534390559603	0.0011868984398054213	0.0012268860056341886	0.001217114674234342	0.0012889263968923895	0.0012778740049895362	0.05062602227767529	0.05000773915170741	-2.036833159726331e-05	-0.00019739213832214997	-2.0211319991473436e-05	-0.00019587051855998738
4.2342302071045115	0.0011121808417396159	0.0011046261321533738	0.0011658548511278802	0.0011572841279999233	0.0011955387498511709	0.0011863877181254238	0.0012263341821413375	0.0012165675669678847	0.0012882972556206669	0.0012772512213789751	0.050587512132907624	0.04996970051378601	-2.022230808298303e-05	-0.00019715786184135164	-2.0066423331185218e-05	-0.0001956380598723828
4.259743574130585	0.001111762698712454	0.0011042101494407233	0.0011653756885354237	0.0011568082493936384	0.0011950246731358635	0.001185877604182683	0.0012257830242173094	0.0012160211194363058	0.0012876688948971172	0.0012766292099627916	0.05054902801577378	0.04993168758210708	-2.0077204073171845e-05	-0.00019692261421630497	-1.9922439062781266e-05	-0.0001954046374294527
4.285410672027485	0.0011113450403403343	0.0011037946490092072	0.0011648970923157371	0.0011563329333292502	0.0011945112114486438	0.0011853681004964903	0.0012252325344247878	0.0012154753341825418	0.0012870413173141503	0.001276007973313383	0.05051056995595615	0.04989370038599814	-1.9933014002229688e-05	-0.00019668639167430557	-1.977936166387001e-05	-0.0001951702474873862
4.311232427101037	0.001110927869077614	0.0011033796332957887	0.0011644190649884457	0.001155858182307578	0.0011939983673380041	0.0011848592095959458	0.001224682715336462	0.001214930213759457	0.0012864145254744333	0.0012753875140133217	0.05047213798321435	0.04985573895486163	-1.9789732335601107e-05	-0.00019644919040598396	-1.9637185642861626e-05	-0.00019493488626623479
4.337209771238533	0.001110511187388303	0.0011029651047470132	0.0011639416090830452	0.0011553839988392356	0.0011934861433624273	0.0011843509340200653	0.0012241335695351407	0.0012143857607299548	0.0012857885219910174	0.001274767834655477	0.05043373212739255	0.04981780331818413	-1.9647353569608728e-05	-0.0001962110065652778	-1.9495905538770286e-05	-0.00019469854994913494
4.363343641942354	0.001110094997746136	0.0011025510658190813	0.0011634647271389835	0.0011549103854447153	0.001192974542090474	0.0011838432763178648	0.0012235850996138418	0.0012138419776670686	0.00128516330948744	0.0012741489378431186	0.050395352418424764	0.04977989350554038	-1.9505872231397742e-05	-0.0001959718362698759	-1.9355515921189864e-05	-0.00019446123468341847
4.389634982363801	0.0011096793026346581	0.0011021375189779327	0.0011629884217057563	0.001154437344654482	0.001192463566100885	0.0011833362390484632	0.0012230373081759023	0.001213298867154071	0.0012845388905978457	0.0012735308261900388	0.0503569988863423	0.04974200954660225	-1.9365282878703455e-05	-0.00019573167560049676	-1.9216011390092713e-05	-0.00019422293657972434
4.416084741337141	0.001109264104547302	0.0011017244666993245	0.001162512695342993	0.0011539648790090586	0.0011919532179826722	0.0011828298247811711	0.0012224901978350746	0.0012127564317845672	0.0012839152679670943	0.0012729135023206563	0.0503186715612807	0.04970415147114279	-1.922558009976108e-05	-0.00019549052060083283	-1.907738657572211e-05	-0.00019398365171233167
4.442693873413836	0.0011088494059874733	0.0011013119114689134	0.0011620375506205527	0.0011534929910591207	0.0011914435003352198	0.001182324036095592	0.0012219437712156335	0.0012122146741626032	0.0012832924442508827	0.0012722969688701358	0.05028037047348517	0.04966631930904498	-1.908675851312186e-05	-0.0001952483672774119	-1.8939636138373683e-05	-0.00019374337611818837
4.469463338897009	0.0011084352094686276	0.0011008998557823354	0.001161562990118612	0.0011530216833655837	0.0011909344157683777	0.0011818188755817157	0.0012213980309524755	0.0012116735969027632	0.001282670422115853	0.0012716812284845004	0.05024209565331821	0.049628513090307406	-1.894881276760102e-05	-0.00019500521159984685	-1.8802754768364183e-05	-0.00019350210579754945
4.49639410387609	0.0011080215175143559	0.0011004883021452886	0.0011610890164277573	0.0011525509584996967	0.0011904259669025606	0.0011813143458400156	0.001220852979691225	0.0012111332026302757	0.0012820492042397158	0.0012710662838207472	0.0502038471312677	0.04959073284505149	-1.881173754204532e-05	-0.0001947610495000307	-1.8666737185830257e-05	-0.00019325983671353297
4.523487140261684	0.001107608332658464	0.0011000772530736138	0.0011606156321490781	0.0011520808190431317	0.0011899181563688457	0.0011808104494815466	0.0012203086200883368	0.001210593493981114	0.0012814287933113609	0.0012704521375469626	0.05016562493795188	0.04955297860352887	-1.8675527545197745e-05	-0.00019451587687208116	-1.8531578140568855e-05	-0.00019301656479167595
4.550743425820648	0.001107195657445058	0.0010996667110933767	0.0011601428398942601	0.0011516112675880787	0.001189410986809072	0.0011803071891280422	0.0012197649548112022	0.001210054473602102	0.001280809192030979	0.0012698387923424375	0.05012742910412753	0.0495152503961266	-1.8540177515569134e-05	-0.00019426968957197976	-1.8397272411929677e-05	-0.00019277228591990658
4.578163944211368	0.0011067834944286262	0.001099256678740954	0.0011596706422856784	0.0011511423067373367	0.0011889044608759402	0.001179804567412014	0.0012192219865382547	0.0012095161441510198	0.0012801904031101796	0.0012692262508977885	0.05008925966069724	0.049477548253377523	-1.8405682221354913e-05	-0.00019402248341829353	-1.8263814808672924e-05	-0.00019252699594868306
4.605749685019276	0.0011063718461741196	0.0010988471585631075	0.0011591990419564874	0.0011506739391044045	0.0011883985812331083	0.0011793025869768483	0.0012186797179590718	0.0012089785082967023	0.0012795724292721045	0.0012686145159150686	0.05005111663871726	0.04943987220596373	-1.8272036460195706e-05	-0.00019377425419089822	-1.8131200168802764e-05	-0.00019228069068996656
4.633501643792551	0.001105960715257042	0.0010984381531170804	0.001158728041550723	0.0011502061673135807	0.0011878933505552968	0.0011788012504769091	0.0012181381517744885	0.001208441568719155	0.001278955273251556	0.001268003590107893	0.050013000069403	0.04940222228472697	-1.8139235059090597e-05	-0.00019352499763111708	-1.7999423359435496e-05	-0.00019203336591774867
4.6614208220780515	0.0011055501042635282	0.0010980296649706687	0.001158257643723389	0.0011497389940000504	0.001187388771528386	0.0011783005605776342	0.0012175972906966976	0.0012079053281096508	0.0012783389377951102	0.0012673934762015538	0.04997490998413904	0.04936459852067428	-1.800727287432427e-05	-0.0001932747094425813	-1.7868479276761384e-05	-0.00019178501736855091
4.689508227457455	0.0011051400157904277	0.0010976216967023087	0.0011577878511405532	0.0011492724218099802	0.0011868848468495144	0.0011778005199556342	0.0012170571374493558	0.0012073697891708372	0.0012777234256612351	0.0012667841769331343	0.04993684641448407	0.049327000944986384	-1.787614479117558e-05	-0.00019302338528912055	-1.7738362845763633e-05	-0.00019153564073967622
4.717764873583629	0.0011047304524453956	0.0010972142509011655	0.001157318666479449	0.0011488064534006183	0.0011863815792271886	0.0011773011312987986	0.0012165176947677016	0.0012068349546168501	0.0012771087396204232	0.0012661756950516413	0.04989880939218138	0.049289429589025185	-1.77458457239002e-05	-0.00019277102079617858	-1.7609069020117774e-05	-0.00019128523168976397
4.746191780217212	0.0011043214168469696	0.0010968073301672108	0.0011568500924285612	0.001148341091440383	0.0011858789713813731	0.001176802397306391	0.0012159789653986503	0.0012063008271734124	0.0012764948824552991	0.0012655680333181134	0.04986079894916488	0.049251884484340556	-1.7616370615546745e-05	-0.00019251761154981395	-1.7480592782104926e-05	-0.00019103378583867903
4.774789973263409	0.0011039129116246645	0.0010964009371113143	0.001156382131687734	0.0011478763386089641	0.001185377026043607	0.001176304320689156	0.0012154409521009167	0.0012057674095779507	0.0012758818569607558	0.0012649611945057516	0.04982281511756762	0.04921436566268004	-1.748771443777289e-05	-0.00019226315309645026	-1.735292914236894e-05	-0.00019078129876684558
4.803560484809025	0.0011035049394190475	0.0010959950743553253	0.0011559147869682556	0.001147412197597416	0.001184875745957093	0.001175806904169419	0.001214903657645111	0.0012052347045796987	0.0012752696659440665	0.0012643551814000378	0.04978485792972881	0.049176873155994984	-1.735987219088006e-05	-0.0001920076409439031	-1.722607313999272e-05	-0.00019052776601649613
4.832504353159697	0.0011030975028818333	0.0010955897445321557	0.0011554480609929647	0.0011469486711082513	0.0011843751338768101	0.001175310150481185	0.0012143670848138608	0.0012047027149398042	0.0012746583122250164	0.001263749996798854	0.0497469274182047	0.04913940699644919	-1.7232838903407516e-05	-0.00019175107055888208	-1.710001984214088e-05	-0.00019027318308964536
4.861622622877388	0.0011026906046759663	0.0010951849502858727	0.0011549819564963446	0.0011464857618555442	0.001183875192569616	0.0011748140623702495	0.0012138312364019157	0.0012041714434314465	0.0012740477986360247	0.0012631456435126137	0.049709023615773194	0.049101967216427754	-1.710660963219479e-05	-0.0001914934373687116	-1.697476434391748e-05	-0.00019001754544803462
4.890916344818065	0.001102284247475708	0.0010947806942717807	0.001154516476224621	0.0011460234725650246	0.00118337592481435	0.0011743186425942985	0.0012132961152162601	0.0012036408928399421	0.0012734381280222705	0.0012625421243643807	0.049671146555445335	0.04906455384854443	-1.6981179462242924e-05	-0.00019123473676116443	-1.6850301768473602e-05	-0.000189760848514825
4.9203865761696335	0.001101878433966722	0.0010943769791565076	0.0011540516229358593	0.001145561805974173	0.0011828773334019362	0.001173823893923009	0.0012127617240762227	0.0012031110659628536	0.001272829303241816	0.0012619394421899933	0.04963329627047139	0.04902716692565064	-1.6856543506481997e-05	-0.00019097496408304604	-1.672662726661528e-05	-0.00018950308767234914
4.950034380490085	0.0011014731668461668	0.001093973807618094	0.0011535873994000675	0.0011451007648323253	0.0011823794211354938	0.0011733298191381621	0.0012122280658135942	0.0012025819656101067	0.0012722213271657394	0.0012613375998381943	0.04959547279435178	0.04898980648084328	-1.673269690566706e-05	-0.00019071411464055554	-1.6603736016793103e-05	-0.00018924425826288838
4.979860827745887	0.0011010684488227773	0.0010935711823460788	0.0011531238083992916	0.0011446403519007648	0.0011818821908304393	0.0011728364210337387	0.0012116951432727347	0.0012020535946040973	0.0012716142026782562	0.0012607366001707527	0.04955767616084345	0.04895247254747469	-1.6609634828228942e-05	-0.00019045218369898032	-1.648162322494609e-05	-0.00018898435558822868
5.009866994350591	0.0011006642826169597	0.0010931691060415889	0.0011526608527277194	0.0011441805699528287	0.0011813856453145976	0.0011723437024160348	0.0012111629593106938	0.0012015259557798092	0.0012710079326768535	0.0012601364460625962	0.04951990640397157	0.04891516515915917	-1.648735247024649e-05	-0.0001901891664833344	-1.636028412436638e-05	-0.0001887233749096051
5.040053963203681	0.0011002606709608713	0.0010927675814174228	0.0011521985351917753	0.0011437214217739982	0.001180889787428301	0.0011718516661037583	0.0012106315167973159	0.0012009990519849204	0.0012704025200724117	0.0012595371404019297	0.049482163558035135	0.04887788434978484	-1.6365845055155148e-05	-0.00018992505817669314	-1.6239713975539638e-05	-0.00018846131144720224
5.070422823729659	0.0010998576165985212	0.001092366611198148	0.0011517368586102302	0.0011432629101620114	0.001180394620024509	0.0011713603149281465	0.0012101008186153675	0.0012004728860799275	0.0012697979677893448	0.0012589386860903794	0.04944444765761935	0.04884063015351977	-1.6245107833649797e-05	-0.0001896598539205263	-1.6119908065988925e-05	-0.000188198160379488
5.100974671917351	0.0010994551222858486	0.00109196619812018	0.0011512758258142945	0.0011428050379269532	0.0011799001459689054	0.0011708696517330652	0.0012095708676606418	0.0011999474609382507	0.0012691942787657218	0.0012583410860431056	0.04940675873760211	0.048803402604822826	-1.6125136083709052e-05	-0.0001893935488159193	-1.600086171031287e-05	-0.00018793391684512883
5.131710610359471	0.0010990531907908176	0.0010915663449318762	0.0011508154396477224	0.00114234780789136	0.0011794063681400124	0.0011703796793751187	0.0012090416668420788	0.001199422779446353	0.0012685914559534012	0.0012577443431889422	0.04936909683316558	0.048766201738453	-1.600592511020668e-05	-0.00018912613792068655	-1.588257024981443e-05	-0.00018766857594007536
5.1626317482924104	0.0010986518248935085	0.0010911670543936262	0.001150355702966918	0.0011418912228903244	0.001178913289429302	0.001169890400723762	0.0012085132190818857	0.0011988988445038576	0.0012679895023181658	0.0012571484604705276	0.04933146197980434	0.04872902758947759	-1.5887470244980995e-05	-0.00018885761625136999	-1.5765029052493967e-05	-0.00018740213271870032
5.193739201636265	0.001098251027386204	0.00109076832927794	0.0011498966186410326	0.0011414352857715927	0.0011784209127413002	0.001169401818661405	0.001207985527315648	0.0011983756590236605	0.0012673884208398516	0.0012565534408444322	0.04929385421333545	0.04869188019328252	-1.5769766846616268e-05	-0.00018858797878210098	-1.5648233512910448e-05	-0.00018713458219354884
5.225034093035115	0.0010978508010734843	0.0010903701723695403	0.001149438189552073	0.0011409799993956729	0.0011779292409937034	0.0011689139360835277	0.001207458594492454	0.0011978532259320543	0.0012667882145124857	0.0012559592872812963	0.049256273569908825	0.04865475958558293	-1.5652810300258863e-05	-0.00018831722044390653	-1.5532179052073908e-05	-0.00018686591933511632
5.256517551897525	0.0010974511487723165	0.0010899725864654483	0.001148980418595004	0.001140525366635931	0.0011774382771174874	0.0011684267558987836	0.0012069324235750103	0.001197331548168836	0.00126618888634442	0.0012553660027659567	0.049218720086015896	0.048617665802430585	-1.5536596017638044e-05	-0.00018804533612612473	-1.5416861117219932e-05	-0.00018659613907134887
5.288190714437326	0.0010970520733121435	0.0010895755743750824	0.0011485233086778485	0.0011400713903787023	0.0011769480240570165	0.001167940281029119	0.0012064070175397598	0.0011968106286874372	0.0012655904393584618	0.0012547735902975886	0.04918119379850133	0.04858059888022666	-1.5421119436784952e-05	-0.00018777232067421212	-1.5302275181761082e-05	-0.00018632523628728248
5.320054723714605	0.0010966535775349831	0.001089179138920343	0.0011480668627218025	0.0011396180735233905	0.0011764584847701624	0.0011674545144098767	0.001205882379377009	0.0011962904704550332	0.0012649928765920211	0.001254182052889835	0.04914369474457183	0.048543558855729314	-1.530637602195975e-05	-0.00018749816889090942	-1.5188416745158528e-05	-0.00018605320582576468
5.352110729676963	0.0010962556642955094	0.001088783282935707	0.0011476110836613276	0.0011391654189825736	0.0011759696622284086	0.001166969458989913	0.001205358512091037	0.0011957710764526697	0.0012643962010972338	0.001253591393570945	0.049106222961807236	0.048506545766066514	-1.5192361263544063e-05	-0.00018722287553535333	-1.5075281332689594e-05	-0.0001857800424854006
5.384359889201005	0.001095858336461159	0.0010883880092683231	0.0011471559744442702	0.0011387134296821132	0.0011754815594169736	0.0011664851177317118	0.0012048354187002316	0.0011952524496753826	0.0012638004159411147	0.0012530016153839117	0.04906877848817107	0.04846955964874401	-1.5079070677850165e-05	-0.00018694643532307653	-1.4962864495482453e-05	-0.00018550574102274564
5.41680336613411	0.0010954615969122094	0.0010879933207780955	0.0011467015380319558	0.001138262108561251	0.0011749941793349154	0.0011660014936114892	0.0012043131022371973	0.001194734593132312	0.0012632055242056816	0.0012524127213866044	0.049031361362020964	0.0484326005416572	-1.4966499807055056e-05	-0.00018666884292573016	-1.4851161810259389e-05	-0.00018523029615033493
5.44944233133642	0.0010950654485418865	0.0010875992203377874	0.001146247777399307	0.0011378114585727263	0.0011745075249952551	0.0011655185896193192	0.001203791565748891	0.001194217509846836	0.0012626115289881097	0.0012518247146519148	0.04899397162212	0.048395668483102436	-1.4854644218985358e-05	-0.00018639009297022335	-1.4740168879211896e-05	-0.00018495370253604482
5.482277962723094	0.0010946698942564483	0.0010872057108331087	0.0011457946955349446	0.0011373614826828758	0.0011740215994250878	0.0011650364087592406	0.0012032708122967377	0.0011937012028566843	0.0012620184334008616	0.001251237598267892	0.04895660930764714	0.048358763511785925	-1.4743499507096497e-05	-0.0001861101800401943	-1.4629881329965982e-05	-0.00018467595480514687
5.515311445306831	0.001094274936975283	0.0010868127951628077	0.001145342295441296	0.001136912183871742	0.0011735364056656974	0.001164554954049373	0.0012027508449567563	0.0011931856752140642	0.001261426240571834	0.0012506513753378812	0.048919274458209025	0.04832188566683682	-1.4633061290268007e-05	-0.00018582909867381758	-1.4520294815342782e-05	-0.00018439704753761554
5.548543971240616	0.0010938805796310046	0.0010864204762387722	0.0011448905801347076	0.0011364635651331838	0.0011730519467726779	0.0011640742285220363	0.0012022316668196882	0.0011926709299857877	0.0012608349536444997	0.00125006604898067	0.04888196711385073	0.04828503498781804	-1.4523325212678628e-05	-0.00018554684336452576	-1.4411405013292633e-05	-0.00018411697526904414
5.581976739860765	0.0010934868251695463	0.0010860287569861172	0.0011444395526455508	0.0011360156294749828	0.001172568225816047	0.001163594235223864	0.0012017132809911191	0.0011921569702533913	0.0012602445757780507	0.0012494816223306267	0.04884468731506758	0.04824821151473606	-1.4414286943684879e-05	-0.00018526340856056533	-1.4303207626766706e-05	-0.00018383573249047824
5.615610957730194	0.0010930936765502564	0.0010856376403432844	0.0011439892160183347	0.0011355683799189533	0.0011720852458803673	0.001163114977215921	0.0012011956905916108	0.001191643799113266	0.0012596551101475444	0.0012488980985378441	0.048807435102817605	0.04821141528805446	-1.4305942177762071e-05	-0.00018497878866549633	-1.4195698383560884e-05	-0.00018355331364777738
5.649447838681973	0.0010927011367459914	0.0010852471292621348	0.00114353957331181	0.0011351218195010519	0.001171603010064859	0.0011626364575738222	0.0012006788987568187	0.0011911314196767818	0.0012590665599440428	0.0012483154807682857	0.048770210518531816	0.048174646348704914	-1.4198286634261453e-05	-0.00018469297803661022	-1.4088873036253308e-05	-0.00018326971314197582
5.6834886038631165	0.001092309208743218	0.001084857226708044	0.0011430906275990895	0.0011346759512714851	0.0011711215214835276	0.001162158679387848	0.0012001629086376326	0.0011906198350704125	0.0012584789283747696	0.0012477337722039252	0.04873301360412742	0.04813790473809921	-1.4091316057295716e-05	-0.00018440597098481892	-1.3982727361961517e-05	-0.00018298492532786703
5.717734481778674	0.0010919178955421066	0.0010844679356600028	0.0011426423819677547	0.001134230778294827	0.0011706407832652794	0.00116168164576307	0.0011996477234003002	0.0011901090484358705	0.0012578922186632497	0.0012471529760429007	0.04869584440202063	0.04810119049814112	-1.3985026215745933e-05	-0.00018411776177615358	-1.3877257162311224e-05	-0.0001826989445147531
5.75218670833605	0.0010915272001566245	0.0010840792591107068	0.0011421948395199642	0.0011337863036501208	0.0011701607985540397	0.0011612053598194624	0.0011991333462265518	0.0011895990629302254	0.001257306434049458	0.0012465730954996526	0.048658702955137564	0.048064503671238726	-1.3879412902980531e-05	-0.00018382834462937758	-1.3772458263307946e-05	-0.0001824117649660284
5.786846526889619	0.0010911371256146407	0.0010836912000666608	0.0011417480033725756	0.0011333425304310015	0.0011696815705088807	0.0011607298246920303	0.0011986197803137406	0.001189089881726045	0.0012567215777899746	0.0012459941338050814	0.048621589306927754	0.048027844300317354	-1.377447193678244e-05	-0.00018353771371659722	-1.3668326515139245e-05	-0.00018212338089851343
5.821715188285586	0.0010907476749580178	0.0010833037615482694	0.0011413018766572491	0.0011328994617457995	0.001169203102304138	0.0011602550435309243	0.0011981070288749655	0.0011885815080115152	0.0012561376531581283	0.001245416094206687	0.04858450350137709	0.04799121242883147	-1.3670199159290103e-05	-0.00018324586316362246	-1.3564857792188606e-05	-0.00018183378648320425
5.856793950907131	0.0010903588512427116	0.0010829169465899375	0.0011408564625205672	0.0011324571007176566	0.0011687253971295348	0.0011597810195015652	0.0011975950951392078	0.0011880739449905762	0.001255554663444151	0.0012448389799687234	0.04854744558302092	0.04795460810077916	-1.3566590436747683e-05	-0.00018295278704835716	-1.3462047992705839e-05	-0.0001815429758429965
5.892084080719833	0.001089970657538873	0.0010825307582401716	0.0011404117641241498	0.0011320154504846447	0.0011682484581903084	0.0011593077557847703	0.0011970839823514652	0.0011875671958830564	0.0012549726119553345	0.0012442627943723534	0.04851041559695636	0.04791803136071233	-1.3463641659449549e-05	-0.00018265847940140967	-1.3359893038859122e-05	-0.00018125094305446177
5.927586851317345	0.0010895830969309408	0.001082145199561671	0.001139967784644764	0.0011315745141998713	0.00116777228870733	0.0011588352555768687	0.0011965736937728812	0.0011870612639247984	0.0012543915020161755	0.0012436875407157919	0.04847341358885751	0.047881482253752945	-1.3361348741677825e-05	-0.00018236293420628713	-1.3258388876599692e-05	-0.00018095768214748675
5.963303543967366	0.0010891961725177461	0.0010817602736314326	0.0011395245272744442	0.0011311342950315992	0.001167296891917231	0.0011583635220898298	0.0011960642326808817	0.0011865561523677975	0.0012538113369685363	0.0012431132223144645	0.04843643960498654	0.04784496082560547	-1.3259707621417899e-05	-0.00018206614539742483	-1.3157531475380818e-05	-0.00018066318710274754
5.999235447657878	0.001088809887412612	0.0010813759835408502	0.0011390819952206094	0.0011306947961633653	0.0011668222710725326	0.0011578925585513911	0.0011955556023693155	0.0011860518644803378	0.0012532321201718022	0.0012425398425011647	0.0483994936922108	0.04780846712256991	-1.3158714260379234e-05	-0.00018176810686165723	-1.3057316828202908e-05	-0.00018036745185390224
6.035383859143656	0.001088424244743449	0.0010809923323958092	0.001138640191706173	0.0011302560207940883	0.001166348429441764	0.0011574223682051762	0.0011950478061485805	0.00118554840354712	0.0012526538550030309	0.001241967404626201	0.04836257589801456	0.047772001191556404	-1.3058364643856596e-05	-0.00018146881243769064	-1.2957740951488605e-05	-0.0001800704702869249
6.071750082993084	0.0010880392476528597	0.001080609323316791	0.001138199119969669	0.001129817972138192	0.001165875370309597	0.0011569529543108254	0.0011945408473457686	0.0011850457728694035	0.0012520765448571173	0.0012413959120575592	0.04832568627051285	0.04773556308009918	-1.2958654780504536e-05	-0.00018116825591429908	-1.2858799884819111e-05	-0.0001797722362385512
6.108335431635222	0.0010876548992982396	0.001080226959438972	0.0011377587832653638	0.00112938065342572	0.00116540309697697	0.0011564843201441223	0.0011940347293048015	0.001184543975765141	0.0012515001931469492	0.0012408253681810578	0.04828882485846851	0.04769915283637091	-1.2859580702274942e-05	-0.00018086643103149003	-1.276048969089602e-05	-0.00017947274349644493
6.145141225407182	0.0010872712028518786	0.0010798452439123268	0.0011373191848633806	0.0011289440679024567	0.0011649316127612195	0.001156016468997123	0.0011935294553865718	0.0011840430155691196	0.0012509248033035717	0.0012402557764005099	0.04825199171130472	0.04766277050919774	-1.2761138464392752e-05	-0.00018056333148055992	-1.2662806455499692e-05	-0.00017917198580030824
6.182168792601758	0.0010868881615010578	0.0010794641799017233	0.00113688032804981	0.0011285082188300381	0.0011644609209962027	0.0011555494041782769	0.0011930250289690762	0.0011835428956330908	0.0012503503787763394	0.0012396871401378748	0.048215186879121755	0.0476264161480732	-1.2663324145055846e-05	-0.0001802589509022623	-1.2565746287242913e-05	-0.00017886995683991103
6.2194194695153895	0.0010865057784481612	0.0010790837705870338	0.0011364422161268416	0.0011280731094860826	0.0011639910250324386	0.001155083129012567	0.0011925214534475653	0.001183043619325922	0.0012497769230330924	0.0012391194628334297	0.04817841041270992	0.047590089803174196	-1.2566133845447192e-05	-0.0001799532828878625	-1.2469305317501511e-05	-0.00017856665025547946
6.256894600496366	0.0010861240569107655	0.0010787040191632253	0.001136004852412871	0.0011276387431642973	0.001163521928237225	0.0011546176468416281	0.001192018732234675	0.0011825451900337237	0.0012492044395603042	0.0012385527479459202	0.048141662363568025	0.04755379152537549	-1.2469563689556165e-05	-0.0001796463209779997	-1.2373479700294662e-05	-0.00017826205963714092
6.294595537993358	0.0010857430001217593	0.0010783249288404755	0.0011355682402426368	0.001127205123174613	0.0011630536339947855	0.0011541529610238895	0.0011915168687605816	0.0011820476111600049	0.001248632931863264	0.0012379869989527367	0.048104942783916076	0.04751752136626609	-1.2373609824024162e-05	-0.0001793380586622706	-1.227826561213223e-05	-0.00017795617852456314
6.332523642604218	0.001085362611329431	0.0010779465028442653	0.0011351323829673294	0.0011267722528432935	0.0011625861457063892	0.0011536890749346959	0.0011910158664731336	0.0011815508861258033	0.0012480624034662288	0.0012374222193500674	0.048068251726713425	0.04748127937816401	-1.2278268418187965e-05	-0.0001790284893808669	-1.2183659252033852e-05	-0.00017764900040823095
6.370680283125076	0.0010849828937975802	0.0010775687444154849	0.0011346972839547172	0.001126340135513061	0.0011621194667904887	0.001153225991966443	0.0011905157288380009	0.0011810550183698335	0.001247492857912596	0.0012368584126530675	0.04803158924567504	0.04744506561413384	-1.2183535663739739e-05	-0.0001787176065214391	-1.2089656841195867e-05	-0.000177340518726532
6.40906683659976	0.0010846038508056236	0.0010771916568105405	0.0011342629465892747	0.001125908774543223	0.0011616536006828564	0.0011527637155287142	0.0011900164593388212	0.0011805600113486325	0.0012469242987650745	0.0012362955823960306	0.04799495539528557	0.047408880128000645	-1.2089407774761723e-05	-0.00017840540342067834	-1.1996254623027752e-05	-0.0001770307268672
6.447684688369473	0.0010842254856486923	0.001076815243301453	0.0011338293742722987	0.0011254781733097867	0.0011611885508367135	0.0011523022490484076	0.0011895180614773428	0.0011800658685367	0.0012463567296058476	0.0012357337321325477	0.04795835023081883	0.047372722974369535	-1.1995880987568375e-05	-0.00017809187336356724	-1.1903448863013338e-05	-0.0001767196181668429
6.486535232122802	0.001083847801637745	0.001076439507175969	0.0011333965704220395	0.001125048335205591	0.0011607243207228716	0.0011518415959698763	0.001189020538773576	0.0011795725934266492	0.001245790154036753	0.0012351728654356863	0.04792177380835367	0.047336594208639976	-1.1902951560510341e-05	-0.00017777700958215847	-1.1811235848488769e-05	-0.00017640718590938853
6.525619869945995	0.0010834708020996697	0.0010760644517376617	0.0011329645384738234	0.0011246192636404269	0.0011602609138298666	0.0011513817597550626	0.0011885238947659396	0.0011790801895293524	0.0012452245756794497	0.0012346129858981558	0.047885226184791636	0.04730049388702422	-1.1810615774007424e-05	-0.00017746080525701813	-1.1719611888685866e-05	-0.00017609342332761124
6.564940012373588	0.001083094490377388	0.0010756900803060355	0.0011325332818801763	0.0011241909620411615	0.001159798333664094	0.0011509227438836309	0.001188028133011408	0.0011785886603740859	0.0012446599981755914	0.001234054097132479	0.04784870741787447	0.04726442206656441	-1.1718869930326531e-05	-0.00017714325351581017	-1.1628573314520496e-05	-0.00017577832360199386
6.604497078439295	0.0010827188698299623	0.0010753163962166348	0.0011321028041109537	0.0011237634338518664	0.0011593365837499494	0.0011504645518531074	0.0011875332570856622	0.0011780980095086819	0.0012440964251870038	0.0012334962027711666	0.04781221756620075	0.04722837880514981	-1.1627710353479329e-05	-0.00017682434743279685	-1.1538116478485017e-05	-0.0001754618798599228
6.644292495727218	0.0010823439438327057	0.0010749434028211485	0.001131673108653467	0.0011233366825339427	0.0011588756676299665	0.001150007187179018	0.0011870392705832448	0.0011776082404996778	0.00124353386039586	0.0012329393064668926	0.047775756689246864	0.04719236416153528	-1.1537133389100812e-05	-0.0001765040800288109	-1.1448237754540722e-05	-0.0001751440851760211
6.684327700423376	0.0010819697157772846	0.001074571103487516	0.0011312441990126106	0.0011229107115662477	0.0011584155888649582	0.001149550653395025	0.001186546177117706	0.0011771193569324661	0.0012429723075048586	0.001232383411892668	0.04773932484738187	0.04715637819535948	-1.1447135404367773e-05	-0.00017618244427111684	-1.1358933537989474e-05	-0.00017482493257128806
6.724604137367524	0.0010815961890718291	0.0010741995016000368	0.0011308160787109917	0.0011224855244452252	0.0011579563510341548	0.001149094954053071	0.001186053980321763	0.0011766313624114488	0.001242411770237404	0.0012318285227420225	0.04770292210189025	0.047120420967163026	-1.135771278786002e-05	-0.0001758594330729668	-1.127020024538003e-05	-0.00017450441501315472
6.76512326010531	0.0010812233671410394	0.0010738286005594752	0.0011303887512890587	0.0011220611246850302	0.001157497957735348	0.0011486400927235138	0.0011855626838474498	0.0011761442605601868	0.0012418522523377834	0.0012312746427291762	0.04766654851498768	0.04708449253840797	-1.126886194946844e-05	-0.00017553503929323977	-1.118203431443518e-05	-0.0001741825254157059
6.805886530940724	0.001080851253426294	0.001073458403783168	0.0011299622203052306	0.0011216375158176598	0.00115704041258503	0.0011481860729952702	0.0011850722913662728	0.0011756580550215546	0.0012412937575713512	0.001230721775589225	0.04763020414984181	0.0470485929714959	-1.1180579320240608e-05	-0.00017520925573605295	-1.1094432203833174e-05	-0.0001738592566380981
6.846895420988873	0.0010804798513857597	0.0010730889147051359	0.0011295364893360302	0.001121214701393085	0.0011565837192185405	0.0011477328984759593	0.00118458280656937	0.0011751727494578982	0.0012407362897247137	0.0012301699250783203	0.04759388907059193	0.04701272232978814	-1.1092861352290581e-05	-0.0001748820751504565	-1.1007390393174762e-05	-0.0001735346014849759
6.888151410229076	0.0010801091644944986	0.001072720136776188	0.0011291115619762124	0.001120792684979377	0.0011561278812902071	0.0011472805727920424	0.0011840942331676656	0.0011746883475511874	0.0012401798526059105	0.0012296190949738514	0.04755760334236904	0.04697688067762613	-1.1005704518708692e-05	-0.00017455349023040578	-1.0920905382875642e-05	-0.00017320855270641644
6.92965598755826	0.0010797391962445795	0.0010723520734640332	0.0011286874418388977	0.0011203714701628414	0.0011556729024734924	0.0011468290995889686	0.0011836065748920279	0.0011742048530031743	0.001239624450044601	0.0012290692890746292	0.047521347031315275	0.046941068080350534	-1.0919105313353383e-05	-0.00017422349361304046	-1.0834973693953087e-05	-0.00017288110299623627
6.971410650844719	0.0010793699501451897	0.001071984728253393	0.001128264132555709	0.001119951060548154	0.0011552187864611431	0.0011463784825313235	0.0011831198354934362	0.0011737222695355552	0.0012390700858922591	0.0012285205112010777	0.0474851202046067	0.04690528460432082	-1.0833060250885901e-05	-0.00017389207788059968	-1.0749591868055436e-05	-0.00017255224499335142
7.01341690698215	0.0010790014297227379	0.0010716181046461018	0.0011278416377768965	0.0011195314597584826	0.0011547655369653275	0.0011459287253029653	0.0011826340187431291	0.0011732406008901212	0.0012385167640223504	0.0012279727651954104	0.04744892293047174	0.04686953031693899	-1.0747565866560393e-05	-0.00017355923555856245	-1.0664756467281683e-05	-0.0001722219712807782
7.055676271944047	0.0010786336385209742	0.0010712522061612278	0.0011274199611714811	0.0011191126714356324	0.0011543131577177945	0.0011454798316071816	0.0011821491284327774	0.0011727598508289281	0.0012379644883305345	0.0012274260549218284	0.04741275527821404	0.046833805286667814	-1.0662618716095543e-05	-0.00017322495911512026	-1.0580464074020149e-05	-0.00017189027438441196
7.098190270838397	0.0010782665801010941	0.0010708870363351772	0.001126999106427383	0.0011186946992401729	0.0011538616524700129	0.0011450318051668305	0.0011816651683746412	0.0011722800231344518	0.0012374132627348488	0.0012268803842667075	0.047376617318235094	0.0467981095830535	-1.057821537566589e-05	-0.00017288924096214853	-1.0496711290960622e-05	-0.00017155714677438705
7.1409604379627405	0.001077900258041854	0.001070522598721807	0.0011265790772515612	0.001118277546851575	0.0011534110249933262	0.0011445846497244903	0.0011811821424017345	0.001171801121609752	0.0012368630911759066	0.0012263357571387875	0.04734050912205321	0.04676244327674718	-1.0494352441657237e-05	-0.0001725520734530972	-1.0413494740870582e-05	-0.00017122258086305076
7.183988316859528	0.001077534675939682	0.0010701588968925371	0.0011261598773701495	0.0011178612179683475	0.0011529612790791032	0.001144138369042611	0.001180700054367994	0.001171323150078639	0.0012363139776170934	0.0012257921774693702	0.04730443076232977	0.04672680643952804	-1.0411026530663184e-05	-0.00017221344888410095	-1.0330811066539686e-05	-0.00017088656900560162
7.227275460371831	0.0010771698374087886	0.0010697959344364608	0.0011257415105285912	0.0011174457163081715	0.001152512418538886	0.0011436929669036617	0.00118021890814844	0.0011708461123858328	0.0012357659260447587	0.0012252496492125098	0.047268382312889316	0.04669119914432365	-1.03282342793342e-05	-0.00017187335949286897	-1.0248656930656602e-05	-0.00017054910349922903
7.270823430699384	0.0010768057460812837	0.00106943371496046	0.0011253239804917825	0.0011170310456080409	0.0011520644472045464	0.0011432484471102853	0.0011797387076393486	0.0011703700123971376	0.0012352189404684214	0.0012247081763452142	0.047232363848743034	0.046655621465236295	-1.0245972344270077e-05	-0.00017153179745862945	-1.0167029015713605e-05	-0.00017021017658311322
7.31463379945495	0.0010764424056072834	0.0010690722420893127	0.0011249072910442047	0.0011166172096243954	0.0011516173689284353	0.0011428048134854466	0.0011792594567584182	0.0011698948539995988	0.0012346730249209645	0.0012241677628676369	0.04719637544611498	0.04662007347756228	-1.016423740188982e-05	-0.00017118875490115815	-1.008592402388167e-05	-0.00016986978043775913
7.358708147721062	0.001076079819655031	0.0010687115194658139	0.001124491445990071	0.0011162042121332669	0.0011511711875835436	0.0011423620698725909	0.001178781159444941	0.0011694206411016837	0.0012341281834588418	0.0012236284128032847	0.04716041718246184	0.04658455525781953	-1.008302614837267e-05	-0.00017084422388136122	-1.000533867693762e-05	-0.00016952790718521848
7.403048066107065	0.0010757179919110038	0.001068351550750878	0.0011240764491534602	0.0011157920569304072	0.0011507259070636482	0.0011419202201357894	0.0011783038196599715	0.0011689473776334352	0.001233584420162275	0.0012230901301992076	0.047124489136501156	0.04654906688376803	-1.0002335299541878e-05	-0.00017049819640069241	-9.925269716113197e-06	-0.00016918454888800727
7.447655154806527	0.001075356926080031	0.0010679923396236652	0.001123662304378462	0.001115380747831442	0.0011502815312834762	0.0011414792681599055	0.0011778274413865007	0.0011684750675466599	0.001233041739135465	0.0012225529191262157	0.047088591388233125	0.046513608434437304	-9.922161590677353e-06	-0.00017015066439929338	-9.845713901968436e-06	-0.00016883969754813433
7.49253102365499	0.0010749966258854098	0.0010676338897816873	0.0011232490155293187	0.0011149702886720026	0.0011498380641788604	0.0011410392178507437	0.0011773520286296308	0.0011680037148150886	0.0012325001445067977	0.0012220167836790741	0.047052724018967776	0.04647817999014922	-9.842501776500048e-06	-0.00016980161975765906	-9.766668014372579e-06	-0.00016849334510865566
7.537677292188054	0.0010746370950690178	0.0010672762049409245	0.0011228365864905667	0.0011145606833078707	0.0011493955097068955	0.001140600073135208	0.0011768775854167491	0.001167533323434554	0.0012319596404290502	0.001221481727976713	0.04701688711135064	0.046442781632544984	-9.763352631054004e-06	-0.00016945105429530538	-9.688128852349681e-06	-0.0001681454834518703
7.583095589699846	0.001074278337391428	0.0010669192888359414	0.0011224250211671802	0.0011141519356151206	0.0011489538718461004	0.0011401618379614615	0.001176404115797703	0.0011670638974231639	0.001231420231079604	0.001220947756162434	0.0469810807493873	0.046407413444609365	-9.684710947555422e-06	-0.00016909895977021416	-9.61009323393984e-06	-0.00016779610439907056
7.628787555301809	0.001073920356632028	0.0010665631452200018	0.0011220143234847162	0.0011137440494902635	0.0011485131545965759	0.0011397245162990842	0.0011759316238449781	0.0011665954408214777	0.001230881920660655	0.001220414872404123	0.04694530501847044	0.04637207551069741	-9.606573538323282e-06	-0.00016874532787883312	-9.532557996152352e-06	-0.00016744519971034766
7.674754837981857	0.0010735631565891332	0.0010662077778651842	0.0011216044973894604	0.0011133370288503907	0.0011480733619801688	0.0011392881121392345	0.0011754601136538792	0.0011661279576926848	0.00123034471339943	0.0012198830808944593	0.04690956000540766	0.04633676791656232	-9.528937234644028e-06	-0.00016839015025496562	-9.455519994799183e-06	-0.00016709276108395343
7.720999096663877	0.001073206741080105	0.0010658531905625003	0.0011211955468485718	0.0011129308776333202	0.0011476344980406344	0.0011388526294948116	0.0011749895893427079	0.0011656614521227812	0.0012298086135484022	0.001219352385851132	0.046873845798448076	0.04630149074937987	-9.451798886696977e-06	-0.00016803341847038133	-9.378976104458536e-06	-0.00016673878015621701
7.767522000267617	0.0010728511139414683	0.0010654993871220088	0.001120787475850231	0.0011125255997977423	0.0011471965668437985	0.001138418072400615	0.0011745200550529454	0.001165195928220751	0.0012292736253855083	0.0012188227915170536	0.046838162487310285	0.04626624409777797	-9.37515536347279e-06	-0.0001676751240342611	-9.30292321837077e-06	-0.00016638324850171138
7.814325227768903	0.0010724962790290245	0.001065146371372931	0.0011203802884037837	0.0011121211993233614	0.0011467595724777204	0.0011379844449135074	0.001174051514949431	0.001164731390118743	0.0012287397532143645	0.0012182943021605737	0.046802510163210284	0.046231028051864395	-9.299003552586116e-06	-0.00016731525839180916	-9.227358248238907e-06	-0.00016602615763139372
7.861410468260233	0.0010721422402179765	0.0010647941471637742	0.0011199739885398958	0.0011117176802110517	0.0011463235190528654	0.0011375517511125843	0.001173583973220554	0.00116426784197226	0.0012282070013644967	0.001217766922075706	0.04676688891889156	0.046195842703254206	-9.223340360218352e-06	-0.0001669538129241699	-9.152278124204341e-06	-0.00016566749899235567
7.908779421011744	0.0010717890014030414	0.0010644427183624456	0.0011195685803106984	0.001111315046483002	0.0011458884107022657	0.001137119995099337	0.0011731174340784338	0.0011638052879603398	0.001227675374191558	0.0012172406555823456	0.046731298848652805	0.04616068814509969	-9.148162711053454e-06	-0.00016659077894901064	-9.07767979476011e-06	-0.00016530726396923878
7.956433795532517	0.0010714365664985708	0.0010640920888563684	0.0011191640677899388	0.0011109133021828615	0.0011454542515816903	0.0011366891809978157	0.0011726519017591075	0.0011633437322857367	0.0012271448760775541	0.0012167155070264884	0.04669574004837866	0.046125564472119275	-9.073467548135691e-06	-0.00016622614771949484	-9.003560226617316e-06	-0.0001649454438822917
8.004375311632296	0.0010710849394386683	0.0010637422625526043	0.0011187604550731297	0.0011105124513758945	0.001145021045869813	0.001136259312954803	0.001172187380522717	0.0011628831791751133	0.0012266155114310725	0.0012161914807804618	0.04666021261556954	0.04609047178062775	-8.999251832736074e-06	-0.00016585991042264436	-8.929916404573288e-06	-0.00016458202998623217
8.052605699483543	0.0010707341241773134	0.0010633932433779718	0.0011183577462777078	0.0011101124981491308	0.001144588797768388	0.0011358303951399815	0.0011717238746537047	0.0011624236328792279	0.0012260872846875143	0.0012156685812431498	0.0466247166493724	0.04605541016856673	-8.925512544274289e-06	-0.00016549205818050527	-8.856745331442192e-06	-0.00016421701347132944
8.101126699683881	0.0010703841246884765	0.0010630450352791649	0.0011179559455431784	0.001109713446611517	0.0011441575115024147	0.0011354024317461028	0.0011712613884609978	0.0011619650976731216	0.0012255602003093218	0.0012151468128402225	0.0465892522506128	0.0460203797355341	-8.85224668033778e-06	-0.0001651225820504254	-8.784044028044627e-06	-0.0001638503854636819
8.149940063318896	0.0010700349449662353	0.0010626976422228665	0.0011175550570312696	0.0011093153008940625	0.0011437271913203096	0.0011349754269891531	0.0011707999262782	0.0011615075778563051	0.0012250342627862089	0.0012146261800243595	0.04655381952182572	0.045985380582818015	-8.779451256359094e-06	-0.00016475147302186244	-8.711809532933532e-06	-0.0001634821370220807
8.199047552025359	0.0010696865890249064	0.0010623510681958815	0.001117155084926095	0.0011089180651500065	0.001143297841494089	0.0011345493851085396	0.0011703394924637938	0.0011610510777529638	0.0012245094766354084	0.0012141066872754982	0.046518418567287945	0.04595041281342713	-8.707123305633224e-06	-0.0001643787220172721	-8.640038902354291e-06	-0.00016311225913848149
8.248450938054788	0.0010693390608991571	0.001062005317205247	0.0011167560334343011	0.0011085217435549614	0.0011428694663195359	0.0011341243103672519	0.0011698800914013302	0.0011605956017121395	0.0012239858464018997	0.001213588339101056	0.04648304949305213	0.04591547653212328	-8.635259879279447e-06	-0.0001640043198932739	-8.568729210265552e-06	-0.00016274074274005845
8.298152004337403	0.0010689923646441267	0.001061660393278354	0.0011163579067852236	0.0011081263403070706	0.0011424420701163763	0.0011337002070520392	0.0011694217274996236	0.0011601411541079284	0.00122346337665865	0.001213071140036171	0.0464477124069797	0.04588057184545459	-8.563858046021014e-06	-0.000163628257437598	-8.497877548085953e-06	-0.00016236757868520746
8.348152544546481	0.0010686465043355533	0.001061316300463074	0.0011159607092310515	0.0011077318596271683	0.001142015657228463	0.0011332770794735918	0.0011689644051929575	0.0011596877393396832	0.0012229420720068624	0.0012125550946439465	0.04641240741877365	0.04584569886178976	-8.492914892141781e-06	-0.0001632505253699179	-8.42748102464902e-06	-0.00016199275776487831
8.398454363163072	0.0010683014840698907	0.0010609730428278736	0.001115564445046977	0.0011073383057589314	0.0011415902320239463	0.0011328549319667112	0.0011685081289412784	0.0011592353618322048	0.0012224219370762133	0.0012120402075156847	0.04637713464001576	0.045810857691352104	-8.422427521420292e-06	-0.00016287111434185042	-8.357536766165005e-06	-0.00016161627070276907
8.449059275541144	0.0010679573079644318	0.0010606306244619413	0.0011151691185313593	0.0011069456829690412	0.0011411657988954593	0.001132433768890492	0.0011680529032303988	0.001158784026035946	0.0012219029765251036	0.0012115264832711367	0.046341894184198366	0.04577604844625364	-8.35239305497365e-06	-0.0001624900149354569	-8.288041916030067e-06	-0.00016123810815335538
8.49996910797308	0.00106761398015743	0.0010602890494753046	0.001114774734005881	0.001106553995547338	0.001140742362260294	0.0011320135946285	0.0011675987325722023	0.0011583337364272086	0.001221385195040904	0.0012110139265587433	0.04630668616676469	0.04574127124053084	-8.282808631188132e-06	-0.000162107217663493	-8.218993634755145e-06	-0.0001608582607015574
8.551185697755594	0.0010672715048082248	0.0010599483219989605	0.0011143812958157124	0.001106163247806989	0.0011403199265605883	0.0011315944135889572	0.001167145621504846	0.0011578844975083553	0.0012208685973402085	0.0012105025420558917	0.046271510705140684	0.04570652619018117	-8.213671405608164e-06	-0.00016172271296815977	-8.15038909993647e-06	-0.00016047671886379455
8.602710893256043	0.0010669298860973618	0.0010596084461849877	0.001113988808329671	0.0011057734440846371	0.0011398984962635065	0.001131176230204915	0.0011666935745929682	0.0011574363138080013	0.0012203531881690884	0.0012099923344691538	0.04623636791877439	0.04567181341319849	-8.144978550827034e-06	-0.0001613364912211035	-8.082225506064744e-06	-0.00016009347308593158
8.654546553979111	0.0010665891282267187	0.0010592694262066796	0.001113597275940386	0.0011053845887405741	0.0011394780758614271	0.0011307590489344486	0.0011662425964278995	0.0011569891898812327	0.0012198389723033479	0.0012094833085345522	0.04620125792917472	0.04563713302961161	-8.076727256464342e-06	-0.00016094854272355463	-8.014500064486979e-06	-0.00015970851374333406
8.706694550633951	0.0010662492354196254	0.0010589312662586598	0.0011132067030644572	0.001104996686158895	0.0011390586698721225	0.0011303428742608307	0.0011657926916278643	0.0011565431303098052	0.0012193259545487786	0.0012089754690178048	0.04616618085994702	0.04560248516152075	-8.008914729004668e-06	-0.0001605588577052175	-7.94721000330588e-06	-0.00015932183114070186
8.759156765201672	0.0010659102119209907	0.0010585939705570109	0.0011128170941426241	0.0011046097407476645	0.001138640282838952	0.001129927710692726	0.0011653438648381992	0.0011560981397023592	0.0012188141397414256	0.0012084688207145895	0.04613113683683401	0.04556786993313818	-7.94153819167788e-06	-0.000160167426322938	-7.880352567261883e-06	-0.0001589334155109312
8.811935091003267	0.001065572061997426	0.0010582575433393958	0.0011124284536399294	0.0011042237569390816	0.0011382229193310498	0.0011295135627643722	0.0011648961207315635	0.0011556542226946274	0.0012183035327478465	0.0012079633684507999	0.04609612598775481	0.04553328747082489	-7.874594884403618e-06	-0.0001597742386613421	-7.81392501764816e-06	-0.00015854325701492034
8.865031432767935	0.0010652347899373713	0.0010579219888651856	0.0011120407860458874	0.0011038387391896463	0.0011378065839435132	0.0011291004350357737	0.0011644494640081567	0.001155211383949651	0.0012177941384653814	0.0012074591170828123	0.04606114844284569	0.0454987379031318	-7.808082063746197e-06	-0.00015937928473275242	-7.747924632234282e-06	-0.00015815134574143075
8.918447706701835	0.0010648984000512147	0.0010575873114155774	0.0011116540958746447	0.0011034546919803196	0.0011373912812975922	0.0011286883320928854	0.001164003899395927	0.0011547696281579887	0.0012172859618224136	0.0012069560714977454	0.04602620433450041	0.045464221360840704	-7.741997002725515e-06	-0.00015898255447538423	-7.682348705162143e-06	-0.00015775767170625454
8.972185840557227	0.001064562896671424	0.0010572535152937265	0.0011112683876651572	0.0011030716198166994	0.001136977016040886	0.001128277258547809	0.0011635594316507984	0.0011543289600379385	0.0012167790077786485	0.0012064542366137317	0.04599129379741198	0.04542973797700374	-7.676336990775426e-06	-0.00015858403775331764	-7.617194546843606e-06	-0.00015736222485149276
9.02624777370205	0.001064228284152668	0.0010569206048248664	0.0011108836659813523	0.00110268952722918	0.0011365637928475337	0.001127867219038981	0.0011631160655568862	0.0011538893843357507	0.0012162732813253809	0.0012059536173801859	0.04595641696861677	0.0453952878869876	-7.611099333617102e-06	-0.00015818372435591477	-7.552459483858159e-06	-0.00015696499504500028
9.080635457189915	0.001063894566871946	0.0010565885843564396	0.0011104999354123054	0.001102308418773131	0.0011361516164184134	0.0011274582182313727	0.001162673805926721	0.0011534509058258543	0.0012157687874857766	0.0012054542187780808	0.04592157398753488	0.0453608712285142	-7.546281353222606e-06	-0.00015778160399790297	-7.4881408588939324e-06	-0.00015656597208046907
9.135350853830497	0.0010635617492287066	0.0010562574582582164	0.0011101172005724025	0.0011019282990290564	0.0011357404914813325	0.0011270502608166767	0.0011622326576014664	0.0011530135293110694	0.0012152655313151428	0.0012049560458202162	0.04588676499601619	0.04532648814170538	-7.4818803876899875e-06	-0.00015737766631851446	-7.424236030657491e-06	-0.0001561651456770674
9.190395938260405	0.0010632298356449833	0.0010559272309224263	0.0011097354661015212	0.0011015491726027737	0.0011353304227912319	0.0011266433515135098	0.0011617926254511525	0.0011525772596228372	0.001214763517901218	0.0012044591035515028	0.045851990138384306	0.04529213876912638	-7.417893791121857e-06	-0.000156971900880154	-7.360742373729856e-06	-0.00015576250547735815
9.245772697014415	0.0010628988305655125	0.0010555979067638824	0.0011093547366651973	0.001101171044125583	0.0011349214151303816	0.0011262374950676095	0.0011613537143748969	0.0011521421016214425	0.0012142627523644496	0.0012039633970492404	0.04581724956148252	0.04525782325583086	-7.354318933575077e-06	-0.0001565642971689818	-7.29765727851793e-06	-0.0001553580410483535
9.301483128597186	0.0010625687384578654	0.0010552694902201082	0.0011089750169548023	0.0011007939182544394	0.0011345134733085835	0.0011258326962520313	0.0011609159293011358	0.0011517080601962403	0.0012137632398582833	0.0012034689314234016	0.045782543414718734	0.045223541749406806	-7.291153200974024e-06	-0.00015615484459394202	-7.23497815118164e-06	-0.00015495174188068228
9.357529243555355	0.0010622395638125726	0.0010549419857514624	0.0011085963116877163	0.001100417799672128	0.0011341066021633716	0.0011254289598673507	0.0011604792751878546	0.0011512751402658844	0.0012132649855694526	0.0012029757118169166	0.04574787185011408	0.045189294400022124	-7.228393994971813e-06	-0.00015574353248598571	-7.172702413472606e-06	-0.00015454359738703571
9.413913064550128	0.0010619113111432529	0.0010546153978412717	0.0011082186256075066	0.0011000426930874412	0.0011337008065602193	0.0011250262907418678	0.0011600437570228213	0.001150843346778561	0.0012127679947182715	0.0012024837434059666	0.045713235022349724	0.04515508136047268	-7.1660387329173375e-06	-0.00015533035009779317	-7.110827502735881e-06	-0.00015413359690316653
9.47063662643026	0.0010615839849867372	0.0010542897309959484	0.0011078419634841016	0.0010996686032353476	0.001133296091392739	0.0011246246937318034	0.0011596093798238191	0.0011504126847122155	0.0012122722725589276	0.0012019930314002677	0.04567863308881543	0.04512090278623136	-7.104084847709552e-06	-0.00015491528660302456	-7.049350871738205e-06	-0.00015372172968586284
9.527701976305488	0.001061257589903203	0.0010539649897451295	0.0011074663301139731	0.0010992955348771794	0.0011328924615828962	0.0011242241737215157	0.0011591761486388888	0.0011499831590747944	0.0012117778243797847	0.0012015035810433775	0.045644066209661084	0.045086758835494484	-7.042529787771451e-06	-0.0001544983310964032	-6.988269988633319e-06	-0.00015330798491358655
9.585111173620431	0.0010609321304762913	0.0010536411786417922	0.0011070917303203083	0.0010989234928007983	0.001132489922081207	0.0011238247356236924	0.0011587440685465553	0.0011495547749044714	0.0012112846555036765	0.0012010153976129768	0.04560953454784319	0.045052649669233426	-6.981371016904353e-06	-0.00015407947259191146	-6.927582336868285e-06	-0.0001528923516852243
9.642866290228868	0.0010606076113132473	0.001053318302262394	0.0011067181689531998	0.0010985524818207873	0.001132088477866961	0.0011234263843795732	0.0011583131446560846	0.0011491275372698985	0.0012107927712882206	0.0012005284864211876	0.04557503826918036	0.04501857545124502	-6.920606014220246e-06	-0.00015365870002337356	-6.867285415053381e-06	-0.00015247481901958793
9.700969410468568	0.0010602840370450358	0.0010529963652069884	0.0011063456508898157	0.0010981825067786185	0.0011316881339484182	0.0011230291249591455	0.0011578833821077098	0.0011487014512704325	0.001210302177126115	0.0012000428528148603	0.04554057754240196	0.04498453634820187	-6.860232274075867e-06	-0.00015323600224348422	-6.8073767369360855e-06	-0.0001520553758552201
9.75942263123647	0.0010599614123264801	0.0010526753720993634	0.0011059741810345916	0.001097813572542844	0.001131288895363034	0.0011226329623613672	0.0011574547860728889	0.0011482765220363895	0.0012098128784454572	0.0011995585021758932	0.0455061525392035	0.04495053252970654	-6.800247305921783e-06	-0.00015281136802230977	-6.747853831232803e-06	-0.00015163401104842378
9.818228062064373	0.0010596397418363862	0.0010523553275871658	0.0011056037643194093	0.0010974456840092746	0.0011308907671776665	0.0011222379016143735	0.0011570273617545453	0.001147852754729283	0.0012093248807100556	0.0011990754399215373	0.04547176343429918	0.044916564168342756	-6.740648634295451e-06	-0.00015238478604859274	-6.688714241639276e-06	-0.00015121071337520497
9.877387825195074	0.0010593190302776684	0.0010520362363420277	0.001105234405703779	0.0010970788461011596	0.0011304937544887928	0.001121843947775689	0.0011566011143873153	0.0011474301545420704	0.001208838189419741	0.0011985936715047058	0.0454374104054774	0.04488263143973248	-6.681433798684175e-06	-0.0001519562449277534	-6.629955526698747e-06	-0.00015078547152883037
9.936904055658934	0.0010589992823774824	0.001051718103059698	0.0011048661101750283	0.001096713063769376	0.001130097862422728	0.0011214511059324471	0.0011561760492378031	0.0011470087266994022	0.0012083528101106927	0.001198113202414295	0.04540309363365709	0.04484873452258716	-6.622600353434899e-06	-0.00015152573318122364	-6.571575259654502e-06	-0.00015035827411885583
9.996778901350961	0.0010586805028873546	0.0010514009324601732	0.0011044988827484887	0.0010963483419926129	0.0011297030961358433	0.0011210593812016078	0.0011557521716048322	0.0011465884764578756	0.0012078687483557595	0.001197634038175503	0.045368813302942866	0.04481487359876764	-6.56414586771778e-06	-0.00015109323924700213	-6.513571028501919e-06	-0.00014992910967234763
10.05701452310831	0.001058362696583305	0.0010510847292878188	0.0011041327284676782	0.0010959846857775532	0.0011293094608147848	0.0011206687787301696	0.0011553294868196975	0.0011461694091062804	0.001207386009764782	0.0011971561843501476	0.04533456960068446	0.04478104885333876	-6.506067925371797e-06	-0.00015065875147785013	-6.455940435782029e-06	-0.0001494979666319951
10.117613094788254	0.001058045868265983	0.0010507694983115069	0.001103767652404495	0.0010956221001590673	0.0011289169616766988	0.0011202793036953985	0.0011549080002464269	0.0011457515299658609	0.0012069045999849302	0.0011966796465369982	0.045300362717534785	0.0447472604746286	-6.448364124857914e-06	-0.00015022225814076418	-6.3986810985173365e-06	-0.00014906483335472287
10.178576803346665	0.0010577300227607954	0.0010504552443247428	0.001103403659659407	0.0010952605902003994	0.0011285256039694537	0.0011198909613050463	0.0011544877172820409	0.001145334844390571	0.0012064245247010317	0.001196204430372103	0.04526619284750996	0.04471350865428748	-6.391032079189687e-06	-0.00014978374741739242	-6.341790648204879e-06	-0.0001486296981134394
10.239907848916916	0.001057415164918031	0.0010501419721457897	0.001103040755361637	0.0010949001609933545	0.0011281353929718638	0.001119503756797571	0.0011540686433568093	0.001144919357767329	0.0012059457896359065	0.001195730541529118	0.0452320601880496	0.04467979358734666	-6.334069415792759e-06	-0.00014934320740203622	-6.285266730625405e-06	-0.00014819254909417823
10.301608444889292	0.0010571012996129976	0.001049829686617807	0.0011026789446693626	0.0010945408176584945	0.001127746333993921	0.001119117695442369	0.0011536507839345234	0.0011445050755162886	0.0012054684005507147	0.00119525798571965	0.04519796494007979	0.04464611547228201	-6.2774737765031174e-06	-0.00014890062610237176	-6.229107005860726e-06	-0.00014775337439681957
10.363680817990868	0.001056788431746141	0.001049518392608969	0.001102318232769899	0.0010941825653453213	0.0011273584323770159	0.0011187327825399932	0.0011532341445127513	0.0011440920030910899	0.0012049923632452887	0.0011947867686935858	0.045163907308075055	0.044612474511074196	-6.221242817397096e-06	-0.00014845599143753496	-6.173309148116771e-06	-0.0001473121620336193
10.426127208365882	0.0010564765662431877	0.0010492080950126055	0.0011019586248799047	0.0010938254092324813	0.0011269716934941777	0.0011183490234223919	0.0011528187306231205	0.0011436801459791396	0.0012045176835584943	0.001194316896239449	0.04512988750012345	0.04457887090927293	-6.165374208767088e-06	-0.00014800929123817697	-6.117870845721851e-06	-0.00014686889992907015
10.488949869656532	0.0010561657080552607	0.0010488987987473215	0.001101600126245565	0.001093469354527947	0.0011265861227502962	0.0011179664234531273	0.0011524045478315745	0.0011432695097018664	0.0012040443673685683	0.0011938483741847322	0.045095905727990215	0.04454530487606121	-6.1098656350226654e-06	-0.0001475605132460478	-6.062789800989621e-06	-0.0001464235759192356
10.552151069084381	0.0010558558621590194	0.0010485905087571354	0.0011012427421427972	0.0010931144064692236	0.0011262017255823647	0.0011175849880276196	0.0011519916017386578	0.0011428600998150025	0.0012035724205934828	0.0011933812083962604	0.0450619622071864	0.04451177662432016	-6.0547147945743535e-06	-0.00014710964511199798	-6.008063730141011e-06	-0.0001459761777501123
10.615733087532126	0.0010555470335567854	0.001048283230011603	0.0011008864778774433	0.0010927605703235368	0.0011258185074597097	0.0011172047225733717	0.0011515798979797862	0.0011424519219088505	0.0012031018491912996	0.0011929154047805354	0.04502805715703441	0.0444782863706972	-5.999919399821488e-06	-0.00014665667439750507	-5.953690363278211e-06	-0.00014552669307899002
10.679698219625935	0.0010552392272766683	0.001047976967505948	0.0011005313387854672	0.0010924078513880324	0.001125436473884229	0.0011168256325502076	0.0011511694422255234	0.0011420449816085597	0.0012026326591605316	0.0011924509692840973	0.04499419080073748	0.04444483433567304	-5.945477177016906e-06	-0.00014620158857195364	-5.899667444237214e-06	-0.00014507510947178726
10.744048773818252	0.0010549324483727022	0.0010476717262611936	0.001100177330233159	0.0010920562549899767	0.0011250556303906336	0.0011164477234505115	0.0011507602401818664	0.0011416392845744053	0.0012021648565405114	0.0011919879078938873	0.0449603633654491	0.044411420743630074	-5.891385866171536e-06	-0.00014574437501266302	-5.845992730525371e-06	-0.00014462141440327314
10.808787072471103	0.0010546267019249703	0.0010473675113242917	0.0010998244576173328	0.0010917057864869555	0.001124675982546686	0.0011160710007994637	0.0011503522975905274	0.0011412348365020702	0.0012016984474117608	0.0011915262266376117	0.04492657508234568	0.044378045822923456	-5.837643221047462e-06	-0.00014528502100483176	-5.792663993278019e-06	-0.00014416559525654016
10.87391545193992	0.0010543219930397344	0.00104706432776825	0.0010994727263655257	0.0010913564512670714	0.001124297535953443	0.0011156954701552829	0.0011499456202292153	0.001140831643122924	0.0012012334378963617	0.0011910659315841102	0.044892826186696995	0.04434470980595325	-5.784247009017404e-06	-0.00014482351374031643	-5.739679017133584e-06	-0.00014370763932197717
10.93943626265785	0.001054018326849565	0.0010467621806922642	0.0010991221419362057	0.0010910082547491492	0.0011239202962454997	0.001115321137109468	0.0011495402139119284	0.0011404297102043113	0.001200769834158337	0.001190607028843731	0.04485911691794004	0.04431141292923548	-5.731195010965848e-06	-0.00014435984031585525	-5.687035600141638e-06	-0.00014324753379590938
11.00535186922059	0.0010537157085134749	0.0010464610752218492	0.001098772709818976	0.0010906612023829406	0.0011235442690912417	0.0011149480072870472	0.0011491360844892479	0.0011400290435498422	0.0012003076424040372	0.0011901495245687107	0.044825447519755854	0.044278155433477226	-5.678485021290772e-06	-0.00014389398773476114	-5.634731553775044e-06	-0.00014278526578184736
11.071664650471687	0.0010534141432170362	0.0010461610165089594	0.001098424435534771	0.0010903152996493187	0.0011231694601930805	0.0011145760863468129	0.0011487332378486198	0.001139629648999673	0.0011998468688825122	0.0011896934249535456	0.044791818240143735	0.04424493756365203	-5.626114847757935e-06	-0.0001434259429045348	-5.5827647027530125e-06	-0.0001423208222881278
11.138376999588447	0.001053113636172524	0.0010458620097321312	0.0010980773246360759	0.0010899705520604971	0.0011227958752877186	0.0011142053799815838	0.001148331679914665	0.0011392315324308135	0.0011993875198859204	0.0011892387362353921	0.04475822933149922	0.04421175956907566	-5.5740823113898524e-06	-0.00014295569263489405	-5.531132884957837e-06	-0.0001418541902263315
11.205491324168262	0.0010528141926190366	0.0010455640600966038	0.0010977313827071275	0.0010896269651602278	0.0011224235201463936	0.001113835893918447	0.001147931416649472	0.0011388346997574146	0.001198929601749912	0.001188785464694447	0.04472468105069377	0.04417862170348561	-5.5223852465247775e-06	-0.00014248322364077137	-5.479833951479995e-06	-0.000141385356413809
11.273010046315514	0.001052515817822623	0.0010452671728344467	0.001097386615364119	0.0010892845445240067	0.0011220524005751296	0.0011134676339190084	0.0011475324540528937	0.0011384391569310638	0.0011984731208540278	0.0011883336166543415	0.044691173659154954	0.04414552422511869	-5.471021500605064e-06	-0.00014200852253865026	-5.428865766404778e-06	-0.00014091430756985046
11.340935602728974	0.0010522185170764168	0.0010449713532046955	0.0010970430282554176	0.0010889432957592899	0.001121682522414999	0.0011131006057796531	0.0011471347981628598	0.0011380449099410946	0.0011980180836221083	0.0011878831984825438	0.044657707422946995	0.04411246739679236	-5.419988934154615e-06	-0.00014153157584639864	-5.37822620680882e-06	-0.0001404410303164072
11.409270444789758	0.001051922295700758	0.0010446766064934727	0.0010967006270617688	0.0010886032245056964	0.0011213138915423754	0.0011127348153317938	0.0011467384550556776	0.0011376519648148844	0.0011975644965226961	0.001187434216590758	0.044624282612856475	0.04407945148598831	-5.369285420660924e-06	-0.00014105236998215864	-5.327913162650813e-06	-0.0001399655111768705
11.478017038649782	0.0010516271590433304	0.0010443829380141242	0.0010963594174965168	0.0010882643364352263	0.001120946513869201	0.0011123702684421365	0.001146343430846348	0.0011372603276181656	0.0011971123660694562	0.0011869866774353375	0.04459089950447319	0.04404647676493346	-5.318908846564663e-06	-0.0001405708912646797	-5.277924536698647e-06	-0.00013948773657512792
11.547177865320764	0.0010513331124792787	0.0010440903531073417	0.001096019405305809	0.0010879266372524662	0.0011205803953432377	0.0011120069710129333	0.0011459497316888714	0.0011368700044553325	0.0011966616988215843	0.00118654058751769	0.04455755837828	0.044013543510688154	-5.268857111166009e-06	-0.00014008712591290218	-5.228258244503389e-06	-0.00013900769283617387
11.616755420763786	0.0010510401614113407	0.0010437988571412899	0.001095680596268814	0.0010875901326948061	0.0011202155419483375	0.0011116449289822461	0.0011455573637765666	0.0011364810014697518	0.001196212501384232	0.0011860959533846955	0.04452425951973876	0.04398065200522898	-5.2191281264754585e-06	-0.00013960106004237693	-5.178912214239689e-06	-0.00013852536618316758
11.686752215979308	0.0010507483112699777	0.001043508455511741	0.0010953429961979412	0.0010872548285326558	0.0011198519597047107	0.0011112841483242146	0.0011451663333423925	0.0011360933248440854	0.0011957647804089373	0.0011856527816291335	0.044491003219380015	0.04394780253554106	-5.1697198172207665e-06	-0.00013911267966743024	-5.129884386674555e-06	-0.00013804074273787714
11.75717077709787	0.0010504575675134957	0.0010432191536421957	0.0010950066109390523	0.0010869207305696574	0.0011194896546691867	0.001110924635049317	0.0011447766466592632	0.0011357069808006009	0.0011953185425940508	0.0011852110788901013	0.0444577897728926	0.04391499539370439	-5.120630120767147e-06	-0.0001386219706998315	-5.0811727151378605e-06	-0.00013755380852092935
11.82801364547121	0.0010501679356281735	0.0010429309569840106	0.0010946714463716807	0.0010865878446429022	0.0011191286329354877	0.0011105663952046371	0.0011443883100403752	0.001135321975601495	0.0011948737946851716	0.0011847708518534462	0.04442461948121779	0.043882230876986804	-5.071856986985437e-06	-0.00013812891894637858	-5.03277516535755e-06	-0.00013706454944875657
11.899283377763982	0.0010498794211283918	0.0010426438710165297	0.0010943375084092543	0.0010862561766231535	0.0011187689006345025	0.0011102094348741408	0.0011440013298395372	0.0011349383155492216	0.0011944305434755942	0.0011843321072522056	0.04439149265064157	0.04384950928793627	-5.023398378226074e-06	-0.00013763351010989688	-4.984689715434483e-06	-0.00013657295133415182
11.970982546046038	0.001049592029556754	0.0010423579012472052	0.0010940048029993105	0.0010859257324150598	0.0011184104639345564	0.0011098537601789405	0.0011436157124514964	0.0011345560069868127	0.0011939887958067478	0.0011838948518670422	0.04435840959289246	0.04381683093447586	-4.975252269208072e-06	-0.00013713572978693578	-4.9369143557704415e-06	-0.0001360789998852141
12.043113737885237	0.0010493057664842191	0.00104207305321173	0.0010936733361237257	0.0010855965179573837	0.0011180533290416949	0.001109499377277577	0.001143231464312279	0.0011341750562982166	0.0011935485585686555	0.0011834590925266955	0.04432537062523702	0.043784196129998766	-4.927416646996474e-06	-0.00013663556346865668	-4.889447088994407e-06	-0.00013558268070495982
12.115679556440844	0.0010490206375102144	0.0010417893324741539	0.0010933431137989278	0.0010852685392232129	0.0011176975021999496	0.0011091462923662856	0.0011428485918995156	0.0011337954699086217	0.0011931098387003803	0.0011830248361084231	0.044292376070579745	0.04375160519346827	-4.879889510908675e-06	-0.00013613299653922328	-4.842285929889702e-06	-0.00013508397929007376
12.188682620557461	0.0010487366482627727	0.0010415067446270174	0.0010930141420761306	0.0010849418022201925	0.0011173429896916317	0.0011087945116792853	0.0011424671017327929	0.0011334172542848012	0.0011926726431904966	0.0011825920895384657	0.044259426257563454	0.04371905844951553	-4.83266887237304e-06	-0.0001356280142731925	-4.7954289052768925e-06	-0.00013458288102910498
12.26212556485955	0.001048453804398649	0.0010412252952914747	0.001092686427041555	0.001084616312990748	0.00111698979783761	0.001108444041489054	0.0011420870003739918	0.0011330404159354513	0.0011922369790775544	0.001182160859792506	0.04422652152067266	0.043686556228541513	-4.785752754971409e-06	-0.00013512060183792918	-4.7488740540233346e-06	-0.0001340793712038546
12.336011039846525	0.0010481721116034444	0.0010409449901174117	0.0010923599748166525	0.0010842920776123052	0.001116637932997592	0.0011080948881066097	0.001141708294427631	0.0011326649614115292	0.0011918028534505468	0.0011817311538961297	0.044193662200337415	0.04365409886682019	-4.739139194304652e-06	-0.0001346107442908584	-4.70261942691827e-06	-0.00013357343498696106
12.41034171198835	0.0010478915755917299	0.0010406658347835774	0.0010920347915583386	0.0010839691021975225	0.0011162874015704161	0.001107747057881799	0.0011413309905412223	0.001132290897306605	0.0011913702734493946	0.0011813029789253034	0.04416084864304009	0.04362168670660436	-4.692826237892925e-06	-0.00013409842657804982	-4.656663086592162e-06	-0.00013306505744095642
12.485120263821853	0.0010476122021071698	0.0010403878349977034	0.0010917108834592197	0.0010836473928945182	0.0011159382099943413	0.0011074005572035838	0.0011409550954056204	0.00113191823025721	0.001190939246265428	0.0011808763420068503	0.04412808120142279	0.04358932009623117	-4.646811945142708e-06	-0.00013358363353427327	-4.611003107455984e-06	-0.000132554223517517
12.560349394047481	0.0010473339969226433	0.001040110996496629	0.0010913882567478246	0.0010833269558871012	0.001115590364747338	0.0011070553925003322	0.0011405806157553833	0.0011315469669431906	0.0011905097791418758	0.001180451250318935	0.04409536023439922	0.043556999390231534	-4.601094387294766e-06	-0.0001330663498825546	-4.5656375756682535e-06	-0.0001320409180576021
12.63603181762671	0.0010470569658403617	0.001039835325046418	0.0010910669176888335	0.0010830077973949953	0.00111524387234738	0.0011067115702401054	0.0011402075583691262	0.0011311771140880603	0.0011900818793743587	0.0011800277110915458	0.04406268610726445	0.04352472494944145	-4.55567164733741e-06	-0.00013254656023298228	-4.520564589047434e-06	-0.00013152512579037157
12.712170265880024	0.0010467811146919902	0.0010395608264424819	0.0010907468725833108	0.0010826899236740762	0.001114898739352742	0.001106369096930955	0.0011398359300698873	0.0011308086784593615	0.0011896555543113889	0.001179605731606993	0.0440300591918108	0.04349249714111293	-4.51054181989808e-06	-0.00013202424908098642	-4.475782256955704e-06	-0.0001310068313308821
12.78876748658549	0.00104650644933877	0.0010392875065097038	0.0010904281277689426	0.0010823733410166034	0.0011145549723623	0.0011060279791212206	0.0011394657377254975	0.001130441666869032	0.001189230811354882	0.001179185319200411	0.04399747986644362	0.04346031633903212	-4.4657030111869625e-06	-0.00013149940080622868	-4.431288700252126e-06	-0.00013048601917936553
12.865826244077915	0.0010462329756716381	0.0010390153711025583	0.0010901106896202735	0.0010820580557514582	0.001114212578015836	0.0011056882233998308	0.0011390969882489517	0.0011300760861737717	0.0011888076579606706	0.0011787664812602644	0.04396494851629827	0.043428182923631944	-4.421153338967504e-06	-0.00013097199967332385	-4.387082051257943e-06	-0.00012996267372214487
12.943349319348618	0.0010459606996113386	0.0010387444261052239	0.0010897945645489354	0.0010817440742443717	0.0011138715629943326	0.0011053498363965972	0.0011387296885987767	0.0011297119432754062	0.0011883861016390145	0.0011783492252288546	0.04393246553336266	0.04339609728211309	-4.376890932479213e-06	-0.0001304420298306186	-4.343160453685463e-06	-0.00012943677923010766
13.0213395101458	0.0010456896271085446	0.0010384746774317075	0.001089479759003892	0.0010814314028981665	0.001113531934020285	0.001105012824782523	0.0011383638457794134	0.001129349245121268	0.0011879661499551324	0.0011779335586028425	0.04390003131659702	0.043364059808565794	-4.3329139323127625e-06	-0.00012990947530738817	-4.299522062501011e-06	-0.00012890831985573614
13.099799631075467	0.0010454197641439763	0.0010382061310259616	0.001089166279471677	0.0010811200481529962	0.0011131936978580111	0.0011046771952701112	0.0011379994668415999	0.0011289879987045725	0.0011875478105297349	0.0011775194889337745	0.04386764627206104	0.04333207090409052	-4.289220490396109e-06	-0.00012937432001475235	-4.256165043934473e-06	-0.00012837727963474488
13.178732513703073	0.0010451511167285108	0.001037938792861997	0.0010888541324766323	0.0010808100164865781	0.001112856861313958	0.0011043429546136669	0.0011376365588827535	0.0011286282110647952	0.001187131091039557	0.0011771070238286066	0.0438353108130397	0.043300130976925866	-4.245808769925974e-06	-0.000128836547744704	-4.213087575367404e-06	-0.0001278436424837215
13.258141006655675	0.0010448836909033004	0.0010376726689440032	0.00108854332458115	0.0010805013144144435	0.0011125214312370161	0.0011040101096096158	0.001137275129047359	0.0011282698892880654	0.001186715999217905	0.0011766961709502506	0.04380302536017134	0.043268240442574525	-4.202676945245544e-06	-0.0001282961421674167	-4.170287845280986e-06	-0.0001273073921995993
13.338027975724735	0.0010446174927398872	0.0010374077653064599	0.00108823386238592	0.00108019394849017	0.0011121874145188415	0.0011036786670968104	0.0011369151845273696	0.0011279130405075452	0.0011863025428552098	0.0011762869380181088	0.043770790341581364	0.043236399723932895	-4.159823201831461e-06	-0.0001277530868318555	-4.127764053201387e-06	-0.000126768512459019
13.418396303969553	0.0010443525283403109	0.0010371440880142522	0.0010879257525301662	0.0010798879253056304	0.0011118548180941656	0.001103348633956851	0.001136556732562592	0.0011275576719038292	0.0011858907297995806	0.0011758793328086302	0.043738606193013785	0.04320460925142455	-4.11724573621923e-06	-0.0001272073651647776	-4.0855144095843995e-06	-0.00012622698681596933
13.49924889182131	0.0010440888038372267	0.0010368816431627847	0.0010876190016919005	0.0010795832514912376	0.0011115236489411232	0.0011030200171144055	0.0011361997804410983	0.0011272037907053417	0.0011854805679573737	0.001175473363155867	0.04370647335796913	0.043172869463134034	-4.074942755920817e-06	-0.00012665896046915037	-4.043537135813707e-06	-0.0001256827987027309
13.580588657187745	0.0010438263253940067	0.0010366204368780897	0.001087313616588161	0.0010792799337161847	0.0011111939140815708	0.0011026928235375242	0.0011358443354996224	0.0011268514041887308	0.001185072065293757	0.0011750690369520334	0.04367439228784222	0.04314118080494357	-4.032912479352661e-06	-0.00012610785592304108	-4.001830464088994e-06	-0.00012513593142771118
13.662418535558457	0.0010435650992048594	0.001036360475316943	0.0010870096039752686	0.0010789779786886994	0.0011108656205814197	0.0011023670602379712	0.0011354904051239759	0.001126500519679282	0.0011846652298332986	0.0011746663621480843	0.043642363442063126	0.04310954373067327	-3.991153135787101e-06	-0.0001255540345791173	-3.9603926373756385e-06	-0.00012458636817438973
13.744741480110864	0.0010433051314949282	0.0010361017646669665	0.0010867069706490676	0.0010786773931562845	0.0011105387755509573	0.0011020427342715452	0.001135137996749455	0.0011261511445513183	0.0011842600696605405	0.0011742653467542846	0.04361038728824199	0.043077958702222315	-3.94966296526824e-06	-0.0001249974793628983	-3.919221909329251e-06	-0.00012403409200048565
13.827560461816718	0.0010430464285204077	0.0010358443111467474	0.001086405723445187	0.0010783781839059784	0.0011102133861451888	0.0011017198527384145	0.0011347871178612656	0.0011258032862286238	0.0011838565929206063	0.001173865998840804	0.04357846430231349	0.04304642618971278	-3.908440218566844e-06	-0.0001244381730727273	-3.87831654425231e-06	-0.00012347908583748568
13.910878469549415	0.0010427889965686382	0.0010355881210059319	0.0010861058692392793	0.00107808035776459	0.0011098894595641601	0.0011013984227834417	0.001134437775994936	0.0011254569521848483	0.001183454807819785	0.001173468326538296	0.04354659496868814	0.043014946671640096	-3.867483157132638e-06	-0.00012387609837896663	-3.83767481703691e-06	-0.0001229213324895062
13.9946985101918	0.0010425328419582174	0.0010353332005253396	0.0010858074149472827	0.0010777839215989648	0.0011095670030533019	0.0011010784515965222	0.0011340899787367462	0.0011251121499439363	0.0011830547226261486	0.0011730723380385083	0.04351477978040053	0.04298352063501686	-3.826790052950321e-06	-0.00012331123782050035	-3.797295013032928e-06	-0.00012236081463073978
14.079023608744702	0.0010422779710391034	0.0010350795560170683	0.0010855103675256746	0.0010774888823162332	0.0011092460239037717	0.0011007599464129246	0.0011337437337241637	0.0011247688870805554	0.001182656345670169	0.0011726780415948872	0.04348301923926781	0.04295214857553166	-3.7863591885308953e-06	-0.00012274357380570589	-3.7571754280350117e-06	-0.00012179751480567713
14.163856808436103	0.0010420243901927122	0.001034827193824595	0.0010852147339717253	0.0010771952468640652	0.001108926529452793	0.0011004429145136268	0.001133399048646271	0.0011244271712205203	0.0011822596853453353	0.0011722854455231916	0.043451313856042895	0.04292083099769936	-3.7461888568908475e-06	-0.00012217308861223186	-3.717314368262628e-06	-0.00012123141542899618
14.24920117083096	0.0010417721058320164	0.0010345761203228738	0.0010849205213237525	0.0010769030222309236	0.001108608527083998	0.001100127363225657	0.001133055931244205	0.0011240870100412278	0.0011818647501087858	0.0011718945582021112	0.043419664150576555	0.042889568415021624	-3.7062773614012293e-06	-0.00012159976438375075	-3.6777101502091444e-06	-0.0001206624987827587
14.335059775941703	0.0010415211244016501	0.0010343263419184438	0.0010846277366613852	0.001076612215446326	0.0011082920242277846	0.0010998132999224454	0.0011327143893116061	0.0011237484112720999	0.0011814715484819507	0.0011715053880739037	0.04338807065197986	0.042858361350147145	-3.6666230157625032e-06	-0.00012102358312959804	-3.6383611006175418e-06	-0.00012009074701549438
14.421435722339384	0.0010412714523779993	0.001034077865049522	0.001084336387105819	0.0010763228335811	0.0011079770283616598	0.0010995007320241687	0.0011323744306950604	0.0011234113826950245	0.0011810800890511952	0.0011711179436450284	0.043356533898788636	0.042827210335035434	-3.627224143956838e-06	-0.00012044452672452244	-3.5992655564292403e-06	-0.00011951614214214534
14.50833212726552	0.0010410230962692984	0.001033830696186104	0.0010840464798200767	0.0010760348837476447	0.0011076635470105988	0.0010991896669981028	0.001132036063294557	0.0011230759321448041	0.0011806903804684767	0.001170732233486795	0.0433250544391357	0.042796115911122895	-3.5880790801631063e-06	-0.0001198625769064654	-3.560421864710374e-06	-0.00011893866604215098
14.595752126744532	0.0010407760626157253	0.0010335848418300546	0.001083758022009273	0.0010757483731001897	0.0011073515877473993	0.0010988801123589767	0.0011316992950639421	0.0011227420675096072	0.0011803024314520076	0.0011703482662360142	0.043293632830917174	0.04276507862949278	-3.5491861687005077e-06	-0.00011927771527595055	-3.521828382587605e-06	-0.00011835830045861528
14.683698875697011	0.0010405303579894911	0.0010333403085152082	0.001083471020920876	0.0010754633088350598	0.0011070411581930448	0.001098572075669331	0.0011313641340113863	0.0011224097967314293	0.0011799162507869297	0.0011699660505956667	0.043262269641973626	0.042734099051048864	-3.5105437639513723e-06	-0.00011868992329433503	-3.483483477167461e-06	-0.000117775026996364
14.772175548053516	0.0010402859889949321	0.0010330971028074565	0.0010831854838449725	0.0010751796981909383	0.0011067322660170673	0.00109826556453988	0.0011310305881998479	0.0011220791278065538	0.0011795318473259936	0.0011695855953355715	0.04323096545026321	0.04270317774669008	-3.47215023035162e-06	-0.00011809918228461447	-3.4453855255311278e-06	-0.00011718882712283274
14.861185336869132	0.00104004296226859	0.0010328552313048354	0.0010829014181145287	0.0010748975484491253	0.0011064249189379068	0.0010979605866298673	0.0011306986657475414	0.0011217500687860135	0.0011791492299902426	0.00116920690929306	0.04319972084404496	0.042672315297491256	-3.4340039422710647e-06	-0.00011750547342770368	-3.4075329146269e-06	-0.00011659968216501393
14.95073145443871	0.0010398012844793087	0.0010326147006376211	0.0010826188311056659	0.0010746168669338153	0.0011061191247232927	0.0010976571496474424	0.001130368374828425	0.0011214226277760728	0.0011787684077697231	0.0011688300013736766	0.043168536422064	0.04264151229488286	-3.3961032839457603e-06	-0.00011690877776165953	-3.369924041192983e-06	-0.00011600757330784695
15.040817132412794	0.001039560962328312	0.0010323755174684124	0.0010823377302379236	0.0010743376610123565	0.001105814891190608	0.001097355261350025	0.0011300397236726756	0.0011210968129386992	0.0011783893897241843	0.0011684548805518695	0.043137412793738276	0.04261076934083969	-3.358446649484939e-06	-0.0001163090761825969	-3.332557311748821e-06	-0.00011541248159538386
15.131445621914246	0.0010393220025492831	0.0010321376884922123	0.0010820581229745276	0.001074059938095519	0.0011055122262072655	0.0010970549295446768	0.0011297127205671764	0.0011207726324920432	0.001178012184983795	0.0011680815558716957	0.04310635057935068	0.04258008704806777	-3.3210324427617247e-06	-0.00011570634944177427	-3.295431142518769e-06	-0.00011481438792804166
15.222620193655578	0.0010390844119084475	0.0010319012204365128	0.001081780016822663	0.0010737837056377683	0.0011052111376910884	0.0010967561620884789	0.0011293873738560112	0.0011204500947109301	0.0011776368027498726	0.0011677100364475427	0.04307535041024419	0.04254946604019818	-3.283859077340273e-06	-0.00011510057814403951	-3.25854395933408e-06	-0.00011421327306104789
15.31434413805701	0.0010388481972046506	0.0010316661200613763	0.001081503419333746	0.0010735089711375347	0.0011049116336106926	0.0010964589668889118	0.0011290636919409622	0.0011201292079273508	0.001177263252295618	0.001167340331464849	0.04304441292901953	0.04251890695198213	-3.246924976446283e-06	-0.00011449174274735796	-3.2218941976216303e-06	-0.00011360911760385783
15.406620765365147	0.0010386133652694305	0.0010314323941595107	0.0010812283381036977	0.001073235742137486	0.0011046137219858714	0.0010961633519042358	0.0011287416832820127	0.0011198099805309594	0.0011768915429668618	0.001166972450180845	0.04301353878973704	0.04248841042949062	-3.210228572900209e-06	-0.00011387982356170223	-3.185480302313713e-06	-0.00011300190201890548
15.499453405772549	0.0010383799229670928	0.001031200049556347	0.0010809547807732168	0.0010729640262248017	0.0011043174108879834	0.0010958693251438786	0.0011284213563978577	0.0011194924209695781	0.0011765216841828196	0.0011666064019252918	0.04298272865812468	0.0424579771303186	-3.1737683090530752e-06	-0.0001132648007474979	-3.149300727815947e-06	-0.00011239160662065983
15.592845409537835	0.0010381478771947766	0.0010309690931101082	0.0010806827550280547	0.0010726938310314427	0.0011040227084403434	0.0010955768946688186	0.0011281027198664125	0.001119176537749701	0.0011761536854368545	0.0011662421961012384	0.04295198321178388	0.042427607723791595	-3.1375426367274972e-06	-0.00011264665431437448	-3.113353937927478e-06	-0.00011177821157376533
15.686800147106629	0.001037917234882526	0.0010307395317118845	0.0010804122685992947	0.001072425164234435	0.00110372962281862	0.001095286068591984	0.001127785782325339	0.0011188623394370136	0.001175787556297258	0.001165879842185787	0.042921303140406215	0.04239730289117503	-3.101550017154363e-06	-0.00011202536411947239	-3.077638405779397e-06	-0.0001111616968915985
15.781321009233178	0.0010376880029933535	0.0010305113722857	0.0010801433292636283	0.0010721580335561415	0.0011034381622512328	0.0010949968550786437	0.0011274705524725673	0.0011185498346569108	0.0011754233064080323	0.001165519349730867	0.04289068914598897	0.04236706332589182	-3.0657889209242603e-06	-0.00011140090986694329	-3.0421526137870344e-06	-0.0001105420424356296
15.87641140710273	0.0010374601885233023	0.0010302846217885762	0.001079875944843634	0.001071892446764543	0.0011031483350197539	0.001094709262346808	0.0011271570390668283	0.0011182390320950207	0.0011750609454896884	0.0011651607283640212	0.042860141943057574	0.042336889733737317	-3.0302578279345696e-06	-0.00011077327110647905	-3.0068950536109307e-06	-0.0001099192279142569
15.972074772454643	0.0010372337985015026	0.001030059287210595	0.001079610123208058	0.0010716284116735137	0.0011028601494593123	0.0010944232986676266	0.0011268452509281878	0.0011179299404977356	0.0011747004833400506	0.0011648039877891982	0.04282966225888854	0.042306782833105225	-2.9949552273027258e-06	-0.00011014242723117462	-2.9718642260553527e-06	-0.00010929323288050297
16.06831455770623	0.001037008839990235	0.0010298353755749626	0.0010793458722720983	0.0010713659361431095	0.0011025736139590064	0.0010941389723658022	0.0011265351969385953	0.001117622568672753	0.0011743419298350813	0.0011644491377875664	0.042799250833742086	0.04227674335521108	-2.9598796173254532e-06	-0.00010950835747652876	-2.9370586410283964e-06	-0.00010866403673090441
16.165134236077357	0.0010367853200849782	0.0010296128939380617	0.0010790831999976836	0.0010711050280798426	0.001102288736962314	0.0010938562918199927	0.0011262268860424275	0.0011173169254896146	0.0011739852949297044	0.0011640961882183238	0.042768908421093425	0.04224677204432687	-2.9250295054518774e-06	-0.00010887104092041633	-2.9024768175272414e-06	-0.00010803161870587275
16.262537301715792	0.0010365632459144582	0.001029391849389505	0.0010788221143937572	0.0010708456954369669	0.0011020055269675047	0.0010935752654632242	0.0011259203272470438	0.0011170130198802537	0.001173630588658647	0.001163745149019529	0.04273863578787244	0.04221686965801205	-2.890403408183778e-06	-0.00010823045648014618	-2.868117283529731e-06	-0.00010739595788633594
16.36052726982327	0.0010363426246407007	0.0010291722490521902	0.0010785626235165645	0.0010705879462147628	0.001101723992528065	0.0010932959017833097	0.0011256155296233486	0.0011167108608395543	0.0011732778211372918	0.0011633960302089418	0.042708433714704196	0.04218703696735617	-2.855999851011405e-06	-0.00010758658291082357	-2.8339785759301864e-06	-0.00010675703319221186
16.459107676782416	0.0010361234634590733	0.0010289541000823473	0.0010783047354699401	0.0010703317884608258	0.0011014441422531208	0.0010930182093232708	0.001125312502306361	0.0011164104574259122	0.0011729270025625453	0.0011630488418848774	0.04267830299615698	0.04215727475722062	-2.821817368397865e-06	-0.00010693939880523917	-2.800059240531602e-06	-0.00010611482338279687
16.55828208028434	0.0010359057695983236	0.0010287374096695785	0.0010780484584055902	0.0010700772302703462	0.0011011659848078606	0.0010927421966817543	0.0011250112544957849	0.0011161118187617979	0.0011725781432137064	0.0011627035942270633	0.04264824444099501	0.042127583826488395	-2.787854503714937e-06	-0.0001062888825924535	-2.766357831971919e-06	-0.00010546930705446211
16.658054059457015	0.0010356895503206174	0.0010285221850369038	0.0010777938005233842	0.0010698242797864018	0.001100889528913967	0.0010924678725134653	0.001124711795456588	0.0011158149540343339	0.0011722312534533574	0.0011623602974975178	0.042618258872430766	0.04209796498831616	-2.754109809164143e-06	-0.00010563501253502139	-2.73287291363989e-06	-0.00010482046263840528
16.758427214994473	0.0010354748129215747	0.001028308433440798	0.001077540770071644	0.0010695729452002455	0.0011006147833500536	0.001092195245529596	0.0011244141345195945	0.001115519872495874	0.0011718863437282661	0.0011620189620414377	0.04258834712839066	0.042068419070391855	-2.720581845714297e-06	-0.00010497776672824255	-2.6996030576672755e-06	-0.00010416826840092819
16.859405169286727	0.001035261564730298	0.0010280961621712214	0.0010772893753474354	0.0010693232347515945	0.0011003417569521023	0.001091924324498258	0.0011241182810820738	0.0011152265834645909	0.0011715434245702975	0.0011616795982880956	0.04255851006177606	0.04203894691519857	-2.687269183098903e-06	-0.00010431712309949548	-2.666546844828227e-06	-0.00010351270244021715
16.960991566550526	0.0010350498131093953	0.0010278853785516571	0.0010770396246968562	0.001069075156728923	0.0011000704586139006	0.0010916551182449266	0.00112382424460834	0.0011149350963250678	0.0011712025065973351	0.0011613422167517538	0.04252874854073691	0.04200954938027912	-2.6541703997155427e-06	-0.00010365305940604475	-2.633702864512401e-06	-0.00010285374268617642
17.063190072960847	0.0010348395654550065	0.0010276760899391288	0.0010767915265153312	0.0010688287194697518	0.0010998008972874923	0.0010913876356528744	0.0011235320346303604	0.001114645420528899	0.0011708636005142233	0.0011610068280325857	0.042499063448946287	0.04198022733851067	-2.6212840825642902e-06	-0.00010298555323262626	-2.6010697146703135e-06	-0.00010219136689842978
17.166004376783235	0.0010346308291968227	0.001027468303724233	0.0010765450892479091	0.001068583931360945	0.0010995330819836282	0.0010911218856636269	0.0011232416607483734	0.0011143575655953011	0.0011705267171137216	0.0011606734428176197	0.042469455685881397	0.04195098167838165	-2.5886088272416424e-06	-0.00010231458199186361	-2.568646001753494e-06	-0.00010152555266487728
17.26943818850684	0.0010344236117980925	0.0010272620273311475	0.0010763003213895485	0.0010683408008389987	0.0010992670217722115	0.0010908578772774022	0.0011229531326314992	0.0011140715411117167	0.0011701918672774602	0.0011603420718816798	0.0424399261671092	0.04192181330427229	-2.5561432378433738e-06	-0.00010164012292182556	-2.5364303406563704e-06	-0.00010085627740055725
17.37349524097843	0.0010342179207556404	0.001027057268217655	0.0010760572314854233	0.001068099336390342	0.0010990027257827654	0.0010905956195535744	0.001122666460018378	0.0011137873567344473	0.0011698590619769289	0.00116001272608836	0.042410475824577444	0.041892723136745386	-2.523885926905556e-06	-0.000100962153083195	-2.504421354656422e-06	-0.00010018351834473194
17.478179289537028	0.0010340137635998694	0.0010268540338751492	0.0010758158281312144	0.0010678595465516308	0.0010987402032048893	0.0010903351216111261	0.0011223816527178015	0.0011135050221892746	0.0011695283122744647	0.0011596854163909976	0.04238110560691266	0.04186371211283748	-2.4918355154054245e-06	-0.00010028064936040693	-2.4726176753959647e-06	-9.950725256155368e-05
17.583494112149474	0.0010338111478947574	0.0010266523318286404	0.001075576119973405	0.0010676214399100428	0.001098479463288723	0.0010900763926291104	0.0011220987206093521	0.0011132245472720958	0.001169199629324256	0.0011593601538336625	0.042351816479721555	0.04183478118635774	-2.459990632648623e-06	-9.959558845795691e-05	-2.4410179427806697e-06	-9.882745693656769e-05
17.689443509546752	0.001033610081237861	0.0010264521696367588	0.001075338115709587	0.0010673850251035817	0.0010982205153454217	0.0010898194418471206	0.0011218176736440605	0.0011129459418495703	0.0011688730243733705	0.00115903694955217	0.04232260942589868	0.04180593132819142	-2.4283499162405797e-06	-9.890694689931867e-05	-2.409620804962216e-06	-9.814410817596264e-05
17.79603130536116	0.001033410571260301	0.0010262535548917501	0.0010751018240887518	0.0010671503108213693	0.0010979633687476253	0.0010895642785657565	0.0011215385218450561	0.001112669215859766	0.0011685485087627842	0.0011587158147750936	0.042293485445941234	0.041777163526612045	-2.3969120120483425e-06	-9.82147010261114e-05	-2.3784249182888517e-06	-9.745718280582127e-05
17.90326134626431	0.0010332126256267509	0.0010260564952194664	0.0010748672539115964	0.0010669173058039485	0.0010977080329299376	0.001089310912147098	0.001121261275308236	0.0011123943793128182	0.0011682260939284358	0.0011583967608248032	0.042264445558266917	0.04174847878759576	-2.3656755741112423e-06	-9.751882699493564e-05	-2.3474289472117174e-06	-9.676665716823463e-05
18.011137502105942	0.0010330162520354206	0.0010258609982793578	0.0010746344140308243	0.001066686018843589	0.0010974545173894129	0.0010890593520151914	0.0011209859442029408	0.001112121442291599	0.0011679057914022936	0.0011580797991185194	0.042235490799542155	0.04171987813514142	-2.3346392646226774e-06	-9.6819300777512e-05	-2.3166315642709698e-06	-9.607250742152407e-05
18.119663666053608	0.0010328214582180281	0.001025667071764448	0.0010744033133514434	0.0010664564587845806	0.0010972028316860347	0.0010888096076565217	0.001120712538772629	0.0011118504149523843	0.0011675876128134318	0.0011577649411693707	0.04220662222501177	0.041691362611601585	-2.3038017538815417e-06	-9.611609815815547e-05	-2.2860314500610865e-06	-9.537470953910332e-05
18.228843754733095	0.0010326282519397731	0.001025474723401314	0.0010741739608310734	0.00106622863452354	0.0010969529854432134	0.0010885616886205055	0.001120441069335571	0.0011115813075255375	0.0011672715698891317	0.0011574521985874774	0.04217784090883687	0.041662933278013174	-2.2731617201959473e-06	-9.540919473155496e-05	-2.2556272931181093e-06	-9.46732393056482e-05
18.338681708369887	0.0010324366409993028	0.0010252839609500607	0.0010739463654802488	0.0010660025550097174	0.00109670498834828	0.0010883156045199834	0.0011201715462855475	0.001111314130316203	0.0011669576744559947	0.0011571415830810513	0.04214914794444154	0.04163459121444008	-2.2427178498632752e-06	-9.469856590144099e-05	-2.2254177898996946e-06	-9.396807231629167e-05
18.44918149093129	0.0010322466332286725	0.0010250947922042833	0.0010737205363627242	0.001065778229245298	0.0010964588501529867	0.0010880713650317157	0.001119903980092554	0.0011110488937050016	0.0011666459384410727	0.0011568331064575057	0.04212054444486074	0.04160633752031888	-2.212468837137216e-06	-9.398418687978083e-05	-2.195401644766899e-06	-9.325918397615207e-05
18.56034709026951	0.001032058236493296	0.0010249072249910276	0.0010734964825957764	0.0010655556662857056	0.0010962145806740085	0.0010878289798968786	0.001119638381303513	0.0011107856081487325	0.0011663363738730096	0.0011565267806245816	0.04209203154309996	0.041578173314811444	-2.1824133841479715e-06	-9.326603268436373e-05	-2.1655775699017804e-06	-9.254654949805707e-05
18.672182518265565	0.0010318714586918945	0.0010247212671707433	0.001073274213350512	0.00106533487523991	0.0010959721897934546	0.0010875884589215715	0.0011193747605429988	0.0011105242841810917	0.0011660289928832083	0.0011562226175914961	0.042063610392499805	0.04155009973716571	-2.152550200860623e-06	-9.254407813660825e-05	-2.135944285244079e-06	-9.183014389932409e-05
18.784691810974078	0.0010316863077564414	0.0010245369266372371	0.001073053737852176	0.0010651158652707359	0.0010957316874593808	0.0010873498119773298	0.0011191131285139694	0.0011102649324133958	0.0011657238077070102	0.001155920629470105	0.04203528216710508	0.041522117947081785	-2.1228780050178836e-06	-9.181829786017448e-05	-2.106500518459127e-06	-9.110994200145495e-05
18.897879028768923	0.0010315027916520936	0.0010243542113176098	0.0010728350653804574	0.0010648986455951655	0.0010954930836863095	0.0010871130490016337	0.0011188534959985059	0.0011100075635353112	0.0011654208306848934	0.001155620828476081	0.04200704806204481	0.04149422912508692	-2.093395522094997e-06	-9.108866627904888e-05	-2.0772450049031527e-06	-9.038591842841504e-05
19.01174825648978	0.0010313209183771244	0.0010241731291721953	0.001072618205269799	0.0010646832254846523	0.0010952563885557522	0.0010868781799984303	0.0011185958738585652	0.0011097521883155971	0.0011651200742636887	0.001155323226930112	0.04197890929391803	0.04146643447291392	-2.0641014852615727e-06	-9.035515761646185e-05	-2.0481764875296057e-06	-8.965804760369123e-05
19.126303603589555	0.0010311406959628404	0.00102399368819449	0.0010724031669097022	0.0010644696142654271	0.0010950216122167337	0.001086645215038658	0.0011183402730367312	0.0011094988176028559	0.0011648215509978113	0.0011550278372591187	0.041950867101184564	0.04143873521389114	-2.0349946353200032e-06	-8.96177458919456e-05	-2.019293716895229e-06	-8.892630374979227e-05
19.241549204282624	0.0010309621324735034	0.001023815896411072	0.0010721899597450418	0.0010642578213188043	0.0010947887648863307	0.0010864141642607692	0.0011180867045569934	0.001109247462326287	0.0011645252735505182	0.0011547346719974808	0.041922922744568866	0.04141113259333745	-2.006073720653423e-06	-8.8876404920335e-05	-1.9905954510828633e-06	-8.81906608863059e-05
19.357489217694134	0.0010307852360062315	0.0010236397618815208	0.00107197859327637	0.0010640478560814957	0.0010945578568502025	0.0010861850378712688	0.0011178351795255127	0.0011089981334964603	0.0011642312546951742	0.0011544437437882964	0.0418950775074638	0.04138362787896554	-1.977337497185809e-06	-8.813110830938053e-05	-1.96208045563466e-06	-8.745109282645713e-05
19.474127828010037	0.0010306100146909058	0.0010234652926983238	0.0010717690770602317	0.0010638397280459204	0.0010943288984631393	0.001085957846145251	0.0011175857091314182	0.0011087508422060928	0.001163939507316548	0.0011541550653846508	0.041867332696350096	0.041356222361291634	-1.9487847283212664e-06	-8.73818294579165e-05	-1.9337475035329996e-06	-8.670757317702504e-05
19.59146924462811	0.0010304364766900603	0.001023292496986778	0.001071561420709471	0.0010636334467605147	0.0010941019001496051	0.0010857325994269394	0.001117338304647598	0.001108505599630835	0.0011636500444121187	0.0011538686496509055	0.04183968964121867	0.04132891735405604	-1.9204141849119352e-06	-8.662854155436217e-05	-1.9055953751449806e-06	-8.596007533562267e-05
19.709517702309874	0.0010302646301987692	0.0010231213829048845	0.001071355633893546	0.0010634290218300435	0.0010938768724042924	0.0010855093081302393	0.0011170929774315089	0.0011082624170300687	0.0011633628790934105	0.0011535845095640104	0.041812149696002186	0.04130171419464801	-1.8922246451972755e-06	-8.587121757430705e-05	-1.8776228581660406e-06	-8.520857248886515e-05
19.828277461333414	0.001030094483444523	0.0010229519586432343	0.001071151726338836	0.0010632264629159124	0.0010936538257926781	0.0010852879827392863	0.0011168497389259905	0.0011080213057477132	0.0011630780245873394	0.0011533026582148328	0.041784714239016744	0.041274614244541624	-1.864214894758097e-06	-8.510983027876229e-05	-1.8498287475826602e-06	-8.445303761064893e-05
19.94775280764713	0.0010299260446871002	0.0010227842324248848	0.0010709497078289585	0.0010630257797364807	0.0010934327709515872	0.0010850686338090072	0.0011166086006600953	0.001107782277213043	0.0011627954942375885	0.001153023108809508	0.04175738467340886	0.04124761888973771	-1.8363837264723237e-06	-8.434435221219005e-05	-1.8222118456211883e-06	-8.369344346004226e-05
20.067948053024427	0.0010297593222184265	0.0010226182125052316	0.0010707495882050753	0.0010628269820673701	0.0010932137185897589	0.0010848512719656804	0.0011163695742499227	0.001107545342941515	0.001162515301505999	0.0011527458746708101	0.04173016242761472	0.04122072954121908	-1.808729940469024e-06	-8.35747557005051e-05	-1.7947709616984026e-06	-8.292976257920359e-05
20.188867535219305	0.0010295943243624286	0.0010224539071718695	0.0010705513773662093	0.0010626300797417824	0.001092996679488421	0.0010846359079075068	0.0011161326713994696	0.001107310514535607	0.0011622374599739866	0.0011524709692395457	0.04170304895582542	0.041193947635407686	-1.7812523440737665e-06	-8.280101284915964e-05	-1.767504912377274e-06	-8.216196729152192e-05
20.31051561812294	0.001029431059474877	0.0010222913247444451	0.0010703550852695547	0.001062435082650808	0.0010927816645018664	0.001084422552405181	0.001115897903901487	0.001107077803685664	0.0011619619833439765	0.0011521984060759679	0.04167604573846198	0.04116727463463491	-1.7539497517635172e-06	-8.202309554050657e-05	-1.7404125213131907e-06	-8.139002969928533e-05
20.432896691921076	0.0010292695359432216	0.0010221304735745019	0.00107016072193079	0.0010622420007437435	0.0010925686845580395	0.0010842112163024736	0.0011156652836383524	0.0011068472221707605	0.0011616888854408642	0.0011519281988612137	0.04164915428266162	0.04114071202762121	-1.7268209851172e-06	-8.124097543221742e-05	-1.7134926192131916e-06	-8.061392168182135e-05
20.55601517325261	0.0010291097621864182	0.001021971362045315	0.0010699682974243923	0.0010620508440284014	0.0010923577506591238	0.0010840019105168128	0.0011154348225829503	0.0011066187818595705	0.0011614181802134993	0.0011516603613987626	0.04162237612277086	0.041114261329964645	-1.699864872787074e-06	-8.045462395564473e-05	-1.6867440438047415e-06	-7.983361489413698e-05
20.679875505368887	0.0010289517466547393	0.001021813998571714	0.0010697778218839455	0.0010618616225714225	0.0010921488738821338	0.0010837946460398721	0.0011152065327995587	0.001106392494711244	0.001161149881736185	0.001151394907615915	0.04159571282084746	0.041087924084636365	-1.6730802504336811e-06	-7.966401231288e-05	-1.6601656397646075e-06	-7.904908076358796e-05
20.804482158294064	0.0010287954978295862	0.001021658391599904	0.0010695893055024579	0.001061674346498594	0.0010919420653795198	0.0010835894339381715	0.0011149804264447612	0.0011061683727763066	0.0011608840042102151	0.0011511318515653034	0.04156916596717706	0.04106170186248917	-1.6464659606798757e-06	-7.88691114748663e-05	-1.633756258678093e-06	-7.826029048824124e-05
20.92983962898646	0.0010286410242232797	0.001021504549607266	0.0010694027585326702	0.0010614890259951575	0.0010917373363797695	0.0010833862853536725	0.001114756515768356	0.0011059464281975566	0.0011606205619654217	0.0011508712074264171	0.04154273718079483	0.0410355962627734	-1.620020853077865e-06	-7.806989217959415e-05	-1.6075147590086797e-06	-7.746721503515408e-05
21.055952441500814	0.0010284883343788479	0.0010213524811021578	0.0010692181912873714	0.0010613056713061255	0.001091534698188022	0.0010831852115043884	0.0011145348131142855	0.0011057266732109885	0.0011603595694617574	0.0011506129895071573	0.04151642811001879	0.04100960891366732	-1.5937437840484944e-06	-7.726632492913166e-05	-1.5814400060442518e-06	-7.666982513768184e-05
21.18282514715158	0.0010283374368698	0.0010212021946236951	0.0010690356141397084	0.0010611242927365924	0.0010913341621866847	0.0010829862236849935	0.0011143153309215769	0.0011055091201467133	0.0011601010412908975	0.0011503572122454151	0.04149024043299666	0.04098374147281027	-1.5676336168404803e-06	-7.645837998798699e-05	-1.5555308718346456e-06	-7.586809129314642e-05
21.31046232467717	0.0010281883402998907	0.001021053698741531	0.0010688550375234993	0.0010609449006520502	0.0010911357398360557	0.0010827893332674456	0.0011140980817252915	0.001105293781429906	0.0011598449921778715	0.0011501038902106784	0.0414641758582575	0.04095799562785481	-1.5416892215026554e-06	-7.564602738127646e-05	-1.5297862351847102e-06	-7.506198376147633e-05
21.438868580405217	0.0010280410533028694	0.0010209070020556132	0.0010686764719335425	0.0010607675054786947	0.0010909394426749505	0.0010825945517016018	0.001113883078157488	0.0011050806695817497	0.001159591436982714	0.0011498530381056527	0.041438236125279575	0.04093237309702359	-1.5159094748145793e-06	-7.482923689147714e-05	-1.5042049815771133e-06	-7.42514725620147e-05
21.568048548418737	0.0010278955845422248	0.0010207621131959428	0.0010684999279259304	0.001060592117703746	0.001090745282321342	0.0010824018905158585	0.001113670332948205	0.0011048697972204085	0.0011593403907021555	0.0011496046707679284	0.04141242300506878	0.04090687562967975	-1.4902932602483751e-06	-7.400797805662274e-05	-1.4787860031350436e-06	-7.343652747157647e-05
21.69800689072348	0.00102775194271091	0.00102061904082231	0.0010683254161183576	0.0010604187478757525	0.001090553270472996	0.0010822113613177774	0.001113459858926443	0.0011046611770619992	0.0011590918684713236	0.0011493588031716545	0.0413867383007431	0.04088150500690923	-1.4648394679401058e-06	-7.318222016833298e-05	-1.453528198597058e-06	-7.261711802264426e-05
21.828748297416116	0.0010276101365310594	0.001020477793624024	0.0010681529471904306	0.001060247406604906	0.0010903634189081204	0.001082022975794733	0.001113251669021173	0.0011044548219215846	0.0011588458855654876	0.0011491154504292525	0.04136118384813743	0.040856263042112095	-1.4395469946117123e-06	-7.235193226837189e-05	-1.4284304732381514e-06	-7.179321349989887e-05
21.960277486853503	0.0010274701747536967	0.001020338380319632	0.0010679825318839803	0.0010600781045633524	0.001090175739486021	0.001081836745714559	0.0011130457762623532	0.0011042507447141777	0.0011586024574018242	0.0011488746277931554	0.04133576151641261	0.04083115158160853	-1.414414743568411e-06	-7.151708314767635e-05	-1.4034917388619506e-06	-7.096478293922015e-05
22.092599205822967	0.0010273320661584164	0.0010202008096566171	0.0010678141810033634	0.0010599108524854978	0.0010899902441477538	0.0010816526829262006	0.0011128421937819531	0.0011040489584557567	0.0011583615995412085	0.0011486363506575713	0.04131047320868126	0.04080617250525535	-1.3894416246267027e-06	-7.06776413429977e-05	-1.3787109137373965e-06	-7.01317951243563e-05
22.225718229713628	0.0010271958195530715	0.0010200650904110939	0.0010676479054157796	0.001059745661168322	0.001089806944916799	0.0010814707993603771	0.001112640934815007	0.0011038494762642985	0.001158123327690047	0.001148400634560283	0.04128532086264351	0.04078132772707413	-1.364626554071005e-06	-6.983357513448696e-05	-1.3540869225458357e-06	-6.929421858409279e-05
22.359639362688714	0.0010270614437734285	0.0010199312313874855	0.0010674837160515676	0.0010595825414716866	0.0010896258538997266	0.0010812911070302497	0.001112442012700663	0.0011036523113608248	0.0011578876577021256	0.0011481674951844727	0.0412603064512387	0.04075661919589369	-1.3399684546354373e-06	-6.898485254419606e-05	-1.3296186963749484e-06	-6.845202159197483e-05
22.494367437858962	0.0010269289476828212	0.0010197992414181791	0.001067321623904518	0.0010594215043186347	0.0010894469832868768	0.0010811136180320859	0.0011122454408832598	0.001103457477070454	0.0011576546055805013	0.0011479369483605732	0.04123543198330396	0.040732048896004645	-1.3154662554214214e-06	-6.813144133197002e-05	-1.305305172638084e-06	-6.760517216142237e-05
22.629907317457054	0.0010267983401717872	0.0010196691293631879	0.001067161640032177	0.0010592625606957089	0.0010892703453530485	0.0010809383445459524	0.0011120512329134181	0.001103264986823486	0.0011574241874794209	0.0011477090100681642	0.04121069950425547	0.04070761884782649	-1.2911188918898753e-06	-6.727330899422568e-05	-1.281145295040434e-06	-6.675363804395373e-05
22.766263893012997	0.001026669630157682	0.0010195409041097734	0.0010670037755561444	0.0010591057216532455	0.0010890959524581841	0.001080765298836388	0.001111859402449133	0.0011030748541564792	0.0011571964197062657	0.0011474836964378812	0.04118611109677301	0.040683331108588794	-1.2669253058065696e-06	-6.641042276153697e-05	-1.257138013560817e-06	-6.589738672768686e-05
22.903442085530802	0.0010265428265842902	0.001019414574572074	0.0010668480416623821	0.0010589509983056867	0.001088923817048074	0.0010805944932531064	0.0011116699632569011	0.0011028870927133631	0.001156971318723543	0.001147261023753375	0.04116166888150653	0.040659187773026434	-1.2428844451883511e-06	-6.554274959474915e-05	-1.2332822843714487e-06	-6.503638543348123e-05
23.041446845665973	0.001026417938421409	0.0010192901496907031	0.0010666944496015083	0.0010587984018318765	0.0010887539516550573	0.0010804259402316873	0.0011114829292128456	0.0011027017162465497	0.0011567489011508941	0.0011470410084532885	0.04113737501779214	0.040635190974088	-1.2189952642779889e-06	-6.467025618367428e-05	-1.209577069832303e-06	-6.41706011132448e-05
23.180283153904217	0.0010262949746644254	0.0010191676384323416	0.001066543010689102	0.001058647943475366	0.0010885863688987365	0.0010802596522942885	0.001111298314303871	0.0011025187386180717	0.0011565291837671555	0.0011468236671332791	0.04111323170438513	0.040611342883659085	-1.195256723482592e-06	-6.379290894331646e-05	-1.1860213384108816e-06	-6.330000044610373e-05
23.31995602074116	0.0010261739443338713	0.0010190470497893095	0.0010663937363059974	0.0010584996345447124	0.0010884210814866967	0.0010800956420503576	0.0011111161326288256	0.0011023381738007323	0.0011563121835124382	0.0011466090165480713	0.04108924118020657	0.040587645713300605	-1.1716677893553948e-06	-6.291067401242856e-05	-1.1626140646800454e-06	-6.242454983748646e-05
23.460470486863187	0.0010260548564749606	0.0010189283927791192	0.0010662466378985776	0.0010583534864137755	0.001088258102215228	0.001079933922197348	0.00111093639839968	0.0011021600358792686	0.0011560979174902513	0.00114639707361354	0.04106540572510627	0.04056410171500085	-1.1482274345350416e-06	-6.202351724993171e-05	-1.1393542292512278e-06	-6.154421541515465e-05
23.60183162332936	0.001025937720157114	0.0010188116764440166	0.0010661017269790731	0.0010582095105220145	0.0010880974439700624	0.0010797745055214519	0.001110759125942731	0.001101984339051537	0.0011558864029696646	0.0011461878554088378	0.041041727660640126	0.04054071318194572	-1.1249346377121931e-06	-6.113140423236185e-05	-1.1162408187375718e-06	-6.065896302670515e-05
23.744044531754422	0.0010258225444734594	0.0010186969098505004	0.0010659590151258483	0.0010580677183747822	0.0010879391197271113	0.0010796174048983294	0.0011105843296998087	0.001101811097629709	0.0011556776573875	0.001145981379178552	0.04101820935086311	0.040517482449300014	-1.1017883835861587e-06	-6.0234300251371664e-05	-1.0932728257257406e-06	-5.976875823759942e-05
23.887114344492932	0.0010257093385403196	0.0010185841020888245	0.0010658185139836938	0.0010579281215436164	0.0010877831425532144	0.0010794626332938518	0.0011104120242295143	0.0011016403260414901	0.001155471698350569	0.0011457776623349026	0.0409948532031411	0.040494411895010324	-1.0787876628267322e-06	-5.933217031053872e-05	-1.070449248713034e-06	-5.887356632705565e-05
24.031046224824397	0.001025598111496676	0.001018473262272484	0.001065680235264112	0.0010577907316665315	0.001087629525606893	0.001079310203764851	0.0011102422242084671	0.001101472038831352	0.0011552685436379444	0.0011455767224599813	0.04097166166897651	0.040471503940620004	-1.0559314720243185e-06	-5.842497912292299e-05	-1.047769092081801e-06	-5.797335228643896e-05
24.175845367139747	0.0010254888725036177	0.0010183643995376767	0.0010655441907456039	0.0010576555604483054	0.0010874782821391144	0.0010791601294598732	0.0011100749444325727	0.0011013062506617841	0.0011550682112032758	0.0011453785773080205	0.04094863724485146	0.04044876105210278	-1.0332188136647803e-06	-5.75126911079582e-05	-1.0252313660669143e-06	-5.706808081615278e-05
24.32151699712871	0.0010253816307437631	0.001018257523042751	0.0010654103922739465	0.0010575226196607613	0.001087329425494058	0.0010790124236199424	0.0011099101998183075	0.0011011429763145596	0.0011548707191771394	0.0011451832448077114	0.04092578247309112	0.040426185740714556	-1.0106486960656871e-06	-5.659527038817669e-05	-1.0028350866798756e-06	-5.6157716321336704e-05
24.468066371968433	0.001025276395420674	0.0010181526419676332	0.001065278851762482	0.001057391921143061	0.001087182969109899	0.0010788670995793383	0.001109748005404029	0.001100982230692032	0.0011546760858694432	0.001144990743064564	0.04090309994274006	0.040403780563859286	-9.882201333554982e-07	-5.5672680786877926e-05	-9.805792757105504e-07	-5.52422229114502e-05
24.61549878051318	0.0010251731757582284	0.001018049765513223	0.0010651495811923805	0.00105726347680197	0.0010870389265195861	0.0010787241707663614	0.0011095883763512888	0.0011008240288184284	0.0011544843297718512	0.0011448010903632928	0.04088059229046163	0.04038154812597877	-9.659321454349654e-07	-5.4744885825352974e-05	-9.584629606764275e-07	-5.4321564395914956e-05
24.763819543485244	0.001025071980999993	0.0010179489029007865	0.0010650225926129272	0.0010571372986121468	0.00108689731135164	0.0010785836507041329	0.0011094313279461864	0.0011006683858411856	0.0011542954695602794	0.0011446143051702707	0.040858262201452666	0.040359491079454336	-9.437837579177183e-07	-5.381184871894318e-05	-9.364851747523627e-07	-5.3395704280173595e-05
24.91303401366693	0.0010249728204085574	0.00101785006337131	0.0010648978981417818	0.0010570133986164102	0.001086758137330951	0.0010784455530113808	0.0011092768756007234	0.0011005153170322885	0.0011541095240974113	0.001144430406136003	0.04083611241037968	0.040337612125532364	-9.217740021020757e-07	-5.287353237432013e-05	-9.146449567710123e-07	-5.246460576471823e-05
25.063147576093755	0.0010248757032648545	0.0010177532561848426	0.0010647755099652551	0.001056891788926015	0.001086621418279592	0.0010783098914032459	0.0011091250348541943	0.0011003648377896397	0.001153926512435278	0.001144249412097661	0.04081414570233311	0.04031591401526664	-8.999019149432894e-07	-5.1929899387487266e-05	-8.929413511703579e-07	-5.152823174114918e-05
25.214165648248784	0.0010247806388674462	0.0010176584906198046	0.0010646554403385613	0.0010567724817209115	0.0010864871681176265	0.001078176679692087	0.0011089758213745783	0.0011002169636384355	0.0011537464538178672	0.0011440713420816505	0.04079236491380149	0.040294399550481086	-8.781665390002018e-07	-5.098091203939448e-05	-8.713734079468689e-07	-5.0586544788677745e-05
25.366093680258146	0.001024687636531803	0.0010175657759722869	0.0010645377015860882	0.0010566554892500184	0.0010863554008639447	0.001078045931788306	0.0011088292509599765	0.0011000717102325813	0.0011535693676837991	0.00114389621530624	0.040770772933668493	0.04027307158475363	-8.565669223762652e-07	-5.002653229216336e-05	-8.499401826073637e-07	-4.9639507170462505e-05
25.518937155087716	0.0010245967055895393	0.0010174751215553126	0.0010644223061016488	0.0010565408238314795	0.0010862261306370912	0.0010779176617011714	0.0011086853395400494	0.001099929093356114	0.0011533952736690351	0.001143724051184224	0.040749372704226454	0.04025193302441956	-8.351021187212766e-07	-4.906672178769944e-05	-8.286407361612035e-07	-4.868708083247131e-05
25.672701588741027	0.0010245078553876336	0.0010173865366980778	0.0010643092663487313	0.0010564284978529165	0.0010860993716561079	0.0010777918835396505	0.0011085441031774867	0.001099789128924646	0.0011532241916096437	0.001143554869325641	0.040728167222217546	0.040230986829596305	-8.137711871658918e-07	-4.8101441843473314e-05	-8.07474135055674e-07	-4.772922739845753e-05
25.827392530458226	0.0010244210952876204	0.0010173000307451693	0.00106419859486075	0.001056318523771687	0.001085975138241384	0.0010776686115132584	0.0011084055580694969	0.0010996518329868417	0.0011530561415446147	0.0011433886895405433	0.04070715953989072	0.04021023601523135	-7.92573192296038e-07	-4.713065344960632e-05	-7.864394511477961e-07	-4.676590816748982e-05
25.983015562916506	0.0010243364346647508	0.00101721561305575	0.0010640903042412834	0.0010562109141151255	0.0010858534448155142	0.0010775478599329034	0.001108269720549317	0.001099517221725902	0.0011528911437187262	0.0011432255318418105	0.040686352766086	0.04018968365217018	-7.715072040974033e-07	-4.615431726456842e-05	-7.655357616648609e-07	-4.579708411028838e-05
26.139576302431465	0.0010242538829071338	0.0010171332930027231	0.001063984407164319	0.0010561056814807938	0.0010857343059041712	0.001077429643211754	0.0011081366070877536	0.0010993853114610866	0.0011527292185854684	0.0011430654164480247	0.040665750067338774	0.040169332868249995	-7.505722979298489e-07	-4.517239361293002e-05	-7.447621491584594e-07	-4.482271586594977e-05
26.297080399159835	0.001024173449414836	0.0010170530799718626	0.0010638809163744795	0.0010560028385367133	0.0010856177361369753	0.0010773139758661033	0.0011080062342947354	0.0010992561186492457	0.0011525703868100138	0.0011429083637863923	0.04064535466901084	0.04014918684941318	-7.297675544944496e-07	-4.418484248183696e-05	-7.241177014845335e-07	-4.384276373928242e-05
26.455533537303385	0.0010240951435989646	0.001016974983360917	0.001063779844687256	0.0010559023980216008	0.0010855037502483854	0.0010772008725162484	0.0011078786189209003	0.001099129659886383	0.001152414669272252	0.001142754394495721	0.040625169856440865	0.04012924884084725	-7.09092059768008e-07	-4.319162351618111e-05	-7.036015117344203e-07	-4.2857187695422017e-05
26.614941435314055	0.0010240189748807133	0.001016899012578687	0.00106368120498923	0.0010558043727451	0.001085392363078594	0.0010770903478873838	0.001107753777859204	0.0010990059519092492	0.0011522620870698776	0.0011426035294294624	0.040605198976126224	0.040109522148151514	-6.885449050030544e-07	-4.2192696017295805e-05	-6.832126782370211e-07	-4.186594735916538e-05
26.77530984610034	0.0010239449526903714	0.0010168251770440598	0.0010635850102382845	0.0010557087755879951	0.001085283589574425	0.0010769824168104835	0.001107631728146547	0.0010988850115969356	0.0011521126615215305	0.0011424557896587899	0.04058544543692452	0.040090010138520406	-6.68125186666698e-07	-4.11880189381264e-05	-6.629503044976517e-07	-4.086900200975241e-05
26.93664455723489	0.001023873086466315	0.0010167534861850306	0.0010634912734638232	0.0010556156195024376	0.0010851774447902533	0.0010768770942232218	0.0011075124869654386	0.001098766855972527	0.001151966414170011	0.0011423111964757638	0.04056591271128385	0.04007071624196389	-6.478320063950903e-07	-4.017755087898367e-05	-6.428134991486034e-07	-3.986631057656398e-05
27.098951391163432	0.0010238033856539517	0.0010166839494376747	0.0010634000077669708	0.001055524917512151	0.001085073943888926	0.001076774395170879	0.00110739607164568	0.0010986515022047539	0.0011518233667855411	0.0011421697713965336	0.04054660433649928	0.04005164395254665	-6.276644709743429e-07	-3.916125008507354e-05	-6.228013759378669e-07	-3.885783163717904e-05
27.26223620541477	0.0010237358597046371	0.001016616576245097	0.0010633112263207715	0.0010554366827126402	0.0010849731021426933	0.0010766743348072704	0.0011072824996660742	0.001098538967609683	0.0011516835413690981	0.0011420315361646148	0.04052752391599808	0.040032796829654396	-6.076216922958587e-07	-3.813907444280562e-05	-6.029130536757896e-07	-3.7843523413017e-05
27.426504892812353	0.0010236705180745554	0.0010165513760563398	0.0010632249423703818	0.0010553509282713838	0.0010848749349341507	0.0010765769283956762	0.0011071717886561654	0.0010984292696524295	0.001151546960155806	0.0011418965127542194	0.04050867512064984	0.04001417849929341	-5.877027873285763e-07	-3.7110981475768634e-05	-5.831476562142592e-07	-3.68233437660348e-05
27.59176338168682	0.0010236073702235623	0.0010164883583252589	0.001063141169233252	0.0010552676674280294	0.001084779457757189	0.0010764821913097872	0.0011070639563980037	0.0010983224259489002	0.0011514136456183953	0.0011417647233736596	0.04049006169010905	0.039995792655412865	-5.67906878050882e-07	-3.607692833981768e-05	-5.635043123794828e-07	-3.579725019356439e-05
27.758017636089992	0.0010235464256139958	0.001016427532509368	0.0010630599202993102	0.0010551869134945802	0.0010846866862179638	0.0010763901390346618	0.0011069590208279453	0.001098218454267566	0.001151283620470739	0.0011416361904688147	0.04047168743418481	0.03997764306125827	-5.482330914471402e-07	-3.5036871821131355e-05	-5.439821559672167e-07	-3.476519982636983e-05
27.925273656010095	0.0010234876937094393	0.0010163689080686324	0.0010629812090311224	0.0010551086798555646	0.001084596636035855	0.0010763007871676814	0.0011068570000384679	0.001098117372531255	0.0011511569076714354	0.0011415109367266588	0.040453556234241315	0.03995973355075688	-5.286805594708309e-07	-3.399076833221493e-05	-5.245803256967961e-07	-3.372714942440069e-05
28.09353747758831	0.0010234311839734528	0.0010163124944642362	0.0010629050489640603	0.0010550329799682108	0.0010845093230444566	0.0010762141514195306	0.001106757912280029	0.001098019198818982	0.0011510335304274844	0.0011413889850788689	0.040435672044629375	0.039942068029929126	-5.092484189690889e-07	-3.2938573905461066e-05	-5.052979651573586e-07	-3.268305537132421e-05
28.2628151733366	0.0010233769058682664	0.0010162583011573086	0.001062831453706454	0.0010549598273626077	0.0010844247631925706	0.0010761302476151795	0.0011066617759629522	0.0010979239513678105	0.0011509135121980276	0.001141270358705498	0.04041803889415146	0.039924650478337424	-4.899358116853061e-07	-3.188024419201185e-05	-4.861342227926654e-07	-3.1632873672443607e-05
28.43311285235687	0.00102332486885342	0.0010162063376076016	0.001062760436939734	0.0010548892356418548	0.0010843429725452029	0.0010760490916948764	0.0011065686096593357	0.0010978316485747322	0.0011507968766981571	0.0011411550810387198	0.040400660887554576	0.039907484950560304	-4.7074188421966645e-07	-3.081573445717911e-05	-4.6708825185903455e-07	-3.057655995017394e-05
28.604436660561465	0.0010232750823843712	0.0010161566132721334	0.0010626920124185675	0.001054821218482207	0.00108426396728458	0.0010759706997151529	0.0011064784321050025	0.001097742308998593	0.0011506836479028078	0.0011410431757666515	0.04038354220706354	0.03989057557770745	-4.5166578796062423e-07	-2.9744999574393693e-05	-4.481592103850081e-07	-2.951406943954571e-05
28.77679278089485	0.001023227555911058	0.0010161091376037843	0.0010626261939709874	0.0010547557896332096	0.001084187763711177	0.0010758950878498397	0.0011063912622014814	0.0010976559513620392	0.001150573850050729	0.0011409346668372492	0.04036668711394244	0.039873926568960265	-4.327066790797002e-07	-2.86679940233181e-05	-4.29346261125816e-07	-2.8445356983763936e-05
28.950187433556945	0.0010231822988764083	0.001016063920049855	0.0010625629954985037	0.001054692962917827	0.0010841143782447452	0.001075822272391096	0.001106307119018014	0.0010975725945535067	0.0011504675076485257	0.0011408295784622908	0.0403500999500947	0.03985754221315435	-4.138637184950521e-07	-2.7584671885211298e-05	-4.1064857155860557e-07	-2.737037703171019e-05
29.124626876227456	0.0010231393207148095	0.0010160209700505645	0.001062502430976211	0.0010546327522325493	0.0010840438274253624	0.0010757522697504374	0.001106226021793602	0.0010974922576292294	0.001150364645474791	0.0011407279351214206	0.04033378513969849	0.039841426880394194	-3.9513607180989216e-07	-2.6494986837266588e-05	-3.9206531381695553e-07	-2.6289083632113908e-05
29.30011740429177	0.0010230986308505312	0.00101598029703752	0.0010624445144528881	0.001054575171547507	0.0010839761279144919	0.0010756850964597955	0.0011061479899390915	0.0010974149598152983	0.0011502652885843241	0.0011406297615663011	0.040317747190878016	0.039825585023704486	-3.765229093046808e-07	-2.539889215014135e-05	-3.735956646639879e-07	-2.5201430429833138e-05
29.476665351068124	0.0010230602386960901	0.00101594191043212	0.0010623892600510744	0.0010545202349065577	0.001083911296496044	0.0010756207691725666	0.0011060730430392813	0.0010973407205097385	0.0011501694623124207	0.0011405350828248239	0.040301990697415295	0.039810021180718656	-3.58023405887687e-07	-2.4296340682655737e-05	-3.5523880546894926e-07	-2.4107370662107552e-05
29.654277088036206	0.0010230241536505736	0.0010159058196439212	0.0010623366819671493	0.0010544679564273725	0.0010838493500774636	0.0010755593046646893	0.0011060012008550812	0.0010972695592846372	0.0011500771922792702	0.001140443924205428	0.04028652034049855	0.03979473997541049	-3.396367410446813e-07	-2.31872848762138e-05	-3.369939221395564e-07	-2.3006857152091387e-05
29.832959025067048	0.0010229903850979074	0.0010158720340689505	0.0010622867944713938	0.001054418350301511	0.001083790305690821	0.0010755007198357278	0.001105932483325701	0.0010972014958883	0.0011499885043944331	0.001140356311301498	0.04027134089051203	0.039779746119857226	-3.213620988411041e-07	-2.207167675324917e-05	-3.188602051254659e-07	-2.1899842307271378e-05
30.0127176106544	0.0010229589424050616	0.0010158405630879544	0.0010622396119080303	0.0010543714307944714	0.0010837341804939072	0.0010754450317099575	0.00110586691057087	0.001097136550247439	0.0011499034248614046	0.0011402722699958455	0.040256457208867225	0.039765044416050825	-3.031986678574475e-07	-2.0949467910313935e-05	-3.0083684936709973e-07	-2.07862781134438e-05
30.193559332147448	0.0010229298349202155	0.00101581141606461	0.0010621951486952691	0.001054327212245747	0.0010836809917713608	0.0010753922574374799	0.001105804502893112	0.0010970747424694151	0.0011498219801822926	0.0011401918264653027	0.04024187424987501	0.039750639757747404	-2.851456411398154e-07	-1.9820609512638532e-05	-2.829230542383994e-07	-1.9666116128941313e-05
30.37549071598484	0.0010229030719708552	0.0010157846023436693	0.0010621534193253255	0.001054285709068857	0.001083630756935791	0.0010753424142953376	0.0011057452807800457	0.001097016092844504	0.0011497441971625787	0.001140115007185397	0.0402275970626618	0.039736537132358606	-2.672022162220414e-07	-1.86850522936044e-05	-2.651180235554995e-07	-1.8539307483161904e-05
30.55851832793038	0.0010228786628618078	0.001015760131249043	0.0010621144383644223	0.00105424693575136	0.00108358349352891	0.0010752955196886387	0.0011056892649067254	0.001096960621848204	0.0011496701029159743	0.0011400418389351224	0.04021363079313146	0.03972274162289075	-2.493675950272431e-07	-1.7542746545168297e-05	-2.4742096550733894e-07	-1.7405802868769582e-05
30.742648773309874	0.001022856616873235	0.00101573801208184	0.0010620782204527974	0.001054210906854873	0.0010835392192227017	0.00107525159115171	0.0011056364761380417	0.0010969083501435994	0.0011495997248694083	0.0011399723488018305	0.04019998068597054	0.03970925840992515	-2.3164098385958232e-07	-1.639364211528105e-05	-2.2983109262790513e-07	-1.6265552538308192e-05
30.92788869724955	0.0010228369432585369	0.0010157182541183252	0.0010620447803046684	0.0010541776370150506	0.0010834979518205706	0.0010752106463492411	0.0011055869355311365	0.0010968592985837427	0.0011495330907680802	0.0011399065641862004	0.040186652086702586	0.039696092773646705	-2.1402159338258092e-07	-1.523768840386297e-05	-2.123476217728154e-07	-1.511850629948297e-05
31.114244784915854	0.0010228196512422154	0.0010157008666078328	0.0010620141327082051	0.00105414714094157	0.0010834597092585312	0.0010751727030774612	0.0011055406643378876	0.0010968134882140999	0.001149470228680658	0.0011398445128073349	0.04017365044378988	0.0396832500959207	-1.9650863855710451e-07	-1.4074834356170296e-05	-1.9496977406727525e-07	-1.3964613509609425e-05
31.30172376175672	0.001022804750017653	0.0010156858587706018	0.0010619862925254702	0.0010541194334180864	0.0010834245096063904	0.0010751377792653123	0.001105497684007418	0.0010967709402750266	0.001149411167004562	0.0011397862227079548	0.040160981310784175	0.03967073586241738	-1.7910133862097943e-07	-1.290502845813224e-05	-1.7769677489046579e-07	-1.2803823071338982e-05
31.4903323937443	0.0010227922487448407	0.001015673239795551	0.0010619612746923556	0.0010540945293021804	0.0010833923710689625	0.0010751058929756487	0.0011054580161886677	0.001096731676204295	0.0011493559344713828	0.001139731722259709	0.04014865034852952	0.039658555664786245	-1.6179891705212987e-07	-1.1728218732076634e-05	-1.6052785382783888e-07	-1.1636083427329913e-05
31.68007748761912	0.0010227821565480162	0.0010156630188379796	0.0010619390942184861	0.0010540724435252797	0.001083363311987273	0.0010750770624064377	0.0011054216827329944	0.0010966957176396623	0.001149304560152396	0.001139681040168597	0.04013666332741667	0.03964671520288527	-1.4460060154125598e-07	-1.0544352730956774e-05	-1.434622446338206e-07	-1.0461342554390907e-05
31.870965891135747	0.001022774482513247	0.0010156552050172105	0.0010619197661871234	0.0010540531910925794	0.0010833373508398031	0.0010750513058919895	0.0011053887056968411	0.0010966630864214988	0.0011492570734642194	0.0011396342054805224	0.04012502612969135	0.03963522028705894	-1.2750562393155224e-07	-9.353377532606011e-06	-1.264991852066577e-07	-9.279547959512024e-06
32.063004493309954	0.0010227692356859282	0.0010156498074141357	0.0010619033057550345	0.0010540367870829172	0.001083314506243726	0.001075028641904179	0.0011053591073444371	0.0010966338045954394	0.001149213504174576	0.0011395912475869404	0.0401137447518181	0.03962407684047452	-1.1051322021523799e-07	-8.155239735352371e-06	-1.0963791755675897e-07	-8.090646674202562e-06
32.25620022466719	0.0010227664250682075	0.0010156468350687126	0.0010618897281523502	0.0010540232466486601	0.001083294796956171	0.0010750090890537045	0.0011053329101505575	0.001096607894415113	0.0011491738824081976	0.0011395521962306635	0.04010282530690025	0.03961329090151116	-9.36226304758779e-08	-6.949885451884574e-06	-9.287768775118402e-08	-6.8945852480517544e-06
32.45056005749291	0.0010227660596163308	0.0010156462969773666	0.001061879048682401	0.0010540125850155477	0.0010832782418754947	0.0010749926660913447	0.0011053101368033332	0.001096585378344903	0.001149138238652849	0.0011395170815117707	0.040092274027159806	0.03960286862621038	-7.683309887450418e-08	-5.7372603049499205e-06	-7.62177459114749e-08	-5.691309745342599e-06
32.64609100608406	0.0010227681482378999	0.0010156482020903153	0.0010618712827215268	0.0010540048174825243	0.0010832648600425663	0.0010749793919092334	0.0011052908102071074	0.0010965662790627633	0.0011491066037654918	0.0011394859338936566	0.04008209726647508	0.03959281629078224	-6.014387358846754e-08	-4.517309419804771e-06	-5.965734614773663e-08	-4.480765737724379e-06
32.84280012700226	0.0010227726997890615	0.0010156525593088184	0.0010618664457188783	0.0010539999594215536	0.0010832546706420769	0.001074969285542155	0.0011052749534853606	0.0010965506194630982	0.0011490790089785901	0.0011394587842092224	0.04007230150298154	0.03958314029417535	-4.355420679452368e-08	-3.289977419967949e-06	-4.319574653825417e-08	-3.2628982989668653e-06
33.040694519328454	0.0010227797230715895	0.0010156593774823329	0.0010618645531961775	0.0010539980262774023	0.0010832476930038495	0.0010749623661688477	0.0011052625899836735	0.0010965384226596807	0.0011490554859065495	0.0011394356636671946	0.040062893341737155	0.039573847160707366	-2.706335463977666e-08	-2.055208421836152e-06	-2.6832209106073673e-08	-2.0376520006026855e-06
33.239781324919136	0.0010227892268298922	0.0010156686654055835	0.001061865620747468	0.0010539990335674046	0.0010832439466041748	0.0010749586531133204	0.001105253743272759	0.0010965297119886366	0.001149036066552307	0.0011394166038585921	0.04005387951745033	0.03956494354276199	-1.067057718356565e-08	-8.12946027162198e-07	-1.0565999763057637e-08	-8.04970904433322e-07
33.44006772866406	0.0010228012197479232	0.0010156804318155485	0.001061869664038837	0.001054002996881207	0.0010832434510671606	0.0010749581658461955	0.0011052484371515492	0.0010965245110114872	0.001149020783314074	0.0011394016367633456	0.04004526689727736	0.03955643622355086	5.624861614678123e-09	4.3686668116382776e-07	5.603611711365447e-09	4.3520144243913705e-07
33.64156095874556	0.0010228157104459944	0.0010156946853883434	0.0010618766988081093	0.00105400993188048	0.0010832462261660904	0.0010749609239860524	0.0011052466956503403	0.0010965228435182422	0.001149009668992226	0.0011393907947570563	0.04003706248368808	0.03954833211994394	2.1823693937498417e-08	1.6942871457759079e-06	2.1677351701859804e-08	1.6829220133296463e-06
33.84426828689945	0.0010228327074774956	0.0010157114347360136	0.0010618867408645188	0.001054019854298612	0.0010832522918248061	0.0010749669473007991	0.0011052485430340015	0.001096524733530562	0.0011490027567963587	0.0011393841106179226	0.04002927341740223	0.039540638285370765	3.7926648154950476e-08	2.9593733416599655e-06	3.7655942808790394e-08	2.938248309186653e-06
34.04819702867729	0.0010228522193255103	0.0010157306884032299	0.0010618998060883517	0.0010540327799403715	0.0010832616681191035	0.0010749762557090536	0.0011052540038052464	0.0010965302053049775	0.0011490000803525042	0.0011393816175338204	0.040021906980399105	0.03953336191279382	5.3934448841514576e-08	4.232183780872312e-06	5.3540103863835425e-08	4.2012383633383e-06
34.25335454371064	0.001022874254399327	0.0010157524548638768	0.0010619159104305572	0.0010540487246815436	0.00108327437527814	0.001074988869281541	0.0011052631027079667	0.0010965392833361715	0.001149001673710512	0.0011393833491095458	0.040014970599004274	0.03952651033775448	6.984781681339258e-08	5.51277751947854e-06	6.933054996164506e-08	5.471950747792942e-06
34.45974823597649	0.001022898821030843	0.0010157767425175344	0.0010619350699123333	0.0010540677044685342	0.001083290433685864	0.0010750048082425068	0.001105275864730634	0.0010965519923603285	0.0011490075713516072	0.0011393893393742305	0.04000847184705123	0.03952009104150022	8.566746917881493e-08	6.801214164603442e-06	8.50279925144852e-08	6.750444580566617e-06
34.66738555406454	0.0010229259274708619	0.0010158035596858634	0.0010619573006246826	0.0010540897353179524	0.0010833098638824616	0.0010750240929711526	0.001105292315109772	0.0010965683573585523	0.001149017808196128	0.0011393996227889362	0.04000241844912362	0.03951411165418389	1.0139411936492884e-07	8.097553880592745e-06	1.0063313928216147e-07	8.036779532233362e-06
34.87627399144595	0.001022955581885272	0.0010158329146088647	0.0010619826187279362	0.0010541148333161566	0.0010833326865658185	0.001075046744003084	0.0011053124793334967	0.00109658840356035	0.0011490324196114423	0.0011394142342544193	0.03999681828387993	0.03950857995814878	1.1702847714295181e-07	9.401857394952806e-06	1.1614669438806541e-07	9.331015830837952e-06
35.086421086743854	0.0010229877923511061	0.0010158648154410276	0.0010620110404512368	0.0010541430146187637	0.0010833589225929955	0.0010750727820317714	0.0011053363831451243	0.0010966121564471843	0.0011490514414200517	0.001139433209119083	0.039991679387463966	0.03950350389129795	1.3257124867067233e-07	1.0714186005345017e-05	1.3156935836514463e-07	1.0633214269417657e-05
35.29783442400536	0.0010230225668524837	0.001015899270247362	0.0010620425820919994	0.0010541742954501352	0.0010833885929817278	0.001075102227910037	0.0011053640525468594	0.0010966396417561033	0.0011490749099078938	0.0011394565831871239	0.03998700995699947	0.03949889155054517	1.4802313652671067e-07	1.203460158649694e-05	1.4690182819666886e-07	1.1943436213135428e-05
35.51052163297529	0.0010230599132764247	0.0010159362869993041	0.0010620772600153292	0.0010542086921028215	0.0010834217189119376	0.0010751351026515538	0.0011053955138035543	0.0010966708854834397	0.0011491028618328418	0.0011394843927268663	0.03998281835417599	0.039494751195357454	1.633848397495502e-07	1.3363166597724074e-05	1.6214479734398546e-07	1.3261743605885723e-05
35.72449038937153	0.0010230998394085374	0.0010159758735704982	0.0010621150906534066	0.0010542462209369747	0.0010834583217272718	0.001075171427432366	0.0011054307934465516	0.0010967059138885927	0.0011491353344334108	0.00113951667447931	0.03997911310892902	0.039491091251389325	1.7865705387136444e-07	1.4699944089424655e-05	1.772989557820813e-07	1.4588198976983602e-05
35.93974841516195	0.0010231423529285676	0.001016018037732443	0.0010621560905048316	0.0010542868983797191	0.001083498422936648	0.0010752112235924228	0.0011054699182775985	0.0010967447534978797	0.0011491723654376742	0.0011395534656668696	0.03997590292321031	0.03948792031420888	1.9384047093883375e-07	1.6044997709185882e-05	1.92364990027772e-07	1.592286544765953e-05
36.15630347884324	0.0010231874614058131	0.001016062787150008	0.001062200276133927	0.0010543307409244882	0.0010835420442158253	0.0010752545126371347	0.0011055129153728488	0.0010967874311084758	0.0011492139930723985	0.0011395948040023398	0.03997319667486253	0.039485247153122564	2.0893577957255965e-07	1.7398391711359595e-05	2.0734358319087626e-07	1.7265806740274225e-05
36.374163395721176	0.0010232351722943996	0.0010161101293768087	0.0010622476641700103	0.001054377765130322	0.001083589207408999	0.0010753013162389522	0.0011055598120869525	0.0010968339737924358	0.0011492602560724072	0.0011396407276980812	0.03997100342158912	0.03948308071509813	2.2394366498484572e-07	1.8760190962696655e-05	2.222354149945989e-07	1.861708718345345e-05
36.59333602819267	0.0010232854929284004	0.0010161600718504333	0.001062298271306609	0.001054427987621115	0.001083639934530402	0.0010753516562389516	0.001105610636057221	0.001096884408900793	0.0011493111936901682	0.0011396912754754185	0.039969332405031185	0.03948143012879113	2.388648090191625e-07	2.0130460950035234e-05	2.3704116181065896e-07	1.997677172008161e-05
36.813829286029524	0.0010233384305168144	0.0010162126218875283	0.0010623521143006422	0.0010544814250848305	0.0010836942477659385	0.0010754055546484543	0.001105665415207893	0.0010969387640677574	0.0011493668457056253	0.0011397464865742914	0.039968193054952764	0.039480304708678964	2.536998901844084e-07	2.1509267788433206e-05	2.517614967048262e-07	2.1344925915905977e-05
37.03565112666392	0.0010233939921383804	0.001016267786678727	0.0010624092099715534	0.0010545380942726674	0.0010837521694748284	0.0010754630336506572	0.001105724177754486	0.001096997067214997	0.0011494272524362763	0.0011398064007631346	0.039967594993532925	0.03947971395930054	2.684495836930735e-07	2.2896678228634393e-05	2.6639708946337576e-07	2.2721615965864972e-05
37.25880955547555	0.0010234521847362356	0.0010163255732834181	0.0010624695752003948	0.0010545980119981762	0.00108381372219128	0.0010755241156022854	0.0011057869522082431	0.0010970593465560094	0.0011494924547474999	0.001139871058349007	0.03996754803977589	0.03947966757961086	2.831145615080771e-07	2.429275966611688e-05	2.8094860663211915e-07	2.410690870280341e-05
37.483312626080554	0.0010235130151124074	0.0010163859886243548	0.0010625332269288688	0.0010546611951363339	0.0010838789286261815	0.0010755888230352686	0.0011058537673806813	0.0010971256306005982	0.0011495624940631533	0.0011399405001879818	0.03996806221403475	0.03948017546745364	2.976954923527425e-07	2.5697580146866184e-05	2.954167115454612e-07	2.5500871604494657e-05
37.70916844062219	0.0010235764899221222	0.0010164490394820893	0.0010626001821583025	0.001054727660622562	0.001083947811668804	0.0010756571786584297	0.001105924652388228	0.0010971959481594342	0.0011496374123764216	0.0011400147676957934	0.03996914774266191	0.03948124772414865	3.1219304176197116e-07	2.7111208377145202e-05	3.0980206437150257e-07	2.690357280299427e-05
37.93638515006311	0.001023642615667955	0.0010165147324892423	0.0010626704579485928	0.001054797425451702	0.0010840203943885435	0.0010757292053592096	0.0011059996366569757	0.0010972703283487315	0.0011497172522609675	0.0011400939028587665	0.03997081506277684	0.03948289465920641	3.2660787212430986e-07	2.8533713731848653e-05	3.241053221445661e-07	2.8315081091773164e-05
38.164970954479706	0.0010237113986937762	0.0010165830741245795	0.0010627440714170732	0.0010548705066769249	0.001084096700036668	0.001075804926205395	0.0011060787499275267	0.0010973488005950128	0.0011498020568823464	0.0011401779482450116	0.039973074827169684	0.03948512679516939	3.409406427045021e-07	2.9965166262135856e-05	3.383271387903501e-07	2.9735465934210836e-05
38.39493410335793	0.0010237828451785263	0.0010166540707069154	0.0010628210397373428	0.0010549469214085972	0.0010841767520480992	0.0010758843644468848	0.0011061620222599616	0.0010974313946399946	0.0011498918700097367	0.0011402669470159256	0.039975937909334555	0.03948795487258409	3.551920096981319e-07	3.1405636705617024e-05	3.524681651901132e-07	3.116479747375389e-05
38.626282895891045	0.0010238569611297835	0.0010167277283888191	0.0010629013801380257	0.0010550266868130846	0.0010842605740432126	0.0010759675435174732	0.0011062494840389109	0.0010975181405455767	0.0011499867360279597	0.0011403609429379822	0.03997941540864105	0.039491389855108625	3.6936262624983826e-07	3.285519649334767e-05	3.665290491845774e-07	3.260314654005003e-05
38.859025681279114	0.001023933752377129	0.0010168040531501152	0.0010629851099014684	0.001055109820111491	0.0010843481898296554	0.0010760544870366466	0.001106341165978739	0.0010976090686989396	0.0011500866999498201	0.0011404599803948282	0.03998351865564664	0.03949544293476034	3.834531424893109e-07	3.4313917758932444e-05	3.8051043561382683e-07	3.4050584658246175e-05
39.09317085903034	0.0010240132245653089	0.0010168830507911895	0.001063072246362379	0.0010551963385783385	0.0010844396234041952	0.0010761452188114157	0.001106437099128854	0.001097704209817764	0.0011501918074287713	0.0011405641043997028	0.0399882592175553	0.03950012553730868	3.9746420559287274e-07	3.5781873349571836e-05	3.944129663866966e-07	3.550718406059028e-05
39.328726879264174	0.0010240953831471803	0.001016964726926084	0.0010631628069064033	0.001055286259540194	0.0010845348989545944	0.0010762397628381742	0.0011065373148791422	0.0010978035949555786	0.0011503021047719211	0.0011406733606081907	0.0399936489038282	0.03950544932781642	4.113964598003936e-07	3.725913683369497e-05	4.082372804903138e-07	3.697301769317596e-05
39.56570224301631	0.0010241802333764273	0.0010170490869753595	0.0010632568089686209	0.001055379600374207	0.0010846340408614994	0.0010763381433045638	0.0011066418449655162	0.0010979072555072098	0.0011504176389533728	0.0011407877953312985	0.039999699771948505	0.039511426216332746	4.2525054645562235e-07	3.87457825105908e-05	4.2198401402132255e-07	3.8448159225185075e-05
39.80410550254544	0.001024267780300053	0.0010171361361587478	0.0010633542700319817	0.0010554763785065987	0.0010847370737003647	0.001076440384591382	0.001106750721475605	0.001098015223214381	0.001150538457627932	0.0011409074555488968	0.04000642413334784	0.03951806836374871	4.3902710404044795e-07	4.024188541970619e-05	4.356538002370583e-07	3.993268305904629e-05
40.04394526164196	0.0010243580287506266	0.0010172258794875547	0.0010634552076256602	0.0010555766114110632	0.0010848440222433911	0.0010765465112745017	0.0011068639768545678	0.0010981275301714252	0.001150664609145176	0.0011410323889235107	0.040013834559498127	0.03952538818781439	4.5272676822563987e-07	4.174752135158166e-05	4.492472695932781e-07	4.142666434042708e-05
40.28523017593832	0.0010244509833382948	0.0010173183217568383	0.0010635596393233431	0.0010556803166071084	0.0010849549114615065	0.0010766565481268287	0.0011069816439110579	0.0010982442088311494	0.001150796142563916	0.0011411626438144963	0.040021943888177265	0.03953339836932567	4.663501719116142e-07	4.326276685834296e-05	4.627650497914318e-07	4.2930178969058375e-05
40.52796895322162	0.0010245466484425294	0.0010174134675373253	0.001063667582741434	0.0010557875116583115	0.0010850697665263595	0.0010767705201202792	0.0011071037558233214	0.0010983652920108296	0.001150933107667043	0.0011412982692925978	0.04003076522990761	0.03954211185848772	4.798979452462146e-07	4.478769926136161e-05	4.762077657908051e-07	4.444330360606208e-05
40.77217035374772	0.0010246450282036094	0.0010175113211670654	0.0010637790555371657	0.001055898214170489	0.0010851886128123392	0.0010768884524277752	0.0011072303461454344	0.0010984908128983417	0.0011510755549767782	0.0011414393151548926	0.040040311974580856	0.03955154188145518	4.933707156776213e-07	4.6322396663495136e-05	4.895760398601276e-07	4.59661156857194e-05
41.017843190557436	0.0010247461265138406	0.0010176118867428333	0.0010638940754066448	0.0010560124417897962	0.0010853114758986337	0.0010770103704252838	0.0011073614488137091	0.0010986208050584572	0.0011512235357703556	0.0011415858319401657	0.040050597798271234	0.03956170194706301	5.067691079998875e-07	4.786693796043906e-05	5.028704916270124e-07	4.749869342707269e-05
41.26499632979458	0.001024849947008487	0.0010177151681112415	0.0010640126600827968	0.00105613021220073	0.0010854383815713082	0.0010771362996938722	0.0011074970981532432	0.0010987553024392823	0.0011513771020961307	0.0011417378709446993	0.040061636670243005	0.03957260585374989	5.200937443832973e-07	4.9421402849636475e-05	5.160917381052781e-07	4.904111584272397e-05
41.51363869102594	0.00102495649305641	0.001017821168859571	0.0010641348273332195	0.0010562515431240447	0.0010855693558254104	0.0010772662660217937	0.0011076373288846312	0.0010988943393788516	0.001151536306790139	0.0011418954842385002	0.04007344286016129	0.03958426769667757	5.333452444099274e-07	5.098587184204639e-05	5.292403937365818e-07	5.059346275079757e-05
41.763779247563185	0.0010250657677504079	0.001017929892306308	0.0010642605949579454	0.0010563764523145779	0.00108570442486711	0.001077400295406605	0.0011077821761308457	0.001099037950611894	0.0011517012034931197	0.001142058724681992	0.040086030945510186	0.03959670187505935	5.465242251417347e-07	5.256042627541091e-05	5.423170704398593e-07	5.215581478651421e-05
42.0154270267867	0.001025177773897252	0.001018041341491375	0.0010643899807871093	0.001056504957558975	0.0010858436151158738	0.0010775384140573126	0.0011079316754242935	0.0010991861712767621	0.0011518718466680302	0.0011422276459431692	0.04009941581922706	0.039609923099703945	5.596313011305316e-07	5.414514832277617e-05	5.553223776369118e-07	5.372825341190546e-05
42.26859111047143	0.0010252925140073806	0.0010181555191660398	0.0010645230026784971	0.0010566370766733146	0.001085986953206649	0.0010776806483965406	0.001108085862714032	0.0010993390369225273	0.0011520482916180341	0.0011424023025152369	0.04011361269756005	0.03962394640077097	5.72667084466124e-07	5.574012100503789e-05	5.682569223009783e-07	5.531086092860904e-05
42.523280635114425	0.0010254099902842783	0.0010182724277825032	0.0010646596785150052	0.0010567728275006302	0.001086134465992103	0.001077827025062743	0.0011082447743731864	0.0010994965835162676	0.0011522305945050257	0.0011425827497347591	0.04012863712815661	0.03963878713576544	5.856321848383278e-07	5.734542820481914e-05	5.811213090053079e-07	5.690372048988701e-05
42.77950479226489	0.0010255302046135012	0.0010183920694831455	0.0010648000262019827	0.0010569122279083245	0.0010862861805448819	0.001077977570912437	0.0011084084472065482	0.00109965884745053	0.001152418812368675	0.0011427690438003252	0.040144504998389556	0.03965446099775832	5.985272095625563e-07	5.896115467707297e-05	5.939161399569869e-07	5.85069161123386e-05
43.03727282885567	0.0010256531585513475	0.0010185144460894235	0.0010649440636644589	0.0010570552957854717	0.0010864421241599024	0.0010781323130224735	0.0011085769184583662	0.00109982586555099	0.0011526130031460273	0.001142961241791755	0.04016123254393023	0.0396709840238568	6.113527636249227e-07	6.058738606171121e-05	6.066420150394394e-07	6.012053268805717e-05
43.29659404753705	0.0010257788533131538	0.0010186395590903994	0.0010650918088442498	0.0010572020490399972	0.0010866023243566777	0.0010782912786923343	0.0011087502258203402	0.0010999976750843002	0.0011528132256916654	0.001143159401689858	0.04017883635757759	0.03968837260392396	6.241094497329812e-07	6.222420889723246e-05	6.19299531864903e-07	6.174465599795287e-05
43.55747780701245	0.0010259072897612176	0.001018767409630905	0.0010652432796969483	0.0010573525055957494	0.0010867668088816811	0.001078454495446474	0.0011089284074398264	0.001100174313766156	0.0011530195397984739	0.0011433635823967776	0.04019733339835016	0.03970664348956018	6.367978683508545e-07	6.387171063251817e-05	6.318892858013167e-07	6.337937272313243e-05
43.81993352237618	0.0010260384683923062	0.0010188979984992958	0.0010653984941887712	0.0010575066833894231	0.0010869356057107325	0.0010786219910366747	0.0011091115019282428	0.0011003558197695482	0.0011532320062189931	0.0011435738437569154	0.040216741000850896	0.0397258138033532	6.494186177573476e-07	6.552997964215379e-05	6.444118700356383e-07	6.50247704601925e-05
44.08397066545326	0.0010261723893247835	0.0010190313261148345	0.0010655574702932978	0.0010576646003673856	0.0010871087430514416	0.0010787937934444679	0.0011092995483697257	0.0011005422317332681	0.001153450686687435	0.0011437902465785037	0.040237076884918496	0.039745901048409846	6.619722940849788e-07	6.71991052386689e-05	6.568678756124421e-07	6.668093773354311e-05
44.349598765141174	0.001026309052285277	0.0010191673925146203	0.0010657202259880382	0.0010578262744823292	0.0010872862493456596	0.001078969930883555	0.0011094925863299769	0.0011007335887705974	0.0011536756439423177	0.0011440128526557813	0.04025835916556595	0.03976692311817429	6.744594913620471e-07	6.887917768666485e-05	6.692578914759863e-07	6.834796400914667e-05
44.6168274077539	0.0010264484565949378	0.0010193061973401204	0.0010658867792508902	0.001057991723689818	0.0010874681532719956	0.0010791504318022993	0.001109690655865386	0.0011009299304782674	0.0011539069417498121	0.0011442417247918692	0.040280606363228104	0.03978889830654832	6.868808015755151e-07	7.057028821844114e-05	6.815825045244223e-07	7.002593970961701e-05
44.88566623736761	0.001026590601155218	0.0010194477398232245	0.0010660571480564202	0.00105816096594466	0.0010876544837483482	0.0010793353248862248	0.0011098937975323657	0.0011011312969456287	0.0011541446449277624	0.0011444769268223012	0.04030383741431622	0.03981184531831962	6.992368147005004e-07	7.227252904667969e-05	6.938422996410204e-07	7.171495622626534e-05
45.15612495616904	0.0010267354844331934	0.0010195920187718577	0.0010662313503720057	0.0010583340191971451	0.0010878452699344915	0.0010795246390605732	0.001110102052396964	0.0011013377287640877	0.001154388819370454	0.0011447185236392909	0.04032807168210611	0.039835783279912294	7.115281187605564e-07	7.398599338090395e-05	7.06037859764426e-07	7.341510593686373e-05
45.42821332480542	0.0010268831044463861	0.001019739032555099	0.0010664094041538095	0.001058510901389119	0.001088040541234689	0.0010797184034928944	0.0011103154620447232	0.0011015492670367933	0.0011546395320741235	0.0011449665812167213	0.04035332896795357	0.0398607317504684	7.237552998823164e-07	7.571077544327176e-05	7.18169765933762e-07	7.51264822200226e-05
45.701941162736816	0.0010270334587470936	0.0010198887790878154	0.001066591327342594	0.0010586916304498976	0.0010882403273003642	0.0010799166475956776	0.0011105340685908266	0.0011017659533885966	0.0011548968511632637	0.0011452211666359154	0.04037962952286739	0.03988671073327692	7.359189423423312e-07	7.744697048348015e-05	7.302385973250586e-07	7.684917946940151e-05
45.97731834859046	0.0010271865444061719	0.0010200412558147621	0.0010667771378593477	0.0010588762242919995	0.001088444658032792	0.0010801194010290167	0.001110757914690506	0.00110198782997627	0.0011551608459177188	0.0011454823481121764	0.04040699405943825	0.03991374068755603	7.480196286069676e-07	7.919467479433617e-05	7.422449313087155e-07	7.858329311019596e-05
46.25435482051728	0.0010273423579962963	0.001020196459694166	0.0010669668536007484	0.0010590647008067169	0.0010886535635858496	0.001080326693703328	0.0011109870435497562	0.0011022149394990313	0.0011554315868006427	0.0011457501950221751	0.04043544376414142	0.03994184254060843	7.600579394093868e-07	8.095398573018664e-05	7.54189343512169e-07	8.032891961634592e-05
46.533060576550575	0.0010275008955746407	0.0010203543871807436	0.001067160492434424	0.0010592570778594909	0.001088867074368805	0.0010805385557821048	0.0011112214989363433	0.0011024473252093476	0.0011557091454873106	0.0011460247779321723	0.040465000310033916	0.03997103770035788	7.720344537874915e-07	8.272500172265551e-05	7.660724078615254e-07	8.208615652657847e-05
46.813445674966815	0.001027662152664983	0.0010205150342081511	0.0010673580721940307	0.001059453373285103	0.0010890852210491502	0.0010807550176847184	0.0011114613251911288	0.0011026850309240536	0.0011559935948948494	0.0011463061686271384	0.04049568586984591	0.04000134806828376	7.83949749143557e-07	8.45078222982687e-05	7.778946966409753e-07	8.385510246150529e-05
47.09552023464871	0.0010278261242391983	0.0010206783961708341	0.001067559610674118	0.001059653604882664	0.0010893080345554804	0.0010809761100892623	0.001111706567239711	0.0011029281010357826	0.0011562850092128945	0.001146594440140782	0.04052752312949586	0.04003279605276865	7.958044012997424e-07	8.630254809652294e-05	7.896567805441845e-07	8.56358571410809e-05
47.37929443545016	0.0010279928046981247	0.0010208444679052611	0.0010677651256247912	0.0010598577904103955	0.0010895355460804222	0.0010812018639354446	0.001111957270604407	0.0011031765805247253	0.001156583463935228	0.001146889666786534	0.04056053530203389	0.04006540458287276	8.075989845581551e-07	8.810928088795467e-05	8.013592287367446e-07	8.742852140292134e-05
47.66477851856398	0.0010281621878517758	0.0010210132436705205	0.0010679746347461488	0.001060065947580203	0.0010897677870836079	0.001081432310427528	0.0011122134814165769	0.001103430514970729	0.0011568890358924229	0.001147191924189525	0.04059474614203659	0.04009919712254803	8.193340717650363e-07	8.992812359401303e-05	8.130026089123339e-07	8.923319722109468e-05
47.951982786891236	0.0010283342668988824	0.001021184717128248	0.0010681881556825006	0.0010602780940520196	0.001090004789294706	0.001081667481037319	0.001112475246429313	0.0011036899505657515	0.0011572018032855427	0.0011475012893195824	0.04063017996046484	0.0401341976853181	8.31010234363886e-07	9.175918030521202e-05	8.245874873508315e-07	9.104998772455075e-05
48.24091760541319	0.0010285090344057223	0.0010213588813218664	0.0010684057060163393	0.0010604942474279208	0.0010902465847164914	0.0010819074075072053	0.0011127426130304935	0.001103954934126675	0.001157521845720922	0.0011478178405252973	0.04066686164000558	0.04017043084942995	8.426280424596484e-07	9.360255630161407e-05	8.36114428982718e-07	9.287899721727166e-05
48.53159340156531	0.0010286864822842336	0.0010215357286551155	0.0010686273032620758	0.0010607144252459994	0.0010904932056279818	0.0010821521218532496	0.0011130156292562313	0.0011042255131085044	0.001157849244246086	0.0011481416575691993	0.04070481665091498	0.040207921773502325	8.541880648883175e-07	9.545835807348024e-05	8.475839974504424e-07	9.472033119808931e-05
48.82402066561362	0.0010288666017693633	0.00102171525086983	0.0010688529648595119	0.0010609386449739848	0.001090744684587616	0.0010824016563683301	0.0011132943438047157	0.0011045017356179508	0.00115818408138684	0.0011484728216640757	0.040744071067379144	0.040246696212687554	8.656908692713638e-07	9.732669334158728e-05	8.589967551652332e-07	9.657409638069714e-05
49.11820995103327	0.0010290493833956384	0.0010218974390229594	0.0010690827081670502	0.0010611669240026083	0.001091001054436497	0.0010826560436253397	0.001113578806050475	0.0011047836504274279	0.0011585264411855829	0.0011488114155104902	0.04078465158441752	0.040286780535364074	8.771370220974836e-07	9.920767107998718e-05	8.703532633860291e-07	9.844040071599336e-05
49.41417187488941	0.0010292348169729211	0.0010220822834627803	0.0010693165504546283	0.001061399279638692	0.001091262348301688	0.0010829153164804426	0.0011138690660590677	0.0011050713069894705	0.0011588764092408887	0.001149157523335542	0.04082658553534412	0.040328201740387225	8.885270887789773e-07	0.00010110140153712921	8.816540822752066e-07	0.0001003193534131197
49.71191711822035	0.001029422891561319	0.0010222697738042834	0.0010695545088963633	0.001061635729097957	0.001091528599599566	0.0010831795080763825	0.0011141651746022203	0.0011053647554515856	0.0011592340727484048	0.0011495112309329125	0.040869900909809166	0.040370987474908	8.998616337285107e-07	0.00010300799625931334	8.928997709772932e-07	0.00010221106496238752
50.01145642642306	0.0010296135954452224	0.001022459898903701	0.0010697966005628996	0.0010618762894975434	0.001091799842039241	0.0010834486518458604	0.001114467183173433	0.0011056640466715673	0.0011595995205431265	0.0011498726257042566	0.04091462637244821	0.040415166052791926	9.111412204391295e-07	0.00010492756811500414	9.040908876890071e-07	0.00010411564715875898
50.3128006096408	0.0010298069161064297	0.0010226526468321373	0.0010700428424134454	0.001062120977848215	0.001092076109626035	0.001083722781514963	0.0011147751440040668	0.0011059692322332767	0.0011599728431430927	0.0011502417967019856	0.04096079128215644	0.04046076647365947	9.223664115415049e-07	0.00010686023131717404	9.152279897210562e-07	0.000106033213123774
50.61596054315354	0.0010300028401963228	0.0010228480048482711	0.001070293251287479	0.001062369811046255	0.0010923574366650196	0.0010840019311066584	0.0011150891100799216	0.0011062803644629113	0.0011603541327945594	0.0011506188346734989	0.04100842571201316	0.040507818442563126	9.335377688995602e-07	0.00010880610145055924	9.263116335887778e-07	0.00010796387733258417
50.9209471677702	0.0010302013535070742	0.0010230459593701005	0.0010705478438961331	0.001062622805865029	0.0010926438577646357	0.001084286134944362	0.0011154091351583538	0.0011065974964457937	0.0011607434835187317	0.001151003832106931	0.04105756046988569	0.04055635239034127	9.446558536909191e-07	0.00011076529549713943	9.373423750906346e-07	0.00010990775563862742
51.22777149022361	0.0010304024409418242	0.0010232464959456786	0.0010708066368132132	0.0010628799789462054	0.0010929354078403645	0.0010845754276555626	0.0011157352737859165	0.0011069206820436793	0.0011611409911600817	0.0011513968832784617	0.04110822711973635	0.04060639949466035	9.557212264604646e-07	0.00011273793186003522	9.483207693676294e-07	0.00011186496529760892
51.53644458356769	0.001030606086483796	0.0010234495992228105	0.001071069646465855	0.0010631413467906078	0.0010932321221184718	0.001084869844175514	0.0011160675813165625	0.0011072499759126116	0.0011615467534363414	0.0011517980843012542	0.041160458003658154	0.04065799170178404	9.667344472383006e-07	0.00011472413039423368	9.5924737100587e-07	0.00011383562499672761
51.84697758757708	0.0010308122731643276	0.001023655252917677	0.0010713368891248122	0.0010634069257487138	0.00109353403613984	0.0010851694197510124	0.001116406113930444	0.0011075854335213617	0.0011619608699902433	0.0011522075331761093	0.04121428626467407	0.040711161749088426	9.77696075623452e-07	0.0001167240124347324	9.70122734125908e-07	0.00011581985488262614
52.15938170914916	0.0010310209830297458	0.0010238634397823291	0.0010716083808943358	0.0010636767320107504	0.0010938411857638589	0.0010854741899442345	0.001116750928653306	0.0011079271111704525	0.0011623834424430604	0.0011526253298438742	0.04126974587032582	0.04076594318836403	9.886066708545554e-07	0.00011873770082365676	9.809474124503927e-07	0.00011781777658806392
52.47366822270851	0.001031232197107057	0.0010240741415710154	0.0010718841377016502	0.0010639507815963897	0.0010941536071723983	0.0010857841906366538	0.0011171020833765123	0.0011082750660117964	0.0011628145744500289	0.0011530515762396977	0.04132687163708036	0.04082237040992186	9.994667919171942e-07	0.0001207653199418457	9.917219594105398e-07	0.0001198295132628091
52.789848470613855	0.0010314458953684048	0.0010242873390052993	0.0010721641752859956	0.0010642290903440281	0.001094471336873865	0.0010860994580330404	0.0011174596368777301	0.0011086293560689869	0.0011632543717577405	0.0011534863763492074	0.04138569925559845	0.040880478667551304	1.0102769976373573e-06	0.00012280699573985476	1.0024469282343858e-06	0.00012185518960408648
53.107933863567155	0.001031662056694242	0.0010245030117379149	0.0010724485091872268	0.0010645116738996205	0.0010947944117073365	0.0010864200286655348	0.0011178236488422946	0.001108990040258245	0.0011637029422635707	0.0011539298362666821	0.04144626531688723	0.04094030410435085	1.0210378467909436e-06	0.00012486285577134604	1.0131228720523886e-06	0.00012389493188855183
53.42793588102576	0.0010318806588351765	0.0010247211383153146	0.001072737154733954	0.0010647985477050712	0.0010951228688467918	0.0010867459393978172	0.0011181941798852884	0.0011093571784100767	0.0011641603960772502	0.0011543820642553153	0.04150860733937779	0.0410018837794748	1.0317498981920158e-06	0.000126933029224785	1.0237503439865497e-06	0.00012594886800407212
53.74986607161648	0.0010321016783724133	0.0010249416961388446	0.001073030127031181	0.0010650897269861286	0.0010954567458054116	0.0010870772274293437	0.0011185712915743465	0.001109730831291631	0.0011646268455846342	0.0011548431708096308	0.04157276379696985	0.04106525569583225	1.042413710807509e-06	0.00012901764695877338	1.0343298972603516e-06	0.00012801712748397587
54.073736053552395	0.0010323250906767744	0.0010251646614245183	0.001073327440947463	0.0010653852267398115	0.0010957960804399926	0.0010874139302996975	0.0011189550464532493	0.0011101110606298375	0.0011651024055138114	0.0011553132687201874	0.04163877414807462	0.04113045882877311	1.0530298438669525e-06	0.0001311168415376318	1.0448620853082628e-06	0.0001300998415420529
54.399557515052166	0.0010325508698661964	0.0010253900091612947	0.0010736291111015145	0.001065685061721292	0.0010961409109554333	0.0010877560858930054	0.0011193455080662918	0.0011104979291352995	0.0011655871930035988	0.0011557924731406142	0.04170667886570296	0.04119753315580666	1.0635988569841163e-06	0.0001332307472692862	1.0553474618882775e-06	0.00013219714310905295
54.727342214761876	0.0010327789887616926	0.0010256177130678475	0.001073935151848297	0.0010659892464302697	0.0010964912759093468	0.0010881037324424808	0.001119742740983516	0.0011108915005270332	0.001166081327674584	0.0011562809016571359	0.04177651946863845	0.04126651968739303	1.0741213102706364e-06	0.00013535950024318177	1.0657865811977089e-06	0.00013430916687018346
55.057101982179326	0.0010330094188416633	0.0010258477455477146	0.0010742455772645063	0.001066297795096758	0.0010968472142167437	0.0010884569085350354	0.0011201468108267805	0.0011112918395580265	0.0011665849317027584	0.001156778674360635	0.041848338553744875	0.04133746049885096	1.084597764458746e-06	0.00013750323836955736	1.0761799979928845e-06	0.0001364360493036343
55.38884871808102	0.0010332421301945426	0.0010260800776428062	0.0010745604011334947	0.0010666107216663124	0.0010972087651548498	0.001088815653116023	0.0011205577842967641	0.0011116990120417123	0.001167098129895919	0.0011572859139214193	0.04192217982944914	0.04141039876343086	1.0950287810363672e-06	0.0001396621014215782	1.0865282677168658e-06	0.00013857792872140617
55.722594394951685	0.0010334770914696618	0.0010263146789851697	0.0010748796369295462	0.0010669280397846272	0.0010975759683680099	0.0010891800054940648	0.001120975729200885	0.0011121130848793404	0.0011676210497729034	0.0011578027456667598	0.0419980881504533	0.04148537878660081	1.1054149223737458e-06	0.0001418362310774135	1.0968319466234805e-06	0.00014073494531025021
56.058351057416104	0.0010337142698263026	0.0010265515177469652	0.001075203297801527	0.001067249762781516	0.001097948863872723	0.0010895500053460059	0.0011214007144822252	0.0011125341260883278	0.0011681538216458294	0.0011583292976613628	0.042076109553726454	0.04156244604159394	1.1157567518726378e-06	0.00014402577096575553	1.1070915919260751e-06	0.0001429072411766319
56.39613082267415	0.0010339536308808343	0.0010267905605885665	0.0010755313965558513	0.001067575903654222	0.0010983274920627862	0.001089925692721977	0.001121832810249468	0.0011129622048316075	0.0011686965787054335	0.0011588657007908798	0.042156291295829415	0.04164164720627683	1.1260548341037856e-06	0.00014623086671108898	1.1173077619248007e-06	0.00014509496039047387
56.7359458809379	0.0010341951386518662	0.0010270317726047053	0.0010758639456387438	0.0010679064750500381	0.0010987118937145644	0.0010903071080505767	0.0011222720878079052	0.0011133973914480187	0.0011692494571096724	0.0011594120888485965	0.042238681891631366	0.04172303020138645	1.1363097349660796e-06	0.00014845166598292936	1.1274810161690258e-06	0.00014729824903353395
57.07780849587155	0.001034438755503342	0.0010272751172686002	0.0010762009571177805	0.0010682414892482165	0.0010991021099923909	0.001090694292144188	0.0011227186196915676	0.0011138397574838022	0.0011698125960757227	0.001159968598625456	0.04232333115447222	0.04180664423020344	1.1465220218324912e-06	0.00015068831854384013	1.1376119155928621e-06	0.0001495172552461732
57.42173100503407	0.0010346844420854675	0.001027520556373945	0.0010765424426626448	0.001068580958141109	0.001099498182454089	0.0010910872862044028	0.0011231724796965012	0.0011142893757252101	0.0011703861379755173	0.001160535370003529	0.042410290237840875	0.041892539819713595	1.1566922637267982e-06	0.000152940976303223	1.1477010226886367e-06	0.00015175212927961979
57.7677258203244	0.001034932157273418	0.0010277680499747273	0.0010768884135251122	0.0010689248932145513	0.0010999001530566522	0.001091486131827612	0.0011236337429152837	0.001114746320232337	0.0011709702284350202	0.0011611125460531438	0.0424996116786283	0.04198076886333048	1.1668210314877327e-06	0.00015520979337052543	1.1577489016701727e-06	0.0001540030235483436
58.115805428429454	0.0010351818581036845	0.0010280175563227164	0.001077238880518176	0.0010692733055274017	0.001100308064162044	0.0010918908710107033	0.0011241024857727784	0.0011152106663741583	0.0011715650164373474	0.001161700273133778	0.0425913494420238	0.04207138466524121	1.1769088979522117e-06	0.00015749492611183413	1.1677561186404072e-06	0.0001562700926841798
58.465982391274686	0.0010354334997080149	0.00102826903180259	0.0010775938539943299	0.0010696262056902521	0.0011007219585431735	0.0010923015461569336	0.0011245787860632438	0.001115682490864892	0.0011721706544299785	0.001162298700998939	0.04268555896813341	0.04216444198644647	1.1869564381465896e-06	0.00015979653320918885	1.1777232417924024e-06	0.0001585534935961419
58.818269346477535	0.0010356870352447951	0.0010285224308645507	0.001077953343822926	0.0010699836038432357	0.0011011418793900037	0.001092718200081939	0.0011250627229887988	0.0011161618718016997	0.0011727872984361825	0.0011629079829051812	0.042782297220381654	0.042259997092572714	1.1969642294568789e-06	0.00016211477571873023	1.1876508415680723e-06	0.00016085338552571105
59.172679007803275	0.0010359424158277945	0.0010287777059543408	0.0010783173593665878	0.001070345509632899	0.0011015678703158308	0.001093140876019895	0.0011255543771993392	0.0011166488887037927	0.0011734151081708916	0.0011635282757254505	0.042881622735790305	0.042358107803528	1.2069328518720442e-06	0.00016444981713892304	1.1975394908784933e-06	0.0001631699301120615
59.52922416562417	0.001036199590452172	0.0010290348074405698	0.0010786859094566574	0.0010707119321881286	0.001101999975363751	0.0010935696176298678	0.0011260538308339875	0.0011171436225530427	0.0011740542471612376	0.0011641597400669987	0.042983595677209316	0.042458833545089836	1.2168628881713533e-06	0.00016680182347428296	1.2073897653151061e-06	0.00016550329145731402
59.887917687380885	0.0010364585059175792	0.0010292936835391917	0.0010790590023675765	0.001071082880095038	0.001102438239013268	0.0010940044690023148	0.001126561167564077	0.0011176461558361093	0.0011747048828719135	0.0011648025403940172	0.04308827788758235	0.042562235402507156	1.226754924147505e-06	0.0001691709633045435	1.217202243348342e-06	0.00016785363619212235
60.24877251804685	0.0010367191067482977	0.0010295542802350598	0.0010794366457902232	0.001071458361370817	0.0011028827061871239	0.0010944454746657781	0.0011270764726378274	0.001118156572588198	0.0011753671868356631	0.0011654568451552687	0.04319573294634765	0.042668376176201665	1.2366095488588157e-06	0.00017155740785948503	1.2269775065698336e-06	0.00017022113354775437
60.6118016805955	0.0010369813351102316	0.0010298165412003918	0.0010798188468041034	0.001071838383436463	0.0011033334222582962	0.00109489267959376	0.0011275998329267208	0.0011186749584384994	0.0011760413347890743	0.0011661228269169142	0.043306026228064065	0.04277732043967475	1.2464273548503952e-06	0.00017396133109184864	1.2367161399196632e-06	0.0001726059554290893
60.97701827647021	0.0010372451307246503	0.0010300804077100411	0.0010802056118483735	0.0010722229530883665	0.0011037904330572091	0.0010953461292117991	0.0011281313369736902	0.0011192014006573979	0.001176727506813967	0.0011668006625008014	0.04341922496336103	0.04288913459970558	1.2562089384347396e-06	0.0001763829097594649	1.2464187319474393e-06	0.00017500827649291617
61.34443548605718	0.0010375104307785322	0.0010303458185534275	0.001080596946691642	0.0010726120764686902	0.0011042537848791592	0.0010958058694047535	0.0011286710750432031	0.0011197359882055321	0.0011774258874846357	0.0011674905331284806	0.043535398302322274	0.04300388695895542	1.2659548999419644e-06	0.00017882232350577287	1.2560858750601447e-06	0.00017742827422720375
61.71406656916102	0.0010377771698313507	0.0010306127099429642	0.0010809928564004723	0.001073005759034479	0.0011047235244919463	0.0010962719465242906	0.0011292191391733062	0.0011202788117847765	0.0011781366660212113	0.0011681926245711918	0.04365461738041005	0.04312164778107817	1.2756658440134065e-06	0.00018127975494830473	1.2657181658103176e-06	0.00017986612903742039
62.085924865483435	0.0010380452797181762	0.0010308810154188686	0.0010813933453065673	0.0010734040055254731	0.001105199699143762	0.001096744407396621	0.0011297756232297625	0.0011208299638912728	0.0011788600364494722	0.0011689071273061622	0.043776955387047796	0.04324248935846075	1.2853423798991296e-06	0.00018375538976930783	1.2753162051749086e-06	0.000182322024333742
62.46002379510434	0.0010383146894488919	0.0010311506657501462	0.0010817984169725291	0.0010738068199305176	0.0011056823565712924	0.0010972232993304422	0.0011303406229623344	0.0011213895388705525	0.0011795961977673747	0.001169634236679464	0.043902487636986474	0.04336648608270647	1.2949851217560794e-06	0.00018624941680953078	1.2848805988545202e-06	0.0001847961466234227
62.83637685896657	0.001038585325103391	0.0010314215888316289	0.0010822080741561713	0.00107421420545256	0.0011061715450080966	0.0010977086701251565	0.001130914236063352	0.0011219576329749058	0.001180345354118673	0.001170374153075803	0.04403129164457419	0.04349371451798991	1.304594688993294e-06	0.00018876202817044718	1.2944119576045222e-06	0.00018728868560974332
63.21499763936286	0.0010388571097225568	0.0010316937095768584	0.0010826223187732917	0.0010746261644721219	0.0011066673131932422	0.0010982005680793296	0.0011314965622286565	0.0011225343444230677	0.0011811077149739546	0.001171127082095551	0.04416344720107454	0.0436242534774259	1.3141717066049701e-06	0.00019129341931736765	1.3039108975564095e-06	0.00018979983429232017
63.59589980042612	0.0010391299631948422	0.0010319669498066496	0.001083041151858844	0.0010750426985092125	0.0011071697103802228	0.001098699041999432	0.0011320877032210371	0.0011231197734623455	0.0011818834953194626	0.0011718932347393862	0.0442990364551697	0.04375818410257415	1.3237168055343224e-06	0.00019384378918999023	1.3133780405671317e-06	0.00019232978907401943
63.979097088622495	0.0010394038021382568	0.001032241228133128	0.0010834645735264357	0.0010754638081835795	0.0011076787863461696	0.0010992041412088555	0.0011326877629362847	0.001123714022433302	0.0011826729158540981	0.0011726728276009223	0.04443814399679758	0.04389558994624878	1.3332306230543541e-06	0.00019641334031766933	1.3228140146020334e-06	0.00019487874987486609
64.36460333324754	0.0010396785397775532	0.001032516459839062	0.0010838925829260698	0.0010758894931732607	0.0011081945914013702	0.0010997159155572496	0.0011332968474719862	0.001124317195837133	0.0011834762031950083	0.0011734660830677412	0.044580856944485	0.04403655705876824	1.3427138031703138e-06	0.00019900227894115163	1.3322194541162766e-06	0.00019744692024928345
64.75243244692527	0.0010399540858164029	0.0010327925567522433	0.0010843251782000575	0.0010763197521713099	0.001108717176399116	0.0011002344154301491	0.0011339150651991999	0.001124929400405845	0.0011842935900922005	0.0011742732295312176	0.04472726503633692	0.044181174077826485	1.3521669970418832e-06	0.00020161081513983548	1.341595000455345e-06	0.00020003450750846752
65.14259842611021	0.001040230346304326	0.0010330694271147287	0.0010847623564370086	0.0010767545828406528	0.001109246592745885	0.0011007596917589496	0.0011345425268371465	0.0011255507451753948	0.0011851253156526314	0.001175094501605622	0.04487746072485973	0.04432953232214438	1.3615908634259655e-06	0.00020423916296588573	1.3509413022989164e-06	0.00020264172285328064
65.53511535159264	0.0010405072234981503	0.001033346975446689	0.001085204113623812	0.001077193981766964	0.0011097828924118889	0.0011012917960312276	0.0011351793455310704	0.0011261813415619276	0.0011859716255742646	0.0011759301403569526	0.045031539275801384	0.0444817258890891	1.3709860691450606e-06	0.0002068875405855375	1.3602590161114567e-06	0.0002052687815102261
65.92999738900669	0.0010407846157177425	0.0010336251024046247	0.0010856504445955178	0.001077637944409477	0.0011103261279419927	0.0011018307803014266	0.0011358256369334286	0.00112682130344127	0.0011868327723906036	0.0011767803935419986	0.045189598871199464	0.044637851756453864	1.3803532895890341e-06	0.00020955617042855978	1.3695488066229559e-06	0.0002079159028767208
66.32725878934137	0.0010410624171957594	0.0010339037046337032	0.0010861013429830165	0.0010780864650496368	0.0011108763524670419	0.0011023766972019344	0.0011364815192885793	0.0011274707472318428	0.0011877090157262511	0.0011776455158581777	0.04535174071684775	0.04479800988859228	1.3896932092242586e-06	0.00021224527934288195	1.3788113473272266e-06	0.00021058331067158598
66.72691388945532	0.0010413405179211278	0.0010341826746139216	0.001086556801158404	0.0010785395367374736	0.0011114336197155903	0.0011029295999545551	0.0011371471135211287	0.0011281297919811576	0.0011886006225640493	0.0011785257692046819	0.04551806915438687	0.044962303347128696	1.3990065221573984e-06	0.00021495509876223728	1.3880473210263911e-06	0.0002132712330978892
67.12897711259382	0.0010416188034760045	0.0010344619004998578	0.001087016810177955	0.0010789971512356257	0.0011119979840260997	0.0011034895423824359	0.0011378225433281628	0.0011287985594561067	0.0011895078675244464	0.0011794214229555702	0.045688691778253535	0.04513083840646072	1.4082939327171931e-06	0.00021768586487969088	1.3972574203968344e-06	0.00021597990301142067
67.53346296890952	0.0010418971548658632	0.0010347412659536563	0.0010874813597225397	0.0010794592989608533	0.001112569500359575	0.0011040565789224178	0.0011385079352755057	0.0011294771742371985	0.0011904310331576884	0.0011803327542453772	0.045863719557721595	0.04530372467429493	1.417556156048383e-06	0.00022043781882910563	1.4064423485646987e-06	0.000218709558097413
67.94038605598601	0.001042175448342434	0.0010350206499709867	0.0010879504380354068	0.001079925968922962	0.00111314822431271	0.0011046307646378846	0.0011392034188982658	0.0011301657638169778	0.0011913704102495504	0.0011812600482679556	0.04604326696429311	0.04548107521745977	1.4267939187947564e-06	0.00022321120688320595	1.4156028197646452e-06	0.00022146044106205465
68.3497610593647	0.0010424535552191545	0.0010352999266996258	0.0010884240318571924	0.0010803971486609977	0.0011137342121315555	0.001105212155232114	0.0011399091268058685	0.00113086445870284	0.0011923262981413298	0.0011822035985892398	0.046227452104698925	0.045663006693265354	1.4360079597650673e-06	0.00022600628065636008	1.4247395599864716e-06	0.00022423279982980437
68.7616027530747	0.0010427313416787615	0.0010355789652503142	0.0010889021263580045	0.001080872824176571	0.0011143275207257243	0.0011058008070621548	0.001140625194791799	0.0011315733925244488	0.0011932990050648432	0.001183163707474665	0.046416396859793055	0.04584963948667834	1.4451990306640038e-06	0.00022882329732137885	1.433853307687867e-06	0.00022702688775452784
69.17592600016614	0.0010430086685726913	0.001035857629499545	0.0010893847050664725	0.0010813529798641961	0.0011149282076831904	0.00110639677715328	0.001141351761948334	0.0011322927021460336	0.0011942888484932793	0.0011841406862320655	0.04661022702963846	0.04604109785361414	1.4543678968684769e-06	0.00023166251983994246	1.4429448145401261e-06	0.00022984296384198633
69.59274575324658	0.0010432853912118747	0.0010361357778838878	0.001089871749795587	0.0010818375984384724	0.0011155363312856951	0.001107000123214026	0.0011420889707864925	0.0011330225277837883	0.0011952961555087344	0.001185134855570866	0.046809072485091814	0.04623751007064691	1.463515338241423e-06	0.00023452421720498995	1.452014846216581e-06	0.00023268129298553708
70.01207705502031	0.001043561359148546	0.001036413263185464	0.0010903632405651947	0.0010823266608579799	0.0011161519505248124	0.0011076109036518734	0.0011428369673615177	0.0011337630131286764	0.001196321263187381	0.0011861465459784845	0.047013067326227294	0.0464390085914712	1.4726421499933109e-06	0.00023740866469684763	1.4610641832393627e-06	0.00023554214621629432
70.43393503883172	0.0010438364159486167	0.0010366899323081466	0.0010908591555209642	0.0010828201462457128	0.0011167751251186914	0.0011082291775895941	0.001143595901404148	0.0011345143054749102	0.0011973645190032094	0.0011871760981148843	0.04722235004793731	0.046645730210453935	1.48174914359981e-06	0.00024031614415651048	1.4700936218552205e-06	0.0002384258009661966
70.85833492921113	0.0010441103989541946	0.0010369656260440418	0.0010913594708496746	0.0010833180318058806	0.0011174059155295466	0.0011088550048823035	0.0011443659264580338	0.0011352765558544165	0.0011984262812514144	0.001188223863226283	0.047437063713090366	0.04685781623364802	1.4908371477836448e-06	0.000243246944274772	1.4791039749850656e-06	0.00024133254134878213
71.2852920424243	0.0010443831390357574	0.0010372401788298032	0.0010918641606906272	0.0010838202927369116	0.0011180443829819104	0.0011094884461352722	0.001145147200023598	0.0011360499191776202	0.0011995069194925	0.0011892902035791017	0.047657356133627565	0.04707541265764614	1.499907009535912e-06	0.0002462013608976188	1.488096073228376e-06	0.00024426265845717277
71.71482178702524	0.0010446544603335008	0.0010375134184922815	0.001092373197042992	0.0010843269021404583	0.0011186905894817157	0.001110129562722534	0.0011459398837087133	0.0011368345543808867	0.0012006068150182815	0.0011903754929152937	0.0478833800600205	0.04729867035668893	1.5089595952174142e-06	0.0002491796973514149	1.4970707659140055e-06	0.0002472164506777119
72.14693966441222	0.0010449241799873315	0.0010377851659829932	0.0010928865496688952	0.0010848378309262021	0.001119344597836246	0.0011107784168063336	0.0011467441433865627	0.0011376306245809808	0.0012017263613410291	0.0011914801169302478	0.048115293379516165	0.047527745278456573	1.5179957917207075e-06	0.00025218226478818107	1.50602892223556e-06	0.00025019422402605684
72.58166126938723	0.0010451921078549744	0.001038055235100895	0.0010934041859920291	0.001085353047712275	0.0011200064716750196	0.0011114350713574885	0.00114756014936109	0.0011384382972369578	0.0012028659647070805	0.0011926044737745947	0.04835325932364325	0.04776279864899835	1.527016507705441e-06	0.00025520938255185754	1.514971432451176e-06	0.0002531962925031439
73.01900229071879	0.0010454580462176033	0.0010383234322028693	0.0010939260709915606	0.0010858725187210426	0.0011206762754716504	0.0011120995901766945	0.0011483880765404538	0.0011392577443198693	0.001204026044636327	0.001193748974581255	0.048597446685459886	0.048003997187288476	1.5360226749230356e-06	0.00025826137856918563	1.5238992091542048e-06	0.0002562229784721648
73.45897851170821	0.0010457217894724127	0.001038589555901342	0.0010944521670911114	0.0010863962076700432	0.0011213540745667726	0.001112772037916854	0.001149228104618951	0.001140089142490747	0.0012052070344890835	0.0011949140440192126	0.048848030047067795	0.048251513329916874	1.5450152496040287e-06	0.00026133858976346014	1.5328131886228284e-06	0.0002592746130609114
73.90160581075892	0.001045983123811469	0.0010388533967484075	0.0010949824340425443	0.0010869240756578235	0.0011220399351920584	0.0011134524801064808	0.0011500804182678671	0.0011409326732873186	0.0012064093820619284	0.0011961001208755707	0.04910519001793974	0.048505525466457415	1.5539952139473345e-06	0.0002644413624947606	1.541714332269203e-06	0.00026235153658987764
74.34690016194996	0.0010462418268862032	0.0010391147369057958	0.0010955168288043166	0.001087456081044425	0.001122733924495443	0.0011141409831742634	0.0011509452073357885	0.0011417885233199663	0.0012076335502142395	0.001197307658667555	0.04936911348464106	0.048766218186090324	1.5629635777233454e-06	0.000267570053033489	1.550603628182063e-06	0.00026545409902947736
74.79487763561212	0.0010464976674568265	0.0010393733498000005	0.001096055305414108	0.0010879921793262445	0.0011234361105676102	0.0011148376144748545	0.0011518226670589053	0.0011426568844774534	0.0012088800175272352	0.001198537126286245	0.04963999387256766	0.04903378253608606	1.5719213799383989e-06	0.0002707250280570006	1.559482092746518e-06	0.0002685826604831576
75.24555439890803	0.0010467504050259199	0.0010396289997618147	0.0010965978148554298	0.0010885323230049667	0.0011241465624698109	0.0011155424423159553	0.0011527129982818727	0.0011435379541429689	0.0012101492789974514	0.0011997890086738973	0.04991803142034683	0.049308416292800236	1.5808696906464796e-06	0.00027390666518503637	1.568350772393522e-06	0.00027173759170567857
75.6989467164156	0.00104699978945545	0.0010398814416495423	0.001097144304917929	0.001089076461450301	0.0011248653502631415	0.0011162555359868099	0.0011536164076898778	0.001144431935421122	0.0012114418467667597	0.0012010638075369286	0.05020343346760413	0.04959032424585909	1.589809612873895e-06	0.0002771153535507942	1.5772107454679538e-06	0.00027491927465700394
76.15507095071504	0.0010472455605663672	0.001040130420455049	0.0010976947200510426	0.0010896245407561718	0.0011255925450393421	0.001116976965788179	0.00115453310805254	0.001145339037376503	0.0012127582508911089	0.0012023620420966833	0.050496414756825383	0.04987971849626906	1.5987422846547566e-06	0.0002803514944059171	1.5860631241947087e-06	0.00027812810308874836
76.61394356297929	0.0010474874477199253	0.001040375670891808	0.0010982490012106624	0.0010901765035900332	0.0011263282189532325	0.0011177068030638951	0.0011554633184803476	0.0011462594752844925	0.001214099040150369	0.0012036842498802886	0.05079719775009995	0.0501768187692182	1.6076688812219353e-06	0.0002836155017711395	1.594909056807205e-06	0.0002813644831750617
77.07558111356816	0.00104772516937984	0.0010406169169640664	0.0010988070856984705	0.0010907322890349748	0.0011270724452569051	0.0011184451202341278	0.001156407264694404	0.0011471934708950785	0.001215464782901822	0.0012050309875541012	0.051106012961574986	0.05048185274238975	1.6165906173398314e-06	0.0002869078031293437	1.6037497298029574e-06	0.00028462883418450824
77.54000026262605	0.0010479584326542968	0.0010408538715161518	0.0010993689069935335	0.0010912918324242037	0.0011278252983357776	0.001119191990830445	0.0011573651793102366	0.001148141252710413	0.0012168560679799675	0.001206402831802329	0.05142309930649947	0.05079505639066167	1.625508749799557e-06	0.00029022884016796646	1.6125863703567948e-06	0.00028792158919876965
78.00721777068286	0.0010481869328168379	0.0010410862357609707	0.0010999343945757867	0.0010918550651675505	0.0011285868537466578	0.001119947489532828	0.0011583373021365672	0.0011491030562769866	0.001218273505645594	0.001207800380253696	0.051748704467800506	0.05111667434811289	1.6344245800778336e-06	0.00029357906957064306	1.6214202489032124e-06	0.0002912431958812245
78.47725049925933	0.0010484103528050374	0.0010413136987866148	0.0011005034737409508	0.0010924219145695441	0.0011293571882579306	0.0011207116922087436	0.0011593238804899055	0.0011500791244932638	0.0012197177285871556	0.001209224252459144	0.0520830852811828	0.051446960288320506	1.643339457192347e-06	0.00029695896386799925	1.6302526818950166e-06	0.000294594117300484
78.95011541147531	0.0010486283626958848	0.0010415359370400071	0.0011010760654064727	0.0010929923036386477	0.0011301363798920593	0.0011214846759544559	0.001160325169525984	0.001151069707933772	0.001221189392977833	0.0012106750909238215	0.05242650813981432	0.051786177323998275	1.652254780750307e-06	0.0003003690123464242	1.6390850347575581e-06	0.0002979748328113263
79.42582957266194	0.0010488406191566655	0.0010417526137864001	0.0011016520859079737	0.0010935661508871552	0.0011309245079705159	0.0011222665191386962	0.0011613414325890243	0.0011520750651906086	0.0012226891795917916	0.0012121535621968148	0.0527792494197205	0.052134598427080465	1.6611720042051734e-06	0.00030380972202162515	1.6479187250461463e-06	0.00030138583899885774
79.90441015097758	0.0010490467648701415	0.0010419633785435348	0.0011022314467857475	0.0010941433701212927	0.0011317216531613618	0.0011230573014489	0.0011623729415799905	0.001153095463233499	0.0012242177949834943	0.0012136603580223562	0.053141595927093194	0.052492506870441824	1.6700926383657853e-06	0.0003072816186860394	1.65675522583353e-06	0.0003048276506911196
80.38587441802741	0.0010492464279327034	0.0010421678664891488	0.0011028140545607547	0.0010947238702209714	0.0011325278975296436	0.0011238571039401612	0.0011634199773449861	0.0011541311777895252	0.001225775972734132	0.0012151961965564824	0.053513845368780504	0.05286019669251196	1.679018255133823e-06	0.00031078524802827245	1.6655960693413244e-06	0.0003083008020468292
80.87023974948666	0.0010494392212241344	0.0010423656978405093	0.0011033998104995652	0.0010953075549086791	0.0011333433245908156	0.0011246660090871452	0.0011644828300850813	0.0011551824937438026	0.0012273644747695994	0.0012167618236534506	0.053896306847326825	0.05323797318612129	1.687950491526197e-06	0.0003143211768375509	1.6744428508325138e-06	0.0003118058477211971
81.35752362572781	0.001049624741747551	0.0010425564772045075	0.0011039886103676657	0.00109589432250689	0.0011341680193674194	0.0011254841008391263	0.0011655617997889363	0.001156249705562398	0.0012289840927547228	0.0012183580142264832	0.054289301382006	0.05362615341301489	1.6968910539801995e-06	0.00031788999429660514	1.683297232768716e-06	0.0003153433641165382
81.8477436324513	0.0010498025699379845	0.0010427397928968567	0.0011045803441705013	0.0010964840656834149	0.0011350020684492536	0.0011263114646784258	0.001166657196689671	0.0011573331177389486	0.0012306356495688214	0.0012199855736878076	0.05469316245739089	0.05402506674555315	1.705841722986299e-06	0.0003214923133720293	1.6921609493087547e-06	0.00031891395073191386
82.34091746132043	0.0010499722689380248	0.0010429152162287764	0.0011051748958816078	0.0010970766711840307	0.0011358455600573077	0.001127148187682493	0.0011677693417475616	0.0011584330452664951	0.0012323200008680733	0.0012216453394733083	0.05510823660110591	0.05443505543722526	1.7148043580524856e-06	0.0003251287723086971	1.7010358111118912e-06	0.0003225182316102526
82.83706291059936	0.0010501333838388214	0.0010430823007595244	0.0011057721431571267	0.0010976720195516997	0.0011366985841117295	0.001127994358589892	0.0011688985671602318	0.0011595498141361675	0.0012340380367405494	0.001223338182657495	0.05553488399251868	0.05485647522370709	1.7237809030435335e-06	0.0003288000362386412	1.7099237105055662e-06	0.00032615685689560414
83.33619788579601	0.0010502854408846922	0.0010432405815130029	0.0011063719570359874	0.001098269984831671	0.0011375612323041547	0.0011288500678705124	0.0011700452169021611	0.0011606837618644969	0.0012357906834602626	0.00122506500966497	0.05597347910424316	0.05528969595631463	1.732773391921634e-06	0.00033250679891316803	1.718826627042586e-06	0.00032983050451235174
83.83834040030794	0.0010504279466394483	0.001043389574156609	0.001106974201624967	0.0010988704342616837	0.0011384335981747121	0.0011297154078003145	0.0011712096472954292	0.001161835238051227	0.001237578905347018	0.00122682676408501	0.056424411378452693	0.055735102269821084	1.7417839549163736e-06	0.0003362497845688095	1.7277466334807146e-06	0.00033353988197235007
84.34350857607244	0.0010505603871124962	0.0010435287741403783	0.0011075787337678214	0.0010994732279464782	0.0011393157771940898	0.0011305904725409707	0.0011723922276137952	0.0011630046049696783	0.0012394037067394615	0.0012286244285964329	0.05688808594013916	0.05619309428675364	1.7508148251826026e-06	0.0003400297499412397	1.7366859022239188e-06	0.0003372857283252817
84.85172064422062	0.00105068222684263	0.0010436576557943725	0.0011081854026976235	0.0011000782185157628	0.0011402078668510485	0.0011314753582247884	0.001173593340722355	0.001164192238191841	0.001241266134089213	0.0012304590270104528	0.05736492434960196	0.05666408836041192	1.759868345939039e-06	0.00034384748643356833	1.7456467122348076e-06	0.00034106881625919905
85.36299494573534	0.001050792907937345	0.0010437756713821654	0.0011087940496713816	0.0011006852507647138	0.0011411099667458027	0.0011323701630453116	0.0011748133837551607	0.0011653985272505338	0.0012431672781846657	0.001232331626439857	0.05785536539659882	0.05714851785902321	1.768946978192125e-06	0.00034770382246088194	1.7546314565123743e-06	0.00034488995437059744
85.87734993211305	0.001050891849065384	0.0010438822501081498	0.0011094045075859952	0.0011012941612760885	0.0011420221786897667	0.0011332749873540883	0.0011760527688334398	0.0011666238763411926	0.0012451082765136989	0.0012342433396034997	0.05835986593877678	0.057646833993603444	1.7780533090542422e-06	0.00035159962598288463	1.7636426501482696e-06	0.0003487499896184243
86.39480416602983	0.0010509784444001124	0.0010439767970763035	0.0011100166005745193	0.0011019047780229257	0.0011429446068121523	0.0011341899337640783	0.0011773119238271794	0.0011678687050659924	0.001247090315775296	0.0012361953272758473	0.05887890178716277	0.0581595066922784	1.7871900606970543e-06	0.00035553580723604594	1.772682938993046e-06	0.0003526498099696018
86.91537632201124	0.0010510520625111655	0.0010440586921978512	0.0011106301435816408	0.0011025169199507553	0.0011438773576739703	0.0011351151072602238	0.001178591293163083	0.0011691334492232276	0.0012491146345508606	0.0012381888008920457	0.05941296864170708	0.05868702552401187	1.796360100046225e-06	0.00035951332169492645	1.781755109039277e-06	0.0003565903472663168
87.43908518710603	0.001051112045201744	0.001044127289045266	0.0011112449419172765	0.0011031303965382362	0.0011448205403900796	0.0011360506153178186	0.0011798913386821906	0.0011704185616451673	0.0012511825261469728	0.0012402250253199616	0.059962583080072816	0.059229900674897994	1.805566449238549e-06	0.0003635331732741165	1.7908620965521264e-06	0.0003605725803278448
87.9659496615646	0.001051157706288715	0.0010441819136497402	0.0011118607907870382	0.0011037450073349874	0.0011457742667598985	0.0011369965680292655	0.0011812125405506189	0.001171724513087751	0.0012532953416222244	0.0012423053218114512	0.060528283603103146	0.05978866398039456	1.814812296915217e-06	0.00036759641779399166	1.8000069989946351e-06	0.00036459753830614394
88.4959887595208	0.001051188330322604	0.0010442218632392953	0.0011124774747983345	0.0011043605414753851	0.0011467386514075364	0.0011379530782399535	0.0011825553982272466	0.0011730517931758488	0.0012554544930118879	0.0012444310711462636	0.06111063174062953	0.06036387001712489	1.8241010104514017e-06	0.00037170416674034423	1.8091930868737154e-06	0.00036866630432669245
89.0292216096782	0.0010512031712443773	0.001044246404914387	0.0011130947674407512	0.0011049767771670004	0.0011477138119321227	0.0011389202616940127	0.001183920431492418	0.0011744009114080724	0.0012576614567653317	0.0012466037169830534	0.0617102132215653	0.060956097258127305	1.833436149168777e-06	0.0003758575913361817	1.8184238165304834e-06	0.0003727800194319453
89.56566745600044	0.0010512014509757566	0.0010442547742578459	0.0011137124305392885	0.0011055934811522513	0.001148699869069186	0.0011398982371907701	0.0011853081815420884	0.0011757723982254288	0.001259917777412346	0.0012488247694332102	0.062327639212508446	0.061565949295728756	1.8428214786691058e-06	0.0003800579269656601	1.8277028440113249e-06	0.00037693988686415825
90.1053456584057	0.001051182357939688	0.0010442461738757413	0.0011143302136789953	0.001106210408141838	0.0011496969468640663	0.0011408871267528508	0.001186719212152226	0.0011771668061485233	0.0012622250714759916	0.001251095808874648	0.06296354762938208	0.06219405613650717	1.8522609863300902e-06	0.000384306477972024	1.8370340400741206e-06	0.0003811471767120045
90.6482756934654	0.001051145045507343	0.0010442197718656047	0.0011149478535993637	0.001106827300218339	0.0011507051728583302	0.0011418870558068796	0.001188154110918603	0.0011785847109883009	0.001264585031651038	0.0012534184900240494	0.06361860452699297	0.06284107557315	1.861758898126769e-06	0.00038860462287365616	1.8464215064718792e-06	0.0003854032309608957
91.19447715510712	0.0010510886303679592	0.001044174700208335	0.0011155650735568908	0.0011074438862083826	0.0011517246782904	0.0011428981533779356	0.0011896134905776507	0.0011800267131358794	0.0012669994312688637	0.0012557945462878626	0.0642935055717275	0.06350769463838218	1.871319696879507e-06	0.0003929538200361793	1.8558695936148235e-06	0.00038970946898483905
91.74396975532183	0.0010510121908175426	0.0010441100530798246	0.0011161815826539888	0.0011080598810216046	0.0011527555983115664	0.0011439205522989105	0.0011910979904144136	0.0011814934389373208	0.0012694701290714076	0.0012582257944139883	0.06498897760301867	0.06419463114648866	1.8809481420430704e-06	0.00039735561384030005	1.8653829197308458e-06	0.0003940673935188821
92.29677332487483	0.0010509147649623426	0.0010440248850782676	0.0011167970751324349	0.0011086749849545973	0.0011537980722187994	0.0011449543894361245	0.0011926082777642605	0.0011829855421598434	0.0012719990743189104	0.0012607141394681918	0.0657057802896461	0.06490263532841958	1.890649291227172e-06	0.00040181164140140613	1.8749663916947656e-06	0.00039847859716402034
92.85290781402206	0.0010507953488327938	0.0010439182093628279	0.001117411229629393	0.001109288882957878	0.0011548522437058268	0.0011459998059326316	0.0011941450496154799	0.0011845037055564385	0.0012745883122583892	0.001263261580161377	0.06644470788735217	0.06563249156691577	1.9004285235712202e-06	0.0004063236398883785	1.8846252276562801e-06	0.00040294476947422275
93.41239329322968	0.0010506528944034222	0.0010437889956992198	0.001118023708393955	0.001109901243863888	0.0011559182611341327	0.001147056947470812	0.0011957090343205868	0.0011860486425364705	0.001277239989982238	0.001265870214556313	0.06720659110481628	0.06638502023851799	1.9102915651716783e-06	0.0004108934545033194	1.8943649816559067e-06	0.00040746770468202964
93.97524995389855	0.0010504863075139984	0.00104363616840749	0.0011186341564620378	0.0011105117195738185	0.0011569962778256735	0.0011481259645559903	0.0011973009934248032	0.001187621098950538	0.0012799563627091423	0.001268542246184997	0.06799229908552762	0.06716107966998165	1.9202445167610955e-06	0.0004155230471896143	1.904191570415402e-06	0.0004120493101286149
94.54149810909283	0.001050294445687066	0.0010434586042071406	0.001119242200787352	0.0011111199442010618	0.0011580864523793159	0.0011492070128230158	0.0011989217236209482	0.0011892218549985748	0.0012827398005224565	0.001271279990610828	0.06880274151372108	0.0679615682170756	1.9302938838532645e-06	0.0004202145061393825	1.914111302518196e-06	0.0004166916154683953
95.11115819427312	0.001050076115836698	0.0010432551299544702	0.0011198474493260729	0.0011117255331688492	0.0011591889490131626	0.0011503002533679114	0.0012005720588407654	0.0011908517272709528	0.0012855927956045713	0.0012740858824729351	0.06963887085312086	0.06878742647446498	1.940446609607991e-06	0.00042497005618374883	1.924130910223136e-06	0.00042139678272837267
95.68425076803395	0.0010498300718631897	0.0010430245202668585	0.0011204494900726694	0.0011123280822596532	0.0011603039379352064	0.0011514058531069413	0.00120225287249368	0.0011925115709332946	0.0012885179700094919	0.0012769624830536533	0.0705016847280394	0.06963963962600603	1.950710110667662e-06	0.0004297920701527569	1.9342575841481153e-06	0.0004261671173048931
96.26079651284576	0.0010495550121281273	0.0010427654950284173	0.0011210478900442512	0.0011129271666136303	0.0011614315957449311	0.001152523985165642	0.0012039650798648784	0.001194202282066569	0.0012915180840198995	0.001279912488414025	0.07139222845702321	0.0705192399455858	1.961092316272008e-06	0.00043468308130706346	1.9444990111358324e-06	0.0004310050799986309
96.84081623580131	0.001049249576804119	0.0010424767167713314	0.0011216421942106902	0.00111352233967345	0.0011625721058688354	0.001153654829300688	0.0012057096406858229	0.0011959248001752283	0.0012945960451395966	0.0012829387381466915	0.07231159775015053	0.07142730945938852	1.971601711006025e-06	0.0004396457969567391	1.9548634156262967e-06	0.0004359133001980431
97.42433086936633	0.0010489123450932378	0.0010421567879269089	0.0011222319243676	0.00111411313207256	0.001163725659033094	0.0011547985723577142	0.0012074875618914062	0.0011976801108772154	0.0012977549177772174	0.001286044224800381	0.07326094158192108	0.07236498278140352	1.982247381501767e-06	0.00044468311338222155	1.9653596048626373e-06	0.00044089459032342626
98.01136147213543	0.0010485418323080101	0.0010418042479401815	0.0011228165779491057	0.0011146990504638527	0.001164892453776941	0.00115595540876855	0.0012092999005793707	0.001199469248791046	0.0013009979336827235	0.0012892321040356097	0.07424146525274446	0.07333345013498381	1.9930390675426506e-06	0.0004497981322032496	1.9759970183501297e-06	0.00044595196167146467
98.60192922959182	0.0010481364868086414	0.0010414175702417275	0.001123395626777283	0.0011152795762856336	0.0011660726970107438	0.0011571255410917183	0.0012111477671890606	0.0012012933006365569	0.0013043285032044698	0.001292505705577335	0.07525443365300674	0.07433396057421003	2.0039872180238963e-06	0.0004549941783506539	1.986785782023045e-06	0.0004510886418122029
99.1960554548718	0.0010476946867899511	0.001040995159070165	0.0011239685157449352	0.0011158541644615274	0.0011672666046231611	0.0011583091806004467	0.0012130323289182236	0.001203153408567549	0.001307750227441602	0.0012958685450369888	0.07630117474494323	0.07536782542012416	2.015103052239336e-06	0.0004602748198046236	1.997736767561458e-06	0.0004563080936950681
99.79376158953411	0.0010472147369113085	0.001040535346138575	0.0011245346614282166	0.001116422242030892	0.001168474402142212	0.0011595065479228614	0.0012149548133983622	0.0012050507737562486	0.0013112669113742785	0.0012993243366838344	0.07738308327882461	0.07643642192803965	2.0263986271086684e-06	0.0004656438893014536	2.0088616574525948e-06	0.0004616140366595911
100.39506920433367	0.0010466948647627802	0.0010400363871380133	0.0011250934506256104	0.0011169832067061884	0.0011696963254556995	0.0011607178737396318	0.0012169165126512099	0.001206986660251531	0.0013148825780630083	0.0013028770072540698	0.07850162476130404	0.07754119720356076	2.0378869109477678e-06	0.0004711055082209925	2.020173016383702e-06	0.0004670104695543853
101.00000000000001	0.0010461332171604817	0.0010394964580710628	0.001125644238819435	0.0011175364253535425	0.001170932621596923	0.0011619433995447995	0.0012189187873510301	0.00120896239913495	0.0013186014840180036	0.0013065307108954124	0.07965833969540184	0.07868367238647284	2.0436984694450102e-06	0.00047385998903113556	2.025894224508411e-06	0.00046973182656661326
