# Supplementary material for: White matter micro- and macrostructure brain charts for the human lifespan
Source: Nature. 2026 May 13;655(8124):979–89. doi: 10.1038/s41586-026-10454-2 (PMC13391363; doi:10.1038/s41586-026-10454-2)
Supplement: Supplementary file 12 — Centiles trajectories of brain charts. SDT.T9.1–5 contain the brain charts for the global metrics; SDT.T9.6–509 contain the brain charts for the tract-specific metrics (unnormalized); and SDT.T9.510–1157 contain the brain charts for the tract-specific macrostructural metrics (normalized). Included in each table are the male and female centile trajectories for the 2.5th, 25th, 50th, 75th and 97.5th percentiles; the interquartile range normalized by the 50th centile; and the derivatives of the 50th centiles with respect to both age and log(age). Charts are sampled in logarithmically spaced intervals. Age is reported in years, while centile trajectory values are reported in metric-specific units: diffusivities in mm2 s−1, volume in mm3, surface area in mm2, average length in mm, and FA is dimensionless (unitless). [file 41586_2026_10454_MOESM12_ESM.zip › plotted_curves/SDT.T9.266-SLF_III_right_avg_length_curve_metrics.csv]

ages	male_0.025th_percentile	female_0.025th_percentile	male_0.25th_percentile	female_0.25th_percentile	male_0.5th_percentile	female_0.5th_percentile	male_0.75th_percentile	female_0.75th_percentile	male_0.975th_percentile	female_0.975th_percentile	male_normalized_quantile_range	fwmale_normalized_quantile_range	male_median_centile_d_age	male_median_centile_d_log_age	female_median_centile_d_age	female_median_centile_d_log_age
0.25	49.041517689504204	48.73691359121763	59.415409855896456	58.115855473439375	64.19224236437327	62.458353194614894	68.53488876230448	66.42696181902477	75.7775869847755	73.09441936592367	0.1420651245464099	0.13306637015690592	24.31460587741213	14.038738353310373	23.657855168556452	13.659544406615922
0.25150637576242696	49.06949926378199	48.76472144001129	59.449311026385196	58.14901517295122	64.22886929733997	62.493990814231815	68.57399368842525	66.46486399808788	75.82082469510993	73.13612608888155	0.14206512993087905	0.1330663751312691	24.253365341090102	14.045354369916822	23.598268816669588	13.665981746826219
0.2530218281966045	49.097507204943035	48.792555492767214	59.483244147956555	58.182206125019285	64.2655307525537	62.52966202376578	68.6131354740955	66.50280190304457	75.86410316279644	73.17787212595839	0.14206513537237306	0.13306638015831365	24.130712470665458	14.058526869526759	23.478928955744777	13.678798501994606
0.25454641199404576	49.125541275573624	48.820415513556156	59.51720893305573	58.21542804838185	64.30222641936928	62.56536652096395	68.6523137876766	66.54077521245664	75.90742202117899	73.21965712347972	0.14206514087153255	0.1330663852386318	24.008455485374725	14.071580207240913	23.359974286999204	13.691499314594694
0.2560801821758082	49.153601237881524	48.848301266073065	59.5512050936703	58.24868066132988	64.33895598664742	62.60110400309307	68.69152829700268	66.57878360437508	75.95078090301897	73.26148072720947	0.14206514642900508	0.13306639037282175	23.886594942738157	14.08451419564335	23.24140535296101	13.704084002305535
0.25762319409447826	49.18168685370371	48.87621251364448	59.585232341339555	58.2819636817159	64.37571914276499	62.63687416694897	68.73077866939146	66.61682675635038	75.99417944050715	73.30334258236105	0.14206515204544698	0.13306639556148953	23.765131382508116	14.097328651212592	23.123222678732418	13.716552386536932
0.2591755034361701	49.20979788451426	48.90414901923627	59.619290387164135	58.315276826963206	64.41251557562512	62.67267670886651	68.77006457165527	66.65490434544297	76.03761726527583	73.345242333609	0.14206515772152134	0.13306640080524806	23.644065326589043	14.110023394267046	23.005426772146166	13.728904292484003
0.2607371662225343	49.23793409143163	48.93211054546128	59.653378941814864	58.348619814075015	64.44934497266708	62.708511324729386	68.80938567011135	66.6930160482337	76.08109400841033	73.38717962510047	0.1420651634578993	0.133066406104717	23.523397279193887	14.122598248959548	22.88801812382735	13.741139549072614
0.2623082388127803	49.26609523522669	48.96009685458685	59.6874977155424	58.38199235964347	64.48620702087644	62.744377709979794	68.84874163059294	66.73116154083415	76.12460930046112	73.42915410046659	0.14206516925525992	0.13306641146052367	23.403127726949606	14.135053043317384	22.770997207248	13.753257988977566
0.2638887779057103	49.294281076330265	48.98810770854259	59.72164641818643	58.41539417985879	64.52310140679512	62.780275559628336	68.88813211845984	66.76934049889711	76.16816277145568	73.47116540283399	0.14206517511428945	0.1330664168733027	23.283257138908084	14.147387609198631	22.65436447877073	13.76525944858804
0.26547884054176485	49.32249137484053	49.01614286892766	59.755824759184755	58.448824990518126	64.56002781653132	62.81620456826351	68.92755679860902	66.80755259762667	76.21175405091005	73.51321317483598	0.1420651810356832	0.13306642234369573	23.163785966647993	14.159601782261234	22.538120377794257	13.777143768023961
0.2670784841050822	49.35072589053094	49.0442020970186	59.79003244758272	58.48228450703485	64.59698593576944	62.852164430061634	68.9670153354854	66.84579751178886	76.25538276784089	73.5552970586241	0.14206518702014376	0.13306642787235212	23.044714644245687	14.171695401933903	22.42226532667337	13.788910791063245
0.26868776632556873	49.37898438285731	49.072285153776456	59.82426919204193	58.51577244444702	64.63397544977981	62.88815483879604	69.00650739309198	66.88407491572137	76.29904855077659	73.597416695879	0.14206519306838225	0.13306643345992872	22.926043588566245	14.183668311501606	22.306799730995408	13.800560365218189
0.2703067452809827	49.40726661096595	49.100391799854826	59.85853470085009	58.54928851742703	64.67099604342911	62.9241754878474	69.04603263500115	66.92238448334453	76.34275102776988	73.63957172782244	0.14206519918111815	0.13306643910709015	22.80777319916524	14.195520358003705	22.191723979547533	13.812092341682728
0.2719354793990299	49.43557233370057	49.12852179560674	59.8928286819294	58.58283244028978	64.70804740118952	62.96022607021255	69.08559072436441	66.96072588817073	76.38648982640846	73.68176179522759	0.142065205359079	0.13306644481450902	22.689903858310572	14.207251392179387	22.077038444276695	13.823506575232386
0.27357402745947257	49.463901309610094	49.156674901092344	59.92715084284596	58.616403927001954	64.74512920714886	62.9963062785144	69.12518132392319	66.99909880331491	76.43026457382713	73.72398653843075	0.14206521160300073	0.13306645058286481	22.572435931288055	14.218861268604087	21.962743480609788	13.834802924395262
0.2752224485962505	49.4922532969561	49.18485087608651	59.961500890818904	58.650002691190956	64.78224114502052	63.032415805011595	69.1648040960195	67.03750290150495	76.47407489671937	73.76624559734265	0.1420652179136288	0.13306645641284653	22.455369766386866	14.230349845607634	21.84883942738088	13.845981251299236
0.27688080229961526	49.52062805372028	49.2130494800858	59.99587853272934	58.68362844615339	64.81938289815307	63.06855434160761	69.20445870260609	67.07593785509118	76.51792042134878	73.80853861145897	0.14206522429171617	0.13306646230514935	22.338705694786768	14.24171698515238	21.735326606845774	13.857041421655595
0.2785491484182772	49.54902533761144	49.24127047231609	60.030283475128975	58.717280904864005	64.8565541495396	63.10472157986038	69.24414480525655	67.11440333605678	76.56180077356004	73.85086521987176	0.14206523073802532	0.13306646826047774	22.222444030892802	14.25296255295325	21.622205324976676	13.867983304855443
0.28022754716156506	49.57744490607344	49.269513611739924	60.064715424249634	58.75095977998461	64.89375458182802	63.14091721099187	69.28386206517624	67.15289901602789	76.60571557879125	73.89322506128063	0.14206523725332745	0.13306647427954416	22.10658507237531	14.264086418477746	21.509475871360337	13.878806773866017
0.2819160591015993	49.605886516292216	49.29777865706364	60.09917408601184	58.78466478387248	64.93098387733029	63.17714092589717	69.32361014321216	67.19142456628325	76.6496644620846	73.93561777400326	0.1420652438384027	0.13306648036306945	21.99112910011172	14.27508845479315	21.39713851927081	13.889511705190671
0.28361474517547763	49.634349925203054	49.32606536674467	60.13365916603361	58.81839562858914	64.96824171803198	63.21339241515382	69.36338869986318	67.22997965776423	76.6936470480979	73.9780429959866	0.14206525049404026	0.13306648651178274	21.876076378397556	14.285968538675661	21.2851935259132	13.900097978968915
0.2853236666874746	49.662834889498036	49.354373498999024	60.16817036963953	58.85215202590926	65.00552778560208	63.2496713690315	69.40319739529045	67.26856396108506	76.73766296111593	74.0205003648179	0.14206525722103833	0.13306649272642182	21.76142715501919	14.296726550563108	21.173641132354533	13.910565478861827
0.2870428853112538	49.691341165633176	49.38270281180802	60.20270740186939	58.88593368732876	65.04284176140229	63.28597747750068	69.44303588932743	67.307177146542	76.78171182506165	74.06298951773508	0.1420652640202052	0.1330664990077328	21.647181661268405	14.307362374507647	21.06248156361835	13.920914092052044
0.28877246309209376	49.7198685098357	49.411053062925944	60.237269967486974	58.919740324073864	65.08018332649658	63.32231043024237	69.48290384149004	67.3458188841238	76.82579326350731	74.105510091638	0.14206527089235818	0.13306650535647055	21.53334011210609	14.317875898206694	20.95171502890298	13.93114370929652
0.2905124624491269	49.74841667811123	49.43942400988693	60.27185777098889	58.95357164710939	65.11755216166064	63.358669916657014	69.52280091098673	67.38448884352114	76.86990689968576	74.14806172309902	0.14206527783832354	0.1330665117733991	21.41990270622773	14.328267012951983	20.841341721530625	13.941254224839213
0.29226294617759224	49.77698542625091	49.46781541001219	60.30647051661312	58.98742736714732	65.15494794739125	63.39505562587377	69.56272675672855	67.42318669413642	76.91405235650139	74.19064404837371	0.14206528485893827	0.13306651825929097	21.306869626161642	14.338535613658678	20.731361819067388	13.95124553641108
0.294023977451102	49.80557450983862	49.49622702041702	60.34110790834781	59.02130719465525	65.19237036391573	63.43146724675949	69.60268103733912	67.46191210509349	76.95822925654133	74.23325670341153	0.14206529195504813	0.1330665248149284	21.19424103824349	14.34868159873804	20.621775483417878	13.961117545228262
0.29579561982392083	49.8341836842578	49.52465859801786	60.37576964993954	59.05521083986476	65.22981909120078	63.46790446792783	69.64266341116432	67.50066474524712	77.0024372220861	74.27589932386635	0.14206529912750965	0.1330665314411017	21.082017092940077	14.358704870266592	20.512582860967086	13.970870156004821
0.29757793723326015	49.862812704699095	49.55310989953951	60.41045544490269	59.08913801278005	65.26729380896275	63.50436697774846	69.68267353628296	67.53944428319299	77.04667587512137	74.31857154510733	0.14206530637718856	0.13306653813861147	20.970197924772947	14.36860533383333	20.403784082544007	13.98050327684905
0.29937099400158496	49.8914613261667	49.581580681521714	60.44516499652693	59.12308842318581	65.30479419667572	63.54085446435555	69.72271107051559	67.57825038727664	77.09094483734775	74.36127300222887	0.14206531370496112	0.13306654490826703	20.858783652307466	14.378382898468772	20.295379263588984	13.990016819310767
0.3011748548389356	49.920129303485744	49.610070700326524	60.479898007886455	59.15706178065599	65.34231993358135	63.57736661565724	69.76277567143505	67.61708272560348	77.13524373019253	74.40400333006164	0.14206532111171416	0.13306655175088739	20.747774378600297	14.38803747685779	20.1873685043538	13.999410698434076
0.30298958484526295	49.948816391309386	49.63857971214514	60.51465418184838	59.19105779456202	65.37987069869813	63.6139031193444	69.80286699637618	67.65594096604826	77.1795721748203	74.44676216318288	0.14206532859834417	0.133066558667301	20.637170190937468	14.397568985097678	20.079751889756153	14.008684832579092
0.30481524951277783	49.97752234412533	49.667107473004556	60.54943322108074	59.22507617408069	65.4174461708299	63.65046366289916	69.84298470244515	67.69482477626404	77.22392979214328	74.4895491359264	0.14206533616575925	0.1330665656583462	20.526971161067195	14.406977342760001	19.972529489616136	14.017839143507445
0.3066519147283146	50.00624691626304	49.6956537387747	60.58423482806129	59.25911662820275	65.45504602857548	63.68704793360417	69.88312844652943	67.73373382369203	77.26831620283251	74.53236388239338	0.1420653438148764	0.13306657272487105	20.417177345338132	14.416262472899689	19.865701358776278	14.026873556376813
0.3084996467757088	50.034989861900485	49.72421826517508	60.619058705085614	59.29317886574078	65.49266995033723	63.723655618551014	69.92329788530735	67.77266777557064	77.31273102732825	74.57520603646232	0.1420653515466249	0.13306657986773346	20.307788784764853	14.425424302049578	19.759267537116102	14.035787999690001
0.31035851233818973	50.06375093507115	49.75280080778183	60.653904554275655	59.32726259533761	65.53031761433058	63.760286404649285	69.96349267525785	67.81162629894506	77.35717388585083	74.61807523179954	0.14206535936194392	0.1330665870878018	20.198805505086057	14.434462760129463	19.65322804970856	14.044582405293113
0.3122285785007863	50.092529889670516	49.7814011220341	60.68877207758758	59.361367525474044	65.56798869859226	63.79693997863493	70.00371247266965	67.8506090606761	77.40164439841075	74.66097110186908	0.14206536726178487	0.13306659438595392	20.090227516862797	14.44337778046065	19.547582906816388	14.053256708317349
0.3141099127527488	50.12132647946308	49.810018963241056	60.723660976820376	59.39549336447713	65.60568288098973	63.83361602707906	70.04395693365097	67.88961572744971	77.44614218481962	74.70389327994297	0.14206537524710836	0.1330666017630782	19.982054815591255	14.452169299767775	19.442332104084926	14.061810847215384
0.31600258298998396	50.150140458088885	49.83865408658844	60.75857095362367	59.42963982052801	65.64339983922957	63.870314236396474	70.08422571413888	67.92864596578589	77.49066686470015	74.7468413991112	0.14206538331888852	0.1330666092200737	19.87428738188828	14.460837258178799	19.3374756226076	14.070244763714072
0.3179066575175057	50.17897157907055	49.86730624714523	60.79350170950632	59.463806601669916	65.68113925086685	63.90703429285422	70.12451846990889	67.9676994420479	77.53521805749718	74.78981509229176	0.14206539147810868	0.13306661675784964	19.766925181484112	14.46938159918318	19.233013429067796	14.078558402856288
0.3198222050518999	50.20781959581947	49.89597519987041	60.82845294584397	59.497993415816254	65.71890079331322	63.94377588258032	70.16483485658394	68.00677582245152	77.57979538248732	74.83281399224087	0.14206539972576543	0.13306662437732647	19.659968165266037	14.477802269531821	19.128945475706132	14.086751712869955
0.32174929472380437	50.23668426164273	49.924660699619245	60.86342436388738	59.53219997075802	65.75668414384596	63.98053869157166	70.20517452964387	68.04587477307344	77.6243984587895	74.87583773156227	0.1420654080628663	0.1330666320794349	19.553416269554873	14.486099219382595	19.025271700549638	14.0948246452499
0.32368799608040405	50.26556532974965	49.953362501150266	60.898415664770425	59.566425974172276	65.7944889796166	64.0173224057032	70.24553714443469	68.08499595986102	77.66902690537538	74.91888594271789	0.14206541649043042	0.13306663986511622	19.44726941613044	14.494272402176648	18.921992027509987	14.102777154730575
0.3256383790879404	50.29446255325833	49.982080359131274	60.933426549518025	59.60067113362925	65.83231497765952	64.05412671073562	70.28592235617779	68.12413904864052	77.71368034107923	74.96195825803694	0.1420654250094893	0.13306664773532403	19.341527512246103	14.502321774632946	18.81910636626344	14.110609199142345
0.32760051413423674	50.32337568520208	50.01081402814605	60.968456719053954	59.634935156600356	65.87016181490037	64.09095129232382	70.32632981997891	68.16330370512605	77.75835838460821	75.0050543097258	0.1420654336210865	0.13306665569102172	19.236190450807044	14.51024729670462	18.716614612705598	14.118320739606133
0.3295744720312385	50.352304478535906	50.03956326270105	61.0035058742087	59.66921775046619	65.90802916816459	64.12779583602564	70.36675919083719	68.20248959492893	77.80306065455213	75.0481737298782	0.14206544232627727	0.1330666637331847	19.13125811048667	14.518048931624435	18.61451664878041	14.125911740358788
0.33156032401756863	50.381248686142946	50.0683278172312	61.03857371572735	59.703518622523504	65.94591671418596	64.16466002730935	70.40721012365441	68.24169638356558	77.84778676939378	75.09131615048412	0.14206545112613048	0.13306667186279977	19.026730355853942	14.525726645890245	18.51281234266935	14.133382168778553
0.33355814176109866	50.41020806084112	50.097107446106904	61.07365994427757	59.737837479993544	65.98382412961512	64.20154355156255	70.447682273244	68.28092373646703	77.89253634751886	75.1344812034401	0.14206546002172585	0.13306668008086486	18.922607037371563	14.533280409152212	18.41150154890056	14.14073199536324
0.33556799736153503	50.439182355389	50.125901903639836	61.1087642604568	59.772174030028935	66.02175109102748	64.23844609409961	70.48817529433954	68.3201713189869	77.93730900722545	75.17766852055806	0.14206546901415681	0.13306668838839025	18.818887991568772	14.540710194271014	18.31058410841979	14.14796119372113
0.3375899633530214	50.46817132249257	50.154710944089615	61.14388636480047	59.80652797972175	66.05969727493208	64.2753673401704	70.52868884160421	68.35943879641056	77.98210436673432	75.22087773357538	0.14206547810452988	0.13306669678639807	18.715573041143216	14.548015977276009	18.21005984873591	14.155069740561885
0.3396241127067558	50.49717471481122	50.18353432166976	61.17902595778924	59.84089903611055	66.09766235777924	64.31230697496777	70.56922256963902	68.39872583396318	78.02692204419829	75.26410847416385	0.14206548729396357	0.13306670527592163	18.61266199507554	14.555197737367052	18.109928583966393	14.162057615638332
0.3416705188336247	50.52619228496419	50.21237179055407	61.21418273985685	59.87528690618808	66.13564601596946	64.34926468363591	70.60977613299214	68.43803209681862	78.07176165771223	75.30736037393932	0.1420654965835909	0.13306671385800703	18.51015464871307	14.562255456869025	18.010190114984653	14.168924801762842
0.343729255586852	50.55522378553661	50.241223104882714	61.24935641139746	59.90969129690845	66.17364792586085	64.38624015127802	70.65034918616703	68.47735725010756	78.11662282532237	75.35063306447076	0.14206550597455642	0.1330667225337128	18.408050783846193	14.569189121200907	17.910844229512804	14.175671284796408
0.34580039726466444	50.58426896908584	50.27008801876849	61.28454667277335	59.944111915194725	66.2116677637778	64.42323306296448	70.69094138363171	68.51670095892625	78.16150516503633	75.39392617728986	0.14206551546801974	0.13306673130410962	18.30635016890301	14.57599871891216	17.811890702207165	14.18229705358317
0.3478840186129729	50.613327588147406	50.29896628630265	61.31975322432215	59.978548467945835	66.2497052060187	64.46024310374032	70.73155237982682	68.55606288834434	78.20640829483214	75.43723934389966	0.1420655250651534	0.13306674017028017	18.205052558989337	14.582684241615425	17.713329294776486	14.188802099972236
0.34998019482807	50.64239939524124	50.32785766156126	61.35497576636441	60.01300066204418	66.28775992886416	64.49726995863337	70.7721818291745	68.59544270341372	78.25133183266811	75.48057219578428	0.14206553476714312	0.13306674913332098	18.104157695961476	14.589245683962872	17.61515975608927	14.195186418799494
0.352089001559344	50.67148414287763	50.35676189861101	61.39021399921078	60.04746820436256	66.32583160858468	64.53431331266171	70.8128293860867	68.63484006917635	78.29627539649192	75.5239243644175	0.14206554457518988	0.13306675819434088	18.003665308624477	14.595683043660756	17.51738182225381	14.201450007827589
0.3542105149120084	50.70058158356334	50.38567875151524	61.42546762316953	60.08195080177142	66.36391992144885	64.57137285084147	70.85349470497383	68.67425465067255	78.34123860425018	75.567295481272	0.1420655544905079	0.1330667673544618	17.90357511275579	14.60199632140393	17.419995216754614	14.2075928677732
0.35634481144984936	50.72969146980731	50.41460797433988	61.46073633855345	60.11644816114596	66.40202454373087	64.60844825819453	70.89417744025269	68.71368611294919	78.38622107389739	75.61068517782829	0.1420655645143257	0.1330667766148185	17.80388681129989	14.60818552093042	17.322999650550628	14.213615002279766
0.35849196819798806	50.75881355412702	50.44354932115939	61.496019845687584	60.15095998937319	66.4401451517188	64.64553921975599	70.9348772463555	68.75313412106775	78.43122242340574	75.65409308558357	0.14206557464788638	0.1330667859765595	17.7046000944174	14.614250648937741	17.22639482213708	14.219516417851992
0.36065206264566085	50.787947589053985	50.47250254606248	61.53131784491584	60.18548599335879	66.47828142172176	64.68264542058166	70.97559377773749	68.79259834011216	78.4762422707736	75.69751883606047	0.14206558489244778	0.13306679544084693	17.605714639539656	14.62019171504653	17.130180417698284	14.225297123890414
0.3628251727490157	50.81709332713979	50.501467403158074	61.56663003660846	60.22002588003427	66.51643303007803	64.71976654575573	71.0163266888855	68.83207843519702	78.52128023403502	75.74096206081603	0.14206559524928203	0.13306680500885582	17.507230111628814	14.626008731860566	17.034356111238594	14.23095713267503
0.3650113769339257	50.84625052096186	50.53044364658103	61.60195612116893	60.25457935636376	66.55459965316254	64.75690228039807	71.05707563432608	68.87157407147541	78.56633593126867	75.7844223914502	0.14206560571967713	0.13306681468177659	17.409146163145124	14.631701714883093	16.938921564615157	14.23649645930709
0.36721075409881926	50.87541892312924	50.55943103049787	61.63729579904105	60.28914612935092	66.5927809673944	64.79405230967164	71.09784026863349	68.91108491414664	78.61140898060677	75.82789945961468	0.14206561630493517	0.13306682446081164	17.31146243420153	14.637270682495	16.8438764276616	14.241915121683633
0.3694233836175272	50.9045982862883	50.588429309112435	61.67264877071581	60.32372590604566	66.63097664924449	64.83121631878974	71.13862024643784	68.95061062846418	78.65649900024394	75.8713928970213	0.14206562700637468	0.13306683434717892	17.21417855267464	14.642715655954817	16.74922033830626	14.247213140510212
0.37164934534214805	50.93378836312834	50.61743823667151	61.708014736738356	60.35831839355092	66.66918637524284	64.86839399302336	71.17941522243294	68.99015087974324	78.70160560844616	75.91490233545056	0.14206563782532858	0.1330668443421103	17.117294134384792	14.648036659425998	16.65495292275409	14.252390539311818
0.3738887196059291	50.96298890638753	50.646457567470726	61.743393397714996	60.392923299029626	66.7074098219864	64.90558501770855	71.22022485138456	69.02970533336882	78.7467284235596	75.95842740676056	0.1420656487631461	0.13306685444685196	17.02080878306151	14.653233719856871	16.561073795423	14.25744734431646
0.3761415872261661	50.992199668858014	50.675487055859584	61.77878445431963	60.427540329710844	66.74564666614583	64.94278907825314	71.26104878813781	69.06927365480279	78.79186706401904	76.00196774289456	0.1420656598211925	0.13306686466266548	16.924722090519936	14.658306866987914	16.46758255918394	14.26238358450064
0.3784080295071193	51.02142040339196	50.7045264562475	61.814187607300894	60.46216919289693	66.78389658447327	64.98000586014439	71.30188668762537	69.1088555095919	78.83702114835683	76.04552297589012	0.1420656710008486	0.133066874990826	16.829033636860913	14.663256133439063	16.374478805468243	14.26719929160754
0.3806881282429484	51.050650862906856	50.73357552310911	61.849602557488815	60.49680959596986	66.82215925380956	65.01723504895577	71.34273820487519	69.1484505633753	78.88219029521143	76.08909273788704	0.14206568230351171	0.13306688543262502	16.733742990476458	14.66808155455692	16.28176211430582	14.271894500032431
0.38298196572066395	51.079890800391	50.76263401098966	61.88502900580127	60.53146124639772	66.86043435109133	65.05447633035402	71.38360299501801	69.18805848189176	78.92737412333585	76.13267666113558	0.14206569373059566	0.1330668959893683	16.638849708084308	14.67278316840202	16.189432054434292	14.276469246853594
0.3852896247230969	51.10913996890886	50.791701674510385	61.92046665325073	60.56612385174115	66.89872155335796	65.09172939010607	71.42448071329507	69.22767893098712	78.97257225160605	76.17627437800462	0.1420657052835308	0.1330669066623774	16.544353335018968	14.677361015792485	16.097488183457244	14.280923571805033
0.38761118853188686	51.138398121606635	50.82077826837402	61.9559152009508	60.600797119659916	66.93702053775912	65.128993914086	71.46537101506581	69.26731157662185	79.01778429902951	76.21988552098982	0.14206571696376502	0.13306691745298946	16.450253405306285	14.68181514032949	16.005930047967922	14.285257517300124
0.3899467409304866	51.16766501171761	50.84986354737013	61.991374350122925	60.635480757919275	66.97533098156167	65.16626958828203	71.50627355581541	69.3069560848783	79.0630098847536	76.26350972272179	0.14206572877276175	0.13306692836255726	16.35654944163616	14.686145588222644	15.914757183583788	14.289471128347941
0.39229636620718694	51.196940392567264	50.87895726638023	62.02684380210251	60.670174474396156	67.01365256215641	65.20355609880315	71.54718799116209	69.34661212196775	79.1082486280736	76.30714661597389	0.14206574071200315	0.13306693939244915	16.26324095556265	14.690352408350009	15.823969115017462	14.293564452500505
0.3946601491581577	51.22622401757874	50.908059180383	62.06232325834556	60.70487797708533	67.05198495706523	65.24085313188564	71.58811397686462	69.38627935423764	79.15350014844114	76.35079583366988	0.14206575278298803	0.13306695054405085	16.170327447656746	14.694435652278116	15.73356535635321	14.297537539960103
0.3970381750905084	51.255515640277956	50.93716904445983	62.097812420435	60.739590974106164	67.09032784394803	65.27816037390049	71.62905116882973	69.42595744817905	79.19876406547228	76.3944570088926	0.142065764987233	0.13306696181876268	16.07780840756095	14.698395374198299	15.643545411039668	14.301390443493801
0.39943052982536675	51.284815014298886	50.966286613799596	62.13331099008695	60.77431317370819	67.12868090060945	65.3154775113593	71.66999922311936	69.46564607043331	79.2440399989555	76.43812977489091	0.14206577732627296	0.13306697321800293	15.985683314100243	14.702231630895767	15.553908771958959	14.305123218349763
0.4018372997009759	51.314121893388695	50.99541164370403	62.16881866915711	60.80904428427764	67.1670438050057	65.35280423092135	71.71095779595797	69.50534488779935	79.28932756886	76.48181376508798	0.14206578980166037	0.1330669847432056	15.893951635400299	14.705944481742335	15.464654921615875	14.308735922328196
0.40425857157581063	51.3434360314127	51.02454388959259	62.20433515964674	60.84378401434326	67.20541623525122	65.39014021939984	71.7519265437395	69.54505356724044	79.33462639534325	76.52550861308858	0.1420658024149662	0.1330669963958222	15.80261282898573	14.709533988669136	15.375783332174251	14.312228615688582
0.4066944328317112	51.37275718235959	51.05368310700757	62.239860163709025	60.8785320725824	67.24379786962538	65.42748516376847	71.7929051230348	69.58477177589114	79.37993609875915	76.56921395268685	0.14206581516778025	0.1330670081773212	15.711666341940145	14.713000216177534	15.287293465678886	14.315601361240624
0.4091449713770379	51.40208510034642	51.08282905161935	62.27539338365516	60.91328816782734	67.28218838657918	65.46483875116819	71.83389319059852	69.62449918106451	79.42525629966585	76.61292941787423	0.1420658280617103	0.13306702008918828	15.621111610938897	14.71634323127546	15.199184774031892	14.318854224196912
0.411610275649843	51.43141953962353	51.11198147923083	62.31093452196031	60.94805200907056	67.32058746474164	65.50220066891298	71.87489040337614	69.66423545025822	79.47058661883344	76.65665464284612	0.14206584109838374	0.13306703213292675	15.530948062461903	14.719563103508335	15.111456699154587	14.32198727220748
0.41409043462106226	51.46076025457968	51.14114014578289	62.3464832812699	60.98282330547133	67.35899478292663	65.53957060449679	71.9158964185112	69.70398025116205	79.51592667725184	76.70038926201019	0.1420658542794472	0.13306704431005761	15.44117511276636	14.722659904849934	15.024108673113005	14.325000575359809
0.41658553779772634	51.490106999746466	51.17030480735876	62.38203936440499	61.0176017663609	67.39741002013876	65.5769482455993	71.95691089335149	69.74373325166388	79.56127609613796	76.74413290999301	0.14206586760656637	0.13306705662211987	15.351792168079555	14.725633709747854	14.937140118174284	14.327894206104247
0.41909567522619073	51.51945952980375	51.19947522018925	62.41760247436887	61.05238710124875	67.43583285558034	65.61433328009251	71.9979334854567	69.7834941198568	79.60663449694377	76.78788522164784	0.14206588108142645	0.13306706907067029	15.262798624735296	14.72848459511988	14.850550446992202	14.330668239314036
0.4216209374953856	51.5488175995841	51.2286511406573	62.45317231435248	61.08717901982816	67.47426296865737	65.6517253960468	72.03896385260472	69.82326252404557	79.65200150136364	76.83164583206172	0.14206589470573341	0.133067081657285	15.174193869239389	14.73121264029578	14.76433906261991	14.333322752176173
0.42416141574008476	51.578180964077646	51.257832325302765	62.488748587740325	61.12197723198179	67.51270003898605	65.68912428173692	72.08000165279846	69.86303813275293	79.69737673134169	76.87541437656257	0.14206590848121234	0.1330670943835578	15.085977278362407	14.733817926986376	14.678505358673647	14.335857824220511
0.4267172016441951	51.607549378436865	51.287018530827154	62.52433099811631	61.15678144778748	67.55114374639876	65.72652962564824	72.12104654427257	69.90282061472634	79.74275980907929	76.91919049072641	0.14206592240960944	0.13306710725110185	14.99814821929067	14.736300539290824	14.5930487194546	14.338273537321584
0.42928838744406506	51.63692259798126	51.31620951409834	62.5599192492694	61.1915913775238	67.58959377095057	65.76394111648274	72.16209818550004	69.94260963894419	79.78815035704234	76.96297381038438	0.14206593649269095	0.13306712026154832	14.910706049729924	14.738660563687517	14.50796851999803	14.340569975620383
0.43187506593181346	51.66630037820189	51.345405032155035	62.595513045199226	61.22640673167548	67.62804979292507	65.8013584431648	72.20315623519869	69.98240487462228	79.83354799796847	77.0067639716298	0.1420659507322444	0.1330671334165493	14.823650117965371	14.740898088954054	14.423264126196955	14.342747225515268
0.4344773304586784	51.69568247476603	51.374604842211404	62.63111209012171	61.26122722093896	67.66651149284054	65.83878129484725	72.24422035233762	70.0222059912199	79.87895235487427	77.05056061082489	0.14206596513007805	0.13306714671777506	14.736979763038107	14.743013206201795	14.338934894967679	14.344805375714714
0.4370952749383861	51.72506864352188	51.4038087016618	62.66671608847479	61.29605255622799	67.70497855145605	65.87620936091736	72.2852901961439	70.06201265844649	79.92436305106256	77.09436336460806	0.14206597968802187	0.13306716016691628	14.65069431482334	14.745006008864948	14.25498017425707	14.346744517100888
0.4397289938505404	51.75445864050283	51.433016368084864	62.702324744923644	61.33088244867859	67.74345064977737	65.91364233100217	72.32636542610861	70.10182454626714	79.96977971012917	77.13817186990008	0.14206599440792722	0.13306717376568314	14.564793094101333	14.746876592589615	14.171399303213548	14.348564742796952
0.4423785822440318	51.783852221932044	51.462227599248415	62.73793776436628	61.3657166096549	67.78192746906268	65.95107989497482	72.36744570199329	70.14164132490947	80.01520195597004	77.18198576391157	0.1420660092916678	0.13306718751580676	14.479275412715651	14.748625055312004	14.08819161230167	14.350266148132505
0.4450441357404687	51.813249144226916	51.4914421531135	62.77355485193902	61.40055475075415	67.82040869082876	65.98852174295986	72.40853068383625	70.18146266486913	80.06062941278829	77.22580468414911	0.14206602434113835	0.13306720141903763	14.39414057369504	14.750251497212957	14.005356423333069	14.351848830570816
0.44772575053762753	51.842649164003454	51.52065978783896	62.8091757130217	61.43539658381189	67.85889399685654	66.02596756533896	72.44962003195873	70.22128823691601	80.1060617051009	77.26962826842208	0.14206603955825758	0.13306721547714767	14.309387871302533	14.751756020659741	13.922893049648337	14.353312889752488
0.4504235234129248	51.87205203808058	51.549880261785674	62.844800053243105	61.47024182090732	67.89738306919693	66.06341705275656	72.49071340697101	70.26111771210026	80.15149845774563	77.31345615484925	0.14206605494496555	0.13306722969193024	14.22501659120826	14.753138730249702	13.840800796222538	14.354658427475442
0.4531375517269096	51.9014575234846	51.579103333521005	62.88042757848626	61.50509017436853	67.93587559017669	66.10086989612554	72.53181046977865	70.30095076175819	80.19693929588786	77.35728798186537	0.1420660705032253	0.13306724406519826	14.14102601052764	14.754399732717502	13.759078959694307	14.355885547611251
0.4558679334267773	51.93086537745315	51.608328761822726	62.916057994893364	61.53994135677723	67.97437124240363	66.13832578663235	72.57291088158824	70.34078705751791	80.24238384502695	77.40112338822733	0.14206608623502442	0.13306725859878787	14.057415397932346	14.755539136915104	13.677726828504092	14.35699435611241
0.45861476704990445	51.96027535743969	51.637556305683475	62.95169100887121	61.57479508097403	68.01286970877251	66.1757844157427	72.61401430391356	70.38062627130526	80.28783173100308	77.44496201302069	0.1420661021423726	0.1330672732945557	13.974184013866761	14.756557053902725	13.596743683072418	14.357984961063266
0.4613781517274047	51.98968722111769	51.66678572431495	62.9873263270963	61.60965106006358	68.05137067247067	66.21324547520703	72.65512039858159	70.42046807534973	80.33328258000397	77.48880349566626	0.14206611822730375	0.13306728815438126	13.891331110555257	14.75745359683242	13.516128795814438	14.358857472572709
0.4641581871877068	52.01910072638464	51.69601677715185	63.02296365651975	61.64450900741925	68.08987381698326	66.2507086570656	72.69622882773817	70.46031214218979	80.37873601857103	77.53264747592594	0.14206613449187613	0.13306730318016516	13.808855932045844	14.758228880864408	13.435881431187227	14.359612002705035
0.4669549737601532	52.04851563136603	51.725249223855855	63.0586027043722	61.67936863668791	68.12837882609854	66.28817365365362	72.73733925385365	70.50015814467847	80.42419167360576	77.57649359390886	0.1420661509381716	0.13306731837383148	13.726757714459382	14.758883023288945	13.356000846004463	14.360248665663676
0.46976861237862133	52.07793169441977	51.75448282432022	63.09424317816912	61.71422966179545	68.16688538391368	66.32564015760722	72.77845133972913	70.54000575598961	80.46964917237653	77.62034149007835	0.14206616756829746	0.13306733373732674	13.645035686093252	14.7594161434954	13.27648628935458	14.360767577589286
0.4725992045851658	52.10734867414001	51.78371733867303	63.12988478571552	61.74909179695067	68.20539317483993	66.36310786186766	72.81956474850185	70.57985464962239	80.51510814252467	77.66419080525678	0.14206618438438567	0.1330673492726203	13.563689067354062	14.75982836280673	13.197337002724453	14.36116885656702
0.4754468525336833	52.13676632936096	51.812952527281766	63.165527235110645	61.78395475665082	68.24390188360748	66.40057645968723	72.86067914365063	70.61970449940766	80.56056821207038	77.70804118063273	0.14206620138859333	0.13306736498170543	13.482717071026855	14.760119804579517	13.118552220174024	14.361452622666548
0.47831165899359906	52.16618441916115	51.84218815075675	63.20117023475312	61.818818255685706	68.28241119527127	66.4380456446337	72.90179418900185	70.6595549795126	80.60602900941952	77.75189225776602	0.142066218583103	0.13306738086659808	13.402118902351503	14.76029059420398	13.040131168396329	14.361618997898404
0.4811937273535759	52.19560270286702	51.87142396995552	63.23681349334543	61.85368200914293	68.32092079521578	66.47551511059602	72.94290954873466	70.69940576444685	80.6514901633692	77.79574367859449	0.14206623597012333	0.13306739692933853	13.321893759044542	14.760340858962081	12.962073066802986	14.361668106155776
0.4840931616252451	52.22502094005694	51.90065974598603	63.27245671989872	61.888545732411764	68.35943036916011	66.51298455178843	72.98402488738648	70.73925652906688	80.69695130311406	77.8395950854388	0.14206625355188843	0.13306741317199142	13.242040831495615	14.760270728116666	12.884377127627886	14.361600073216323
0.4870100664469608	52.254438890565	51.92989524021105	63.30809962373749	61.923409141188436	68.39793960316324	66.55045366275618	73.02513986985859	70.77910694858207	80.74241205825231	77.88344612100919	0.14206627133066024	0.13306742959664558	13.162559302865702	14.760080332904181	12.807042556121814	14.36141502681312
0.4899445470875755	52.28385631448482	51.959130214251644	63.343741914504314	61.95827195148032	68.43644818362901	66.58792213838004	73.06625416142138	70.81895669855953	80.78787205879166	77.92729642841077	0.14206628930872592	0.13306744620541444	13.083448349099854	14.759769806374607	12.730068550488795	14.361113096438203
0.49289670945023945	52.31327297217304	51.98836442999073	63.37938330216396	61.99313387961019	68.4749557973107	66.62538967388092	73.10736742771937	70.85880545492905	80.83333093515479	77.97114565114894	0.14206630748840102	0.13306746300043726	13.004707139123639	14.759339283515146	12.653454302106184	14.360694413460806
0.4958666600762229	52.342688624253384	52.01759764957712	63.41502349700854	62.027994642221095	68.51346213131649	66.66285596482507	73.14847933477692	70.89865289398854	80.87878831818584	78.01499343313552	0.1420663258720269	0.13306747998387713	12.926334834937734	14.758788901201115	12.577198995613799	14.360159111098255
0.4988545061487607	52.37210303162006	52.04682963542893	63.450662209661495	62.062853956280485	68.55196687311388	66.70032070712854	73.18958954900317	70.93849869240894	80.92424383915568	78.05883941869395	0.14206634446197475	0.13306749715792415	12.848330591647027	14.75811879810135	12.501301808912103	14.359507324259539
0.5018603554969207	52.401515955441354	52.07606015023693	63.48629915108215	62.09771153908423	68.59046971053462	66.73778359706155	73.23069773719706	70.97834252723875	80.96969712976755	78.10268325256457	0.14206636326064256	0.13306751452479362	12.770693557638879	14.757329114736422	12.425761913418683	14.358739189736298
0.5048843165994948	52.430927157163396	52.10528895696876	63.52193403257021	62.132567108261654	68.62897033177946	66.77524433125389	73.2718035665526	71.01818407590986	81.0151478221631	78.14652457991077	0.1420663822704565	0.13306753208672764	12.693422874635871	14.756419993416785	12.350578474084614	14.357854846068221
0.5079264985889148	52.46033639851339	52.13451581887181	63.55756656576976	62.167420381779046	68.66746842542268	66.81270260669869	73.31290670466366	71.05802301624152	81.0605955489274	78.19036304632361	0.1420664014938723	0.13306754984599434	12.61651767783951	14.755391578255512	12.275750649412657	14.356854433444823
0.5109870112551897	52.4897434415034	52.16374049947688	63.59319646267395	62.20227107794408	68.70596368041704	66.85015812075726	73.35400681952919	71.09785902644548	81.10603994309496	78.23419829782732	0.14206642093337407	0.13306756780488865	12.539977096004804	14.754244015131917	12.201277591713733	14.35573809385096
0.5140659650498691	52.51914804843363	52.192962762601766	63.62882343562894	62.237118915410115	68.74445578609803	66.8876105711636	73.395103579558	71.13769178513094	81.15148063815481	78.27802998088484	0.14206644059147622	0.13306758596573362	12.463800251531211	14.752977451669722	12.127158447099646	14.354505970966784
0.5171634710900281	52.548549981895874	52.22218237235451	63.66444719733817	62.27196361318009	68.78294443218867	66.92505965602872	73.43619665357356	71.17752097130898	81.1969172680561	78.32185774240274	0.14206646047072186	0.13306760433087877	12.387986260599064	14.75159203722069	12.053392355621327	14.353158210140464
0.5202796411622786	52.57794900477694	52.25139909313687	63.70006746086652	62.3068048906107	68.82142930880379	66.96250507384508	73.47728571081895	71.21734626439738	81.24234946721339	78.3656812297365	0.14206648057368526	0.13306762290270188	12.312534233205952	14.750087922820967	11.979978451325223	14.351694958364533
0.5234145877268029	52.60734488026176	52.280612689647334	63.73568393964418	62.34164246741616	68.8599101064545	66.99994652349065	73.51837042096126	71.257167344225	81.28777687051159	78.4095000906953	0.14206650090297038	0.1330676416836093	12.237443273330427	14.748465261223828	11.906915862389724	14.350116364286805
0.5265684239214125	52.63673737183704	52.30982292688486	63.77129634747108	62.37647606367246	68.89838651605271	67.03738370423356	73.55945045409682	71.2969838910366	81.33319911331176	78.45331397354744	0.14206652146121285	0.13306766067603545	12.162712478995672	14.746724206841463	11.834203711217924	14.348422578206737
0.5297412635656308	52.66612624329418	52.339029570151716	63.806904398520494	62.411305399821075	68.93685822891524	67.07481631573603	73.60052548075534	71.33679558549713	81.3786158314557	78.49712252702504	0.14206654225107918	0.13306767988244342	12.088340942378636	14.74486491573225	11.761841114501294	14.346613751984478
0.5329332211648017	52.695511258732694	52.36823238505691	63.84250780734326	62.446130196672904	68.9753249367683	67.11224405805861	73.64159517190478	71.3766021086963	81.42402666127141	78.54092540032903	0.14206656327526737	0.13306769930532608	12.014327749879158	14.742887545557096	11.689827183326997	14.344690039073612
0.5361444119142209	52.72489218256314	52.39743113751911	63.87810628887133	62.48095017541187	69.0137863317514	67.14966663166422	73.68265919895556	71.41640314215272	81.46943123957769	78.58472224313375	0.14206658453650758	0.13306771894720565	11.940671982281856	14.740792255650376	11.618161023307039	14.342651594524796
0.5393749517032939	52.75426877951066	52.426625593770154	63.91369955842215	62.515765057599154	69.05224210642214	67.18708373742245	73.72371723376556	71.45619836781867	81.51482920368973	78.62851270559239	0.1420666060375617	0.13306773881063388	11.867372714817975	14.738579206923532	11.546841734645568	14.340498574936646
0.5426249571197181	52.783640814617726	52.455815520357774	63.94928733170203	62.55057456517646	69.09069195375967	67.22449507661338	73.76476894864416	71.49598746808404	81.56022019142353	78.67229643834098	0.1420666277812261	0.1330677588981934	11.794429017183575	14.73624856179049	11.475868412197087	14.338231138393894
0.5458945454536906	52.81300805324723	52.48500068414874	63.98486932480992	62.58537842046986	69.12913556716906	67.26190035093148	73.80581401635648	71.5357701257806	81.60560384110074	78.71607309250349	0.14206664977032837	0.13306777921249727	11.721839953765084	14.733800484284075	11.405240145604694	14.335849444521955
0.5491838347021408	52.84237026108567	52.514180852331904	64.02044525424138	62.62017634619344	69.16757264048539	67.29929926248973	73.84685211012811	71.5755460241863	81.65097979155381	78.75984231969628	0.14206667200773077	0.13306779975618951	11.649604583684777	14.731235139990531	11.3349560194074	14.333353654472376
0.5524929435729888	52.87172720414606	52.54335579242132	64.0560148368921	62.654968065453026	69.20600286797773	67.33669151382348	73.8878829036492	71.61531484702945	81.69634768213051	78.80360377203297	0.1420666944963295	0.1330678205319453	11.57772196084079	14.728552695936742	11.265015113074696	14.330743930804601
0.55582199148943	52.901078648770714	52.57252527225871	64.09157779006136	62.68975330174928	69.24442594435273	67.37407680789397	73.92890607107839	71.65507627849247	81.74170715269838	78.84735710212831	0.1420667172390547	0.13306784154247234	11.506191134054461	14.72575332067936	11.195416501119325	14.328020437562373
0.5591710985942444	52.930424361634344	52.60168906001687	64.12713383145588	62.724531778981714	69.28284156475898	67.41145484809252	73.96992128704737	71.69483000321628	81.78705784364978	78.89110196310337	0.1420667402388713	0.133067862790509	11.435011147217665	14.722837184321179	11.126159253253718	14.325183340281
0.5625403857541326	52.959764109747	52.63084692420233	64.16268267919328	62.75930322145198	69.32124942479071	67.44882533824412	74.01092822666497	71.7345757063043	81.83239939590635	78.93483800858964	0.14206676349878017	0.13306788427882754	11.364181039260075	14.719804458345607	11.057242434379077	14.322232805856402
0.565929974564078	52.98909766045662	52.659998633658084	64.19822405180548	62.79406735386709	69.35964922049132	67.48618798261096	74.0519265655209	71.77431307332608	81.87773145092329	78.97856489273319	0.1420667870218162	0.13306790601023302	11.293699844300136	14.71665531567487	10.988665104705433	14.319169002579656
0.569339987351735	53.01842478145191	52.68914395756638	64.23375766824203	62.828823901342915	69.39804064835732	67.52354248589616	74.09291597968996	71.8140417903213	81.92305365069389	79.0222822701991	0.14206681081105274	0.13306792798756303	11.223566591761482	14.71338993066638	10.920426319888065	14.315992100169751
0.5727705471818436	53.047745240765266	52.71828266545165	64.2692832478738	62.86357258940762	69.43642340534197	67.56088855324751	74.13389614573597	71.85376154380378	81.96836563775408	79.06598979617591	0.1420668348695975	0.13306795021368956	11.153780306480257	14.710008479156386	10.852525131085713	14.31270226970264
0.5762217778606706	53.077058806775476	52.74741452718305	64.30480051049629	62.89831314400479	69.47479718885921	67.59822589026078	74.17486674071593	71.89347202076507	82.01366705518684	79.10968712637954	0.14206685920059614	0.133067972691518	11.084340008714207	14.706511138279893	10.784960585026056	14.309299683583959
0.5796938039404782	53.106365248210004	52.77653931297712	64.34030917633254	62.93304529149671	69.51316169678663	67.6355542029834	74.2158274421832	71.93317290867827	82.05895754662596	79.15337391705745	0.14206688380723118	0.1330679954239891	11.015244714268192	14.702898086532514	10.71773172412395	14.305784515565392
0.5831867507240184	53.13566433414813	52.805656793400544	64.37580896603686	62.9677687586676	69.55151662746954	67.67287319791775	74.25677792819198	71.97286389550167	82.10423675626089	79.19704982499287	0.14206690869272304	0.1330680184140778	10.946493434656077	14.699169503859594	10.650837586585112	14.302156940742861
0.5867007442690553	53.164955834023445	52.83476673937274	64.411299600698	63.002483272726835	69.58986167972448	67.71018258202491	74.29771787730098	72.01254466968263	82.14950432884075	79.24071450750884	0.14206693386033073	0.13306804166479536	10.878085177075263	14.695325571437934	10.584277206437037	14.298417135467389
0.5902359113929144	53.1942395176261	52.863868922168216	64.44678080184192	63.03718856131178	69.62819655284217	67.74748206272749	74.33864696857663	72.05221492016061	82.19475990967808	79.28436762247182	0.14206695931335195	0.13306806517918707	10.810018944568583	14.691366471810397	10.518049613629046	14.294565277356014
0.5937923796770596	53.2235151551058	52.8929631134193	64.4822522914355	63.07188435249113	69.66652094659162	67.78477134791332	74.37956488159737	72.09187433637132	82.2400031446535	79.32800882829606	0.1420669850551234	0.13306808896033634	10.742293736098873	14.68729238881133	10.45215383417235	14.29060154533181
0.597370277471697	53.25278251697383	52.922049085118545	64.51771379188905	63.10657037476783	69.70483456122281	67.82205014593865	74.42047129645667	72.13152260824987	82.28523368021908	79.37163778394722	0.14206701108902103	0.13306811301136223	10.674908546592633	14.683103507511987	10.386588890176427	14.286526119549308
0.6009697339004076	53.2820413741059	52.95112660962124	64.55316502605979	63.14124635708205	69.74313709747042	67.85931816563135	74.46136589376702	72.17115942623428	82.33045116340281	79.4152541489462	0.14206703741846172	0.13306813733542053	10.607862367125563	14.678800014318767	10.321353799954522	14.282339181399948
0.6045908788648067	53.31129149774448	52.98019545964783	64.58860571725477	63.175912028814246	69.78142825655716	67.89657511629419	74.50224835466341	72.21078448126909	82.37565524181241	79.45885758337313	0.14206706404690256	0.1330681619357057	10.541154184918923	14.674382096858608	10.256447578081861	14.278040913479344
0.6082338430492322	53.34053265950107	53.009255408286215	64.62403558923369	63.2105671197879	69.81970774019668	67.93382070770778	74.54311836080653	72.25039746480837	82.42084556363896	79.50244774787079	0.1420670909778418	0.13306818681544888	10.474782983434125	14.669849943935333	10.19186923549205	14.273631499550902
0.611898757925461	53.36976463135856	53.03830622899409	64.65945436621183	63.24521136027237	69.85797525059688	67.9710546501338	74.58397559438627	72.28999806881922	82.46602177766083	79.54602430364832	0.14206711821481893	0.13306821197792082	10.408747742532796	14.66520374564243	10.12761777959895	14.269111124618576
0.6155857557574533	53.39898718567383	53.067347695601555	64.69486177286329	63.27984448098604	69.89623049046332	68.0082766543182	74.62481973812547	72.32958598578523	82.51118353324767	79.58958691248525	0.1420671457614159	0.13306823742643054	10.343047438456779	14.660443693210254	10.06369221431305	14.264479974804999
0.6192949696061266	53.428200095179555	53.09637958231288	64.73025753432319	63.31446621309858	69.93447316300175	68.0454864314938	74.66565047528252	72.36916090870918	82.55633048036356	79.63313523673433	0.14206717362125734	0.13306826316432613	10.277681043982739	14.655569979047868	10.000091540130597	14.2597382373242
0.6230265333341571	53.4574031329869	53.12540166370909	64.76564137619101	63.34907628823395	69.9727029719217	68.0826836933835	74.7064674896553	72.40872253111652	82.60146226957117	79.67666893932552	0.14206720179801097	0.13306828919499566	10.212647528493108	14.650582796761228	9.936814754308216	14.254886100650765
0.6267805816108112	53.4865960725875	53.15441371475032	64.80101302453318	63.383674438473385	70.01091962143916	68.11986815220352	74.74727046558405	72.44827054705885	82.64657855203511	79.72018768376968	0.1420672302953877	0.13306831552186804	10.147945858056119	14.645482341056777	9.873860850855635	14.249923754297924
0.6305572499168048	53.5157786878557	53.18341551077757	64.83637220588567	63.41826039635754	70.04912281627965	68.15703952066569	74.78805908795462	72.48780465111636	82.6916789795255	79.76369113416142	0.1420672591171427	0.13306834214841265	10.083574995487652	14.640268807797838	9.81122882056843	14.244851388828465
0.634356674549194	53.54495075305066	53.21240682751511	64.87171864725678	63.45283389488932	70.0873122616811	68.19419751198052	74.82883304220161	72.52732453840109	82.73676320442144	79.80717895518269	0.14206728826707607	0.1330683690781396	10.01953390046765	14.634942393942765	9.748917651259035	14.239669195958413
0.6381789926262927	53.5741120428186	53.241387441072625	64.90705207612986	63.487394667536634	70.12548766339684	68.23134183986026	74.86959201431158	72.5668299045602	82.78183087971459	79.85065081210637	0.1420673177490334	0.13306839631460127	9.95582152960742	14.629503297543124	9.686926327720357	14.234377368458809
0.642024342092622	53.603262332194724	53.27035712794714	64.94237222046569	63.521942448234675	70.16364872769822	68.26847221852127	74.91033569082585	72.60632044577856	82.82688165901237	79.8941063707991	0.14206734756690537	0.13306842386139253	9.892436836486013	14.623951717694581	9.625253831802183	14.228976100082946
0.6458928617238878	53.632401396605204	53.29931566502502	64.97767880870504	63.556476971388406	70.20179516137738	68.3055883626868	74.95106375884349	72.64579585878171	82.87191519654125	79.93754529772464	0.1420673777246293	0.13306845172215093	9.82937877182485	14.618287854607843	9.563899142574883	14.223465585682789
0.6497846911319898	53.66152901186953	53.3282628295843	65.01297156977155	63.5909979718754	70.23992667175042	68.34268998758998	74.9917759060247	72.68525584083899	82.91693114715045	79.98096725994742	0.142067408226189	0.1330684799005566	9.766646283540467	14.612511909565	9.502861236353056	14.217846021141668
0.6536999707700591	53.69064495420225	53.35719839929638	65.04825023307387	63.6255051850479	70.27804296665975	68.37977680897613	75.03247182059334	72.72470008976612	82.96192916631489	80.02437192513516	0.1420674390756162	0.13306850840033418	9.70423831669359	14.606624084743089	9.44213908673737	14.212117603281513
0.6576388419375281	53.71974900021468	53.386122152227976	65.08351452850793	63.65999834673525	70.31614375447646	68.4168485431054	75.07315119133962	72.76412830392793	83.00690891013804	80.06775896156215	0.14206747027699065	0.1330685372252525	9.642153813754703	14.600624583432364	9.38173166474553	14.20628052991924
0.661601446785229	53.74884092691736	53.415033866843075	65.11876418645987	63.694477193246314	70.35422874410366	68.45390490675534	75.11381370762342	72.8035401822412	83.0518700353558	80.11112803811221	0.1420675018344399	0.13306856637912515	9.580391714584039	14.594513609918067	9.321637938874119	14.200334999866755
0.6655879283205246	53.777920511721476	53.44393332200488	65.1539989378079	63.728941461371775	70.39229764497844	68.49094561722347	75.15445905937668	72.84293542417736	83.09681219933904	80.15447882428182	0.14206753375214168	0.13306859586581143	9.518950956515255	14.58829136942586	9.261856875174999	14.194281212885471
0.6695984304124688	53.80698753244098	53.47282029697763	65.18921851392494	63.7633908883865	70.43035016707478	68.52797039232972	75.19508693710631	72.88231372976509	83.1417350600969	80.19781099018306	0.14206756603432272	0.13306862568921576	9.457830474451839	14.581958068169115	9.202387437318976	14.18811936966631
0.6736330977969988	53.836041767294184	53.501694571428324	65.22442264668072	63.79782521205158	70.46838602090577	68.56497895041879	75.23569703189675	72.92167479959294	83.18663827627962	80.24112420654623	0.14206759868526	0.13306865585329009	9.397029200925317	14.575513913305258	9.143228586681289	14.181849671826058
0.6776920760821589	53.86508299490579	53.530555925428615	65.25961106844413	63.832244170616654	70.50640491752632	68.60197101036265	75.27628903541276	72.96101833481187	83.23152150718172	80.28441814472308	0.14206763170928186	0.1330686863620328	9.336546066180745	14.568959112917582	9.084379282396185	14.175472321889174
0.6817755117533548	53.89411099430842	53.55940413945647	65.29478351208529	63.866647502822055	70.54440656853534	68.63894629156276	75.31686263990184	73.00034403713778	83.27638441274465	80.32769247668925	0.14206766511076818	0.13306871721948996	9.27637999822764	14.562293875984324	9.025838481451501	14.168987523253236
0.6858835521786408	53.9231255449443	53.58823899439787	65.32993971097778	63.90103494790084	70.58239068607814	68.67590451395242	75.35741753819683	73.0396516088539	83.32122665355965	80.37094687504718	0.14206769889415052	0.13306874842975575	9.216529922981863	14.555518412442325	8.967605138766885	14.162395480234409
0.6900163456140378	53.952126426667405	53.61706027154874	65.36507939900102	63.93540624558115	70.62035698284907	68.71284539799922	75.39795342371873	73.07894075281357	83.36604789087106	80.41418101302911	0.14206773306391396	0.13306877999697359	9.156994764271076	14.548632933079716	8.909678207248362	14.15569639799287
0.6941740412088835	53.98111341974442	53.645867752616226	65.40020231054186	63.969761136087875	70.65830517209339	68.74976866470696	75.43846999047862	73.11821117244212	83.41084778657832	80.45739456449913	0.14206776762459616	0.13306881192533587	9.097773443916594	14.541637649548647	8.852056637841997	14.148890482521892
0.6983567890112157	54.010086304856934	53.67466121972062	65.43530818049707	64.00409936014498	70.69623496760978	68.7866740356181	75.4789669330806	73.15746257173961	83.45562600323932	80.50058720395634	0.14206780258078994	0.1330688442190849	9.038864881851623	14.534532774394393	8.794739379656676	14.141977940682409
0.702564739973187	54.039044863102816	53.703440455396844	65.47039674427528	64.03842065897739	70.73414608375259	68.82356123281586	75.51944394672392	73.19669465528308	83.50038220407279	80.54375860653728	0.1420678379371414	0.1330688768825134	8.980267996112161	14.527318520931658	8.737725379967742	14.134958980097508
0.7067980459565127	54.06798887599759	53.73220524259592	65.50546773779858	64.07272477431275	70.77203823543357	68.86042997892608	75.5599007272052	73.23590712822855	83.54511605296076	80.58690844801814	0.1420678736983535	0.13306890991996542	8.921981703009806	14.519995103370093	8.681013584360699	14.127833809263393
0.7110568597379514	54.09691812547642	53.76095536468677	65.54052089750516	64.10701144838374	70.8099111381248	68.89727999711985	75.60033697092118	73.2750996963138	83.58982721445173	80.63003640481791	0.14206790986918363	0.1330689433358373	8.864004917137208	14.512562736728796	8.624602936743031	14.120602637432967
0.7153413350148182	54.12583239389513	53.789690605457395	65.57555596035056	64.14128042392952	70.84776450786002	68.93411101111494	75.64075237487053	73.31427206585997	83.63451535376251	80.67314215400016	0.14206794645444765	0.13306897713457708	8.806336551420827	14.50502163676174	8.568492379416966	14.113265674612194
0.7196516264105322	54.15473146403203	53.81841074911658	65.61057266380993	64.17553144419786	70.88559806123709	68.97092274517826	75.68114663665631	73.35342394377412	83.6791801367812	80.71622537327589	0.14206798345901725	0.13306901132068563	8.748975517259169	14.497372020081457	8.512680853190432	14.105823131625584
0.7239878894801961	54.183615119089126	53.84711558029523	65.64557074587974	64.2097642529468	70.92341151542	69.00771492412757	75.7215194544881	73.39255503755118	83.72382123006945	80.75928574100568	0.14206802088782314	0.13306904589871799	8.691920724546435	14.489614104028078	8.457167297398883	14.098275219997959
0.7283502807162107	54.21248314269374	53.87580488404789	65.68054994507968	64.2439785944465	70.96120458814076	69.04448727333362	75.76187052718424	73.43166505527616	83.76843830086497	80.80232293620213	0.1420680587458543	0.13306908087328392	8.635171081729823	14.481748106698433	8.401950649989885	14.090622152016294
0.7327389575539218	54.24133531889968	53.904478445853975	65.71551000045429	64.27817421348097	70.99897699770133	69.08123951872183	75.8021995541738	73.47075370562598	83.81303101708376	80.84533663853207	0.1420680970381598	0.1330691162490464	8.578725495915933	14.473774246933317	8.347029847594058	14.082864140678794
0.7371540783773028	54.27017143218872	53.933136051619265	65.7504506515748	64.31235085534969	71.03672846297565	69.11797138677436	75.84250623549866	73.50982069787176	83.85759904732255	80.88832652831887	0.14206813576984823	0.1330691520307263	8.522582872918065	14.465692744312037	8.292403825576912	14.075001399693065
0.74159580252467	54.298991267471905	53.96177748767717	65.78537163854082	64.34650826586942	71.07445870341142	69.15468260453177	75.88279027181567	73.5488657418805	83.90214206086107	80.93129228654452	0.14206817494608914	0.1330691882230987	8.466742117307149	14.457503819096019	8.2380715181107	14.067034143445198
0.746064290294433	54.327794610090805	53.990402540789965	65.82027270198196	64.38064619137563	71.11216743903192	69.19137289959488	75.92305136439848	73.58788854811719	83.9466597276642	80.97423359485188	0.14206821457211435	0.13306922483099723	8.411202132499056	14.449207692263371	8.184031858233539	14.058962587014321
0.7505597029508803	54.35658124581883	54.01901099815023	65.85515358305953	64.41476437872439	71.14985439043791	69.22804200012654	75.9632892151396	73.62688882764667	83.99115171838426	81.0171501355468	0.1420682546532173	0.13306926185931192	8.35596182084555	14.44080458551798	8.130283777943077	14.050786946176231
0.7550822027299987	54.385350960862525	54.047602647381986	65.89001402346821	64.44886257529372	71.18751927880949	69.26468963485344	76.00350352655244	73.66586629213555	84.03561770436333	81.06004159160031	0.14206829519475508	0.13306929931299233	8.301020083614276	14.432294721134895	8.07682620821106	14.042507437303357
0.7596319528453285	54.41410354186243	54.076177276541806	65.92485376543716	64.48294052898514	71.22516182590728	69.30131553306751	76.0436940017726	73.70482065385376	84.08005735763467	81.10290764665027	0.1420683362021485	0.13306933719704567	8.246375821144284	14.423678322134947	8.023658079072447	14.034124277446608
0.7642091174938536	54.44283877589492	54.104734674120294	65.95967255173248	64.51699798822538	71.26278175407508	69.33791942462798	76.08386034456079	73.74375162567681	84.124470350926	81.14574798500398	0.14206837768088346	0.13306937551654013	8.192027932881501	14.41495561217198	7.970778319697274	14.025637684284447
0.7688138618619275	54.47155645047264	54.13327462904291	65.99447012565771	64.5510347019676	71.30037878624053	69.37450103996262	76.12400225930344	73.78265892108702	84.1688563576603	81.18856229163947	0.14206841963650985	0.13306941427660318	8.137975317392375	14.406126815469179	7.918185858421566	14.017047876071956
0.7734463521312342	54.50025635354612	54.16179693067127	66.02924623105592	64.5850504196929	71.33795264591744	69.41106011006954	76.1641194510153	73.82154225417558	84.21321505195863	81.23135025220797	0.14206846207464544	0.1330694534824246	8.084216872507568	14.397192156944584	7.865879622832836	14.008355071700862
0.7781067554847866	54.52893827350466	54.190301368804256	66.06400061231096	64.61904489141186	71.37550305720706	69.44759636651865	76.20421162534083	73.86040133964411	84.25754610864165	81.2741115530354	0.1420685050009742	0.1330694931392557	8.030751495308323	14.388151862060113	7.81385853984284	13.999559490672254
0.7827952401129585	54.557601999177365	54.218787733679164	66.09873301434878	64.65301786766594	71.41302974479963	69.48410954145342	76.24427848855589	73.89923589280647	84.30184920323173	81.31684588112473	0.1420685484212483	0.13306953325241	7.977578082254695	14.379006156910691	7.762121535706683	13.990661353027463
0.7875119752195561	54.58624731983443	54.247255815972494	66.13344318263911	64.68696909952853	71.45053243397619	69.52059936759194	76.28431974756967	73.93804562959	84.34612401195493	81.35955292415711	0.1420685923412882	0.1330695738272647	7.924695529193741	14.369755268149675	7.710667536087385	13.981660879346236
0.792257131027923	54.61487402518785	54.2757054068012	66.16813086319638	64.7208983386065	71.48801085060964	69.55706557822865	76.32433510992585	73.97683026653738	84.39037021174248	81.40223237049412	0.14206863676698403	0.1330696148692618	7.872102731448649	14.360399422999762	7.659495466167755	13.972558290826782
0.7970308787870847	54.64348190539265	54.30413629772367	66.20279580258145	64.75480533704163	71.52546472116668	69.59350790723585	76.36432428380473	74.0155895208082	84.43458748023303	81.44488390917947	0.14206868170429604	0.1330696563839068	7.819798583866941	14.350938849234808	7.608604250647659	13.963353809156615
0.8018333907779276	54.67207075104761	54.33254828074054	66.23743774790249	64.78868984751148	71.56289377270872	69.62992608906475	76.4042869780242	74.05432311018028	84.47877549577393	81.4875072299404	0.14206872715925511	0.13306969837677238	7.76778198087959	14.34137377517618	7.5579928138331525	13.954047656583498
0.8066648403194178	54.70064035319653	54.3609411482959	66.27205644681665	64.82255162323105	71.60029773289382	69.66631985874733	76.44422290204196	74.09303075305138	84.5229339374235	81.53010202318987	0.14206877313796593	0.13306974085349688	7.716051816573781	14.331704429674573	7.507660079681045	13.944640055851778
0.8115254017748545	54.729190503328724	54.38931469327788	66.30665164753086	64.85639041795358	71.63767632997755	69.70268895189709	76.48413176595622	74.1317121684403	84.56706248495217	81.57266798002755	0.1420688196466039	0.1330697838197859	7.66460698472747	14.321931042088181	7.457604971858018	13.935131230207844
0.8164152505581643	54.75772099338033	54.41766870901993	66.34122309880344	64.89020598597207	71.67502929281473	69.73903310471086	76.52401328050794	74.17036707598876	84.6111608188447	81.61520479224203	0.1420688666914198	0.13306982728141406	7.613446378884873	14.312053842293608	7.40782641379883	13.925521403396488
0.8213345631402307	54.786231615734835	54.4460029893013	66.37577054994493	64.92399808212019	71.71235635086046	69.77535205396968	76.56386715708159	74.20899519596234	84.6552286203012	81.65771215231187	0.1420689142787373	0.1330698712442241	7.5625688923910275	14.302073060616749	7.358323328746337	13.915810799617248
0.8262835170552626	54.814722163223976	54.474317328348064	66.41029375081929	64.95776646177339	71.74965723417137	69.81164553704023	76.60369310770687	74.24759624925196	84.69926557123911	81.70018975340736	0.1420689624149576	0.1330699157141286	7.511973418476373	14.29198892790373	7.309094639839714	13.90599964357898
0.8312622909072027	54.843192429128734	54.50261152083406	66.44479245184516	64.9915108808502	71.78693167340711	69.8479132918761	76.64349084506004	74.28616995737535	84.74327135429468	81.74263728939212	0.14206901110655645	0.13306996069711072	7.461658850306776	14.281801675477254	7.260139270139007	13.89608816042346
0.8362710643761712	54.871642207179896	54.530885361881445	66.47926640399676	65.02523109581307	71.82417939983135	69.88415505701873	76.68326008246522	74.32471604247817	84.78724565282437	81.78505445482429	0.14206906036008848	0.1330700061992253	7.411624081012633	14.271511535069294	7.21145614267698	13.886076575714469
0.8413100182249524	54.900071291558845	54.559138647061516	66.51371535880497	65.05892686366936	71.86140014531294	69.9203705715987	76.72300053389559	74.36323422733521	84.83118815090637	81.82744094495806	0.1420691101821859	0.1330700522265999	7.361868003776181	14.261118738910227	7.163044180543693	13.875965115506915
0.8463793343055166	54.92847947689852	54.58737117239573	66.54813906835858	65.09259794197276	71.8985936423273	69.95655957533701	76.76271191397485	74.40172423535195	84.87509853334227	81.86979645574526	0.14206916057955923	0.133070098785434	7.312389511861511	14.25062351962697	7.114902306899239	13.86575400622678
0.8514791955655843	54.95686655828366	54.61558273435589	66.58253728530474	65.12624408882354	71.9357596239571	69.99272180854572	76.80239393797815	74.44018579056511	84.9189764856579	81.91212068383626	0.14206921155900115	0.1330701458820021	7.263187498674597	14.240026110268445	7.067029445046501	13.855443474727508
0.8566097860552276	54.98523233125207	54.643773129865416	66.61690976285061	65.1598650628703	71.97289782389385	70.02885701212955	76.84204632183369	74.47861861764463	84.96282169410544	81.95441332658183	0.14206926312738377	0.1330701935226538	7.214260857826957	14.229326744305581	7.019424518499363	13.845033748288188
0.861771290933513	55.013576591794674	54.671942156299615	66.65125625476357	65.19346062331029	72.01000797643843	70.06496492758649	76.88166878212331	74.51702244189411	85.00663384566397	81.99667408203403	0.14206931529166228	0.13307024171381387	7.165608483166579	14.218525655605845	6.972086450975439	13.834525054515325
0.8669638964751838	55.04189913635664	54.7000896114864	66.6855765153728	65.22703052989048	72.04708981650269	70.10104529700892	76.92126103608427	74.55539698925216	85.05041262804153	82.03890264894753	0.142069368058874	0.133070290461984	7.117229268854317	14.207623078425968	6.9250141665061165	13.823917621431974
0.8721877900773816	55.07019976183772	54.728215293707024	66.71987029956964	65.26057454290847	72.08414307960985	70.13709786308463	76.96082280160985	74.5937419862935	85.09415772967579	82.08109872678092	0.1420694214361415	0.13307033977374422	7.069122109384807	14.196619247373746	6.878206589472029	13.813211677441359
0.877443160266411	55.09847826559291	54.75631900169667	66.75413736280873	65.2940924232134	72.12116750189594	70.17312236909784	77.00035379725071	74.63205716023	85.13786883973566	82.12326201569796	0.1420694754306719	0.13307038965575185	7.021285899673785	14.185514397469888	6.831662644636708	13.802407451295949
0.8827301967045416	55.12673444543297	54.784400534644874	66.78837746110871	65.32758393220655	72.15816282011049	70.20911855892992	77.03985374221573	74.6703422389117	85.18154564812228	82.16539221656863	0.142069530049758	0.1330704401147455	6.973719535064447	14.174308764029774	6.785381257184781	13.791505172050165
0.8880490901968541	55.154968099625	54.812459692196164	66.82259035105301	65.36104883184221	72.19512877161743	70.24508617706032	77.07932235637313	74.70859695082756	85.22518784547027	82.20748903097015	0.14206958530078026	0.1330704911575429	6.92642191142113	14.163002582761692	6.739361352808373	13.780505069142237
0.8934000326981257	55.183179026892994	54.84049627445074	66.85677578979073	65.39448688462862	72.23206509439623	70.2810249685676	77.11875936025152	74.7468210251068	85.26879512314898	82.24955216118838	0.14206964119120707	0.13307054279104358	6.879391925158416	14.151596089719533	6.693601857745307	13.769407372365094
0.8987832173197573	55.21136702641827	54.868510081964786	66.8909335350373	65.42789785362851	72.2689715270425	70.31693467913028	77.1581644750408	74.78501419151966	85.31236717326343	82.29158131021877	0.14206969772859687	0.13307059502223015	6.832628473268414	14.1400895212264	6.64810169878001	13.75821231174632
0.904198838336744	55.23953189784002	54.896500915750906	66.92506334507524	65.46128150245971	72.30584780876885	70.35281505502721	77.19753742259303	74.82317618047804	85.35590368865559	82.33357618176714	0.14206975492059712	0.1330706478581678	6.78613045338443	14.12848311390917	6.60285980333083	13.746920117631817
0.9096470911946843	55.26767344125542	54.924468577278766	66.95916497875459	65.49463759529607	72.34269367940561	70.38866584313882	77.23687792542313	74.8613067230367	85.39940436290487	82.37553648025099	0.14206981277494765	0.1330707013060066	6.7398967638446265	14.116777104742141	6.557875099508237	13.735531020718554
0.915128172516836	55.29579145722058	54.952412868475434	66.99323819549402	65.52796589686801	72.37950887940193	70.42448679094773	77.27618570671027	74.89940555089404	85.44286889033	82.41746191080038	0.14206987129948068	0.13307075537298238	6.6939263037393175	14.104971731008845	6.513146516131201	13.724045251954522
0.9206422801112097	55.32388574675067	54.98033359172591	67.02728275528125	65.56126617246322	72.41629314982626	70.46027764653948	77.31546049029834	74.93747239639286	85.48629696598947	82.45935217925901	0.14206993050212166	0.13307081006641672	6.648217972919156	14.093067230222005	6.468672982780845	13.712463042566014
0.9261896129777101	55.351956111320185	55.00823054987331	67.06129841867356	65.59453818792711	72.4530462323671	70.49603815860321	77.35470200069679	74.97550699252113	85.52968828568247	82.50120699218489	0.14206999039089177	0.13307086539371976	6.60277067205061	14.081063840154457	6.424453429824098	13.700784624004882
0.931770371315315	55.38000235286337	55.036103546219266	67.09528494679842	65.62778170966341	72.48976786933359	70.53176807643217	77.39390996308127	75.0135090729126	85.57304254594986	82.54302605685119	0.14207005097390626	0.13307092136238935	6.5575833027214685	14.06896179891919	6.38048678852374	13.689010228066763
0.9373847565293029	55.40802427377496	55.063952384524775	67.12924210135446	65.66099650463522	72.5264578036567	70.56746714992502	77.4330841032951	75.0514783718482	85.61635944407563	82.58480908124783	0.1420701122593792	0.13307097798001327	6.512654767398999	14.056761344814731	6.336771990999296	13.677140086725558
0.9430329712385201	55.436021676909725	55.091776869009614	67.16316964461123	65.6941823403646	72.56311577888901	70.60313512958543	77.47222414784892	75.08941462425568	85.65963867808667	82.62655577408107	0.14207017425562274	0.13307103525427036	6.467983969497254	14.044462716350608	6.2933079702934265	13.665174432160711
0.9487152192826929	55.463994365583346	55.119576804353436	67.19706733941038	65.72733898493395	72.59974153920601	70.63877176652355	77.51132982392214	75.12731756571115	85.70287994675448	82.6682658447754	0.14207023697104695	0.13307109319293048	6.423569813498943	14.032066152389234	6.25009366048107	13.653113496888182
0.9544317057297852	55.491942143572636	55.14735199569585	67.23093494916604	65.76046620698622	72.63633482940669	70.67437681245634	77.55040085936363	75.1651869324396	85.74608294959593	82.70993900347402	0.14207030041416374	0.13307115180385706	6.379411204875396	14.01957189190216	6.207127996606687	13.640957513549438
0.9601826368833979	55.519864815115454	55.175102248636406	67.26477223786495	65.79356377572512	72.67289539491348	70.7099500197079	77.58943698269192	75.20302246131514	85.78924738687353	82.75157496103925	0.1420703645935871	0.13307121109500814	6.335507050202068	14.00698017411014	6.164409914796124	13.628706715031512
0.9659682202902156	55.54776218491133	55.202827369235244	67.29857897006731	65.82663146091595	72.7094229817736	70.74549114121032	77.62843792309623	75.24082388986204	85.83237295959671	82.79317342905365	0.14207042951803303	0.13307127107443578	6.291856257208565	13.99429123846312	6.12193835227572	13.616361334412431
0.9717886647474951	55.57563405812136	55.23052716401303	67.33235491090697	65.85966903288579	72.74591733665896	70.78099993050397	77.66740341043683	75.27859095625503	85.87545936952228	82.83473411982061	0.14207049519632223	0.13307133175028849	6.248457734753174	13.981505324543832	6.079712247392308	13.603921604944844
0.9776441803106027	55.60348024036849	55.258201439951236	67.36609982609177	65.89267626252388	72.78237820686687	70.81647614173795	77.70633317524563	75.31632339931996	85.91850631915497	82.8762567463648	0.1420705616373811	0.1330713931308134	6.205310392946558	13.968622672175115	6.037730539696895	13.59138776007785
0.9835349783005937	55.631300537737836	55.28585000449247	67.39981348190423	65.92565292128222	72.81880534032067	70.85191952967085	77.74522694872701	75.35402095853439	85.96151351174869	82.91774102243328	0.14207062885024282	0.1330714552243546	6.162413143141748	13.955643521350794	5.99599216995648	13.578760033453364
0.9894612713118381	55.65909475677663	55.313472665540424	67.43349564520159	65.95859878117567	72.85519848556991	70.88732984967088	77.78408446275795	75.39168337402806	86.00448065130658	82.9591866624957	0.1420706968440481	0.13307151803935796	6.119764897967798	13.94256811219202	5.954496080188619	13.566038658847901
0.9954232732196957	55.68686270449436	55.3410692314602	67.46714608341628	65.99151361478248	72.89155739179094	70.92270685771648	77.82290544988884	75.42931038658335	86.04740744258187	83.00059338174515	0.14207076562804818	0.1330715815843686	6.07736457142164	13.92939668505278	5.913241213709625	13.553223870207148
1.0014211991882311	55.714604188363154	55.368639511078335	67.5007645645564	66.02439719524448	72.92788180878745	70.95805031039656	77.86168964334394	75.46690173763577	86.09029359107878	83.0419608960986	0.1420708352116034	0.13307164586803485	6.035211078828979	13.916129480357995	5.872226515164584	13.54031590161867
1.0074552656779823	55.742319016317325	55.39618331368294	67.53435085720552	66.05724929626741	72.96417148699028	70.99335996491105	77.90043677702148	75.50445716927442	86.13313880305235	83.08328892219758	0.14207090560418767	0.1330717108991087	5.993303336925237	13.902766738663558	5.8314509305664615	13.527314987291902
1.013525690453769	55.7700069967539	55.423700449023684	67.56790473052337	66.09006969212113	73.00042617745838	71.02863557907095	77.93914658549443	75.54197642424224	86.17594278550959	83.12457717740841	0.14207097681538702	0.1330717766864463	5.951640263937406	13.889308700765469	5.790913407350672	13.514221361614545
1.0196326925925556	55.79766793853263	55.45119072731223	67.60142595424614	66.12285815764017	73.03664563187905	71.06387691129922	77.97781880401108	75.57945924593687	86.2187052462101	83.16582537982333	0.14207104885490318	0.13307184323900995	5.910220779538577	13.875755607497922	5.750612894385995	13.50103525906161
1.0257764924913542	55.82530165097573	55.47865395922171	67.63491429868628	66.1556144682234	73.07282960256791	71.09908372063035	78.01645316849482	75.61690537841037	86.26142589366596	83.20703324826013	0.14207112173255312	0.1330719105658691	5.869043804904322	13.862107699784247	5.710548341993672	13.487756914173588
1.0319573118751795	55.852907943868075	55.506089955887205	67.66836953473303	66.1883383998347	73.1089778424694	71.13425576671114	78.055049415545	75.65431456637002	86.3041044371426	83.2482005022632	0.1420711954582723	0.1330719786762024	5.828108262812748	13.848365218749677	5.6707187020574565	13.47438656171471
1.0381753738050519	55.88048662745731	55.5334985289057	67.70179143385268	66.22102972900313	73.1450901051573	71.16939280980101	78.09360728243726	75.6916865551787	86.3467405866595	83.28932686210398	0.1420712700421143	0.13307204757929775	5.7874130776026504	13.834528405561286	5.631122927974502	13.460924436452842
1.0444309026860459	55.908037512453504	55.56087949033581	67.73517976808834	66.25368823282275	73.18116614483446	71.20449461077186	78.13212650712352	75.72902109085479	86.38933405298992	83.33041204878089	0.14207134549425388	0.1330721172845541	5.7469571752199045	13.820597501427983	5.591759974714478	13.447370773239527
1.05072412427539	55.935560410029304	55.58823265269798	67.76853431006043	66.28631368895303	73.2172057163333	71.23956093110851	78.1706068282324	75.76631792007275	86.43188454766187	83.37145578402013	0.14207142182498597	0.13307218780148383	5.706739483312049	13.80657274773148	5.552628798897786	13.433725807073642
1.057055265690613	55.96305513181993	55.61555782897454	67.80185483296673	66.31890587561911	73.2532085751162	71.27459153290911	78.20904798506983	75.80357679016349	86.4743917829584	83.41245779027605	0.14207149904473104	0.13307225913971168	5.666758931211916	13.79245438592443	5.513728358781918	13.41998977302137
1.0634245554177415	55.99052148992301	55.64285483260943	67.8351411105825	66.35146457161164	73.28917447727545	71.30958617888504	78.24744971761893	75.84079744911446	86.5168554719179	83.45341779073138	0.1420715771640319	0.13307233130897952	5.627014449955823	13.778242657448573	5.475057614285106	13.406162906157988
1.0698322233195456	56.01795929689834	55.670123477508156	67.86839291726035	66.38398955628695	73.32510317953331	71.34454463236106	78.28581176654035	75.87797964556977	86.55927532833431	83.49433550929736	0.14207165619356035	0.13307240431914472	5.587504972336319	13.763937803811132	5.436615527037247	13.39224544161516
1.0762785006438331	56.04536836576779	55.697363578037645	67.90161002793039	66.41648060956699	73.36099443924222	71.37946665727546	78.32413387317217	75.91512312883033	86.6016510667573	83.53521067061415	0.1420717361441133	0.13307247818018236	5.548229432986773	13.749540066675763	5.398401060451761	13.378237614666432
1.0827636200317978	56.0727485100156	55.724574949026575	67.93479221810074	66.44893751194	73.39684801438543	71.41435201818067	78.362415779531	75.9522276488548	86.64398240249336	83.57604300005173	0.14207181702661814	0.13307255290218767	5.509186768333166	13.735049687673381	5.360413179684656	13.364139660548972
1.089287815526412	56.10009954358752	55.75175740576436	67.96793926385672	66.48136004445944	73.43266366357621	71.44920048024241	78.4006572283111	75.98929295625844	86.6862690516051	83.61683222370881	0.14207189885213412	0.1330726284953769	5.470375916644116	13.720466908442177	5.322650851702747	13.349951814550877
1.0958513225808764	56.127421280891156	55.77891076400204	68.00105094186155	66.51374798874522	73.46844114605865	71.48401180924085	78.43885796288512	76.02631880231463	86.728510730912	83.65757806841467	0.14207198163185103	0.13307270497008822	5.431795818102728	13.705791970693099	5.285113045324579	13.335674312022093
1.1024543780671139	56.15471353679553	55.80603483995127	68.03412702935594	66.54610112698279	73.50418022170733	71.51878577156982	78.47701772730404	76.06330493895393	86.77070715799056	83.69828026172796	0.14207206537709396	0.13307278233678327	5.393445414805683	13.691025116158926	5.247798731220428	13.321307388292553
1.1090972202843215	56.18197612663097	55.83312945028463	68.0671673041583	66.57841924192353	73.53988065102766	71.55352213423737	78.51513626629743	76.10025111876485	86.8128580511745	83.73893853193786	0.1420721500993234	0.1330728606060505	5.355323650795071	13.676166586586987	5.210706881964143	13.306851278737668
1.115780088967567	56.20920886618886	55.8601944121352	68.10017154466452	66.61070211688465	73.57554219515563	71.58822066486552	78.55321332527333	76.13715709499355	86.85496312955492	83.7795526080638	0.1420722358101367	0.13307293978860338	5.317429472087497	13.661216623697328	5.173836472051335	13.292306218712838
1.1225032252964444	56.236411571721305	55.88722954309639	68.13313952984797	66.64294953574908	73.61116461585797	71.62288113169042	78.59124865031848	76.17402262154413	86.89702211298047	83.82012221985563	0.14207232252127053	0.1330730198952846	5.279761826711365	13.646175469235459	5.137186477934847	13.277672443604388
1.1292668719037753	56.26358405994099	55.914234661221776	68.16607103925942	66.67516128296548	73.6467476755321	71.65750330356232	78.62924198819834	76.21084745297861	86.93903472205753	83.86064709779403	0.14207241024460251	0.13307310093706665	5.242319664740535	13.631043364961442	5.100755878056589	13.26295018879864
1.1360712728843656	56.29072614802092	55.94120958502484	68.19896585302703	66.70733714354809	73.6822911372062	71.6920869499456	78.66719308635717	76.24763134451707	86.98100067815041	83.90112697309047	0.14207249899215146	0.133073182925054	5.2051019382943196	13.615820552538935	5.064543652845714	13.248139689596428
1.1429166738038161	56.3178376535938	55.96815413347843	68.23182375185579	66.73947690307644	73.71779476453877	71.72663184091837	78.70510169291768	76.28437405203724	87.02291970338104	83.94156157768691	0.14207258877608156	0.13307326587048324	5.168107601618431	13.600507273740732	5.02854878479684	13.233241181385893
1.1498033217073829	56.34491839475236	55.99506812601504	68.26464451702827	66.77158034769582	73.75325832181949	71.7611377471732	78.74296755668196	76.32107533207532	87.06479152062997	83.9819506442569	0.1420726796087019	0.13307334978472635	5.131335611053146	13.585103770217756	4.9927702584700455	13.218254899511521
1.1567314651288954	56.37196819004824	56.02195138252603	68.29742793040334	66.80364726411649	73.78868157396778	71.79560444001622	78.78079042713013	76.35773494182516	87.10661585353522	84.02229390620461	0.1420727715024692	0.13307343467929034	5.0947849250815125	13.569610283566362	4.957207060472683	13.203181079183196
1.1637013540997225	56.398986858492265	56.048803723361324	68.33017377441693	66.83567743961365	73.824064286534	71.83003169136731	78.81857005442144	76.3943526391385	87.14839242649336	84.06259109766523	0.14207286446998912	0.13307352056582258	5.0584545043902835	13.55402705542474	4.92185817956215	13.188019955650816
1.1707132401577995	56.42597421955376	56.07562496932939	68.36288183208131	66.86767066202758	73.85940622569844	71.86441927376019	78.85630618939368	76.43092818252504	87.19012096465904	84.10284195350523	0.14207295852401952	0.13307360745610708	5.022343311844452	13.538354327325578	4.886722606648618	13.172771764157005
1.177767376356704	56.45293009316031	56.10241494169671	68.39555188698516	66.89962671976326	73.89470715827174	71.8987669603422	78.89399858356322	76.4674613311524	87.23180119394515	84.14304620932222	0.14207305367746986	0.13307369536207145	4.986450312542729	13.522592340761548	4.851799334778661	13.157436739815239
1.1848640172747877	56.479854299697166	56.12917346218724	68.42818372329303	66.93154540178995	73.92996685169432	71.93307452487385	78.9316469891248	76.5039518448456	87.27343284102265	84.18320360144467	0.14207314994340556	0.13307378429578454	4.950774473844831	13.506741337176209	4.81708735921984	13.142015117740812
1.1920034190243662	56.50674666000725	56.15590035298257	68.4607771257457	66.96342649764152	73.96518507403667	71.96734174172934	78.96925115895183	76.54039948408776	87.31501563332098	84.22331386693259	0.14207324733504703	0.13307387426946118	4.915314765377843	13.49080155793854	4.782585677437055	13.126507132965344
1.1991858392609598	56.53360699539019	56.182595436720845	68.49333187965911	66.99526979741557	74.00036159399866	72.00156838589557	79.00681084659567	76.57680401001907	87.35654929902745	84.26337674357657	0.14207334586577466	0.133073965295462	4.880070159064417	13.47477324432839	4.748293289129833	13.110913020418593
1.2064115371925936	56.560435127602226	56.20925853649683	68.52584777092473	67.02707509177361	74.03549618090976	72.0357542329726	79.04432580628594	76.61316518443726	87.39803356708758	84.30339196989846	0.14207344554912876	0.1330740573862952	4.84503962917006	13.458656637561944	4.714209196274169	13.095233014995756
1.2136807735891502	56.587230878855664	56.23588947586127	68.55832458600895	67.05884217194051	74.07058860472851	72.06989905917297	79.08179579293017	76.6494827697972	87.43946816720488	84.34335928515083	0.14207354639881203	0.13307415055462057	4.810222152296774	13.44245197876262	4.680332403138891	13.079467351521089
1.2209938107917835	56.61399407181836	56.26248807882073	68.590762111953	67.0905708297047	74.10563863604258	72.1040026413221	79.1192205621137	76.68575652921109	87.48085282984083	84.38327842931751	0.14207364842869052	0.13307424481324814	4.775616707435802	13.426159509001081	4.646661916292032	13.063616264722441
1.2283509127223842	56.64072452961331	56.289054169836675	68.62316013637239	67.12226085741719	74.14064604606837	72.13806475685729	79.15659987009953	76.72198622644761	87.52218728621477	84.42314914311261	0.14207375165279823	0.13307434017514164	4.741222275961263	13.409779469204295	4.613196744621746	13.047679989183962
1.2357523448931043	56.667422075818145	56.31558757382547	68.65551844745686	67.15391204799178	74.17561060665075	72.17208518382807	79.19393347382808	76.75817162593246	87.56347126830384	84.46297116798112	0.14207385608533607	0.13307443665342167	4.7070378416610765	13.39331210018463	4.579935899389056	13.031658759460697
1.2431983744159416	56.69408653446435	56.34208811615755	68.68783683396961	67.1855241949045	74.21053209026263	72.20606370089561	79.23122113091675	76.7943124927476	87.60470450884246	84.50274424609842	0.1420739617406754	0.13307453426136437	4.673062390776977	13.376757642698067	4.546878394215128	13.015552809958535
1.2506892700123766	56.720717730037194	56.368555622657084	68.7201150852475	67.21709709219328	74.24541027000517	72.24000008733256	79.26846259966024	76.83040859263124	87.64588674132297	84.54246812037019	0.14207406863336072	0.13307463301240602	4.639294912011792	13.360116337373256	4.5140232451412885	12.999362375045166
1.2582253020230734	56.74731548747475	56.394989919601656	68.75235299120014	67.24863053445792	74.28024491960686	72.27389412302301	79.30565763902969	76.86645969197797	87.68701769999463	84.58214253443263	0.14207417677811024	0.13307473292014396	4.605734396546723	13.343388424686054	4.481369470596292	12.983087688882733
1.2658067424176331	56.77387963216757	56.421390833721155	68.78455034230987	67.28012431685897	74.31503581342366	72.3077455884615	79.34280600867285	76.9024655578376	87.72809711986395	84.62176723265148	0.14207428618981874	0.13307483399833878	4.572379838061352	13.326574145003178	4.448916091447245	12.966728985533337
1.2734338648044117	56.80040998995792	56.44775819219786	68.81670692963101	67.31157823511818	74.34978272643829	72.34155426475341	79.37990746891344	76.93842595791578	87.76912473669421	84.66134196012256	0.14207439688355983	0.13307493626091532	4.539230232771843	13.309673738565834	4.416662131049634	12.950286499009962
1.2811069444403917	56.82690638713945	56.47409182266564	68.84882254478988	67.34299208551765	74.3844854342603	72.37531993361438	79.41696178075136	76.9743406605734	87.8101002870056	84.70086646267137	0.14207450887458806	0.1330750397219663	4.506284579444582	13.292687445509728	4.384606615208213	12.933760463121871
1.2888262582411194	56.85336865045637	56.50039155320927	68.88089697998402	67.37436566489947	74.41914371312541	72.4090423773698	79.45396870586191	77.01020943482617	87.85102350807473	84.74034048685269	0.14207462217834022	0.13307514439575313	4.473541879393451	13.275615505768656	4.3527485722270285	12.917151111558269
1.296592084790695	56.87979660710279	56.52665721236397	68.9129300279818	67.40569877066538	74.45375733989515	72.44272137895469	79.49092800659572	77.04603205034445	87.89189413793439	84.77976377995056	0.1420747368104394	0.13307525029670791	4.441001136524392	13.258458159156362	4.321087032928517	12.90045867787012
1.3044047043518285	56.906190084722276	56.552888629114804	68.94492148212206	67.4369912007762	74.4883260920566	72.4763567219131	79.52783944597832	77.0818082774529	87.93271191537343	84.81913608997782	0.14207485278669485	0.13307535743943644	4.408661357353594	13.241215645346529	4.289621030663511	12.883683395453772
1.312264398875954	56.932548911407	56.57908563289602	68.97687113631346	67.4682427537515	74.52284974772186	72.50994819039792	79.56470278770982	77.11753788713014	87.97347657993636	84.85845716567609	0.14207497012310674	0.13307546583871985	4.376521551012047	13.223888203860042	4.258349601345799	12.866825497598256
1.320171452013404	56.95887291569727	56.605248053590536	69.00877878503437	67.49945322866918	74.55732808562786	72.5434955691705	79.60151779616473	77.15322065100855	88.0141878719234	84.89772675651548	0.1420750888358657	0.13307557550951576	4.34458072927373	13.206476074032253	4.227271783454853	12.849885217408882
1.3281261491236485	56.98516192658063	56.63137572152918	69.0406442233318	67.53062242516484	74.59176088513554	72.57699864360005	79.63828423639127	77.1888563413737	88.05484553238969	84.93694461269412	0.1420752089413584	0.13307568646696216	4.312837906567438	13.1889794950348	4.196386618041288	12.832862787807244
1.3361287772855897	57.01141577349131	56.65746846749007	69.07246724682133	67.56175014343135	74.62614792622982	72.61045719966332	79.67500187411122	77.224444731164	88.09544930314541	84.97611048513798	0.14207533045616674	0.1330757987263775	4.2812921000013375	13.171398705886531	4.165693148775063	12.815758441580329
1.3441796253079266	57.037634286309476	56.68352612269798	69.10424765168646	67.59283618421838	74.66048898951885	72.64387102394419	79.71167047571943	77.25998559397054	88.13599892675525	85.01522412550064	0.14207545339707164	0.1330759123032659	4.2499423293747896	13.153733945424392	4.135190421941843	12.798572411353234
1.352278983739575	57.063817295360494	56.709548518823674	69.135985234678	67.62388034883193	74.69478385623377	72.67723990363322	79.74828980828353	77.2954787040365	88.17649414653822	85.0542852861629	0.14207557778105628	0.13307602721331566	4.218787617194721	13.135985452281602	4.104877486466648	12.781304929563703
1.3604271448801535	57.089964631414176	56.735535487983135	69.1676797931135	67.65488243913367	74.72903230822794	72.71056362652719	79.78485963954331	77.33092383625679	88.21693470656719	85.09329372023238	0.1420757036253073	0.13307614347240432	4.187826988696543	13.118153464927673	4.074753393912033	12.763956228442112
1.3686244027905345	57.116076125684074	56.761486862736824	69.19933112487688	67.68584225754034	74.76323412797682	72.74384198102841	79.82137973791052	77.36632076617747	88.25732035166862	85.1322491815432	0.14207583094721704	0.13307626109659965	4.157059471863249	13.100238221653854	4.044817198528108	12.746526540086052
1.3768710533034536	57.14215160982667	56.787402476089255	69.23093902841757	67.71675960702365	74.79738909857714	72.77707475614474	79.85784987246821	77.40166926999584	88.29765082742223	85.17115142465597	0.14207595976438694	0.13307638010216216	4.126484097419052	13.08223996050583	4.015067957243446	12.729016096394844
1.3851673940341884	57.1681909159406	56.81328216148787	69.26250330275009	67.74763429110907	74.83149700374652	72.81026174148855	79.8942698129704	77.43696912455934	88.33792588016047	85.21000020485681	0.14207609009462988	0.1330765005055479	4.096099898879402	13.064158919383772	3.985504729681452	12.711425129076815
1.3935137243912972	57.1941938765659	56.83912575282266	69.29402374745348	67.7784661138759	74.86555762782304	72.84340272727673	79.93063932984168	77.47222010736577	88.37814525696842	85.24879527815769	0.14207622195597205	0.13307662232341028	4.0659059125437125	13.045995335969565	3.956126578182193	12.693753869627471
1.4019103455874267	57.22016032468315	56.86493308442502	69.32550016267056	67.80925487995604	74.89957075576451	72.87649750432958	79.9669581941766	77.50742199656212	88.4183087056831	85.28753640129531	0.14207635536665653	0.13307674557260254	4.035901177512642	13.027749447735914	3.926932567802396	12.676002549338591
1.410357560650181	57.246090093712766	56.89070399106738	69.3569323491075	67.84000039453407	74.93353617314818	72.9095458640709	80.00322617773938	77.54257457094477	88.45841597489346	85.32622333173144	0.1420764903451453	0.13307687027017986	4.006084735697186	13.009421491917237	3.897921766350919	12.658171399321873
1.4188556744330574	57.27198301751388	56.916438307962046	69.38832010803274	67.8707024633459	74.96745366616973	72.94254759852691	80.03944305296295	77.57767760995837	88.49846681393933	85.3648558276518	0.14207662691012138	0.1330769964334026	3.9764556318368705	12.991011705520577	3.869093244378746	12.64026065042708
1.4274049936264492	57.297838930383726	56.942135870760616	69.41966324127675	67.90136089267874	75.00132302164309	72.97550250032599	80.07560859294888	77.6127308936959	88.53846097291152	85.4034336479661	0.14207676508049266	0.13307712407973862	3.947012913544313	12.97252032542383	3.840446075235377	12.622270533407573
1.4360058267687137	57.32365766705701	56.96779651555339	69.45096155123156	67.93197548937044	75.03514402699997	73.00841036269841	80.11172257146714	77.64773420289809	88.57839820265166	85.44195655230789	0.14207690487539426	0.13307725322686442	3.9177556312743036	12.953947588221126	3.8119793350297186	12.604201278720211
1.4446584842573071	57.349439062704455	56.99342007886802	69.48221484084938	67.96254606080842	75.06891647028885	73.04127097947506	80.14778476295467	77.68268731895255	88.61827825475083	85.48042430103335	0.14207704631419002	0.1330773838926698	3.8886828383256216	12.93529373020283	3.783692102646455	12.586053116547191
1.453363278359986	57.37518295293225	57.01900639766899	69.5134229136424	67.99307241492927	75.10264014017442	73.07408414508731	80.1837949425155	77.71759002389342	88.65810088154979	85.51883665522136	0.14207718941647746	0.13307751609525875	3.8597935909256194	12.916558987548342	3.7555834598151705	12.56782627695793
1.4621205232260774	57.4008891737813	57.04455530935692	69.54458557368218	68.02355436021834	75.1363148259375	73.10684965456657	80.21975288592026	77.75244210040123	88.6978658361386	85.55719337667323	0.14207733420208868	0.13307764985295295	3.831086948185657	12.897743596176952	3.727652491063054	12.549520989758093
1.470930534897817	57.426557561726035	57.070066651767384	69.57570262559868	68.0539917057086	75.16994031747382	73.1395673035433	80.25565836960523	77.78724333180172	88.73757287235577	85.59549422791169	0.14207748069109366	0.13307778518429364	3.8025619720992836	12.878847791673252	3.6998982837476433	12.531137484480496
1.4797936313217521	57.452187953673466	57.095540263170236	69.60677387457945	68.08438426098027	75.20351640529348	73.17223688824663	80.29151117067187	77.82199350206578	88.77722174478775	85.6337389721809	0.14207762890380396	0.1330779221080451	3.7742177276122675	12.85987180947086	3.672319928070465	12.512675990456046
1.48871013236022	57.477780186962576	57.12097598226861	69.63779912636932	68.11473183615993	75.23704288052069	73.20485820550364	80.3273110668866	77.8566923958086	88.816812208769	85.67192737344564	0.14207777886077516	0.13307806064319713	3.746053282601679	12.84081588475965	3.644916517092952	12.494136736799192
1.4976803598028874	57.5033340993631	57.146373648198264	69.66877818726941	68.14503424192013	75.2705195348928	73.237431052739	80.36305783667989	77.89133979828941	88.85634402038102	85.71005919639128	0.1420779305828091	0.13307820080896704	3.718067707859518	12.821680252394799	3.6176871467278033	12.475519952329705
1.5067046373783677	57.528849529074414	57.17173310052622	69.69971086413614	68.17529128947812	75.30394616075944	73.26995522797375	80.3987512591455	77.9259354954104	88.89581693645171	85.7481342064226	0.14207808409095812	0.13307834262480311	3.690260077156381	12.802465147038674	3.590630915768088	12.456825865654537
1.5157832907659001	57.55432631472504	57.19705417925043	69.73059696438098	68.20550279059584	75.33732255108244	73.30243052982541	80.43439111404038	77.96047927371683	88.93523071455553	85.7861521696641	0.14207823940652656	0.13307848611038706	3.662629467232364	12.783170803117173	3.563746925907253	12.438054705164177
1.5249166476071065	57.579764295371255	57.22233672479841	69.76143629596938	68.23566855757863	75.37064849943465	73.33485675750681	80.46997718178376	77.99497092039594	88.9745851130124	85.824112852959	0.14207839655107532	0.13307863128563774	3.635174957779782	12.763797454706946	3.537034281700926	12.419206698905327
1.5341050375178134	57.60516331049612	57.24758057802633	69.79222866741979	68.26578840327457	75.40392379999935	73.36723371082539	80.50550924345636	78.02941022327627	89.01387989088717	85.86201602386856	0.14207855554642448	0.13307877817071181	3.6078956314936477	12.744345335699109	3.5104920906333064	12.400282074748247
1.5433487920999491	57.630523200008696	57.27278558021838	69.82297388780343	68.29586214107402	75.43714824756978	73.39956119018296	80.54098708080018	78.06379697082764	89.05311480798963	85.89986145067222	0.14207871641465494	0.1330789267860099	3.5807905740539354	12.724814679662813	3.484119463098523	12.381281060281253
1.5526482449535108	57.65584380424275	57.29795157308539	69.85367176674286	68.32588958490852	75.47032163754801	73.43183899657456	80.5764104762175	78.09813095215983	89.0922896248733	85.93764890236643	0.1420788791781147	0.13307907715217598	3.553858874155594	12.705205719925289	3.457915512411091	12.362203882817994
1.5620037316886017	57.68112496395596	57.32307839876418	69.88432211441175	68.35587054925026	75.50344376594478	73.46406693158812	80.61177921277054	78.13241195702258	89.1314041028355	85.97537814866457	0.14207904385941839	0.13307922929010352	3.5270996234921768	12.68551868950999	3.4318793548191024	12.343050769428373
1.5714155899375468	57.706366520328544	57.34816589981635	69.91492474153343	68.38580484911107	75.53651442937804	73.49624479740349	80.64709307418039	78.16663977580441	89.17045800391614	86.0130489599961	0.14207921048145364	0.1330793832209355	3.5005119167990415	12.665753821205726	3.4060101095087703	12.323821946891258
1.580884159367074	57.731568314962715	57.37321391922743	69.94547945938085	68.41569230004193	75.56953342507325	73.52837239679197	80.68235184482708	78.2008141995325	89.20945109089807	86.05066110750623	0.14207937906738274	0.13307953896606992	3.4740948518365258	12.645911347513902	3.380306898623985	12.3045176417545
1.5904097816905756	57.756730189880955	57.39822230040586	69.97598607977497	68.44553271813191	75.60250055086154	73.5604495331155	80.71755530974806	78.23493501987173	89.24838312730557	86.08821436305539	0.14207954964064595	0.13307969654716167	3.4478475293785777	12.62599150054848	3.354768847246305	12.285138080213073
1.5999928006804371	57.781851987525336	57.42319088718164	70.00644441508425	68.47532592000728	75.6354156051795	73.59247601032565	80.75270325463791	78.26900202912383	89.28725387740417	86.12570849921823	0.14207972222496465	0.13307985598612568	3.421769053274602	12.605994512234247	3.329395083444979	12.265683488269133
1.6096335621804478	57.806933550756376	57.448119523806	70.03685427822387	68.50507172283127	75.6682783870685	73.62445163296368	80.7877954658479	78.30301502022755	89.32606310620034	86.16314328928398	0.14207989684434716	0.13308001730514032	3.3958585304212647	12.585920614197676	3.304184738247841	12.246154091597418
1.6193324141182788	57.83197472285179	57.47300805494942	70.0672154826547	68.53476994430233	75.7010886961737	73.65637620615871	80.82283173038489	78.33697378675679	89.36481057944052	86.20051850725469	0.1420800735230883	0.13308018052665016	3.370115070778411	12.565770037736002	3.279136945657683	12.226550115563441
1.6290897065180392	57.85697534750555	57.49785632570144	70.09752784238258	68.56442040265415	75.73384633274341	73.68824953562795	80.85781183591091	78.37087812292103	89.40349606361072	86.23783392784573	0.14208025228577545	0.13308034567336952	3.3445377873813413	12.545543013897259	3.2542508426899985	12.20687178535627
1.6389057915129117	57.881935268826616	57.52266418156913	70.12779117195733	68.5940229166544	75.7665510976284	73.72007142767552	80.89273557074247	78.40472782356416	89.4421193259361	86.27508932648473	0.1420804331572921	0.13308051276828647	3.3191257963244425	12.52523977337114	3.2295255693184117	12.187119325733875
1.6487810233578566	57.9068543313377	57.547431468475885	70.15800528647172	68.62357730560372	75.79920279228065	73.75184168919145	80.9276027238495	78.43852268416354	89.48068013437982	86.31228447931078	0.14208061616282003	0.13308068183466443	3.293878216792109	12.504860546527198	3.204960268542891	12.16729296125959
1.6587157584424002	57.93173237997427	57.5721580327609	70.18817000156086	68.65308338933549	75.83180121875307	73.78356012765164	80.96241308485507	78.47226250083011	89.51917825764305	86.34941916317459	0.14208080132784395	0.13308085289604663	3.2687941710664745	12.484405563507607	3.180554086358825	12.147392916172976
1.6687103553034934	57.9565692600833	57.5968437211773	70.21828513340104	68.68254098821409	75.86434617969849	73.81522655111615	80.99716644403439	78.50594707030666	89.55761346516398	86.38649315563686	0.14208098867815475	0.1330810259762596	3.2438727845224093	12.463875054099844	3.156306171770211	12.127419414393444
1.6787651746384535	57.98136481742215	57.62148838089175	70.24835049870902	68.7119499231348	75.89683747836882	73.84684076822931	81.03186259231431	78.53957618996806	89.5959855271175	86.42350623496871	0.14208117823985325	0.13308120109941582	3.2191131856311586	12.443269247765784	3.132215676812393	12.107372679583932
1.6888805793179813	58.006118898157204	57.646091859482794	70.27836591474085	68.74131001552244	75.92927491861427	73.8784025882183	81.06650132127236	78.57314965781993	89.63429421441433	86.4604581801504	0.14208137003935445	0.13308137828991726	3.1945145059721654	12.422588373670806	3.108281756528413	12.087252935069046
1.6990569343992543	58.03083134886276	57.67065400494001	70.3083311992911	68.77062108733068	75.96165830488248	73.90991182089266	81.1010824231361	78.6066672724983	89.67253929870044	86.49734877087104	0.14208156410339046	0.13308155757246068	3.1700758802444398	12.401832660665605	3.084503569003118	12.067060403891446
1.7092946071391046	58.05550201651989	57.69517466566278	70.33824617069197	68.79988296104113	75.99398744221783	73.94136827664344	81.13560569078254	78.6401288332687	89.71072055235673	86.53417778752792	0.14208176045901472	0.13308173897203768	3.14579644626383	12.38100233728801	3.0608802753495183	12.046795308782748
1.7195939670072704	58.080130748515074	57.71965369045912	70.3681106478122	68.82909545966238	76.02626213626044	73.97277176644243	81.17007091773718	78.6735341400256	89.74883774849803	86.57094501122593	0.14208195913360602	0.13308192251394205	3.1216753449539283	12.36009763169568	3.0374110397133336	12.026457872134415
1.7299553856997325	58.10471739263883	57.74409092854436	70.39792445005597	68.85825840672892	76.05848219324525	74.00412210184108	81.20447789817314	78.70688299329129	89.78689066097255	86.60765022377669	0.14208216015487224	0.13308210822377084	3.0977117203874514	12.339118771793437	3.0140950292957314	12.006048316063243
1.7403792371521247	58.129261797084844	57.76848622954033	70.42768739736238	68.88737162630066	76.09064742000156	74.03541909497018	81.23882642691092	78.74017519421578	89.82487906436151	86.64429320769847	0.14208236355085438	0.13308229612742878	3.073904719752136	12.318065985102294	2.990931414336501	11.985566862360429
1.7508658975532332	58.15376381044818	57.79283944347369	70.45739931020388	68.91643494296146	76.1227576239515	74.06666255853845	81.27311629941693	78.77341054457538	89.86280273397809	86.68087374621494	0.14208256934993055	0.13308248625113198	3.0502534933784773	12.296939498830397	2.967919368126786	11.96501373247338
1.76141574535857	58.178223281724506	57.81715042077514	70.48706000958585	68.94544818181862	76.15481261310994	74.09785230583226	81.30734731180343	78.80658884677257	89.90066144586723	86.71739162325515	0.14208277758082072	0.13308267862141232	3.0267571947529177	12.275739539911228	2.9450580670259114	11.944389147596667
1.7720291613040315	58.20264006030847	57.841419012278024	70.51666931704531	68.97441116850177	76.1868121960832	74.12898815071449	81.3415192608273	78.8397099038349	89.93845497680479	86.75384662345253	0.14208298827258842	0.1330828732651201	3.003414980476009	12.25446633483989	2.922346690433187	11.923693328522859
1.7827065284196406	58.227013995992344	57.865645069216924	70.54622705464975	69.00332372916175	76.2187561820679	74.16006990762357	81.37563194388925	78.87277351941418	89.97618310429668	86.79023853214422	0.14208320145464862	0.13308307020942903	2.9802260103137996	12.233120109827723	2.8997844208242896	11.902926495766224
1.7934482320433673	58.25134493896502	57.88982844322681	70.57573304499655	69.03218569047002	76.25064438085079	74.19109739157304	81.40968515903342	78.90577949778607	90.01384560657873	86.82656713537085	0.14208341715676895	0.1330832694818387	2.957189447181918	12.211701090738643	2.8773704437348897	11.882088869489962
1.8042546598350382	58.2756327398102	57.913968986341324	70.60518711121142	69.06099687961715	76.28247660280705	74.22207041815015	81.44367870494597	78.93872764384881	90.05144226261535	86.86283221987527	0.14208363540907518	0.13308347111018035	2.934304457153303	12.190209503121878	2.855103947774751	11.861180669577152
1.8151262017903238	58.29987724950571	57.93806655099209	70.63458907694815	69.08975712431261	76.3142526589003	74.25298880351578	81.47761238095525	78.97161776312323	90.08897285209996	86.89903357310284	0.14208385624205566	0.13308367512261984	2.9115702094495646	12.168645572133755	2.8329841246222713	11.840202115528882
1.8260632502548164	58.32407831942131	57.962120990006675	70.66393876638652	69.11846625278288	76.34597236068062	74.28385236440252	81.51148598702974	79.00444966175091	90.12643715545288	86.9351709831996	0.14208407968656483	0.1330838815476603	2.8889858764541714	12.147009522605003	2.811010169027213	11.819153426527919
1.8370661999381863	58.348235801318104	57.986132156608164	70.69323600423233	69.14712409377134	76.37763552028477	74.31466091811494	81.54529932377851	79.03722314649463	90.16383495382212	86.9712442390129	0.14208430577382863	0.1330840904141497	2.866550633724273	12.125301579048028	2.789181278829801	11.798034821462352
1.848135447928429	58.37234954734661	58.01009990441317	70.72248061571555	69.17573047653654	76.40924195043432	74.34541428252781	81.5790521924495	79.06993802473653	90.20116602908172	87.00725313008978	0.1420845345354487	0.1330843017512818	2.8442636599570505	12.103521965538675	2.767496654923434	11.77684651878917
1.8592713937061955	58.396419410045574	58.03402408743075	70.75167242658962	69.20428523085157	76.44079146443529	74.37611227608559	81.61274439492907	79.10259410447787	90.23843016383151	87.04319744667671	0.14208476600340603	0.13308451558860174	2.8221241370451935	12.081670905907231	2.745955501309254	11.755588736730715
1.8704744391592067	58.42044524234063	58.0579045600613	70.78081126313043	69.23278818700312	76.47228387617717	74.40675471780172	81.64637573374141	79.13519119433835	90.27562714139657	87.07907697971918	0.14208500021006754	0.13308473195601	2.800131250024151	12.05974862353105	2.7245570250547644	11.734261693094595
1.8817449885967616	58.44442689754253	58.08174117709477	70.80989695213488	69.26123917579004	76.50371900013157	74.4373414272572	81.67994601204708	79.16772910355473	90.31275674582602	87.11489152086044	0.14208523718818833	0.1330849508837667	2.778284187118061	12.037755341500088	2.703300436322479	11.71286560540284
1.8930834487643238	58.4683642293463	58.10553379370989	70.8389293209204	69.28963802852296	76.53509665135203	74.46787222460044	81.71345503364306	79.20020764198094	90.34981876189327	87.1506408624417	0.14208547697091795	0.13308517240249582	2.7565821397161017	12.015691282518674	2.682184948358099	11.691400690810042
1.9044902288582053	58.49225709182916	58.129282265472256	70.86790819732319	69.31798457702256	76.56641664547227	74.49834693054562	81.74690260296106	79.23262662008639	90.38681297509433	87.1863247975007	0.1420857195918048	0.1330853965431904	2.7350243023815892	11.99355666894553	2.661209777483691	11.669867166090626
1.9159657405403292	58.516105339449624	58.15298644833329	70.8968334096978	69.34627865361904	76.59767879870607	74.52876536637224	81.78028852506756	79.26498584895577	90.42373917164822	87.22194311977152	0.14208596508480104	0.1330856233372156	2.7136098728465186	11.971351722746476	2.6403741431249728	11.64826524772434
1.9275103979530908	58.539908827045366	58.17664619862877	70.9257047869153	69.37452009115081	76.62888292784535	74.55912735392407	81.81361260566203	79.29728514028795	90.46059713849516	87.2574956236838	0.14208621348426684	0.13308585281631388	2.692338052012019	11.949076665498069	2.6196772677831177	11.626595151798028
1.9391246177343011	58.56366740983241	58.2002613730774	70.95452215836274	69.40270872296348	76.66002885026009	74.58943271560814	81.84687465107685	79.32952430639526	90.49738666329684	87.29298210436197	0.1420864648249758	0.13308608501260996	2.671208043981551	11.926731718522205	2.5991183770702264	11.604857094116596
1.9508088190322228	58.58738094340327	58.223831828779666	70.98328535394188	69.43084438290913	76.69111638389705	74.6196812743943	81.88007446827633	79.36170316020309	90.53410753443549	87.32840235762527	0.14208671914212045	0.1330863199586157	2.6502190560022427	11.904317102635105	2.5786966996611227	11.583051290037474
1.9625634235206988	58.611049283725336	58.247357423215796	71.01199420406782	69.45892690534441	76.72214534727846	74.64987285381329	81.91321186485548	79.39382151524802	90.57075954101283	87.36375617998576	0.14208697647131632	0.13308655768723268	2.629370298520371	11.881833038385594	2.558411467336555	11.561177954610685
1.9743888554143678	58.63467228713978	58.27083801424514	71.04064853966838	69.48695612513052	76.75311555950186	74.6800072779571	81.9462866490399	79.42587918567833	90.60734247285028	87.39904336864929	0.14208723684860802	0.1330867982317595	2.6086609851540743	11.859279745927779	2.5382619149741004	11.539237302567926
1.9862855414839768	58.658249810359514	58.294273460104094	71.0692481921824	69.51493187763134	76.78402684023825	74.71008437147697	81.97929862968407	79.45787598625219	90.64385612048723	87.43426372151362	0.1420875003104723	0.13308704162589458	2.588090332675165	11.836657444948287	2.5182472805195175	11.51722954818797
1.9982539110717792	58.68178171046788	58.317663619404904	71.09779299355881	69.54285399871262	76.81487900973151	74.74010395958292	82.01224761627107	79.48981173233727	90.68030027518114	87.46941703716828	0.14208776689382702	0.1330872879037425	2.567657561068245	11.81396635490455	2.498366805036767	11.495154905498566
2.010294396107033	58.705267844917216	58.34100835113434	71.12628277625576	69.57072232474104	76.84567188879775	74.77006586804303	82.04513341891183	79.5216862399101	90.71667472890682	87.5045031148941	0.14208803663603303	0.13308753709981858	2.547361893472498	11.791206694797438	2.4786197326639012	11.473013588107278
2.0224074311215867	58.72870807152697	58.3643075146519	71.15471737323895	69.59853669258285	76.87640529882358	74.79996992318193	82.07795584834378	79.55349932555477	90.75297927435533	87.53952175466223	0.14208830957490126	0.13308778924905265	2.527202556201246	11.768378683240371	2.459005310621251	11.45080580922695
2.0345934532655616	58.75210224848238	58.387560969688494	71.18309661798096	69.62629693960282	76.90707906176584	74.8298159518802	82.11071471593053	79.58525080646234	90.78921370493394	87.57447275713345	0.14208858574869734	0.13308804438679478	2.5071787787464928	11.745482538486613	2.439522789232342	11.428531781766651
2.0468529023231294	58.77545023433257	58.41076857634498	71.21142034445953	69.65400290366321	76.93769300014999	74.85960378157347	82.14340983366043	79.61694050043022	90.82537781476476	87.6093559236579	0.1420888651961476	0.13308830254882223	2.4872897937771086	11.722518478411075	2.4201714219134374	11.406191718289847
2.059186220728381	58.7987518879894	58.433930195090774	71.23968838715707	69.68165442312284	76.96824693706974	74.88933324025145	82.17604101414655	79.64856822586121	90.86147139868496	87.64417105627444	0.14208914795644473	0.1330885637713405	2.4675348371274595	11.699486720493951	2.4009504651471616	11.38378583091253
2.0715938535812968	58.822007068725235	58.457045686761816	71.2679005810587	69.70925133683537	76.99874069618534	74.91900415645655	82.20860807062482	79.68013380176232	90.8974942522452	87.67891795770932	0.14208943406925284	0.13308882809099196	2.4479131478092313	11.676387481837082	2.381859178513878	11.361314331419635
2.084076248663807	58.84521563617187	58.48011491255972	71.29605676165178	69.73679348414885	77.02917410172333	74.94861635928363	82.24111081695412	79.71163704774467	90.93344617170982	87.71359643137657	0.14208972357471333	0.13308909554486092	2.4284239679977873	11.653220979140315	2.3628968246766817	11.338777431232302
2.0966338564559543	58.86837745031834	58.50313773404958	71.32415676492403	69.76428070490398	77.05954697847471	74.97816967837828	82.27354906761461	79.74307778402178	90.96932695405535	87.74820628137634	0.14209001651345177	0.1330893661704764	2.40906654303717	11.629987428719687	2.344062669376399	11.316175341384223
2.109267130152151	58.891492371509734	58.526114013158946	71.35220042736294	69.79171283943354	77.08985915179477	75.0076639439365	82.30592263770754	79.77445583140963	91.00513639697076	87.78274731249519	0.14209031292658128	0.13308964000582063	2.389840121456018	11.606687046574734	2.3253559814556866	11.293508272618055
2.1219765256775314	58.914560260445334	58.54904361217606	71.38018758595435	69.819089728561	77.12011044760156	75.03709898670355	82.33823134295417	79.80577101132539	91.04087429885637	87.81721933020509	0.142090612855711	0.13308991708933227	2.370743954918453	11.583320048188398	2.306776032808557	11.27077643517623
2.1347625017044103	58.9375809781766	58.57192639374799	71.40811807818078	69.84641121359901	77.15030069237477	75.06647463797249	82.37047499969451	79.83702314578629	91.07654045882283	87.85162214066233	0.1420909163429509	0.13309019745991257	2.351777298268644	11.559886648728934	2.2883220984181207	11.247980038990136
2.147625519668832	58.96055438610596	58.59476222087951	71.43599174202093	69.87367713634889	77.18042971315519	75.09579072958395	82.40265342488709	79.86821205740948	91.11213467669131	87.88595555070778	0.1420912234309175	0.13309048115693187	2.332939409507162	11.536387062942595	2.269993456348402	11.22511929362554
2.160566043787228	58.98348034598473	58.61755095693112	71.46380841594791	69.9008873390989	77.21049733754305	75.12504709392454	82.43476643610762	79.89933756941055	91.14765675299213	87.92021936786549	0.1420915341627409	0.13309076822023364	2.3142295497932537	11.512821505200918	2.2517893877243296	11.202194408238938
2.1735845410731627	59.00635871991155	58.640292465617655	71.4915679389283	69.92804166462346	77.24050339369774	75.15424356392626	82.46681385154844	79.93039950560318	91.18310648896467	87.9544134003426	0.1420918485820697	0.13309105869014168	2.295646983446204	11.48919018948618	2.2337091767544734	11.179205591650316
2.1866814813541975	59.02918937033056	58.66298661100652	71.51927015042072	69.95513995618175	77.27044771033603	75.18337997306531	82.49879549001747	79.96139769039807	91.21848368655641	87.98853745702851	0.14209216673307923	0.13309135260746582	2.2771909779230555	11.465493329320452	2.215752110701942	11.156153052244917
2.199857337288837	59.05197216002949	58.68563325751596	71.54691489037454	69.9821820575165	77.30033011673146	75.21245615536108	82.53071117093727	79.99233194880196	91.25378814842225	88.02259134749407	0.14209248866047616	0.13309165001350579	2.2588608038508937	11.44173113791112	2.1979174799043903	11.133036998071475
2.213112584383593	59.07470695213827	58.70823226991377	71.57450199922899	70.00916781285306	77.33015044271332	75.24147194537534	82.56256071434451	80.02320210641724	91.28901967792437	88.05657488199148	0.14209281440950453	0.1330919509500596	2.2406557349931973	11.41790382801446	2.1802045777599233	11.109857636784
2.2264477010101436	59.09739361012674	58.73078351331513	71.60203131791134	70.03609706689788	77.35990851866532	75.27042717821102	82.59434394088876	80.05400798944065	91.32417807913102	88.09048787145312	0.1420931440259551	0.13309225545942846	2.222575048253475	11.394011611977476	2.1626127007225477	11.086615175636325
2.2398631684225956	59.120031997803174	58.75328685318127	71.62950268783602	70.0629696648375	77.38960417552475	75.29932168951133	82.62606067183177	80.08474942466273	91.35926315681628	88.12433012749139	0.1420934775561692	0.13309256358442337	2.2046180236907276	11.370054701796107	2.1451411483080847	11.063309821529401
2.2533594707748548	59.14262197931241	58.77574215531765	71.65691595090333	70.08978545233734	77.41923724478154	75.32815531545883	82.65771072904664	80.1154262394669	91.39427471645938	88.15810146239791	0.14209381504704538	0.13309287536836975	2.186783944490344	11.346033309018821	2.1277892230828	11.039941780960362
2.2669370951380965	59.1651634191338	58.79814928587223	71.68427094949786	70.11654427554039	77.4488075584768	75.3569278927742	82.68929393501685	80.14603826182861	91.42921256424401	88.19180168914289	0.14209415654604857	0.1330931908551161	2.1690720969736503	11.321947644782995	2.1105562306634056	11.016511260042535
2.2805965315183476	59.18765618207971	58.82050811133385	71.7115675264876	70.14324598106614	77.47831494920221	75.3856392587155	82.72081011283552	80.17658532031457	91.46407650705787	88.22543062137473	0.14209450210121385	0.13309351008903797	2.1514817705906353	11.29779791983674	2.0934414797061436	10.993018464479974
2.294338272874165	59.21010013329307	58.84281849853015	71.73880552522208	70.16989041600897	77.50775925009852	75.41428925107677	82.7522590862042	80.20706724408161	91.49886635249165	88.25898807341896	0.14209485176115616	0.13309383311504636	2.1340122579226772	11.273584344506162	2.0764442819154283	10.969463599598384
2.308162815134429	59.23249513824619	58.865080314626354	71.76598478953173	70.19647742793751	77.53714029485492	75.44287770818748	82.78364067943262	80.2374838628764	91.53358190883912	88.29247386027838	0.14209520557507568	0.13309415997859247	2.1166628546811808	11.249307128769942	2.059563952044755	10.945846870399691
2.3220706572162446	59.25484106273844	58.88729342712314	71.79310516372617	70.22300686489301	77.5664579177078	75.47140446891133	82.81495471743729	80.26783500703422	91.56822298509611	88.32588779763198	0.14209556359276426	0.13309449072567536	2.099432859681656	11.224966482106538	2.0427998078662313	10.92216848139833
2.336062301042938	59.277137772894264	58.90945770385485	71.82016649259282	70.24947857538808	77.59571195343942	75.49986937264498	82.84620102574077	80.29812050747803	91.60278939095983	88.3592297018344	0.14209592586461503	0.13309482540284714	2.0823215748600887	11.200562613614238	2.0261511701869495	10.898428636744939
2.3501382515621807	59.299385135161465	58.93157301298782	71.84716862139581	70.27589240840557	77.62490223737721	75.52827225931733	82.87737943047087	80.328340195718	91.63728093682853	88.39249938991544	0.142096292441627	0.13309516405722283	2.0653283052688494	11.176095732011163	2.009617362847166	10.874627540233632
2.3642990167642037	59.32158301630917	58.95363922301856	71.87411139587454	70.30224821339733	77.65402860539258	75.55661296938848	82.90848975835978	80.3584939038504	91.6716974338009	88.42569667957957	0.14209666337541405	0.1330955067364828	2.048452359066232	11.151566045582513	1.993197712708934	10.85076539524016
2.378545107700138	59.3437312834259	58.97565620277194	71.90099466224235	70.3285458402829	77.68309089389975	75.58489134384854	82.9395318367432	80.38858146455695	91.70603869367544	88.45882138920533	0.1420970387182119	0.1330958534888836	2.0316930475050867	11.126973762182388	1.9768915496479167	10.826842404745548
2.392877038500453	59.36582980391752	58.99762382139923	71.92781826718517	70.3547851394482	77.7120889398547	75.61310722421675	82.9705054935594	80.41860271110373	91.74030452894992	88.49187333784464	0.1420974185228854	0.1330962043632612	2.0150496849396404	11.102319089250159	1.9606982065533884	10.802858771319734
2.4072953263935135	59.38787844550518	59.01954194837631	71.95458205786005	70.38096596174417	77.74102258075406	75.64126045254021	83.00141055734832	80.44855747734051	91.77449475282063	88.52485234522227	0.14209780284293658	0.13309655940904214	1.9985215888214043	11.077602233843209	1.9446170193295984	10.77881469715976
2.4218004917242455	59.409877076223566	59.04141045350196	71.98128588189408	70.40708815848589	77.76989165463426	75.66935087139323	83.03224685725098	80.47844559770009	91.80860917918228	88.55775823173562	0.14209819173251195	0.13309691867624662	1.9821080796891692	11.052823402584181	1.9286473268866757	10.7547103840825
2.436393057972914	59.43182556441858	59.063229206895755	72.00792958738273	70.43315158145082	77.79869600007008	75.69737832387601	83.06301422300822	80.5082669071971	91.84264762262697	88.5905908184537	0.14209858524640995	0.13309728221549846	1.9658084811558183	11.02798280164825	1.9127884711260776	10.73054603345554
2.4510735517740176	59.45372377874541	59.08499807899625	72.03451302288866	70.4591560828777	77.82743545617375	75.72534265361357	83.09371248496021	80.53802124142739	91.87660989844396	88.62334992711695	0.14209898344009053	0.13309765007803145	1.9496221199224237	11.003080636812228	1.8970397969496844	10.706321846260835
2.46584250293529	59.47557158816649	59.10671694055909	72.06103603744019	70.48510151546527	77.85610986259381	75.75324370475485	83.12434147404522	80.56770843656714	91.9104958226189	88.65603538013642	0.1420993863696808	0.13309802231569667	1.9335483257577835	10.978117113438202	1.8814006522507043	10.682038023120185
2.4807004444568266	59.497368861949326	59.128385662655056	72.08749848053004	70.51098773237102	77.88471905951403	75.78108132197166	83.15490102179906	80.5973283293721	91.94430521183354	88.68864700059355	0.1420997940919847	0.13309839898096956	1.9175864315079707	10.953092436498991	1.8658703879114	10.657694764246116
2.4956479125503126	59.51911546966469	59.150004116668306	72.11390020211407	70.53681458720986	77.91326288765252	75.80885535045769	83.18539096035425	80.62688075717683	91.97803788346519	88.72118461223968	0.14210020666449033	0.13309878012695855	1.9017357730717777	10.928006810479928	1.8504483577853534	10.633292269396406
2.510685446658382	59.54081128118394	59.171572174293956	72.14024105260933	70.56258193405249	77.94174118826004	75.83656563592706	83.21581112243871	80.65636555789338	92.01169365558583	88.75364803949489	0.14210062414537947	0.13309916580741138	1.8859956894011702	10.90286043944252	1.8351339187011035	10.608830737959579
2.5258135894740787	59.56245616667749	59.19308970753668	72.16652088289334	70.58828962742463	77.97015380311952	75.8642120246139	83.24616134137547	80.68578257001124	92.04527234696214	88.78603710744842	0.14210104659353442	0.13309955607672447	1.8703655225112925	10.877653527068105	1.8199264304626013	10.584310368925799
2.54103288696045	59.58404999661219	59.21455658870816	72.19273954430204	70.61393752230508	77.9985005745445	75.89179436327063	83.27644145108123	80.71513163259569	92.07877377705437	88.81835164185732	0.142101474068547	0.13309995098994895	1.8548446174631863	10.85238627662875	1.8048252558378408	10.559731360892329
2.556343888370238	59.60559264174966	59.23597269042578	72.21889688862915	70.63952547412516	78.02678134537855	75.91931249916767	83.30665128606636	80.74441258528792	92.11219776601679	88.85059146914685	0.14210190663072794	0.13310035060279998	1.8394323223483298	10.827058890903572	1.7898297605474909	10.53509391202715
2.571747146265715	59.62708397314337	59.257337885609765	72.24499276812367	70.66505333876638	78.05499595899336	75.94676628009145	83.33679068143283	80.77362526830306	92.14554413469588	88.88275641640891	0.14210234434111438	0.13310075497166393	1.8241279883009156	10.80167157228243	1.7749393132712612	10.510398220107163
2.5872432165386163	59.648523862137395	59.27865204748195	72.27102703548962	70.69052097256015	78.08314425928855	75.9741555543444	83.3668594728747	80.80276952243064	92.17881270463134	88.91484631140277	0.14210278726147918	0.13310116415360723	1.8089309694810254	10.776224522734992	1.7601532856310769	10.485644482496355
2.602832658430207	59.6699121803632	59.29991504956306	72.29699954388356	70.71592823228542	78.11122609068967	76.00148017074282	83.39685749667603	80.83184518903246	92.21200329805414	88.94686098255337	0.1421032354543402	0.13310157820638366	1.7938406230709916	10.750717943770724	1.7454710521892594	10.460832896136708
2.6185160345514573	59.69124879973822	59.32112676567119	72.32291014691387	70.7412749751682	78.13924129814782	76.02873997861674	83.42678458971102	80.86085211004294	92.24511573788729	88.97880025895194	0.1421036889829688	0.13310199718844348	1.77885630927085	10.725152036495274	1.7308919904489812	10.435963657597313
2.6342939109033563	59.71253359246302	59.342287069919244	72.34875869863882	70.76656105887945	78.16718972713791	76.05593482780816	83.45664058944242	80.88979012796737	92.27814984774446	89.01066397035463	0.14210414791139903	0.13310242115894147	1.7639773912883356	10.699527001561364	1.7164154808369858	10.411036963003426
2.6501668568973313	59.73376643101943	59.3633958367133	72.37454505356553	70.79178634153432	78.19507122365806	76.0830645686705	83.4864253339213	80.91865908588183	92.31110545193025	89.04245194718285	0.14210461230443713	0.1331028501777458	1.7492032353425202	10.673843039219719	1.702040906707225	10.386053008096496
2.666135445375801	59.75494718816794	59.38445294075008	72.40026906664801	70.81695068169036	78.22288563422808	76.11012905206712	83.51613866178558	80.9474588274318	92.34398237543911	89.07416402052223	0.1421050822276695	0.1331032843054456	1.7345332106415299	10.648100349264496	1.6877676543272173	10.361011988192331
2.6822002526328483	59.77607573694564	59.40545825701513	72.42593059328615	70.84205393834635	78.2506328058886	76.13712812937062	83.54578041225983	80.97618919683184	92.37678044395545	89.10580002212254	0.14210555774747516	0.13310372360336176	1.719966689393459	10.622299131075124	1.673595112881685	10.335914098217472
2.6983618584350144	59.79715195066371	59.426411660780445	72.45152948932392	70.86709597094081	78.27831258619979	76.16406165246148	83.57535042515393	81.00485003886438	92.40949948385281	89.13735978439702	0.14210603893103216	0.13310416813355347	1.705503046782269	10.59643958356537	1.659522674451182	10.310759532656448
2.71462084604223	59.818175702905116	59.44731302760244	72.47706561104795	70.8920766393506	78.3059248232402	76.19092947372708	83.60484854086245	81.03344119887909	92.44213932219367	89.16884314042213	0.14210652584632927	0.13310461795882841	1.69114166097188	10.570521905208807	1.6455497340130023	10.285548485562686
2.730977802228858	59.83914686752216	59.4681622333196	72.50253881518597	70.91699580388945	78.33346936560565	76.21773144606051	83.63427460036358	81.06196252279193	92.47469978672865	89.20024992393682	0.142107018562174	0.13310507314275158	1.6768819131043529	10.544546294086103	1.6316756894452737	10.26028115063309
2.747433317304874	59.86006531863432	59.48895915405056	72.52794895890557	70.94185332530684	78.36094606240827	76.24446742285983	83.66362844521883	81.09041385708476	92.50718070589684	89.23157996934279	0.1421075171482052	0.1331055337496547	1.662723187287611	10.518512947850468	1.6178999415124053	10.234957721155297
2.763987985137163	59.8809309306257	59.5097036661917	72.55329589981244	70.96664906478628	78.38835476327523	76.27113725802671	83.69290991757168	81.11879504880409	92.5395819088248	89.26283311170344	0.1421080216748997	0.13310599984464508	1.6486648705790685	10.492422063660342	1.6042218938473525	10.209578389954913
2.780642403170963	59.90174357814248	59.530395646414824	72.57857949594882	70.99138288394404	78.41569531834742	76.29774080596536	83.7221188601469	81.14710594556048	92.5719032253263	89.29400918674374	0.14210853221358563	0.13310647149361485	1.6347063529851766	10.466273838224879	1.5906409529525263	10.184143349420992
2.797397172451417	59.922503136090505	59.55103497166497	72.60379960579193	71.01605464482742	78.44296757827843	76.32427792158136	83.75125511624965	81.1753463955275	92.60414448590183	89.3251080308496	0.1421090488364511	0.13310694876325124	1.6208470274691535	10.44006846789307	1.5771565282084339	10.158652791607892
2.8142528976452668	59.94320947963312	59.571621519158384	72.62895608825289	71.04066420991397	78.47017139423369	76.35074846028103	83.780318529765	81.20351624744153	92.63630552173878	89.35612948106821	0.14210957161655383	0.13310743172104525	1.607086289925519	10.413806148515505	1.5637680318450293	10.133106908097034
2.831210187062679	59.96386248418815	59.59215516637975	72.6540488026744	71.06521144210922	78.49730661788877	76.37715227796963	83.8093089451565	81.23161535060018	92.6683861647102	89.38707337510661	0.1421101006278339	0.13310792043530248	1.593423539176456	10.387487075508034	1.5504748789435325	10.107505890058746
2.848269652679189	59.98446202542589	59.61263579108032	72.67907760882996	71.08969620474593	78.52437310142876	76.403489231051	83.83822620746606	81.25964355486221	92.70038624737539	89.41793955133235	0.14211063594512244	0.13310841497515175	1.5798581769672637	10.361111443853588	1.5372764874305176	10.08184992826682
2.865431910157798	60.00500797926614	59.63306327127527	72.70404236692161	71.11411836158213	78.55137069754662	76.42975917642583	83.86707016231246	81.28760071064615	92.73230560297864	89.44872784877235	0.14211117764415407	0.1331089154105558	1.5663896079568076	10.334679448054885	1.5241722780660893	10.056139213023926
2.882697578871184	60.02550022187597	59.65343748524151	72.72894293757896	71.13847777679995	78.57829925944237	76.455961971491	83.89584065589099	81.31548666892996	92.76414406544964	89.47943810711308	0.14211172580157563	0.13310942181232163	1.5530172397211572	10.308191282238113	1.5111616744466119	10.030373934283489
2.900067281924058	60.04593862966695	59.67375831151529	72.75377918185718	71.16277431500404	78.60515864082193	76.48209747413836	83.92453753497247	81.34330128125005	92.79590146940278	89.51007016670002	0.1421122804949597	0.13310993425210976	1.5397404827322134	10.281647140047426	1.4982441029897018	10.004554281549645
2.9175416461756507	60.06632307929272	59.694025628889875	72.77855096123571	71.18700784122021	78.63194869589576	76.5081655427536	83.9531606469025	81.3710443997006	92.827577650137	89.54062386853742	0.14211284180281367	0.13311045280244543	1.5265587503545248	10.255047214679507	1.485418992927407	9.978680443897247
2.9351213022623317	60.08665344764611	59.71423931641293	72.8032581376164	71.2111782208937	78.65866927937782	76.53416603621517	83.98170983960058	81.39871587693263	92.85917244363534	89.57109905428793	0.14211340980459322	0.13311097753672904	1.513471458836193	10.22839169886538	1.4726857762930194	9.952752609959134
2.952806884620376	60.106929611856685	59.73439925338425	72.82790057332208	71.23528531988782	78.6853202464843	76.56009881389305	84.01018496155928	81.42631556615325	92.89068568656467	89.60149556627216	0.1421139845807112	0.13311150852924583	1.5004780273075085	10.201680784919517	1.4600438879283502	9.926770967975244
2.970599031508854	60.12715144928802	59.754505319353264	72.85247813109484	71.25932900448251	78.71190145293261	76.58596373564791	84.03858586184349	81.45384332112506	92.92211721627547	89.63181324746867	0.14211456621255183	0.13311204585517786	1.487577877765034	10.174914664674361	1.4474927654669045	9.900735705758052
2.9884983850326714	60.14731883753493	59.77455739411658	72.87699067409442	71.28330914137268	78.73841275493994	76.61176066182973	84.06691239008956	81.48129899616514	92.95346687080152	89.66205194151348	0.14211515478248068	0.13311258959061356	1.4747704350793356	10.148093529576727	1.4350318493320628	9.874647010723493
3.006505591165733	60.16743165442109	59.794555357715595	72.9014380658969	71.30722559766703	78.76485400922267	76.63748945327713	84.09516439650487	81.50868244614472	92.98473448885993	89.69221149270012	0.14211575037385693	0.13311313981256026	1.4620551269645148	10.12121757055138	1.422660582717981	9.84850506980547
3.0246212997742656	60.187489777995616	59.814499090433614	72.9258201704923	71.33107824088586	78.79122507299422	76.66314997131549	84.12334173186619	81.53599352648764	93.01591990985011	89.72229174597868	0.1421163530710459	0.1331136965989538	1.449431383981846	10.094286978075615	1.4103784115891358	9.82231006951406
3.0428461646402667	60.207493086531024	59.83438847279376	72.95013685228379	71.35486693896027	78.81752580396488	76.68874207775664	84.15144424751986	81.5632320931704	93.04702297385444	89.75229254695631	0.14211696295943096	0.1331142600286703	1.436898639541596	10.067301942228369	1.3981847846812343	9.796062195993727
3.0611808434850984	60.22744145851997	59.85422338555619	72.9743879760854	71.37859156023013	78.8437560603399	76.71426563489727	84.17947179538025	81.5903980027209	93.07804352163737	89.78221374189654	0.14211758012542547	0.13311483018153827	1.424456329882105	10.04026265261382	1.3860791534825694	9.769761634946917
3.079625997993227	60.24733477267279	59.87400370971565	72.99857340712086	71.40225197344297	78.86991570081891	76.73972050551819	84.20742422792968	81.61749111221813	93.10898139464587	89.81205517771943	0.1421182046564865	0.13311540713834896	1.4121038940643302	10.01316929836321	1.3740609722262889	9.743408571608597
3.0981822938360946	60.267172907914166	59.8937293264986	73.02269301102136	71.42584804775183	78.89600458459407	76.76510655288267	84.23530139821675	81.64451127929077	93.1398364350083	89.84181670200076	0.14211883664112518	0.13311599098086851	1.3998407739595677	9.98602206814212	1.3621296978794817	9.71700319077172
3.116850400696155	60.28695574338079	59.91340011736081	73.04674665382441	71.44937965271406	78.92202257134942	76.79042364073571	84.26310315985643	81.67145836211692	93.17060848553517	89.87149816297222	0.14211947616892195	0.13311658179185076	1.3876664142553636	9.958821150185031	1.3502847901543191	9.690545676863621
3.135630992291033	60.30668315841807	59.93301596398472	73.07073420197163	71.47284665828988	78.94796952125935	76.81567163330296	84.29082936702856	81.69833221942335	93.2012973897181	89.9010994095213	0.14212012333053797	0.13311717965504674	1.3755802624373246	9.93156673228441	1.338525711484408	9.66403621388963
3.1545247463978408	60.3263550325776	59.95257674827684	73.09465552230768	71.49624893484062	78.97384529498781	76.84085039528954	84.31847987447784	81.72513271048471	93.23190299173059	89.93062029119098	0.14212077821772856	0.13311778465521953	1.363581768779568	9.904259001741593	1.3268519270104662	9.637474985343943
3.1735323448776414	60.34597124561377	59.972082352364716	73.1185104820778	71.51958635312695	78.99964975368653	76.86595979187858	84.34605453751225	81.75185969512252	93.26242513642691	89.96006065817929	0.14212144092335693	0.13311839687815458	1.3516703863365365	9.876898145388623	1.315262904586234	9.610862174331487
3.192654473700048	60.36553167748112	59.991532658594586	73.14229894892668	71.5428587843076	79.0253827589943	76.89099968873062	84.37355321200282	81.77851303370481	93.29286366934247	89.98942036133958	0.1421221115414066	0.1331190164106734	1.339845570947091	9.849484349648264	1.303758114768243	9.584197963535189
3.211891822967991	60.38503620833126	60.010927549528446	73.16602079089644	71.56606609993756	79.05104417303562	76.91596995198206	84.40097575438274	81.8050925871452	93.32321843669375	90.01869925218008	0.14212279016699636	0.13311964334064524	1.3281067812104084	9.822017800453978	1.2923370308046742	9.557482535221425
3.2312450869426166	60.4044847185099	60.03026690794145	73.18967587642507	71.58920817196667	79.0766338584195	76.94087044824447	84.42832202164666	81.8315982169023	93.35348928537796	90.04789718286402	0.14212347689639276	0.1331202777569995	1.316453478479616	9.79449868323536	1.280999128622625	9.530716071167262
3.2507149640683446	60.423877088553546	60.04955061681881	73.21326407434428	71.6122848727376	79.102151678238	76.9657010446028	84.45559187134951	81.8580297849786	93.38367606297278	90.07701400620896	0.14212417182702422	0.13312091974973927	1.304885126867248	9.766927183032749	1.269743886828337	9.503898752749592
3.2703021569980693	60.44321319918681	60.06877855935339	73.23678525387835	71.63529607498472	79.12759749606565	76.99046160861496	84.48278516160651	81.88438715392044	93.41377861773681	90.10604957568744	0.142124875057496	0.1331215694099551	1.2934011932272824	9.739303484422635	1.2585707867012843	9.477030760948765
3.2900073726185273	60.4624929313191	60.08795061894265	73.26023928464193	71.65824165183217	79.15297117595763	77.01515200831034	84.50990175109189	81.91067018681676	93.44379679860906	90.13500374542639	0.1421255866876037	0.133122226829836	1.2820011471337693	9.711627771412168	1.2474793121659786	9.45011227620671
3.3098313220758016	60.48171616604129	60.107066679185564	73.28362603663808	71.681121476792	79.17827258244863	77.03977211218836	84.53694149903794	81.93687874729828	93.47373045520865	90.16387637020682	0.14212630681834762	0.13312289210268485	1.2706844608933352	9.683900227613776	1.2364689498092503	9.423143478605198
3.329774720800988	60.500882784622945	60.12612662388026	73.30694538025708	71.70393542376306	79.20350158055192	77.06432178921804	84.5639042652349	81.96301269953734	93.50357943783544	90.1926673054644	0.14212703555194733	0.1331235653229303	1.2594506095383622	9.656121036236073	1.2255391888636495	9.396124547816726
3.349838288536016	60.51999266850898	60.14513033702079	73.3301971862742	71.72668336702898	79.22865803575814	77.08880090883639	84.59078991002991	81.9890719082469	93.53334359746954	90.22137640728897	0.14212777299185708	0.13312424658614166	1.2482990707956105	9.628290379936516	1.2146895211863011	9.36905566301175
3.370022749359618	60.53904569931632	60.16407770279407	73.35338132584792	71.74936518125645	79.25374181403367	77.11320934094728	84.61759829432619	82.01505623867968	93.56302278577125	90.25000353242444	0.1421285192427808	0.1331249359890423	1.2372293250898565	9.600408440870524	1.2039194412620873	9.34193700290416
3.390328831713469	60.558041758830655	60.18296860557714	73.37649767051808	71.7719807414936	79.27875278181968	77.13754695592029	84.64432927958224	82.04096555662758	93.5926168550811	90.27854853826888	0.14212927441068568	0.13312563362952307	1.2262408555452566	9.57247540082426	1.1932284461981908	9.314768745838592
3.4107572684284713	60.576980729003466	60.201802929934175	73.39954609220433	71.79452992316854	79.30369080603104	77.16181362458985	84.67098272781158	82.06679972842126	93.62212565842009	90.30701128287457	0.1421300386028194	0.13312633960665696	1.2153331479639746	9.544491441058199	1.182616035711817	9.287551069699475
3.431308796751202	60.59586249194833	60.22058056061335	73.42252646320395	71.81701260208725	79.32855575405478	77.18600921825377	84.69755850158154	82.09255862092905	93.65154904948938	90.33539162494783	0.14213081192772478	0.13312705402071412	1.2045056908152674	9.516456742343507	1.1720817121151867	9.260284151903761
3.4519841583705158	60.6146869299378	60.239301382543836	73.4454386561901	71.83942865443217	79.35334749374901	77.21013360867224	84.7240564640127	82.11824210155649	93.68088688267038	90.3636894238491	0.14213159449525506	0.1331277769731745	1.1937579752407146	9.488371485018433	1.161624980316219	9.2329681694373
3.47278409944432	60.63345392539992	60.257965280832735	73.46828254421	71.86177795676033	79.37806589344176	77.23418666806654	84.75047647877827	82.14385003824557	93.71013901302494	90.39190453959289	0.1421323864165908	0.1331285085667445	1.1830894950271613	9.460235848884622	1.1512453477994313	9.20560329880027
3.4937093706264992	60.65216336091483	60.27657214076183	73.4910580006828	71.8840603860015	79.40271082192936	77.25816826911787	84.77681841010309	82.16938229947388	93.73930529629503	90.42003683284766	0.14213318780425568	0.13312924890537045	1.172499746618314	9.432050013336266	1.1409423246359438	9.178189716132692
3.514760727094002	60.67081511921153	60.29512184778488	73.51376489939823	71.90627581945685	79.4272821484759	77.2820782849666	84.80308212276346	82.1948387542545	93.7683855889035	90.44808616493637	0.1421339987721317	0.1331299980942548	1.1619882290970054	9.403814157314628	1.1307154234636982	9.150727597132573
3.535938928574102	60.689409083164264	60.31361428752411	73.53640311451424	71.92842413479696	79.45177974281142	77.30591658921071	84.82926748208604	82.2202192721349	93.7973797479536	90.47605239783621	0.14213481943547704	0.1331307562398701	1.1515544441583643	9.37552845915161	1.1205641594622193	9.123217116928572
3.557244739371806	60.7079451357887	60.33204934576682	73.55897252055497	71.95050521005962	79.47620347513055	77.32968305590437	84.85537435394693	82.2455237231959	93.8262876312289	90.50393539417811	0.14213564991094207	0.13313152344997523	1.1411978961284603	9.347193096778938	1.1104880503737604	9.09565845029465
3.578678928397448	60.72642316023901	60.35042690846284	73.58147299240925	71.97251892364896	79.50055321609177	77.35337755955757	84.88140260477157	82.27075197805205	93.85510909719397	90.5317350172481	0.14213649031658676	0.13313229983363103	1.1309180919511164	9.318808247708148	1.1004866164832947	9.068051771591854
3.600242269194432	60.74484303980396	60.36874686172065	73.6039044053285	71.99446515433289	79.52482883681596	77.37699997513427	84.90735210153377	82.29590390784996	93.88384400499442	90.55945113098615	0.14213734077189671	0.1331330855012152	1.1207145411626698	9.290374088888711	1.0905593805987337	9.040397254650088
3.6219355399671502	60.76320465790331	60.38700909180446	73.62626663492466	72.0163437812417	79.54903020888494	77.4005501780515	84.93322271175495	82.32097938426831	93.91249221445663	90.58708359998708	0.14213820139780156	0.13313388056443945	1.1105867558899263	9.26189079678079	1.0807058680527462	9.012695072871793
3.643759523609069	60.781507898084115	60.40521348513066	73.64855955716816	72.03815468386598	79.57315720434032	77.42402804417803	84.95901430350341	82.34597827951674	93.94105358608817	90.61463228950022	0.1421390723166923	0.1331346851363653	1.1005342508476588	9.23335854736979	1.0709256066932085	8.984945399199205
3.6657150077309777	60.79975264401719	60.42335992826461	73.67078304838611	72.05989774205497	79.59720969568224	77.4474334498333	84.98472674539377	82.37090046633546	93.96952798107789	90.64209706542968	0.14213995365243795	0.1331354993314201	1.0905565433297397	9.20477751620274	1.0612181268804761	8.957148406194392
3.6878027846894206	60.81793877949357	60.44144830791755	73.69293698526053	72.081572836015	79.62118755586829	77.4707662717865	85.0103599065866	82.3957458179948	93.9979152612965	90.66947779433498	0.14214084553040487	0.13313632326541264	1.0806531531927703	9.176147878310076	1.051582961464419	8.929304265897372
3.710023651615288	60.83606618842029	60.45947851094254	73.71502124482568	72.10317984630693	79.64509065831191	77.49402638725479	85.03591365678706	82.42051420829407	94.02621528929606	90.69677434343028	0.1421417480774744	0.13313715705555335	1.0708236028474403	9.14746980820928	1.0420196457807833	8.901413149886139
3.732378410442586	60.85413475481706	60.47745042433171	73.73703570446672	72.12471865384506	79.66891887688136	77.51721367390265	85.06138786624491	82.44520551156143	94.05442792831087	90.72398658058547	0.14214266142206103	0.13313800082046692	1.0610674172542076	9.118743479948535	1.0325277176505097	8.873475229318501
3.7548678679373717	60.87214436281216	60.49536393521227	73.75898024191721	72.14618913989466	79.69267208589822	77.54032800984031	85.08678240575337	82.4698196026528	94.08255304225725	90.75111437432567	0.14214358569413096	0.13313885468021258	1.0513841239139765	9.089969067093989	1.023106717362225	8.845490674890243
3.777492835726878	60.890094896638836	60.51321893084341	73.7808547352574	72.16759118607058	79.71635016013643	77.56336927362295	85.11209714664884	82.49435635695178	94.11059049573414	90.77815759383208	0.14214452102522146	0.1331397187563	1.0417732528583201	9.061146742726123	1.013756187669287	8.817459656853316
3.8002541303288	60.90798624063121	60.531015298612566	73.80265906291199	72.18892467433506	79.7399529748207	77.58633734424919	85.13733196081002	82.51881565036864	94.1385401540232	90.80511610894175	0.1421454675484591	0.13314059317170807	1.0322343366301538	9.032276679365168	1.0044756737679563	8.789382344932164
3.823152573180761	60.92581827922032	60.54875292603174	73.82439310364784	72.21018948699574	79.76348040562516	77.60923210115982	85.16248672065716	82.54319735933959	94.16640188308884	90.83198979014779	0.14214642539858033	0.13314147805090087	1.022766910294422	9.003359049105711	0.9952647233078551	8.761258908461969
3.8461889906699622	60.94359089693046	60.566431700734235	73.84605673657246	72.23138550670416	79.78693232867253	77.63205342423703	85.18756129915188	82.56750136082671	94.1941755495792	90.85877850860014	0.14214739471194948	0.1331423735198479	1.0133705114158147	8.974394023545756	0.9861228863717315	8.733089516310429
3.8693642141629967	60.96130397837478	60.5840515104707	73.86764984113132	72.25251261645339	79.81030862053233	77.65480119380277	85.212555569796	82.59172753231685	94.22186102082571	90.88548213610527	0.14214837562657956	0.1331432797060407	1.0040446800462632	8.945381773723057	0.9770497154634086	8.704874336841385
3.892679080035866	60.978957408251574	60.60161224310565	73.88917229710607	72.27357069957635	79.83360915821974	77.67747529061775	85.23746940663123	82.61587575182124	94.24945816484401	90.91210054512682	0.14214936828215202	0.13314419673851158	0.9947889587292593	8.916322470251544	0.96804476551074	8.676613538013044
3.9161344297041563	60.99655107134008	60.61911378661383	73.91062398461241	72.29455963974392	79.85683381919455	77.70007559588034	85.26230268423865	82.63994589787508	94.27696685033419	90.93863360878606	0.14215037282003687	0.13314512474785378	0.9856028924793918	8.887216283190355	0.9591075938440099	8.648307287276111
3.9397311096534064	61.0140848524962	60.63655602907613	73.93200478409767	72.31547932096261	79.87998248135932	77.72260199122498	85.28705527773762	82.66393784953644	94.30438694668078	90.96508120086163	0.14215138938331326	0.1331460638662379	0.9764860287734791	8.858063382103865	0.9502377601918397	8.619955751611997
3.963469971469652	61.0315586366486	60.653938858676234	73.95331457633894	72.336329627573	79.90305502305858	77.74505435872133	85.31172706278564	82.68785148638621	94.33171832395364	90.99144319579045	0.14215241811678994	0.1331470142274329	0.9674379175492049	8.828863936058042	0.9414348266773231	8.591559097561912
3.987351871870168	61.04897230879429	60.671262163696454	73.9745532424407	72.3571104442474	79.92605132307712	77.76743258087289	85.33631791557748	82.71168668852724	94.35896085290808	91.01771946866786	0.14215345916702735	0.1331479759668262	0.9584581111880652	8.799618113614997	0.9326983578000636	8.563117491186858
4.01137767273438	61.06632575399457	60.68852583251418	73.99572066383278	72.37782165598817	79.948971260639	77.78973654061579	85.3608277128447	82.7354433365838	94.3861144049855	91.04390989524802	0.14215451268235713	0.13314894922143974	0.9495461645128671	8.77032608283298	0.924027920435492	8.534631098078535
4.035548241134971	61.083618857370546	60.70572975359777	74.01681672226802	72.39846314812546	79.97181471540593	77.81196612131758	85.38525633185496	82.75912131170115	94.41317885231358	91.07001435194437	0.14215557881290525	0.13314993412995457	0.9407016347697663	8.74098801123364	0.9154230838187232	8.506100083341153
4.059864449369175	61.1008515040989	60.72287381550267	74.03784129982009	72.4190348063152	79.9945815674761	77.83412120677593	85.40960365041148	82.78272049554474	94.44015406770697	91.09603271582988	0.1421566577106128	0.1331509308327274	0.9319240816262209	8.711604065834763	0.9068834195386444	8.477524611611443
4.08432717499025	61.118023579407485	60.739957906867524	74.0587942788812	72.43953651653707	80.01727169738272	77.85620168121743	85.43386954685235	82.80624077029977	94.4670399246676	91.1219648646376	0.14215774952925847	0.13315193947181253	0.9232130671643972	8.682174413203029	0.898408501535414	8.448904847118683
4.108937300839158	61.13513496857117	60.75698191641034	74.0796755421602	72.45996816509289	80.03988498609314	77.8782074292967	85.45805390005042	82.82968201867105	94.49383629738573	91.14781067676155	0.14215885442448095	0.13315296019098175	0.914568155860934	8.652699219313945	0.8899979060784062	8.420240953526445
4.133695715076422	61.15218555690673	60.77394573292388	74.1004849726796	72.48032963860354	80.0624213150066	77.90013833609433	85.48215658941179	82.85304412388153	94.5205430607394	91.17357003125618	0.142159972553801	0.13315399313574636	0.905988914579666	8.623178649600959	0.8816512117612092	8.391533094021725
4.15860331121418	61.169175229768996	60.79084924527215	74.12122245377388	72.50062082400778	80.08488056595368	77.92199428711645	85.50617749487607	82.87632696967258	94.54716009029603	91.19924280783773	0.14216110407664453	0.13315503845337673	0.8974749125793551	8.593612869099161	0.8733679995063994	8.36278143141135
4.183660988148428	61.1861038725461	60.80769234238616	74.14188786908711	72.52084160855992	80.10726262119479	77.94377516829319	85.5301164969157	82.89953044030328	94.57368726231266	91.22482888688465	0.1421622491543667	0.1331560962929252	0.8890257214804933	8.564002042210632	0.8651478525334824	8.333986127909156
4.208869650191461	61.20297137065453	60.824474913259415	74.16248110257014	72.54099187982727	80.12956736341832	77.96548086597706	85.55397347653474	82.92265442054939	94.60012445373609	91.25032814943752	0.14216340795027396	0.13315716680524595	0.8806409152696233	8.534346332853602	0.856990356368442	8.305147345312434
4.2342302071045115	61.21977760953511	60.84119684694426	74.18300203847906	72.56107152568872	80.15179467574004	77.98711126694248	85.57774831526928	82.94569879570373	94.62647154220424	91.27574047720051	0.14216458062964774	0.13315825014301944	0.8723200702920622	8.504645904453355	0.8488950988275974	8.276265244940078
4.259743574130585	61.236522474647735	60.857858032547114	74.20345056137207	72.58108043433192	80.17394444170105	78.00866625838371	85.60144089518607	82.96866345157474	94.65272840604621	91.30106575254106	0.14216576735977013	0.13315934646077157	0.8640627652255262	8.474900919809443	0.8408616700014591	8.24733998755255
4.285410672027485	61.25320585146687	60.87445835922445	74.22382655610744	72.60101849425148	80.19601654526667	78.03014572791403	85.62505109888232	82.9915482744865	94.67889492428303	91.32630385849106	0.14216696830994666	0.13316045591489883	0.8558685810987754	8.445111541324877	0.8328896622640514	8.218371733519234
4.311232427101037	61.26982762547691	60.890997716178525	74.24412990784131	72.62088559424677	80.21801087082535	78.05154956356448	85.64857880948533	83.01435315127816	94.70497097662874	91.3514546787473	0.1421681836515311	0.13316157866368866	0.8477371012559161	8.415277930784214	0.8249786702447182	8.189360642665633
4.337209771238533	61.28638768216696	60.907475992652785	74.26436050202484	72.64068162341958	80.23992730318663	78.07287765378233	85.67202391065153	83.0370779693033	94.73095644349038	91.376518097672	0.14216941355795132	0.13316271486734485	0.8396679113611754	8.385400249455415	0.8171282908310786	8.160306874347953
4.363343641942354	61.302885907026415	60.923893077927666	74.2845182244022	72.66040647117211	80.26176572758045	78.09412988743011	85.69538628656635	83.05972261642961	94.7568512059695	91.40149400029365	0.14217065820473235	0.13316386468800845	0.8316605993877602	8.35547865810804	0.8093381231553849	8.131210587442183
4.389634982363801	61.31932218553953	60.94024886131599	74.3046029610078	72.68006002720458	80.28352602965525	78.11530615378413	85.71866582194347	83.08228698103828	94.78265514586222	91.42638227230756	0.1421719177695251	0.13316502828978274	0.8237147556017135	8.325513316915021	0.8016077685811069	8.102071940274982
4.416084741337141	61.335696403180826	60.95654323215834	74.32461459816396	72.69964218151276	80.30520809547673	78.13640634253305	85.74186240202434	83.10477095202334	94.80836814566041	91.45118280007631	0.142173192432129	0.13316620583875793	0.8158299725603229	8.295504385530876	0.7939368307040695	8.072891090727353
4.442693873413836	61.352008445409744	60.97277607981885	74.34455302247832	72.71915282438631	80.3268118115264	78.157430343777	85.76497591257758	83.12717441879161	94.83399008855213	91.47589547063103	0.14217448237452018	0.13316739750303216	0.808005845102798	8.26545202309353	0.7863249153401739	8.043668196201907
4.469463338897009	61.368258197665824	60.98894729368034	74.36441812084155	72.73859184640602	80.34833706470036	78.17837804802598	85.78800623989878	83.14949727126198	94.85952085842287	91.50052017167174	0.1421757877808772	0.13316860345273987	0.8002419703361738	8.235356388182481	0.7787716305078902	8.014403413559194
4.49639410387609	61.38444554536338	61.00505676313972	74.38420978042454	72.7579591384416	80.36978374230759	78.19924934619857	85.81095327080963	83.17173939986479	94.88496033985594	91.52505679156806	0.14217710883760812	0.1331698238600729	0.7925379476253056	8.205217638806062	0.7712765864264384	7.985096899155906
4.523487140261684	61.40057037388626	61.02110437760321	74.40392788867602	72.77725459164938	80.39115173206865	78.22004412962069	85.8338168926576	83.1939006955416	94.9103084181336	91.54950521936016	0.14217844573337665	0.13317105889930841	0.784893378590823	8.17503593245965	0.7638393955091942	7.955748808879434
4.550743425820648	61.41663256858276	61.0370900264818	74.42357233331994	72.79647809747004	80.41244092211434	78.24076229002432	85.85659699331549	83.21598104974471	94.93556497923782	91.57386534475955	0.14217979865913186	0.13317230874683278	0.7773078670948053	8.14481142608929	0.7564596723505019	7.9263592981114925
4.578163944211368	61.432632014760195	61.05301359918632	74.44314300235291	72.81562954762624	80.43365120098416	78.26140371954615	85.87929346118085	83.23798035443666	94.96072990985127	91.59813705814985	0.14218116780813264	0.13317357358116721	0.7697810192300949	8.114544276057131	0.7491370337154422	7.896928521709924
4.605749685019276	61.4485685976796	61.06887498512262	74.46263978404157	72.83470883412019	80.45478245762482	78.28196831072621	85.90190618517559	83.25989850208977	94.98580309735812	91.62232025058765	0.14218255337597901	0.13317485358299447	0.7623124433123394	8.084234638177804	0.7418710985323287	7.867456634019618
4.633501643792551	61.4644422025502	61.084674073686614	74.48206256691985	72.85371584923124	80.47583458138882	78.30245595650656	85.92443505474536	83.28173538568569	95.01078442984497	91.64641481380328	0.14218395556063881	0.13317614893518467	0.754901749874989	8.053882667742073	0.7346614878870241	7.837943788914345
4.6614208220780515	61.48025271452409	61.10041075425952	74.5014112397866	72.87265048551366	80.49680746203322	78.32286655023015	85.94687995985942	83.30349089871515	95.03567379610219	91.67042064020202	0.1421853745624773	0.13317745982282161	0.747548551648606	8.023488519400416	0.72750782500475	7.808390139678522
4.689508227457455	61.49600001869035	61.11608491620247	74.52068569170234	72.89151263579377	80.51770098971744	78.34319998563885	85.96924079100938	83.32516493517699	95.06047108562394	91.6943376228643	0.14218681058428492	0.13317878643322986	0.7402524635670034	7.9930523473267385	0.7204097352532699	7.778795839167287
4.717764873583629	61.51168400007009	61.1316964488521	74.53988581198746	72.91030219316819	80.53851505500303	78.3634561568732	85.99151743921007	83.34675738957867	95.08517618861072	91.71816565554772	0.14218826383130884	0.13318012895600323	0.7330131027506468	7.9625743051183235	0.7133668461256093	7.749161039688261
4.746191780217212	61.52730454361004	61.147245241514696	74.55901149021845	72.92901905100062	80.55924954885091	78.38363495846984	86.01370979599767	83.36826815693486	95.10978899596884	91.74190463268687	0.1421897345112819	0.1331814875830304	0.7258300884868731	7.9320545457230764	0.7063787872295961	7.719485892990633
4.774789973263409	61.542861534177426	61.16273118346171	74.57806261622602	72.94766310291992	80.57990436262068	78.40373628536113	86.03581775343028	83.38969713276775	95.13430939931258	91.76555444939517	0.14219122283445237	0.13318286250852407	0.7187030422392127	7.901493221592318	0.6994451902876335	7.6897705503688485
4.803560484809025	61.558354856553805	61.178154163924056	74.5970390800918	72.96623424281724	80.60047938806875	78.42376003287316	86.05784120408698	83.41104421310624	95.15873729096471	91.78911500146536	0.14219272901361574	0.13318425392904923	0.7116315876269255	7.87089048458256	0.692565689117373	7.660015162544369
4.832504353159697	61.573784395429485	61.19351407208719	74.6159407721458	72.98473236484374	80.62097451734708	78.44370609672472	86.07978004106756	83.4323092944858	95.18307256395785	91.81258618537082	0.14219425326414412	0.13318566204355162	0.704615350418635	7.840246485984608	0.6857399196314873	7.6302198797438905
4.861622622877388	61.5891500353975	61.208810797085576	74.63476758296353	73.00315736340788	80.64138964300157	78.46357437302584	86.10163415799217	83.45349227394792	95.20731511203563	91.8359678982665	0.1421957958040196	0.13318708705338622	0.6976539585230057	7.809561376505371	0.6789675198226632	7.600384851661147
4.890916344818065	61.60445166094769	61.224044227997446	74.65351940336316	73.02150913317298	80.66172465797052	78.48336475827635	86.12340344900075	83.47459304903981	95.23146482965376	91.8592600379901	0.14219735685386437	0.13318852916234727	0.6907470419771471	7.778835306244218	0.6722481297558716	7.570510227431441
4.9203865761696335	61.61968915646057	61.23921425383922	74.67219612440257	73.03978756905443	80.68197945558308	78.5030771493645	86.14508780875262	83.49561151781393	95.25552161198118	91.88246250306287	0.1421989366369734	0.13318998857669803	0.6838942329393376	7.748068424727535	0.6655813915608633	7.540596155689855
4.950034380490085	61.63486240620141	61.25432076356019	74.69079763737658	73.05799256621731	80.70215392955774	78.52271144356567	86.1666871324262	83.51654757882773	95.27948535490141	91.9055751926912	0.14220053537934757	0.13319146550519959	0.6770951656808393	7.717260880897811	0.6589669494235295	7.510642784523952
4.979860827745887	61.64997129431385	61.26936364603678	74.70932383381393	73.07612402007351	80.72224797400084	78.54226753854084	86.18820131571853	83.53740113114316	95.30335595501374	91.92859800676737	0.14220215330972621	0.13319296015914336	0.6703494765772575	7.686412823128194	0.6524044495738508	7.480650261475603
5.009866994350591	61.66501570481402	61.28434279006715	74.72777460547452	73.09418182627931	80.74226148340507	78.56174533233528	86.20963025484494	83.55817207432652	95.32713330963466	91.95153084587106	0.14220379065961977	0.1331944727523808	0.6636568040928523	7.655524399138812	0.6458935402811221	7.4506187335755385
5.040053963203681	61.67999552158375	61.29925808436541	74.74614984434608	73.11216588073263	80.76219435264761	78.58114472337715	86.2309738465384	83.57886030844793	95.3508173167987	91.97437361127032	0.14220544766334497	0.13319600350135333	0.6570167887798561	7.624595756096824	0.6394338718398558	7.420548347272415
5.070422823729659	61.69491062836475	61.31410941755579	74.76444944264166	73.13007607957009	80.78204647698905	78.6004656104759	86.25223198804969	83.59946573408092	95.37440787526046	91.9971262049228	0.14220712455805815	0.13319755262512684	0.6504290732632398	7.59362704054729	0.6330250965640971	7.3904392484746495
5.100974671917351	61.709760908751676	61.328896678167055	74.78267329279609	73.14791231916462	80.8018177520712	78.61970789282101	86.27340457714628	83.61998825230228	95.3979048844952	92.01978852947714	0.14220882158378975	0.13319912034542034	0.6438933022386664	7.5626183984823	0.6266668687828769	7.360291582597711
5.131710610359471	61.72454624618634	61.34361975462665	74.8008212874637	73.16567449612263	80.82150807391648	78.63887146998073	86.29449151211303	83.64042776469178	95.42130824470138	92.04236048827441	0.14221053898347974	0.1332007068866411	0.6374091224517997	7.5315699752063665	0.6203588448195205	7.330105494425879
5.1626317482924104	61.73926652395001	61.35827853525448	74.81889331951403	73.18336250728093	80.84111733892486	78.65795624190002	86.31549269175025	83.6607841733314	95.44461785680026	92.06484198534882	0.1422122770030125	0.13320231247591557	0.6309761826969407	7.500481915434648	0.6141006829941489	7.299881128246852
5.193739201636265	61.753921625158064	61.372872908257406	74.83688928203011	73.20097624970451	80.8606454438739	78.67696210890001	86.3364080153752	83.6810573808058	95.4678336224395	92.08723292542996	0.14221403589125445	0.13320393734312436	0.6245941338106604	7.469354363303864	0.607892043611173	7.269618627791715
5.225034093035115	61.76851143275214	61.387402761722804	74.8548090683041	73.21851562068314	80.88009228591571	78.69588897167567	86.35723738282003	83.70124729020112	95.49095544399265	92.10953321394331	0.1422158159000881	0.1332055817209327	0.6182626286533832	7.438187462290443	0.6017325889442873	7.239318136182192
5.256517551897525	61.78303582949432	61.40186798361264	74.87265257183525	73.23598051772882	80.89945776257643	78.7147367312949	86.37798069443282	83.72135380510535	95.51398322456232	92.13174275701215	0.1422176172844494	0.13320724584482824	0.611981322110978	7.406981355294192	0.5956219832351053	7.208979795996129
5.288190714437326	61.79749469795938	61.41626846175715	74.8904196863256	73.25337083857274	80.91874177175386	78.73350528919667	86.39863785107622	83.74137682960753	95.53691686798044	92.15386146145872	0.14221944030236722	0.13320892995315295	0.6057498710761138	7.37573618454735	0.5895598926856565	7.178603749291142
5.320054723714605	61.81188792052868	61.43060408384901	74.90811030567787	73.27068648116281	80.93794421171633	78.75219454719013	86.41920875412794	83.76131626829806	95.55975627881077	92.17588923480606	0.14222128521499758	0.1332106342871375	0.5995679344453038	7.344452091681887	0.5835459854424698	7.148190137522761
5.352110729676963	61.82621537938244	61.444874737436386	74.9257243239912	73.28792734366006	80.95706498110061	78.77080440745235	86.4396933054797	83.78117202626775	95.5825013623498	92.19782598527895	0.14222315228666477	0.13321235909093943	0.593435173101625	7.3131292176185525	0.5775799315874792	7.117739101531697
5.384359889201005	61.840476956493035	61.45908030991705	74.94326163555853	73.30509332443613	80.97610397891042	78.78933477252737	86.4600914075373	83.80094400910792	95.60515202462867	92.21967162180574	0.14222504178489798	0.13321410461167563	0.5873512499233584	7.281767702786965	0.5716614031421159	7.087250781683906
5.41680336613411	61.85467253361795	61.47322068853192	74.96072213486326	73.32218432207043	80.99506110451524	78.8077855453247	86.48040296322061	83.82063212291033	95.62770817241517	92.24142605402014	0.1422269539804713	0.13321587109946045	0.5813158297544305	7.250367686867321	0.565790074043889	7.056725317697783
5.44944233133642	61.86880199229206	61.48729576035821	74.97810571657547	73.33920023534664	81.01393625764766	78.82615662911746	86.50062787596254	83.84023627426635	95.65016971321477	92.26308919226224	0.14222888914744403	0.13321765880744144	0.5753285794032763	7.218929308888619	0.5599656201382004	7.026162848698732
5.482277962723094	61.88286521382072	61.50130541230307	74.99541227554897	73.35614096325007	81.0327293384026	78.84444792754108	86.5207660497093	83.85975637026712	95.67253655527279	92.2846609475804	0.14223084756319923	0.13321946799183615	0.5693891676428393	7.187452707312332	0.554187719183119	6.995563513277375
5.515311445306831	61.89686207927226	61.51524953109703	75.01264170681786	73.3730064049645	81.05144024723516	78.86265934459185	86.54081738892003	83.87919231850327	95.69480860757615	92.30614123173305	0.14223282950848518	0.1332212989119705	0.5634972651835142	7.155938019846872	0.5484560508248251	6.964927449387687
5.548543971240616	61.910792469470266	61.52912800328693	75.02979390559277	73.3897964598689	81.0700688849588	78.88079078462502	86.56078179856623	83.89854402706443	95.71698577985478	92.32752995718987	0.1422348352674564	0.13322315183031647	0.55765254468065	7.1243853836276685	0.5427702965994285	6.934254794428853
5.581976739860765	61.92465626498639	61.54294071522952	75.04686876725789	73.40651102753476	81.08861515274418	78.89884215235386	86.58065918413197	83.91781140453939	95.7390679825841	92.34882703713416	0.14223686512771527	0.1332250270125293	0.5518546807197708	7.092794935117126	0.5371301399216009	6.903545685223435
5.615610957730194	61.93845334613241	61.55668755308428	75.06386618736708	73.42315000772251	81.10707895211684	78.91681335284756	86.60044945161324	83.93699436001558	95.76105512698634	92.37003238546397	0.1422389193803541	0.1332269247274883	0.546103349798841	7.061166810028226	0.5315352660679764	6.872800257900963
5.649447838681973	61.95218359295246	61.57036840280644	75.08078606164037	73.43971330037837	81.12546018495559	78.93470429152968	86.62015250751772	83.95609280307869	95.78294712503236	92.39114591679399	0.1422409983199982	0.1332288452473345	0.5403982303353132	7.0295011435046035	0.5259853621823822	6.842018648085286
5.6834886038631165	61.96584688521546	61.58398315014027	75.09762828596072	73.45620080563155	81.14375875349111	78.9525148741771	86.63976825886478	83.97510664381309	95.80474388944423	92.41216754645774	0.1422431022448472	0.133230788847512	0.5347390026481662	6.997798069996861	0.5204801172596945	6.811200990789075
5.717734481778674	61.97944310240703	61.59753168061166	75.1143927563701	73.47261242379064	81.16197456030383	78.9702450069179	86.65929661318508	83.99403579280104	95.82644533369658	92.4330971905089	0.14224523145672177	0.1332327558068069	0.5291253489447172	6.966057723222548	0.5150192221321959	6.780347420353792
5.75218670833605	61.992972123721394	61.611013879520975	75.13107936906587	73.48894805534036	81.18010750832212	78.98789459622992	86.6787374785202	84.0128801611226	95.84805137201872	92.45393476572335	0.14224738626110506	0.13323474640738864	0.5235569533217586	6.934280236266204	0.5096023694695759	6.749458070544279
5.786846526889619	62.006433828053424	61.6244296319359	75.14768802039733	73.50520760093846	81.19815750082087	79.00546354893925	86.69809076342268	84.03163966035567	95.86956191939687	92.47468018960116	0.14224956696718877	0.13323676093485226	0.5180335017514608	6.902465741522974	0.5042292537680169	6.718533074519655
5.821715188285586	62.01982809399049	61.63777882268402	75.16421860686185	73.5213909614123	81.21612444141927	79.02295177221853	86.71735637695572	84.05031420257562	95.89097689157609	92.49533338036838	0.14225177388791904	0.13323879967825875	0.5125546820690943	6.870614370664043	0.49889957133768803	6.6875725648042135
5.856793950907131	62.033154799804024	61.651061336345336	75.18067102510112	73.53749803775541	81.23400823407924	79.04035917358536	86.73653422869275	84.06890370035516	95.91229620506233	92.51589425697908	0.14225400734004062	0.13324086293017837	0.5071201839737114	6.838726254700305	0.4936130202993354	6.656576673300151
5.892084080719833	62.046413823441306	61.664277057244874	75.1970451718975	73.55352873112429	81.25180878310364	79.05768566090066	86.75562422871761	84.08740806676425	95.93351977712479	92.53636273911731	0.1422562676441453	0.13324295098673344	0.5017296990081377	6.8068015239059605	0.48836930057086647	6.625545531269381
5.927586851317345	62.059605042516786	61.67742586944485	75.21334094416999	73.56948294283467	81.26952599313412	79.07493114236692	86.7746262876239	84.1058272153697	95.95464752579767	92.55673874719898	0.14225855512471733	0.13324506414764173	0.49638292055874444	6.774840307867635	0.4831681138618933	6.594479269342628
5.963303543967366	62.07272833430382	61.69050765673732	75.22955823897065	73.58536057435845	81.28715976914974	79.09209552652673	86.79354031651525	84.12416106023534	95.97567936988295	92.57702220237428	0.14226087011018165	0.13324720271625978	0.49107954384294317	6.7428427354698215	0.4780091636664565	6.563378017544892
5.999235447657878	62.08578357572571	61.70352230263611	75.24569695348048	73.60116152731992	81.30471001646465	79.10917872226103	86.81236622700476	84.14240951592167	95.99661522895218	92.59721302652946	0.1422632129329527	0.1332493669996284	0.4858192659010001	6.710808934862143	0.4728921552509746	6.5322419052354235
6.035383859143656	62.098770643347216	61.7164696903691	75.26175698500568	73.61688570349239	81.3221766407266	79.12618063878739	86.83110393121517	84.16057249748582	96.01745502334906	92.61731114228907	0.14226558392948252	0.1332515573085168	0.4806017855880782	6.678739033493912	0.46781679564628575	6.501071061120456
6.071750082993084	62.11168941336549	61.72934970287031	75.27773823097354	73.63253300479455	81.33955954791477	79.14310118565837	86.84975334177837	84.17864992048142	96.03819867419162	92.63731647301825	0.14226798344030975	0.13325377395746962	0.475426803560822	6.646633158041368	0.46278279363991714	6.469865613253205
6.108335431635222	62.12453976160112	61.7421622227716	75.29364058892835	73.6481033332868	81.35685864433789	79.15994027275967	86.86831437183528	84.19664170095828	96.05884610337439	92.65722894282457	0.14227041181011083	0.1332560172648516	0.47029402227622086	6.614491434478623	0.4577898597692638	6.438625689039327
6.145141225407182	62.13732156348931	61.75490713239491	75.30946395652771	73.66359659116785	81.3740738366325	79.17669781030868	86.88678693503603	84.21454775546258	96.07939723357138	92.67704847656067	0.14227286938774975	0.1332582875528943	0.4652031459816044	6.582313988097667	0.4528377063138578	6.407351415280573
6.182168792601758	62.15003469407054	61.76758431374393	75.32520823153818	73.67901268077104	81.39120503176107	79.19337370885276	86.9051709455396	84.23236800103682	96.09985198823817	92.69677499982664	0.14227535652632975	0.13326058514774522	0.46015388069668006	6.550100943335565	0.44792604727967955	6.376042918020175
6.2194194695153895	62.162679027981135	61.78019364849546	75.34087331183099	73.69435150456019	81.40825213700948	79.20996787926698	86.92346631801338	84.25010235521913	96.12021029161404	92.71640843897158	0.14227787358324528	0.133262910379514	0.4551459342160342	6.517852423947261	0.44305459839733885	6.344700322675635
6.256894600496366	62.17525443944432	61.79273501799153	75.35645909537834	73.70961296512658	81.42521505998593	79.22648023275313	86.94167296763369	84.267750736044	96.14047206872533	92.73594872109693	0.1422804209202337	0.13326526358232127	0.45017901609708133	6.485568552943732	0.4382230771154809	6.313323754022349
6.294595537993358	62.187760802260314	61.805208303230444	75.3719654802487	73.72479696518455	81.44209370861817	79.24291068083734	86.95979081008507	84.28531306204151	96.16063724538725	92.75539577405814	0.14228299890343	0.1332676450943481	0.44525283764710366	6.4532494525265065	0.4334312025841882	6.281913336099024
6.332523642604218	62.20019798979698	61.81761338485844	75.38739236460287	73.73990340756802	81.45888799115205	79.25925913536865	86.97781976156047	84.30278925223773	96.18070574820688	92.77474952646747	0.14228560790341907	0.13327005525788627	0.44036711192165967	6.4208952441877045	0.42867869565475303	6.250469192316814
6.370680283125076	62.21256587498007	61.82995014316092	75.40273964668955	73.7549321952266	81.47559781614926	79.27552550851712	86.99575973876112	84.32017922615437	96.2006775045857	92.79400990769638	0.14228824829529166	0.1332724944193863	0.43552155370935	6.3885060485808935	0.42396527886626245	6.218991445341089
6.40906683659976	62.22486433028342	61.84221845805358	75.41800722484103	73.76988323122157	81.49222309248522	79.29170971277189	87.01361065889634	84.33748290380888	96.22055244272232	92.8131768478779	0.14229092045869823	0.13327496292951208	0.4307158795313626	6.356081985670244	0.41929067644298357	6.187480217227858
6.447684688369473	62.23709322771913	61.854418209073785	75.43319499746896	73.78475641872231	81.50876372934759	79.30781166093989	87.03137243968375	84.35470020571461	96.2403304916155	92.83225027790974	0.14229362477790614	0.13327746114318936	0.4259498076219188	6.323623174559543	0.4146546142766283	6.155935629258238
6.486535232122802	62.249252438827156	61.86654927537103	75.4483028630594	73.79955166100164	81.52521963623327	79.3238312661431	87.04904499934852	84.37183105288	96.26001158106608	92.85123012945584	0.14229636164185525	0.13327998941965882	0.42122305792872794	6.291129733572234	0.41005681992555765	6.124357802018494
6.525619869945995	62.261341834665714	61.8786115356985	75.46333072016903	73.81426886143264	81.54159072294735	79.33976844181767	87.06662825662418	84.38887536680961	96.27959564168088	92.87011633495018	0.14229913144421613	0.13328254812253035	0.4165353521043471	6.258601780298704	0.40549702260739195	6.092746855443693
6.564940012373588	62.27336128580061	61.89060486840335	75.47827846742017	73.82890792348401	81.55787689960027	79.3556231017114	87.08412213075191	84.4058330695033	96.29908260487487	92.88890882759863	0.14230193458344698	0.13328513761983413	0.4118864134904925	6.226039431443496	0.4009749531853686	6.061102908706744
6.604497078439295	62.28531066229493	61.90252915141768	75.49314600349632	73.84346875071624	81.57407807660613	79.37139515988227	87.10152654148071	84.42270408345665	96.3184724028743	92.90760754138209	0.1423047714628533	0.1332877582840778	0.4072759671149697	6.193442802936261	0.3964903441627712	6.029426080262056
6.644292495727218	62.29718983369859	61.914384262248895	75.50793322713751	73.85795124677736	81.59019416468026	79.3870845306962	87.11884140906734	84.43948833166063	96.33776496871957	92.92621241105901	0.14230764249064748	0.13329041049229812	0.4027037396858759	6.160812009915389	0.3920429296755401	5.997716487854632
6.684327700423376	62.30899866903777	61.92617007797044	75.52264003713583	73.87235531539892	81.60622507483755	79.40269112882554	87.13606665427639	84.45618573760201	96.35696023626846	92.94472337216844	0.14231054808000723	0.13329309462611963	0.39816945957716143	6.128147166677081	0.3876324454835185	5.96597424850188
6.724604137367524	62.32073703680397	61.9378864752119	75.53726633233035	73.88668086039156	81.62217071838973	79.4182148692468	87.15320219838003	84.47279622526294	96.37605814019886	92.96314036103261	0.14231348864913948	0.13329581107180802	0.393672856822036	6.09544838666443	0.38325862896192575	5.93419947847724
6.76512326010531	62.33240480494335	61.94953333014949	75.55181201160273	73.90092778564097	81.63803100694365	79.43365566723905	87.17024796315822	84.48931971912143	96.39505861601224	92.98146331476018	0.14231646462133912	0.13329856022033038	0.3892136631070571	6.062715782516534	0.3789212190923763	5.902392293304729
6.805886530940724	62.34400184084549	61.961110518495936	75.56627697387205	73.91509599510334	81.65380585239876	79.44901343838161	87.18720387089846	84.5057561441509	96.41396160003627	92.99969217124864	0.14231947642505408	0.1333013424674098	0.3847916117621253	6.029949466023027	0.3746199564578774	5.8705528077807685
6.846895420988873	62.35552801133255	61.97261791549082	75.58066111809032	73.9291853928014	81.66949516694525	79.46428809855256	87.20406984439612	84.52210542582074	96.43276702942877	93.01782686918806	0.14232252449394633	0.13330415821358488	0.38040643775366334	5.997149548147718	0.37035458323271087	5.838681135959632
6.888151410229076	62.36698318264784	61.984055395890216	75.59496434323728	73.94319588281954	81.68509886306157	79.47947956392633	87.22084580695422	84.538367490096	96.45147484218032	93.03586734806339	0.142325609266958	0.13330700786427052	0.3760578776694956	5.9643161389067245	0.36612484317004146	5.8067773910588585
6.92965598755826	62.37836722044421	61.99542283395646	75.60918654831534	73.95712736929958	81.70061685351197	79.49458775097177	87.23753168238322	84.55454226343734	96.47008497711748	93.05381354815773	0.1423287311883745	0.13330989182981465	0.37174566972305456	5.9314493475667405	0.3619304816050999	5.774841685632055
6.971410650844719	62.38967998977312	62.00672010344822	75.62332763234504	73.97097975643662	81.71604905134504	79.50961257645065	87.25412739500176	84.57062967280174	96.488597373907	93.07166541055601	0.14233189070789123	0.13331281052556096	0.3674695537339403	5.898549282446766	0.3577712454352877	5.742874131399731
7.01341690698215	62.40092135507225	62.01794707760947	75.63738749435929	73.98475294847374	81.73139536989027	79.52455395741472	87.27063286963575	84.58662964564172	96.50701197305796	93.08942287714714	0.14233508828067962	0.13331576437191045	0.36322927112655634	5.865616051041798	0.3536468831205184	5.710874839340249
7.055676271944047	62.412091180154526	62.02910362915961	75.6513660333991	73.99844684969844	81.74665572275711	79.53941181120489	87.28704803161959	84.60254210990648	96.52532871592666	93.10708589062854	0.14233832436745522	0.1333187537943827	0.359024564917263	5.832649759915512	0.3495571446695749	5.678843919611609
7.098190270838397	62.42318932819523	62.04018963028194	75.66526314850724	74.01206136443678	81.76183002383112	79.55418605544764	87.30337280679474	84.61836699404057	96.54354754471845	93.12465439450776	0.14234159943454475	0.13332177922367802	0.3548551797064192	5.799650514705718	0.34550178163340206	5.6467814815569
7.1409604379627405	62.434215661720756	62.05120495261361	75.67907873872414	74.02559639704982	81.776918187273	79.5688766080545	87.31960712151115	84.63410422698554	96.5616684024928	93.14212833310741	0.1423449139539552	0.13332484109574388	0.35072086168031547	5.766618420288069	0.3414805471066984	5.614687633864378
7.183988316859528	62.44517004259616	62.06214946723441	75.69281270308208	74.03905185192845	81.7919201275155	79.58348338721906	87.33575090262684	84.64975373817919	96.57969123316623	93.15950765156774	0.14234826840344558	0.13332793985183605	0.34662135858468446	5.733553580455919	0.33749319569994896	5.582562484216396
7.227275460371831	62.45605233201233	62.07302304465534	75.7064649405994	74.05242763348815	81.8068357592609	79.59800631141471	87.3518040775074	84.66531545755547	96.5976159815154	93.17679229584967	0.1423516632665955	0.1333310759385864	0.3425564197326594	5.700456098173163	0.3335394835509078	5.550406139609549
7.270823430699384	62.46686239047427	62.0838255548081	75.72003535027608	74.06572364616507	81.82166499747929	79.61244529939339	87.36776657402712	84.68078931554558	96.6154425931822	93.1939822127393	0.14235509903287685	0.13333424980806857	0.33852579599158616	5.667326075503297	0.3296191683099323	5.518218706230982
7.31463379945495	62.4776000777878	62.09455686703317	75.73352383108731	74.07893979441037	81.83640775740544	79.62680027018253	87.38363832056827	84.69617524307715	96.63317101467607	93.21107734985048	0.14235857619772818	0.13333746191786336	0.3345292397694948	5.63416361347663	0.3257320091255451	5.486000289345611
7.358708147721062	62.48826525304706	62.10521685006856	75.74693028197848	74.09207598268566	81.85106395453664	79.64107114308337	87.39941924602161	84.7114731715749	96.65080119337873	93.2280776556288	0.1423620952626271	0.13334071273112838	0.33056650501976037	5.600968812321298	0.321877766650573	5.453750993523499
7.403048066107065	62.498857774621754	62.11580537203855	75.76025460185969	74.10513211545816	81.86563350463067	79.65525783766896	87.41510927978663	84.72668303296102	96.668333077548	93.24498307935552	0.1423656567351635	0.133344002716666	0.32663734721779747	5.567741771184956	0.3180562030194096	5.421470922363369
7.447655154806527	62.509377500143316	62.12632230044111	75.77349668959936	74.11810809719492	81.88011632370214	79.66936027378114	87.43070835177102	84.74180475965449	96.68576661632095	93.26179357115022	0.14236926112911744	0.13334733234899315	0.32274152336106	5.534482588271203	0.31426708184903873	5.389160178661768
7.49253102365499	62.519824286492565	62.136767502136976	75.78665644401941	74.1310038323587	81.89451232802126	79.68337837152934	87.44621639239162	84.75683828457224	96.70310175971889	93.27850908197583	0.1423729089645331	0.1333507021084101	0.3188787919683591	5.501191360921439	0.3105101682348277	5.356818864427623
7.537677292188054	62.530197989785684	62.147140843337056	75.79973376388898	74.14381922540213	81.90882143411058	79.69731205128768	87.46163333257415	84.77178354112885	96.72033845865087	93.29512956364142	0.14237660076779746	0.1333541124810747	0.3150489130554206	5.467868185372936	0.306785228728927	5.324447080691243
7.583095589699846	62.54049846536078	62.15744218959036	75.81272854791854	74.15655418076264	81.92304355874246	79.71116123369276	87.47695910375319	84.78664046323672	96.73747666491761	93.31165496880638	0.1423803370717163	0.13335756395907197	0.3112516481402281	5.434513156928006	0.30309203134936524	5.292044927711686
7.628787555301809	62.55072556776431	62.167671405772005	75.8256406947543	74.16920860285751	81.93717861893674	79.72492583964187	87.49219363787296	84.80140898530667	96.75451633121627	93.3280852509846	0.1423841184155976	0.133361057040488	0.3074867602321092	5.401126369930353	0.29943034556140447	5.259612504853067
7.674754837981857	62.560879150737094	62.17782835607042	75.838470102972	74.18178239607815	81.95122653195807	79.73860579029007	87.50733686738697	84.81608904224777	96.77145741114417	93.34442036454793	0.14238794534532717	0.13336459222948416	0.30375401381900247	5.367707917648659	0.2957999422701505	5.227149910529988
7.720999096663877	62.57095906720006	62.18791290397485	75.85121667107079	74.1942754647848	81.96518721531295	79.75220100704817	87.52238872525824	84.83068056946769	96.78829985920308	93.36066026473037	0.14239181841345214	0.1333681700363717	0.30005317486313743	5.33425789233479	0.292200593816915	5.194657242291214
7.767522000267617	62.58096516924018	62.19792491226258	75.86388029746722	74.2066877133011	81.97906058674741	79.76571141158024	87.53734914495963	84.84518350287297	96.80504363080364	93.37680490763206	0.1423957381792629	0.13337179097768817	0.29638401079898813	5.30077638531111	0.28863207397478163	5.162134596848773
7.814325227768903	62.59089730809638	62.20786424298646	75.8764608804894	74.21901904590898	81.99284656424447	79.77913692580177	87.55221806047446	84.85959777886966	96.82168868227022	93.3928542502239	0.1423997052088765	0.13337545557627303	0.2927462905157654	5.267263486784941	0.28509415793405424	5.129582069959724
7.861410468260233	62.60075533414428	62.21773075746118	75.88895831837007	74.2312693668424	82.00654506602085	79.79247747187644	87.5669954062958	84.87392333436286	96.83823497084447	93.4088082503509	0.1424037200753198	0.13337916436134667	0.28913978435127774	5.233719285888583	0.2815866222937302	5.096999756409787
7.908779421011744	62.61053909688204	62.22752431625059	75.90137250924082	74.2434385802822	82.02015601052467	79.80573297221434	87.58168111742755	84.88816010675758	96.85468245469058	93.424666866737	0.14240778335861662	0.1333829178685886	0.2855642640924998	5.200143870777538	0.2781092450621827	5.064387750122478
7.956433795532517	62.62024844491508	62.23724477915406	75.91370335112532	74.2555265903502	82.03367931643264	79.81890334946925	87.59627512938411	84.90230803395875	96.87103109289943	93.4404300589891	0.1424118956458727	0.13338671664021728	0.2820195029602246	5.166537328530467	0.2746618056456782	5.031746144088174
8.004375311632296	62.62988322594134	62.246892005193295	75.92595074193342	74.26753330110375	82.04711490264725	79.8319885265365	87.61077737819122	84.91636705437185	96.88728084549378	93.45609778760172	0.1424160575313634	0.13339056122507048	0.2785052756012192	5.132899745100076	0.27124408483734896	4.999075030324093
8.052605699483543	62.639443286735556	62.25646585259815	75.93811457945384	74.27945861652938	82.06046268829371	79.84498842654999	87.6251878003855	84.93033710690274	96.90343167343217	93.47167001396095	0.14242026961662352	0.13339445217868848	0.2750213580864056	5.099231205400429	0.26785586481616974	4.966374499908852
8.101126699683881	62.64892847313424	62.26596617879345	75.95019476134834	74.29130244053762	82.07372259271762	79.8579029728803	87.63950633301549	84.94421813095862	96.91948353861468	93.48714670034951	0.14242453251053508	0.1333983900633945	0.2715675278982417	5.065531793246919	0.264496929134566	4.933644642964282
8.149940063318896	62.65833863001965	62.27539284038433	75.96219118514436	74.3030646769563	82.08689453548149	79.87073208913156	87.65373291364125	84.95801006644764	96.9354364038868	93.50252780995066	0.14242884682942047	0.13340237544838054	0.2681435639224219	5.031801591292606	0.26116706271159273	4.900885548588121
8.199047552025359	62.66767360130414	62.28474569314247	75.97410374822871	74.31474522952504	82.09997843636222	79.88347569913931	87.66786748033505	84.97171285377985	96.95129023304501	93.51781330685326	0.14243321319713217	0.1334064089097919	0.26474924644526254	4.998040681128259	0.25786605182918265	4.8680973049595195
8.248450938054788	62.676933229914155	62.29402459199161	75.98593234784055	74.32634400188903	82.11297421534807	79.89613372696778	87.68190997168159	84.9853264338672	96.96704499084157	93.53300315605622	0.14243763224514772	0.1334104910308118	0.2613843571449479	4.964249143229608	0.2545936841239609	4.835279999273553
8.298152004337403	62.68611735777408	62.30322939099328	75.99767688106459	74.33786089759299	82.12588179263585	79.90870609690748	87.69586032677844	84.9988507481244	96.98270064298966	93.54809732347354	0.14244210461266324	0.13341462240175098	0.2580486790784562	4.93042705687003	0.25134974857462566	4.802433717672102
8.348152544546481	62.69522582578944	62.3123599433316	76.00933724482381	74.34929582007456	82.13870108862749	79.92119273347213	87.70971848523597	85.01228573846852	96.99825715616807	93.56309577593856	0.1424466309466894	0.13341880362013353	0.254741996679968	4.896574500195129	0.24813403550001567	4.769558545294785
8.398454363163072	62.704258473830784	62.32141610129892	76.02091333587276	74.36064867265847	82.15143202392751	79.93359356139648	87.72348438717812	85.0256313473201	97.01371449802703	93.5779984812093	0.1424512119021474	0.13342303529078703	0.2514640957544998	4.862691550239106	0.24494633655353937	4.73665456632807
8.449059275541144	62.71321514071664	62.330397716280636	76.03240505079029	74.37191935855006	82.16407451933985	79.94590850563357	87.73715797324274	85.0388875176034	97.02907263719318	93.5928054079734	0.14245584814196846	0.13342731802593336	0.24821476346426152	4.828778282790154	0.24178644470930521	4.703721863852479
8.49996910797308	62.722095664196345	62.33930463873975	76.04381228597204	74.38310778082854	82.17662849586448	79.95813749135165	87.75073918458149	85.05205419274647	97.04433154327472	93.60751652585265	0.1424605403371909	0.1334316524452798	0.24499378832535967	4.7948347724632185	0.23865415425905212	4.670760519920805
8.551185697755594	62.73089988093315	62.348136718201765	76.05513493762346	74.3942138424409	82.18909387469466	79.9702804439319	87.76422796286076	85.06513131668204	97.0594911868671	93.62213180540854	0.14246528916706339	0.13343603917611171	0.24180096020199926	4.760861092721825	0.23554926080805672	4.637770615603586
8.602710893256043	62.73962762648661	62.35689380323903	76.06637290175236	74.40523744619516	82.20147057721373	79.98233728896561	87.77762425026187	85.07811883384782	97.07455153955853	93.63665121814743	0.14247009531914467	0.1334404788533868	0.23863607029352352	4.726857315728921	0.23247156125955826	4.6047522308072075
8.654546553979111	62.74827873529476	62.3655757414546	76.07752607416104	74.41617849475341	82.21375852499146	79.99430795225086	87.79092798948109	85.09101668918665	97.08951257393502	93.651074736525	0.142474959489407	0.13344497211983028	0.23549891113134436	4.692823512463292	0.22942085381293964	4.571705444383042
8.706694550633951	62.75685304065657	62.37418237946676	76.08859435043915	74.4270368906255	82.22595763978157	80.00619235979046	87.80413912373055	85.10382482814731	97.1043742635866	93.66540233395249	0.1424798823823406	0.13344951962603024	0.23238927657587283	4.658759752745027	0.22639693796338634	4.538630334222034
8.759156765201672	62.76535037471391	62.38271356289277	76.09957762595607	74.43781253616233	82.23806784351815	80.01799043778888	87.81725759673876	85.1165431966853	97.1191365831131	93.67963398480178	0.1424848647110603	0.13345412203053642	0.22930696179992083	4.624666105066353	0.22339961448153645	4.505526977010959
8.811935091003267	62.773770568432916	62.39116913633225	76.1104757958527	74.44850533354835	82.25008905831231	80.02970211264909	87.83028335275043	85.12917174126257	97.1337995081293	93.69376966441037	0.14248990719741128	0.13345877999995806	0.2262517632852905	4.590542636631653	0.2204286854126849	4.472395448327006
8.865031432767935	62.782113451585694	62.399548943350744	76.12128875503392	74.45911518479512	82.26202120644881	80.0413273109699	87.84321633652742	85.1417104088486	97.14836301527134	93.70780934908734	0.14249501057207892	0.13346349420906456	0.223223478817431	4.556389413399302	0.2174839540712128	4.439235822650517
8.918447706701835	62.79037885273151	62.407852826463014	76.13201639816059	74.46964199173395	82.27386421038292	80.05286595954296	87.8560564933489	85.15415914692063	97.16282708220228	93.72175301611871	0.1425001755746966	0.1334682653408863	0.22022190747782133	4.522206500052562	0.21456522503262931	4.4060481733504275
8.972185840557227	62.798566599197876	62.416080627116024	76.1426586196415	74.48008565600897	82.28561799273693	80.06431798534989	87.86880376901203	85.16651790346442	97.1771916876185	93.73560064377311	0.14250540295395928	0.1334730940868172	0.2172468496358988	4.487993959975938	0.21167230412743265	4.372832572684274
9.02624777370205	62.80667651706147	62.42423218567196	76.15321531362545	74.49044607906993	82.29728247629686	80.07568331555936	87.88145810983251	85.17878662697488	97.19145681125575	93.74935221130788	0.14251069346773396	0.13347798114672005	0.2142981069422376	4.453751855216979	0.20880499843133293	4.339589091710877
9.080635457189915	62.81470843112839	62.43230734139047	76.16368637399262	74.50072316216465	82.30885758400873	80.0869618775238	87.89401946264468	85.19096526645615	97.2056224338949	93.7630076989741	0.14251604788317548	0.13348292722902863	0.21137548231899927	4.419480246466264	0.20596311625877206	4.30631780029762
9.135350853830497	62.82266216491461	62.44030593241129	76.17407169434648	74.51091680633176	82.32034323897525	80.09815359877645	87.90648777480236	85.20305377142255	97.21968853736868	93.77656708802311	0.1425214669768416	0.13348793305085763	0.20847877995913677	4.3851791931174375	0.20314646716019524	4.27301876720594
9.190395938260405	62.830537540626274	62.448227795736614	76.18437116800551	74.52102691239341	82.3317393644524	80.10925840702853	87.91886299417932	85.21505209189925	97.23365510456792	93.79003036071231	0.14252695153480868	0.13349299933810876	0.2056078053121837	4.35084875317807	0.2003548619115918	4.239692059987647
9.245772697014415	62.83833437913925	62.4560727672127	76.19458468799439	74.53105338094737	82.34304588384552	80.12027623016576	87.93114506916972	85.22696017842256	97.24752211944785	93.80339750031106	0.14253250235279263	0.13349812682558024	0.20276236508254897	4.3164889832696645	0.19758811250824238	4.206337744981283
9.301483128597186	62.846052499978825	62.46384068151196	76.20471214703558	74.54099611235971	82.35426272070606	80.13120699624551	87.94333394868866	85.23877798204083	97.26128956703472	93.81666849110697	0.14253812023626652	0.1335033162570777	0.19994226722064923	4.282099938678584	0.194846032157443	4.172955887310309
9.357529243555355	62.85369172129924	62.47153137211417	76.21475343754064	74.55085500675669	82.36538979872783	80.14205063349331	87.95542958217297	85.25050545431478	97.27495743343255	93.82984331841186	0.1425438060005839	0.1335085683855267	0.19714732091551923	4.247681673234183	0.192128435274185	4.139546550892192
9.413913064550128	62.86125185986242	62.47914467128821	76.22470845160117	74.56062996401742	82.37642704174317	80.15280707030007	87.96743191958136	85.26214254731858	97.28852570582954	93.8429219685685	0.1425495604711007	0.13351388397308553	0.19437733658617162	4.213234239325175	0.18943513747240104	4.106109798409307
9.47063662643026	62.86873273101704	62.48668041007266	76.23457708098006	74.57032088376546	82.38737437371927	80.16347623521838	87.9793409113953	85.27368921364003	97.301994372505	93.85590442895646	0.14255538448330132	0.13351926379126047	0.19163212588011902	4.178757687961479	0.18676595555757558	4.072645691261641
9.527701976305488	62.87613414867716	62.49413841825703	76.24435921710251	74.57992766536108	82.39823171875462	80.17405805695954	87.99115650861961	85.28514540638159	97.31536342283634	93.86879068799891	0.1425612788829231	0.133524708621023	0.1889115016614369	4.144252068675996	0.18412070752185627	4.039154289597718
9.585111173620431	62.88345592530027	62.50151852436207	76.25405475104665	74.58945020789297	82.40899900107486	80.18455246438998	88.00287866278288	85.29651107916077	97.32863284730577	93.8815807351689	0.1425672445260861	0.1335302192529267	0.1862152780049655	4.109717429513694	0.18149921253552748	4.005635652274577
9.642866290228868	62.890697871865555	62.50882055562034	76.26366357353447	74.59888841017015	82.4196761450292	80.19495938652813	88.01450732593824	85.307786186111	97.34180263750763	93.89427456099614	0.1425732822794217	0.13353579648722702	0.1835432701938089	4.075153817102546	0.17890129094530494	3.972089836910527
9.700969410468568	62.897859797851716	62.51604433795639	76.2731855749226	74.60824217071381	82.43026307508659	80.20527875254108	88.02604245066414	85.31897068188262	97.35487278615552	93.90687215707396	0.14257939302020337	0.13354144113400354	0.18089529470375965	4.040561276466178	0.17632676425978389	3.93851689974872
9.75942263123647	62.904941511214076	62.52318969596625	76.28262064519231	74.61751138774841	82.44075971583113	80.2155104917407	88.03748399006447	85.3300645216428	97.36784328708917	93.91937351606542	0.14258557763648158	0.13354715401328018	0.1782711692050043	4.005939851178482	0.1737754551479611	3.9049168957317306
9.818228062064373	62.91194281836235	62.53025645289765	76.29196867394052	74.62669595919374	82.45116599195919	80.2256545335808	88.04883189776986	85.34106766107718	97.38071413528236	93.9317786317109	0.14259183702721556	0.13355293595515164	0.17567071255223254	3.9712895832835784	0.17124718743377798	3.871289878481548
9.877387825195074	62.91886352413705	62.53724443062887	76.30122955036967	74.63579578265588	82.46148182827423	80.23571080765305	88.06008612793788	85.35198005639005	97.39348532684978	93.94408749883469	0.1425981721024125	0.13355878779990865	0.17309374477690653	3.9366105132503435	0.16874178608668444	3.8376359002686513
9.936904055658934	62.925703431786616	62.5441534496483	76.31040316327828	74.64481075541889	82.47170714968378	80.24567924368398	88.07124663525414	85.36280166430548	97.4061568590553	93.95630011335234	0.1426045837832636	0.13356471039816376	0.17054008708339552	3.9019026800069696	0.16625907721629574	3.8039550119956402
9.996778901350961	62.932462342943396	62.55098332903293	76.31948940105056	74.65374077443558	82.48184188119444	80.2555597715309	88.08231337493251	85.37353244206778	97.41872873031876	93.96841647227748	0.142611073002285	0.13357070461098255	0.16800956183669769	3.8671661208445585	0.1637988880646617	3.7702472631663113
10.05701452310831	62.93914005759989	62.557733886427236	76.32848815164674	74.66258573631885	82.49188594790832	80.26535232117863	88.09328630271634	85.38417234744256	97.43120094022436	93.98043657372945	0.1426176407034601	0.13357677131001316	0.1655019925619854	3.832400871451682	0.16136104700126452	3.7365127018747444
10.117613094788254	62.94573637408431	62.56440493802127	76.3373993025924	74.67134553733244	82.50183927501824	80.27505682273544	88.10416537487853	85.39472133871722	97.44357348952789	93.99236041694012	0.14262428784238193	0.13358291137761874	0.1630172039357376	3.797606965947125	0.15894538351653864	3.7027513748398633
10.178576803346665	62.95225108903646	62.570996298529046	76.3462227409689	74.68002007338214	82.51170178780433	80.28467320642991	88.11495054822312	85.40517937470229	97.45584638016548	94.0041880022621	0.14263101538639825	0.13358912570701204	0.16055502177971448	3.762784436792572	0.15655172821709584	3.668963327365418
10.239907848916916	62.95868399738252	62.5775077811661	76.35495835340222	74.68860924000622	82.52147341162882	80.29420140260675	88.12564178008537	85.41554641473182	97.46801961526094	94.0159193311757	0.1426378243147612	0.1335954152023904	0.1581152730524309	3.7279333147525904	0.15417991281572085	3.6351486032781395
10.301608444889292	62.96503489231007	62.5839391976271	76.36360602605292	74.69711293236622	82.53115407193235	80.30364134172319	88.13623902833294	85.42582241866457	97.48009319913433	94.02755440629686	0.14264471561877407	0.1336017807790747	0.15569778584358573	3.693053628934649	0.15182977012511856	3.601307244920463
10.363680817990868	62.97130356524244	62.590290358062965	76.37216564460495	74.7055310452373	82.54074369422904	80.31299295434488	88.1467422513662	85.4360073468844	97.49206713730975	94.03909323138456	0.14265169030194352	0.13360822336364678	0.15330238936849128	3.6581454067181767	0.14950113405564025	3.567439293185089
10.426127208365882	62.97748980581314	62.596561071058034	76.3806370942553	74.71386347299891	82.5502422041024	80.32225617114246	88.15715140811963	85.44610116030177	97.50394143652424	94.05053581134916	0.14265874938013304	0.1336147438940921	0.15092891396318464	3.623208673850968	0.14719383960823507	3.533544787533174
10.488949869656532	62.9835934018398	62.602751143606696	76.38902025970292	74.72211010962499	82.55964952720088	80.33143092288744	88.16746645806232	85.45610382035441	97.51571610473609	94.0618821522602	0.14266589388171722	0.13362134331994294	0.14857719107283174	3.5882434542436386	0.14490772286262654	3.499623765803335
10.552151069084381	62.98961413929734	62.608860381089485	76.39731502513733	74.7302708486739	82.56896558923277	80.34051714044794	88.1776873611986	85.46601528900797	97.52739115113306	94.07313226135399	0.14267312484773886	0.1336280226024223	0.14624705324911247	3.5532497700605745	0.14264262097708524	3.465676264349895
10.615733087532126	62.99555180229164	62.614888587249524	76.40552127422778	74.73834558327879	82.57819031596217	80.34951475478515	88.18781407806931	85.47583552875732	97.53896658614154	94.08428614704243	0.14268044333206995	0.1336347827145909	0.14393833414408164	3.5182276417363028	0.14039837218138018	3.4317023180174147
10.679698219625935	63.0014061730322	62.62083556416812	76.41363889011167	74.7463342061374	82.58732363320402	80.35842369694902	88.19784656975237	85.48556450262737	97.55044242143518	94.09534381892098	0.14268785040157048	0.13364162464149607	0.14165086850334774	3.483177087884542	0.138174815768366	3.397701960064296
10.744048773818252	63.00717703180485	62.626701112240376	76.42166775538323	74.754236609502	82.59636546681952	80.36724389807426	88.20778479786387	85.4952021741742	97.56181866994385	94.10630528777708	0.14269534713625312	0.13364854938032242	0.13938449215766013	3.448098125278193	0.13597179208852594	3.363675222135498
10.808787072471103	63.01286415694375	62.63248503015006	76.42960775208154	74.76205268516867	82.60531574271113	80.37597528937596	88.21762872455864	85.50474850748559	97.57309534586244	94.11717056559839	0.142702934629449	0.13365555794054396	0.13713904201745208	3.4129907688311505	0.13378914254337815	3.3296221342770878
10.87391545193992	63.01846732480335	62.63818711484477	76.43745876167904	74.76978232446724	82.61417438681787	80.38461780214561	88.22737831253137	85.51420346718254	97.5842724646603	94.12793966558178	0.142710613987974	0.13366265134407976	0.13491435607011226	3.3778550316365	0.13162670958320177	3.29554272497262
10.93943626265785	63.02398630973005	62.64380716151041	76.44522066506954	74.77742541825074	82.62294132511053	80.39317136774692	88.23703352501767	85.5235670184201	97.59535004309046	94.13861260214186	0.14271838633230052	0.13366983062544807	0.13271027336941188	3.342690924877388	0.12948433669612314	3.2614370210212655
11.00535186922059	63.02942088403307	62.64934496354531	76.45289334255602	74.78498185688437	82.6316164835865	80.40163591761123	88.24659432579463	85.53283912688832	97.6063280991989	94.14918939091973	0.14272625279672757	0.13367709683192813	0.13052663403004772	3.3074984578270232	0.12736186840413666	3.227305047579648
11.071664650471687	63.03477081795549	62.654800312534185	76.46047667383856	74.79245153023498	82.64019978826491	80.41001138323348	88.2560606791822	85.54201975881351	97.61720665233426	94.15967004879211	0.14273421452955684	0.1336844510237185	0.1283632792244589	3.2722776378304843	0.1252591502576479	3.193146828123645
11.138376999588447	63.04003587964444	62.66017299822171	76.46797053800177	74.79983432765988	82.6486911651815	80.41829769616756	88.26543255004377	85.55110888095905	97.62798572315727	94.17005459388012	0.14274227269326772	0.13369189427410044	0.126220051172254	3.237028470261066	0.12317602882706069	3.158962384415645
11.205491324168262	63.04521583512128	62.66546280848569	76.47537481350234	74.80713013799583	82.65709054038346	80.42649478802193	88.27470990378735	85.56010646062673	97.63866533365052	94.18034304555864	0.14275042846469724	0.13369942766960374	0.12409679313577726	3.201750958507546	0.12111235169970769	3.1247517365118256
11.273010046315514	63.050310448251174	62.67066952930998	76.48268937815632	74.81433884954777	82.66539783992421	80.43460259045513	88.28389270636653	85.56901246565764	97.64924550712847	94.19053542446547	0.1427586830352213	0.13370705231017185	0.12199334941647066	3.1664451039705455	0.119067967472688	3.090514902736686
11.340935602728974	63.05531948071237	62.675792944757006	76.48991410912626	74.82146035007743	82.67361298985821	80.44262103517126	88.29298092428155	85.5778268644335	97.65972626824744	94.20063175251093	0.14276703761093884	0.13371476930933363	0.11990956534737052	3.1311109060643503	0.11704272574820607	3.0562518996885046
11.409270444789758	63.060242691965286	62.6808328369402	76.49704888290839	74.82849452679196	82.68173591623584	80.45055005391545	88.30197452458039	85.58654962587784	97.67010764301587	94.21063205288735	0.14277549341285564	0.13372257979437266	0.11784528728298937	3.0957483620495623	0.11503647712356724	3.0219627421047335
11.478017038649782	63.06507983922047	62.685788985995266	76.50409357531888	74.83544126633178	82.68976654509729	80.45838957846871	88.31087347485933	85.59518071945666	97.68038965880403	94.22053635007828	0.14278405167707525	0.13373048490650213	0.11580036259795179	3.0603574671458773	0.11304907318913138	2.987647442951129
11.547177865320764	63.06983067740727	62.69066117005229	76.51104806148106	74.84230045475934	82.69770480246797	80.46613954064384	88.31967774326475	85.60372011518028	97.69057234435515	94.23034466986887	0.14279271365498983	0.13373848580104053	0.11377463968312895	3.024938214564827	0.11108036652444753	2.953306013452675
11.616755420763786	63.07449495914127	62.69544916520662	76.51791221581183	74.84907197754688	82.70555061435266	80.4737998722804	88.32838729849384	85.6121677836043	97.70065572979576	94.24005703935566	0.14280148061347195	0.13374658364759068	0.11176796793120047	2.989490595244206	0.10913021068517992	2.9189384628698463
11.686752215979308	63.07907243469125	62.70015274548934	76.52468591200741	74.85575571956412	82.71330390672945	80.48137050523948	88.33700210979536	85.6205236958304	97.71063984664576	94.24967348695603	0.1428103538350729	0.13375477963021865	0.10978019773858705	2.954014598037247	0.10719846020413115	2.8845447986568615
11.75717077709787	63.0835628519467	62.70477168283825	76.5313690230304	74.86235156506646	82.72096460554503	80.4888513713996	88.34552214697159	85.62878782350836	97.72052472783032	94.25919404241925	0.1428193346182191	0.13376307494763898	0.10781118049726501	2.9185102096471383	0.10528497058317043	2.8501250263871043
11.82801364547121	63.08796595638352	62.70930574706722	76.53796142109479	74.86885939768206	82.72853263670805	80.49624240265092	88.35394738037851	85.63696013883653	97.73031040768977	94.26861873683598	0.14282842427741513	0.13377147081339852	0.10586076858589877	2.882977414496054	0.10338959828561656	2.8156791496821825
11.899283377763982	63.092281491030555	62.71375470583634	76.54446297765253	74.87527910039964	82.73600792608393	80.50354353089082	88.36227778092778	85.64504061456374	97.73999692199146	94.27794760264926	0.14283762414344733	0.1337799684560659	0.10392881536745335	2.8474161947960965	0.10151220073328204	2.781207170246489
11.970982546046038	63.09650919643464	62.718118324620654	76.5508735633784	74.88161055555535	82.74339039948849	80.51075468801837	88.37051332008711	85.65302922398999	97.7495843079403	94.28718067366455	0.14284693556359007	0.13378856911942028	0.10201517518214587	2.811826530496546	0.09965263629931087	2.746709087810814
12.043113737885237	63.100648810626254	62.72239636667945	76.55719304815615	74.88785364482028	82.75067998268254	80.51787580592956	88.37865396988217	85.6609259409683	97.75907260419082	94.29631798506084	0.142856359901815	0.13379727406264555	0.10011970334255693	2.776208399267489	0.09781076430419944	2.7121849001541705
12.115679556440844	63.104700069083734	62.72658859302438	76.56342130106319	74.89400824918712	82.7578766013654	80.52490681651186	88.38669970289733	85.66873073990573	97.76846185085832	94.30535957340138	0.14286589853900475	0.13380608456052526	0.09824225612635473	2.740561776463437	0.09598644500761111	2.677634603031038
12.188682620557461	63.108662704697785	62.73069476238773	76.56955819035599	74.90007424895707	82.76498018116925	80.5318476516391	88.39465049227715	85.67644359576492	97.77775208953062	94.31430547664455	0.14287555287316572	0.1338150019036415	0.09638269077026962	2.7048866350614844	0.09417953960405612	2.6430581901440746
12.26212556485955	63.11253644773491	62.73471463118965	76.57560358345457	74.90605152372625	82.7719906476524	80.5386982431659	88.40250631172725	85.68406448406517	97.78694336327978	94.32315573415495	0.142885324319648	0.13382402739857413	0.09454086546543294	2.669182945646753	0.09238991021697984	2.6084556531332055
12.336011039846525	63.116321025801	62.7386479535058	76.58155734692753	74.91193995237228	82.77890792629358	80.54545852292247	88.41026713551597	85.6915933808841	97.79603571667424	94.33191038671472	0.14289521431136462	0.13383316236810588	0.09271663935226115	2.6334506764396792	0.09061741989421535	2.573826981575621
12.41034171198835	63.1200161638038	62.742494481033724	76.58741934647614	74.91773941304048	82.78573194248524	80.55212842270903	88.41793293847525	85.69903026285891	97.80502919579072	94.34056947653494	0.14290522429901648	0.1338424081514276	0.09090987251181559	2.5976897931468557	0.0888619326007074	2.539172162902105
12.485120263821853	63.123621583915515	62.74625396305942	76.5931894469189	74.92344978312988	82.7924626215272	80.55870787429023	88.42550369600218	85.70637510718778	97.81392384822665	94.34913304726705	0.14291535575131828	0.13385176610434682	0.08912042596512038	2.561900259101094	0.08712331321635247	2.504491182482525
12.560349394047481	63.12713700553457	62.74992614642334	76.5988675121756	74.92907093927943	82.79909988862056	80.56519680938992	88.43297938406042	85.71362789163166	97.82271972311283	94.3576011440149	0.14292561015522862	0.1338612375995001	0.08734816166293058	2.5260820350704307	0.08540142752542579	2.4697840234366595
12.63603181762671	63.13056214524672	62.753510775485424	76.60445340525077	74.93460275735312	82.80564366886044	80.57159515968469	88.440359979181	85.72078859451508	97.83141687112543	94.36597381334597	0.14293598901618337	0.13387082402656725	0.08559294248073002	2.4902350792799552	0.08369614221430766	2.4350506667105947
12.712170265880024	63.13389671678618	62.7570075920906	76.60994698821783	74.94004511242613	82.81209388722993	80.57790285679896	88.44764545846422	85.72785719472837	97.84001534449934	94.374251103304	0.1429464938583304	0.13388052679248888	0.0838546322156617	2.4543593474227237	0.08200732486716333	2.400291091074905
12.78876748658549	63.13714043099573	62.76041633553301	76.61534812220219	74.94539787876977	82.81845046859299	80.58411983229854	88.45483579958068	85.73483367172852	97.84851519704071	94.38243306342068	0.14295712622476972	0.13389034732168525	0.08213309557834236	2.4184547925578954	0.08033484395662072	2.365505272993687
12.865826244077915	63.14029299578658	62.763736742520244	76.62065666736459	74.95066092983677	82.82471333768775	80.59024601768505	88.46193098077272	85.74171800554126	97.85691648414023	94.39051974472815	0.14296788767779528	0.13390028705628287	0.08042819818854241	2.3825213651198283	0.07867856884138291	2.3306931866663945
12.943349319348618	63.1433541160976	62.76696854713686	76.62587248288388	74.95583413824616	82.83088241911956	80.59628134438967	88.46893098085576	85.74851017676198	97.86521926278616	94.3985111997713	0.14297877979914156	0.13391034745633587	0.07873980656984259	2.3465590128835174	0.07703836976190814	2.29585480402784
13.0213395101458	63.14632349385424	62.77011148080781	76.63099542694032	74.9609173757683	82.83695763735405	80.60222574376758	88.47583577921998	85.75521016655816	97.87342359157813	94.40640748262082	0.14298980419023033	0.13392053000006024	0.07706778814247173	2.310567680893655	0.07541411783017793	2.2609900946172274
13.099799631075467	63.14920082792636	62.77316527226056	76.63602535669733	74.96591051330893	82.84293891670976	80.60807914709098	88.48264535583115	85.76181795666984	97.88152953074011	94.41420864888507	0.14300096247242516	0.13393083618406165	0.07541201122091934	2.274547311508286	0.07380568502992446	2.2260990256472724
13.178732513703073	63.151985814086466	62.776129647488084	76.64096212828477	74.97081342089429	82.8488261813516	80.61384148554403	88.48935969123308	85.76833352941254	97.88953714213515	94.42191475572429	0.1430122562872865	0.1339412675235742	0.07377234500631857	2.238497844300582	0.07221294420907043	2.1911815619605477
13.258141006655675	63.15467814496614	62.77900432970971	76.6458055967801	74.97562596765448	82.85461935528278	80.61951269021544	88.49597876654792	85.77475686767772	97.8974464892782	94.42952586186259	0.14302368729682982	0.13395182555269777	0.07214865957860184	2.2024192159533413	0.07063576907052038	2.156237665862136
13.338027975724735	63.15727751001297	62.781789039332715	76.6505556161907	74.98034802180787	82.86031836233784	80.62509269209268	88.50250256347833	85.781087954935	97.90525763735089	94.43704202760163	0.14303525718378904	0.13396251182463964	0.07054082589695554	2.1663113604081445	0.06907403417500291	2.1212672973197186
13.418396303969553	63.15978359544655	62.78448349391317	76.65521203943565	74.98497945064491	82.86592312617526	80.63058142205558	88.50893106430912	85.78732677523394	97.91297065321588	94.4444633148344	0.14304696765188366	0.13397332791195973	0.06894871578981565	2.1301742086634476	0.06752761492919035	2.0862704137452965
13.49924889182131	63.1621960842136	62.78708740811561	76.65977471832663	74.9895201205113	82.87143357026956	80.63597881086939	88.5152642519081	85.79347331320525	97.92058560543083	94.45178978705809	0.14305882042608561	0.1339842754068191	0.06737220195043392	2.0940076887945906	0.06599638758262927	2.0512469700297515
13.580588657187745	63.16451465594299	62.78960049367311	76.66424350354941	74.99396989679163	82.87684961790394	80.64128478917856	88.52150210972829	85.79952755406309	97.92810256426363	94.45902150938865	0.14307081725289594	0.13399535592123263	0.06581115793403569	2.0578117259774444	0.06448022922410246	2.016196918542846
13.662418535558457	63.166738986899816	62.792022459346136	76.6686182446446	74.99832864389238	82.88217119216245	80.6464992874998	88.52764462180915	85.80548948360638	97.93552160170697	94.4661585485743	0.14308295990062045	0.13400657108732197	0.06426545814815654	2.021586242311969	0.06297901777293191	1.9811202090095321
13.744741480110864	63.16886874993903	62.794353010881075	76.67289878998825	75.00259622522464	82.88739821592182	80.6516222362152	88.53369177277811	85.8113590882206	97.94284279149325	94.47320097300958	0.14309525015965	0.134017922557576	0.0627349778488906	1.9853311568404024	0.06149263197721666	1.9460167885590636
13.827560461816718	63.17090361445818	62.796591850968376	76.67708498677203	75.006772503187	82.89253061184364	80.65665356556563	88.53964354785222	85.8171363548799	97.95006620910992	94.48014885275019	0.14310768984274774	0.13402941200511362	0.06121959314003789	1.9490463856200222	0.060020951408091605	1.9108866016831598
13.910878469549415	63.1728432463504	62.798738679199985	76.68117668098395	75.01085733914779	82.8975683023667	80.66159320564357	88.54549993284009	85.82282127114854	97.95719193181526	94.48700225952697	0.14312028078533412	0.13404104112394696	0.059719180962929386	1.9127318415830814	0.05856385645273576	1.875729590157789
13.9946985101918	63.174687307955445	62.800793192026156	76.6851737173876	75.01485059342745	82.9025112096982	80.666441086386	88.55126091414314	85.82841382518296	97.96422003865361	94.49376126676097	0.14313302484578308	0.13405281162925264	0.058233619090003685	1.8763874343912903	0.05712122831033639	1.8405456930104265
14.079023608744702	63.176435458011	62.802755082711705	76.68907593950178	75.01875212528019	82.90735925580559	80.67119713756729	88.5569264787572	85.83391400573346	97.97115061047104	94.50042594957796	0.1431459239057163	0.13406472525764498	0.05676278612406804	1.8400130705704214	0.055692948987598356	1.8053348465055024
14.163856808436103	63.17808735160316	62.804624041291824	76.69288318958006	75.02256179287585	82.91211236240831	80.67586128879184	88.56249661427448	85.83932180214606	97.97798372993175	94.50699638482376	0.14315897987030432	0.13407678376745097	0.05530656149028346	1.8036086533920752	0.054278901294139814	1.770096984149859
14.24920117083096	63.17964264011617	62.80639975452735	76.69659530858958	75.02627945328159	82.91677045096905	80.68043346948706	88.56797130888506	85.84463720436479	97.9847194815341	94.51347265107968	0.14317219466857253	0.13408898893899285	0.05386482543320881	1.7671740828482143	0.05287896883606891	1.7348320365708787
14.335059775941703	63.18110097118156	62.80808190585898	76.70021213619002	75.02990496244263	82.92133344268547	80.68491360889537	88.57335055137884	85.84986020293302	97.99135795162732	94.51985482867742	0.1431855702537084	0.13410134257487147	0.052437459009581744	1.7307092555929557	0.051493036010697324	1.6995399314982933
14.421435722339384	63.18246198862632	62.80967017536141	76.70373351071174	75.0334381751636	82.92580125848097	80.68930163606707	88.57863433114694	85.85499078899578	97.99789922842767	94.52614299971529	0.14319910860337612	0.13411384650025387	0.051024344082350126	1.6942140648461645	0.0501209880035276	1.6642205937769177
14.50833212726552	63.18372533242086	62.81116423969661	76.70715926913415	75.03687894508903	82.93017381899604	80.69359747985244	88.58382263818365	85.86002895430164	98.0043434020356	94.53233724807362	0.14321281172003306	0.13412650256316722	0.04962536331993306	1.6576884004971362	0.04876271078296668	1.6288739453138987
14.595752126744532	63.184890638626136	62.81256377206667	76.7104892470637	75.04022712468411	82.93445104457949	80.69780106889425	88.5889154630884	85.86497469120492	98.01069056445303	94.53843765943137	0.14322668163125263	0.13413931263479392	0.04824040018621645	1.6211321488699468	0.04741809109304995	1.5934999049677572
14.683698875697011	63.18595753933938	62.81386844216538	76.713723278711	75.04348256521432	82.93863285527871	80.70191233161944	88.59391279706696	85.86982799266711	98.01694080960004	94.5444443212817	0.14324072039004965	0.13415227860977183	0.04686933893691503	1.5845451927652903	0.04608701645003066	1.5580983885502064
14.772175548053516	63.18692566264023	62.815077916130065	76.71686119686846	75.04664511672581	82.94271917083094	80.70593119623145	88.5988146319338	85.87458885225948	98.02309423333284	94.55035732294891	0.14325493007521212	0.13416540240649966	0.0455120646179239	1.5479274114877626	0.04476937513993562	1.5226693088661705
14.861185336869132	63.187794632535464	62.816191856492296	76.71990283288724	75.04971462802504	82.94670991065378	80.70985759070223	88.60362096011383	85.87925726416502	98.02915093346151	94.55617675560518	0.14326931279163643	0.1341786859674442	0.044168463055939355	1.5112786806803342	0.043465056209925024	1.4872125755500747
14.95073145443871	63.18856406890286	62.81720992212768	76.7228480166537	75.05269094665783	82.95060499383557	80.71369144276372	88.608331774644	85.88383322318035	98.03511100976768	94.56190271228706	0.14328387067066678	0.13419213125945517	0.04283842085510514	1.474598872304341	0.04217394946454078	1.451728095071303
15.040817132412794	63.189233587434835	62.81813176820566	76.72569657656588	75.05557391888881	82.95440433912583	80.71743267989983	88.61294706917548	85.88831672471804	98.040974564023	94.56753528791312	0.14329860587044102	0.13420574027408066	0.04152182539388605	1.4378878546594933	0.04089594546252329	1.4162157707014558
15.131445621914246	63.18980279958085	62.81895704613781	76.72844833950953	75.0583633896799	82.95810786492567	80.72108122933776	88.61746683797543	85.89270776480848	98.04674170000749	94.57307457930064	0.14331352057623928	0.1342195150278894	0.04021856481534769	1.4011454921765107	0.03963093550959229	1.3806755024415907
15.222620193655578	63.19027131248911	62.81968540352622	76.73110313083343	75.06105920266909	82.96171548927721	80.72463701803963	88.62189107592867	85.89700634010238	98.05241252352782	94.57852068518379	0.14332861700083965	0.13423345756279798	0.03892852802692914	1.3643716455062531	0.038378811656514245	1.3451071870331361
15.31434413805701	63.190638728947796	62.82031648411064	76.73366077432527	75.06366120014856	82.96522712985447	80.72809997269384	88.6262197785401	85.90121244787271	98.0579871424369	94.58387370623107	0.14334389738487652	0.13424756994639953	0.03765160469492912	1.3275661714924354	0.03713946669182633	1.3095107178705803
15.406620765365147	63.19090464732513	62.82084992771512	76.73612109218628	75.06616922304262	82.96864270395254	80.73147001970622	88.63045294193628	85.90532608601701	98.06346566665249	94.58913374506342	0.14335936399720528	0.13426185427230047	0.03638768523592262	1.2907289229260641	0.03591279413734583	1.2738859849032451
15.499453405772549	63.191068661508695	62.82128537019378	76.73848390500594	75.06858311088524	82.97196212847734	80.73474708519099	88.63459056286749	85.90934725305952	98.06884820817663	94.5943009062723	0.1433750191352726	0.13427631266046017	0.03513666081715883	1.2538597487073275	0.03469868824521427	1.2382328746916755
15.592845409537835	63.19113036084413	62.82162244337611	76.7407490317364	75.07090270179756	82.9751853199355	80.73793109496201	88.6386326387098	85.91327594815361	98.07413488111557	94.59937529643841	0.14339086512548982	0.1342909472575351	0.03389842334797777	1.2169584936546016	0.033497043992383624	1.2025512703239656
15.686800147106629	63.1910893300728	62.821860775011274	76.74291628966638	75.07312783246475	82.97831219442324	80.74102197452345	88.64257916746706	85.91711217108394	98.07932580169933	94.60435702415029	0.14340690432361464	0.13430576023722912	0.03267286547520598	1.1800249984771654	0.03230775707470457	1.166841051328447
15.781321009233178	63.19094514926853	62.8219999887117	76.74498549439471	75.07525833811272	82.98134266761598	80.74401964906056	88.64643014777285	85.92085592226879	98.08442108830194	94.60924620002321	0.14342313911513455	0.134320753800647	0.03145988058139437	1.1430590997642867	0.031130723904595925	1.1311020936664136
15.87641140710273	63.190697393773796	62.82203970389598	76.74695645980368	75.07729405248459	82.98427665475727	80.7469240434303	88.65018557889272	85.92450720276247	98.08942086146197	94.61404293671852	0.14343957191565943	0.13433593017665454	0.030259362775893806	1.1060606298487983	0.02996584160371185	1.095334269646628
15.972074772454643	63.19034563413459	62.82197953573081	76.74882899803168	75.07923480781653	82.98711407064765	80.7497350821516	88.65384546072595	85.92806601425748	98.09432524390289	94.61874734896283	0.14345620517131635	0.13435129162224216	0.029071206893206636	1.0690294168016408	0.028813008000497575	1.0595374478998565
16.06831455770623	63.189889436034925	62.821819095072435	76.75060291944598	75.08108043481366	82.98985482963356	80.75245268939595	88.65740979380796	85.93153235908717	98.0991343605542	94.62335955356798	0.1434730413591513	0.13436684042289587	0.02789530848758659	1.0319652843918448	0.02767212162564192	1.023711493357041
16.165134236077357	63.18932836022991	62.821557988406965	76.75227803261457	75.08283076262539	82.99249884559596	80.7550767889775	88.66087857931237	85.934906240228	98.10384833857273	94.62787966945089	0.14349008298753899	0.1343825788929699	0.026731563826899674	0.9948680519446498	0.02654308170576769	0.9878562671256077
16.262537301715792	63.18866196247822	62.821195817790056	76.753854144278	75.08448561882035	82.99504603193853	80.757607304343	88.664251819053	85.938187661302	98.10846730736375	94.63230781765368	0.14350733259659376	0.13439850937606904	0.025579869889156726	0.9577375343214953	0.025425788159623153	0.9519716264512681
16.36052726982327	63.18788979347349	62.8207321807856	76.75533105932054	75.0860448293611	82.99749630157618	80.76004415856168	88.66752951548602	85.94137662657913	98.11299139860286	94.63664412136418	0.14352479275858906	0.13441463424543226	0.024440124358363846	0.9205735418963741	0.024320141594785127	0.9160574247234763
16.459107676782416	63.18701139877496	62.82016667040386	76.75670858074136	75.08750821857856	82.99984956692315	80.7623872743153	88.67071167171235	85.94447314098001	98.11742074625815	94.6408887059367	0.14354246607838345	0.13443095590432433	0.023312225618951743	0.8833758804466925	0.023226043302145172	0.8801135113772034
16.55828208028434	63.18602631873687	62.81949887503841	76.75798650962477	75.08887560914593	83.00210573988085	80.76463657388749	88.67379829147976	85.9474772100783	98.1217554866124	94.64504169891305	0.14356035519385232	0.13444747678643224	0.02219607275026192	0.8461443510386744	0.02214339525005471	0.8441397317801602
16.658054059457015	63.18493408843689	62.818728378402184	76.75916464511027	75.09014682205203	83.00426473182553	80.76679197915307	88.6767893791847	85.95038884010303	98.12599575828534	94.64910323004344	0.1435784627763224	0.13446419935626713	0.02109156552484137	0.8088787501037586	0.021072100082903944	0.8081359273073758
16.758427214994473	63.18373423760415	62.81785475946329	76.76024278436266	75.09132167657512	83.00632645359637	80.76885341156799	88.67968493987541	85.9532080379417	98.13014170225722	94.65307343130877	0.14359679153101862	0.13448112610957172	0.019998604400541353	0.7715788692075876	0.020012061114357493	0.7721019351574796
16.859405169286727	63.18242629054501	62.81687759237872	76.76122072254049	75.09239999025502	83.00829081548201	80.7708207921576	88.68248497925309	85.95593481114221	98.13419346189103	94.65695243694145	0.14361534419751176	0.1344982595737344	0.018917090518016266	0.7342444950882054	0.018963182323602723	0.7360375883690722
16.960991566550526	63.181009766069494	62.81579644642858	76.76209825276572	75.09338157886636	83.01015772720885	80.77269404150661	88.68518950367526	85.95856916791627	98.13815118295712	94.66074038344861	0.14363412355017627	0.13451560230820855	0.017846925696289873	0.6968754095614713	0.017925368351711768	0.699942715726138
17.063190072960847	63.17948417741493	62.81461088594801	76.7628751660914	75.09426625638987	83.01192709792703	80.77447307974701	88.68779852015716	85.9611111171411	98.14201501365572	94.66443740963335	0.14365313239865193	0.13453315690493717	0.01678801242587724	0.6594713893919106	0.01689852449482032	0.6638171416798286
17.166004376783235	63.17784903216988	62.81332047025918	76.76355125146998	75.09505383498471	83.01359883619811	80.77615782654749	88.69031203637465	85.96356066836304	98.14578510464204	94.66804365661835	0.14367237358831386	0.13455092598878657	0.01574025386713629	0.6220322063254571	0.0158825567031613	0.627660686361196
17.26943818850684	63.176103832196176	62.81192475360177	76.76412629572039	75.09574412495935	83.0151728499812	80.77774820110145	88.69273006066622	85.96591783179954	98.14946160904994	94.67155926786813	0.14369185000075002	0.13456891221798098	0.014703553843901318	0.5845576268875448	0.014877371573675191	0.5914731653938361
17.37349524097843	63.17424807355032	62.81042328506271	76.76460008349534	75.09633693474261	83.01664904661963	80.77924412211554	88.6950526020355	85.96818261834227	98.15304468251693	94.6749843892128	0.14371156455424242	0.13458711828454945	0.013677816841209278	0.5470474124667817	0.013882876348986883	0.5552543900012097
17.478179289537028	63.1722812464037	62.80881560850494	76.76497239724789	75.09683207085426	83.01802733282742	80.78064550779813	88.69727967015382	85.97035503955995	98.1565344832095	94.67831916887152	0.14373152020425806	0.13460554691477447	0.012662947996375351	0.5095013190439204	0.012898978908197023	0.5190041667301557
17.583494112149474	63.17020283496105	62.807101262494676	76.76524301719684	75.0972293378745	83.0193076146746	80.78195227584644	88.69941127536192	85.97243510770052	98.1599311718474	94.68156375747584	0.14375171994394698	0.13462420086964993	0.011658853099447697	0.4719190972700744	0.011925587767279922	0.4827222975400218
17.689443509546752	63.168012317379066	62.80527978022868	76.76541172129309	75.0975285384143	83.02048979757409	80.78316434343543	88.7014474286733	85.97442283569482	98.16323491173067	94.68471830809474	0.14377216680464577	0.13464308294534397	0.010665438587579956	0.43430049237576895	0.010962612073853961	0.44640857975173276
17.79603130536116	63.16570916568251	62.80335068945933	76.76547828518423	75.09772947308413	83.02157378626657	80.78428162720478	88.70338814177603	85.97631823715886	98.16644586876468	94.68778297625863	0.14379286385638923	0.1346621959736692	0.009682611537300545	0.39664524393992906	0.01000996159979195	0.4100628057931317
17.90326134626431	63.16329284567975	62.801313512419306	76.76544248217891	75.09783194046261	83.02255948480605	80.78530404324633	88.70523342703524	85.97812132639663	98.16956421148654	94.69075791998387	0.14381381420843123	0.13468154282256012	0.008710279664683185	0.35895308600447606	0.009067546740993748	0.37368476333722356
18.011137502105942	63.16076281687742	62.79916776574526	76.76530408321142	75.09783573706517	83.02344679654547	80.78623150709184	88.70698329749601	85.97983211840348	98.17259011109238	94.69364329979868	0.14383502100976941	0.1347011263965572	0.007748351318241475	0.32122374685422983	0.008135278511133492	0.337274235114819
18.119663666053608	63.15811853239294	62.79691296039984	76.76506285680449	75.0977406573114	83.02423562412103	80.78706393369946	88.70863776688522	85.98145062886844	98.17552374146345	94.69643927876773	0.14385648744968102	0.13472094963729728	0.006796735474324578	0.28345694896779605	0.007213068536827905	0.30083099884905096
18.228843754733095	63.15535943886676	62.79454860159323	76.76471856903288	75.09754649349283	83.02492586943755	80.78780123744109	88.71019684961472	85.98297687417762	98.17836527919432	94.69914602251859	0.14387821675826523	0.13474101552401138	0.005855341735127695	0.24565240896299656	0.006300829055248869	0.2643548272189946
18.338681708369887	63.1524849763726	62.79207418870304	76.76427098348532	75.09725303573941	83.0255174336526	80.78844333208873	88.71166056078326	85.9844108714169	98.18111490361997	94.70176369926742	0.14390021220699223	0.13476132707403168	0.004924080322723512	0.207809837480454	0.005398472909178054	0.22784548776689917
18.44918149093129	63.149494578326994	62.78948921519354	76.76371986122676	75.09686007198623	83.02601021716107	80.78899013080132	88.71302891617964	85.98575263837517	98.18377279684434	94.7042924798457	0.14392247710926392	0.1347818873433038	0.004002862074855784	0.1699289391253842	0.004505913542914186	0.19130274283816107
18.56034709026951	63.1463876713971	62.786793168533336	76.76306496075954	75.09636738793935	83.02640411957918	80.78944154611081	88.71430193228485	85.98700219354723	98.18633914376856	94.70673253772704	0.1439450148209778	0.13480269942690484	0.003091598439311838	0.1320094122293085	0.003623064995963432	0.15472634938669216
18.672182518265565	63.14316367540699	62.783985530111686	76.76230603798373	75.09577476704071	83.02669903972775	80.7897974899079	88.71547962627444	85.98815955613644	98.1888141321193	94.70908404905369	0.14396782874110403	0.13482376645957536	0.0021902014734678232	0.09405094901194389	0.00274984190326677	0.11811605908951606
18.784691810974078	63.13982200324372	62.7810657751546	76.76144284615829	75.09508199043397	83.02689487561697	80.7900578734288	88.71656201602211	85.98922474605877	98.19119795247917	94.71134719266524	0.14399092231226818	0.1348450916162519	0.0012985838366148528	0.056053235286526615	0.0018861594884356236	0.08147161816486914
18.897879028768923	63.13636206076033	62.778033372638454	76.76047513585942	75.09428883692803	83.02699152442825	80.79022260723997	88.71754912010087	85.9901977839449	98.19349079831461	94.71352215012539	0.1440142990213421	0.13486667811261152	0.00041665878563890146	0.01801595037977677	0.0010319335583517386	0.04479276719757763
19.01174825648978	63.132783246678976	62.774887785203056	76.7594026549406	75.09339508296125	83.02698888249854	80.79029160122401	88.71844095778708	85.99107869114388	98.19569286600739	94.7156091057506	0.1440379624000474	0.13488852920562458	-0.000455659825490784	-0.02006123282990302	0.00018708050231452944	0.008079241228188039
19.126303603589555	63.12908495249184	62.771628469063565	76.75822514849038	75.09240050256479	83.02688684530231	80.79026476456485	88.71923754906223	85.9918674897262	98.19780435488406	94.71760824663885	0.1440619160255628	0.13491064819411258	-0.0013184575551008493	-0.05817864818891394	-0.000648482714268539	-0.028669230445302674
19.241549204282624	63.125266562360544	62.76825487392048	76.75694235879018	75.09130486732523	83.0266853074345	80.79014200573255	88.71993891461582	85.99256420248692	98.19982546724674	94.71951976269828	0.1440861635211448	0.1349330384193182	-0.0021718193738138325	-0.09633663625027111	-0.001474838553463087	-0.06545292432201677
19.357489217694134	63.12132745301468	62.76476644286912	76.75555402527172	75.09010794634696	83.0263841625926	80.78992323246827	88.72054507584822	85.99316885294891	98.2017564084046	94.72134384667679	0.14411070855675426	0.13495570326548068	-0.0030158296711420007	-0.13453554443003668	-0.002292068908047895	-0.10227212278732623
19.474127828010037	63.11726699364825	62.76116261230706	76.75405988447312	75.0888095062137	83.02598330355873	80.78960835176858	88.72105605487305	85.99368146536607	98.20359738670507	94.72308069419161	0.14413555484969467	0.13497864616042093	-0.0038505722582726776	-0.17277572710190725	-0.0031002551070287154	-0.13912711423108703
19.59146924462811	63.113084545814885	62.75744281184065	76.75245966999502	75.08740931094967	83.02548262218127	80.78919726986985	88.72147187452023	85.9941020647266	98.20534861356595	94.72473050375949	0.14416070616526047	0.1350018705761366	-0.004676130373752585	-0.2110575457190862	-0.0038994779185941297	-0.1760181931203988
19.709517702309874	63.10877946332147	62.753606464189964	76.75075311245554	75.08590712197994	83.02488200935628	80.7886898922321	88.7217925583383	85.99443067675617	98.20701030350756	94.72629347682712	0.14418616631739034	0.13502538002940295	-0.00549258668542052	-0.24938136887976725	-0.004689817553298781	-0.2129456600505364
19.828277461333414	63.10435109212032	62.74965298509262	76.74893993944507	75.0843026980907	83.02418135500879	80.78808612352323	88.7220181305977	85.99466732792156	98.20858267418592	94.72776981780233	0.14421193916933828	0.1350491780823865	-0.006300023295864321	-0.28774757246355875	-0.00547135366934981	-0.24990982188137423
19.94775280764713	63.099798770199506	62.745581783205694	76.74701987547982	75.08259579538826	83.02338054807355	80.78738586760205	88.72214861629308	85.9948120454337	98.21006594642562	94.72915973408513	0.1442380286343463	0.13507326834326425	-0.007098521747820996	-0.32615653981156356	-0.006244165377438549	-0.2869109919120092
20.067948053024427	63.09512182747163	62.741392260006506	76.74499264195494	75.08078616725771	83.02247947647531	80.78658902750168	88.72218404114622	85.99486485725097	98.21146034425352	94.73046343609944	0.14426443867633537	0.13509765446685523	-0.007888163025597805	-0.364608661733655	-0.0070083312423889765	-0.3239494898425619
20.188867535219305	63.09031958566121	62.73708380969207	76.7428579570971	75.07887356432131	83.02147802710958	80.78569550541273	88.72212443160873	85.99482579208296	98.21276609493293	94.73168113732545	0.14429117331059751	0.13512234015526015	-0.00866902756069976	-0.40310433669037593	-0.007763929287932569	-0.3610256419506186
20.31051561812294	63.08539135819011	62.73265581907668	76.74061553591606	75.07685773439565	83.02037608582198	80.78470520266583	88.72196981486513	85.99469487939356	98.21398342899812	94.73281305433203	0.14431823660451013	0.13514732915851055	-0.009441195236206568	-0.4416439709239057	-0.00851103700153999	-0.39813978119491367
20.432896691921076	63.08033645006123	62.72810766748818	76.7382650901556	75.07473842244849	83.0191735373882	80.7836180197142	88.72172021883517	85.99447214940439	98.2151125802892	94.73385940680973	0.1443456326782482	0.13517262527522694	-0.010204745389557957	-0.48022797852536314	-0.009249731337433786	-0.43529224730082205
20.55601517325261	63.075154157740805	62.72343872666273	76.73580632824374	75.0725153705551	83.01787026549319	80.7824338561158	88.72137567217717	85.99415763309854	98.21615378598777	94.7348204176044	0.14437336570551967	0.13519823235329023	-0.010959756817612742	-0.5188567816148861	-0.009980088720226377	-0.4724833868767746
20.679875505368887	63.069843769038556	62.71864836063783	76.73323895524224	75.07018831785348	83.01646615271	80.78115261051524	88.72093620429044	85.99375136222379	98.21710728665266	94.73569631275085	0.1444014399143015	0.13522415429051945	-0.011706307780286807	-0.5575308104544092	-0.01070218504986542	-0.5097135535343114
20.804482158294064	63.064404562986184	62.71373592564392	76.73056267279516	75.06775700049928	83.01496108047849	80.77977418062535	88.7204018453183	85.99325336929626	98.21797332625636	94.73648732150733	0.14442985958759472	0.13525039503536268	-0.012444476004702665	-0.5962505035549839	-0.011416095704248619	-0.546983107979031
20.92983962898646	63.05883580971422	62.70870076999418	76.72777717907678	75.06522115161992	83.01335492908356	80.7782984632086	88.71977262615101	85.99266368760388	98.21875215222192	94.73719367639023	0.1444586290641876	0.13527695858759622	-0.01317433868905482	-0.6350163078404876	-0.012121895544339623	-0.5842924181451963
21.055952441500814	63.05313677032664	62.70354223397277	76.72488216873866	75.06258050126787	83.01164757763304	80.77672535405793	88.71904857842839	85.99198235120996	98.2194440154603	94.73781561320936	0.14448775273942976	0.1353038489990363	-0.013895972506645649	-0.6738286787622201	-0.012819658916555454	-0.621641859283045
21.18282514715158	63.04730669677406	62.698259649721436	76.72187733285597	75.05983477637349	83.0098389040353	80.77505474797775	88.7182297345429	85.99120939495684	98.22004917040825	94.73835337110376	0.14451723506602016	0.13533107037426084	-0.014609453609921275	-0.7126880804607936	-0.01350945965793926	-0.6590318141243188
21.31046232467717	63.04134483172438	62.692852341124116	76.71876235887262	75.05698370069679	83.00792878497629	80.77328653876394	88.71731612764233	85.99034485446933	98.22056787506637	94.73880719257758	0.14454708055480772	0.13535862687134198	-0.015314857634791679	-0.7515949858843669	-0.014191371099627759	-0.6964626729695738
21.438868580405217	63.0352504084323	62.68731962369027	76.71553693054628	75.0540269947788	83.00591709589654	80.77142061918431	88.71630779163291	85.98938876615856	98.22100039103847	94.73917732353718	0.14457729377560125	0.13538652270259147	-0.016012259703472864	-0.7905498769214319	-0.014865466069579725	-0.7339348337864067
21.568048548418737	63.02902265060599	62.681660804435936	76.71220072789166	75.05096437589185	83.00380371096747	80.76945688095816	88.71520476118197	85.98834116722537	98.22134698357048	94.7394640133279	0.14460787935799532	0.13541476213531486	-0.0167017344301712	-0.8295532446154539	-0.015531816898146644	-0.7714487024113623
21.69800689072348	63.022660772272296	62.6758751817633	76.70875342712351	75.04779555798942	83.00158850306744	80.76739521473566	88.71400707172083	85.98720209566423	98.22160792159046	94.73966751477194	0.14463884199220653	0.13544334949258047	-0.017383355922675037	-0.8686055891903379	-0.016190495419948547	-0.8090046925808565
21.828748297416116	63.01616397763989	62.6699620453384	76.70519470059875	75.04452025165499	82.99927134375767	80.76523551007722	88.71271475944805	85.98597159026684	98.22178347774936	94.73978808420654	0.1446701864299243	0.13547228915399712	-0.018057197788948542	-0.9077074203432858	-0.016841572979501507	-0.8466032261567307
21.960277486853503	63.009531460959735	62.66392067596663	76.70152421675702	75.04113816404987	82.99685210325691	80.76297765543175	88.71132786133174	85.98464969062563	98.22187392846122	94.7398259815223	0.14470191748517455	0.13550158555650715	-0.018723333138780163	-0.9468592572975467	-0.017485120433491375	-0.8842447331917356
22.092599205822967	63.0027624063843	62.65775034546689	76.69774164006128	75.03764899886097	82.99433065041713	80.76062153811569	88.70984641511312	85.98323643713795	98.22187955394563	94.7397814702029	0.14473404003519685	0.13553124319518897	-0.019381834589012215	-0.9860616289879545	-0.018121208155321256	-0.9219296520859643
22.225718229713628	62.99585598782366	62.65145031654317	76.69384663093645	75.0340524562467	82.99170685269706	80.75816704429033	88.7082704593087	85.98173187100923	98.22180063826872	94.73965481736417	0.1447665590213343	0.1355612666240738	-0.020032774267008335	-1.025315074246464	-0.018749906038237896	-0.9596584297196387
22.359639362688714	62.98881136880043	62.645019842654946	76.68983884570822	75.03034823278318	82.98898057613708	80.75561405894032	88.706600033214	85.98013603425748	98.22163746938692	94.73944629379513	0.14479947944993937	0.13559166045697435	-0.020676223814859895	-1.06462014196768	-0.019371283500220216	-0.9974315216368268
22.494367437858962	62.98162770230109	62.63845816788427	76.68571793653936	75.0265360214081	82.9861516853318	80.75296246584996	88.70483517690546	85.9784489697161	98.22139033918882	94.73915617399759	0.1448328063932929	0.13562242936832816	-0.02131225439273976	-1.1039773912307282	-0.019985409486423578	-1.035249392121841
22.629907317457054	62.97430413062673	62.63176452680268	76.681483551367	75.02261551136574	82.98322004340434	80.75021214758124	88.70297593124452	85.97667072103883	98.22105954354035	94.73878473622891	0.14486654499053775	0.13565357809405088	-0.021940936682483425	-1.1433873914684227	-0.020592352472647235	-1.073112514348395
22.766263893012997	62.966839785239664	62.624938144334045	76.67713533383682	75.01858638814889	82.980185511978	80.74736298544943	88.70102233787937	85.97480133270257	98.22064538232777	94.73833226254261	0.14490070044862613	0.13568511143240647	-0.022562340892420707	-1.1828507227128284	-0.021192180471246047	-1.111021370625167
22.903442085530802	62.959233786609346	62.61797823561681	76.67267292323804	75.01444833344158	82.97704795114932	80.74441485949988	88.69897443924886	85.97284085001188	98.22014815950384	94.7377990388316	0.144935278043285	0.13571703424488937	-0.023176536761354782	-1.2223679757407808	-0.02178496103198313	-1.148976452424904
23.041446845665973	62.95148524405417	62.61088400586313	76.6680959544356	75.01020102505989	82.97380721945892	80.74136764848336	88.6968322785843	85.97078931910238	98.21956818313203	94.73718535487072	0.14497028311999322	0.13574935145711986	-0.023783593561631733	-1.2619397522466897	-0.022370761247998416	-1.186978260637261
23.180283153904217	62.94359325558245	62.603654650216356	76.663404057803	75.00584413689222	82.97046317386373	80.73822122983158	88.69459589991334	85.96864678694494	98.21890576543373	94.73649150436053	0.14500572109497684	0.13578206805975718	-0.02438358010141428	-1.30156666491348	-0.02294964775688868	-1.2250273055906291
23.31995602074116	62.93555690773005	62.59628935360624	76.65859685915306	75.0013773388389	82.96701566970741	80.73497547963242	88.69226534806262	85.96641330134968	98.21816122283498	94.73571778497185	0.14504159745621947	0.13581518910942128	-0.02497656473258303	-1.341249337861882	-0.023521686747699277	-1.2631241074159334
23.460470486863187	62.927375275394944	62.588787290601076	76.65367397966709	74.99680029674964	82.96346456069023	80.73163027260357	88.68984066865993	85.96408891096914	98.2173348760128	94.73486449838957	0.14507791776448806	0.13584871972963575	-0.025562615351589102	-1.380988406632241	-0.024086943962913665	-1.3012691960921074
23.60183162332936	62.91904742167053	62.58114762525883	76.64863503582433	74.99211267236151	82.95980969883958	80.72818548206749	88.68732190813796	85.96167366530307	98.21642704994439	94.73393195035901	0.14511468765437666	0.13588266511178143	-0.02614179940297845	-1.4207845184046164	-0.024645484700158704	-1.339463111529767
23.744044531754422	62.91057239767512	62.573369510974835	76.64347963932903	74.98731412323495	82.9560509344788	80.7246409799246	88.68470911373674	85.9591676147018	98.21543807395518	94.73292045073138	0.1451519128353668	0.13591703051606552	-0.026714183885474085	-1.4606383323061891	-0.02519737381953746	-1.377706403936827
23.887114344492932	62.90194924237933	62.56545209032749	76.63820739703691	74.98240430268882	82.95218811619597	80.72099663662642	88.68200233350639	85.95657081037034	98.21436828176837	94.73183031351049	0.145189599092902	0.13595182127251002	-0.027279835353851922	-1.5005505194985744	-0.025742675744766075	-1.4159996338439669
24.031046224824397	62.893176982430504	62.55739449492161	76.63281791088014	74.97738285973483	82.94822109081227	80.71725232114851	88.67920161631012	85.95388330437231	98.21321801155474	94.73066185690007	0.14522775228948584	0.13598704278195006	-0.027838819922465063	-1.540521763417928	-0.02628145446652752	-1.454343372319272
24.175845367139747	62.884254631974535	62.54919584522906	76.62731077779151	74.9722494390105	82.94414970334968	80.7134079009626	88.67630701182708	85.95110514963403	98.21198760598365	94.72941540335175	0.14526637836579057	0.13602270051705498	-0.028391203271439736	-1.5805527600459754	-0.026813773548781228	-1.4927382012156158
24.32151699712871	62.875181192474436	62.54085525042668	76.62168558962664	74.96700368071093	82.93997379699773	80.7094632420081	88.67331857055478	85.94823639994806	98.21067741227391	94.72809127961321	0.14530548334178991	0.13605880002336027	-0.028937050647812157	-1.6206442180500744	-0.02733969612910414	-1.5311847132452385
24.468066371968433	62.865955652526694	62.53237180823242	76.61594193308585	74.96164522052015	82.93569321308061	80.705418208664	88.67023634381246	85.94527710997774	98.20928778224643	94.72668981677798	0.14534507331790664	0.13609534692031933	-0.029476426870985506	-1.660796859065158	-0.027859284924602434	-1.5696835122853372
24.61549878051318	62.856576987673684	62.52374460473746	76.61007938963354	74.95617368954017	82.93130779102236	80.70127266371873	88.66706038374296	85.94222733526048	98.20781907237613	94.72521135033452	0.14538515447618008	0.1361323469023726	-0.030009396336481586	-1.7010114178974618	-0.028372602234753685	-1.6082352134999383
24.763819543485244	62.8470441602143	62.514972714237196	76.60409753541765	74.95058871422022	82.92681736831295	80.69702646834132	88.66379074331641	85.9390871322124	98.20627164384635	94.72365622021763	0.14542573308145396	0.13616980574003115	-0.030536023017418756	-1.7412886426754994	-0.028879709943623766	-1.6468404434745025
24.91303401366693	62.83735611901048	62.506055199058345	76.5979959411866	74.94488991628377	82.92222178047271	80.69267948205069	88.66042747633223	85.93585655813193	98.2046458626025	94.72202477085924	0.14546681548258042	0.13620772928098138	-0.03105637047133314	-1.781629295228413	-0.02938066952617646	-1.6854998406015511
25.063147576093755	62.82751179929102	62.496991109383615	76.59177417220535	74.93907691265468	82.91752086101641	80.68823156268478	88.65697063742206	85.93253567120378	98.20294209940703	94.72031735124024	0.1455084081136482	0.13624612345120662	-0.03157050184279342	-1.8220341512624145	-0.02987554205003562	-1.724214055138873
25.214165648248784	62.81751012245228	62.48777948307371	76.58543178817003	74.93314931538224	82.91271444141677	80.68368256636946	88.6534202820523	85.92912453050297	98.20116072989512	94.71853431494341	0.14555051749522793	0.13628499425612578	-0.03207847986618617	-1.8625040005408664	-0.03036438817889575	-1.7629837494278036
25.366093680258146	62.80734999585567	62.47841934548622	76.57896834312126	74.92710673156495	82.90780235106756	80.67903234748658	88.64977646652693	85.92562319599901	98.19930213463145	94.71667602020685	0.14559315023563932	0.136324347781753	-0.032580366871115984	-1.9030396472480788	-0.030847268177296883	-1.8018095981842635
25.518937155087716	62.797030312621374	62.4689097092915	76.57238338535547	74.92094876327262	82.90278441724529	80.67428075864136	88.64603924798968	85.92203172855945	98.1973666991668	94.71474282997772	0.14563631303223962	0.13636419019587548	-0.033076224785645536	-1.9436419102148648	-0.03132424191380778	-1.840692288684295
25.672701588741027	62.78654995141931	62.45924957428569	76.56567645733536	74.91467500746772	82.89766046507111	80.66942765062947	88.64220868442683	85.91835018995405	98.19535481409653	94.71273511196736	0.145680012672733	0.13640452774924913	-0.033566115137830366	-1.9843116230204032	-0.03179536886267442	-1.8796325208804774
25.827392530458226	62.7759077762566	62.44943792720093	76.55884709559888	74.90828505592538	82.89243031747188	80.66447287240375	88.63828483467	85.91457864285915	98.1932668751195	94.71065323870725	0.1457242560365014	0.13644536677681754	-0.03405009906384748	-2.025049634568859	-0.032260708111039094	-1.9186310078621318
25.983015562916506	62.76510263626066	62.43947374151142	76.55189483066543	74.90177849515092	82.88709379513925	80.65941627103905	88.63426775839758	85.91071715086058	98.19110328309668	94.70849758760438	0.14576905009595956	0.13648671369894902	-0.034528237308279586	-2.0658568090839253	-0.032720318359793055	-1.9576884758807864
26.139576302431465	62.75413336546028	62.42935597723785	76.54481918694262	74.89515490629807	82.88165071649053	80.65425769169859	88.63015751613844	85.90676577845882	98.18886444411304	94.7062685409997	0.14581440191792977	0.13652857502269375	-0.03500059022826463	-2.1067340264817176	-0.03317425792684503	-1.9968056646193872
26.297080399159835	62.74299878256156	62.41908358074708	76.53761968262926	74.88841386508365	82.876100897626	80.64899697759759	88.62595416927329	85.90272459107197	98.18655076953746	94.70396648622504	0.14586031866504354	0.13657095734306332	-0.03546721779929385	-2.1476821827254753	-0.03362258475280555	-2.035983327541544
26.455533537303385	62.73169769072117	62.408655484549584	76.53029582961824	74.88155494170228	82.87044415228786	80.6436339699677	88.62165778003762	85.8985936550404	98.18416267608579	94.70159181566257	0.14590680759716393	0.13661386734433315	-0.03592817961612127	-2.1887021899583488	-0.03406535640289121	-2.0752222320388682
26.614941435314055	62.72022887731528	62.39807060709279	76.52284713339678	74.8745777007388	82.86468029181682	80.63816850801992	88.61726841152355	85.89437303762998	98.1817005858832	94.69914492680391	0.14595387607283317	0.13665731180136115	-0.03638353489986912	-2.229794977019992	-0.03450263007192689	-2.1145231597747625
26.77530984610034	62.708591113704756	62.38732785255137	76.5152730929454	74.8674817010795	82.85880912510844	80.63260042890717	88.612786127682	85.89006280703632	98.17916492652797	94.69662622231054	0.146001531550744	0.13670129758093688	-0.03683334249831205	-2.2709614895138657	-0.03493446258539734	-2.1538869068044733
26.93664455723489	62.69678315499689	62.37642611061419	76.5075732006354	74.86026649582213	82.85283045856927	80.62692956768667	88.60821099332541	85.88566303238875	98.17655613115679	94.69403611007569	0.14604978159123916	0.13674583164314533	-0.03727766089156148	-2.3122026902437938	-0.035360910405358936	-2.193314283957079
27.098951391163432	62.68480373980233	62.365364256266965	76.49974694212376	74.85293163218357	82.84674409607098	80.62115575728048	88.60354307412908	85.88117378375388	98.17387463850963	94.69137500328549	0.14609863385783123	0.13679092104276125	-0.0377165481966415	-2.3535195595741243	-0.03578202963399235	-2.232806117113796
27.26223620541477	62.672651589988526	62.354141149572015	76.49179379624697	74.84547665140657	82.84054983890461	80.61527882843632	88.5987824366336	85.87659513213944	98.17112089299663	94.68864332048258	0.14614809611875365	0.13683657293066068	-0.03815006216800043	-2.394913095557058	-0.0361978760142847	-2.2723632473462203
27.426504892812353	62.66032541042915	62.34275563544417	76.48371323491287	74.83790108866494	82.834247485734	80.6092986096876	88.59392914824703	85.87192714949852	98.16829534476575	94.68584148563012	0.14619817624853565	0.13688279455526137	-0.03857826020600896	-2.4363843145438295	-0.03660850493798762	-2.311986531394723
27.59176338168682	62.64782388874824	62.331206543422034	76.4755047229898	74.83020447296599	82.8278368325469	80.60321492731157	88.58898327724582	85.86716990873236	98.16539844977021	94.6829699281755	0.14624888222960414	0.1369295932639855	-0.03900119935690327	-2.4779342512974836	-0.037013971445787774	-2.351676841810331
27.758017636089992	62.63514569506169	62.31949268743692	76.46716771819537	74.8223863270531	82.82131767260778	80.59702760528869	88.58394489277786	85.86232348369528	98.162430669839	94.68002908311738	0.14630022215391514	0.13697697650474835	-0.03941893631687776	-2.519563959336665	-0.037414330231200665	-2.391435067243947
27.925273656010095	62.622289481712784	62.307612865576424	76.45870167098167	74.8144461673048	82.81468979640712	80.59073646525924	88.5788140648633	85.85738794919739	98.15939247274633	94.67701939107118	0.1463522042246115	0.13702495182747146	-0.03983152743890628	-2.561274511501324	-0.03780963564662443	-2.431262112913828
28.09353747758831	62.60925388300408	62.29556585984458	76.45010602441934	74.80638350363306	82.80795299161136	80.58434132648028	88.57359086439645	85.85236338100871	98.15628433228305	94.67394129833706	0.14640483675771152	0.13707352688562477	-0.04023902873325369	-2.6030670000764076	-0.038199941703652485	-2.471158900685623
28.2628151733366	62.596037514924625	62.28335043591812	76.44138021407954	74.79819783937974	82.80110704301146	80.57784200578182	88.56827536314748	85.8472498558628	98.15310672832916	94.67079525696839	0.14645812818382437	0.13712270943779112	-0.04064149587236443	-2.6449425372538826	-0.03858530207861577	-2.511126369532576
28.43311285235687	62.582638974872204	62.27096534289805	76.43252366791346	74.78988867121079	82.79415173247044	80.57123831752135	88.56286763376367	85.84204745146012	98.14986014692688	94.66758172484101	0.14651208704989852	0.1371725073492619	-0.041038984195722605	-2.6869022555511037	-0.03896577011636282	-2.5511654758665827
28.604436660561465	62.56905684137104	62.2584093130572	76.4235358061299	74.78145548900878	82.78708683886984	80.56453007353835	88.55736774977073	85.83675624647164	98.14654508035478	94.66430116572364	0.14656672202099763	0.13722292859365917	-0.0414315487119552	-2.7289473080963944	-0.03934139883213561	-2.5912771937473735
28.77679278089485	62.55528967378485	62.245681061583625	76.41441604107096	74.7728977757639	82.77991213805564	80.55771708310769	88.55177578557446	85.83137632054246	98.14316202720367	94.66095404934961	0.14662204188211145	0.1372739812545835	-0.04181924410400484	-2.7710788691165362	-0.039712240916799146	-2.6314625153390807
28.950187433556945	62.54133601202425	62.23277928631901	76.40516377708467	74.76421500746208	82.77262740278232	80.55079915289177	88.5460918164612	85.82590775429495	98.13971149245225	94.65754085148873	0.146678055539994	0.1373256735272967	-0.0422021247320572	-2.813298134253273	-0.04007834873974048	-2.6717224511849054
29.124626876227456	62.527194376250044	62.219702667493216	76.39577841039633	74.7554066529723	82.765232402657	80.54377608689245	88.54031591859967	85.8203506293324	98.13619398754527	94.6540620540213	0.14673477202504015	0.13737801372042685	-0.042580244638458	-2.855606321058076	-0.04043977435262036	-2.7120580305891053
29.30011740429177	62.51286326657043	62.20644986745355	76.3862593289767	74.74647217393068	82.75772690408103	80.53664768640122	88.53444816904117	85.81470502824202	98.13261003047158	94.65051814501201	0.14679220049318925	0.13743101025770937	-0.042953657550071966	-2.898004669317743	-0.04079656949286914	-2.752470301960784
29.476665351068124	62.49834116273374	62.1930195303899	76.37660591240848	74.73741102462354	82.75011067019231	80.5294137499494	88.528488645721	85.80897103459857	98.12896014584429	94.64690961878621	0.14685035022786727	0.13748467167975612	-0.04332241688319982	-2.9404944415437058	-0.041148785587239445	-2.792960333174051
29.654277088036206	62.483626523815154	62.17941028205451	76.36681753174963	74.72822265186745	82.74238346080445	80.52207407325632	88.52243742745857	85.80314873296713	98.12524486498103	94.64323697600578	0.14690923064196146	0.13753900664585558	-0.04368657574843837	-2.983076923455883	-0.041496473756126306	-2.833529211990026
29.832959025067048	62.46871778789837	62.16562072947728	76.35689354939494	74.71890649488773	82.73454503234649	80.51462844917738	88.51629459395836	85.79723820890636	98.12146472598627	94.63950072374735	0.14696885127983114	0.13759402393580591	-0.04404618695184581	-3.0257534242955444	-0.041839684816039835	-2.874178046356974
30.0127176106544	62.45361337175158	62.15164946067584	76.34683331893457	74.70946198519451	82.72659513780043	80.50707666765065	88.51006022581016	85.79123954897163	98.11762027383445	94.63570137558098	0.14702922181935452	0.1376497324517809	-0.04440130300085343	-3.068525277371009	-0.04217846928372637	-2.9149079648468614
30.193559332147448	62.43831167049761	62.13749504436052	76.33663618501024	74.69988854645648	82.71853352663817	80.49941851564266	88.50373440448942	85.78515284071791	98.11371206045413	94.63183945165028	0.14709035207401214	0.13770614122022937	-0.044751976108301506	-3.1113938405469526	-0.04251287738068754	-2.955720117108285
30.37549071598484	62.42281105727832	62.12315602963398	76.32630148316848	74.69018559437225	82.71035994475633	80.49165377709265	88.49731721235712	85.77897817270235	98.10974064481336	94.62791547875305	0.14715225199500848	0.13776325939380676	-0.045098258195508834	-3.1543604966846033	-0.04284295903568136	-2.9966156741993473
30.55851832793038	62.40710988291318	62.10863094568596	76.31582853971172	74.68035253653977	82.70207413441115	80.48378223285661	88.49080873266004	85.77271563448748	98.10570659300681	94.62392999042423	0.14721493167343055	0.13782109625334402	-0.04544020089605283	-3.197426654078299	-0.043168763888502326	-3.0375958289878326
30.742648773309874	62.391206475551634	62.093918301481935	76.30521667154603	74.6703887723228	82.69367583415074	80.47580366064939	88.48420904953049	85.76636531664369	98.10161047834337	94.61988352701893	0.14727840134244935	0.13787966120985182	-0.04577785556131175	-3.2405937471030484	-0.043490341294614154	-3.078661796693268
30.92788869724955	62.37509914031919	62.07901658544664	76.2944651860263	74.66029369271514	82.6851647787468	80.46771783498599	88.47751824798567	85.75992731075162	98.09745288143543	94.61577663579712	0.1473426713795565	0.1379389638065583	-0.04611127326310793	-3.2838632366165257	-0.04380774032847512	-3.119814815254358
31.114244784915854	62.3587861589574	62.0639242651418	76.28357338079849	74.65006668020239	82.67654069912473	80.45952452712172	88.47073641392727	85.75340170940478	98.09323439028933	94.6116098710095	0.14740775230884576	0.13799901372098747	-0.04644050479706152	-3.3272366104502	-0.04412100978589706	-3.1610561457255244
31.30172376175672	62.34226578945746	62.0486397869383	76.27254054363921	74.63970710862131	82.66780332229276	80.45122350499142	88.46386363414103	85.74678860621215	98.08895560039744	94.60738379398511	0.1474736548033354	0.13805982076707293	-0.046765600688786435	-3.3707153840641695	-0.04443019819004235	-3.20238707284625
31.4903323937443	62.32553626568669	62.03316157568175	76.2613659522916	74.62921434301582	82.65895237126864	80.44281453314666	88.4568999962952	85.7400880957998	98.08461711483072	94.60309897321888	0.1475403896873322	0.13812139489731212	-0.04708661119593671	-3.414301101001911	-0.04473535379312921	-3.243808905417609
31.68007748761912	62.308595797009225	62.01748803435319	76.25004887429913	74.61858773949156	82.64998756500641	80.434297372693	88.44984558894014	85.7333002738139	98.080219544334	94.59875598446239	0.14760796793884023	0.1381837462049581	-0.04740358631360664	-3.45799533349782	-0.04503652458183183	-3.285322976849784
31.870965891135747	62.29144256789865	62.00161754372207	76.23858856683496	74.60782664506607	82.64090861831995	80.42567178122428	88.44270050150612	85.72642523692157	98.07576350742073	94.5943554108136	0.14767640069201438	0.13824688492625295	-0.04771657577816768	-3.50179968309385	-0.04533375828077624	-3.326930645669563
32.063004493309954	62.27407473754469	61.98554846199441	76.22698427652936	74.5969303975177	82.63171524180649	80.41693751275729	88.43546482430251	85.71946308281369	98.07124963047096	94.58989784281025	0.14774569923965974	0.1383108214427032	-0.04802562907036645	-3.545715781081526	-0.04562710235461509	-3.3686332958895946
32.25620022466719	62.256490439452286	61.969279124453784	76.21523523929311	74.58589832523084	82.62240714176782	80.40809431766411	88.42813864851564	85.7124139102062	98.06667854782974	94.58538387852293	0.1478158750357757	0.1383755662833943	-0.04833079542015639	-3.5897452892113506	-0.04591660401376885	-3.410432337654129
32.45056005749291	62.23868778103336	61.952807843095755	76.20334068013774	74.57472974703833	82.61298402013023	80.39914194260346	88.42072206620699	85.70527781884185	98.06205090190723	94.58081412365054	0.14788693969815025	0.13844113012735332	-0.048632123812097916	-3.633889900369468	-0.04620231021823429	-3.4523292077738006
32.64609100608406	62.22066484319094	61.93613290625561	76.19129981299201	74.56342397206068	82.60344557436204	80.39008013045016	88.4132151703105	85.69805490949113	98.05736734327967	94.57618919161611	0.14795890501100167	0.13850752380594883	-0.0489296629878595	-3.6781513391124463	-0.04648426768039826	-3.494325370191291
32.84280012700226	62.20241967989624	61.9192525782296	76.17911184051556	74.55198029954285	82.59379149739085	80.38090862022409	88.40561805463052	85.69074528395419	98.05262853079304	94.57150970366519	0.14803178292766955	0.13857475830534205	-0.04922346145002621	-3.722531362243899	-0.04676252286867566	-3.5364223164979194
33.040694519328454	62.18395031775745	61.90216509888885	76.16677595390841	74.54039801868731	82.58402147751801	80.37162714701697	88.39793081383904	85.68334904506159	98.04783513166726	94.5667762889651	0.1481055855733586	0.1386428447689808	-0.04951356746852298	-3.7670317596712266	-0.04703712201370536	-3.5786215666976204
33.239781324919136	62.165254755580705	61.88486868328584	76.15429133271677	74.5286764084837	82.57413519833142	80.36223544191733	88.39015354347217	85.67586629667477	98.04298782160187	94.561989584705	0.1481803252479313	0.1387117945001395	-0.04980002908376946	-3.811654354974962	-0.0473081111099134	-3.6209246695816546
33.44006772866406	62.14633096392286	61.86736152125447	76.14165714463525	74.51681473753628	82.56413233861701	80.35273323193535	88.38228633992718	85.6682971436877	98.03808728488384	94.55715023619919	0.1482560144287585	0.13878161896451055	-0.05008289411051692	-3.8564010060872533	-0.04757553592000363	-3.663333203388902
33.64156095874556	62.12717688463623	61.84964177700167	76.1288725453054	74.50481226388655	82.55401257226804	80.34312023992433	88.3743293004587	85.66064169202642	98.03313421449657	94.5522588969898	0.14833266577361806	0.13885232979284118	-0.05036221014211151	-3.9012736059812596	-0.04783944197950518	-3.705848776424318
33.84426828689945	62.1077904304049	61.83170758869226	76.11593667811022	74.49266823483394	82.54377556819294	80.33339618450233	88.36628252317526	85.6529000486503	98.02812931223103	94.54731622895308	0.14841029212365633	0.13892393878362322	-0.050638024556320715	-3.9462740835078876	-0.04809987460072307	-3.7484730277101335
34.04819702867729	62.08816948427156	61.813557068025005	76.10284867396392	74.48038188675139	82.53342099022024	80.32356077997028	88.35814610703403	85.64507232155107	98.02307328879701	94.54232290240508	0.14848890650639937	0.13899645790583204	-0.050910384518715546	-3.9914044040815497	-0.048356878876859355	-3.791207627613403
34.25335454371064	62.06831189915676	61.79518829980191	76.08960765109894	74.46795244489891	82.52294849700291	80.31361373623031	88.34992015183724	85.63715861975366	98.01796686393823	94.53727959621108	0.14856852213882743	0.13906989930171956	-0.05117933698636534	-4.036666570345915	-0.048610499684542674	-3.8340542783735145
34.45974823597649	62.0482154973682	61.77659934148842	76.0762127148476	74.45537912323246	82.5123577419197	80.30355475870105	88.34160475822681	85.62915905331542	98.01281076654746	94.53218699789522	0.14864915243050775	0.13914427528965964	-0.05144492871414741	-4.082062623147067	-0.04886078169053576	-3.877014714982579
34.66738555406454	62.02787807010103	61.75778822276574	76.06266295741979	74.44266112420918	82.50164837297451	80.29338354823153	88.33320002767896	85.62107373332539	98.00760573478385	94.52704580375202	0.14873081098678617	0.13921959836704892	-0.0517072062576176	-4.127594642161057	-0.04910776935358285	-3.920090705694747
34.87627399144595	62.00729737692903	61.73875294507469	76.04895745767668	74.42979763858933	82.49082003269436	80.28309980101363	88.32470606249895	85.61290277190398	98.00235251619235	94.52185671896015	0.14881351161204248	0.13929588121326433	-0.051966215979064145	-4.17326474685251	-0.04935150693043511	-3.963284052868403
35.086421086743854	61.98647114528541	61.71949148115034	76.03509528089879	74.41678784523326	82.47987235802383	80.27270320849172	88.3161229658143	85.60464628220097	97.99705186782379	94.51662045769676	0.14889726831301028	0.13937313669267584	-0.05222200405083299	-4.2190750972131355	-0.04959203847846538	-4.006596593570066
35.29783442400536	61.96539706993484	61.700001774548824	76.02107547855107	74.40363091089576	82.46880498021913	80.2621934572719	88.30745084156935	85.59630437839522	97.99170455635877	94.51133774325523	0.1489820953021603	0.1394513778577202	-0.05247461645987528	-4.265027894613013	-0.049829407860045194	-4.050030200300171
35.51052163297529	61.94407281243446	61.680281739163995	76.00689708804174	74.39032599001493	82.45761752473815	80.25157022902786	88.29868979451764	85.58787717569226	97.98631135823098	94.50600930816282	0.14906800700115105	0.13953061795203417	-0.05272409901499486	-4.31112538286834	-0.050063658749053275	-4.093586781953491
35.72449038937153	61.92249600058474	61.66032925873517	75.99255913247684	74.37687222449742	82.44630961112891	80.24083320040515	88.28983993021463	85.57936479032224	97.98087305975388	94.50063589430114	0.1491550180443474	0.139610870413647	-0.05297049734792836	-4.357369848888993	-0.05029483463192719	-4.137268284315724
35.93974841516195	61.9006642278707	61.640142186346004	75.9780606204105	74.3632687434998	82.43488085291625	80.22998204292435	88.28090135501064	85.57076733953849	97.97539045724936	94.49521825302884	0.14924314328240953	0.13969214887823975	-0.05321385691968317	-4.403763623706254	-0.05052297881346135	-4.181076690985719
36.15630347884324	61.878575052891165	61.61971834391265	75.96340054558897	74.34951466320463	82.42333085748491	80.21901642288066	88.27187417604199	85.5620849416141	97.96986435717731	94.48975714530492	0.14933239778595142	0.139774467182464	-0.053454223027216585	-4.450309083544198	-0.0507481344225198	-4.225014024268603
36.374163395721176	61.856225998777695	61.59905552166265	75.94857788669002	74.33560908659238	82.41165922596063	80.2079360012423	88.26275850122256	85.55331771583927	97.96429557626784	94.48425334181469	0.14942279684927684	0.13985783936733068	-0.05369164080573796	-4.49700865064915	-0.050970344414707824	-4.269082345896095
36.59333602819267	61.83361455260235	61.57815147760345	75.93359160705734	74.32155110320893	82.39986555308893	80.1967404335464	88.2535544392346	85.54446578251803	97.95868494165529	94.47870762309755	0.14951435599418195	0.13994227968166323	-0.05392615523450672	-4.543864794317415	-0.05118965157672051	-4.313283757865065
36.813829286029524	61.810738164773575	61.557003936981005	75.91844065442876	74.3073397889282	82.3879494271108	80.18542936979298	88.24426209951905	85.53552926296484	97.95303329101431	94.473120779677	0.14960709097384473	0.14002780258562114	-0.05415781114217566	-4.59088003191755	-0.05140609853239653	-4.357620403410692
37.03565112666392	61.7875942484208	61.53561059172685	75.90312396065973	74.29297420570953	82.37591042963618	80.17400245433583	88.23488159226545	85.5265082795001	97.94734147269817	94.46749361219157	0.14970101777678393	0.14011442275429356	-0.05438665321170788	-4.638056929989034	-0.051619727746128774	-4.40209446785957
37.25880955547555	61.76418017876661	61.51396909989534	75.88764044144021	74.2784534013507	82.36374813551392	80.16245932577199	88.22541302840091	85.51740295544613	97.94161034587852	94.46182693152907	0.149796152630903	0.1402021550813641	-0.054612725985151656	-4.68539810524635	-0.05183058152746867	-4.446708179488269
37.483312626080554	61.740493292487	61.492077085089235	75.87198899600658	74.26377640923549	82.35146211269996	80.15079961682812	88.21585651957902	85.50821341512224	97.93584078068804	94.45612155896215	0.14989251200761392	0.14029101468285188	-0.05483607386946687	-4.732906225764964	-0.05203870203661154	-4.491463810591085
37.70916844062219	61.71653088705866	61.46993213587394	75.85616850684657	74.24894224807592	82.33905192212123	80.13902295424448	88.20621217816756	85.49893978383928	97.93003365836451	94.45037832628564	0.14999011262604814	0.1403810169009243	-0.05505674114141357	-4.780584012032705	-0.05224413128829042	-4.536363678322232
37.93638515006311	61.69229022009408	61.447531805180525	75.84017783939936	74.23394992164964	82.32651711753817	80.12712895865685	88.19648011723655	85.48958218789443	97.92418987139797	94.4445980759572	0.15008897145734956	0.14047217730779235	-0.055274771952355195	-4.828434238148475	-0.052446911156835085	-4.581410145785412
38.164970954479706	61.66776850866267	61.424873609696384	75.82401584174788	74.21879841853115	82.31385724540257	80.1151172444749	88.18666045054424	85.48014075456449	97.9183103236789	94.43878166123852	0.15018910572905805	0.14056451170967948	-0.05549021033482404	-4.876459733017327	-0.052647083381458515	-4.626605623003343
38.39493410335793	61.64296292859934	61.401955029244256	75.80768134430612	74.20348671181807	82.30107184471365	80.10298741975893	88.17675329252394	85.47061561209972	97.91239593064992	94.43292994634004	0.15029053292958192	0.14065803615087638	-0.05570310020669922	-4.9246633815546375	-0.05284468957012223	-4.67195256794912
38.626282895891045	61.61787061379859	61.378773506148306	75.79117315949858	74.1880137588511	82.28816044686978	80.09073908609295	88.16675875826904	85.46100688971634	97.90644761945869	94.42704380656711	0.15039327081276635	0.14075276691787578	-0.055913485377772076	-4.973048125959394	-0.053039771205590114	-4.717453487672174
38.859025681279114	61.59248865549512	61.355326444588044	75.77449008143397	74.17237850092856	82.27512257551786	80.07837183845554	88.15667696351794	85.4513147175892	97.90046632911404	94.42112412846878	0.15049733740255125	0.1408487205435941	-0.05612140955454947	-5.0216169669583905	-0.05323236964954958	-4.7631109393350926
39.09317085903034	61.56681410152973	61.3316112099388	75.75763088557134	74.1565798630146	82.26195774639851	80.06588526508747	88.14650802463801	85.44153922684343	97.89445301064389	94.41517180998872	0.1506027509977303	0.14094591381167942	-0.056326916346392863	-5.070372965168644	-0.05342252614860854	-4.808927531395966
39.328726879264174	61.54084395560074	61.30762512809915	75.7405943283794	74.14061675344134	82.24866546718837	80.05327894735645	88.13625205860873	85.43168054954572	97.88840862725574	94.4091877606185	0.15070953017680702	0.141044363760908	-0.05653004927094685	-5.119319242405254	-0.05361028183818917	-4.854905924692503
39.56570224301631	61.51457517650027	61.28336548480474	75.72337914698856	74.12448806360472	82.23524523733853	80.04055245961904	88.12590918300444	85.42173881869519	97.88233415449992	94.40317290155346	0.15081769380295548	0.14114408768967465	-0.05673085176053405	-5.168458983145683	-0.05379567774895122	-4.901048833724417
39.80410550254544	61.48800467733496	61.25882952492783	75.70598405883511	74.10819266765344	82.22169654790908	80.02770536907873	88.1154795159753	85.41171416821298	97.87623058043447	94.3971281658503	0.15092726102908124	0.14124510316057393	-0.056929367167867895	-5.21779543590128	-0.05397875481190795	-4.947359027828497
40.04394526164196	61.46112932473143	61.234014451763144	75.68840776129852	74.09172942217207	82.20801888140042	80.01473723564177	88.10496317622871	85.40160673293228	97.87009890579385	94.3910544985882	0.15103825130299345	0.1413474280050793	-0.057125638770799014	-5.267331914592432	-0.05415955386229143	-4.993839332337302
40.28523017593832	61.43394593802536	61.208917426298804	75.67064893133036	74.07509716585662	82.19421171158065	80.00164761176909	88.09436028300902	85.39141664858693	97.86394014415933	94.38495285703173	0.1511506843726836	0.1414510803283201	-0.05731970978035861	-5.317071800203848	-0.05433811564736857	-5.040492630039807
40.52796895322162	61.40645128843383	61.183535566472145	75.65270622507506	74.0582947191832	82.18027450330831	79.98843604232464	88.08367095607622	85.38114405179935	97.85775532213191	94.37882421079613	0.1512645802917186	0.1415560785139598	-0.05751162334590276	-5.367018542267033	-0.05451448082996535	-5.087321862352837
40.77217035374772	61.37864209821136	61.15786594641075	75.63457827748296	74.04132088406993	82.16620671235188	79.97510206442102	88.07289531568422	85.37078908006822	97.85154547950856	94.37266954201588	0.15137995942474772	0.14166244122917465	-0.05770142256167787	-5.4171756604137045	-0.05468868999500387	-5.13433003073078
41.017843190557436	61.350515039788284	61.131905595657365	75.61626370191443	74.02417444353102	82.15200778520455	79.96164520726072	88.0620334825578	85.36035187175501	97.84531166946077	94.36648984551536	0.151496842453129	0.14177018742974334	-0.05788915047304499	-5.467546746011067	-0.05486078365530034	-5.1815201980734855
41.26499632979458	61.32206673489165	61.10565149837905	75.5977610897357	74.00685416132355	82.13767715889507	79.94806499197418	88.05108557786859	85.34983256607003	97.83905495871586	94.36028612898228	0.15161525038067458	0.14187933636524144	-0.058074850082505236	-5.518135463813451	-0.055030802256283096	-5.22889549006868
41.51363869102594	61.293293753648086	61.079100592559975	75.5790690099056	73.98935878158663	82.12321426079406	79.93436093145407	88.0400517232102	85.33923130305762	97.8327764277414	94.35405941314421	0.15173520453952233	0.14198990758434682	-0.0582585643573168	-5.568945553721278	-0.055198786183069615	-5.276459096754479
41.763779247563185	61.264192613667916	61.05224976917703	75.56018600855296	73.97168702847212	82.10861850841553	79.92053253018528	88.02893204057168	85.32854822358017	97.8264771709318	94.3478107319471	0.15185672659613386	0.14210192094026233	-0.05844033623546352	-5.61998083247272	-0.05536477576595189	-5.324214273965481
42.0154270267867	61.23475977911086	61.025095871358985	75.54111060854555	73.95383760576807	82.0938893092144	79.90657928407164	88.01772665231088	85.31778346930216	97.82015829679898	94.34154113273772	0.15197983855742267	0.14221539659625176	-0.05862020863270345	-5.671245195519077	-0.05552881128585341	-5.372164344869816
42.26859111047143	61.204991659731654	60.997635693527094	75.52184130904806	73.9358091965128	82.07902606037835	79.8925006802578	88.00643568112537	85.3069371826722	97.81382092816456	94.33525167644768	0.15210456277701795	0.14233035503129907	-0.05879822444941851	-5.722742618823759	-0.05569093298146299	-5.420312701600778
42.523280635114425	61.17488460990659	60.96986598051853	75.5023765850716	73.91760046260127	82.06402814861575	79.87829619694746	87.9950592500231	85.29600950690504	97.80746620235627	94.32894343778159	0.15223092196166133	0.14244681704588724	-0.058974426577208305	-5.774477160730385	-0.055851181054293875	-5.468662806782959
42.77950479226489	61.144434927639416	60.941783426691046	75.48271488701252	73.89921004438246	82.04889494993795	79.86396530321741	87.98359748229186	85.28500058596249	97.80109527140716	94.32261750540765	0.15235893917775173	0.1425648037679059	-0.05914885790704716	-5.8264529640309775	-0.0560095956761586	-5.517218195334863
43.03727282885567	61.11363885354603	60.91338467500833	75.46285464018035	73.88063656024717	82.03362582943628	79.8495074588262	87.97205050146614	85.2739105645327	97.7947093022569	94.31627498215079	0.1524886378580269	0.14268433665868743	-0.059321561336304285	-5.878674257921375	-0.05616621699545021	-5.565982476142381
43.29659404753705	61.08249256981871	60.88466631610666	75.44279424431622	73.86187860620734	82.01822014105426	79.83492211401952	87.96041843129439	85.26273958800918	97.78830947695779	94.30991698518984	0.15262004180839892	0.1428054375191753	-0.05949257977468392	-5.93114535994755	-0.05632108514217293	-5.614959333699517
43.55747780701245	61.05099219916834	60.85562488734152	75.42253207309982	73.84293475546578	82.00267722735434	79.82020870933029	87.94870139570389	85.25148780246877	97.78189699288325	94.30354464625742	0.15275317521493814	0.14292812849622924	-0.059661956153888696	-5.983870678310268	-0.05647424023661074	-5.664152530098363
43.81993352237618	61.01913380374354	60.82625687181342	75.40206647364471	73.82380355797547	81.98699641927813	79.80536667537369	87.93689951876397	85.24015535464754	97.77547306293911	94.29715911184249	0.15288806265101645	0.14305243208906812	-0.05982973343483877	-6.036854714002402	-0.05662572239546648	-5.713565906838994
44.08397066545326	60.98691338402814	60.79655869737363	75.38139576598304	73.80448353998972	81.97117703590197	79.79039543263777	87.92501292464843	85.22874239191675	97.76903891577906	94.29076154339701	0.15302472908460854	0.14317837115585985	-0.05999595461386775	-6.09010206289895	-0.05677557173800096	-5.763203386668465
44.349598765141174	60.95432687771462	60.76652673560814	75.36051824253806	73.78497320360167	81.95521838418631	79.77529439126887	87.91304173759607	85.21724906225711	97.76259579602328	94.28435311754555	0.15316319988575722	0.1433059689204565	-0.060160662732442916	-6.143617418201757	-0.05692382839356469	-5.813068975594433
44.6168274077539	60.92137015855361	60.736157300799995	75.33943216758445	73.76527102627333	81.93911975871846	79.7600629508518	87.90098608186958	85.20567551423153	97.75614496448023	94.27793502629808	0.15330350083421	0.14343524897927662	-0.06032390088503803	-6.197405572796924	-0.05707053250927174	-5.863166764946072
44.88566623736761	60.88803903517891	60.70544664886897	75.31813577669618	73.74537546035366	81.92288044144962	79.7447005001844	87.88884608171244	85.19402189695697	97.74968769837194	94.27150847726621	0.1534456581272257	0.14356623530834928	-0.06048571222697774	-6.251471421648603	-0.05721572425653676	-5.913500933416799
45.15612495616904	60.85432924990781	60.674390976288755	75.2966272761822	73.72528493258596	81.90649970142536	79.72920641704715	87.87662186130515	85.18228836007498	97.74322529156358	94.26507469388342	0.1535896983875631	0.14369895227051144	-0.06064613998248092	-6.305819964216425	-0.05735944383823721	-5.964075749116091
45.42821332480542	60.8202364775151	60.64298641898038	75.27490484250843	73.70499784360365	81.88997679450974	79.71358006796697	87.86431354471844	85.17047505372089	97.73675905479578	94.25863491562833	0.15373564867164619	0.14383342462277218	-0.060805227454721944	-6.36045630721128	-0.057501731497723085	-6.014895571946909
45.701941162736816	60.78575632398084	60.611229051181276	75.25296662170622	73.68451256741383	81.8733109631016	79.69782080797447	87.85192125586511	85.1585821284908	97.73029031592085	94.25219039825129	0.15388353647792433	0.1439696775238413	-0.06096301803358983	-6.415385667116425	-0.05764262752546756	-6.065964855772108
45.97731834859046	60.75088432521163	60.57911488429039	75.2308107287677	73.6638274508699	81.85650143584553	79.68192798035636	87.83944511845031	85.14660973540843	97.72382042014333	94.24574241400553	0.15403338975541914	0.1441077365418333	-0.06111955520438528	-6.470613372859589	-0.0577821722665135	-6.1172881506445265
46.25435482051728	60.71561594573372	60.54663986568747	75.2084352470263	73.64294081313103	81.83954742733413	79.66590091640118	87.82688525591928	85.13455802588938	97.71735073026363	94.23929225188141	0.15418523691247174	0.1442476276621446	-0.06127488255788194	-6.526144868716074	-0.05792040612925575	-6.168870105317183
46.533060576550575	60.679946577358116	60.51379987752655	75.18583822752316	73.62185094510924	81.82244813780382	79.64973893513857	87.81424179140332	85.12242715170422	97.7108826269261	94.23284121784458	0.1543391068256921	0.1443893772955147	-0.061429043798852945	-6.581985717091811	-0.05805736959345609	-6.220715469655261
46.813445674966815	60.6438715378165	60.48059073550302	75.16301768835818	73.60055610890348	81.80520275282271	79.63344134307233	87.80151484766358	85.11021726493995	97.70441750887073	94.22639063507813	0.15449502884911934	0.14453301228627297	-0.061582082756473255	-6.638141601559255	-0.05819310321888338	-6.272829097197246
47.09552023464871	60.60738606936742	60.447008187593156	75.13997161402581	73.57905453722007	81.78781044297045	79.61700743390644	87.78870454703241	85.09792851795928	97.69795679318884	94.21994184422843	0.15465303282359408	0.14467855992077475	-0.06173404339332933	-6.694618329804143	-0.05832764765298748	-6.325215947659672
47.37929443545016	60.57048533737257	60.41304791276644	75.1166979547356	73.55734443278011	81.77027036351072	79.60043648826496	87.77581101135299	85.08556106335918	97.69150191558344	94.21349620365548	0.15481314908635066	0.14482604793603873	-0.061884969815451996	-6.751421836817826	-0.058461043640278376	-6.3778810897165386
47.66477851856398	60.533164428840855	60.3787055196682	75.09319462571543	73.53542396771171	81.75258165405458	79.58372777340368	87.76283436191572	85.07311505392606	97.68505433063275	94.2070550896866	0.15497540848083952	0.14497550452857985	-0.062034906282747215	-6.808558188058669	-0.058593332030966394	-6.430829703662312
47.951982786891236	60.495418350941826	60.343976545274245	75.06945950649937	73.51329128292898	81.73474343821617	79.56688054291597	87.74977471939329	85.06059064259087	97.67861551205934	94.20061989687524	0.15513984236677822	0.14512695836345663	-0.06218389721971107	-6.86603358285538	-0.05872455379028452	-6.484067084318667
48.24091760541319	60.45724202948489	60.30885645351393	75.04549044019696	73.49094448749455	81.71675482325863	79.54989403642932	87.7366322037716	85.04798798238	97.67218695300163	94.19419203826254	0.15530648263044378	0.1452804385835257	-0.06233198722551947	-6.923854357733944	-0.05885475000772544	-6.537598643912133
48.53159340156531	60.41863030736649	60.273340633864024	75.02128523274634	73.46838165796864	81.6986148997322	79.53276747929621	87.72340693427991	85.03530722636644	97.66577016629208	94.18777294564516	0.1554753616952104	0.1454359748189183	-0.06247922108420312	-6.9820269898536935	-0.0589839619053123	-6.591429914977198
48.82402066561362	60.37957794298194	60.23742439990973	74.99684165214836	73.44560083774086	81.68032274110236	79.51550008227551	87.71009902931681	85.02254852761726	97.65936668473813	94.18136406984588	0.15564651253233855	0.145593597196743	-0.06262564377746571	-7.040558100776252	-0.05911223084927997	-6.645566553601384
49.11820995103327	60.3400796086022	60.201102987873824	74.97215742768223	73.42260003634647	81.66187740336817	79.49809104120631	87.69670860637397	85.00971203913917	97.6529780614083	94.17496688098919	0.15581996867202705	0.14575333635101692	-0.06277130049517154	-7.099454460110792	-0.05923959835897108	-6.700014342530267
49.41417187488941	60.300129888714714	60.164371555112474	74.94723024910203	73.39937722876584	81.64327792467137	79.48053953667322	87.68323578195665	84.996797913822	97.6466058699227	94.16858286878147	0.15599576421472894	0.14591522343283753	-0.06291623664625945	-7.1587229892447795	-0.05936610611638571	-6.7547791943761695
49.71191711822035	60.25972327832752	60.127225178577255	74.92205776581407	73.37593035470722	81.62452332489538	79.46284473366345	87.66968067150174	84.9838063043799	97.64025170474885	94.16221354279604	0.15617393384274325	0.14607929012079707	-0.06306049787173151	-7.218370765400323	-0.05949179597712373	-6.80986715502695
50.01145642642306	60.21885418123484	60.08965885324173	74.89663758603318	73.35225731787123	81.60561260525316	79.44500578121428	87.65604338929187	84.97073736328966	97.63391718150139	94.15586043276225	0.15635451283209081	0.14624556863165025	-0.06320413005670389	-7.27840502566869	-0.0596167099813556	-6.865284407154832
50.3128006096408	60.17751690824431	60.051667490492605	74.87096727591874	73.3283559851977	81.58654474786508	79.42702181205183	87.64232404836669	84.9575912427266	97.62760393724716	94.14952508885989	0.15653753706467807	0.14641409173123915	-0.06334717934183232	-7.338833171093938	-0.059740890363883636	-6.92103727373069
50.61596054315354	60.13570567536428	60.01324591648395	74.84504435868925	73.30422418609388	81.56731871532564	79.40889194222031	87.6285227604308	84.944368094498	97.6213136308153	94.14320908201825	0.15672304304076218	0.14658489274568592	-0.06348969213701139	-7.399662771018484	-0.05986437956536861	-6.977132221654756
50.9209471677702	60.09341460195036	59.97438887045399	74.81886631371492	73.27985971164355	81.5479334502585	79.39061527070162	87.61463963575794	84.93106806997362	97.61504794311216	94.13691400422037	0.15691106789172052	0.14675800557285565	-0.06363171513424959	-7.460901567539622	-0.059987220243755246	-7.033575865596504
51.22777149022361	60.05063770881009	59.93509100300285	74.7924305755875	73.25526031379621	81.52838787486006	79.37219087902474	87.60067478309176	84.91769132001318	97.60880857744147	94.13064146881192	0.15710164939314084	0.14693346469410523	-0.06377329532097065	-7.52255748002608	-0.06010945528603884	-7.0903749718982
51.53644458356769	60.00736891626468	59.89534687433092	74.76573453316676	73.23042370453626	81.50868089043085	79.35361783086498	87.58662830954253	84.90423799489115	97.6025972598294	94.12439311081556	0.1572948259782345	0.14711130518631876	-0.06391447999376965	-7.58463860982738	-0.06023112782038709	-7.1475364625875955
51.84697758757708	59.963602042166926	59.8551509524364	74.73877552860321	73.20534755503111	81.48881137689459	79.33489517163228	87.57250032047996	84.89070824421802	97.59641573935527	94.11817058725009	0.15749063675158273	0.14729156273424096	-0.06405531677214071	-7.6471532450959785	-0.06035228122722458	-7.205067419436091
52.15938170914916	59.919330799874295	59.814497611271406	74.71155085633627	73.1800294947583	81.4687781923044	79.3160219280494	87.55829091942246	84.87710221685902	97.59026578848767	94.11197557745578	0.1576891215032325	0.14747427364311813	-0.06419585361291524	-7.710109865725826	-0.06047295915229256	-7.262975088244275
52.47366822270851	59.87454879617554	59.773381128855036	74.68405776206683	73.15446711061021	81.44858017233607	79.29699710771784	87.5440002079217	84.8634200608489	97.58414920342595	94.10580978342425	0.15789032072314427	0.14765947485165323	-0.06433613882563805	-7.773517148621977	-0.06059320552034819	-7.321266883367571
52.789848470613855	59.82924952916991	59.73179568534229	74.65629344170345	73.12865794597575	81.4282161297668	79.2778196986724	87.5296282854424	84.84966192330323	97.57806780444668	94.0996749301338	0.15809427561600461	0.1478472039452892	-0.0644762210869061	-7.837383972822863	-0.06071306454657588	-7.379950392003593
53.107933863567155	59.78342638609864	59.689735361048754	74.62825504028284	73.10259949979982	81.4076848539417	79.25848866892471	87.5151752492391	84.83582795032693	97.57202343625733	94.09357276589154	0.15830102811641736	0.14803749916981973	-0.0646161494559152	-7.9017194250445755	-0.060832580750783904	-7.439033379008833
53.42793588102576	59.737072641125565	59.64719413442797	74.59993965086089	73.07628922561723	81.38698511022372	79.23900296599275	87.50064119422618	84.82191828691776	97.5660179683536	94.08750506267943	0.1585106209044807	0.14823039944535193	-0.06475597339084516	-7.966532805296083	-0.0609517989716295	-7.498523791689877
53.74986607161648	59.69018145306794	59.60416588000254	74.57134431337714	73.04972453056334	81.36611563943066	79.21936151641921	87.48602621284496	84.80793307686737	97.56005329538479	94.0814736165079	0.15872309742176344	0.14842594438061704	-0.06489574276481846	-8.031833632643611	-0.061070764379920206	-7.558429764698303
54.073736053552395	59.642745863074005	59.56064436624538	74.54246601348831	73.02290277435777	81.34507515725517	79.19956322527563	87.47133039492418	84.7938724626568	97.55413133752313	94.07548024777375	0.1589385018876923	0.1486241742876487	-0.06503550788249868	-8.097631651193296	-0.06118952249310894	-7.618759625149323
54.399557515052166	59.59475879224799	59.516623253412355	74.51330168137302	72.99582126826338	81.3238623536705	79.17960697565395	87.45655382753665	84.77973658534953	97.54825404084099	94.06952680162578	0.15915687931636271	0.14882513019683774	-0.06517531949737077	-8.163936836233916	-0.06130811919062751	-7.679521897925952
54.727342214761876	59.54621303921917	59.47209609132238	74.48384819050418	72.96847727401682	81.30247589231843	79.15949162814307	87.44169659484898	84.76552558447843	97.54242337769249	94.06361514833458	0.15937827553378453	0.1490288538723697	-0.06531522882947627	-8.230759400612442	-0.061426600728879066	-7.7407253110668535
55.057101982179326	59.497101277655766	59.42705631708604	74.45410235639055	72.94086800273233	81.28091440988179	79.13921602029218	87.42675877796724	84.75123959792978	97.53664134710309	94.05774718367039	0.1596027371955787	0.1492353878280667	-0.06545528758310581	-8.298109801233295	-0.06154501375640109	-7.802378801347004
55.38884871808102	59.44741605372019	59.38149725277959	74.42406093528443	72.91299061377622	81.2591765154384	79.11877896605826	87.41174045477547	84.73687876182149	97.53090997516406	94.05192482928602	0.1598303118051352	0.14944477534363473	-0.0655955479658985	-8.365998745877732	-0.06166340533050629	-7.864491520102092
55.722594394951685	59.39714978346576	59.335412103063874	74.39372062285598	72.88484221361213	81.23726078979811	79.098179255239	87.39664169976906	84.72244321037705	97.52523131543457	94.04615003310685	0.16006104773224958	0.14965706048133676	-0.06573606270721655	-8.434437200081447	-0.06178182293336931	-7.927072839131142
56.058351057416104	59.3462947501725	59.28879395274638	74.36307805283225	72.85641985461587	81.2151657848208	79.07741565288951	87.38146258388123	84.7079330757943	97.51960744934952	94.04042476972708	0.1602949942322488	0.14987228810309985	-0.06587688507828204	-8.503436394399614	-0.06190031448888078	-7.990132356855611
56.39613082267415	59.29484310162087	59.24163576428502	74.3321297956003	72.82772053385875	81.1928900227155	79.05648689872314	87.36620317430338	84.69334848810898	97.51404048663457	94.03475104081278	0.16053220146562727	0.1500905038880734	-0.06601806891175954	-8.573007831730138	-0.06201892837997036	-8.053679904638557
56.7359458809379	59.242786847301986	59.19393037523214	74.30087235677333	72.79874119185897	81.17043199532016	79.03539170649509	87.35086353429865	84.67868957505293	97.50853256572799	94.02913087551177	0.160772720518202	0.1503117543506484	-0.06615966862297284	-8.64316329506255	-0.06213771346693875	-8.11772555339121
57.07780849587155	59.19011785556194	59.14567049561672	74.2693021757181	72.76947871129909	81.14779016336043	79.0141287633689	87.33544372300801	84.66395646190624	97.50308585420875	94.02356633087007	0.16101660342180824	0.15053608685895495	-0.06630173923062443	-8.713914855290568	-0.06225671910482333	-8.182279620208647
57.42173100503407	59.13682785068002	59.09684870526437	74.23741562404373	72.73992991571026	81.12496295568855	78.99269672926539	87.31994379525008	84.64914927134457	97.49770254923288	94.01805949225607	0.16126390317555137	0.15076354965385239	-0.06644433637877967	-8.78527487937572	-0.06237599516286707	-8.247352675403818
57.7677258203244	59.08290840987742	59.04745745105163	74.20520900404892	72.71009156811995	81.10194876849961	78.97109423619239	87.30436380131205	84.63426812327899	97.49238487797547	94.01261247379087	0.16151467376762838	0.15099419186842414	-0.06658751635883675	-8.857256038701962	-0.06249559204320576	-8.31295554963799
58.115805428429454	59.02835096025653	58.997489044095005	74.17267854712843	72.6799603696644	81.07874596452682	78.94931988755654	87.28870378673447	84.61931313469101	97.48713509808174	94.00722741878715	0.1617689701977446	0.15122806354799787	-0.06673133613330151	-8.929871317848665	-0.06261556070138852	-8.379099341396795
58.465982391274686	58.9731467756669	58.94693565687057	74.13982041213475	72.64953295816227	81.05535287221197	78.927372257454	87.27296379208576	84.60428441945955	97.48195549812309	94.00190650019364	0.16202684850013668	0.15146521567070487	-0.06687585335940582	-9.003134023529128	-0.06273595266677034	-8.445795424659082
58.818269346477535	58.917286973498534	58.89578932026486	74.1066306836973	72.61880590665082	81.03176778485411	78.9052498899422	87.25714385273062	84.58918208818243	97.47684839806328	93.99665192104916	0.1622883657672259	0.15170570016859464	-0.06702112641237079	-9.077057793694621	-0.06285682006252102	-8.513055456665825
59.172679007803275	58.86076251139866	58.84404192055324	74.07310537049409	72.58777572188139	81.00798895973244	78.88295129829001	87.24124399858796	84.57400624799007	97.47181614973042	93.99146591494276	0.16255358017391972	0.15194956994932463	-0.06716721441183893	-9.151656607282348	-0.06297821562823458	-8.580891386252915
59.52922416562417	58.80356418391078	58.79168519630469	74.0392404034767	72.5564388427738	80.98401461720424	78.86047496420612	87.22526425388034	84.55875700235183	97.46686113729702	93.98635074648213	0.16282255100258275	0.15219687891844097	-0.06731417724657263	-9.2269447939143	-0.06310019274144452	-8.649315462158484
59.887917687380885	58.74568261903475	58.738710735211384	74.00503163404682	72.52479163882887	80.95984293977696	78.8378193370457	87.20920463687456	84.5434344508753	97.46198577776885	93.98130871177042	0.16309533866870074	0.15244768200227085	-0.06746207560172479	-9.302937044170903	-0.06322280544107173	-8.718340241799524
60.24877251804685	58.68710827470441	58.68510997083995	73.97047483218152	72.4928304084961	80.93547207115274	78.81498283299307	87.19306515961122	84.52803868909683	97.45719252148024	93.97634213888995	0.1633720047472551	0.15270203517144737	-0.06761097098586788	-9.379648420104786	-0.06334610845037503	-8.787978600252245
60.6118016805955	58.62783143518229	58.630874179303675	73.93556568450754	72.46055137749725	80.91090011524554	78.7919638342215	87.17684582762527	84.51256980826457	97.45248385259892	93.97145338839522	0.16365261199983563	0.15295999546508063	-0.06776092575856296	-9.457094366005549	-0.0634701572008538	-8.858243739439786
60.97701827647021	58.56784220736842	58.57599447585281	73.90029979232175	72.42795069710287	80.88612513516946	78.76876068802794	87.16054663965578	84.49702789511285	97.44786228963852	93.96664485381388	0.1639372244025131	0.15322162101560596	-0.06791200315961987	-9.535290719708428	-0.06359500785767125	-8.929149197865627
61.34443548605718	58.50713051702112	58.52046181138061	73.8646726695559	72.39502444236057	80.86114515219697	78.745371705942	87.14416758734417	84.48141303162708	97.44333038597912	93.96191896215565	0.16422590717449753	0.15348697107432027	-0.06806426733960791	-9.614253724255832	-0.06372071734563178	-9.000708860536179
61.71406656916102	58.445686104887756	58.464266968843425	73.82867974068472	72.36176861027366	80.83595814468629	78.72179516280895	87.12770865492148	84.46572529479994	97.43889073039655	93.95727817443024	0.1645187268076065	0.15375610603764067	-0.06821778338908757	-9.694000039711682	-0.0638473433742206	-9.072936969052535
62.085924865483435	58.38349852274395	58.40740055959274	73.79231633857569	72.32817911792945	80.81056204697798	78.69802929584598	87.11116981888449	84.44996475637836	97.43454594760105	93.95272498617446	0.1648157510965719	0.15402908747409705	-0.06837261737111078	-9.77454675568515	-0.06397494446565588	-9.145848132331594
62.46002379510434	58.32055712933731	58.34985301961564	73.75557770227684	72.2942518005732	80.78495474825701	78.67407230366932	87.0945510476581	84.43413148259937	97.43029869878309	93.94826192798698	0.1651170491702115	0.15430597815209274	-0.06852883635350793	-9.855911404074504	-0.06410357998284155	-9.219457337536369
62.83637685896657	58.2568510862353	58.29161460568318	73.71845897474334	72.25998240962915	80.75913409138286	78.64992234529346	87.07785230124674	84.41822553391688	97.4261516821699	93.94389156607355	0.16542269152349498	0.15458684206845	-0.06868650844192814	-9.938111972271145	-0.06423331015757583	-9.293779961331893
63.21499763936286	58.19236935357329	58.232675391402125	73.68095520049818	72.22536661066377	80.73309787168262	78.62557753909944	87.06107353087104	84.40224696471674	97.42210763358948	93.93961650280008	0.16573275005053392	0.15487174447777596	-0.06884570281522429	-10.021166916956645	-0.06436419612104771	-9.36883178170865
63.59589980042612	58.127100685701286	58.17302526316923	73.64306132322665	72.1903999812919	80.70684383570915	78.60103596177254	87.04421467859163	84.38619582302096	97.41816932704461	93.9354393772558	0.16604729807852522	0.1551607519226649	-0.06900648976048274	-10.105095178156262	-0.06449629993356609	-9.444628989938792
63.979097088622495	58.06103362672671	58.112653916024776	73.60477218330199	72.15507800902238	80.68036967996086	78.57629564720803	87.02727567691859	84.37007215018046	97.41433957529608	93.93136286582566	0.16636641040268363	0.15545393226477597	-0.06916894070921842	-10.18991619384542	-0.06462968461636365	-9.521188203154452
64.36460333324754	57.994156505950606	58.05155084940267	73.56608251523954	72.11939608904189	80.65367304956365	78.55135458538332	87.01025644840597	84.35387598055561	97.41062123045518	93.92738968277246	0.1666901633221918	0.1557513547168071	-0.06933312827591465	-10.27564991514555	-0.06476441418433865	-9.598526477324413
64.75243244692527	57.926457433194386	57.989705362774416	73.52698694507725	72.08334952193434	80.62675153691134	78.52621072119598	86.9931569052307	84.3376073411838	97.40701718458548	93.92352258082822	0.16701863467720846	0.1560530898754008	-0.06949912629650612	-10.362316821947388	-0.06490055367892467	-9.67666132055092
65.14259842611021	57.85792429401566	57.927106551184764	73.48747998768097	72.04693351133496	80.59960268026616	78.50086195326647	86.97597694875633	84.3212662514348	97.40353037031525	93.91976435179642	0.1673519038869636	0.1563592097550097	-0.06966700986859564	-10.449937939083611	-0.06503816920289296	-9.755610706970401
65.53511535159264	57.78854474480869	57.863743300675104	73.44755604397024	72.01014316151502	80.57222396231477	78.47530613270365	86.95871646907901	84.3048527226516	97.40016376145839	93.91611782716316	0.1676900519889858	0.15666978782275703	-0.06983685539312035	-10.538534853127203	-0.06517732795599329	-9.835393091079823
65.92999738900669	57.71830620778852	57.79960428359294	73.40720939806401	71.97297347489679	80.54461280868105	78.44954106183278	86.94137534455714	84.2883667577777	97.3969203736464	93.91258587871947	0.16803316167949134	0.15698489903432442	-0.0700087406167853	-10.628129729684588	-0.06531809827191637	-9.916027422605111
66.32725878934137	57.64719586585485	57.734677953783304	73.36643421434187	71.93541934949484	80.51676658639198	78.42356449288341	86.92395344132247	84.27180835096922	97.39380326496966	93.90917141919297	0.16838131735498602	0.15730461987090447	-0.0701827446760035	-10.718745331310856	-0.06546054965538417	-9.997533161747924
66.72691388945532	57.57520065733368	57.66895254166038	73.32522453441972	71.897475576283	80.48868260229688	78.39737412663787	86.90645061277336	84.25517748719274	97.39081553662999	93.90587740289175	0.16873460515511127	0.15762902837725068	-0.07035894814286792	-10.810405036141674	-0.06560475282181244	-10.079930295116355
67.12897711259382	57.50230727059279	57.60241604915451	73.28357427403469	71.85913683648191	80.46035810143603	78.37096761103597	86.88886669904727	84.23847414180533	97.38796033360182	93.90270682635636	0.16909311300678584	0.1579582042008653	-0.0705374330713795	-10.903132857014498	-0.06575077973715793	-10.163239352143137
67.53346296890952	57.42850213852982	57.53505624453358	73.24147721983955	71.82039769876786	80.43179026536025	78.34434253973781	86.87120152647515	84.22169828012062	97.38524084530643	93.89966272902574	0.16945693066968248	0.15829222863236833	-0.07071828304614769	-10.996953461390149	-0.06589870365979777	-10.24748142210774
67.94038605598601	57.35377143292801	57.46686065709323	73.19892702609958	71.78125261639657	80.40297621039548	78.31749645063977	86.85345490701258	84.204849856955	97.38266030629377	93.89674819391101	0.16982614978309185	0.1586311846470794	-0.07090158323298112	-11.091892192067462	-0.06604859918373052	-10.332678171851512
68.3497610593647	57.27810105867836	57.39781657171434	73.15591721129232	71.74169592424222	80.3739129858543	78.29042682434482	86.83562663765085	84.1879288161578	97.38022199693756	93.89396634828276	0.17020086391421727	0.15897515694786518	-0.07108742042930771	-11.18797508829266	-0.06620054228217498	-10.418851863834789
68.7616027530747	57.20147664786426	57.32791102328381	73.11244115460472	71.7017218357471	80.34459757219038	78.26313108258422	86.81771649980486	84.17093509012216	97.37792924414022	93.8913203643686	0.17058116860795544	0.15932423200928922	-0.07127588311826116	-11.285228908000136	-0.06635461035375556	-10.506025375179888
69.17592600016614	57.12388355370571	57.25713079097457	73.06849209232463	71.66132443977878	80.3150268790939	78.23560658658856	86.79972425867714	84.15386859927618	97.37578542204854	93.88881346006195	0.1709671614382136	0.1596784981231157	-0.07146706152359172	-11.383681150653501	-0.06651088226993807	-10.59422221724526
69.59274575324658	57.04530684436017	57.18546239238242	73.02406311412346	71.6204976973929	80.28519774352687	78.20785063540731	86.78164966259786	84.13672925155457	97.37379395278114	93.88644889964321	0.1713589420608187	0.16003804544521194	-0.07166104766604064	-11.48336008087972	-0.06666943842309081	-10.683466555761697
70.01207705502031	56.96573129657699	57.11289207751543	72.97914715922627	71.57923543849707	80.25510692769518	78.1798604641747	86.76349244233938	84.11951694184899	97.37195830716712	93.88422999451222	0.17175661226807587	0.16040296604390086	-0.07185793542252839	-11.584294753105496	-0.06683036077758686	-10.773783232014466
70.43393503883172	56.88514138920178	57.0394058226319	72.93373701246442	71.53753135841269	80.2247511169554	78.1516332423189	86.74525231040366	84.10223155143618	97.37028200549553	93.88216010393238	0.17216027604503456	0.16077335394981526	-0.0720578205867497	-11.686515036954006	-0.0669937329219863	-10.865197784558404
70.85833492921113	56.80352129652821	56.964989323924165	72.88782530020843	71.49537901433209	80.19412691765433	78.12316607171441	86.72692896028296	84.0848729473839	97.36876861827697	93.88024263578745	0.17257003962752687	0.1611493052073067	-0.0722608009314456	-11.790051643587503	-0.06715964012217057	-10.957736471722455
71.2852920424243	56.72085488149363	56.889627991043504	72.84140448617546	71.45277182166602	80.16323085489827	78.09445598477397	86.70852206569124	84.06744098193279	97.36742176701651	93.87848104735005	0.1729860115620383	0.1615309179274678	-0.07246697627331855	-11.89493615300671	-0.06732816937710595	-11.051426295000056
71.71482178702524	56.63712568871563	56.813306940463036	72.79446686710806	71.409703050279	80.13205937025018	78.06549994247881	86.69003127976646	84.04993549185413	97.36624512499888	93.87687884606322	0.1734083027674847	0.16191829234282565	-0.07267644853996558	-12.001201042414323	-0.06749940947676691	-11.14629502336902
72.14693966441222	56.55231693736554	56.736010988673556	72.74700456831864	71.36616582060704	80.10060881935094	78.03629483234367	86.67145623424065	84.0323562977808	97.36524241808435	93.87543959033327	0.1738370265989551	0.16231153086376426	-0.07288932183946883	-12.108879715604417	-0.06767345106155176	-11.24237121841179
72.58166126938723	56.466411513876835	56.65772464520994	72.69900953909645	71.32215309965531	80.06887546946315	78.006837466316	86.6527965385789	84.01470320351274	97.36441742551798	93.87416689033665	0.17427229891350446	0.16271073813674572	-0.0731057025312225	-12.218006533292282	-0.06785038668306242	-11.339684260268768
73.01900229071879	56.37939196448425	56.57843210550256	72.65047354797086	71.27765769687038	80.03685549693418	77.97712457860553	86.63405177908405	83.99697599529377	97.36377398074998	93.8730644088388	0.17471423813806414	0.163116021104389	-0.0733256992999145	-12.32861684470663	-0.0680303108681386	-11.438264374775827
73.45897851170821	56.291240487590805	56.4981172435506	72.60138817782695	71.23267225988299	80.004544984575	77.94715282344188	86.61522151796653	83.9791744410598	97.36331597226861	93.87213586202613	0.17516296533955003	0.16352748906748285	-0.07354942323271985	-12.44074702038597	-0.0682133201845403	-11.538142661427628
73.90160581075892	56.20193892595952	56.4167636044126	72.55174482086747	71.18718927011679	79.97193991895222	77.91691877275821	86.59630529237798	83.96129828965663	97.36304734444545	93.8713850203514	0.17561860429725734	0.16394525374899704	-0.07377698789784404	-12.554434486088212	-0.06839951330880467	-11.639351122510561
74.34690016194996	56.11146875872637	56.33435439651008	72.50153467341615	71.141201038258	79.93903618758993	77.88641891379686	86.57730261340646	83.94334727002614	97.36297209839252	93.87081570939172	0.17608128157761668	0.16436942936017246	-0.07400850942629233	-12.669717757975377	-0.06858899109673189	-11.7419226932343
74.79487763561212	56.01981109323179	56.25087248374026	72.45074873055684	71.09469969958154	79.90582957607815	77.85564964663565	86.55821296503262	83.92532109036009	97.36309429283243	93.87043181072035	0.17655112661140826	0.16480013266876634	-0.07424410659673697	-12.786636479178924	-0.06878185665570413	-11.845891272994777
75.24555439890803	55.92694665666743	56.16630037739361	72.3993777806025	71.04767720912818	79.87231576508388	77.82460728163058	86.53903580304485	83.90721943721967	97.36341804498088	93.8702372627922	0.17702827177352842	0.16523748306953298	-0.07448390092309864	-12.905231457731134	-0.06897821542042948	-11.951291757917716
75.6989467164156	55.83285578753464	56.080620227871115	72.34741239938762	71.00012533672705	79.8384903272616	77.79328803677213	86.51977055391089	83.88904197461888	97.36394753144127	93.87023606184202	0.17751285246539766	0.16568160265702306	-0.07472801674526863	-13.025544705902576	-0.06917817523080316	-12.058160074560874
76.15507095071504	55.73751842691248	55.99381381619814	72.2948429443786	70.95203566185862	79.8043487240591	77.76168803495219	86.50041661360557	83.87078834307158	97.36468698911256	93.87043226279731	0.17800500720011922	0.1661326163007967	-0.07497658132298568	-13.147619481060246	-0.06938184641266787	-12.166533214913215
76.61394356297929	55.64091410953192	55.90586254532953	72.24165954859477	70.9033995683519	79.76988630241475	77.72980330113779	86.48097334639179	83.85245815859948	97.36564071610938	93.87082998020438	0.17850487769049234	0.16659065172313423	-0.07522972493259772	-13.271500327997273	-0.06958934186070564	-12.276449272641912
77.07558111356816	55.54302195465351	55.816747431242284	72.18785211433405	70.8542082389102	79.73509829134248	77.6976297594488	86.46144008355334	83.83405101169991	97.36681307269542	93.8714333891689	0.1790126089399842	0.16705583957934356	-0.0754875809677884	-13.397233122959733	-0.06980077712543675	-12.387947480887306
77.54000026262605	55.443820656745615	55.72644909381064	72.13341030669531	70.80445264945861	79.69997979839928	77.66516323013448	86.44181612207686	83.81556646627162	97.36820848222887	93.87224672630997	0.17952834933678266	0.16752831354076944	-0.07575028604409795	-13.524865119417882	-0.07001627050290438	-12.501068251449396
78.00721777068286	55.34328847596104	55.6349477474601	72.07832354689084	70.75412356330745	79.66452580603139	77.63239942644668	86.42210072328179	83.79700405849673	97.36983143212115	93.87327429072856	0.18005225075104858	0.1680082103806007	-0.07601798010668404	-13.65444499552359	-0.07023594312724413	-12.615853215467723
78.47725049925933	55.24140322840893	55.54222319159499	72.02258100534077	70.70321152512415	79.62873116779416	77.59933395140422	86.40229311139487	83.77836329567668	97.37168647480803	93.87452044498986	0.18058446863548638	0.16849567006258992	-0.07629080654180598	-13.786022903344929	-0.0704599190668489	-12.73234526566739
78.95011541147531	55.1381422762206	55.44825480079641	71.96617159454222	70.65170685470757	79.59259060444127	77.5659622944455	86.38239247206845	83.75964365502142	97.37377822873405	93.8759896161205	0.1811251621293729	0.16899083583280075	-0.07656891229233054	-13.919650520036157	-0.07068832542358905	-12.85058860022582
79.42582957266194	55.03348251740667	55.35302151478545	71.90908396170448	70.59959964055646	79.5560986998777	77.53227982796412	86.36239795083891	83.74084458238812	97.37611137934945	93.87768629661956	0.1816744941661732	0.16949385431449562	-0.07685244797821156	-14.055381101143212	-0.07092129243636691	-12.97062876844575
79.90441015097758	54.927400375503176	55.25650182814756	71.85130648114152	70.54687973322487	79.5192498969707	77.49828180372309	86.34230865152293	83.72196549096851	97.37869068011969	93.87961504548417	0.18223263158488928	0.17000487560629637	-0.07714156802060756	-14.193269535862783	-0.07115895358808189	-13.092512718199941
80.38587441802741	54.81987178900593	55.15867377981412	71.79282724641337	70.49353673845668	79.4820384932145	77.46396334914292	86.3221236345493	83.70300575992198	97.38152095354778	93.88178048924938	0.18279974524528986	0.1705240533837396	-0.07743643077056106	-14.33337240443143	-0.07140144571640406	-13.216288845160307
80.87023974948666	54.71087220059129	55.05951494229717	71.7336340622071	70.439560010091	79.44445863624178	77.42931946345894	86.30184191522355	83.6839647329524	97.38460709220949	93.88418732304267	0.1833760101471769	0.17105154500436762	-0.07773719864219686	-14.475748037857556	-0.0716489091283421	-13.342007044004276
81.35752362572781	54.60037654612199	54.95900241067316	71.67371443594777	70.38493864272984	79.40650431917665	77.39434501374218	86.28146246192208	83.66484171682642	97.38795405980083	93.88684031165295	0.183961605553848	0.17158751161649594	-0.07804403825167583	-14.620456580005339	-0.0719014877197992	-13.46971876171665
81.8477436324513	54.488359243437884	54.857112791311984	71.61305556912912	70.32966146415903	79.36816937582229	77.35903473077862	86.26098419421305	83.64563597982978	97.39156689219811	93.88974429061372	0.18455671511992935	0.172132118271801	-0.07835712056046873	-14.767560052154295	-0.07215932909920753	-13.599477052999646
82.34091746132043	54.37479418093024	54.75382219034753	71.55164434835386	70.27371702751327	79.32944747567697	77.32338320480086	86.24040598090077	83.62634675016012	97.3954506985301	93.8929041673008	0.18516152702375246	0.1726855340418914	-0.07867662102387385	-14.917122420007217	-0.07242258471529794	-13.73133663777844
82.83706291059936	54.25965470590109	54.649106201886745	71.48946733607335	70.21709360317602	79.29033211877207	77.28738488106735	86.21972663799087	83.60697321425296	97.39961066226296	93.89632492204478	0.1857762341044618	0.173247932139013	-0.07900271974550321	-15.069209663526635	-0.07269140999027002	-13.865353961178698
83.33619788579601	54.142913612706124	54.542939895953005	71.42651076101427	70.15977917040331	79.2508166303237	77.25103405528118	86.19894492657158	83.5875145150376	97.40405204229667	93.9000116092574	0.18640103400404515	0.17381949004106972	-0.07933560163731102	-15.22388984949248	-0.07296596445746673	-14.001587255765116
83.83834040030794	54.02454313068383	54.435297806161955	71.36276050828207	70.10176140866227	79.21089415519207	77.21432486884434	86.17805955060899	83.56796975012068	97.4087801740738	93.90396935857261	0.18703612931449057	0.1744003896211229	-0.07967545658561903	-15.381233206997422	-0.07324641190460568	-14.140096606421139
84.34350857607244	53.90451491187085	54.32615391712574	71.29820210912757	70.04302768867194	79.17055765213924	77.17725130393816	86.15706915465111	83.54833796989308	97.41380047069929	93.90820337600125	0.18768172773028388	0.17499081728156857	-0.08002247962355113	-15.541312206050861	-0.07353292052280835	-14.280944017915317
84.85172064422062	53.78280001850664	54.215481651584234	71.23282073036577	69.98356506313681	79.12979988787832	77.13980717842496	86.13597232143776	83.52861817555807	97.41911842407215	93.91271894510037	0.18833804220646036	0.17559096409317496	-0.08037687110953584	-15.704201639209714	-0.07382566305989258	-14.424193484946954
85.36299494573534	53.659368910329576	54.10325385726077	71.16660116343259	69.92336025716007	79.08861343090526	77.10198614056296	86.11476756941212	83.50880931707631	97.4247396060284	93.91752142815636	0.1890052911224548	0.17620102593918796	-0.08073883691264427	-15.869978706670736	-0.0741248169805857	-14.56991106528585
85.87734993211305	53.53419143166775	53.98944279344049	71.09952781306663	69.86239965832488	79.046990645104	77.0637816635263	86.09345335012893	83.4889102910244	97.43066966949443	93.92261626738177	0.1896836984519788	0.1768212036647151	-0.08110858860557357	-16.038723104824385	-0.07443056463297637	-14.718164955911561
86.39480416602983	53.407236798328825	53.87402011727018	71.03158468560147	69.80066930643063	79.0049236831163	77.0251870397227	86.07202804555544	83.46891993836284	97.4369143496513	93.92800898612582	0.19037349393919073	0.1774517032316111	-0.08148634366438046	-16.21051711840846	-0.07474309342096319	-14.869025572232204
86.91537632201124	53.278473584293586	53.756956869778676	70.96275537685396	69.73815488287114	78.96240447946592	76.98619537490003	86.05048996526001	83.44883704210967	97.44347946510851	93.93370519009801	0.19107491328141607	0.1780927358790957	-0.08187232567590286	-16.385445716434333	-0.07506259598318366	-15.022565630530153
87.43908518710603	53.14786970821952	53.63822346161796	70.89302305959365	69.67484169964108	78.91942474342791	76.94679958203386	86.02883734348381	83.42866032491546	97.45037091908858	93.93971056860539	0.1917881983186987	0.17874451829034518	-0.08226676455318227	-16.56359665209675	-0.07538927037901999	-15.17886023390929
87.9659496615646	53.015392419760296	53.51778965852467	70.82237047057671	69.61071468795582	78.87597595163162	76.90699237498556	86.00706833609016	83.40838844653523	97.45759470062013	93.94603089580224	0.1925135972304801	0.17940727276531981	-0.08266989675955472	-16.74506056685823	-0.0757233202821368	-15.337986961811112
88.4959887595208	52.88100828570997	53.39562456650331	70.75077989712858	69.54575838647013	78.83204934038666	76.8667662619226	85.98518101738564	83.38802000119244	97.46515688573976	93.95267203195247	0.19325136473969964	0.18008122740008306	-0.08308196554088454	-16.929931098804445	-0.07606495518129464	-15.50002596327613
89.0292216096782	52.74468317598034	53.27169661673308	70.67823316325797	69.47995692907995	78.78763589772065	76.82611353849023	85.96317337680834	83.36755351483065	97.47306363870278	93.95963992470409	0.19400176232464628	0.18076661627290244	-0.08350322116690734	-17.118304995517974	-0.0764143905889938	-15.665060054107016
89.56566745600044	52.60638224942192	53.14597355020058	70.60471161528444	69.41329403229126	78.74272635511619	76.78502628072468	85.94104331547636	83.34698744224733	97.4813212132012	93.96694061037573	0.19476505843889244	0.18146367963741694	-0.08393392118237841	-17.310282231783276	-0.07677184825834615	-15.833174818115367
90.1053456584057	52.466069939499846	53.01842240206156	70.53019610696094	69.34575298213862	78.69731117893441	76.7434963376965	85.91878864259039	83.32632016410454	97.48993595358894	93.97458021525416	0.19554152873965838	0.1821726641231832	-0.08437433066761457	-17.50596613208654	-0.07713755640834563	-16.004458712654014
90.6482756934654	52.32370993983856	52.88900948573693	70.4546669840725	69.27731662063654	78.65138056151274	76.70151532387314	85.89640707168458	83.30554998381139	97.4989142961135	93.98256495690308	0.19633145632498072	0.18289382294392037	-0.08482472250916828	-17.705463498379686	-0.07751174995865995	-16.179003178711355
91.19447715510712	52.1792651896487	52.75770037674721	70.37810406849054	69.2079673317446	78.60492441192176	76.65907461118788	85.8738962167177	83.28467512427133	97.50826277015315	93.99090114548189	0.19713513198006402	0.18362741611379083	-0.0852853776817426	-17.908884743297676	-0.07789467077296308	-16.356902755589545
91.74396975532183	52.03269785905397	52.62445989629334	70.30048664166266	69.137687026828	78.5579323463679	76.61616532080387	85.85125358799834	83.26369372448943	97.51798799945915	93.99959518507457	0.19795285443322475	0.18437371067207062	-0.08575658554070742	-18.116344028905587	-0.07828656791248534	-16.538255200535787
92.29677332487483	51.88396933433503	52.48925209459058	70.22179342751585	69.06645712959293	78.51039367822631	76.572778314559	85.82847658793605	83.24260383603212	97.52809670340181	94.00865357502728	0.19878493062184818	0.1851329809165855	-0.08623864412611226	-18.3279594114465	-0.07868769789942576	-16.72316161351955
92.85290781402206	51.73304020311151	52.35204023396564	70.14200257475132	68.99425856047705	78.46229740768823	76.52890418607873	85.80556250661085	83.22140341933321	97.53859569821985	94.01808291129511	0.1996316759688039	0.18590550864629007	-0.08673186047920467	-18.54385299223759	-0.0790983249910795	-16.911726567344886
93.41239329322968	51.57987023948408	52.212786771727274	70.06109163850722	68.92107172047261	78.41363221100646	76.48453325154205	85.78250851715254	83.20009033983906	97.54949189827184	94.02788988779598	0.20049341466978482	0.18669158341341602	-0.087236550971582	-18.764151075160044	-0.07951872146529126	-17.10405824352347
93.97524995389855	51.42441838916124	52.071453342822615	69.97903756136506	68.84687647436027	78.36438642932103	76.43965554008537	85.75931167092097	83.17866236398466	97.56079231728799	94.03808129777128	0.20137047999206326	0.18749150278560214	-0.08775304164689146	-18.988984330741005	-0.07994916791670903	-17.300268573824724
94.54149810909283	51.26664275459874	51.92800074229461	69.89581665367594	68.77165213333105	78.31454805704846	76.39426078382988	85.73596889247916	83.15711715499448	97.57250406962318	94.04866403515356	0.2022632145851678	0.18830557261846506	-0.08828166857703934	-19.218487967513283	-0.08038995356589851	-17.500473388210594
95.11115819427312	51.10650058018039	51.78238890755478	69.81140457317842	68.69537743697026	78.26410472981327	76.34833840751351	85.71247697434764	83.13545226849762	97.58463437150674	94.0596450959377	0.20317197080403063	0.1891341073390838	-0.08882277823224172	-19.45280191069469	-0.08084137658056534	-17.704792569127676
95.68425076803395	50.943948237474444	51.634576900491744	69.72577630388385	68.61803053458071	78.21304371190487	76.30187751771312	85.68883257153273	83.11366514795097	97.59719054229147	94.07103157955778	0.20409711104516357	0.18997743024088973	-0.08937672786589701	-19.692070988645355	-0.0813037444099507	-17.91335021257146
96.26079651284576	50.77894121060036	51.48452288943441	69.63890613419856	68.53958896581668	78.16135188323621	76.25486689163614	85.6650321958154	83.09175311985933	97.61018000569696	94.08283069026558	0.20503900809645625	0.19083587379048697	-0.08994388591551683	-19.936445127539628	-0.0817773741329404	-18.126274796277357
96.84081623580131	50.611434081746054	51.332184130994044	69.55076763425608	68.46002964060318	78.10901572578481	76.2072949654651	85.64107220979213	83.06971338878479	97.62361029104835	94.095049738512	0.20599804550122414	0.19170977994694982	-0.0905246324199993	-20.18607955454536	-0.08226259282096748	-18.343699355395074
97.42433086936633	50.44138051687777	51.177516951810155	69.46133363242716	68.37932881831028	78.05602130949124	76.15914982223254	85.61694882065356	83.04754303213305	97.63748903450663	94.10769614232724	0.20697461793715535	0.1925995004941716	-0.09111935945307437	-20.441135009872596	-0.0827597379152678	-18.56576166587911
98.01136147213543	50.268733251690456	51.02047673022999	69.37057619097905	68.2974620861553	78.00235427759374	76.11041917920878	85.5926580736919	83.0252389947095	97.65182398029144	94.12077742870211	0.20796913161084746	0.1935053973868719	-0.09172847157522313	-20.701777968170063	-0.08326915761969644	-18.792604435968315
98.60192922959182	50.09344407784817	50.86101787795235	69.2784665808492	68.21440433679973	77.94799983137133	76.06109037477748	85.56819584552115	83.0027980830306	97.66662298189158	94.13430123496538	0.2089820046686548	0.19442784311089534	-0.09235238630436982	-20.96818086993153	-0.08379121131091694	-19.024375506527576
99.1960554548718	49.915463829570875	50.69909382167204	69.18497525550144	68.13012974511071	77.8929427142711	76.01115035477818	85.5435578369986	82.9802169593812	97.68189400326317	94.14827531015736	0.21001366762460283	0.19536722105846918	-0.09299153460463572	-21.240522362761112	-0.0843262699643006	-19.261228059962377
99.79376158953411	49.73474237062781	50.53465698476374	69.09007182383027	68.04461174405361	77.83716719539233	75.96058565829173	85.5187395658336	82.95749213560565	97.69764512001368	94.16270751639888	0.21106456380616898	0.19632392591912792	-0.09364636139679305	-21.518987553828993	-0.08487471659882573	-19.50332083890862
100.39506920433367	49.55122858180102	50.36765876904752	68.99372502207538	67.95782299967992	77.78065705229643	75.90938240284164	85.49373635886661	82.93461996661762	97.71388452056652	94.1776058302505	0.21213514981876946	0.1972983640870334	-0.09431732608878463	-21.803768273279275	-0.08543694673987545	-19.75081837451944
101.00000000000001	49.36487034889236	50.198049536685296	68.89590268471284	67.86973538517735	77.72339555311672	75.85752626898837	85.46854334400662	82.91159664361928	97.73062050730886	94.19297834406491	0.21322589602982442	0.19829095408547817	-0.09465793375032515	-21.947761922442414	-0.08572242349830562	-19.87593926694108
