# Supplementary material for: White matter micro- and macrostructure brain charts for the human lifespan
Source: Nature. 2026 May 13;655(8124):979–89. doi: 10.1038/s41586-026-10454-2 (PMC13391363; doi:10.1038/s41586-026-10454-2)
Supplement: Supplementary file 12 — Centiles trajectories of brain charts. SDT.T9.1–5 contain the brain charts for the global metrics; SDT.T9.6–509 contain the brain charts for the tract-specific metrics (unnormalized); and SDT.T9.510–1157 contain the brain charts for the tract-specific macrostructural metrics (normalized). Included in each table are the male and female centile trajectories for the 2.5th, 25th, 50th, 75th and 97.5th percentiles; the interquartile range normalized by the 50th centile; and the derivatives of the 50th centiles with respect to both age and log(age). Charts are sampled in logarithmically spaced intervals. Age is reported in years, while centile trajectory values are reported in metric-specific units: diffusivities in mm2 s−1, volume in mm3, surface area in mm2, average length in mm, and FA is dimensionless (unitless). [file 41586_2026_10454_MOESM12_ESM.zip › plotted_curves/SDT.T9.267-SLF_III_right_fa-mean_curve_metrics.csv]

ages	male_0.025th_percentile	female_0.025th_percentile	male_0.25th_percentile	female_0.25th_percentile	male_0.5th_percentile	female_0.5th_percentile	male_0.75th_percentile	female_0.75th_percentile	male_0.975th_percentile	female_0.975th_percentile	male_normalized_quantile_range	fwmale_normalized_quantile_range	male_median_centile_d_age	male_median_centile_d_log_age	female_median_centile_d_age	female_median_centile_d_log_age
0.25	0.1948624145780285	0.19448431590543966	0.23286480587823	0.23137271220948388	0.25211743001069875	0.2500683620756644	0.270813723156281	0.2682336638449709	0.3048440435262922	0.3013281815676437	0.15052080007495164	0.14740349930525717	0.1401868637617512	0.08094092541926313	0.13896210481519417	0.08023377554879935
0.25150637576242696	0.19504851812113025	0.19466929188200502	0.23306745704913628	0.231573757551228	0.2523286041044801	0.25027769122225385	0.2710333647671611	0.26845122437824354	0.30507969071640445	0.30156130389283725	0.1504621636249552	0.1473462003222144	0.139926832634643	0.08103328415438682	0.13870425687336763	0.08032527575783632
0.2530218281966045	0.19523510252535245	0.19485474419893634	0.23327058932812209	0.23177527951612042	0.2525402601243598	0.2504874978151691	0.27125348988102205	0.2686692639053512	0.30531582667596197	0.3017949103146352	0.15040334770462274	0.14728872582876076	0.13940573031312908	0.08121795403031484	0.1381875299554025	0.0805082286567469
0.25454641199404576	0.1954221679847193	0.19504067303747993	0.23347420261393503	0.23197727799899584	0.25275239782199166	0.25069778160645606	0.2714740981084337	0.26888778204127645	0.3055524507638509	0.3020290002031813	0.1503443521088224	0.14723107562324786	0.13888568671046642	0.08140252785564428	0.13767185347002453	0.08069108566242278
0.2560801821758082	0.195609714690248	0.19522707857586913	0.23367829680132582	0.2321797528907152	0.2529650169445317	0.2509085423436998	0.2716951890549744	0.26910677839606156	0.3057895623330436	0.30226357292278155	0.15028517663367127	0.14717324950524377	0.13836670589839173	0.08158700390806217	0.13715723145416803	0.08087384506696083
0.25762319409447826	0.19579774282994997	0.19541396098932648	0.23388287178105419	0.23238270407817266	0.25317811723464667	0.25111977977003436	0.2719167623212422	0.2693262525748198	0.30602716073061337	0.3024986278319201	0.15022582107654273	0.14711524727553754	0.1378487918969995	0.08177138046869459	0.1366436678937788	0.08105650516608165
0.2591755034361701	0.19598625258883337	0.19560132045006545	0.23408792743989648	0.2325861314443027	0.25339169843052367	0.251331493624152	0.2721388175028664	0.2695462041777473	0.30626524529775057	0.30273416428327404	0.15016628523606868	0.1470570687361436	0.13733194867472776	0.08195565582224162	0.13613116672327408	0.08123906425893779
0.2607371662225343	0.19617524414890317	0.19578915712729178	0.23429346366065124	0.23279003486808592	0.25360576026587894	0.25154368364031165	0.27236135419051877	0.2697666328001338	0.30650381536977744	0.30297018162372896	0.15010656891214677	0.14699871369030917	0.13681618014831542	0.0821398282568282	0.13561973182598308	0.08142152064809238
0.2623082388127803	0.19636471768916344	0.1959774711872053	0.23449948032214646	0.23299441422455627	0.25382030246996706	0.2517563495483485	0.27258437196992547	0.2699875380323747	0.30674287027616404	0.30320667919439387	0.15004667190594553	0.14694018194251768	0.13630149018310078	0.08232389606403956	0.1351093670341612	0.08160387263963997
0.2638887779057103	0.19655467338561827	0.19616626279300126	0.23470597729924564	0.23319926938480734	0.2540353247675899	0.25196949107368266	0.2728078704218779	0.2702089194599814	0.3069824093405434	0.3034436563306166	0.149986594019909	0.1468814732984932	0.1357878825927088	0.08250785753887158	0.13460007612872005	0.08178611854297912
0.26547884054176485	0.1967451114112725	0.1963555321048714	0.23491295446285382	0.23340460021599843	0.2542508268791052	0.2521831079373278	0.2730318491222437	0.27043077666359305	0.3072224318807261	0.3036811123619986	0.14992633505776248	0.14682258756520805	0.13527536113954852	0.0826917109797023	0.13409186283989527	0.08196825667098295
0.2670784841050822	0.1969360319361336	0.19654527928000576	0.23512041167992473	0.23361040658136134	0.25446680852043596	0.2523971998559006	0.27325630764197917	0.2706531092189877	0.3074629372087172	0.3039190466124103	0.1498658948245181	0.14676352455088612	0.13476392953465677	0.0828754546883701	0.13358473084687716	0.08215028533991386
0.26868776632556873	0.19712743512721187	0.19673550447259347	0.23532834881346612	0.23381668834020647	0.25468326940307884	0.25261176654162903	0.273481245547139	0.2708759166970936	0.3077039246307299	0.30415745840000635	0.14980527312647904	0.14670428406501	0.13425359143774074	0.08305908696996767	0.13307868377783905	0.08233220286926013
0.2703067452809827	0.1973193211485216	0.19692620783382347	0.23553676572254637	0.2340234453479285	0.2549002092341129	0.25282680770236093	0.2737066623988886	0.2710991986639989	0.3079453934472015	0.3043963470372397	0.14974446977124725	0.14664486591832324	0.13374435045732014	0.08324260613293433	0.13257372521032096	0.0825140075818922
0.2719354793990299	0.19751169016108164	0.19711738951188634	0.2357456622623002	0.23423067745601342	0.2551176277162082	0.25304232304157304	0.27393255775351416	0.2713229546809646	0.30818734295280864	0.30463571183087784	0.14968348456772615	0.146585269922839	0.1332362101510114	0.0834260104890987	0.13206985867131493	0.0826956978040343
0.27357402745947257	0.19770454232291654	0.19730904965197466	0.2359550382839353	0.23443838451204407	0.25533552454763503	0.25325831225837947	0.27415893116243467	0.2715471843044342	0.3084297724364821	0.30487555208201683	0.14962231732612713	0.1465254958918424	0.1327291740252292	0.08360929835345843	0.1315670876370092	0.08287727186513649
0.2752224485962505	0.19789787778905624	0.19750118839628342	0.23616489363473714	0.23464656635970577	0.25555389942227114	0.25347477504753996	0.27438578217221204	0.2717718870860447	0.308672681181422	0.3051158670860965	0.1495609678579767	0.14646554363989864	0.1322232455354566	0.0837924680442157	0.13106541553317186	0.08305872809779657
0.27688080229961526	0.1980916967115371	0.19769380588401134	0.23637522815807574	0.23485522283879273	0.25577275202961114	0.2536917110994683	0.27461311032456215	0.2719970625726378	0.3089160684651129	0.3053566561329151	0.1494994359761182	0.146405412982856	0.13171842808657175	0.08397551788294777	0.13056484573515093	0.08324006483792346
0.2785491484182772	0.19828599923940235	0.1978869022513612	0.2365860416934109	0.23506435378521356	0.2559920820547749	0.253909120100241	0.27484091515636627	0.27222271030627004	0.3091599335593387	0.3055979185066445	0.14943772149472156	0.14634510373785195	0.1312147250326916	0.0841584461943441	0.1300653815680306	0.08342128042460217
0.28022754716156506	0.19848078551870177	0.19808047763154005	0.236797334076298	0.23527395903099693	0.25621188917851523	0.25412700173160513	0.2750691961996808	0.27244882982422397	0.3094042757301976	0.305839653485844	0.14937582422928444	0.14628461572331886	0.1307121396772004	0.08434125130618497	0.1295670263066313	0.08360237319998731
0.2819160591015993	0.19867605569249222	0.19827453215475968	0.2370091051383935	0.23548403840429719	0.2564321730772265	0.2543453556709867	0.2752979529817488	0.27267542065901856	0.309649094238117	0.30608186034347634	0.14931374399664094	0.14622394875898972	0.13021067527311914	0.08452393154943394	0.1290697831758365	0.08378334150946642
0.28361474517547763	0.1988718099008374	0.1984690659482372	0.23722135470746014	0.2356945917294002	0.2566529334229523	0.25456418159149896	0.2755271850250101	0.2729024823384196	0.3098943883378682	0.30632453834692114	0.14925148061496618	0.14616310266590143	0.12971033502299179	0.08470648525810986	0.12857365535035115	0.08396418370138292
0.2853236666874746	0.1990680482808078	0.1986640791361943	0.23743408260737264	0.23590561882672792	0.2568741698833942	0.2547834791619497	0.275756891847112	0.2731300143854502	0.31014015727858113	0.30656768675798973	0.14918903390378122	0.1461020772664035	0.1292111220792549	0.08488891076937222	0.1280786459551564	0.08414489812722792
0.2870428853112538	0.1992647709664804	0.19885957183985836	0.2376472886581228	0.23611711951284484	0.2570958821219189	0.2550032480468502	0.2759870729609196	0.2733580163184011	0.31038640030375925	0.30681130483294017	0.14912640368395905	0.14604087238415975	0.1287130395440954	0.08507120642332922	0.1275847580654812	0.08432548314153365
0.28877246309209376	0.1994619780889387	0.19905554417746138	0.23786097267582473	0.2363290936004623	0.25731806979756683	0.25522348790642224	0.27621772787452653	0.27358648765084126	0.3106331166512941	0.3070553918224911	0.14906358977773	0.14597948784415712	0.12821609046967808	0.085253370563116	0.12709199470685917	0.08450593710169585
0.2905124624491269	0.19965966977627161	0.19925199626424023	0.23807513447271966	0.23654154089844406	0.2575407325650592	0.2554441983966061	0.2764488560912647	0.2738154278916275	0.3108803055534797	0.30729994697183627	0.149000592008688	0.14591792347270888	0.12772027785830176	0.08543540153479512	0.12660035885539855	0.08468625836816557
0.29226294617759224	0.19985784615357335	0.19944892821243615	0.23828977385718123	0.2367544612118111	0.2577638700748061	0.25566537916906834	0.27668045710971473	0.27404483654491496	0.31112796623702704	0.30754496952065863	0.14893741020179466	0.14585617909746085	0.12722560466245625	0.08561729768734239	0.1261098534378391	0.08486644530428578
0.294023977451102	0.20005650734294225	0.19964634013129431	0.23850489063371996	0.23696785434174675	0.2579874819729139	0.25588702987120926	0.2769125304237161	0.2742747131101674	0.3113760979230788	0.30779045870314514	0.14887404418338626	0.14579425454739767	0.12673207378513496	0.08579905737266103	0.1256204813316515	0.08504649627627714
0.29579561982392083	0.20025565346348057	0.19984423212706323	0.2387204846029884	0.23718172008560132	0.2582115679011928	0.2561091501461703	0.2771450755223772	0.27450505708216616	0.31162469982722313	0.30803641374800006	0.14881049378117858	0.14573214965284578	0.1262396880797354	0.08598067894551065	0.1251322453652648	0.0852264096532025
0.29757793723326015	0.20045528463129303	0.20004260430299411	0.23893655556178556	0.23739605823689708	0.2584361274971644	0.25633173963284167	0.27737809189008544	0.27473586795102156	0.31187377115950893	0.3082828338784601	0.1487467588242734	0.14566986424548278	0.1257484503502866	0.08616216076340777	0.12464514831815166	0.08540618380699527
0.29937099400158496	0.2006554009594858	0.2002414567593398	0.23915310330306142	0.23761086858533265	0.2586611603940685	0.2565547979658695	0.2776115790065165	0.27496714520218124	0.31212331112445885	0.30852971831230747	0.1486828391431627	0.14560739815833906	0.1252583633516906	0.08634350118668266	0.12415919292088518	0.08558581711223923
0.3011748548389356	0.20085600255816538	0.20044078959335404	0.23937012761592136	0.23782615091678752	0.2588866662208708	0.2567783247756627	0.2778455363466449	0.2751988883164406	0.31237331892108416	0.30877706626188406	0.14861873456973634	0.14554475122580623	0.12476942978973682	0.08652469857836564	0.12367438185538049	0.08576530794628923
0.30298958484526295	0.20105708953443713	0.20064060289929006	0.23958762828563063	0.23804190501332628	0.2591126446022697	0.2570023196884004	0.2780799633807528	0.27543109676995187	0.3126237937428986	0.30902487693410524	0.14855444493728504	0.14548192328364074	0.12428165232128663	0.08670575130423686	0.1231907177550795	0.08594465468924284
0.30481524951277783	0.20125866199240383	0.2008408967683996	0.23980560509361817	0.23825813065320328	0.2593390951587032	0.2572267823260389	0.2783148595744403	0.27566377003423426	0.31287473477793226	0.3092731495304742	0.14848997008050904	0.14541891416897154	0.12379503355444399	0.08688665773262727	0.12270820320514986	0.08612385572386927
0.3066519147283146	0.2014607200331641	0.20104167128893177	0.24002405781748115	0.23847482761086675	0.2595660175063559	0.2574517123063187	0.2785502243886345	0.27589690757618296	0.3131261412087457	0.30952188324709495	0.1484253098355219	0.1453557237203031	0.12330957604875437	0.08706741623457503	0.12222684074231438	0.08630290943542462
0.3084996467757088	0.20166326375481036	0.20124292654613066	0.24024298623098853	0.2386919956569622	0.2597934112571659	0.25767710924277026	0.278786057279599	0.2761305088580781	0.3133780122124432	0.3097710772746859	0.1483604640398567	0.14529235177752342	0.12282528231527579	0.08724802518366914	0.12174663285536269	0.08648181421182954
0.31035851233818973	0.2018662932524276	0.2014446626222349	0.24046239010408538	0.23890963455833739	0.26002127601883124	0.25790297274472246	0.27902235769894335	0.27636457333759484	0.31363034696068753	0.31002073079859394	0.1482954325324724	0.14522879818190815	0.12234215481680621	0.08742848295603523	0.12126758198526488	0.08666056844357684
0.3122285785007863	0.2020698086180905	0.20164687959647495	0.24068226920289607	0.23912774407804527	0.2602496113948165	0.25812930241730725	0.2792591250936317	0.27659910046781155	0.31388314461971206	0.3102708429988075	0.14823021515375834	0.14516506277612704	0.12186019596799724	0.08760878793020055	0.1207896905250152	0.08683917052347567
0.3141099127527488	0.20227380994086186	0.20184957754507152	0.24090262328972817	0.23934632397534808	0.2604784169843592	0.2583560978614673	0.27949635890599234	0.27683408969721934	0.3141364043503355	0.31052141304996944	0.14816481174554122	0.14510114540424943	0.12137940813549619	0.08778893848725744	0.12031296082029996	0.08701761884699266
0.31600258298998396	0.2024782973067899	0.20205275654123364	0.24112345212307587	0.23956537400572092	0.2607076923824762	0.2585833586739621	0.2797340585737266	0.27706954046973076	0.31439012530797505	0.3107724401213915	0.14809922215109125	0.14503704591174954	0.12089979363827297	0.08796893301058617	0.11983739516922753	0.08719591181182551
0.3179066575175057	0.20268327079890613	0.2022564166551563	0.24134475545762352	0.23978489392085506	0.26093743717996976	0.25881108444737355	0.27997222352991724	0.27730545222468855	0.3146443066426594	0.31102392337706614	0.14803344621512543	0.14497276414551286	0.12042135474756321	0.08814876988599707	0.11936299582269783	0.08737404781807356
0.3198222050518999	0.2028887304972223	0.20246055795401796	0.2415665330442483	0.2400048834686611	0.26116765096343375	0.25903927477011285	0.2802108532030379	0.27754182439687425	0.31489894749904207	0.3112758619756803	0.14796748378381755	0.14490829995384172	0.11994409368730885	0.08832844750160973	0.11888976498460124	0.08755202526821648
0.32174929472380437	0.20309467647872853	0.20266518050197874	0.2417887846300243	0.2402253423932729	0.26139833331525975	0.25926792922642616	0.2804499470169614	0.27777865641651717	0.31515404701641514	0.31152825507062826	0.14790133470480005	0.14484365318646056	0.11946801263401596	0.08850796424773932	0.11841770481188973	0.0877298425669224
0.32368799608040405	0.20330110881738897	0.20287028436017673	0.24201150995822432	0.2404462704350496	0.2616294838136423	0.25949704739640017	0.2806895043909679	0.2780159477093021	0.31540960432872145	0.31178110181002433	0.1478349988271726	0.14477882369452225	0.11899311371723797	0.08868731851696054	0.11794681741486102	0.08790749812109766
0.3256383790879404	0.20350802758414027	0.20307586958672627	0.24223470876832376	0.2406676673305795	0.26186110203258556	0.25972662885596837	0.280929524739754	0.27825369769637853	0.3156656185645681	0.31203440133671584	0.1477684760015069	0.14471381133061403	0.11851939901957564	0.08886650870401525	0.11747710485721541	0.08808499033982997
0.32760051413423674	0.20371543284688717	0.20328193623671428	0.24245838079600243	0.2408895328126822	0.2620931875419078	0.25995667317691606	0.28117000747344034	0.27849190579436806	0.3159220888472389	0.3122881527882956	0.147701766079853	0.14464861594876313	0.11804687057690444	0.08904553320578401	0.11700856915642532	0.08826231763432446
0.3295744720312385	0.20392332467050006	0.20348848436219763	0.24268252577314808	0.2411118666104118	0.262325739907248	0.26018717992688645	0.2814109519975803	0.27873057141537305	0.3161790142947079	0.3125423552971147	0.14763486891574445	0.14458323740444182	0.1175755303785877	0.08922439042117247	0.11654121228365	0.08843947841786104
0.33156032401756863	0.20413170311681056	0.2036955140121996	0.24290714342785774	0.24133466844905896	0.26255875869007017	0.26041814866938534	0.28165235771316777	0.27896969396698434	0.31643639401965096	0.3127970079902946	0.1475677843642066	0.1445176755545753	0.11710538036764717	0.08940307875114684	0.11607503616420445	0.08861647110576598
0.33355814176109866	0.2043405682446091	0.20390302523270684	0.24313223348444132	0.24155793805015366	0.26279224344766944	0.2606495789637872	0.2818942240166453	0.27920927285228914	0.3166942271294591	0.3130521099897397	0.14750051228175912	0.14445193025754507	0.11663642244106143	0.08958159659869835	0.11561004267761632	0.08879329411535508
0.33556799736153503	0.20454992010963977	0.2041110180666656	0.24335779566342253	0.2417816751314674	0.2630261937331767	0.2608814703653394	0.2821365502999116	0.27944930746987884	0.3169525127262507	0.3133076604121497	0.1474330525264249	0.14438600137319663	0.11616865844962376	0.08975994236860885	0.1151462336577822	0.08896994586584839
0.3375899633530214	0.20475975876459696	0.204319492553978	0.24358382968154163	0.24200587940701523	0.2632606090955632	0.2611138224251679	0.2823793359503294	0.279689797213857	0.31721124990688354	0.3135636583690316	0.1473654049577354	0.14431988876284607	0.11570209019848221	0.08993811446761413	0.1146836108931879	0.08914642477832757
0.3396241127067558	0.2049700842591214	0.20452844873149822	0.24381033525175722	0.2422305505870576	0.2634954890796463	0.26134663469028124	0.282622580350733	0.27993074147384567	0.31747043776296746	0.3138201029667114	0.14729756943673555	0.14425359228928314	0.11523671944740954	0.09011611130434716	0.11422217612720686	0.08932272927575724
0.3416705188336247	0.20518089663979566	0.20473788663302903	0.24403731208324783	0.24245568837810316	0.2637308332260935	0.2615799067035766	0.2828662828794361	0.2801721396349946	0.3177300753808761	0.3140769933063471	0.14722954582599235	0.14418711181677982	0.11477254791056168	0.09029393128908936	0.11376193105821386	0.08949885778290678
0.343729255586852	0.20539219595013952	0.20494780628931658	0.24426475988141377	0.24268129248290876	0.26396664107142703	0.26181363800384294	0.28311044291023835	0.28041399107798654	0.3179901618417594	0.3143343284839389	0.14716133398959785	0.14412044721109574	0.11430957725707458	0.09047157283392693	0.1133028773397271	0.08967480872620825
0.34580039726466444	0.2056039822306057	0.20515820772804716	0.24449267834787825	0.24290736260048293	0.2642029121480286	0.2620478281257665	0.28335505981243314	0.28065629517904617	0.3182506962215546	0.31459210759034223	0.1470929337931784	0.14405359833948375	0.11384780911107129	0.090649034352559	0.11284501658065693	0.08985058053374928
0.3478840186129729	0.20581625551857471	0.20536909097384165	0.24472106718048897	0.24313389842608554	0.2644396459841433	0.2622824765999341	0.2836001329508143	0.28089905130994536	0.31851167759099897	0.31485032971127846	0.14702434510389817	0.1439865650706964	0.11338724505201725	0.09082631426032606	0.1123883503456895	0.09002617163532989
0.34998019482807	0.20602901584835023	0.20558045604825215	0.2449499260733192	0.2433608996512307	0.26467684210388404	0.2625175829528387	0.2838456616856833	0.2811422588380117	0.31877310501564066	0.3151089939273473	0.14695556779046723	0.14391934727499153	0.11292788661479136	0.09100341097416731	0.11193288015525127	0.09020158046236304
0.352089001559344	0.20624226325115372	0.20579230296975595	0.24517925471666882	0.24358836596368671	0.26491450002723554	0.26275314670688227	0.2840916453728559	0.2813859171261342	0.3190349775558509	0.31536809931403725	0.14688660172314674	0.1438519448241396	0.11246973529003412	0.0911803229125212	0.11147860748572214	0.09037680544759041
0.3542105149120084	0.20645599775511944	0.20600463175375133	0.24540905279706535	0.24381629704747765	0.2651526192700581	0.2629891673803799	0.2843380833636692	0.2816300255327701	0.3192972942668351	0.31562764494173734	0.1468174467737565	0.14378435759142802	0.11201279252411211	0.09135704849519755	0.11102553376976942	0.0905518450253524
0.35634481144984936	0.2066702193852885	0.20621744241255183	0.24563931999726396	0.2440446925828838	0.26539119934409117	0.26322564448756386	0.2845849750049871	0.2818745834119513	0.3195600541986438	0.31588762987574753	0.14674810281567927	0.1437165854516686	0.11155705971967222	0.09153358614351248	0.11057366039668182	0.09072669763146024
0.35849196819798806	0.20688492816360401	0.20643073495538186	0.24587005599624942	0.24427355224644315	0.26563023975695743	0.26346257753858743	0.2848323196392083	0.2821195901132913	0.31982325639618453	0.316148053176291	0.14667856972386883	0.14364862828120292	0.11110253823564875	0.09170993428011798	0.11012298871231252	0.09090136170301832
0.36065206264566085	0.20710012410890452	0.20664450938837028	0.24610126046923506	0.2445028757109509	0.2658697400121657	0.26369996603952767	0.285080116604271	0.2823650449819909	0.3200868998992324	0.3164089138985242	0.14660884737485494	0.14358048595791095	0.11064922938742683	0.09188609132888104	0.10967352001927821	0.09107583567833899
0.3628251727490157	0.20731580723691823	0.20685876571454484	0.24633293308766366	0.24473266264546026	0.26610969960911446	0.26393780949238904	0.28532836523366006	0.2826109473588436	0.320350983742441	0.316670211092547	0.14653893564675152	0.14351215836121284	0.11019713444729717	0.09206205571496895	0.10922525557752039	0.09125011799714144
0.3650113769339257	0.20753197756025724	0.20707350393382717	0.24656507351920795	0.24496291271528325	0.26635011804309516	0.26417610739510705	0.2855770648564125	0.2828572965802432	0.32061550695535346	0.3169319438034146	0.14646883441926029	0.1434436453720789	0.10974625464450583	0.09223782586476403	0.10877819660423427	0.09142420710027466
0.36721075409881926	0.20774863508841102	0.20728872404302595	0.24679768142776995	0.24519362558198993	0.26659099480529513	0.26441485924155056	0.2858262147971239	0.28310409197818825	0.3208804685624133	0.31719411107114726	0.1463985435736809	0.14337494687303495	0.10929659116538915	0.09241340020565048	0.10833234427408911	0.09159810142966052
0.3694233836175272	0.20796577982773956	0.20750442603583086	0.24703075647348086	0.24542480090340857	0.2668323293827999	0.264654064521525	0.28607581437595303	0.283351332880288	0.32114586758297403	0.31745671193074054	0.14632806299291345	0.14330606274816832	0.1088481451538712	0.09258877716619196	0.10788769971963319	0.0917717994283862
0.37164934534214805	0.20818341178146724	0.20772060990280677	0.24726429831270105	0.2456564383336259	0.2670741212585971	0.2648937227207754	0.28632586290862877	0.28359901860976827	0.321411703031311	0.31771974541217635	0.1462573925614679	0.1432369928831332	0.10840091771154903	0.09276395517593983	0.1074442640315425	0.09194529954061892
0.3738887196059291	0.20840153094967573	0.20793727563138684	0.2474983065980193	0.24588853752298637	0.2673163699115777	0.26513383332098883	0.2865763597064545	0.28384714848547676	0.32167797391663044	0.3179832105404323	0.14618653216546879	0.14316773716515896	0.10795490989772816	0.09293893266531938	0.10700203825847154	0.0921186002113572
0.3761415872261661	0.20862013732929702	0.2081544232058657	0.24773278097825221	0.24612109811809127	0.26755907481653934	0.2653743957997963	0.28682730407631396	0.28409572182188797	0.32194467924308046	0.3182471063354921	0.14611548169266242	0.14309829548305597	0.10751012273009763	0.09311370806577912	0.10656102340765727	0.09229169988655173
0.3784080295071193	0.20883923091410608	0.2083720526073927	0.24796772109844306	0.24635411976179872	0.2678022354441883	0.265615409630776	0.287078695320676	0.2843447379291086	0.32221181800976056	0.31851143181235514	0.14604424103242372	0.14302866772722064	0.10706655718446001	0.09328827980947096	0.10612122044500438	0.09246459701302001
0.3806881282429484	0.20905881169471346	0.20859016381396492	0.24820312659986107	0.24658760209322209	0.26804585126114117	0.2658568742834544	0.28733053273759973	0.28459419611288206	0.32247938921073166	0.3187761859810464	0.14597281007576254	0.14295885378964343	0.10662421419535661	0.09346264632935686	0.10568263029543346	0.09263729003840382
0.38298196572066395	0.20927887965855815	0.20880875680042016	0.24843899712000048	0.24682154474772972	0.26828992172992755	0.26609878922330943	0.2875828156207396	0.2848440956745943	0.3227473918350263	0.3190413678466264	0.1459011887153295	0.14288885356391512	0.10618309465616704	0.09363680605924429	0.1052452538429165	0.09280977741106256
0.3852896247230969	0.20949943478989935	0.20902783153842902	0.24867533229257868	0.2470559473569431	0.2685344463089916	0.2663411539117712	0.28783554325935007	0.2850944359112772	0.3230158248666579	0.31930697640919997	0.14582937684542466	0.14281866694523224	0.10574319941924415	0.09381075743342393	0.10480909193077537	0.09298205757991695
0.38761118853188686	0.2097204770698086	0.20924738799648748	0.24891213174753504	0.24729080954873564	0.2687794244526931	0.26658396780622423	0.28808871493828936	0.2853452161156137	0.3232846872846301	0.3195730106639259	0.14575737436200087	0.14274829383040474	0.10530452929628353	0.09398449888684723	0.1043741453621152	0.09315412899469067
0.3899467409304866	0.20994200647616199	0.20946742613990954	0.2491493951110294	0.24752613094723167	0.2690248556113098	0.26682723036000916	0.2883423299380252	0.28559643557594255	0.3235539780629467	0.31983946960102655	0.14568518116267376	0.14267773411786194	0.1048670850585296	0.09415802885504121	0.10394041489983863	0.0933259901055905
0.39229636620718694	0.21016402298363127	0.209687945930819	0.24938712200543972	0.24776191117280433	0.2692707392310381	0.26707094102242385	0.2885963875346381	0.28584809357626223	0.3238236961706205	0.3201063522057967	0.1456127971467271	0.14260698770765967	0.10443086743693186	0.09433134577393076	0.10350790126683762	0.0934976393632283
0.3946601491581577	0.21038652656367593	0.20990894732814053	0.2496253120493604	0.24799814984207313	0.26951707475399445	0.2673150992387242	0.2888508869998256	0.2861001893962342	0.3240938405716824	0.3203736574586117	0.145540222215119	0.14253605450148657	0.10399587712252867	0.09450444807993108	0.10307660514644823	0.093669075218763
0.3970381750905084	0.21060951718453433	0.2101304302875929	0.24986396485760054	0.24823484656790348	0.26976386161821647	0.2675597044501262	0.2891058276009066	0.2863527223111883	0.32436441022519064	0.32064138433493794	0.1454674562704886	0.1424649344026693	0.1035621147666177	0.09467733420978419	0.10264652718265665	0.09384029612375144
0.39943052982536675	0.2108329948112146	0.21035239476167933	0.25010308004118065	0.2484720009594031	0.2700110992576636	0.2678047560938061	0.28936120860082476	0.2866056915921255	0.32463540408523933	0.3209095318053399	0.14539449921716457	0.14239362731618183	0.10312958098096914	0.09485000260050924	0.10221766798008503	0.09401130052994233
0.4018372997009759	0.2110569594054859	0.21057484069967888	0.2503426572073312	0.2487096126219202	0.2702587871022178	0.2680502536029011	0.28961702925815275	0.286859096505722	0.32490682110096775	0.32117809883548953	0.14532135096117021	0.14232213314865114	0.10269827633806727	0.09502245168934564	0.1017900281045172	0.09418208688938279
0.40425857157581063	0.21128141092586897	0.21079776804763808	0.25058269595948884	0.24894768115704108	0.2705069245776841	0.26829619640651026	0.28987328882709473	0.28711293631433227	0.32517866021656805	0.3214470843861747	0.14524801141023075	0.1422504518083623	0.10226820137145154	0.09519467991376018	0.1013636080830338	0.09435265365438994
0.4066944328317112	0.21150634932762663	0.2110211767483612	0.2508231958972946	0.24918620616258713	0.27075551110579116	0.26854258392969493	0.29012998655749084	0.28736721027599277	0.3254509203712943	0.321716487413307	0.14517448047378076	0.1421785832052674	0.10183935657589416	0.0953666857112907	0.10093840840432478	0.09452299927733776
0.4091449713770379	0.2117317745627544	0.21124506674140164	0.2510641566165903	0.24942518723261237	0.2710045461041911	0.26878941559347885	0.29038712169481967	0.2876219176444252	0.3257236004994708	0.3219863068679305	0.14510075806297046	0.14210652725099163	0.10141174240755646	0.09553846751947503	0.10051442951874634	0.09469312221067838
0.411610275649843	0.21195768657997052	0.211469437963052	0.2513055777094154	0.24966462395740013	0.2712540289864598	0.2690366908148482	0.2906446934802014	0.2878770576690389	0.3259966995304997	0.32225654169622897	0.14502684409067215	0.1420342838588388	0.10098535928445784	0.09571002377590077	0.10009167183878986	0.09486302090689236
0.41409043462106226	0.21218408532470584	0.21169429034633452	0.25154745876400386	0.24990451592345989	0.27150395916209663	0.26928440900675177	0.29090270115040096	0.2881326295949346	0.32627021638886977	0.3225271908395346	0.1449527384714885	0.14196185294380037	0.1005602075865113	0.095881352918056	0.09967013573916006	0.09503269381831814
0.41658553779772634	0.21241097073909362	0.21191962382099122	0.25178979936478024	0.25014486271352376	0.27175433603652427	0.2695325695781001	0.2911611439378304	0.28838863266290593	0.32654414999416365	0.3227982532343348	0.14487844112175843	0.14188923442256057	0.10013628765588578	0.09605245338323698	0.0992498215572013	0.09520213939731548
0.41909567522619073	0.2126383427619594	0.21214543831347413	0.25203259909235637	0.25038566390654343	0.27200515901108807	0.26978117193376644	0.2914200210705518	0.2886450661094436	0.32681849926106576	0.3230697278122807	0.14480395195956505	0.14181642821350485	0.09971359979720518	0.09622332360858366	0.09883072959294736	0.09537135609599545
0.4216209374953856	0.2128662013288098	0.2123717337469346	0.25227585752352705	0.250626919077686	0.2722564274830556	0.27003021547458445	0.2916793317722794	0.2889019291667362	0.3270932630993701	0.3233416135001939	0.1447292709047418	0.14174343423672414	0.09929214427791777	0.09639396203096595	0.09841286010949091	0.0955403423661636
0.42416141574008476	0.21309454637182257	0.21259851004121338	0.25251957423126664	0.25086862779833025	0.272508140845616	0.27027969959734893	0.2919390752623822	0.2891592210626734	0.3273684404139875	0.32361390922007416	0.1446543978788799	0.1416702524140245	0.09887192132831046	0.096564367086863	0.09799621333320374	0.09570909665939809
0.4267172016441951	0.21332337781983454	0.21282576711282952	0.25276374878472396	0.25111078963606237	0.27276029848787825	0.2705296236948139	0.2921992507558855	0.28941694102084775	0.327644030104953	0.3238866138891061	0.14457933280533522	0.1415968826689338	0.09845293114200615	0.09673453721238445	0.09758078945399262	0.09587761742685785
0.42928838744406506	0.21355269559833126	0.2130535048749698	0.25300838074921844	0.25135340415467206	0.27301289979487114	0.2707799871556924	0.2924598574634734	0.2896750882605565	0.3279200310674331	0.324159726419667	0.14450407560923653	0.14152332492670638	0.09803517387608451	0.09690447084319942	0.09716658862554794	0.09604590311927552
0.43187506593181346	0.21378249962943538	0.21328172323747763	0.25325346968623563	0.2515964709141478	0.27326594414754113	0.27103078936465436	0.2927208945914905	0.28993366199680354	0.32819644219173244	0.3244332457193328	0.14442862621749047	0.14144957911433287	0.09761864965135914	0.09707416641436595	0.09675361096559953	0.09621395218690765
0.4344773304586784	0.21401278983189465	0.21351042210684215	0.2534990151534217	0.2518399894706725	0.2735194309227511	0.27128202970232623	0.2929823613419429	0.29019266144030115	0.32847326236330116	0.32470717069088534	0.14435298455879092	0.14137564516054557	0.09720335855268303	0.09724362236045181	0.09634185655617955	0.09638176307942103
0.4370952749383861	0.21424356612107057	0.21373960138618606	0.2537450167045794	0.2520839593766184	0.27377335949327913	0.27153370754528844	0.2932442569125007	0.29045208579747084	0.32875049046274135	0.3249815002323189	0.14427715056362525	0.1413015229958258	0.09678930062911206	0.09741283711529292	0.09593132544382144	0.09654933424587853
0.4397289938505404	0.2144748284089263	0.21396926097525507	0.25399147388966214	0.25232838018054266	0.2740277292278159	0.27178582226607456	0.2935065804964984	0.2907119342704456	0.3290281253658136	0.32525623323684677	0.14420112416428107	0.1412272125524119	0.0963764758942176	0.09758180911200753	0.09552201763986545	0.09671666413457558
0.4423785822440318	0.21470657660401413	0.21419940077040486	0.25423838625476924	0.2525732514271813	0.27428253949096343	0.2720383732331684	0.2937693312829366	0.2909722060570698	0.32930616594344386	0.32553136859290677	0.14412490529485467	0.14115271376430474	0.09596488432634231	0.09775053678292522	0.09511393312067895	0.09688375119309
0.4450441357404687	0.2149388106114635	0.21443002066459024	0.2544857533421399	0.25281857265744495	0.27453778964323244	0.27229135981100283	0.2940325084564824	0.29123290035090144	0.3295846110617293	0.32580690518416866	0.14404849389125737	0.14107802656727644	0.09555452586883462	0.09791901855951579	0.09470707182799742	0.09705059386821802
0.44772575053762753	0.21517153033296804	0.2146611205473521	0.254733574690148	0.2530643434084126	0.2747934790410404	0.27254478135995724	0.2942961111974708	0.291494016341212	0.3298634595819443	0.326082841889539	0.14397188989122306	0.14100315089887674	0.09514540043036135	0.09808725287236086	0.09430143366910926	0.09721719060586764
0.4504235234129248	0.2154047356667731	0.21489270030480562	0.25498184983329614	0.2533105632133264	0.2750496070367087	0.2727986372363553	0.2945601386819053	0.291755553212988	0.3301427103605475	0.3263591775831683	0.14389509323431587	0.14092808669844095	0.09473750788503565	0.09825523815094783	0.09389701851697652	0.09738353985085269
0.4531375517269096	0.21563842650766202	0.2151247598196268	0.25523057830220897	0.25355723160158516	0.2753061729784601	0.2730529267924613	0.29482459008145767	0.29201751014693006	0.33042236224918614	0.32663591113445484	0.1438181038619375	0.14085283390709563	0.09433084807287173	0.0984229728238617	0.09349382621076785	0.09754964004708455
0.4558679334267773	0.21587260274694398	0.21535729897104056	0.2554797596236281	0.25380434809873903	0.27556317621041626	0.27330764937647933	0.29508946456346963	0.2922798863194548	0.33070241409470363	0.3269130414080524	0.14374092171733455	0.140777392467768	0.09392542079986299	0.09859045531845823	0.09309185655600061	0.09771548963744436
0.45861476704990445	0.2161072642724396	0.21559031763480735	0.2557293933204047	0.254051912226483	0.27582061607259384	0.27356280433254876	0.29535476129095134	0.29254268090269403	0.3309828647391431	0.32719056726387413	0.14366354674560505	0.14070176232519113	0.0935212258382947	0.09875768406089946	0.09269110932466873	0.09788108706354137
0.4613781517274047	0.21634241096846768	0.21582381568320985	0.2559794789114932	0.2542999235026505	0.2760784919009024	0.27381839100074196	0.2956204794225829	0.2928058930644954	0.3312637130197548	0.32746848755709884	0.143585978893708	0.14062594342591306	0.09311826292710634	0.09892465747617507	0.09229158425563355	0.0980464307657698
0.4641581871877068	0.21657804271583128	0.2160577929850391	0.25623001591194466	0.2545483814412063	0.2763368030271401	0.2740744087170603	0.29588661811271316	0.2930695219684213	0.3315449577689997	0.32774680113817517	0.14350821811046888	0.14054993571830401	0.09271653177191297	0.09909137398784651	0.09189328105481565	0.09821151918329463
0.4669549737601532	0.21681415939180385	0.2162922494055821	0.2564810038328997	0.2547972855522409	0.27659554877899073	0.2743308568134317	0.2961531765113601	0.29333356677374944	0.33182659781455603	0.32802550685282783	0.14343026434658868	0.1404737391525609	0.09231603204555938	0.09925783201815364	0.09149619939562825	0.09837635075394502
0.46976861237862133	0.21705076087011466	0.21652718480660674	0.25673244218158126	0.2550466353419625	0.27685472848001974	0.2745877346177063	0.2964201537642096	0.2935980266354723	0.3321086319793232	0.3283046035420613	0.14335211755464947	0.1403973536807201	0.09191676338813437	0.09942402998782285	0.09110033891889202	0.09854092391402958
0.4725992045851658	0.21728784702093423	0.2167625990463481	0.25698433046128716	0.2552964303126901	0.27711434144967034	0.27484504145365257	0.29668754901261557	0.29386290070429544	0.3323910590814273	0.32858409004216504	0.14327377768912525	0.14032077925665917	0.0915187254073686	0.09958996631612393	0.09070569923338923	0.09870523709844292
0.4754468525336833	0.21752541771086023	0.2169984919794944	0.25723666817138297	0.25554666996284664	0.27737438700325967	0.27510277664095395	0.29695536139359846	0.29412818812663816	0.3326738779342257	0.3288639651847182	0.1431952447063857	0.14024401583610904	0.09112191767889755	0.09975563942075638	0.09031227991611246	0.09886928874059464
0.47831165899359906	0.21776347280290217	0.21723486345717277	0.2574894548072942	0.25579735378695123	0.27763486445197455	0.27536093949520457	0.2972235900398451	0.29439388804463185	0.33295708734631174	0.3291442277965943	0.143116518564707	0.14016706337665868	0.09072633974637512	0.09992104771765042	0.08992008051228595	0.09903307727217481
0.4811937273535759	0.21800201215646592	0.21747171332693385	0.2577426898604976	0.2560484812756112	0.2778957731028665	0.2756195293279044	0.29749223407970626	0.29465999959611844	0.3332406861215184	0.32942487669996456	0.14303759922427786	0.1400899218377633	0.09033199112185741	0.10008618962105231	0.08952910053577057	0.09919660112313977
0.4840931616252451	0.21824103562733918	0.21770904143273717	0.25799637281851423	0.25630005191551425	0.27815711225884787	0.2758785454464551	0.29776129263719664	0.29492652191464935	0.33352467305892364	0.3297059107123025	0.1429584866472079	0.14001259118075227	0.08993887128614375	0.1002510635435101	0.08913933946943331	0.09935985872184716
0.4870100664469608	0.21848054306767545	0.21794684761493657	0.2582505031649007	0.25655206518942114	0.27841888121868696	0.27613798715415594	0.29803076483199276	0.29519345412948483	0.333809046952854	0.32998732864638886	0.1428791807975344	0.1399350713688366	0.08954697968878378	0.100415667895561	0.08875079676524678	0.09952284849477877
0.4899445470875755	0.21872053432597818	0.21818513171026416	0.2585050803792403	0.2568045205761562	0.27868107927700225	0.2763978537501979	0.2983006497794311	0.29546079536559117	0.3340938065928883	0.3302691293103137	0.1427996816412318	0.13985736236711743	0.08915631574858907	0.10058000108591614	0.08836347184455917	0.09968556886646951
0.49289670945023945	0.21896100924708548	0.21842389355181555	0.25876010393713517	0.2570574175506003	0.2789437057242588	0.2766581445296595	0.29857094659050704	0.2957285447436396	0.3343789507638623	0.3305513115074819	0.14271998914621736	0.13977946414259093	0.088766878853761	0.1007440615212758	0.08797736409839985	0.09984801825956424
0.4958666600762229	0.21920196767215286	0.2186631329690331	0.25901557331019637	0.25731075558368066	0.2792067598467612	0.2769188587835011	0.29884165437187193	0.2959967013800038	0.33466447824587153	0.3308338740366152	0.14264010328236168	0.13970137666415963	0.08837866836208264	0.10090784760618021	0.08759247288764982	0.10001019509460463
0.4988545061487607	0.2194434094386379	0.21890284978769114	0.259271487966036	0.25756453414236335	0.2794702409266495	0.2771799957985597	0.29911277222583177	0.2962652643867582	0.3349503878142751	0.3311168156917564	0.14256002402149365	0.1396230999026372	0.08799168360140897	0.10107135774316589	0.08720879754348942	0.1001720977901428
0.5018603554969207	0.21968533438028293	0.2191430438298791	0.2595278473682572	0.2578187526896438	0.27973414824189274	0.2774415548575437	0.2993842992503443	0.2965342328716761	0.3352366782396996	0.33140013526227274	0.14247975133741028	0.13954463383075855	0.08760592386973798	0.10123459033252402	0.08682633736749068	0.10033372476254243
0.5048843165994948	0.2199277423270987	0.21938371491398515	0.25978465097644493	0.2580734106845372	0.2799984810662837	0.2777035352390266	0.299656234539017	0.29680360593822575	0.33552334828804165	0.3316838315328587	0.14239928520588416	0.13946597842318595	0.08722138843555172	0.10139754377230759	0.08644509163195124	0.10049507442598582
0.5079264985889148	0.22017063310534712	0.2196248628546804	0.26004189824615676	0.25832850758207043	0.28026323866943254	0.27796593621744214	0.2999285771811044	0.2970733826855697	0.3358103967204717	0.3319679032835393	0.14231862560467137	0.13938713365651625	0.08683807653791575	0.10156021645809687	0.0860650595800152	0.10065614519225363
0.5109870112551897	0.22041400653752385	0.21986648746290086	0.2602995886289121	0.25858404283327047	0.2805284203167602	0.27822875706307654	0.30020132626150436	0.29734356220856006	0.3360978222934362	0.33225234928967196	0.14223777251351927	0.13930809950929166	0.08645598738697657	0.10172260678319134	0.08568624042608519	0.10081693547081727
0.5140659650498691	0.22065786244234123	0.22010858854583165	0.2605577215721835	0.2588400158851566	0.280794025269493	0.2784919970420642	0.3004744808607567	0.29761414359773714	0.33638562375866093	0.33253716832195096	0.1421567259141748	0.13922887596200473	0.086075120164125	0.10188471313845326	0.0853086333560853	0.10097744366883177
0.5171634710900281	0.2209022006347103	0.22035116590688902	0.2608162965193855	0.2590964261807294	0.2810600527846555	0.2787556554163797	0.30074804005503863	0.29788512593932537	0.33667379986315416	0.3328223591464085	0.142075485790392	0.1391494629971074	0.08569547402217381	0.10204653391209462	0.08493223752755341	0.10113766819073078
0.5202796411622786	0.22114702092572305	0.22059421934570336	0.2610753129098645	0.25935327315896106	0.28132650211506377	0.2790197314438321	0.3010220029161621	0.29815650831523033	0.3369623493492078	0.3331079205244174	0.1419940521279407	0.13906986059901835	0.08531704808569884	0.10220806748974098	0.08455705207007469	0.10129760743861027
0.5234145877268029	0.22139232312263418	0.22083774865810116	0.2613347701788886	0.25961055625478435	0.28159337250931865	0.27928422437805794	0.3012963685115704	0.2984282898030354	0.3372512709544013	0.333393851212694	0.1419124249146145	0.13899006875413314	0.08493984145126632	0.10236931225438894	0.08418307608546627	0.10145725981186615
0.5265684239214125	0.22163810702884298	0.22108175363608765	0.2615946677576364	0.2598682748990832	0.28186066321179853	0.2795491334685144	0.3015711359043342	0.29870046947599804	0.3375405634116028	0.33368014996329953	0.14183060414023893	0.1389100874508291	0.08456385318769577	0.10253026658622133	0.0838103086479478	0.1016166237071161
0.5297412635656308	0.22188437244387452	0.22132623406782836	0.26185500507318604	0.26012642851868134	0.2821283734626523	0.2798144579604717	0.3018463041531477	0.29897304640304584	0.33783022544897195	0.33396681552364255	0.14174858979667873	0.1388299166794741	0.08418908233637268	0.10269092886269249	0.08343874880456781	0.10177569751830617
0.5329332211648017	0.22213111916336117	0.22157118973763112	0.2621157815485045	0.26038501653633145	0.28239650249779175	0.2800801970950066	0.3021218723123253	0.2992460196487731	0.3381202557899613	0.3342538466364807	0.14166638187784786	0.13874955643243692	0.08381552791139768	0.10285129745830801	0.0830683955753102	0.10193447963651892
0.5361444119142209	0.22237834697902362	0.2218166204259272	0.26237699660243613	0.26064403837070405	0.2826650495488841	0.280346350108994	0.3023978394317967	0.29951938827343605	0.3384106531533187	0.33454124203992214	0.14158398037971573	0.13866900670409268	0.08344318889989921	0.10301137074464606	0.08269924795344963	0.10209296844998761
0.5393749517032939	0.2226260556786512	0.22206252590925302	0.2626386496496907	0.26090349343637664	0.282934013843344	0.28061291623510043	0.30267420455710287	0.2997931513329493	0.3387014162530885	0.33482900046742775	0.14150138530031675	0.1385882674908325	0.08307206426229641	0.10317114709022235	0.0823313049056793	0.10225116234386178
0.5426249571197181	0.22287424504608308	0.2223089059602309	0.2629007401008322	0.26116338114382165	0.28320339460432564	0.28087989470177466	0.3029509667293917	0.3000673078788805	0.33899254379861327	0.3351171206478112	0.14141859663975856	0.1385073387910702	0.08270215293257621	0.103330624860547	0.08196456537254448	0.10240905970032799
0.5458945454536906	0.2231229148611883	0.22255576034755029	0.26316326736226703	0.2614237008993956	0.2834731910507149	0.28114728473324146	0.30322812498541335	0.300341856958447	0.3392840344945353	0.3354056013052424	0.14133561440022913	0.13842622060525248	0.08233345381844259	0.10348980241789008	0.08159902826855614	0.10256665889856009
0.5491838347021408	0.22337206489984604	0.22280308883594793	0.2634262308362312	0.26168445210532637	0.28374340239712037	0.2814150855494921	0.30350567835751513	0.30061679761450966	0.3395758870407975	0.33569444115924607	0.1412524385860071	0.1383449129358643	0.08196596580170734	0.1036486781213668	0.08123469248241832	0.1027239583143924
0.5524929435729888	0.22362169493392567	0.22305089118618873	0.26368962992077927	0.2619456341597018	0.2840140278538658	0.28168329636627654	0.30378362587363733	0.3008921288855692	0.33986810013264523	0.33598363892470495	0.14116906920346797	0.13826341578744086	0.08159968773848192	0.10380725032678129	0.08087155687747583	0.10288095632056127
0.55582199148943	0.22387180473126592	0.22329916715504602	0.2639534640097703	0.2622072464564576	0.2842850666269804	0.28195191639509504	0.3040619665573067	0.3011678498057604	0.34016067246062615	0.33627319331185945	0.1410855062610941	0.13818172916657134	0.0812346184593622	0.10396551738650572	0.08050962029167863	0.103037651286364
0.5591710985942444	0.2241223940556551	0.22354791649528066	0.2642177324928568	0.2624692883853638	0.28455651791819064	0.28222094484318855	0.3043406994276327	0.3014439594048466	0.34045360271059205	0.3365631030263081	0.14100174976948224	0.13809985308191214	0.08087075676979794	0.10412347764954433	0.08014888153808641	0.10319404157784362
0.5625403857541326	0.22437346266680985	0.22379713895562225	0.2644824347554707	0.26273175933201415	0.2848283809249109	0.28249038091353135	0.3046198234993011	0.3017204567082154	0.34074688956369925	0.3368533667690095	0.1409177997413531	0.13801778754419064	0.08050810145027043	0.10428112946143386	0.07978933940499644	0.1033501255575544
0.565929974564078	0.22462501032035456	0.22404683428074731	0.2647475701788108	0.2629946586778111	0.2851006548402346	0.28276022380482024	0.30489933778256834	0.30199734073687146	0.34104053169640874	0.33714398323628103	0.14083365619155766	0.13793553256621624	0.08014665125661224	0.10443847116409444	0.07943099265620646	0.10350590158454054
0.569339987351735	0.2248770367677997	0.22429700221125992	0.26501313813982963	0.26325798579995496	0.2853733388529244	0.2830304727114671	0.30517924128325646	0.3022746105074328	0.34133452778048734	0.33743495111980093	0.1407493191370888	0.1378530881628884	0.07978640492014222	0.10459550109582949	0.0790738400312776	0.10366136801432901
0.5727705471818436	0.22512954175652122	0.22454764248366965	0.2652791380112199	0.26352174007142903	0.28564643214740293	0.2833011268235878	0.3054595330027464	0.30255226503212285	0.3416288764830071	0.3377262691066066	0.1406647885970868	0.1377704543512042	0.07942736114804205	0.10475221759124764	0.07871788024574755	0.10381652319866674
0.5762217778606706	0.2253825250297379	0.22479875483037134	0.26554556916140054	0.26378592086098746	0.2859199339037429	0.28357218532699374	0.3057402119379722	0.30283030331876565	0.3419235764663462	0.3380179358790961	0.14058006459285025	0.13768763115026672	0.07906951862351264	0.10490861898117032	0.07836311199144319	0.10397136548574082
0.5796938039404782	0.22563598632649068	0.2250503389796233	0.26581243095450385	0.2640505275331408	0.2861938432976572	0.2838436474031817	0.3060212770814147	0.3031087243707794	0.3422186263881887	0.33830995011502746	0.1404951471478422	0.13760461858129575	0.07871287600606536	0.10506470359256781	0.07800953393665111	0.10412589321983745
0.5831867507240184	0.2258899253816196	0.22530239465552593	0.2660797227503601	0.26431555944814283	0.2864681595004887	0.2841155122293234	0.306302727421095	0.3033875271871694	0.34251402490152383	0.3386023104875179	0.14041003628770213	0.13752141666763223	0.07835743193178502	0.10522046974856636	0.07765714472643737	0.1042801047415125
0.5867007442690553	0.22614434192574212	0.2255549215780004	0.26634744390448495	0.264581015961977	0.2867428816792004	0.2843877789782569	0.3065845619405681	0.3036667107625229	0.3428097706546468	0.3388950156650449	0.14032473204025084	0.13743802543475062	0.07800318501353587	0.10537591576827054	0.07730594298291749	0.10443399838743517
0.5902359113929144	0.2263992356852306	0.22580791946276607	0.2666155937680636	0.2648468964263413	0.28701800899636437	0.2846604468184746	0.306866779618916	0.30394627408700103	0.3431058622911575	0.33918806431144405	0.14023923443550285	0.13735444491026555	0.07765013384121033	0.10553103996673485	0.07695592730524226	0.10458757249005401
0.5937923796770596	0.22665460638218932	0.22606138802131834	0.26688417168793716	0.2651132001886346	0.28729354061015144	0.28493351491411323	0.3071493794307404	0.3042262161463323	0.3434022984499602	0.339481455085909	0.14015354350567139	0.13727067512394042	0.0772982769820274	0.10568584065494235	0.07660709627018747	0.10474082537796647
0.597370277471697	0.22691045373443156	0.22631532696090687	0.2671531770065874	0.2653799265919423	0.2875694756743205	0.2852069824249439	0.30743236034615623	0.30450653592180593	0.3436990777652629	0.3397751866429912	0.1400676592851808	0.13718671610769667	0.07694761298075292	0.10584031613970524	0.07625944843231025	0.1048937553757412
0.6009697339004076	0.2271667774554569	0.22656973598451244	0.2674226090621225	0.2656470749750215	0.28784581333820736	0.285480848506361	0.3077157213307841	0.3047872323902644	0.3439961988665768	0.3400692576325982	0.13998158181067172	0.13710256789562117	0.07659814035986301	0.1059944647235227	0.0759129823240059	0.10504636080356278
0.6045908788648067	0.22742357725442736	0.22682461479082414	0.2676924671882608	0.26591464467228576	0.28812255274671345	0.28575511230937056	0.30799946134574296	0.30506830452409606	0.34429366037871467	0.34036366669999296	0.13989531112101378	0.13701823052397707	0.07624985761989933	0.10614828470465909	0.07556769645587735	0.10519863997748047
0.6082338430492322	0.227680852836144	0.22707996307421674	0.26796275071431636	0.26618263501379086	0.2883996930402948	0.2860297729805798	0.30828357934764217	0.3053497512912278	0.3445914609217903	0.34065841248579265	0.13980884725731052	0.13693370403121022	0.07590276323965384	0.10630177437690236	0.07522358931699813	0.10535059120915946
0.611898757925461	0.22793860390102288	0.2273357805247268	0.26823345896518297	0.26645104532521874	0.28867723335494994	0.28630482966218523	0.308568074288574	0.30563157165511684	0.344889599111217	0.34095349362596683	0.13972219026291094	0.1368489884579583	0.07555685567649562	0.10645493202974876	0.07488065937523913	0.10550221280602301
0.6155857557574533	0.2281968301450718	0.22759206682803013	0.2685045912613192	0.2667198749278631	0.28895517282220956	0.2865802814919623	0.3088529451161066	0.30591376457474423	0.34518807355770686	0.3412489087518373	0.13963534018341744	0.13676408384706124	0.07521213336647747	0.10660775594809024	0.07453890507721184	0.10565350307091848
0.6192949696061266	0.2284555312598648	0.22784882166541656	0.2687761469187312	0.26698912313861206	0.28923351056912283	0.2868561276032517	0.3091381907732741	0.30619632900460453	0.34548688286726803	0.3415446564900743	0.13954829706669455	0.13667899024356778	0.07486859472460594	0.1067602444121789	0.07419832484877986	0.10580446030219548
0.6230265333341571	0.22871470693251886	0.22810604471376786	0.2690481252489576	0.26725878926993457	0.28951224571824674	0.2871323671249497	0.30942381019856985	0.3064792638947005	0.34578602564120425	0.3418407354626973	0.1394610609628784	0.1365937076947461	0.07452623814519654	0.1069123956977549	0.07385891709522241	0.10595508279370591
0.6267805816108112	0.22897435684566825	0.2283637356455321	0.26932052555905306	0.2675288726298625	0.2897913773876332	0.28740899918149443	0.3097098023259376	0.30676256819053227	0.34608550047611275	0.34213714428707104	0.13937363192438498	0.1365082362500913	0.0741850620020088	0.10706420807574091	0.0735206802014261	0.10610536883452681
0.6305572499168048	0.2292344806774406	0.22862189412870026	0.26959334715157157	0.2677993725219759	0.2900709046908172	0.28768602289285466	0.30999616608476316	0.30704624083309046	0.346385305963882	0.34243388157590504	0.13928601000592053	0.1364225759613341	0.07384506464847362	0.10721567981233449	0.07318361253217631	0.10625531670920907
0.634356674549194	0.22949507810143063	0.2288805198267811	0.2698665893245499	0.2680702882453856	0.29035082673680346	0.2879634373745171	0.3102829003998653	0.3073302807588471	0.34668544069169044	0.3427309459372505	0.13919819526448907	0.1363367268824517	0.07350624441794906	0.10736680916880204	0.07284771243229926	0.10640492469731555
0.6381789926262927	0.22975614878667575	0.22913961239877653	0.2701402513714907	0.2683416190947171	0.29063114263005435	0.28824124173747345	0.31057000419148684	0.3076146868997463	0.3469859032420034	0.34302833597449817	0.139110187759401	0.13625068906967389	0.07316859962406852	0.10751759440166353	0.07251297822704572	0.10655419107372666
0.642024342092622	0.23001769239763012	0.22939917149915695	0.27041433258134595	0.2686133643600942	0.29091185147047716	0.28851943508820876	0.3108574763752866	0.30789945818319664	0.3472866921925718	0.343326050286377	0.1390219875522843	0.13616446258149487	0.07283212856080468	0.10766803376232303	0.07217940822218338	0.10670311410832767
0.6458928617238878	0.23027970859413854	0.2296591967778352	0.27068883223849854	0.2688855233271212	0.29119295235341014	0.2887980165286871	0.311145315862329	0.3081845935320603	0.34758780611642903	0.3436240874669501	0.13893359470709282	0.13607804747867938	0.07249682950268976	0.10781812549708292	0.07184700070425976	0.10685169206603007
0.6497846911319898	0.2305421970314108	0.22991968788014194	0.27096374962274616	0.26915809527686657	0.29147444436960984	0.2890769851563398	0.3114335215590754	0.3084700918646456	0.3478892435818886	0.3439224461056133	0.13884500929011376	0.13599144382427447	0.07216270070532005	0.10796786784731438	0.07151575394098586	0.10699992320678575
0.6536999707700591	0.23080515735999546	0.23018064444679956	0.2712390840092829	0.26943107948584527	0.2917563266052379	0.2893563400640513	0.3117220923673746	0.30875595209469586	0.3481910031525418	0.3442211247870915	0.13875623136997933	0.13590465168361515	0.07182974040527057	0.10811725904913061	0.07118566618118649	0.10714780578534544
0.6576388419375281	0.23106858922575332	0.23044206611389656	0.27151483466868204	0.26970447522600155	0.29203859814184707	0.28963608034014643	0.31201102718445306	0.30904217313138166	0.3484930833872549	0.3445201220914367	0.13866726101767368	0.13581767112433718	0.07149794682053567	0.10826629733337256	0.07085673565529049	0.10729533805135816
0.661601446785229	0.23133249226983033	0.2307039525128611	0.2717910008668772	0.2699782817646909	0.2923212580563675	0.28991620506837623	0.31230032490290516	0.3093287538792895	0.3487954828401656	0.3448194365940245	0.13857809830654422	0.13573050221638297	0.07116731815057875	0.10841498092557345	0.0705289605753947	0.10744251824920781
0.6655879283205246	0.2315968661286313	0.230966303270435	0.272067581865145	0.27025249836466264	0.2926043054210928	0.29019671332790475	0.3125899844106833	0.30961569323841304	0.34909820006068065	0.34511906686555077	0.13848874331230937	0.1356431450320127	0.07083785257673725	0.10856330804593028	0.0702023391355624	0.10758934461798475
0.6695984304124688	0.23186171043379258	0.23122911800864707	0.27234457692008657	0.2705271242840415	0.29288773930366613	0.2904776041932947	0.3128800045910877	0.3099029901041425	0.34940123359347286	0.34541901147202897	0.13839919611306778	0.13555559964581235	0.07050954826236477	0.1087112769091334	0.06987686951202932	0.10773581539138632
0.6736330977969988	0.23212702481215408	0.23149239634478608	0.27262198528360826	0.2708021587763093	0.2931715587670654	0.2907588767344935	0.313170384322756	0.31019064336725466	0.34970458197847676	0.34571926897478605	0.13830945678930884	0.13546786613470427	0.07018240335307979	0.10885888572443037	0.06955254986345949	0.10788192879771685
0.6776920760821589	0.23239280888573305	0.2317561378913748	0.2728998062029043	0.2710776010902876	0.2934557628695898	0.29104053001681934	0.31346112247965363	0.3104786519139026	0.350008243750887	0.3460198379304598	0.13821952542392069	0.13537994457795277	0.06985641597695036	0.10900613269555492	0.06922937833109444	0.10802768305978105
0.6817755117533548	0.23265906227169458	0.23202034225614118	0.2731780389204362	0.2713534504701172	0.2937403506648441	0.2913225631009462	0.3137522179310619	0.31076701462560485	0.3503122174411526	0.3463207168909943	0.1381294021022008	0.13529183505717832	0.06953158424474992	0.10915301602041438	0.06890735303903028	0.10817307639477036
0.6858835521786408	0.23292578458232516	0.23228500904199242	0.27345668267391515	0.27162970615524146	0.2940253212017244	0.29160497504288946	0.31404366954156854	0.31105573037923556	0.3506165015749754	0.3466219044036372	0.1380390869118634	0.13520353765636303	0.06920790625021311	0.10929953389143066	0.06858647209448776	0.10831810701434819
0.6900163456140378	0.2331929754250035	0.23255013784698664	0.27373573669628176	0.27190636738038576	0.29431067352440343	0.2918877648939917	0.3143354761710563	0.3113447980470128	0.3509210946733051	0.34692339901093483	0.13794857994305157	0.13511505246186106	0.06888538007022049	0.10944568449510683	0.06826673358795432	0.10846277312440833
0.6941740412088835	0.23346063440217232	0.23281572826430516	0.27401520021568704	0.2721834333755389	0.2945964066723147	0.29217093170090686	0.3146276366746918	0.3116342164964881	0.35122599525233567	0.3472251992507289	0.13785788128834428	0.1350263795624085	0.0685640037650046	0.10959146601221192	0.06794813559341151	0.10860707292517446
0.6983567890112157	0.23372876111130977	0.23308177988222456	0.27429507245547263	0.2724609033659344	0.2948825196801379	0.2924544745055861	0.3149201499029148	0.31192398459053566	0.3515312018235014	0.34752730365615264	0.1377669910427671	0.1349375190491314	0.06824377537838444	0.10973687661754639	0.06763067616856944	0.10875100461097986
0.702564739973187	0.23399735514490047	0.23334829228408824	0.274575352634151	0.27273877657203005	0.29516901157778297	0.29273839234526144	0.3152130147014264	0.31221410118734044	0.35183671289347296	0.3478297107556256	0.13767590930380078	0.1348484710155558	0.06792469293802128	0.10988191447999185	0.06731435335508706	0.10889456637025319
0.7067980459565127	0.23426641609040622	0.2336152650482779	0.27485603996538505	0.2730170522094883	0.2954558813903748	0.2930226842524314	0.3155062299111778	0.312504565140387	0.3521425269641527	0.3481324190728501	0.13758463617139238	0.1347592355576172	0.06760675445557496	0.11002657776240454	0.06699916517884219	0.10903775638559665
0.7110568597379514	0.23453594353023705	0.23388269774818504	0.2751371336579685	0.273295729489157	0.29574312813823705	0.2933073492548448	0.3157997943683587	0.3127953752984485	0.35244864253267066	0.3484354271268066	0.13749317174796216	0.13466981277367038	0.06728995792702364	0.11017086462158687	0.06668510965004515	0.10918057283355864
0.7153413350148182	0.23480593704172148	0.2341505899521822	0.2754186329158053	0.2735748076170492	0.296030750836877	0.29359238637548546	0.3160937069043858	0.31308653050557456	0.35275505809138047	0.3487387334317494	0.13740151613841578	0.13458020276449686	0.06697430133272064	0.11031477320815952	0.0663721847634875	0.10932301388457688
0.7196516264105322	0.23507639619707646	0.23441894122359289	0.2757005369378886	0.27385428579432225	0.2963187484969681	0.2938777946325555	0.3163879663458901	0.31337802960107897	0.3530617721278538	0.3490423364972012	0.13730966945015236	0.134490405633316	0.06665978263773553	0.11045830166647619	0.0660603884987907	0.10946507770296421
0.7239878894801961	0.23534732056337795	0.23468775112066353	0.27598284491828057	0.27413416321725814	0.296607120124335	0.29416357303946017	0.31668257151470575	0.31366987141952885	0.3533687831248766	0.3493462348279491	0.13721763179307436	0.13440042148579437	0.06634639979208146	0.11060144813476569	0.0657497188206122	0.10960676244688727
0.7283502807162107	0.23561870970253043	0.234957019196533	0.2762655560460913	0.27441443907724267	0.29689586471993645	0.2944497206047911	0.31697752122785733	0.31396205479073175	0.35367608956044405	0.34965042692403947	0.13712540327959716	0.13431025043005454	0.06603415073077912	0.11074421074472696	0.06544017367880883	0.10974806626823153
0.7327389575539218	0.23589056317123608	0.23522674499920307	0.27654866950545726	0.2746951125607443	0.2971849812798484	0.29473623633230994	0.3172728142975473	0.31425457853972333	0.35398368990775503	0.3499549112807726	0.1370329840246589	0.1342198925766848	0.06572303337426177	0.11088658762181325	0.06513175100874236	0.10988898731260832
0.7371540783773028	0.23616288052096499	0.2354969280715086	0.27683218447552077	0.274976182849294	0.2974744687952482	0.29502311922093216	0.3175684495311444	0.3145474414867558	0.3542915826352084	0.3502596863886983	0.13694037414573013	0.13412934803874918	0.0654130456284463	0.11102857688496925	0.06482444873134341	0.11002952371913466
0.74159580252467	0.2364356612979234	0.23576756795108686	0.27711610013040755	0.275257649119463	0.29776432625239635	0.29531036826470947	0.3178644257311696	0.3148406424472838	0.35459976620639627	0.3505647507336096	0.13684757376282275	0.13403861693179545	0.06510418538496054	0.11117017664648898	0.06451826475341704	0.11016967362056107
0.746064290294433	0.23670890504302336	0.23603866417034772	0.277400415639206	0.2755395105428426	0.2980545526326205	0.29559798245281393	0.3181607416952848	0.31513418023195366	0.3549082390801002	0.3508701027965385	0.13675458299850113	0.1339476993738668	0.0647964505214702	0.1113113850123213	0.06421319696791272	0.11030943514318636
0.7505597029508803	0.23698261129185103	0.2363102162564426	0.2776851301659447	0.2758217662860221	0.2983451469122978	0.2958859607695204	0.318457396216279	0.31542805364658916	0.3552169997102851	0.3511757410537501	0.1366614019778904	0.13385659548550954	0.06448983890169302	0.11145220008155832	0.06390924325393144	0.11044880640659471
0.7550822027299987	0.2372567795746352	0.23658222373123344	0.2779702428695705	0.2761044155105667	0.29863610806283697	0.296174302194189	0.3187543880820552	0.3157222614921786	0.3555260465460935	0.3514816639767362	0.13656803082868724	0.13376530538978407	0.06418434837578246	0.1115926199466557	0.06360640147717334	0.11058778552388304
0.7596319528453285	0.23753140941621573	0.23685468611126242	0.2782557529039266	0.27638745737299686	0.2989274350506618	0.2964630057012487	0.31905171607561766	0.31601680256486275	0.355835378031841	0.35178787003221146	0.13647446968116858	0.1336738292122732	0.06387997678043433	0.11173264269336869	0.06330466948995195	0.11072637060151891
0.7642091174938536	0.23780650033601144	0.23712760290771986	0.27854165941773	0.27667089102476533	0.29921912683719243	0.29675207026017925	0.3193493789750585	0.3163116756559208	0.3561449926070098	0.3520943576821063	0.13638071866820298	0.13358216708109277	0.06357672193904307	0.11187226640038972	0.06300404513140734	0.11086455973892129
0.7688138618619275	0.23808205184798784	0.2374009736264126	0.27882796155454836	0.27695471561223445	0.2995111823788273	0.2970414948354924	0.3196473755535432	0.3166068795517563	0.35645488870624303	0.3524011253835605	0.1362867779252586	0.1334903191269019	0.06327458166209254	0.11201148913976056	0.06270452622783651	0.11100235102895084
0.7734463521312342	0.2383580634606253	0.23767479776773348	0.27911465845277844	0.27723893027665547	0.29980360062692646	0.2973312783867164	0.3199457045792987	0.31690241303388533	0.3567650647593388	0.35270817158891904	0.1361926475904142	0.13339828548291027	0.0629735537471845	0.11215030897646727	0.06240611059286039	0.11113974255763992
0.7781067554847866	0.23863453467688567	0.23794907482662808	0.279401749245622	0.2775235341541445	0.3000963805277916	0.29762141986837615	0.320244364815598	0.31719827487892127	0.3570755191912448	0.3530154947457246	0.1360983278043688	0.13330606628488983	0.06267363597923392	0.11228872396840472	0.06210879602743091	0.1112767324038515
0.7827952401129585	0.23891146499418	0.2382238042925633	0.2796892330610632	0.2778085263756602	0.30038952102264876	0.29791191822997526	0.3205433550207471	0.3174944638585617	0.35738625042205124	0.3533230932967115	0.13600381871045225	0.13321366167118448	0.062374826130810135	0.11242673216649735	0.061812580320285804	0.11141331863961312
0.7875119752195561	0.23918885390433542	0.23849898564949465	0.2799771090218456	0.2780939060669811	0.3006830210476295	0.2982027724159786	0.32084267394807064	0.31779097873957446	0.3576972568669859	0.3536309656797999	0.13590912045463244	0.13312107178271923	0.06207712196225401	0.11256433161454282	0.06151746124807289	0.11154949933001035
0.792257131027923	0.23946670089356203	0.23877461837583452	0.28026537624544834	0.2783796723486825	0.3009768795337524	0.29849398136579336	0.3211423203458983	0.31808781828378346	0.35800853693640666	0.3539391103280895	0.1358142331855291	0.13302829676300945	0.061780521221795226	0.11270152034902026	0.061223436575353674	0.11168527253272487
0.7970308787870847	0.2397450054424189	0.23905070194441794	0.28055403384406224	0.2786658243361126	0.3012710954069034	0.2987855440137495	0.32144229295754906	0.318384981248054	0.3583200890357956	0.354247525669852	0.13571915705442048	0.13293533675817193	0.061485021645843574	0.112838296399147	0.06093050405504741	0.11182063629841821
0.8018333907779276	0.240023767025781	0.23932723582247084	0.28084308092456656	0.2789523611393696	0.30156566758781767	0.2990774592890827	0.32174259052131826	0.31868246638427894	0.35863191156575275	0.3545562101285255	0.13562389221525534	0.13284219191693397	0.06119062095924477	0.11297465778702787	0.06063866142861585	0.11195558867074595
0.8066648403194178	0.24030298511280532	0.23960421947157676	0.2811325165885052	0.27923928186327895	0.30186059499206025	0.2993697261159145	0.32204321177046247	0.3189802724393647	0.35894400292198936	0.35486516212270824	0.13552843882466123	0.13274886239064215	0.060897316875287544	0.11311060252716487	0.06034790642596377	0.1120901276856614
0.8115254017748545	0.24058265916689608	0.23988165234764242	0.28142233993206106	0.27952658560736704	0.30215587653000636	0.2996623434132324	0.3223441554331839	0.319278398155215	0.3592563614953207	0.35517438006614976	0.13543279704195657	0.13265534833327555	0.06060510709606248	0.11324612862672723	0.06005823676598254	0.11222425137204084
0.8164152505581643	0.2408627886456713	0.24015953390086556	0.2817125500460337	0.2798142714658403	0.3024515111068222	0.2999553100948726	0.322645420232617	0.3195768422687179	0.3595689856716601	0.3554838623677466	0.13533696702915898	0.13256164990145075	0.06031398931253307	0.11338123408530265	0.05976965015652169	0.11235795775128565
0.8213345631402307	0.24114337300092772	0.24043786357569963	0.28200314601581344	0.28010233852755845	0.3027474976224452	0.30024862506949834	0.3229470048868122	0.31987560351172933	0.3598818738320114	0.3557936074315331	0.13524094895099562	0.13246776725443654	0.06002396120485898	0.11351591689507501	0.05948214429466603	0.11249124483732942
0.8262835170552626	0.24142441167860634	0.24071664081082148	0.2822941269213574	0.2803907858760125	0.30304383497156445	0.3005422872405825	0.3232489081087217	0.32017468061105964	0.36019502435246264	0.35610361365667614	0.13514474297491386	0.1323737005541597	0.05973502044242096	0.1136501750404264	0.059195716866902615	0.11262411063664501
0.8312622909072027	0.2417059041187572	0.24099586503909512	0.2825854918371639	0.2806796125892983	0.3033405220436002	0.3008362955063862	0.32355112860618335	0.32047407228845687	0.3605084356041781	0.35641387943746644	0.13504834927109177	0.13227944996521807	0.05944716468409794	0.11378400649814324	0.058910365549220245	0.11275655314793198
0.8362710643761712	0.2419878497555045	0.2412755356875389	0.2828772398322484	0.2809688177400929	0.3036375577226843	0.30113064875993956	0.3238536650819055	0.3207737772605923	0.3608221059533919	0.35672440316331205	0.13495176801244513	0.1321850156548887	0.05916039157855124	0.11391740923735938	0.05862608800751801	0.1128885703624718
0.8413100182249524	0.24227024801701114	0.24155565217729028	0.2831693699701175	0.28125840039563	0.3039349408876401	0.3014253458890223	0.32415651623345215	0.32107379423904536	0.3611360337614007	0.35703518321873146	0.13485499937464232	0.13209039779313866	0.05887469876416773	0.11405038121931454	0.058342881897505805	0.1130201602637797
0.8463793343055166	0.24255309832544306	0.2418362139235706	0.28346188130874395	0.28154835961767405	0.30423267041196117	0.3017203857761424	0.3244596807532261	0.32137412193028686	0.3614502173845557	0.3573462179833448	0.13475804353611034	0.1319955965526341	0.05859008386943643	0.11418292039740408	0.058060744865102265	0.11315132082754076
0.8514791955655843	0.2428364000969335	0.24211722033565053	0.283754772900541	0.28183869446249604	0.30453074516379164	0.3020157672985169	0.3247631573284541	0.32167475903566467	0.36176465517425593	0.3576575058318677	0.13466090067804737	0.13190061210875148	0.058306544513101244	0.11431502471720734	0.05777967454654842	0.11328205002183012
0.8566097860552276	0.24312015274154752	0.24239867081681496	0.28404804379233706	0.2821294039808478	0.3048291640059053	0.30231148932805113	0.32506694464117086	0.32197570425138716	0.36207934547694076	0.35796904513410294	0.13456357098443233	0.13180544463958643	0.058024078304274695	0.11444669211626746	0.05749966856848232	0.11341234580653747
0.861771290933513	0.24340435566324456	0.2426805647643264	0.28434169302534895	0.282420487217936	0.30512792579568426	0.302607550731317	0.3253710413682019	0.32227695626850666	0.36239428663408135	0.35828083425493235	0.13446605464203387	0.1317100943259639	0.05774268284262263	0.11457792052404159	0.057220724548262325	0.11354220613387156
0.8669638964751838	0.2436890082598431	0.24296290156939063	0.28463571963515655	0.28271194321339754	0.30542702938509847	0.3029039503695344	0.32567544618114863	0.32257851377290514	0.36270947698217376	0.3585928715543102	0.13436835184042287	0.13161456135144983	0.0574623557186591	0.11470870786209275	0.05694284009415895	0.11367162894811145
0.8721877900773816	0.24397410992298393	0.24324568061712026	0.2849301226516768	0.28300377100127305	0.3057264736206846	0.30320068709854847	0.3259801577463718	0.3228803754452765	0.36302491485273153	0.35890515538725426	0.13427046277198051	0.1315188459023592	0.057183094513753474	0.11483905204367062	0.05666601280532646	0.11380061218522286
0.877443160266411	0.24425966003809282	0.24352890128649823	0.2852249010991364	0.2832959696099808	0.3060262573435241	0.30349775976880916	0.32628517472497415	0.3231825399611102	0.3633405985722764	0.35921768410383786	0.1341723876319093	0.13142294816776617	0.05690489680043598	0.11496895097398152	0.056390240272229164	0.11392915377339108
0.8827301967045416	0.24454565798434405	0.24381256295034237	0.28552005399604635	0.28358853806229145	0.3063263793892229	0.3037951672253509	0.32659049577278526	0.3234850059906764	0.3636565264623323	0.35953045604918304	0.13407412661824394	0.13132686833951623	0.05662776014253268	0.1150984025498829	0.05611552007662368	0.1140572516324454
0.8880490901968541	0.24483210313462256	0.24409666497526777	0.28581558035517424	0.28388147537530023	0.3066268385878885	0.30409290830776914	0.3268961195403436	0.3237877721990071	0.36397269683941513	0.3598434695634501	0.133975679931861	0.13123060661223365	0.056351682095275635	0.11522740465992598	0.05584184979178275	0.11418490367397993
0.8934000326981257	0.24511899485548705	0.24438120672165126	0.2861114791835179	0.284174780560402	0.3069276337641092	0.3043909818502014	0.32720204467288017	0.3240908372458816	0.3642891080150263	0.3601567229818318	0.1338770477764886	0.13113416318333407	0.05607666020559421	0.11535595518441966	0.055569226982811415	0.11431210780163781
0.8987832173197573	0.2454063325071321	0.2446661875435937	0.28640774948227854	0.2844684526232638	0.3072287637369319	0.3046893866813041	0.32750826981030207	0.3243941997858082	0.36460575829564396	0.3604702146345437	0.13377823035871833	0.13103753825303244	0.05580269201217902	0.11548405199513923	0.05529764920655467	0.11443886191039354
0.904198838336744	0.24569411544335015	0.2449516067888832	0.28670439024683286	0.2847624905637982	0.3075302273198401	0.3049881216242309	0.3278147935871745	0.32469785846800797	0.3649226459827146	0.3607839428468159	0.13367922788801403	0.13094073202435486	0.05552977504572354	0.11561169295544005	0.05502711401195981	0.11456516388702909
0.9096470911946843	0.24598234301149383	0.24523746379895747	0.2870014004667064	0.28505689337613627	0.3078320233207317	0.30528718549661144	0.3281216146327042	0.3250018119363974	0.36523976937264474	0.3610979059388848	0.13358004057672196	0.13084374470314766	0.0552579068290413	0.11573887592020071	0.0547576189401866	0.11469101160992068
0.915128172516836	0.2462710145524374	0.2455237579088668	0.28729877912554574	0.2853516600486005	0.3081341505418967	0.3055865771105288	0.3284287315707222	0.3253060588295713	0.36555712675679275	0.3614121022259843	0.13348066864008337	0.13074657649808857	0.05498708487725068	0.11586559873563829	0.05448916152475647	0.11481640294889672
0.9206422801112097	0.2465601294005382	0.24581048844723588	0.2875965252010903	0.2856467895636777	0.3084366077799949	0.3058862952724974	0.3287361430196658	0.3256105977807855	0.3658747164214599	0.3617265300183374	0.1333811122962422	0.13064922762069545	0.05471730669794894	0.1159918592394007	0.054221739291737236	0.11494133576531596
0.9261896129777101	0.24684968688359843	0.24609765473622633	0.28789463766514534	0.28594228089799156	0.30873939382603305	0.306186338783441	0.3290438475925618	0.32591542741793994	0.3661925366478822	0.36204118762114745	0.13328137176625732	0.130551698285339	0.05444856979137924	0.11611765526043882	0.05395534975990657	0.11506580791192533
0.931770371315315	0.24713968632282557	0.24638525609149795	0.2881931154835535	0.28623813302227447	0.3090425074653425	0.30648670643866965	0.3293518438970082	0.3262205463635597	0.36651058571222106	0.3623560733345891	0.13318144727411158	0.1304539887092493	0.05418087165058694	0.11624298461895677	0.05368999044087985	0.1151898172328174
0.9373847565293029	0.24743012703279388	0.24667329182217101	0.2884919576161662	0.28653434490134033	0.30934594747755595	0.3067873970278576	0.3296601305351566	0.32652595323477895	0.3668288618855555	0.36267118545379967	0.13308133904672298	0.1303560991125304	0.05391420976154748	0.11636784512636922	0.05342565883933048	0.11531336156345873
0.9430329712385201	0.24772100832140498	0.24696176123078759	0.28879116301681623	0.2868309154940568	0.30964971263658464	0.3070884093350205	0.32996870610369455	0.32683164664332226	0.3671473634338723	0.3629865222688703	0.1329810473139553	0.13025802971816605	0.05364858160340091	0.11649223458529434	0.05316235245310352	0.11543643873057619
0.9487152192826929	0.24801232948984853	0.24725066361327258	0.2890907306332887	0.2871278437533166	0.30995380171059533	0.3073897421384924	0.33027756919382745	0.3271376251954873	0.36746608861805813	0.36330208206483666	0.13288057230862743	0.13015978075203471	0.05338398464852645	0.1166161507893122	0.05290006877335429	0.11555904655192961
0.9544317057297852	0.2483040898325615	0.24753999825889472	0.28939065940729186	0.2874251286260094	0.3102582134619864	0.30769139421090214	0.3305867183912597	0.3274438874921256	0.3677850356938892	0.36361786312166944	0.13277991426652522	0.13006135244291558	0.05312041636276987	0.11673959152323476	0.05263880528477216	0.11568118283667417
0.9601826368833979	0.24859628863719022	0.24782976445022842	0.2896909482744296	0.2877227690529941	0.31056294664736567	0.307993364319152	0.3308961522761779	0.32775043212862637	0.36810420291202406	0.3639338637142667	0.13267907342641078	0.1299627450225012	0.05285787420559984	0.11686255456282169	0.05237855946573333	0.11580284538501218
0.9659682202902156	0.24888892518454855	0.24811996146311305	0.28999159616417114	0.28802076396906934	0.31086800001752546	0.3082956512243922	0.3312058694232313	0.3280572576948966	0.36842358851799273	0.3642500821124429	0.13257805003003428	0.12986395872540799	0.052596355630136316	0.11698503767461688	0.0521193287883186	0.11592403198800127
0.9717886647474951	0.24918199874857816	0.2484105885666145	0.2902926019998225	0.2883191123029453	0.31117337231741954	0.3085982536819989	0.3315158684015132	0.3283643627753431	0.36874319075218814	0.3645665165809203	0.132476844322142	0.1297649937891845	0.052335858083516484	0.11710703861631089	0.051861110718657955	0.11604474042796653
0.9776441803106027	0.24947550859630865	0.24870164502298506	0.29059396469849746	0.28861781297721506	0.31147906228613975	0.30890117044155047	0.3318261477745436	0.3286717459488548	0.3690630078498575	0.36488316537932014	0.13237545655048963	0.129665850454324	0.052076379006891216	0.11722855513630037	0.05160390271695903	0.11616496847801017
0.9835349783005937	0.2497694539878159	0.24899313008762342	0.2908956831710876	0.28891686490832486	0.3117850686568912	0.3092044002468032	0.3321367061002494	0.3289794057887833	0.36938303804109224	0.365200026762152	0.13227388696585132	0.12956652896427423	0.05181791583560269	0.11734958497375914	0.05134770223772733	0.11628471390223893
0.9894612713118381	0.250063834176182	0.2492850430090352	0.291197756322233	0.28921626700654596	0.3120913901569687	0.3095079418356686	0.3324475419309459	0.32928734086292494	0.36970327955081855	0.36551709897880563	0.1321721358220296	0.12946702956544642	0.0515604659993798	0.11747012585863814	0.05109250672984089	0.11640397445551542
0.9954232732196957	0.25035864840745364	0.2495773830287917	0.2915001830502924	0.28951601817594413	0.3123980255077324	0.30981179394018793	0.3327586538133181	0.3295955497335009	0.3700237305987886	0.36583438027353987	0.1320702033758676	0.12936735250722736	0.051304026922458945	0.11759017551160866	0.05083831363672431	0.1165227478835007
1.0014211991882311	0.2506538959206013	0.2498701493814902	0.29180296224731317	0.289816117314351	0.31270497342458337	0.31011595528650954	0.3330700402884012	0.32990403095713955	0.37034438939957026	0.3661518688854744	0.13196808988725797	0.1292674980419895	0.05104859602371192	0.11770973164388465	0.05058512039658325	0.11664103192273956
1.0074552656779823	0.2509495759474771	0.2501633412947132	0.2921060927990014	0.29011656331333446	0.3130122326169392	0.310420424594864	0.33338169989156197	0.3302127830848568	0.3706652541625378	0.36646956304857925	0.13186579561915454	0.12916746642509985	0.050794170716841336	0.11782879195740747	0.05033292444241155	0.11675882430034079
1.013525690453769	0.25124568771277417	0.25045695798898726	0.2924095735846917	0.29041735505816846	0.31331980178820956	0.3107252005795398	0.3336936311524793	0.3305218046620369	0.3709863230918628	0.36678746099166504	0.1317633208375824	0.129067257914932	0.05054074841050138	0.1179473541445688	0.05008172320219373	0.11687612273401271
1.0196326925925556	0.25154223043398377	0.2507509986777419	0.2927134034773167	0.2907184914278031	0.31362767963577104	0.3110302819488586	0.3340058325951247	0.33083109422841345	0.37130759438650324	0.36710556093837343	0.13166066581164831	0.1289668727728765	0.050288326508418635	0.11806541588824615	0.04983151409910036	0.11699292493221947
1.0257764924913542	0.2518392033213542	0.2510454625672689	0.2930175813433768	0.291019971294835	0.3139358648509426	0.3113356674051516	0.33431830273774293	0.33114065031804996	0.37162906624019476	0.3674238611071668	0.13155783081355105	0.1288663112633497	0.05003690240957681	0.11818297486180285	0.04958229455158403	0.11710922859391815
1.0319573118751795	0.2521366055778475	0.25134034885668044	0.293322106042909	0.2913217935254767	0.31424435611896057	0.3116413556447339	0.3346310400928329	0.3314504714593207	0.37195073684144053	0.3677423597113191	0.13145481611859397	0.12876557365380623	0.049786473508333984	0.1183000287289957	0.0493340619735001	0.1172250314085872
1.0381753738050519	0.2524344363990982	0.2516356567378676	0.29362697642945657	0.2916239569795265	0.31455315211895324	0.31194734535788005	0.334944043167127	0.33176055617489075	0.37227260437350107	0.3680610549589047	0.1313516220051921	0.12866466021474798	0.049537037194568256	0.11841657514386128	0.04908681377425239	0.11734033105603459
1.0444309026860459	0.25273269497336975	0.2519313853954585	0.29393219135003795	0.29192646051033766	0.3148622515239159	0.3122536352287987	0.3352573104615722	0.33207090298169656	0.3725946670143845	0.36837994505278915	0.13124824875488553	0.12856357121973527	0.04928859085380566	0.11853261175082253	0.0488405473589566	0.11745512520658963
1.05072412427539	0.2530313804815122	0.25222753400677644	0.2942377496451155	0.2922293029647881	0.3151716530006854	0.3125602239356081	0.3355708404713099	0.3323815103909261	0.3729169229368365	0.3686990281906186	0.13114469665234937	0.12846230694539668	0.04904113186741199	0.11864813618450398	0.04859526012861792	0.11756941152099643
1.057055265690613	0.2533304920969193	0.25252410174179774	0.2945436501485645	0.2925324831832495	0.3154813552099146	0.3128671101503108	0.335884631685656	0.33269237690799947	0.3732393703083305	0.36901830256481005	0.13104096598540388	0.1283608676714403	0.04879465761263191	0.11876314606969629	0.04835094948014884	0.11768318765016517
1.0634245554177415	0.253630028985485	0.2528210877631091	0.29484989168764136	0.2928359999995561	0.31579135680604664	0.31317429253876766	0.33619868258808056	0.33300350103254817	0.3735620072910571	0.36933776636254056	0.13093705704502506	0.12825925368066327	0.04854916546281629	0.11887763902137749	0.048107612806568056	0.11779645123525029
1.0698322233195456	0.25392999030555996	0.253118491225865	0.29515647308295234	0.29313985224097355	0.3161016564372893	0.31348176976067266	0.3365129916561878	0.33331488125839526	0.37388483204191403	0.36965741776573663	0.13083297012535616	0.12815746525896318	0.04830465278752527	0.11899161264470592	0.04786524749719234	0.11790919990784943
1.0762785006438331	0.25423037520790875	0.25341631127774605	0.29546339314842196	0.2934440387281685	0.31641225274558943	0.3137895404695282	0.3368275573616962	0.3336265160735363	0.37420784271249624	0.3699772549510653	0.13072870552371743	0.12805550269534832	0.048061116952670346	0.11910506453481418	0.04762385093774313	0.1180214312895842
1.0827636200317978	0.2545311828356655	0.25371454705891455	0.295770650691261	0.29374855827517626	0.3167231443666063	0.3140976033126183	0.3371423781704174	0.33393840396011765	0.3745310374490853	0.3702972760899224	0.13062426354061682	0.12795336628194776	0.047818555320564116	0.11921799227678065	0.04738342051032163	0.11813314299212152
1.089287815526412	0.2548324123242897	0.2540131977019721	0.29607824451193415	0.29405340968936955	0.3170343299296858	0.31440595693098294	0.33745745254223614	0.3342505433944164	0.37485441439263845	0.3706174793484219	0.13051964447976144	0.12785105631402127	0.0475769652502116	0.11933039344581431	0.047143953593771215	0.11824433261733702
1.0958513225808764	0.255134062801523	0.2543122623319166	0.2963861734041288	0.2943585917714271	0.31734580805783447	0.3147145999593926	0.3377727789310898	0.3345629328468209	0.3751779716787799	0.3709378628873867	0.130414848648067	0.12774857308997223	0.047336344097310246	0.11944226560693494	0.04690544756366677	0.1183549977570948
1.1024543780671139	0.2554361333873442	0.2546117400660986	0.296694436154722	0.29466410331530174	0.31765757736769284	0.3150235310263219	0.33808835578494745	0.3348755707818094	0.3755017074377886	0.37125842486233707	0.13030987635566904	0.12764591691135538	0.047096689214424	0.11955360631507261	0.046667899792488754	0.11846513599321895
1.1090972202843215	0.255738623193925	0.25491163001417694	0.2970030315437481	0.294969943108188	0.31796963646950893	0.3153327487539232	0.3384041815457892	0.33518845565792904	0.3758256197945888	0.37157916342347935	0.1302047279159349	0.1275430880828886	0.046857997951104124	0.11966441311500375	0.04643130764972625	0.11857474489753628
1.115780088967567	0.2560415313255853	0.25521193127807634	0.2973119583443665	0.2952761099304909	0.31828198396711194	0.315642251758001	0.33872025464958533	0.33550158592777646	0.3761497068687389	0.37190007671569747	0.13009940364547157	0.12744008691246417	0.046620267654027714	0.11977468354123744	0.04619566850204038	0.11868382203175543
1.1225032252964444	0.2563448568787484	0.255512642951942	0.29762121532282904	0.29558260255579305	0.3185946184578851	0.3159520386479846	0.3390365735262755	0.3358149600379758	0.3764739667744215	0.37222116287854	0.12999390386413925	0.12733691371115757	0.0463834956670901	0.11988441511805092	0.04596097971331048	0.11879236494734613
1.1292668719037753	0.25664859894189607	0.2558137641220963	0.2979308012384468	0.29588941975082217	0.3189075385327393	0.31626210802690224	0.3393531365997472	0.3361285764291578	0.37679839762043216	0.3725424200462101	0.12988822889505938	0.12723356879323885	0.046147679331561164	0.1199936053594044	0.045727238644865054	0.11890037118573815
1.1360712728843656	0.2569527565955231	0.2561152938669942	0.2982407148435572	0.2961965602754195	0.31922074277608564	0.3165724584913544	0.3396699422878153	0.3364424335359399	0.3771229975101689	0.3728638463475553	0.12978237906462808	0.1271300524761837	0.04591281598624519	0.12010225176894807	0.045494442655527934	0.11900783827800154
1.1429166738038161	0.2572573289120923	0.2564172312571787	0.2985509548834913	0.2965040228825061	0.3195342297658092	0.3168830886314866	0.3399869890022004	0.33675652978690407	0.37744776454162177	0.373185439906056	0.12967635470252473	0.12702636508068402	0.04567890296749866	0.1202103518399511	0.045262589101731976	0.11911476374498164
1.1498033217073829	0.25756231495598836	0.2567195753552357	0.29886152009654005	0.29681180631805065	0.3198479980732409	0.31719399703096296	0.3403042751485075	0.3370708636045756	0.37777269680736164	0.3735071988398143	0.1295701561417233	0.12692250693065626	0.04544593760943272	0.12031790305517376	0.04503167533773933	0.11922114509727066
1.1567314651288954	0.2578677137834731	0.25702232521575064	0.2991724092139215	0.29711990932103705	0.32016204626313094	0.31750518226693947	0.34062179912620477	0.3373854334054033	0.3780977923945299	0.37382912126154433	0.12946378371850273	0.12681847835325527	0.04521391724400203	0.1204249028869313	0.04480169871562012	0.11932697983498741
1.1637013540997225	0.2581735244426383	0.2573254798852611	0.29948362095974645	0.2974283306234298	0.32047637289362074	0.3178166429100357	0.3409395593286017	0.33770023759973555	0.37842304938482657	0.374151205278559	0.12935723777245875	0.1267142796788823	0.044982839201136215	0.1205313487970372	0.04457265658544074	0.11943226544784835
1.1707132401577995	0.25847974597336065	0.2576290384022136	0.2997951540509857	0.2977370689501428	0.3207909765162165	0.3181283775243093	0.34125755414282843	0.33801527459180164	0.378748465854501	0.37447344899276147	0.1292505186465141	0.12660991124119714	0.04475270080887839	0.12063723823677464	0.04434454629541307	0.11953699941520313
1.177767376356704	0.258786377407255	0.2579329997969171	0.30010700719743566	0.29804612301900446	0.3211058556757604	0.31844038466722696	0.3415757819498128	0.33833054277968805	0.3790740398743394	0.3747958505006322	0.12914362668692853	0.12650537337712728	0.04452349939340294	0.12074256864669763	0.04411736519192644	0.1196411792058143
1.1848640172747877	0.25909341776762795	0.2582373630914978	0.30041917910168486	0.2983554915407251	0.32142100891040337	0.3187526628896384	0.3418942411242593	0.338646040555318	0.37939976950965476	0.37511840789321865	0.12903656224330903	0.12640066642687994	0.04429523227927845	0.12084733745680865	0.04389111061977502	0.11974480227802076
1.1920034190243662	0.25940086606943147	0.2585421272998536	0.30073166845907945	0.29866517321886343	0.32173643475157754	0.319065210735748	0.3422129300346271	0.3389617663044295	0.3797256528202753	0.3754411192561237	0.1289293256686225	0.1262957907339511	0.044067896789456995	0.12095154208644487	0.04366577992212228	0.11984786607948195
1.1991858392609598	0.2597087213192159	0.2588472914276075	0.3010444739576896	0.2989751667497922	0.3220521317239679	0.31937802674308746	0.3425318470431085	0.3392777184065533	0.38005168786053406	0.375763982669495	0.12882191731920573	0.12619074664513816	0.043841490245458914	0.12105517994412907	0.04344137044077456	0.11995036804734838
1.2064115371925936	0.26001698251508315	0.2591528544720626	0.30135759427827474	0.29928547082266554	0.32236809834548447	0.3196911094424883	0.34285099050560636	0.3395938952349916	0.38037787267925727	0.3760869962080137	0.12871433755477507	0.1260855345105475	0.043616009967450964	0.1211582484276974	0.04321787951614553	0.12005230560803426
1.2136807735891502	0.26032564864663954	0.25945881542215454	0.3016710280942495	0.29959608411938354	0.32268433312723394	0.3200044573580531	0.34317035877171215	0.33991029515679516	0.38070420531975313	0.3764101579408817	0.12860658673843803	0.12598015468360815	0.0433914532743529	0.12126074492406502	0.04299530448747646	0.12015367617726724
1.2209938107917835	0.2606347186949481	0.25976517325840626	0.30198477407164853	0.2999070053145595	0.3230008345734915	0.3203180690071289	0.34348995018468353	0.3402269165327422	0.3810306838198012	0.3767334659318126	0.12849866523670372	0.12587460752108035	0.043167817483990234	0.12136266680940366	0.04277364269287531	0.12025447716010262
1.2283509127223842	0.2609441916324821	0.26007192695288067	0.3022988308690929	0.30021823307548484	0.3233176011816727	0.32063194290027774	0.34380976308142325	0.34054375771731543	0.3813573062116409	0.37705691823901866	0.12839057341949428	0.1257688933830668	0.042945099913161755	0.12146401144899244	0.04255289146944108	0.12035470595070308
1.2357523448931043	0.2612540664230766	0.2603790754691342	0.3026131971377542	0.3005297660620954	0.32363463144230475	0.3209460775412496	0.344129795792455	0.3408608170586807	0.3816840705219599	0.37738051291520003	0.128282311660154	0.1256630126330232	0.04272329787774609	0.12156477619708994	0.04233304815343075	0.12045435993257314
1.2431983744159416	0.2615643420218807	0.2606866177621701	0.3029278715213202	0.3008416029269368	0.3239519238389979	0.3212604714269536	0.3444500466419025	0.341178092898664	0.38201097477188367	0.3777042480075333	0.1281738803354615	0.12555696563776822	0.0425024086928083	0.12166495839700531	0.04211411008024868	0.12055343647822525
1.2506892700123766	0.2618750173753101	0.2609945527783906	0.3032428526559597	0.30115374231512937	0.3242694768484167	0.3215751230474296	0.34477051394746616	0.34149558357272947	0.3823380169769634	0.3780281215576599	0.1280652798256403	0.1254507527674957	0.042282429672731325	0.12176455538105557	0.0418960745846384	0.12065193294934318
1.2582253020230734	0.26218609142099814	0.26130287945555064	0.303558139170287	0.30146618286433424	0.3245872889402515	0.32189003088581997	0.3450911960204007	0.34181328740995676	0.382665195147165	0.3783521316016746	0.12795651051436868	0.12534437439578344	0.04206335813133677	0.1218635644705941	0.04167893900077857	0.12074984669668254
1.2658067424176331	0.2624975630877488	0.2616115967227099	0.30387372968532755	0.30177892320471833	0.3249053585771897	0.3222051934183409	0.34541209116549315	0.3421312027330188	0.38299250728685813	0.3786762761701145	0.1278475727887913	0.12523783089960422	0.04184519138192755	0.12196198297583294	0.041462700662368235	0.12084717506010634
1.2734338648044117	0.2628094312954869	0.2619207035001857	0.3041896228144816	0.30209196195891935	0.32522368421488645	0.32252060911425423	0.34573319768103894	0.34244932785815924	0.3833199513948043	0.37900055328794685	0.12773846703952868	0.12513112265933718	0.041627926737387355	0.12205980819574336	0.04124735690268366	0.120943915368251
1.2811069444403917	0.2631216949552103	0.26223019869950404	0.30450581716348857	0.30240529774200986	0.32554226430193517	0.32283627643583707	0.34605451385881963	0.34276766109516854	0.383647525464145	0.3793249609745569	0.12762919366068956	0.1250242500587774	0.04141156151032632	0.12215703741821216	0.04103290505473467	0.1210400649388248
1.2888262582411194	0.26343435296894097	0.2625400812233535	0.30482231133039234	0.30271892916146387	0.3258610972798393	0.323152193838355	0.34637603798408056	0.3430862007473633	0.3839752274823916	0.37964949724373825	0.1275197530498806	0.12491721348514709	0.04119609301321603	0.12225366792007719	0.040819342451406726	0.12113562107860787
1.296592084790695	0.263747404229676	0.2628503499655362	0.30513910390550475	0.3030328548171204	0.3261801815829828	0.323468359770032	0.34669776833550725	0.343404945111562	0.384303055431413	0.3799741601036793	0.127410145608217	0.12481001332910556	0.04098151855839305	0.12234969696672238	0.04060666642546451	0.12123058108308982
1.3044047043518285	0.2640608476213384	0.2631610038109196	0.30545619347136965	0.30334707330114813	0.3264995156386001	0.32378477267202166	0.34701970318520237	0.34372389247806245	0.38463100728742394	0.38029894755695254	0.1273003717403338	0.12470264998476038	0.040767835458204615	0.12244512181233347	0.04039487430968691	0.12132494223666868
1.312264398875954	0.2643746820187282	0.26347204163538857	0.30577357860272736	0.30366158319801023	0.3268190978667473	0.3241014309783779	0.3473418407986628	0.3440430411306191	0.384959081020974	0.3806238576005025	0.12719043185439527	0.12459512384967808	0.04055504102509744	0.12253993969984123	0.04018396343693453	0.12141870181246617
1.320171452013404	0.2646889062874727	0.26378346230579613	0.30609125786647806	0.30397638308442826	0.3271389266802726	0.3244183331160255	0.3476641794347568	0.3443623893464192	0.385287274596936	0.38094888822563394	0.12708032636210792	0.12448743532489343	0.0403431325717456	0.1226341478607722	0.03997393114031311	0.12151185707244849
1.3281261491236485	0.2650035192839772	0.264095264679916	0.30640922982164603	0.30429147152934716	0.3274590004847864	0.3247354775047315	0.34798671734570014	0.34468193539606085	0.38561558597449413	0.38127403741800076	0.1269700556787285	0.12437958481492122	0.04013210741109319	0.12272774351527715	0.039764774753237475	0.1216044052673837
1.3361287772855897	0.26531851985537497	0.2644074476063927	0.3067274930193427	0.3046068470938987	0.32777931767863155	0.3250528625570751	0.3483094527770332	0.34500167754352895	0.3859440131071326	0.38159930315759344	0.12685962022307687	0.12427157272776657	0.039921962856467985	0.12282072387210974	0.039556491609488376	0.12169634363666404
1.3441796253079266	0.2656339068394779	0.2647200099246931	0.3070460460027308	0.3049225083313657	0.3280998766528538	0.32537048667841856	0.3486323839675976	0.3453216140461724	0.3862725539426241	0.3819246834187278	0.12674902041754582	0.12416339947493563	0.03971269622170226	0.12291308612859098	0.03934907904332263	0.12178766940836283
1.352278983739575	0.2659496790647259	0.26503295046505737	0.30736488730698724	0.3052384537871463	0.3284206757911717	0.32568834826687737	0.3489555091495124	0.3456417431546805	0.38660120642301793	0.38225017617003293	0.12663825668811063	0.12405506547144478	0.0395043048211825	0.12300482747049557	0.0391425343895655	0.12187837979912075
1.3604271448801535	0.2662658353501369	0.26534626804844924	0.30768401545926655	0.3055546819987169	0.32874171346994635	0.32600644571329	0.349278826548151	0.3459620631130595	0.3869299684846283	0.382575779374439	0.12652732946434275	0.12394657113583371	0.0392967859699489	0.12309594507212296	0.038936854983738556	0.12196847201431638
1.3686244027905345	0.26658237450525735	0.26565996148650756	0.30800342897866473	0.30587119149559716	0.329062988058152	0.3263247774011899	0.3496023343821173	0.3462825721586097	0.3872588380580233	0.3829014909891665	0.12641623917941575	0.12383791689017229	0.03909013698383035	0.12318643609626889	0.038732038162127225	0.12205794324787433
1.3768710533034536	0.2668992953301102	0.2659740295814956	0.30832312637618114	0.3061879807993123	0.32938449791734514	0.3266433417067735	0.3499260308632223	0.34660326852190154	0.38758781306801265	0.3832273089657133	0.12630498627012163	0.12372910316007568	0.03888435517945865	0.12327629769402648	0.03852808126179852	0.12214679068213741
1.3851673940341884	0.2672165966151457	0.2662884711262522	0.30864310615468254	0.3065050484233575	0.32970624140163457	0.3269621369988716	0.35024991419646023	0.346924150426752	0.3879168914336358	0.38355323124984314	0.12619357117687677	0.12362013037471058	0.038679437874392875	0.12336552700497094	0.0383249816207929	0.12223501148806548
1.3935137243912972	0.26753427714118977	0.26660328490414154	0.30896336680886516	0.30682239287316077	0.33002821685765105	0.3272811616389188	0.35057398257998446	0.3472452160902011	0.3882460710681508	0.38387925578157395	0.12608199434373496	0.12351099896680832	0.038475382387233026	0.12345412115693932	0.038122736578142025	0.12232260282502239
1.4019103455874267	0.26785233567939376	0.2669184696890034	0.30928390682521806	0.30714001264604623	0.3303504226245165	0.32760041398092354	0.3508982342050844	0.3475664637224879	0.3885753498790222	0.38420538049516556	0.12597025621839786	0.12340170937267414	0.03827218603763072	0.12354207726612998	0.0379213434739718	0.12240956184079721
1.410357560650181	0.2681707709911829	0.26723402424510273	0.3096047246819856	0.3074579062311977	0.3306728570338142	0.32791989237143776	0.3512226672561612	0.3478878915270274	0.3889047257679097	0.3845316033191079	0.12585835725222472	0.12329226203219885	0.03806984614650233	0.12362939243709548	0.037720799649616055	0.12249588567168956
1.4188556744330574	0.2684895818282055	0.2675499473270797	0.3099258188491298	0.30777607210962127	0.3309955184095576	0.328239595149527	0.3515472799107036	0.3482094977003862	0.38923419663065595	0.3848579221761094	0.1257462979002437	0.12318265738886794	0.037868360035940185	0.123716063762501	0.03752110244766271	0.12258157144231063
1.4274049936264492	0.26880876693228084	0.26786623767989914	0.3102471877882928	0.30809450875410854	0.3313184050681594	0.3285595206467395	0.351872070339264	0.34853128043225834	0.3895637603572745	0.38518433498308424	0.12563407862116216	0.12307289588977272	0.037667725029450594	0.1238020883233304	0.03732224921201066	0.12266661626551212
1.4360058267687137	0.2691283250353491	0.26818289403879997	0.31056882995275975	0.30841321462919935	0.33164151531840186	0.3288796671870758	0.35219703670543495	0.3488532379054421	0.38989341483193934	0.3855108396511409	0.1255216998773777	0.12296297798562095	0.03746793845193963	0.123887463188737	0.037124237288018946	0.12275101724257809
1.4446584842573071	0.2694482548594182	0.2684999151292446	0.3108907437874202	0.30873218819114445	0.33196484746140453	0.3292000330869586	0.3525221771658242	0.3491753682958155	0.3902231579329715	0.38583743408557036	0.1254091621349884	0.12285290413074762	0.03726899762981972	0.12397218541595834	0.036927064022545864	0.12283477146306865
1.453363278359986	0.2697685551165134	0.26881729966686807	0.31121292772873094	0.30905142788786866	0.33228839979059444	0.3295206166552018	0.3528474898700311	0.3494976697723126	0.39055298753282836	0.38616411618583363	0.12529646586380372	0.12274267478312413	0.03707089989113044	0.12405625205048665	0.03673072676406264	0.12291787600475601
1.4621205232260774	0.2700892245086243	0.2691350463574272	0.31153538020467764	0.30937093215893274	0.3326121705916745	0.3298414161929802	0.35317297296062206	0.34982014049689897	0.39088290149809146	0.38649088384554997	0.12518361153735436	0.12263229040437003	0.036873642565545595	0.12413966012585576	0.036535222862639216	0.1230003279336529
1.470930534897817	0.2704102617276537	0.26945315389674934	0.3118580996347371	0.3096906994354963	0.3329361581425928	0.33016242999379797	0.35349862457310643	0.3501427786245476	0.3912128976894546	0.3868177349524849	0.1250705996329037	0.12252175145976237	0.03667722298450116	0.12422240666362683	0.03634054967014322	0.12308212430392018
1.4797936313217521	0.2707316654553648	0.26977162097068136	0.3121810844298387	0.3100107281402799	0.3332603607135109	0.3304836563434586	0.353824442835912	0.3504655823032152	0.3915429739617121	0.3871446673885381	0.1249574306314583	0.12241105841824786	0.03648163848125563	0.12430448867343813	0.03614670454024349	0.12316326215793083
1.48871013236022	0.27105343436332946	0.2700904462550378	0.31250433299232666	0.31033101668752755	0.3335847765667731	0.3308050935200335	0.3541504258703607	0.3507885496738171	0.3918731281637471	0.38747167902973106	0.12484410501777748	0.12230021175245134	0.03628688639096822	0.12438590315294817	0.035953684828491816	0.12324373852617754
1.4976803598028874	0.27137556711287525	0.2704096284155504	0.3128278437159212	0.31065156348296874	0.33390940395687485	0.3311267397938314	0.354476571790644	0.3511116788702037	0.39220335813851925	0.3877987677461958	0.12473062328038487	0.12218921193868718	0.03609296405076989	0.12446664708778599	0.03576148789242595	0.12332355042728693
1.5067046373783677	0.27169806235503335	0.2707291661078153	0.3131516149856803	0.31097236692378055	0.33423424113043154	0.33144859342736677	0.3548028787037985	0.35143496801913554	0.3925336617230537	0.38812593140216217	0.12461698591157883	0.12207805945696949	0.0358998687998664	0.12454671745155821	0.03557011109159802	0.12340269486787037
1.5157832907659001	0.2720209187304856	0.27104905797724216	0.31347564517796145	0.3112934253985497	0.334559286326147	0.33177065267532896	0.35512934470968166	0.3517584152402591	0.3928640367484286	0.38845316785594597	0.1245031934074425	0.1219667547910226	0.03570759797955958	0.12462611120578515	0.035379551787698915	0.12348116884270866
1.5249166476071065	0.2723441348695119	0.2713693026590019	0.31379993266038253	0.3116147372872344	0.33488453777478183	0.33209291578455136	0.35545596790094663	0.3520820186460824	0.39319448103976345	0.3887804749599368	0.12438924626785493	0.12185529842829164	0.03551614893333266	0.12470482529980131	0.035189807344575996	0.12355896933445365
1.5341050375178134	0.27266770939193685	0.2716898987779748	0.31412447579178326	0.31193630096112573	0.3352099936991215	0.33241538099397877	0.35578274636301765	0.35240577634194986	0.39352499241620686	0.3891078505605859	0.12427514499650064	0.12174369085995204	0.035325519006956796	0.12478285667094724	0.035000875128353925	0.12363609331389824
1.5433487920999491	0.2729916409070774	0.2720108449486984	0.3144492729221868	0.31225811478281046	0.33553565231394583	0.33273804653463823	0.35610967817406636	0.35272968642601904	0.39385556869092564	0.38943529249839487	0.12416089010088201	0.12163193258092132	0.03513570554857637	0.12486020224440608	0.03481275250750926	0.12371253773984847
1.5526482449535108	0.2733159280136891	0.2723321397753156	0.31477432239276015	0.31258017710613173	0.33586151182599594	0.33306091062960574	0.35643676140498526	0.35305374698923475	0.394186207671092	0.38976279860790286	0.12404648209232648	0.12152002408986788	0.03494670590867344	0.1249368589330544	0.03462543685283137	0.12378829955873982
1.5620037316886017	0.2736405692999128	0.27265378185152106	0.31509962253577584	0.31290248627615	0.336187570433943	0.33338397149397486	0.3567639941193646	0.3533779561153043	0.39451690715787224	0.39009036671767344	0.12393192148600074	0.12140796588922328	0.034758517440231174	0.12501282363761845	0.034438925537624954	0.12386337570520567
1.5714155899375468	0.27396556334322153	0.2729757697605106	0.31542517167457207	0.31322504062910667	0.3365138263283562	0.3337072273348265	0.3570913743734664	0.3537023118806741	0.3948476649464144	0.3904179946502852	0.12381720880091913	0.12129575848518971	0.03457113749880847	0.12508809324668846	0.034253215937777526	0.1239377631018641
1.580884159367074	0.2742909087103669	0.2732981020749272	0.31575096812351483	0.3135478384923834	0.33684027769167146	0.3340306763511965	0.3574189002162004	0.354026812354504	0.39517847882583723	0.39074568022231765	0.12370234455995345	0.12118340238775388	0.034384563442536376	0.12516266463649117	0.03406830543167416	0.12401145865889163
1.5904097816905756	0.2746166039573251	0.27362077735680884	0.316077010187957	0.31387087818446413	0.33716692269815823	0.33435431673404314	0.3577465696890983	0.3543514555986421	0.3955093465792174	0.3910734212443394	0.12358732928984595	0.12107089811069383	0.03419879263221759	0.12523653467091833	0.03388419140039289	0.1240844592743855
1.5999928006804371	0.2749426476292436	0.2739437941575352	0.31640329616420043	0.31419415801489614	0.3374937595138884	0.3346781466662167	0.35807438082628945	0.3546762396676005	0.39584026598357824	0.39140121552089635	0.12347216352121673	0.12095824617159177	0.03401382243144724	0.12530970020181087	0.033700871227789975	0.12415676183448454
1.6096335621804478	0.27526903826038684	0.2742671510177757	0.31672982433945596	0.31451767628425187	0.3378207862967039	0.33500216432242724	0.3584023316544757	0.3550011626085307	0.396171234809878	0.39172906085049986	0.12335684778857657	0.1208454470918432	0.0338296502065738	0.12538215806839048	0.03351834230045725	0.1242283632128931
1.6193324141182788	0.2755957743740824	0.27459084646743515	0.31705659299180383	0.31484143128408865	0.33814800119618427	0.33532636786921227	0.358730420192906	0.35532622246119777	0.39650225082299717	0.39205695502561444	0.12324138263033578	0.12073250139666754	0.033646273326827014	0.12545390509764331	0.03333660200784294	0.12429926027108706
1.6290897065180392	0.2759228544826668	0.27491487902560147	0.3173836003901541	0.31516542129691066	0.3384754023536145	0.33565075546490497	0.35905864445335156	0.3556514172579559	0.39683331178172776	0.392384895832645	0.12312576858881576	0.12061940961511818	0.03346368916440312	0.1255249381042347	0.033155647742351135	0.12436944985847731
1.6389057915129117	0.27625027708743155	0.2752392472004924	0.3177108447942077	0.3154896445961298	0.3388029879019532	0.3359753252596031	0.35938700244008087	0.35597674502372373	0.39716441543876096	0.3927128810519266	0.12301000621025786	0.12050617228009267	0.03328189509444002	0.12559525389035286	0.03297547689932401	0.12443892881204022
1.6487810233578566	0.27657804067856806	0.2755639494894015	0.3180383244544154	0.3158140994460258	0.339130755965799	0.3363000753951352	0.35971549214983395	0.3563022037759583	0.3974955595406747	0.39304090845771	0.12289409604483549	0.12039278992834322	0.033100888495173564	0.12566484924577992	0.03279608687714486	0.12450769395634609
1.6587157584424002	0.27690614373511435	0.27588898437864523	0.3183660376119395	0.3161387841017075	0.3394587046613599	0.33662500400503004	0.3600441115717982	0.356627791524631	0.3978267418279234	0.3933689758181515	0.12277803864666335	0.12027926310048699	0.03292066674793759	0.12573372094790614	0.03261747507733048	0.1245757421040139
1.6687103553034934	0.27723458472489904	0.276214350343509	0.3186939824986126	0.3164636968090733	0.33978683209641886	0.33695010921448393	0.36037285868758173	0.3569535062722018	0.398157960034824	0.39369708089530026	0.12266183457380783	0.12016559234101593	0.03274122723723494	0.12580186576154517	0.03243963890452761	0.12464307005500075
1.6787651746384535	0.2775633621044882	0.2765400458481939	0.3190221573368987	0.31678883580477224	0.3401151363703029	0.33727538914032834	0.36070173147118945	0.35727934601359457	0.39848921188954667	0.39402522144508617	0.12254548438829783	0.12005177819830684	0.03256256735084406	0.1258692804392041	0.03226257576660174	0.12470967459697135
1.6888805793179813	0.27789247431912917	0.2768660693457623	0.31935056033985265	0.31711419931616336	0.3404436155738495	0.33760084189099754	0.3610307278889969	0.3576053087361713	0.3988204951141009	0.39435339521730767	0.12242898865613462	0.11993782122463267	0.032384684479765724	0.12593596172068544	0.0320862830746691	0.12477555250521277
1.6990569343992543	0.2782219198026966	0.2771924192780841	0.31967918971107995	0.3174397855612772	0.3407722677893741	0.33792646556649647	0.36135984589972503	0.3579313924197071	0.3991518074243248	0.3946815999556198	0.12231234794730196	0.11982372197617071	0.03220757601841484	0.12600190633339992	0.03191075824323164	0.1248407005427481
1.7092946071391046	0.2785516969776373	0.2775190940757833	0.32000804364469715	0.31776559274877614	0.34110109109063785	0.33825225825836885	0.36168908345441536	0.3582575950363657	0.3994831465298733	0.39500983339752327	0.12219556283577723	0.11970948101301465	0.0320312393645672	0.12606711099213896	0.03173599869010957	0.12490511545991012
1.7195939670072704	0.27888180425491477	0.2778460921581826	0.3203371203252906	0.3180916190779132	0.341430083542814	0.33857821804966304	0.36201843849640347	0.3585839145506723	0.39981451013420566	0.39533809327435004	0.12207863389954093	0.11959509889918438	0.031855671919480244	0.12613157239918849	0.031562001836604736	0.12496879399476768
1.7299553856997325	0.2792122400339543	0.27817341193325096	0.3206664179278775	0.3184178627384947	0.3417592432024563	0.33890434301490197	0.3623479089612949	0.35891034891949036	0.40014589593457506	0.395666377311254	0.12196156172058675	0.11948057620263415	0.03168087108794637	0.12619528724422935	0.03138876510753974	0.12503173287298353
1.7403792371521247	0.2795430027025879	0.2785010517975475	0.3209959346178644	0.31874432191083846	0.34208856811746496	0.3392306312200487	0.3626774927769387	0.35923689609199516	0.4004773016220155	0.39599468322719733	0.12184434688493266	0.11936591349526567	0.03150683427826806	0.12625825220426634	0.03121628593121173	0.12509392880755854
1.7508658975532332	0.27987409063699836	0.27882901013616834	0.3213256685510071	0.31907099476573436	0.3424180563270542	0.33955708072247454	0.363007187863402	0.3595635540096481	0.4008087248813306	0.396323008734939	0.12172698998262996	0.11925111135293621	0.0313335589024355	0.1263204639437987	0.031044561739573595	0.12515537849910174
1.76141574535857	0.28020550220166435	0.2791572853226915	0.3216556178733705	0.3193978794644052	0.34274770586171965	0.33988368957092646	0.36333699213294535	0.3598903206061723	0.4011401633910828	0.396651351541023	0.12160949160777478	0.11913617035546872	0.031161042376087522	0.12638191911462116	0.030873589968209103	0.12521607863567397
1.7720291613040315	0.2805372357493045	0.2794858757191224	0.3219857807212876	0.3197249741584651	0.34307751474320486	0.3402104558054941	0.3636669034899959	0.36021719380752604	0.4014716148235801	0.39697970934576576	0.12149185235851685	0.11902109108666319	0.030989282118564887	0.12644261435582393	0.030703368056419933	0.1252760258928447
1.7827065284196406	0.28086928962082175	0.2798147796758394	0.3223161552213187	0.3200522769898812	0.3434074809844682	0.34053737745757756	0.36399691983112276	0.3605441715318783	0.4018030768448654	0.3973080798432454	0.12137407283707145	0.11890587413430516	0.030818275553032848	0.12650254629394908	0.030533893447255878	0.1253352169335642
1.7934482320433673	0.2812016621452478	0.2801439955315387	0.32264673949021155	0.3203797860909321	0.34373760258965047	0.3408644525498539	0.3643270390450112	0.3608712516895824	0.402134547114705	0.3976364607212884	0.1212561536497275	0.1187905200901761	0.030648020106466944	0.12656171154276308	0.03036516358756458	0.12539364840823453
1.8042546598350382	0.28153435163968715	0.2804735216131796	0.3229775316348597	0.32070749958416805	0.3440678775540409	0.34119167909624515	0.3646572590124367	0.36119843218315134	0.4024660232865761	0.3979648496614589	0.12113809540685924	0.11867502955006529	0.03047851320969741	0.12662010670329948	0.03019717592805371	0.12545131695469536
1.8151262017903238	0.2818673564092612	0.2808033562359298	0.3233085297522621	0.321035415582371	0.34439830386404446	0.34151905510188457	0.36498757760623957	0.3615257109072314	0.4027975030076562	0.3982932443390461	0.12101989872293563	0.11855940311377663	0.03030975229751398	0.1266777283639442	0.03002992792334247	0.12550821919819555
1.8260632502548164	0.2822006747470523	0.2811334977031101	0.3236397319294823	0.32136353218851405	0.34472887949714864	0.3418465785630848	0.36531799269129933	0.36185308574857744	0.4031289839188109	0.3986216424230529	0.12090156421653021	0.11844364138514085	0.030141734808657006	0.1267345731002507	0.02986341703198825	0.1255643517513363
1.8370661999381863	0.2825343049340473	0.2814639443061391	0.3239711362436071	0.32169184749572066	0.3450596024218899	0.34217424746730374	0.3656485021245085	0.36218055458602627	0.4034604636545822	0.3989500415761836	0.12078309251033162	0.11832774497202476	0.02997445818590272	0.12679063747513908	0.029697640716538132	0.1256197112140569
1.848135447928429	0.2828682452390821	0.28179469432447846	0.3243027407617063	0.32202035958722497	0.3453904705978207	0.3425020597931126	0.365979103754748	0.3625081152904723	0.40379193984317785	0.3992784394548324	0.12066448423115439	0.11821171448634155	0.02980791987609166	0.1268459180386543	0.029532596443605286	0.1256742941737201
1.8592713937061955	0.28320249391878455	0.2821257460255775	0.3246345435407906	0.32234906653633055	0.3457214819754761	0.34283001351016223	0.36630979542286	0.3628357657248408	0.40412341010645864	0.39960683370907146	0.12054574000994736	0.11809555054406025	0.029642117330171303	0.12690041132809426	0.02936828168385297	0.12572809720492728
1.8704744391592067	0.2835370492175187	0.2824570976648172	0.32496654262777164	0.3226779664063702	0.34605263449634005	0.34315810657915014	0.36664057496162333	0.36316350374406253	0.40445487205992775	0.39993522198263914	0.12042686048180469	0.11797925376521524	0.02947704800326889	0.1269541138680097	0.02920469391212066	0.1257811168697316
1.8817449885967616	0.2838719093673284	0.282788747485456	0.3252987360594203	0.32300705725066553	0.3463839260928128	0.34348633695178804	0.3669714401957271	0.36349132719504895	0.4047863233127193	0.40026360191292853	0.12030784628597545	0.11786282477391763	0.02931270935469321	0.1270070221700479	0.02904183060741161	0.1258333497174675
1.8930834487643238	0.28420707258788036	0.28312069371857324	0.32563112186232535	0.32333633711248577	0.3467153546881763	0.3438147025707678	0.3673023889417451	0.3638192339166653	0.4051177614675862	0.4005919711309752	0.12018869806587436	0.11774626419836395	0.029149098848007426	0.1270591327331232	0.02887968925291773	0.1258847922846087
1.9044902288582053	0.2845425370864081	0.2834529345830139	0.32596369805285264	0.32366580402500755	0.347046918196562	0.34414320136972876	0.36763341900811003	0.36414722173970554	0.4054491841208896	0.40092032726144583	0.12006941646909051	0.11762957267084567	0.028986213951066375	0.1271104420432323	0.02871826733613858	0.12593544109512322
1.9159657405403292	0.2848783010576545	0.28378546828533313	0.32629646263710316	0.32399545601127394	0.34737861452291596	0.34447183127322484	0.36796452819508724	0.3644752884868667	0.40578058886258656	0.4012486679226267	0.11995000214739848	0.11751275082776036	0.028824052136052103	0.1271609465735679	0.028557562348867194	0.12598529266020364
1.9275103979530908	0.2852143626838166	0.28411829301974045	0.32662941361087267	0.32432529108415364	0.3477104415629667	0.3448005901966908	0.36829571429474994	0.364803431972723	0.4061119732762198	0.4015769907264116	0.1198304557567678	0.11739579930962041	0.02866261087953248	0.12721064278446192	0.028397571787209586	0.12603434347816744
1.9391246177343011	0.2855507201344871	0.2844514069680436	0.3269625489596094	0.32465530724629993	0.3480423972031906	0.3451294760464089	0.3686269750909522	0.36513165000369985	0.4064433349389051	0.4019052932782902	0.11971077795737253	0.11727871876106329	0.028501887662493175	0.12725952712341382	0.02823829315170201	0.1260825900347271
1.9508088190322228	0.2858873715665989	0.28478480829959324	0.3272958666583733	0.32498550249011043	0.34837447932077903	0.3454584867194764	0.36895830835930404	0.3654599403780486	0.40677467142132123	0.402233573177337	0.11959096941360184	0.11716150983086056	0.028341879970362527	0.127307596024977	0.028079723947305624	0.12613002880284796
1.9625634235206988	0.286224315124367	0.28511849517122667	0.327629364671794	0.3253158747976855	0.3487066857836041	0.34578762010377156	0.3692897118671448	0.3657883008858206	0.40710598028769795	0.4025618280161995	0.11947103079406936	0.11704417317192924	0.028182585293073714	0.127354845910844	0.027921861683424254	0.12617665624266294
1.9743888554143678	0.286561548939233	0.285452465727212	0.32796304095402984	0.3256464221407875	0.3490390144501856	0.34611687407792047	0.36962118337351774	0.3661167293088415	0.4074372590958045	0.4028900553810862	0.11935096277162247	0.11692670944134037	0.028024001125089626	0.1274012731898182	0.027764703873971897	0.12622246880144417
1.9862855414839768	0.2868990711298063	0.2857867180991919	0.32829689344872576	0.3259771424807997	0.3493714631696568	0.3464462465112637	0.3699527206291441	0.3664452234206848	0.40776850539693926	0.40321825285175555	0.11923076602335439	0.11680911930032825	0.027866124965445493	0.1274468742577568	0.027608248037413574	0.12626746291378765
1.9982539110717792	0.2872368798018086	0.28612125040612796	0.32863092008897243	0.32630803376868556	0.3497040297817312	0.346775735263823	0.370284321376397	0.36677378098664726	0.4080997167359179	0.4035464180015043	0.11911044123061051	0.11669140341430125	0.0277089543177933	0.1274916454976136	0.027452491696800863	0.12631163500148546
2.010294396107033	0.28757497304801566	0.2864560607542435	0.3289651187972637	0.32663909394494695	0.3500367121166683	0.34710533818626776	0.3706159833492758	0.36710239976372205	0.4084308906510622	0.40387454839715625	0.11898998907900195	0.11657356245285173	0.027552486690437306	0.12753558327943892	0.027297432379800313	0.12635498147349722
2.0224074311215867	0.287913348948201	0.28679114723696886	0.32929948748545623	0.3269703209395839	0.3503695079952408	0.3474350531198819	0.37094770427338053	0.36743107750057363	0.40876202467418965	0.40420264159905034	0.11886941025841216	0.11645559708976407	0.02739671959636425	0.12757868396036542	0.027143067618725425	0.12639749872593598
2.0345934532655616	0.2882520055690776	0.28712650793488387	0.3296340240547262	0.32730171267205277	0.35070241522869955	0.3477648778965298	0.3712794818658849	0.36775981193751145	0.4090931163306011	0.40453069516102996	0.1187487054630089	0.11633750800302538	0.027241650553262886	0.127620943884466	0.02698939495058994	0.12643918314219604
2.0468529023231294	0.28859094096424165	0.28746214091566186	0.329968726395529	0.3276332670512253	0.3510354316187409	0.3480948103386239	0.3716113138355114	0.36808860080646466	0.409424163139071	0.4048587066304308	0.1186278753912521	0.11621929587483572	0.027087277083616357	0.12766235938303794	0.02683641191712738	0.12648003109268302
2.059186220728381	0.28893015317411436	0.28779804423401356	0.33030359238755663	0.3279649819753474	0.3513685549574723	0.3484248482590896	0.37194319788250507	0.3684174418309558	0.4097551626118357	0.40518667354807014	0.11850692074590528	0.11610096139161655	0.026933596714652452	0.12770292677424777	0.02668411606482657	0.126520038935098
2.0715938535812968	0.2892696402258848	0.28813421593163074	0.33063861989969623	0.32829685533199787	0.3517017830273785	0.3487549894613336	0.37227513169860754	0.3687463327260753	0.4100861122545823	0.4055145934482353	0.11838584223404432	0.11598250524402053	0.026780606978469734	0.12774264236340116	0.026532504944981383	0.1265592030142102
2.084076248663807	0.2896094001334529	0.28847065403712857	0.3309738067899882	0.3286288849980469	0.3520351136012881	0.34908523173920863	0.3726071129670313	0.36907527119845546	0.4104170095664384	0.405842463858672	0.11826464056706743	0.11586392812694205	0.026628305411993125	0.1277815024428577	0.026381576113699623	0.12659751966195643
2.0966338564559543	0.28994943089737113	0.288807356565991	0.33130915090558455	0.3289610688396152	0.3523685444423393	0.3494155728769815	0.37293913936243367	0.3694042549462448	0.4107478520399604	0.40617028230057384	0.11814331646070454	0.11574523073952522	0.026476689557050292	0.12781950329193137	0.026231327131965188	0.12663498519755478
2.109267130152151	0.29028973050478774	0.28914432152051267	0.3316446500827066	0.3292934047120325	0.3527020733039464	0.34974601064929856	0.3732712085508908	0.36973328165908254	0.41107863716112336	0.4064980462885711	0.11802187063502707	0.11562641378517505	0.026325756960398294	0.12785664117701856	0.026081755565639853	0.12667159592712096
2.1219765256775314	0.29063029692938847	0.2894815468897429	0.3319803021466036	0.32962589045979573	0.3530356979297655	0.3500765428211522	0.373603318189872	0.37006234901807195	0.41140936240930936	0.40682575333071846	0.1179003038144575	0.11550747797156598	0.02617550517372713	0.1278929123514132	0.025932858985493468	0.12670734814405193
2.1347625017044103	0.2909711281313393	0.2898190306494288	0.33231610491151015	0.3299585239165283	0.353369416053661	0.35040716714784753	0.37393546592821364	0.3703914546957551	0.41174002525729736	0.40715340092848523	0.11777861672777978	0.11538842401065066	0.02602593175374146	0.12792831305559105	0.025784634967271458	0.126742238128827
2.147625519668832	0.29131222205722884	0.2901567707619589	0.332652056180605	0.3302913029049382	0.35370322539967175	0.35073788137496875	0.3742676494060932	0.37072059635608706	0.41207062317125226	0.4074809865767433	0.1176568101081467	0.1152692526186714	0.02587703426215704	0.12796283951698229	0.02563708109172147	0.12677626214917836
2.160566043787228	0.2916535766400105	0.29049476517630635	0.33298815374596885	0.3306242252367771	0.35403712368197665	0.35106868323834595	0.37459986625500413	0.3710497716544106	0.4124011536107141	0.4078085077637571	0.11753488469309258	0.11514996451616845	0.025728810265713165	0.12799648794990048	0.025490194944572053	0.12680941645983523
2.1735845410731627	0.2919951897989446	0.2908330118279717	0.3333243953885421	0.3309572887127982	0.3543711086048613	0.35139957046402065	0.37493211409772875	0.371378978237429	0.4127316140285875	0.4081359619711715	0.11741284122453963	0.1150305604279886	0.02558125733625083	0.1280292545557984	0.0253439741165824	0.12684169730253814
2.1866814813541975	0.2923370594395407	0.2911715086389266	0.3336607788780828	0.3312904911227152	0.35470517786268385	0.3517305407682125	0.3752643905483132	0.37170821374318136	0.4130620018711306	0.40846334667400125	0.11729068044880997	0.11491104108329653	0.02543437305070917	0.1280611355231116	0.02519841620362584	0.12687310090640835
2.199857337288837	0.29267918345349986	0.291510253517557	0.3339973019731253	0.331623830245161	0.3550393291398411	0.3520615918572865	0.3755966932120414	0.3720374758010169	0.4133923145779453	0.4087906593406207	0.1171684031166337	0.11479140721558231	0.025288154991159217	0.128092127027287	0.02505351880665252	0.12690362348756423
2.213112584383593	0.29302155971865695	0.2918492443586057	0.3343339624209377	0.3319573038476456	0.35537356011073457	0.352392721427718	0.37592901968540954	0.3723667620315685	0.41372254958196597	0.4091178974327515	0.11704600998315909	0.11467165956267228	0.025142600744830546	0.12812222523072592	0.024909279531726725	0.12693326124916382
2.2264477010101436	0.2933641860989224	0.2921884790431165	0.33467075795747975	0.3322909096865153	0.3557078684397367	0.3527239271660604	0.37626136755609946	0.37269607004672767	0.41405270430944924	0.4094450584054538	0.11692350180796157	0.11455179886673761	0.024997707904146793	0.12815142628282672	0.024765695990096148	0.1269620103815896
2.2398631684225956	0.2937070604442245	0.29252795543837595	0.3350076863073613	0.33262464550691034	0.3560422517811567	0.3530552067489103	0.3765937344029536	0.37302539744961777	0.4143827761799639	0.40977213970711285	0.11680087935505302	0.11443182587430323	0.02485347406674343	0.12817972631999908	0.02462276579816347	0.1269898670622922
2.2533594707748548	0.29405018059045146	0.29286767139785763	0.33534474518379936	0.33295850904272434	0.356376707779207	0.3533865578428752	0.3769261177959484	0.37335474183457	0.4147127626063792	0.41009913877943116	0.11667814339289193	0.11431174133625899	0.024709896835497958	0.12820712146570656	0.024480486577557414	0.12701682745583298
2.2669370951380965	0.2943935443593937	0.29320762476116435	0.3356819322885772	0.3332924980165618	0.3567112340679689	0.3537179781045386	0.37725851529616966	0.37368410078709546	0.4150426609948565	0.4104260530574148	0.11655529469439235	0.11419154600786574	0.02456697381855477	0.12823360783032456	0.02433885595512386	0.12704288771391248
2.2805965315183476	0.29473714955868546	0.29354781335397195	0.3360192453120012	0.3336266101396975	0.35704582827135894	0.35404946518042757	0.3775909244557856	0.3740134718838618	0.4153724687448371	0.4107528799693655	0.11643233403693334	0.11407124064876835	0.024424702629350037	0.1282591815113392	0.02419787156296671	0.127068043975342
2.294338272874165	0.29508099398174725	0.2938882349879713	0.3363566819328595	0.33396084311203383	0.3573804880030951	0.35438101670697786	0.3779233428180217	0.37434285269266526	0.4157021832490329	0.4110796169368679	0.11630926220236795	0.11395082602300208	0.024283080886631225	0.1282838385931342	0.024057531038469193	0.12709229236602937
2.308162815134429	0.29542507540772744	0.2942288874608123	0.3366942398183794	0.33429519462206037	0.35771521086666225	0.35471263031050165	0.37825576791713483	0.3746722407724071	0.41603180189341615	0.4114062613747805	0.11618607997703345	0.11383030289900366	0.024142106214499748	0.1283075751471614	0.023917832024336505	0.12711562899903583
2.3220706572162446	0.29576939160144494	0.2945697685560464	0.3370319166241861	0.33462966234681174	0.35804999445527946	0.3550443036071529	0.3785881972783877	0.37500163367306616	0.4163613220572094	0.4117328106912241	0.11606278815175915	0.11370967204961817	0.024001776242405626	0.12833038723188395	0.023778772168578044	0.12713804997451916
2.336062301042938	0.2961139403133301	0.2949108760430691	0.3373697099942591	0.3349642439518257	0.3583848363518647	0.3553760342028942	0.37892062841802276	0.37533102893567466	0.41669074111287424	0.4120592622875716	0.11593938752187803	0.11358893425211222	0.02386208860519723	0.12835227089270518	0.02364034912456603	0.12715955137973367
2.3501382515621807	0.29645871927936795	0.29525220767706367	0.3377076175608918	0.3352989370911022	0.358719734129002	0.35570781969346316	0.3792530588432368	0.3756604240922911	0.417020056426103	0.41238561355843784	0.11581587888723323	0.11346809028817827	0.023723040943117724	0.1283732221621392	0.02350256055104616	0.12718012928918654
2.3642990167642037	0.296803726221039	0.2955937611989441	0.3380456369446484	0.33563373940706187	0.359054685348907	0.356039657664339	0.37958548605215525	0.3759898166659767	0.4173492653558073	0.41271186189166925	0.11569226305218942	0.11334714094394799	0.02358463090185836	0.12839323705968297	0.02336540411216781	0.12719977976439623
2.378545107700138	0.2971489588452621	0.2959355343352972	0.338383765754322	0.3359686485305037	0.3593896875633935	0.35637154569070856	0.37991790753380666	0.3763192041707677	0.4176783652541089	0.4130380046683332	0.11556854082564173	0.11322608700999905	0.023446856132565586	0.12841231159190158	0.023228877477478704	0.1272184988540772
2.392877038500453	0.29749441484433603	0.2962775247983265	0.33872200158689286	0.3363036620805645	0.3597247383138397	0.3567034813374333	0.38025032076809706	0.3766485841116514	0.4180073534663296	0.4133640392627079	0.11544471302102405	0.11310492928136451	0.02330971429184281	0.12843044175231455	0.02309297832196222	0.12723628259404052
2.4072953263935135	0.2978400918958814	0.29661973028579425	0.3390603420274858	0.3366387776646762	0.3600598351311536	0.357035462159015	0.38058272322578396	0.3769779539845393	0.4183362273309811	0.4136899630422719	0.11532078045631892	0.11298366855754237	0.023173203041787716	0.1284476235215095	0.022957704326072914	0.12725312700726477
2.4218004917242455	0.2981859876627827	0.29696214848096536	0.3393987846493287	0.33697399287852536	0.36039497553574	0.35736748569956306	0.3809151123684514	0.3773073112762431	0.41866498417975545	0.4140157733676946	0.11519674395406641	0.11286230564250538	0.02303732005003667	0.12846385286715645	0.0228230531757454	0.12726902810398144
2.436393057972914	0.29853209979313017	0.2973047770525493	0.33973732701370984	0.33730930530601083	0.3607301570374664	0.3576995494927606	0.3812474856484838	0.3776366534644478	0.4189936213375153	0.41434146759282514	0.1150726043413737	0.11274084134470834	0.02290206298972919	0.12847912574395082	0.022689022562396133	0.12728398188144752
2.4510735517740176	0.298878425920162	0.2976476136546441	0.3400759666699364	0.3376447125192032	0.36106537713562936	0.35803165106183105	0.3815798405090413	0.3779659780176875	0.4193221361222841	0.41466704306468355	0.11494836244992426	0.11261927647709821	0.02276742953958788	0.1284934380936278	0.022555610182971364	0.1272979843241444
2.46584250293529	0.29922496366220613	0.2979906559266782	0.3404147011552924	0.33798021207830203	0.3614006333189204	0.3583637879195046	0.3819121743840335	0.378295282395319	0.41965052584523677	0.4149924971234496	0.11482401911598594	0.11249761185712358	0.022633417383882914	0.1285067858450475	0.02242281373994004	0.12731103140374955
2.4807004444568266	0.299571710622622	0.2983339014933544	0.3407535279949959	0.3383158015315953	0.3617359230653927	0.3586959575679847	0.3822444846980942	0.378624564047497	0.4199787878106896	0.41531782710245363	0.11469957518042175	0.11237584830674281	0.022500024212488867	0.12851916491409554	0.022290630941334655	0.12732311907915062
2.4956479125503126	0.2999186643897432	0.29867734796459217	0.3410924447021585	0.33865147841541765	0.3620712438424273	0.3590281574989153	0.38257676886655645	0.3789538204151487	0.4203069193160913	0.4156430303281663	0.11457503148869745	0.11225398665243352	0.022367247720886496	0.12853057120376832	0.022159059500745926	0.12733424329628917
2.510685446658382	0.30026582253681877	0.2990209929354704	0.3414314487777416	0.33898724025410865	0.362406593106699	0.3593603851933459	0.38290902429542656	0.3792830489299479	0.4206349176520131	0.41596810412018853	0.11445038889089194	0.11213202772520124	0.0222350856101734	0.1285410006041161	0.022028097137352987	0.12734439998848757
2.5258135894740787	0.3006131826219557	0.29936483398617164	0.3417705377105161	0.3393230845599722	0.36274196830414346	0.35969263812170044	0.38324124838135937	0.37961224701429097	0.4209627801021396	0.41629304579124266	0.11432564824170523	0.1120099723605884	0.022103535587108425	0.12855044899239942	0.021897741575966023	0.12735358507623573
2.54103288696045	0.30096074218806074	0.2997088686819236	0.3421097089770192	0.3396590088332337	0.36307736686992303	0.3600249137437418	0.3835734385116324	0.37994141208127014	0.4212905039432595	0.41661785264716145	0.11420081040046787	0.11188782139868414	0.0219725953640868	0.12855891223286164	0.021767990546974758	0.12736179446716278
2.556343888370238	0.3013084987627825	0.30005309457294305	0.34244896004151315	0.339995010562	0.363412786228393	0.36035720950853983	0.3839055920641207	0.3802705415346495	0.421618086445256	0.4169425219868795	0.11407587623115012	0.11176557568413255	0.021842262659182765	0.12856638617697058	0.02163884178642128	0.12736902405622175
2.571747146265715	0.30165644985845347	0.3003975091943786	0.34278828835594305	0.34033108722221744	0.36374822379306865	0.3606895228544374	0.3842377064072721	0.3805996327688389	0.42194552487109765	0.4172670511024229	0.11395084660237151	0.1116432360661403	0.021712535196179772	0.1285728666632764	0.021510293036017814	0.1273752697255901
2.5872432165386163	0.3020045929720324	0.30074211006625384	0.34312769135989546	0.3406672362776303	0.3640836769665912	0.36102185120901775	0.3845697789000814	0.38092868316886963	0.4222728164768298	0.41759143727890047	0.11382572238740807	0.11152080339848879	0.021583410704545614	0.12857834951755365	0.02138234204311118	0.12738052734469818
2.602832658430207	0.3023529255850462	0.3010868946934102	0.3434671664805561	0.34100345517973973	0.36441914314069473	0.3613541919890704	0.3849018068920658	0.38125769011036853	0.42259995851156484	0.4179156777944931	0.11370050446420339	0.11139827853953978	0.02145488691947328	0.1285828305526593	0.021254986560746758	0.12738479277018655
2.6185160345514573	0.3027014451635319	0.3014318605654506	0.3438067111326679	0.3413397413677628	0.3647546196961721	0.3616865426005587	0.38523378772323935	0.3815866509595338	0.4229269482174732	0.4182397699204458	0.11357519371537704	0.11127566235224602	0.021326961581904058	0.1285863055687173	0.021128224347675584	0.1273880618461476
2.6342939109033563	0.30305014915797934	0.3017770051566819	0.34414632271849005	0.34167609226859025	0.3650901040028423	0.3620189004385866	0.38556571872408796	0.3819155630731091	0.4232537828297749	0.4185637109210571	0.1134497910282319	0.11115295570415977	0.02119963243850087	0.12858877035291982	0.021002053168336587	0.12739033040381287
2.6501668568973313	0.30339903500327287	0.30212232592605864	0.34448599862775514	0.3420125052967464	0.36542559341951614	0.36235126288736513	0.38589759721554456	0.38224442379835943	0.42358045957672996	0.4188874980536705	0.1133242972947657	0.1110301594674416	0.021072897241710464	0.12859022067979708	0.02087647079290278	0.12739159426182312
2.666135445375801	0.3037481001186343	0.302467820317126	0.3448257362376287	0.3423489778543473	0.365761085293964	0.36268362732017967	0.38622942050896425	0.38257323047304564	0.42390697567963087	0.4192111285686652	0.1131987134116775	0.11090727451886896	0.020946753749749192	0.12859065231106115	0.020751474997272368	0.12739184922607194
2.6822002526328483	0.30409734190756416	0.3028134857579629	0.3451655329126663	0.3426855073310593	0.3660965769628815	0.3630159910993567	0.38656118590609906	0.3829019804253996	0.42423332835279187	0.4195345997094462	0.11307304028037904	0.11078430173984573	0.020821199726617223	0.1285900609956343	0.020627063563113168	0.1273910910898337
2.6983618584350144	0.3044467577577851	0.3031593196611257	0.3455053860047729	0.3430220911040589	0.3664320657518568	0.3633483515762311	0.3868928906990733	0.38323067097409985	0.42455951480354215	0.41985790871243656	0.11294727880700134	0.11066124201641005	0.02069623294211631	0.1285884424697059	0.02050323427783418	0.12738931563380618
2.71462084604223	0.3047963450411836	0.30350531942359105	0.3458452928531607	0.3433587265379905	0.3667675489753372	0.36368070609111275	0.38722453217035874	0.3835592994282462	0.424885532232216	0.42018105280706713	0.11282142990240543	0.11053809623924417	0.02057185117186222	0.12858579245677504	0.02037998493461579	0.12738651862591155
2.730977802228858	0.3051461011137526	0.3038514824266996	0.3461852507843078	0.3436954109849262	0.3671030239365961	0.3640130519732539	0.38755610759274944	0.3838878630873353	0.425211377832145	0.42050402921576807	0.11269549448218925	0.11041486530368227	0.020448052197290068	0.128582106667551	0.020257313332432858	0.12738269582162332
2.747433317304874	0.30549602331553394	0.30419780603609936	0.34652525711191656	0.34403214178432445	0.3674384879276995	0.3643453865408165	0.3878876142293379	0.3842163592412362	0.42553704878964904	0.42082683515396035	0.11256947346669938	0.11029155010971997	0.02032483380566319	0.12857738080012382	0.020135217276045836	0.12737784296369625
2.763987985137163	0.3058461089705608	0.3045442876016887	0.3468653091368723	0.34436891626298904	0.36777393822947335	0.36467770710083863	0.3882190493334894	0.384544785170165	0.4258625422840283	0.421149467830046	0.11244336778103707	0.11016815156202225	0.020202193790112233	0.12857161053992172	0.020013694576025642	0.12737195578242222
2.780642403170963	0.30619635538680046	0.3048909244575608	0.34720540414720186	0.3447057317350285	0.3681093721114703	0.3650100109492028	0.38855041014881814	0.3848731381446613	0.4261878554875548	0.4214719244454007	0.11231717835506846	0.11004467056993335	0.020080129949592518	0.12856479155965417	0.019892743048760764	0.12736502999550225
2.797397172451417	0.3065467598560967	0.305237713921946	0.3475455394180321	0.34504258550181477	0.3684447868319366	0.3653422953706024	0.3888816939091624	0.38520141542556285	0.4265129855654641	0.4217942021943637	0.11219090612343349	0.10992110804748477	0.019958640088953317	0.12855691951945403	0.019772360516453702	0.127357061308075
2.8142528976452668	0.30689731965411265	0.3055846532971565	0.3478857122115489	0.34537947485194265	0.3687801796377796	0.3656745576385093	0.3892128978385601	0.3855296142639814	0.4268379296759472	0.4221162982642303	0.11206455202555429	0.10979746491340403	0.019837722018904103	0.12854799006677808	0.019652544807149397	0.12734804541274514
2.831210187062679	0.3072480320402733	0.30593173986952954	0.34822591977695544	0.3457163970611891	0.36911554776453415	0.3660067950151411	0.3895440191512243	0.38585773190127837	0.4271626849701422	0.4224382098352427	0.1119381170056441	0.10967374209112338	0.01971737355602876	0.12853799883650652	0.019533293754737002	0.12733797798971125
2.848269652679189	0.3075988942577084	0.3062789709093707	0.3485661593504313	0.34605334939247223	0.3694508884363304	0.36633900475142883	0.3898750550515188	0.3861857655690404	0.42748724859212667	0.42275993408058193	0.1118116020127166	0.10954994050878943	0.019597592522835328	0.128526941451085	0.019414605198960544	0.12732685470672322
2.865431910157798	0.30794990353319557	0.3066263436708986	0.3489064281550914	0.3463903290958112	0.36978619886586106	0.3666711840869844	0.390206002733934	0.386513712489055	0.42781161767890963	0.42308146816635933	0.11168500800059321	0.10942606109926932	0.019478376747704473	0.12851481352024052	0.019296476985420696	0.12731467121892592
2.882697578871184	0.30830105707710254	0.3069738553921879	0.34924672340094454	0.34672733340828465	0.3701214762543481	0.36700333025006787	0.39053685938306276	0.3868415698732865	0.4281357893604233	0.42340280925160806	0.11155833592791459	0.10930210480016324	0.019359724064928585	0.12850161064119447	0.01917890696558011	0.1273014231691434
2.900067281924058	0.30865235208333086	0.30732150329511393	0.34958704228485277	0.3470643595539913	0.37045671779151046	0.3673354404575552	0.39086762217357546	0.38716933492385197	0.4284597607595156	0.42372395448827543	0.11143158675814596	0.10917807255380993	0.019241632314734858	0.12848732839870536	0.019061892996793617	0.1272871061877936
2.9175416461756507	0.3090037857292585	0.3076692845852958	0.34992738199049006	0.34740140474400844	0.3707919206555318	0.36766751191490615	0.3911982882701971	0.3874970048329967	0.42878352899194266	0.42404490102121406	0.11130476145958958	0.10905396530729669	0.019124099343276413	0.1284719623651398	0.01894543294230111	0.12727171589291686
2.9351213022623317	0.3093553551756832	0.30801719645204134	0.35026773968830177	0.3477384661763523	0.3711270820130274	0.36799954181613165	0.3915288548276821	0.38782457678307053	0.4291070911663609	0.42436564598817444	0.11117786100539005	0.10892978401246754	0.019007123002614534	0.1284555081002452	0.01882952467122223	0.12725524789016163
2.952806884620376	0.30970705756676525	0.3083652360682905	0.3506081125354633	0.3480755410359372	0.37146219901901184	0.3683315273437619	0.3918593189907911	0.388152047946504	0.42943044438431927	0.42468618651979656	0.11105088637354585	0.1088055296259329	0.018890701150759526	0.1284379611514055	0.01871416605857057	0.12723769777285554
2.970599031508854	0.31005889002997145	0.3087134005905601	0.35094849767583997	0.3484126264945353	0.37179726881686687	0.3686634656688138	0.3921896778942665	0.3884794154857838	0.42975358574025224	0.4250065197396022	0.1109238385469162	0.10868120310907674	0.018774831651686696	0.1284193170536696	0.018599354985278538	0.12721906112203385
2.9884983850326714	0.31041084967601784	0.30906168715888754	0.3512888922399457	0.3487497197107366	0.37213228853830904	0.3689953539507596	0.3925199286628093	0.38880667655342993	0.43007651232147254	0.4253266427639869	0.11079671851323139	0.10855680542806703	0.018659512375300835	0.12839957132965196	0.018485089338188487	0.12719933350648205
3.006505591165733	0.3107629335988132	0.3094100928967757	0.3516292933449025	0.3490868178299085	0.37246725530335695	0.36932718933749403	0.39285006841105424	0.3891338282919711	0.430399221208163	0.4256465527022126	0.11066952726509977	0.10843233755386279	0.018544741197477066	0.12837871948960355	0.018371367010058037	0.12717851048266482
3.0246212997742656	0.311115138875403	0.3097586149111367	0.3519696980944004	0.34942391798415606	0.37280216622029994	0.3696589689653032	0.39318009424354744	0.3894608678339215	0.43072170947337024	0.42596624665639965	0.11054226580001848	0.10830780046222373	0.018430516000048414	0.1283567570315256	0.018258185899561852	0.12715658759488235
3.0428461646402667	0.3114674625659127	0.3101072502922372	0.35231010357865644	0.3497610172922817	0.37313701838566526	0.3699906899588321	0.39351000325472185	0.3897877923017571	0.43104397418299745	0.4262857217215195	0.11041493512038038	0.10818319513371824	0.01831683467080758	0.12833367944099905	0.01814554391130052	0.12713356037518508
3.0611808434850984	0.3118199017134909	0.31045599611364216	0.35265050687437416	0.35009811285974496	0.37347180888418596	0.370322349431053	0.3938397925288737	0.39011459880789184	0.4313660123957966	0.4266049749853869	0.11028753623348415	0.10805852255373313	0.01820369510353892	0.12830948219145455	0.018033438955812997	0.12710942434347317
3.079625997993227	0.31217245334425425	0.31080484943216025	0.35299090504470376	0.3504352017786236	0.37380653478876996	0.37065394448323397	0.39416945914013984	0.3904412844546548	0.4316878211633624	0.4269240035286528	0.11016007015154296	0.10793378371248077	0.018091095197995344	0.128284160744073	0.017921868949574815	0.12708417500749647
3.0981822938360946	0.3125251144672302	0.3111538072877881	0.35333129513920153	0.35077228112757275	0.3741411931604668	0.37098547220490696	0.3944990001524733	0.3907678463342661	0.432009397530125	0.42724280442479695	0.11003253789169161	0.10780897960500871	0.017979032859908983	0.1282577105478424	0.017810831814999872	0.12705780786298249
3.116850400696155	0.3128778820743017	0.3115028667036552	0.35367167419378975	0.3511093479717857	0.37447578104843693	0.3713169296738363	0.3948284126196208	0.3910942815288141	0.4323307385333433	0.4275613747401205	0.10990494047599732	0.10768411123120893	0.017867506001008948	0.1282301270395152	0.017700325480451085	0.12703031839343737
3.135630992291033	0.313230753140151	0.3118520246859693	0.35401203923071645	0.3514463993629547	0.37481029548991934	0.3716483139559875	0.3951576935850993	0.3914205871102322	0.4326518412030982	0.42787971153373955	0.10977727893146803	0.10755917959582471	0.01775651253899646	0.12820140564372196	0.01759034788022973	0.12700170207038752
3.1545247463978408	0.3135837246222034	0.3122012782239608	0.35435238725851553	0.35178343233923015	0.3751447335102002	0.3719796221054951	0.3954868400821724	0.39174676014027515	0.432972702562286	0.42819781185757694	0.10964955429006017	0.10743418570846125	0.017646050397582158	0.12817154177301404	0.017480896954598535	0.12697195435333697
3.1735323448776414	0.3139367934605724	0.3125506242898286	0.35469271527196705	0.3521204439251827	0.3754790921225814	0.37231085116463264	0.39581584913382806	0.3920727976704967	0.43329331962661227	0.4285156727563563	0.1095217675886882	0.10730913058359233	0.017536117506470106	0.1281405308278778	0.017371970649783464	0.12694107068988103
3.192654473700048	0.31428995657800296	0.3129000598386844	0.3550330202520568	0.35245743113176253	0.3758133683283487	0.37264199816378	0.39614471775275495	0.3923986967422261	0.4336136894045849	0.428833291267595	0.1093939198692336	0.10718401524057139	0.017426711801354244	0.12810836819674876	0.01726356691794173	0.12690904651546475
3.211891822967991	0.31464321087981717	0.3132495818084993	0.3553732991659376	0.35279439095626103	0.376147559116741	0.37297306012139314	0.39647344294132036	0.3927244543865458	0.4339338088975085	0.42915066442159716	0.10926601217855295	0.10705884070363837	0.017317831223939706	0.12807504925599744	0.017155683717215098	0.12687587725382343
3.2312450869426166	0.3149965532538574	0.31359918712004803	0.35571354896688817	0.353131320382271	0.3764816614649181	0.37330403404397305	0.39680202169154616	0.39305006762426775	0.43425367509947727	0.4294677892414469	0.10913804556848715	0.10693360800192836	0.017209473721926827	0.12804056937002883	0.017048319011694346	0.1268415583166984
3.2507149640683446	0.3153499805704325	0.31394887267685523	0.35605376659427507	0.3534682163796481	0.3768156723379307	0.3736349169260343	0.3971304509850876	0.39337553346591153	0.43457328499736975	0.42978466274300203	0.1090100210958707	0.10680831816948091	0.0171016372490449	0.12800492389152396	0.016941470771444145	0.12680608510397917
3.2703021569980693	0.3157034896822614	0.314298635365141	0.35639394897351234	0.3538050759044712	0.3771495886886884	0.3739657057500745	0.39745872779320957	0.3937008489116817	0.4348926355708425	0.43010128193488784	0.10888193982253931	0.10668297224525003	0.016994319764995325	0.1279681081609283	0.016835136972490616	0.12676945300383125
3.2900073726185273	0.31605707742441846	0.31464847205376684	0.3567340930160224	0.35414189589900413	0.37748340745792885	0.3742963974865437	0.3977868490767645	0.39402601095144485	0.43521172379232376	0.43041764381848996	0.10875380281533964	0.10655757127311007	0.01688751923551024	0.127930117507006	0.01672931559682489	0.12673165739252568
3.3098313220758016	0.31641074061427865	0.31499837959418064	0.3570741956191967	0.35447867329165617	0.3778171255741872	0.37462698909381315	0.39811481178616986	0.3943510165647071	0.43553054662700863	0.4307337453879486	0.10862561114613785	0.10643211630186691	0.016781233632334747	0.1278909472466978	0.016624004632404876	0.12669269363462377
3.329774720800988	0.3167644760514624	0.3153483548203642	0.35741425366635693	0.35481540499694414	0.37815073995376497	0.3749574775181452	0.39844261286138627	0.3946758627205922	0.4358491010328523	0.43104958363015256	0.10849736589182853	0.10630660838526441	0.016675460933218034	0.12785059268517784	0.016519202073173034	0.12665255708304812
3.349838288536016	0.31711828051778124	0.3156983945487782	0.35775426402671556	0.3551520879154533	0.37848424750069964	0.37528785969366274	0.39877024923189464	0.3950005463778195	0.43616738396056554	0.4313651555247324	0.10836906813434356	0.10618104858199634	0.0165701991219116	0.12780904911572577	0.016414905919022615	0.12661124307906846
3.370022749359618	0.3174721507771826	0.31604849557830883	0.35809422355533693	0.3554887189337989	0.3788176451067334	0.3756181325423188	0.39909771781667436	0.3953250644846811	0.4364853923536077	0.4316804580440557	0.10824071896066122	0.10605543795571165	0.01646544618819412	0.12776631182002518	0.016311114175824315	0.12656874695208842
3.390328831713469	0.3178260835756958	0.3163986546902141	0.35843412909309874	0.3558252949245878	0.37915092965128344	0.37594829297386556	0.3994250155241811	0.39564941397901987	0.436803123148183	0.4319954881532193	0.10811231946281365	0.10592977757502539	0.016361200127857245	0.1277223760681636	0.016207824855422714	0.12652506402024244
3.4107572684284713	0.3181800756413779	0.3167488686480708	0.3587739774666532	0.35616181274638053	0.3794840980014115	0.3762783378858259	0.3997521392523254	0.3959735917882085	0.43712057327323417	0.4323102428100458	0.10798387073789793	0.10580406851352699	0.016257458942698477	0.12767723711846202	0.016105035975639836	0.12648018959004048
3.431308796751202	0.31853412368425893	0.3170991341977205	0.3591137654883882	0.3564982692436528	0.37981714701179276	0.3766082641634615	0.40007908588845037	0.39629759482912674	0.43743773965043764	0.43262471896507637	0.10785537388808375	0.10567831184978885	0.016154220640512307	0.12763089021768792	0.0160027455602485	0.12643411895636802
3.4519841583705158	0.318888224396288	0.31744944806721676	0.35945348995638915	0.35683466124675717	0.3801500735246865	0.3769380686797439	0.40040585230931003	0.3966214200081398	0.43775461919419834	0.43293891356156533	0.10772683002062206	0.10555250866737605	0.016051483235132835	0.12758333060109806	0.01590095163899896	0.1263868474026566
3.47278409944432	0.3192423744512794	0.3177998069667716	0.3597931476544003	0.35717098557188587	0.38048287436990574	0.3772677482953241	0.40073243538104786	0.3969450642210769	0.4380712088116447	0.4332528235354751	0.10759824024785504	0.10542666005485311	0.01594924474638404	0.12753455349243836	0.015799652247613594	0.12633837020106853
3.4937093706264992	0.319596570504859	0.31815020758870327	0.36013273535178686	0.3575072390210323	0.38081554636478737	0.37759729985850365	0.40105883195917535	0.39726852435320986	0.4383875054026243	0.433566445815471	0.10746960568722408	0.10530076710579556	0.015847503200106416	0.1274845541039582	0.01569884542778688	0.12628868261226955
3.514760727094002	0.3199508091944102	0.31850064660738264	0.36047224980349635	0.3578434183819538	0.38114808631416197	0.3779267202052039	0.4013850388885505	0.3975917972792314	0.438703505859698	0.4338797773229155	0.10734092746127996	0.1051748309187963	0.015746256628142774	0.12743332763653825	0.01559852922716587	0.12623777988557094
3.535938928574102	0.3203050871390208	0.31885112067918114	0.3608116877500213	0.3581795204281338	0.3814804910103248	0.37825600615893745	0.4017110530033565	0.3979148798632345	0.43901920706813674	0.43419281497186346	0.10721220669769	0.10504885259747734	0.01564550306835244	0.12738086927971892	0.015498701699371509	0.12618565725911424
3.557244739371806	0.3206594009394292	0.3192016264424179	0.3611510459173606	0.3585155419187443	0.3818127572330054	0.37858515453077823	0.40203687112708103	0.3982377689586901	0.43933460590591605	0.43450555566905713	0.1070834445292498	0.10492283325049526	0.015545240564589946	0.12732717421167195	0.015399360903986192	0.1261323099597007
3.578678928397448	0.32101374717797154	0.3195521605173075	0.36149032101698253	0.35885147959860897	0.38214488174933875	0.37891416211933243	0.40236249007249464	0.39856046140842727	0.4396496992437121	0.4348179963139209	0.10695464209388912	0.10479677399155286	0.015445467166715687	0.12727223759929984	0.015300504906546664	0.12607773320290505
3.600242269194432	0.32136812241852875	0.31990271950590765	0.3618295097457865	0.3591873301981654	0.3824768613138357	0.37924302571070906	0.40268790664163007	0.39888295404461155	0.439964483944897	0.4351301337985571	0.10682580053468342	0.10467067593940785	0.015346180930585263	0.12721605459825014	0.015202131778554673	0.12602192219326014
3.6219355399671502	0.32172252320647293	0.32025329999206714	0.3621686087860656	0.35952309043342845	0.3828086926683533	0.3795717420784915	0.40301311762576175	0.399205243688724	0.4402789568655352	0.4354419650077407	0.10669692099986305	0.10454454021787983	0.01524737991805658	0.12715862035304326	0.015104239597464542	0.12596487212415752
3.643759523609069	0.3220769460686155	0.3206038985413743	0.3625076148054699	0.3598587570059534	0.3831403725420667	0.37990030798370805	0.4033381198053846	0.3995273271515415	0.440593114854379	0.4357534868189157	0.10656800464281987	0.10441836795586196	0.015149062196982754	0.12709992999710096	0.015006826446690269	0.12590657817793272
3.6657150077309777	0.32243138751315387	0.3209545117011042	0.3628465244569685	0.36019432660279826	0.383471897651439	0.38022872017480336	0.40366290995019405	0.3998492012331147	0.4409069547528648	0.43606469610218945	0.10643905262211946	0.10429216028732863	0.015051225841201443	0.1270399786526184	0.014909890415582439	0.12584703552577992
3.6878027846894206	0.32278584402961935	0.3213051360001683	0.36318533437881273	0.3605297958964885	0.38380326470019327	0.3805569753876096	0.40398748481906516	0.4001708627227487	0.44122047339510945	0.43637558972032936	0.10631006610150881	0.10416591835134416	0.014953868930547287	0.12697876143090525	0.014813429599453087	0.12578623932816413
3.710023651615288	0.32314031208882504	0.32165576794906214	0.36352404119449916	0.36086516154497916	0.3841344703792835	0.38088507034531843	0.4043118411600325	0.4004923083989824	0.4415336676079062	0.4366861645287585	0.10618104624992548	0.10403964329207352	0.014856989550841249	0.12691627343228618	0.014717442099552613	0.12572418473455116
3.732378410442586	0.3234947881428133	0.3220064040398145	0.36386264151273323	0.3612004201916196	0.38446551136686635	0.38121300175845213	0.40463597571027016	0.40081353502956835	0.4418465342107217	0.4369964173755514	0.10605199424150692	0.10391333625879008	0.014760585793876402	0.126852509746044	0.01462192602306267	0.12566086688345024
3.7548678679373717	0.323849268624804	0.3223570407459358	0.3642011319273916	0.3615355684651164	0.3847963843282717	0.3815407663248353	0.4049598851960715	0.40113453937145216	0.44215907001569194	0.4373063451014299	0.10592291125560162	0.10378699840588479	0.01466465575742859	0.12678746545066133	0.014526879483117483	0.12559628090272668
3.777492835726878	0.32420374994914297	0.32270767452236787	0.36453950901748683	0.36187060297949775	0.3851270859159759	0.38186836072956737	0.4052835663328292	0.40145531817075353	0.44247127182761953	0.4376159445397598	0.105793798476775	0.10366063089287725	0.014569197545259982	0.12672113561389153	0.014432300598775427	0.1255304219094171
3.8002541303288	0.3245582285112501	0.32305830180543227	0.3648777693471299	0.36220552033407716	0.38545761276957236	0.38219578164499374	0.4056070158250158	0.4017758681627453	0.44278313644397027	0.43792521251654715	0.10566465709482291	0.10353423488442225	0.014474209267078209	0.12665351529253144	0.014338187495019028	0.12546328500985737
3.823152573180761	0.32491270068756806	0.3234089190127807	0.36521590946549515	0.3625403171134181	0.38578796151574407	0.3825230257306789	0.4059302303661639	0.402096186071835	0.4430946606548702	0.4382341458504344	0.10553548830477742	0.10340781155032168	0.014379689038577226	0.126584599532805	0.014244538302763843	0.125394865299711
3.8461889906699622	0.3252671628355112	0.32375952254334367	0.36555392590678315	0.36287498988729805	0.38611812876823565	0.38285008963337763	0.4062532066388464	0.4024162686115441	0.4434058412431024	0.43854274135269705	0.1054062933069187	0.1032813620655315	0.014285634981400008	0.12651438337020693	0.014151351158837144	0.12532515786412546
3.8693642141629967	0.32562161129341394	0.32411010877728064	0.3658918151901855	0.36320953521067273	0.3864481111278253	0.3831769699870085	0.40657594131465746	0.40273611248448954	0.4437166749841046	0.4388509958272405	0.10527707330678324	0.10315488761017381	0.014192045223149208	0.12644286182965914	0.014058624205993908	0.1252541577777606
3.892679080035866	0.3259760423804807	0.32446067407593004	0.3662295738198486	0.36354394962364134	0.3867779051822978	0.38350366341262604	0.4068984310541935	0.403055714382364	0.44402715864596654	0.4391589060705972	0.10514782951517528	0.10302838936954417	0.014098917897385377	0.12637002992559587	0.013966355592879509	0.1251818601046324
3.9161344297041563	0.326330452396735	0.32481121478175917	0.3665671982848391	0.36387822965141114	0.3871075075064169	0.3838301665183931	0.4072206725070338	0.40337507098591696	0.4443372889894276	0.4394664688719229	0.1050185631481736	0.10290186853412193	0.014006251143618087	0.12629588266190694	0.013874543474061696	0.12510825989845387
3.9397311096534064	0.32668483762296824	0.3251617272183147	0.3669046850591067	0.36421237180426225	0.38743691466189784	0.3841564758995545	0.4075426623117215	0.4036941789649357	0.44464706276787364	0.4397736810129944	0.10488927542714417	0.10277532629958	0.013914043107273955	0.12622041503202297	0.013783186009998616	0.12503335220256417
3.963469971469652	0.32703919432069	0.3255122076901727	0.36724203060145055	0.3645463725775127	0.38776612319737985	0.3844825881384093	0.4078643970957448	0.4040130349782261	0.44495647672733546	0.4400805392682062	0.1047599675787478	0.10264876386679402	0.013822291939739273	0.12614362201902907	0.013692281367045922	0.12495713205004222
3.987351871870168	0.32739351873207845	0.3258626524828901	0.3675792313554834	0.3648802284514844	0.38809512964840026	0.38480849980428494	0.408185873475519	0.4043316356735946	0.44526552760648697	0.44038704040456894	0.10463064083495113	0.10252218244185185	0.01373099579832271	0.12606549859582117	0.013601827717448778	0.1248795944636214
4.01137767273438	0.3277478070799292	0.32621305786295457	0.36791628374959673	0.36521393589146767	0.3884239305373669	0.38513420745350946	0.4085070880563672	0.4046499776878293	0.4455742121366429	0.44069318118170553	0.1045012964330363	0.10239558323606465	0.013640152846251752	0.12598603972490707	0.013511823239326759	0.12480073445588857
4.035548241134971	0.3281020555676067	0.3265634200777367	0.3682531841969263	0.3655474913476878	0.3887525223735316	0.385459707629386	0.4088280374325025	0.40496805764668165	0.44588252704175657	0.44099895835185043	0.10437193561560991	0.10226896746597476	0.01354976125268248	0.12590524035863382	0.01342226611669517	0.12472054702941193
4.059864449369175	0.32845626037899384	0.32691373535544016	0.368589929095317	0.3658808912552701	0.38908090165296355	0.38578499686216583	0.40914871818700943	0.40528587216484807	0.44619046903841914	0.44130436865984596	0.10424255963061477	0.10214233635336693	0.013459819192677358	0.12582309543928716	0.01333315453942241	0.12463902717655628
4.08432717499025	0.3288104176784434	0.3272639999050537	0.36892651482728894	0.36621413203420605	0.38940906485852356	0.38611007166902267	0.40946912689182646	0.40560341784595205	0.44649803483585754	0.4416094088431409	0.10411316973133915	0.10201569112527809	0.013370324847200799	0.12573959989906314	0.013244486703243297	0.12455616987980989
4.108937300839158	0.3291645236107284	0.3276142099163031	0.36926293776000335	0.36654721008932	0.38973700845983716	0.3864349285540262	0.4097892601077276	0.40592069128252617	0.4468052211359333	0.4419140756317893	0.10398376717642539	0.10188903301400583	0.013281276403124487	0.12565474866015336	0.013156260809759068	0.12447197011161393
4.133695715076422	0.3295185743009934	0.32796436155960207	0.3695991942452278	0.3668801218102345	0.39006472891326927	0.3867595640081168	0.41010911438430503	0.4062376890559943	0.44711202463314115	0.44221836574844764	0.10385435322988301	0.10176236325712117	0.013192672053206955	0.12556853663485867	0.013068475066419616	0.12438642283466095
4.15860331121418	0.3298725658547058	0.32831445098600565	0.3699352806193032	0.36721286357133787	0.3903922226618979	0.38708397450907933	0.41042868625995177	0.4065544077366543	0.44741844201460834	0.44252227590837373	0.10372492916109702	0.10163568309747643	0.013104509996092695	0.1254809587256034	0.01298112768651638	0.12429952300179536
4.183660988148428	0.33022649435760754	0.32866447432716117	0.37027119320310964	0.3675454317317502	0.3907194861354888	0.3874081565215183	0.41074797226184373	0.4068708438836602	0.44772446996009363	0.4428258028194256	0.10359549624483808	0.10150899378321605	0.013016788436310378	0.12539200982502052	0.012894216889182353	0.12421126555611295
4.208869650191461	0.3305803558756661	0.32901442769526157	0.37060692830203273	0.3678778226352904	0.39104651575046984	0.38773210649683154	0.4110669689059229	0.40718699404500464	0.4480301051419864	0.4431289431820594	0.10346605576127443	0.1013822965677862	0.012929505584252432	0.12530168481596604	0.012807740899371645	0.12412164543096083
4.2342302071045115	0.33093414645502744	0.3293643071829978	0.37094248220593085	0.36821003261044316	0.3913733079099058	0.3880558208731862	0.4113856726968806	0.40750285475750303	0.44833534422530613	0.4434316936893293	0.10333660899598132	0.10125559270994798	0.012842659656179478	0.12520997857171778	0.01272169794788347	0.12403065755030696
4.259743574130585	0.33128786212196776	0.32971410886351177	0.3712778511891017	0.36854205797032674	0.39169985900347326	0.38837929607549326	0.4117040801281399	0.4078184225467752	0.44864018386770216	0.44373405102688585	0.10320715723995122	0.10112888347378307	0.012756248874210563	0.12511688595594705	0.012636086271304414	0.12393829682838486
4.285410672027485	0.33164149888284566	0.3300638287903496	0.37161303151024944	0.3688738950126595	0.3920261654074359	0.38870252851538245	0.4120221876818396	0.4081336939272292	0.4489446207194534	0.44403601187297526	0.10307770178960537	0.1010021701287082	0.012670271466320493	0.1250224018228323	0.012550904112051953	0.12384455816999207
4.311232427101037	0.33199505272405494	0.33041346299741475	0.37194801941245176	0.36920554001972816	0.39235222348461923	0.3890255145911782	0.4123399918288176	0.4084486654020452	0.449248651423468	0.4443375728984389	0.10294824394680473	0.1008754539494849	0.012584725666301644	0.12492652101694546	0.012466149718336261	0.12374943647063219
4.337209771238533	0.33234851961197726	0.33076300749892157	0.37228281112312755	0.3695369892583555	0.39267802958438613	0.3893482506878749	0.41265748902859384	0.408763333463158	0.44955227261528347	0.44463873076671295	0.10281878501885933	0.10074873621622804	0.012499609713809257	0.12482923837369242	0.012381821344161104	0.12365292661641547
4.363343641942354	0.3327018954929358	0.33111245828934943	0.3726174028540049	0.3698682389798685	0.3930035800426135	0.3896707331771129	0.4129746757293555	0.4090776945912419	0.44985548092306765	0.4449394821338279	0.10268932631854046	0.10062201821441884	0.0124149218543117	0.12473054871911415	0.012297917249318502	0.12355502348424352
4.389634982363801	0.3330551762931479	0.3314618113433968	0.3729517908010883	0.37019928542006625	0.3933288711816665	0.3899929584171544	0.41329154836793985	0.40939174525569405	0.45015827296761796	0.44523982364840853	0.10255986916409157	0.10049530123491549	0.01233066033908603	0.12463044686994351	0.012214435699369197	0.12345572194176668
4.416084741337141	0.33340835791867884	0.33181106261593474	0.37328597114462714	0.37053012479918845	0.3936538993103757	0.39031492275285934	0.4136081033698191	0.40970548191461853	0.45046064536236285	0.4455397519516736	0.10243041487923907	0.10036858657396308	0.01224682342523753	0.12452892763384682	0.012131374965648867	0.12335501684762562
4.442693873413836	0.33376143625539556	0.33216020804196217	0.373619940049084	0.3708607533218845	0.393978660724013	0.390636622515662	0.41392433714908466	0.4100189010148109	0.4507625947133625	0.44583926367743687	0.10230096479320336	0.10024187553320459	0.012163409375660628	0.12442598580939546	0.012048733325256578	0.12325290305133763
4.469463338897009	0.3341144071689208	0.3325092435365602	0.37395369366310294	0.37119116717718154	0.39430315170426783	0.3909580540235476	0.4142402461084315	0.4103319989917424	0.45106411761930887	0.44613835545210623	0.1021715202407106	0.10011516941969273	0.012080416459040677	0.12432161618610849	0.011966509061041464	0.12314937539356663
4.49639410387609	0.33446726650458725	0.3328581649948475	0.37428722811947834	0.3715213625384543	0.39462736851922403	0.391279213581029	0.41455582663914325	0.4106447722695454	0.4513652106715282	0.44643702389468565	0.10204208256200369	0.09998846954590167	0.011997842949853066	0.12421581354466582	0.011884700461589404	0.12304442870606636
4.523487140261684	0.3348200100873921	0.33320696829193497	0.374620539535124	0.37185133556339384	0.3949513074233366	0.3916000974791235	0.4148710751210772	0.41095721726099727	0.4516658704539813	0.446735265616775	0.10191265310285415	0.09986177722973676	0.011915687128349894	0.12410857265685138	0.011803305821230126	0.12293805781173717
4.550743425820648	0.3351726337219515	0.3335556492828815	0.37495362401104193	0.3721810823939771	0.39527496465740886	0.39192070199533013	0.4151859879226492	0.411269330367506	0.4519660935432655	0.44703307722257113	0.10178323321457335	0.09973509379454683	0.011833947280540436	0.1239998882857094	0.011722323440009674	0.1228302575247966
4.578163944211368	0.3355251331924558	0.33390420380264957	0.3752864776322917	0.3725105991564367	0.3955983364485691	0.3922410233936067	0.415500561400819	0.4115811079790954	0.4522658765086158	0.4473304553088691	0.10165382425402439	0.09960842056913607	0.0117526216981938	0.12388975518548762	0.011641751623699292	0.12272102265082196
4.605749685019276	0.33587750426262486	0.33425262766606095	0.37561909646796054	0.37283988196123063	0.3959214190102488	0.392561057924348	0.4158147919010764	0.41189254647439066	0.45256521591190774	0.4476273964650634	0.10152442758363459	0.09948175888777543	0.01167170867883538	0.12377816810197828	0.011561588683776769	0.12261034798687831
4.633501643792551	0.33622974267566313	0.33460091666775343	0.3759514765711324	0.37316892690301284	0.39624420854215975	0.39288080182436286	0.4161286757574263	0.4122036422206036	0.45286410830765805	0.44792389727314946	0.10139504457140622	0.09935511009021314	0.011591206525716657	0.1236651217723761	0.01148183293741134	0.12249822832141888
4.6614208220780515	0.3365818441542161	0.3349490665821368	0.3762836139788586	0.3734977300606032	0.39656670123027216	0.39320025131685254	0.41644220929237513	0.4125143915735193	0.45316255024302793	0.4482199543077254	0.10126567659092951	0.09922847552168859	0.011511113547828522	0.12355061092546293	0.011402482707472572	0.12238465843465463
4.689508227457455	0.3369338044003252	0.33529707316334956	0.3766155047121278	0.373826287496958	0.3968888932467926	0.39351940261138896	0.4167553888169168	0.41282479087748125	0.45346053825782523	0.4485155641359933	0.10113632502139416	0.09910185653294284	0.011431428059876403	0.12343463028160784	0.011323536322498384	0.12226963309838368
4.717764873583629	0.3372856190953852	0.3356449321452158	0.37694714477583624	0.3741545952591408	0.3972107807501426	0.3938382519038926	0.41706821063051924	0.41313483646537835	0.45375806888450676	0.44881072331776206	0.10100699124760248	0.09897525448023217	0.011352148382278493	0.12331717455296598	0.01124499211670038	0.12215314707614766
4.746191780217212	0.3376372839000998	0.33599263924120276	0.37727853015875923	0.3744826493782941	0.3975323598849366	0.3941567953766119	0.41738067102111115	0.41344452465863113	0.4540551386481815	0.44910542840544937	0.10087767665998121	0.09884867072533768	0.011273272841141768	0.1231982384434076	0.011166848429954968	0.12203519512340222
4.774789973263409	0.3379887944544388	0.33634019014437777	0.377609656833521	0.37481044586960943	0.3978536267819611	0.3944750291981014	0.4176927662650682	0.41375385176717827	0.4543517440666134	0.4493996759440838	0.10074838265459436	0.09872210663558086	0.011194799768283303	0.12307781664883066	0.011089103607786477	0.12191577198755965
4.803560484809025	0.3383401463775954	0.3366875805273663	0.3779405207565669	0.37513798073229976	0.3981745775581539	0.3947929495232014	0.41800449262720113	0.4140628140894641	0.4546478816502246	0.44969346247130765	0.10061911063315641	0.09859556358383445	0.011116727501184087	0.12295590385703292	0.011011756001358286	0.12179487240798892
4.832504353159697	0.33869133526794265	0.3370348060423099	0.37827111786813417	0.3754652499495711	0.39849520831658236	0.3951105524930167	0.41831584636074154	0.41437140791242516	0.45494354790209873	0.44998678451738006	0.10048986200304334	0.09846904294853454	0.011039054383007674	0.12283249474793934	0.010934803967463047	0.12167249111615774
4.861622622877388	0.3390423567029921	0.337381862320824	0.378601444092224	0.3757922494885938	0.39881551514642427	0.3954278342348966	0.41862682370733123	0.4146796295114774	0.4552387393179852	0.4502796386051796	0.10036063817730857	0.09834254611369438	0.010961778762566432	0.12270758399355941	0.010858245868513805	0.12154862283578893
4.890916344818065	0.33939320623935043	0.33772874497395705	0.378931495336573	0.3761189753004759	0.3991354941229458	0.3957447908624142	0.4189374208970077	0.4149874751505047	0.4555334523863018	0.45057202125020773	0.10023144057469281	0.09821607446891692	0.01088489899432954	0.12258116625817195	0.010782080072540445	0.12142326228287459
4.9203865761696335	0.3397438794126789	0.33807544959214875	0.379261267492626	0.37644542332023445	0.39945514130748305	0.3960614184753471	0.4192476341481945	0.4152949410818456	0.4558276835881403	0.4508639289605924	0.1001022706196407	0.09808962940940777	0.010808413438405218	0.122453236198524	0.010706304953171042	0.12129640416583243
4.950034380490085	0.3400943717376504	0.33842197174518956	0.37959075643550777	0.37677158946676903	0.3997744527474209	0.3963777131596569	0.41955745966768726	0.4156020235462821	0.4561214293972692	0.45115535823709163	0.0999731297423115	0.09796321233598869	0.010732320460525635	0.12232378846356085	0.010630918889614982	0.1211680431853921
4.979860827745887	0.3404446787079089	0.33876830698217936	0.37991995802399603	0.37709746964283425	0.4000934244761741	0.3966936709874698	0.41986689365064317	0.41590871877302743	0.45641468628013937	0.45144630557309706	0.09984401937859395	0.0978368246551105	0.010656618432047793	0.12219281769496604	0.010555920266666519	0.12103817403499306
5.009866994350591	0.3407947957960283	0.33911445083148756	0.38024886810049446	0.37742305973501306	0.4004120525131677	0.3970092880170579	0.42017593228056954	0.41621502297971474	0.4567074506958881	0.45173676745463875	0.09971494097011993	0.09771046777886705	0.010581305729931323	0.122060318526934	0.010481307474687007	0.12090679140064253
5.040053963203681	0.3411447184534713	0.33946039880071294	0.3805774824910054	0.3777483556136903	0.4007303328638178	0.3973245602928191	0.4204845717293124	0.41652093237238574	0.45699971909634407	0.4520267403603886	0.09958589596427884	0.09758414312500828	0.010506380736736709	0.12192628558642582	0.010407078909596024	0.12077388996117122
5.070422823729659	0.34149444211054936	0.33980614637664347	0.3809057970051042	0.3780733531330263	0.4010482615195133	0.3976394838452596	0.4207928081570461	0.4168264431454801	0.4572914879260333	0.4523162207616661	0.09945688581423062	0.09745785211695546	0.010431841840611078	0.1217907134931977	0.010333232972866035	0.12063946438823336
5.100974671917351	0.3418439621763819	0.34015168902521686	0.3812338074359114	0.3783980481309308	0.401365834457596	0.3979540546909741	0.42110063771226164	0.4171315514818239	0.4575827536221831	0.452605205122442	0.09932791197892092	0.09733159618381343	0.010357687435266882	0.12165359685984356	0.010259768071491315	0.12050350934633514
5.131710610359471	0.34219327403885685	0.3404970221914813	0.38156150956006823	0.37872243642903747	0.40168304764134344	0.39826826883262834	0.4214080565317573	0.41743625355261965	0.45787351261472886	0.45289368989934375	0.09919897592309498	0.09720537676038563	0.010283915919994335	0.12151493029207927	0.010186682618005705	0.12036601949306203
5.1626317482924104	0.34254237306459095	0.3408421412995566	0.3818888991377101	0.3790465138326779	0.4019998970199503	0.39858212225894063	0.42171506074062814	0.4177405455174355	0.45816376132631964	0.453181671541661	0.09907007911731266	0.09707919528718816	0.010210525699630324	0.12137470838867159	0.010113975030447087	0.12022698947923516
5.193739201636265	0.34289125459888986	0.34118704175259496	0.3822159719124408	0.37937027613085694	0.4023163785285106	0.39889561094466447	0.42202164645225576	0.418044423524196	0.45845349617232395	0.4534691464913506	0.09894122303796317	0.0969530532104652	0.010137515184550416	0.1212329257415945	0.010041643732363603	0.12008641394876918
5.225034093035115	0.3432399139657099	0.34153171893274303	0.3825427236113078	0.3796937190962271	0.4026324880879998	0.39920873085057035	0.42232780976829914	0.4183478837091713	0.4587427135608363	0.45375611118304265	0.09881240916727978	0.09682695198220252	0.010064882790661756	0.12108957693604339	0.009969687152780793	0.11994428753889963
5.256517551897525	0.34358834646761843	0.34187616820110334	0.38286914994477694	0.38001683848506446	0.4029482216052578	0.39952147792342885	0.4226335467786848	0.41865092219696803	0.45903140989268343	0.4540425620440462	0.09868363899335549	0.0967008930601425	0.00999262693939773	0.12094465655076192	0.009898103726223795	0.11980060488035349
5.288190714437326	0.343936547385756	0.34222038489769685	0.38319524660670795	0.3803396300372436	0.40326357497297194	0.39983384809599404	0.42293885356159794	0.41895353510052047	0.45931958156143204	0.45432849549435583	0.09855491401015759	0.09657487790780103	0.009920746057686891	0.12079815915791414	0.009826891892675604	0.11965536059747706
5.320054723714605	0.344284511979798	0.342564364341425	0.38352100927432986	0.380662089476214	0.4035785440696599	0.40014583728698605	0.4232437261834737	0.4192557185210806	0.45960722495339457	0.45461390794665774	0.09842623571754475	0.09644890799447986	0.009849238577968045	0.12065007932331184	0.009756050097581515	0.11950854930809385
5.352110729676963	0.3446322354879165	0.3429081018300328	0.38384643360821674	0.38098421250897585	0.40389312475965344	0.4004574414010751	0.42354816069898804	0.41955746854821013	0.4598943364476377	0.4548987958063367	0.0982976056212811	0.09632298479528448	0.00977810293815029	0.12050041160645719	0.009685576791819805	0.1193601656237746
5.384359889201005	0.34497971312674275	0.34325159264007127	0.384171515252264	0.3813059948260566	0.4042073128930817	0.40076865632886455	0.4238521531510495	0.4198587812597713	0.46018091241598885	0.4551831554714826	0.09816902523305306	0.09619710979113812	0.009707337581624564	0.12034915056064222	0.009615470431715067	0.11921020414999361
5.41680336613411	0.3453269400913302	0.3435948320268613	0.384496249833665	0.38162743210148714	0.4045211043058559	0.40107947794687604	0.42415569957079174	0.4201596527219191	0.4604669492230451	0.4554669833328981	0.0980404960704856	0.09607128446879952	0.009636940957240547	0.12019629073316196	0.009545729479020437	0.11905865948627081
5.44944233133642	0.3456739115551171	0.34393781522445704	0.38482063296288715	0.38194851999277957	0.40483449481965295	0.4013899021175333	0.4244587959775648	0.4204600789890932	0.46075244322618003	0.4557502757741058	0.0979120196571584	0.09594551032087711	0.009566911519293342	0.12004182666531449	0.009476352400880295	0.11890552622594441
5.482277962723094	0.34602062266989025	0.3442805374456099	0.3851446602336498	0.3822692541409039	0.40514748024190056	0.4016999246891462	0.42476143837892866	0.42076005610401024	0.4610373907755535	0.4560330291713563	0.09778359752262301	0.09581978884584626	0.009497247727526137	0.11988575289257142	0.009407337669855131	0.11875079895671092
5.515311445306831	0.34636706856574817	0.34462299388173273	0.38546832722290064	0.38258963017026576	0.40546005636576193	0.40200954149589724	0.4250636227706448	0.42105958009765654	0.46132178821411934	0.456315239893636	0.09765523120241859	0.09569412154806627	0.009427948047092904	0.11972806394454949	0.0093386837638878	0.11859447226051145
5.548543971240616	0.34671324435106515	0.34496517970286417	0.38579162949079354	0.3829096436886841	0.4057722189701205	0.4023187483578247	0.42536534513667	0.42135864698928027	0.46160563187763387	0.4565969043026751	0.09752692223809074	0.09556850993779545	0.009359010948567281	0.11956875434535164	0.009270389166284865	0.11843654071347487
5.581976739860765	0.34705914511245567	0.3453070900576335	0.38611456258066673	0.38322929028736896	0.4060839638195662	0.4026275410808097	0.4256666014491494	0.4216572527863856	0.4618889180946664	0.4568780187529563	0.09739867217720694	0.09544295553121122	0.009290434907926581	0.11940781861353855	0.009202452365732583	0.11827699888652887
5.615610957730194	0.34740476591473873	0.3456487200732262	0.3864371220190207	0.3835485655409011	0.40639528666438035	0.40293591545656154	0.42596738766841036	0.42195539348472555	0.46217164318660764	0.45715857959172435	0.09727048257337578	0.09531745985042349	0.009222218406531368	0.11924525126215713	0.009134871856259608	0.11811584134500208
5.649447838681973	0.34775010180090293	0.34599006485534906	0.38675930331549674	0.3838674650072093	0.4067061832405224	0.4032438672626035	0.42626769974295586	0.4222530650682955	0.46245380346767934	0.45743858315899383	0.09714235498626342	0.09519202442349471	0.009154359931124567	0.11908104679910991	0.009067646137231655	0.11795306264895089
5.6834886038631165	0.3480951477920714	0.34633111948819556	0.38708110196285567	0.3841859842275502	0.4070166492696157	0.40355139226225917	0.4265675336094591	0.422550263509328	0.4627353952449453	0.4577180257875594	0.09701429098161252	0.09506665078445752	0.009086857973807483	0.11891519972699882	0.009000773713346177	0.11778865735331578
5.717734481778674	0.3484398988874674	0.34667187903441277	0.38740251343695675	0.3845041187264871	0.40732668045893455	0.4038584862046397	0.42686688519275795	0.42284698476828586	0.4630164148183205	0.45799690380300523	0.09688629213126115	0.09494134047333103	0.009019711032039801	0.11874770454345196	0.008934253094611933	0.1176226200080066
5.75218670833605	0.3487843500643802	0.34701233853506713	0.3877235331967377	0.3848218640118702	0.40763627250139095	0.40416514482463023	0.4271657504058497	0.42314322479385813	0.46329685848058283	0.45827521352371525	0.09675836001315957	0.09481609503614129	0.00895291760861383	0.1185785557410668	0.00886808279633744	0.11745494515790256
5.786846526889619	0.349128496278131	0.347352493009611	0.38804415668419323	0.38513921557481573	0.4079454210755216	0.4044713638428772	0.4274641251498857	0.4234389795229537	0.46357672251738263	0.4585529512608826	0.0966304962113909	0.09469091602493779	0.008886476211654504	0.11840774780762331	0.008802261339123874	0.11728562734309378
5.821715188285586	0.34947233246203957	0.34769233745585065	0.3883643793243566	0.3854561688896873	0.40825412184547605	0.40477713896577616	0.4277620053141675	0.4237342448806976	0.4638560032072555	0.4588301133185212	0.09650270231618856	0.09456580499781313	0.008820385354594507	0.11823527522624033	0.008736787248849076	0.11711466109909452
5.856793950907131	0.3498158535273908	0.34803186684991216	0.3886841965252784	0.38577271941407504	0.4085623704610039	0.4050824658854596	0.4280593867761422	0.42402901678042576	0.46413469682163233	0.45910669599347576	0.0963749799239576	0.0944407635189226	0.008754643556177832	0.11806113247541816	0.008671659056653347	0.11694204095661576
5.892084080719833	0.35015905436340206	0.3483710761462102	0.38900360367800824	0.38608886258877745	0.40887016255744363	0.40538734027978485	0.4283562654013984	0.42432329112368095	0.4644127996248518	0.4593826955754335	0.09624733063729331	0.09431579315850211	0.008689249340428695	0.11788531402918068	0.008606875298931449	0.116767761442091
5.927586851317345	0.3505019298371902	0.3487099602774156	0.3893225961565751	0.3864045938377824	0.4091774937557104	0.40569175781232314	0.4286526370436623	0.42461706380020936	0.46469030787417287	0.45965810834693527	0.0961197560650006	0.09419089549288895	0.008624201236650642	0.11770781435720323	0.008542434517310404	0.11659181707746313
5.963303543967366	0.35084447479374	0.34904851415442334	0.3896411693179693	0.3867199085682484	0.40948435966228547	0.4059957141323476	0.4289484975447955	0.4249103306879564	0.46496721781978645	0.45993293058338736	0.09599225782211604	0.094066072104541	0.00855949777941678	0.11752862792499741	0.008478335258653935	0.11641420238061073
5.999235447657878	0.3511866840558711	0.3493867326663219	0.38995931850212323	0.38703480217048664	0.4097907558692053	0.4062992048748237	0.42924384273479044	0.4252030876530644	0.4652435257048284	0.4602071585530739	0.09586483752992665	0.09394132458205771	0.008495137508544026	0.11734774919383995	0.008414576075035818	0.11623491186519175
6.035383859143656	0.3515285524242073	0.3497246106803612	0.3902770390318937	0.3873492700179427	0.41009667795405025	0.40660222566039705	0.4295386684317685	0.4254953305498681	0.46551922776539306	0.4604807885171688	0.0957374968159921	0.09381665452019879	0.008431118969079776	0.11716517262112802	0.008351155523721232	0.11605394004091352
6.071750082993084	0.351870074677145	0.3500621430419229	0.3905943262130443	0.3876633074671799	0.4104021214799354	0.4069047720953848	0.4298329704419776	0.42578705522089416	0.4657943202305457	0.460753816729749	0.09561023731416478	0.09369206351990741	0.008367440711316121	0.1169808926604361	0.008288072167180083	0.1158712814137175
6.108335431635222	0.35221124557082206	0.3503993245744891	0.390911175334228	0.387976909857861	0.4107070819955	0.4072068397717648	0.43012674455979044	0.4260782574968571	0.46606879932233747	0.46102623943780713	0.09548306066461289	0.09356755318832942	0.0083041012907481	0.11679490376160118	0.008225324573049697	0.11568693048577927
6.145141225407182	0.3525520598390877	0.35073615007961284	0.3912275816669699	0.3882900725127322	0.41101155503489867	0.40750842426716655	0.43041998656770203	0.42636893319665864	0.46634266125581875	0.4612980528812651	0.09535596851383976	0.09344312513883538	0.008241099268062158	0.1166072003708365	0.008162911314121502	0.11550088175562223
6.182168792601758	0.35289251219347095	0.3510726143368878	0.3915435404656502	0.3886027907376059	0.41131553611779076	0.40780952114486124	0.43071269223632896	0.4266590781273851	0.4666159022390533	0.46156925329298776	0.09522896251470954	0.09331878099104252	0.00817843320913525	0.116417776930831	0.00810083096834191	0.11531312971831653
6.2194194695153895	0.3532325973231522	0.35140871210391944	0.39185904696748847	0.388915059821345	0.4116190207493333	0.4081101259537539	0.43100485732440835	0.426948688084307	0.46688851847313373	0.46183983689879715	0.09510204432646663	0.09319452237083652	0.008116101685028632	0.11622662788113303	0.008039082118811436	0.11512366886582015
6.256894600496366	0.35357230989493255	0.3517444381162957	0.3921740963925272	0.38922687503584724	0.41192200442017124	0.4084102342283748	0.43129647757879674	0.42723775885087806	0.4671605061521964	0.4621097999174869	0.09497521561475916	0.09307035091039342	0.008054103271948776	0.11603374765799401	0.007977663353725184	0.1149324936865952
6.294595537993358	0.3539116445532048	0.3520797870875577	0.39248868394361586	0.38953823163602835	0.41222448260642985	0.4087098414888699	0.4315875487344706	0.4275262861987338	0.46743186146343657	0.4623791385608367	0.09484847805166452	0.09294626824820398	0.007992436551255366	0.11583913069452478	0.007916573266401272	0.1147395986661337
6.332523642604218	0.35425059591992464	0.35241475370917213	0.3928028048063961	0.38984912485980866	0.4125264507697065	0.40900894324099485	0.43187806651452537	0.42781426588769256	0.46770258058712444	0.46264784903362766	0.09472183331570919	0.09282227602909457	0.007931100109439093	0.11564277142106505	0.00785581045526218	0.1145449782871566
6.370680283125076	0.35458915859458123	0.3527493326505025	0.393116454149286	0.39015954992809715	0.41282790435706374	0.40930753497610645	0.43216802663017667	0.42810169366575507	0.4679726596966218	0.46291592753365846	0.0945952830918962	0.09269837590425208	0.007870092538115436	0.11544466426502709	0.007795373523805438	0.1143486270293721
6.40906683659976	0.35492732715417014	0.3530835185587816	0.39342962712346596	0.39046950204477704	0.41312883880102147	0.4096056121711557	0.4324574247807605	0.4283885652691047	0.4682420949583973	0.46318337025175976	0.09446882907172645	0.09257456953124699	0.007809412433998908	0.11524480365120837	0.007735261080599187	0.11415053936991626
6.447684688369473	0.355265096153164	0.3534173060590841	0.39374231886286415	0.3907789763966917	0.4134292495195509	0.4099031702886811	0.4327462566537349	0.4286748764221089	0.4685108825320451	0.463450173371812	0.09434247295322598	0.09245085857405881	0.007749058398904829	0.11504318400196212	0.007675471739267081	0.11395070978333877
6.486535232122802	0.35560246012348606	0.35375068975429924	0.39405452448414235	0.3910879681536311	0.41372913191606797	0.41020020477680225	0.43303451792468123	0.42896062283732017	0.46877901857030096	0.4637163330707605	0.09421621644096996	0.09232724470309879	0.007689029039730677	0.11483979973721148	0.007616004118486508	0.11374913274192977
6.525619869945995	0.355939413574482	0.3540836642251042	0.39436623908668283	0.39139647246831816	0.414028481379427	0.4104967110692138	0.43332220425730555	0.42924580021547765	0.4690464992190604	0.4639818455186341	0.09409006124610643	0.09220372959523594	0.0076293229684285535	0.11463464527459166	0.007556856841961057	0.11354580271569148
6.564940012373588	0.3562759509928932	0.35441622402993755	0.39467745775257435	0.39170448447639566	0.4143272932839153	0.41079268458518003	0.4336093113034416	0.4295304042455093	0.4693133206173963	0.46424670687856123	0.09396400908638533	0.09208031493382215	0.007569938802015841	0.11442771502969151	0.007498028538407198	0.11334071417242342
6.604497078439295	0.3566120668428304	0.3547483637049732	0.3949881755465998	0.39201199929641345	0.414625562989248	0.41108812072952877	0.43389583470305304	0.42981443060453417	0.46957947889757823	0.4645109133067883	0.09383806168618254	0.09195700240871821	0.007510875162545005	0.11421900341620983	0.007439517841548948	0.11313386157800664
6.644292495727218	0.356947755565747	0.35508007776409456	0.3952983875162236	0.3923190120298163	0.414923285840563	0.41138301489264734	0.4341817700842367	0.43009787495786517	0.4698449701850909	0.4647744609526974	0.09371222077652759	0.09183379371631929	0.007452130677096491	0.11400850484591274	0.007381323390105443	0.1129252393965885
6.684327700423376	0.35728301158041315	0.35541136069886925	0.3956080886915792	0.3926255177609316	0.41522045716841627	0.41167736245047765	0.43446711306322566	0.430380732959012	0.4701097905986531	0.4650373459588256	0.09358648809513008	0.09171069055958155	0.007393703977762733	0.11379621372900317	0.007323443827765175	0.11271484209052574
6.724604137367524	0.3576178292828902	0.35574220697852355	0.3959172740854575	0.39293151155695777	0.415517072288778	0.41197115876451146	0.43475185924439325	0.4306630002496851	0.4703739362502378	0.4652995644608832	0.09346086538640773	0.09158769464804989	0.007335593701638388	0.11358212447413507	0.007265877803185994	0.11250266412065457
6.76512326010531	0.3579522030465058	0.356072611049918	0.39622593869329564	0.39323698846795313	0.41581312650302893	0.4122643991817877	0.4350360042202574	0.4309446724597993	0.4706374032450924	0.4655611125877735	0.09333535440151394	0.09146480769788462	0.007277798490799903	0.11336623148856972	0.007208623969976458	0.11228869994656066
6.805886530940724	0.3582861272218279	0.3564025673375232	0.3965340774931652	0.39354194352682503	0.4161086150979564	0.41255707903488825	0.4353195435714847	0.4312257452074783	0.47090018768175873	0.46582198646161255	0.09320995689836654	0.09134203143188947	0.007220316992293974	0.11314852917834628	0.0071516809866798425	0.11207294402642276
6.846895420988873	0.3586195961366412	0.35673207024339515	0.39684168544576226	0.39384637174931914	0.4164035333457519	0.41284919364193495	0.4356024728668962	0.4315062140990592	0.47116228565209445	0.46608218219774933	0.09308467464167677	0.09121936757953931	0.007163147858133989	0.11292901194849492	0.007095047516757269	0.11185539081735385
6.888151410229076	0.358952604095922	0.35706111414715147	0.3971487574943964	0.3941502681340089	0.4166978765040083	0.413140738306587	0.43588478766347144	0.43178607472909747	0.4714236932412941	0.4663416959047862	0.09295950940297737	0.09109681787700995	0.00710628974527161	0.11270767420309369	0.0070387222285921425	0.11163603477565687
6.92965598755826	0.35928514538181516	0.3573896934059486	0.3974552885649816	0.3944536276622867	0.4169916398157177	0.4134317083180392	0.4361664835063565	0.43206532268037334	0.4716844065279114	0.4666005236846003	0.09283446296065474	0.09097438406720662	0.007049741315596769	0.11248451034541063	0.00698270379545729	0.11141487035671105
6.971410650844719	0.35961721425360954	0.3577178023544581	0.3977612735660254	0.39475644529835346	0.41728481850926935	0.41372209895101925	0.43644755592886764	0.43234395352389654	0.4719444215838808	0.466858661632365	0.09270953709997685	0.09085206789979347	0.006993501235902144	0.11225951477814533	0.006926990895502527	0.11119189201528457
7.01341690698215	0.3599488049477153	0.358045435304844	0.3980667073886211	0.3950587159892102	0.4175774077984486	0.414011905465787	0.43672800045249993	0.43262196281891363	0.4722037344745408	0.46711610583657154	0.09258473361312548	0.09072987113122416	0.006937568177903586	0.11203268190354265	0.0068715822117546566	0.11096709420571926
7.055676271944047	0.3602799116776409	0.3583725865467407	0.398371584906438	0.3953604346646491	0.417869402882436	0.41430112310813294	0.4370078125869334	0.43289934611291414	0.47246234125865694	0.4673728523790518	0.09246005429922655	0.09060779552477186	0.006881940818195709	0.11180400612354902	0.006816476432097041	0.11074047138207277
7.098190270838397	0.36061052863397025	0.3586992503472306	0.39867590097571326	0.3956615962372457	0.4181607989458062	0.4145897471093781	0.43728698783004083	0.4331760989416387	0.47272023798844554	0.4676288973350014	0.0923355009643828	0.09048584285056095	0.006826617838251892	0.1115734818399261	0.006761672249247397	0.11051201799806165
7.1409604379627405	0.36094064998434067	0.35902542095082207	0.39897965043524386	0.3959621956023499	0.41845159115852826	0.414877772686373	0.4375655216678954	0.4334522168290852	0.4729774207095971	0.467884236773002	0.0922110754217051	0.09036401488559831	0.006771597924402961	0.1113411034544356	0.006707168360752469	0.11028172850745932
7.183988316859528	0.36127026987342076	0.3593510925794286	0.3992828281063789	0.39626222763807983	0.41874177467596535	0.41516519504149835	0.43784340957477963	0.43372769528751826	0.4732338854613019	0.4681388667550463	0.09208677949134655	0.0902423134138051	0.00671687976783808	0.11110686536910919	0.006652963468979145	0.11004959736430919
7.227275460371831	0.36159938242288897	0.3596762594323476	0.3995854287930125	0.3965616872053136	0.41903134463887637	0.41545200936266585	0.43812064701319337	0.4340025298174774	0.47348962827627417	0.46839278333656154	0.0919626150005335	0.09012074022605118	0.006662462064577213	0.11087076198623436	0.0065990562810887	0.10981561902285364
7.270823430699384	0.3619279817314122	0.36000091568623904	0.3998874472815766	0.3968605691476836	0.4193202961734159	0.4157382108233187	0.438397229433864	0.4342767159077852	0.47374464518077813	0.46864598256643475	0.09183858378360281	0.08999929712018419	0.006608343515456916	0.11063278770853913	0.0065454455090305785	0.10957978793774714
7.31463379945495	0.36225606187462484	0.3603250554951057	0.4001888783410349	0.3971588682915687	0.4196086243911362	0.41602379458243305	0.43867315227575526	0.4345502490355578	0.47399893219465383	0.46889846048703704	0.09171468768203256	0.08987798590106881	0.006554522826127673	0.11039293693958996	0.0064921298695317375	0.10934209856436894
7.358708147721062	0.3625836169051085	0.36064867299027303	0.40048971672287653	0.3974565794460905	0.4198963243889898	0.4163087557845204	0.4389484109660783	0.4348231246662142	0.4742524853313438	0.46915021313425087	0.09159092854447999	0.08975680838061567	0.006500998707031691	0.11015120408360701	0.00643910808407	0.10910254535887987
7.403048066107065	0.36291064085237096	0.3609717622803689	0.40078995716111016	0.39775369740310534	0.4201833912493304	0.41659308955962926	0.43922300092030153	0.4350953382534865	0.47450530059791945	0.46940123653749494	0.09146730822681612	0.08963576637781998	0.006447769873387799	0.10990758354587626	0.006386378878874943	0.10886112277833604
7.447655154806527	0.36323712772282735	0.36129431745130475	0.4010895943722594	0.3980502169372011	0.4204698200399173	0.4168767910233482	0.439496917542162	0.4353668852394311	0.47475737399510975	0.4696515267197514	0.09134382859216017	0.08951486171879501	0.006394835045180791	0.10966206973282056	0.00633394098490303	0.10861782528098729
7.49253102365499	0.3635630714997791	0.361616332566256	0.401388623055357	0.3983461328056914	0.42075560581391713	0.4171598552768088	0.43977015622367716	0.43563776105443935	0.47500870151732794	0.469901079697593	0.09122049151091936	0.08939409623680797	0.006342192947151659	0.1094146570521275	0.0062817931378340575	0.10837264732627716
7.537677292188054	0.3638884661433962	0.3619378016656435	0.40168703789194143	0.3986414397486114	0.42104074360990856	0.4174422774066894	0.44004271234515674	0.43590796111724955	0.47525927915270116	0.47014989148121095	0.09109729886082374	0.08927347177231787	0.0062898423087727195	0.10916533991310473	0.006229934078045396	0.10812558337526923
7.583095589699846	0.3642133055906968	0.36225871876711524	0.40198483354605175	0.39893613248871446	0.4213252284518861	0.4177240524852192	0.4403145812752151	0.4361774808349597	0.47550910288309894	0.47039795807444357	0.09097425252696563	0.08915299017301144	0.006237781864248504	0.10891411272670837	0.006178362550614658	0.10787662789057606
7.628787555301809	0.3645375837555299	0.3625790778655281	0.40228200466422487	0.39923020573146806	0.4216090553492648	0.4180051755701828	0.4405857583707846	0.4364463156030394	0.4757581686841631	0.4706452754748044	0.09085135440183696	0.08903265329384136	0.006186010352484672	0.1086609699055856	0.00612707730527795	0.10762577533647288
7.674754837981857	0.36486129452855576	0.3628988729329298	0.4025785458754915	0.3995236541650504	0.4218922192968846	0.418285641704924	0.44085623897712867	0.43671446080534254	0.4760064725253377	0.47089183967351156	0.09072860638536977	0.08891246299706375	0.006134526517086236	0.10840590586450105	0.006076077096449417	0.10737302017936656
7.720999096663877	0.36518443177722887	0.36321809791854187	0.4028744517913742	0.39981647246034874	0.4221747152750169	0.41856544591835326	0.44112601842785604	0.43698191181412266	0.47625401036990034	0.47113764665551866	0.09060601038497448	0.08879242115227909	0.006083329106341573	0.10814891502043622	0.00602536068318571	0.10711835688783822
7.767522000267617	0.3655069893457796	0.3635367467487421	0.40316971700588394	0.400108655270956	0.42245653824936946	0.41884458322495144	0.44139509204493504	0.43724866399004525	0.47650077817499215	0.4713826923995439	0.090483568315582	0.08867252963646953	0.0060324168732064365	0.10788999179267478	0.0059749268291779956	0.10686177993261481
7.814325227768903	0.3658289610551975	0.363854813327048	0.403464336095519	0.4004001972331695	0.42273768317109367	0.41912304862477756	0.44166345513870897	0.4375147126822037	0.4767467718916516	0.4716269728781023	0.09036128209968382	0.08855279033404151	0.005981788575290636	0.10762913060307255	0.00592477430274041	0.10660328378715178
7.861410468260233	0.3661503407032137	0.36417229153410025	0.4037583036192629	0.40069109296598937	0.42301814497679063	0.4194008371034748	0.4419311030079109	0.43778005322813335	0.4769919874648449	0.4718704840575362	0.09023915366737371	0.08843320513686379	0.005931442974842049	0.1073663258761286	0.0058749018767878525	0.10634286292734885
7.908779421011744	0.3664711220642844	0.36448917522764646	0.40405161411858326	0.4009813370711175	0.423297918588519	0.4196779436322778	0.44219803093968046	0.4380446809538282	0.4772364208335006	0.4721132218980484	0.0901171849563917	0.0883137759443123	0.005881378838739515	0.10710157203938309	0.005825308328838652	0.10608051183214684
7.956433795532517	0.36679129888957446	0.3648054582425253	0.4043442621174312	0.40127092413295695	0.4235769989138026	0.4199543631680207	0.44246423420957975	0.4383085911737561	0.47748006793054204	0.4723551823537343	0.08999537791216547	0.08819450466330941	0.005831594938472406	0.10683486352331784	0.005775992440979927	0.1058162249833714
8.004375311632296	0.36711086490694145	0.3651211343906507	0.404636242122241	0.40155984871861145	0.42385538084563873	0.4202300906531447	0.4427297080816105	0.4385717791908761	0.47772292468292266	0.47259636137261557	0.08987373448785482	0.08807539320836988	0.005782090050115762	0.10656619476166895	0.005726952999863144	0.10554999686613087
8.052605699483543	0.3674298138209192	0.36543619746099715	0.40492754862192964	0.40184810537788596	0.42413305926250644	0.42050512101570714	0.4429944478082316	0.4388342402966549	0.4779649870116593	0.4728367548966734	0.08975225664439757	0.08795644350164147	0.00573286295434805	0.10629556019168263	0.005678188796698791	0.10528182196892999
8.101126699683881	0.3677481393127034	0.3657506412195842	0.4052181760878986	0.4021356886432873	0.42441002902837666	0.42077944916939036	0.44325844863037756	0.4390959697710858	0.47820625083186935	0.4730763588618841	0.08963094635055269	0.08783765747295236	0.005683912436408534	0.10602295425431407	0.005629698627233282	0.10501169478389727
8.149940063318896	0.36806583504013546	0.3660644594094624	0.40550811897403344	0.40242259303002526	0.42468628499272143	0.42105307001351183	0.4435217057774766	0.4393569628827054	0.47844671205280537	0.4733151691982535	0.08950980558294858	0.08771903705985311	0.005635237286091943	0.10574837139411386	0.005581481291732082	0.10473960980685604
8.199047552025359	0.36838289463768814	0.36637764575069826	0.4057973717167058	0.4027088130360133	0.4249618219905237	0.4213259784330331	0.44378421446747024	0.4396172148886137	0.47868636657789254	0.47355318182985284	0.08938883632612883	0.08760058420766655	0.005586836297734266	0.10547180605982476	0.005533535594968164	0.10446556153758024
8.248450938054788	0.3686993117164508	0.36669019394036084	0.40608592873477534	0.40299434314187194	0.4252366348422888	0.42159816929857163	0.4440459699068326	0.43987672103449266	0.47892521030476576	0.47379039267485573	0.08926804057259984	0.08748230086953007	0.005538708270207415	0.1051932527043391	0.00548586034621934	0.10418954448005024
8.298152004337403	0.3690150798641152	0.36700209765250785	0.40637378442959166	0.4032791778109297	0.4255107183540551	0.42186963746641076	0.4443069672905911	0.44013547655462615	0.4791632391253076	0.4740267976455741	0.08914742032287974	0.0873641890064462	0.005490852006886371	0.10491270578481249	0.00543845435923096	0.10391155314245282
8.348152544546481	0.3693301926449613	0.36731335053817205	0.4066609331849971	0.40356331148922664	0.4257840673174057	0.422140377778512	0.4445672018023471	0.4403934766719207	0.47940044892568656	0.47426239264849673	0.08902697758554773	0.08724625058732963	0.005443266315650064	0.10463015976311851	0.00539131645223101	0.10363158203767853
8.398454363163072	0.3696446435998437	0.36762394622534833	0.40694736936732945	0.4038467386055176	0.42605667650948076	0.4224103850625268	0.4448266686142967	0.4406507165979263	0.4796368355863969	0.4744971735843278	0.0889067143772933	0.08712848758905592	0.005395950008866279	0.10434560910580615	0.005344445447889257	0.10334962568319384
8.449059275541144	0.3699584262461786	0.3679338783189807	0.4072330873254265	0.40412945357127533	0.42632854069299025	0.42267965413180897	0.44508536288725414	0.4409071915328579	0.47987239498229833	0.474731136348025	0.08878663272296844	0.08701090199651236	0.005348901903374781	0.10405904828444079	0.005297840173319912	0.10306567860136795
8.49996910797308	0.37027153407792995	0.36824314040095	0.40751808139062906	0.404411450780695	0.42659965461622695	0.42294817978542787	0.4453432797706727	0.4411628966656176	0.4801071229826563	0.4749642768288399	0.08866673465563753	0.08689349580264773	0.005302120820471323	0.10377047177574639	0.005251499460065645	0.10277973531974283
8.551185697755594	0.3705839605655973	0.3685517260300616	0.40780234587678565	0.40469272461069905	0.4268700130130804	0.4232159568081821	0.44560041440266906	0.4414178271738173	0.48034101545118413	0.4751965909103584	0.08854702221663244	0.08677627100852313	0.005255605585891665	0.10347987406173331	0.00520542214407449	0.10249179037110423
8.602710893256043	0.37089569915620263	0.36885962874203293	0.4080858750802573	0.40497326942094103	0.4271396106030508	0.4234829799706133	0.4458567619100461	0.4416719782238021	0.480574068246084	0.4754280744705412	0.08842749745560363	0.08665922962336695	0.005209355029814233	0.10318724963002524	0.005159607065699845	0.10220183829379437
8.654546553979111	0.3712067432732785	0.3691668420494825	0.4083686632799229	0.4052530795538122	0.427408442091264	0.42374924402902087	0.44611231740831764	0.44192534497067376	0.48080627722009045	0.47565872338176596	0.08830816243057595	0.08654237366462428	0.005163367986813938	0.10289259297388753	0.0051140530696685005	0.10190987363169768
8.706694550633951	0.37151708631685604	0.36947335944191795	0.4086507047371851	0.40553214933444653	0.42767650216848635	0.424014743725477	0.4463670760017331	0.4421779225583158	0.4810376382205132	0.47588853351086974	0.0881890192080025	0.08642570515801473	0.005117643295885266	0.10259589859268203	0.005068759005089518	0.10161589093473822
8.759156765201672	0.3718267216634528	0.3697791743857252	0.4089319936959762	0.4058104730707277	0.4279437855111413	0.42427947378784253	0.4466210327833035	0.4424297061194178	0.481268147089282	0.4761175007191923	0.08807006986282331	0.08630922613758409	0.005072179800401422	0.10229716099183861	0.005023723725419593	0.10131988475890807
8.811935091003267	0.3721356426660618	0.37008428032415785	0.4092125243827649	0.4060880450532953	0.42821028678132494	0.4245434289297828	0.4468741828348267	0.442680690775502	0.48149779966299094	0.4763456208626196	0.0879513164785193	0.08619293864576312	0.005026976348112555	0.10199637468315359	0.00497894608846039	0.10102184966638106
8.865031432767935	0.37244384265413966	0.3703886706773253	0.4094922910065631	0.40636485955555196	0.42847600062682306	0.4248066038507844	0.4471265212269146	0.44293087163694816	0.48172659177294397	0.4765728897916286	0.08783276114717255	0.08607684473342184	0.004982031791131103	0.10169353418500293	0.004934424956340333	0.10072178022593903
8.918447706701835	0.3727513149335964	0.37069233884218417	0.409771287758934	0.4066409108336713	0.4287409216811288	0.42506899323617253	0.4473780430190206	0.44318024380302196	0.48195451924520194	0.4767993033513332	0.08771440596952443	0.0859609464599292	0.004937344985911363	0.10138863402251275	0.0048901591955092805	0.10041967101309979
8.972185840557227	0.3730580527867842	0.3709952781925271	0.4100495088139996	0.4069161931266062	0.4290050445634603	0.4253305917571289	0.4476287432594674	0.4434288023619015	0.48218157790062965	0.4770248573815297	0.08759625305503584	0.08584524589321015	0.004892914793236169	0.10108166872771562	0.004846147676706991	0.10011551661018814
9.02624777370205	0.37336404947248697	0.3712974820789731	0.4103269483284489	0.40719070065609647	0.4292683638787788	0.4255913940707095	0.44787861698547493	0.44367654239070575	0.4824077635549428	0.47724954771674416	0.0874783045219476	0.08572974510980683	0.004848740078214231	0.10077263283989168	0.004802389274965346	0.09980931160663431
9.080635457189915	0.37366929822591016	0.37159894382895803	0.4106036004415472	0.40746442762667856	0.4295308742178088	0.4258513948198637	0.4481276592231906	0.4439234589555229	0.482633072018758	0.47747337018627944	0.0873605624973433	0.08561444619493752	0.00480481971025748	0.10046152090579596	0.004758882869591474	0.09950105059931502
9.135350853830497	0.3739737922586713	0.37189965674672565	0.41087945927514524	0.4077373682256949	0.4297925701570562	0.42611058863345425	0.44837586498771853	0.4441695471114408	0.48285749909764164	0.47769632061426487	0.08724302911721166	0.08549935124256047	0.004761152563064641	0.10014832747961577	0.0047156273441459895	0.09919072819252506
9.190395938260405	0.37427752475878917	0.3721996141133175	0.41115451893368904	0.4080095166233031	0.4300534462588296	0.4263689701262756	0.44862322928315035	0.44441480190257554	0.48308104059216006	0.4779183948197041	0.08712570652651067	0.08538446235543472	0.00471773751461102	0.09983304712351071	0.004672621586436332	0.09887833899833254
9.245772697014415	0.3745804888906754	0.37249880918656525	0.4114287735042298	0.4082808669724874	0.4303134970712602	0.4266265338990765	0.4488697471025961	0.4446592183621033	0.48330369229793113	0.47813958861652656	0.087008596879233	0.08526978164518396	0.0046745734471356215	0.09951567440747056	0.004629864488506552	0.09856387763683472
9.301483128597186	0.3748826777951244	0.3727972352010814	0.4117022170564345	0.40855141340906825	0.4305727171283232	0.4268832745385793	0.4491154134282155	0.4449027915122908	0.48352545000567565	0.4783598978136371	0.0868917023384711	0.08515531123236195	0.00463165924712472	0.09919620390996897	0.00458735494660889	0.09824733873622904
9.357529243555355	0.3751840845893046	0.3730948853682509	0.4119748436425978	0.40882115005171454	0.4308311009498601	0.42713918661750255	0.4493602232312523	0.44514551636452837	0.4837463095012711	0.47857931821496885	0.08677502507648677	0.08504105324651895	0.004588993805301644	0.09887463021776455	0.004545091861206441	0.09792871693311156
9.413913064550128	0.37548470236674936	0.37339175287622317	0.41224664729765226	0.40909007100195444	0.43108864304160005	0.42739426469458264	0.4496041714720649	0.44538738791936106	0.48396626656580405	0.478797845619535	0.08665856727477654	0.08492700982626616	0.004546576016604131	0.09855094792638397	0.00450307413694917	0.09760800687276117
9.47063662643026	0.3757845241973489	0.37368783088990404	0.41251762203918185	0.4093581703441881	0.43134533789518403	0.42764850331459714	0.4498472531001625	0.4456284011665237	0.4841853169756257	0.4790154758214825	0.08654233112414364	0.084813183119347	0.004504404780183879	0.09822515164020729	0.004461300682661928	0.09728520320915379
9.527701976305488	0.3760835431273411	0.3739831125509479	0.4127877618674331	0.4096254421456999	0.431601179988187	0.4279018970083871	0.4500894630542378	0.44586855108497353	0.4844034565024067	0.47923220461014654	0.08642631882476702	0.08469957528270375	0.0044624789993821246	0.0978972359727237	0.004419770411334234	0.09696030060540295
9.585111173620431	0.37638175217930364	0.3742775909777506	0.41305706076532883	0.4098918804566719	0.43185616378414327	0.42815444029288235	0.4503307962622034	0.4461078326429259	0.4846206809131935	0.47944802777010537	0.08631053258627398	0.08458618848254898	0.004420797581716318	0.09756719554683002	0.00437848224010251	0.09663329373390184
9.642866290228868	0.37667914435214583	0.3745712592654414	0.41332551269848095	0.4101574793101967	0.43211028373257004	0.42840612767112446	0.45057124764122714	0.44634624079788865	0.4848369859704656	0.47966294108123647	0.08619497462781354	0.08447302489443631	0.004379359438874797	0.09723502499490166	0.004337435090235431	0.09630417727643703
9.700969410468568	0.37697571262110063	0.37486411048587626	0.41359311161520507	0.41042223272229195	0.4323635342689937	0.428656953632293	0.45081081209776885	0.44658377049669906	0.485052367432194	0.4798769403187735	0.08607964717812881	0.08436008670333366	0.004338163486693691	0.09690071895923325	0.00429662788712859	0.09597294592462902
9.75942263123647	0.3772714499377174	0.3751561376876312	0.41385985144653376	0.41068613469191445	0.4326159098149748	0.4289069126517305	0.45104948452761784	0.44682041667556044	0.48526682105189906	0.48009002125336425	0.08596455247563524	0.08424737610369731	0.004297208645142714	0.09656427209192486	0.004256059560279191	0.0956395943799464
9.818228062064373	0.37756634922985344	0.37544733389599466	0.41412572610623194	0.41094917920097535	0.43286740477813457	0.4291559991909689	0.45128725981593065	0.4470561742600793	0.48548034257871175	0.48030217965112915	0.08584969276849522	0.08413489529954543	0.004256493838321163	0.09622567905550738	0.004215729043278493	0.09530411735404698
9.877387825195074	0.3778604034016678	0.3757376921129614	0.41439072949081207	0.41121136021435467	0.43311801355218277	0.42940420769775633	0.45152413283726966	0.4472910381653038	0.48569292775743356	0.4805134112737211	0.08573507031469542	0.08402264650453645	0.0042160179944392695	0.09588493452297087	0.004175635273799383	0.0949665095690051
9.936904055658934	0.37815360533361303	0.3760272053172265	0.4146548554795495	0.4114726716799184	0.4333677305169444	0.4296515326060846	0.4517600984556436	0.44752500329576295	0.48590457232859907	0.48072371187838664	0.08562068738212913	0.0839106319420446	0.004175780045796884	0.0955420331778356	0.004135777193583046	0.09462676575755324
9.996778901350961	0.37844594788242863	0.3763158664641781	0.41491809793449863	0.4117331075285334	0.433616550038388	0.42989796833621713	0.4519951515245462	0.44775806454550576	0.4861152720285376	0.4809330772180261	0.08550654624867332	0.08379885384524015	0.0041357789287777	0.09519696971477742	0.0040961537484132116	0.09428488066313889
10.05701452310831	0.37873742388113396	0.37660366848589205	0.41518045070050963	0.41199266167408494	0.4338644664686553	0.43014350929471745	0.4522292868869986	0.4479902167981422	0.4863250225894384	0.4811415030412578	0.08539264920227242	0.08368731445716915	0.004096013583842595	0.09484973883951398	0.00405676388812104	0.09394084904037925
10.117613094788254	0.3790280261390217	0.37689060429112553	0.4154419076052455	0.41225132801349335	0.4341114741460896	0.4303881498744785	0.45246249937559035	0.4482214549268839	0.48653381973941423	0.4813489850924805	0.08527899854102097	0.08357601603083441	0.00405648295548966	0.09450033526911739	0.004017606566561138	0.09359466565530283
10.178576803346665	0.37931774744165064	0.37717666676531175	0.41570246245919895	0.4125091004267323	0.43435756739526615	0.4306318844547529	0.4526947838125218	0.4484517737945866	0.4867416592025676	0.48155551911193867	0.08516559657324857	0.0834649608292785	0.004017185992271521	0.09414875373239795	0.003978680741596019	0.09324632528532106
10.239907848916916	0.37960658055083973	0.37746184877055333	0.41596210905571107	0.41276597277684574	0.4346027405270235	0.43087470740118256	0.45292613500964807	0.44868116825379206	0.4869485366990579	0.4817611008357871	0.08505244561760553	0.08335415112566841	0.003978121646770916	0.09379498897004623	0.003939985375091215	0.09289582271972563
10.301608444889292	0.37989451820466147	0.3777461431456178	0.41622084117098923	0.41302193890996786	0.4348469878384939	0.43111661306583066	0.4531565477685221	0.4489096331467724	0.4871544479451685	0.48196572599615867	0.08493954800314985	0.08324358920338003	0.003939288875570046	0.09343903573476098	0.00390151943289041	0.09254315275988745
10.363680817990868	0.38018155311743546	0.3780295427059313	0.41647865256412625	0.41327699265534085	0.4350903036131356	0.4313575957872125	0.45338601688044056	0.44913716330557363	0.4873593886533761	0.4821693903212309	0.08482690606943706	0.08313327735608603	0.003900686639263462	0.09308088879166121	0.003863281884809666	0.09218831021927087
10.426127208365882	0.3804676779797221	0.37831204024357357	0.41673553697711924	0.4135311278253349	0.4353326821207653	0.43159764989032834	0.4536145371264884	0.449363753552061	0.48756335453242033	0.482372089535295	0.08471452216660959	0.08302321788784385	0.003862313902422976	0.09272054291845677	0.0038252717046205476	0.09183128992401635
10.488949869656532	0.3807528854583165	0.37859362852727285	0.41699148813488945	0.413784338215468	0.4355741176175913	0.431836769686696	0.4538421032775857	0.4495893986979646	0.48776634128737506	0.4825738193588256	0.08460239865548878	0.08291341311318558	0.003824169633598995	0.09235799290563307	0.003787487870042572	0.09147208671291196
10.552151069084381	0.38103716819624267	0.3788743003024005	0.41724649974530287	0.4140366176044264	0.4358146043462473	0.4320749494743851	0.45406871009453503	0.4498140935449262	0.4879683446197202	0.4827745755085516	0.08449053790766851	0.08280386535720884	0.0037862528053005384	0.09199323355682054	0.0037499293627223373	0.09111069543780559
10.615733087532126	0.3813205188127474	0.379154048290966	0.4175005654991904	0.4142879597540852	0.4360541365358271	0.4323121835380501	0.45429435232806936	0.45003783288454635	0.48816936022741525	0.4829743536975276	0.08437894230560959	0.08269457695567026	0.0037485623939774726	0.09162625968892257	0.0037125951682179803	0.09074711096369015
10.679698219625935	0.381602929903294	0.3794328651916119	0.417753679070369	0.4145383584095296	0.43629270840191897	0.43254846614896636	0.45451902471890054	0.45026061149843266	0.48836938380497297	0.4831731496352074	0.08426761424273635	0.08258555025507967	0.003711097380013406	0.09125706613242812	0.003675484275996954	0.0903813281691157
10.744048773818252	0.3818843940395567	0.3797107436796092	0.4180058341156634	0.414787807299077	0.43653031414664234	0.43278379156506497	0.4547427219977694	0.4504824241582491	0.48856841104353543	0.48337095902751787	0.08415655612353437	0.08247678761279517	0.003673856747715032	0.09088564773165331	0.003638595679412937	0.09001334194627475
10.808787072471103	0.3821649037694149	0.3799876764068517	0.418257024274928	0.41503630013429854	0.43676694795868326	0.4330181540309686	0.4549654388854958	0.45070326562576485	0.4887664376309502	0.4835677775769337	0.08404577036365005	0.08236829139712114	0.003636839485285037	0.09051199934492615	0.0036019283756947296	0.08964314720145694
10.87391545193992	0.3824444516169471	0.3802636560018526	0.4185072431710693	0.4152838306100427	0.437002604013332	0.43325154777802943	0.4551871700930305	0.4509231306529068	0.48896345925184864	0.48376360098255466	0.08393525938999251	0.08226006398740761	0.0036000445848234364	0.09013611584494186	0.003565481365937373	0.08927073885510595
10.93943626265785	0.3827230300824252	0.38053867506973804	0.41875648441006874	0.415530392404457	0.43723727647252053	0.4334839670243652	0.4554079103215066	0.45114201398180914	0.4891594715877239	0.4839584249401824	0.08382502564083498	0.08215210777415095	0.003563471042304922	0.08975799211893332	0.0035292536550737275	0.08889611184200419
11.00535186922059	0.3830006316423087	0.38081272619224343	0.4190047415810061	0.4157759791790127	0.4374709594848607	0.43371540597489794	0.4556276542622933	0.4513599103448668	0.48935447031701174	0.4841522451423992	0.08371507156592091	0.08204442515909512	0.003527117857567319	0.08937762306896957	0.0034932442518846862	0.0885192611118839
11.071664650471687	0.38327724874923885	0.3810858019277084	0.41925200825608316	0.4160205845785283	0.43770364718568333	0.43394585882139297	0.455846396597049	0.4515768144647883	0.4895484511151713	0.4843450572786481	0.08360539962656906	0.08193701855533672	0.0034909840343035903	0.0889950036121121	0.0034574521689685334	0.0881401816293419
11.138376999588447	0.3835528738320329	0.3813578948110722	0.4194982779906481	0.41626420223119387	0.43793533369707804	0.4341753197424979	0.45606413199777673	0.4517927210546499	0.4897414096547685	0.4845368570353139	0.08349601229578205	0.08182989038743013	0.003455068580039189	0.08861012868085538	0.0034218764227302856	0.0877588683742232
11.205491324168262	0.3838274992956785	0.38162899735386857	0.4197435443232198	0.4165068257485961	0.43816601312793324	0.4344037829037829	0.4562808551268795	0.45200762481795076	0.4899333416055587	0.4847276400958055	0.08338691205835658	0.08172304309149586	0.0034193705061209556	0.08822299322318372	0.0033865160333670374	0.08737531634180584
11.273010046315514	0.3841011175213272	0.38189910204422145	0.41998780077551345	0.4167484487257435	0.4383956795739773	0.434631242457781	0.4564965606372165	0.452221520448668	0.4901242426345726	0.48491740214063883	0.08327810141099339	0.08161647911532782	0.0033838888277157864	0.08783359220299758	0.003351370024866185	0.08698952054317033
11.340935602728974	0.3843737208662892	0.3821682013468402	0.42023104085246554	0.4169890647410925	0.4386243271178204	0.4348576925440304	0.45671124317216116	0.45243440263131485	0.4903141084062021	0.485106138847523	0.0831695828624128	0.08151020091850723	0.0033486225637759937	0.08744192060025568	0.00331643742497878	0.08660147600544121
11.409270444789758	0.384645301664027	0.3824362877030141	0.42047325804226043	0.41722866735657294	0.4388519498289963	0.43508312728911563	0.4569248973656589	0.4526462660409964	0.4905029345822879	0.4852938458914448	0.08306135893346778	0.08140421097251199	0.003313570737043303	0.08704797341121662	0.0032817172652110926	0.086211177771915
11.478017038649782	0.3849158522241494	0.38270335353060836	0.4207144458163559	0.4174672501176153	0.43907854176400585	0.43530754080671097	0.45713751784228657	0.45285710534346957	0.4906907168222085	0.4854805189447571	0.0829534321572635	0.0812985117608343	0.00327873237402887	0.0866517456488225	0.0032472085808108453	0.08581862090242964
11.547177865320764	0.38518536483240573	0.3829693912240587	0.4209545976295111	0.4177048065531777	0.43930409696636047	0.4355309271976233	0.4573490992173124	0.4530669151952018	0.49087745078297024	0.48566615367726695	0.08284580507927343	0.08119310577909535	0.003244106504999955	0.08625323234295479	0.0032129104107530004	0.08542380047360609
11.616755420763786	0.3854538317506789	0.38323439315436625	0.4211937069198128	0.4179413301757731	0.439528609466627	0.43575328054983675	0.4575596360967577	0.4532756902434319	0.49106313211929925	0.4858507457563258	0.08273848025746355	0.08108799553516526	0.0032096921639674925	0.08585242854050534	0.0031788217977353206	0.0850267115792036
11.686752215979308	0.38572124521697954	0.3834983516690931	0.42143176710870356	0.41817681448149785	0.43975207328247157	0.4359745949385576	0.4577691230774576	0.45348342512623047	0.49124775648373353	0.4860342908469209	0.08263146026241246	0.08098318354928093	0.0031754883886705443	0.08544932930584537	0.0031449417881508346	0.0846273493302192
11.75717077709787	0.3859875974454398	0.38376125909235614	0.42166877160100985	0.4184112529500592	0.43997448241870696	0.43619486442625915	0.4579775547471253	0.45369011447256313	0.49143131952671837	0.48621678461176776	0.08252474767743866	0.08087867235417208	0.00314149422056742	0.08504392972103858	0.003111269432080288	0.08422570885514347
11.82801364547121	0.386252880626306	0.3840231077248226	0.4219047137849705	0.41864463904480476	0.44019583086733777	0.4364140830627284	0.4581849256844151	0.45389575290235257	0.49161381689670086	0.48639822271140387	0.08241834509872581	0.08077446449518211	0.0031077087048192453	0.08463622488604017	0.003077803783285038	0.08382178530045792
11.899283377763982	0.3865170869259327	0.38428388984370426	0.42213958703226595	0.41887696621275194	0.44041611260760843	0.4366322448851128	0.45839123045898794	0.4541003350265438	0.49179524424022786	0.4865786008042849	0.08231225513545329	0.0806705625303964	0.0030741308902770825	0.08422620991906626	0.0030445438991866247	0.08341557383069187
11.970982546046038	0.386780208486775	0.38454359770275165	0.42237338469804697	0.41910822788461666	0.4406353216060504	0.4368493439179682	0.4585964636315764	0.4543038554471679	0.4919755972020436	0.48675791454688055	0.0822064804099265	0.08056696903077022	0.0030407598294668325	0.08381387995676448	0.003011488840858778	0.08300706962876347
12.043113737885237	0.3870422374273821	0.3848022235322489	0.4226061001209652	0.4193384174748446	0.44085345181653124	0.4370653741733067	0.4588006197540521	0.45450630875740955	0.4921548714251906	0.4869361595937739	0.08210102355771022	0.08046368658025979	0.0030075945785847935	0.08339923015461181	0.002978637673008322	0.08259626789623553
12.115679556440844	0.38730316584238944	0.38505975953900734	0.4228377266232029	0.41956752838164074	0.4410704971803037	0.4372803296506458	0.45900369336949337	0.4547076895416724	0.4923330625511104	0.4871133315977599	0.0819958872277651	0.08036071777595397	0.002974634197472348	0.08298225568707096	0.00294598946396718	0.08218316385365654
12.188682620557461	0.3875629858025119	0.38531619790635957	0.4230682575105039	0.4197955539870009	0.441286451626056	0.43749420433705843	0.45920567901225384	0.4549079923756485	0.49251016621974697	0.48728942620994764	0.08189107408258388	0.08025806522821026	0.0029418777496070803	0.08256295174781769	0.0029135432856755017	0.08176775274066017
12.26212556485955	0.38782168935453515	0.3855715307941533	0.42329768607220414	0.42002248765674266	0.44150130906996143	0.4377069922072228	0.45940657120803213	0.45510721182638597	0.49268617806964987	0.4874644390798619	0.08178658679833288	0.08015573156079082	0.0029093243020938964	0.0821413135501956	0.00288129821367189	0.08135002981640582
12.336011039846525	0.3880792685213084	0.38582575033874456	0.4235260055812637	0.4202483227405378	0.4417150634157316	0.43791868722347416	0.45960636447394354	0.4553053424523602	0.4928610937380822	0.4876383658555484	0.08168242806499422	0.08005371941100213	0.0028769729256521437	0.08171733632742928	0.0028492533270809695	0.08092999035982018
12.41034171198835	0.38833571530173594	0.38607884865299136	0.42375320929429805	0.42047305257194356	0.44192770855466673	0.43812928333585627	0.4598050533185905	0.455502378803544	0.49303490886112605	0.48781120218367835	0.08157860058650933	0.07995203142983721	0.0028448226945947397	0.08129101533279481	0.0028174077085987292	0.08050762966990987
12.485120263821853	0.38859102167076864	0.38633081782624656	0.423979290451611	0.42069667046843584	0.4421392383657102	0.4383387744821746	0.46000263224213633	0.4556983154214799	0.4932076190737931	0.4879829437096564	0.08147510708092612	0.07985067028211865	0.002812872686820178	0.08086234583994667	0.002785760444475649	0.08008294306587516
12.560349394047481	0.38884517957939474	0.3865816499243502	0.4242042422772264	0.42091916973144183	0.4423496467155003	0.43854715458804866	0.4601990957363789	0.4558931468393533	0.4933792200101339	0.4881535860777292	0.08137195028054986	0.07974963864664546	0.0027811219837996504	0.08043132314327295	0.0027543106245073723	0.07965592588745096
12.63603181762671	0.38909818095463167	0.38683133698962285	0.4244280579789222	0.4211405436463739	0.4425589274584265	0.4387544175669668	0.46039443828482557	0.4560868675820663	0.493549707303351	0.48832312493109536	0.08126913293209302	0.07964893921634095	0.002749569670568608	0.07999794255825066	0.00272305734202849	0.07922657349548956
12.712170265880024	0.38935001769951577	0.38707987104085717	0.424650730748263	0.42136078548266265	0.44276707443668345	0.43896055732034134	0.46058865436276936	0.4562794721663129	0.49371907658591274	0.4884915559120182	0.0811666577968312	0.07954857469840412	0.0027182148356992286	0.07956219942128939	0.00269199969388767	0.07879488127171896
12.78876748658549	0.3896006816930925	0.3873272440733097	0.4248722537606338	0.4215798884937915	0.4429740814803262	0.43916556773756277	0.4607817384373655	0.4564709551006555	0.49388732348966785	0.488658874661938	0.08106452765075943	0.07944854781446398	0.0026870565713030814	0.07912408909056978	0.0026611367804396657	0.07836084461936821
12.865826244077915	0.3898501647904069	0.387573448058693	0.42509262017527516	0.4217978459173314	0.44317994240732816	0.4393694426960576	0.4609736849677102	0.4566613108856018	0.49405444364596357	0.48882507682158854	0.08096274528475077	0.07934886130073433	0.0026560939730115862	0.0786836069460719	0.002630467705535544	0.07792445896347999
12.943349319348618	0.3900984588224925	0.3878184749451661	0.4253118231353165	0.4220146509749751	0.44338465102363733	0.439572176061344	0.4611644884049194	0.45685053401368314	0.4942204326857639	0.4889901580311132	0.0808613135047193	0.07924951790817297	0.0026253261399640238	0.07824074838973161	0.002599991576504923	0.07748571975089646
13.0213395101458	0.39034555559636075	0.388062316657326	0.42552985576781205	0.42223029687257313	0.4435882011232347	0.43977376168709054	0.4613541431922094	0.45703861896953424	0.49438528623977074	0.4891541139301832	0.08076023513178363	0.07915052040264298	0.002594752174790216	0.07779550884596631	0.0025697075041510864	0.07704462245099819
13.099799631075467	0.39059144689498904	0.38830496509619766	0.42574671118377494	0.4224447768001694	0.44379058648819275	0.43997419341517435	0.4615426437649782	0.45722556022997357	0.49454899993854523	0.48931694015811905	0.08065951300243646	0.07905187156507579	0.0025643711836051963	0.07734788376183133	0.002539614602723894	0.07660116255543414
13.178732513703073	0.39083612447730975	0.3885464121392241	0.42596238247821405	0.4226580839320365	0.4439918008887354	0.44017346507573973	0.4617299845508881	0.4574113522640845	0.4947115694126326	0.48947863235401096	0.08055914996871175	0.07895357419163847	0.0025341822759936683	0.07689786860737513	0.0025097119899220033	0.0761553355789033
13.258141006655675	0.3910795800781971	0.38878664964025605	0.426176862730169	0.42287021142671327	0.4441918380832978	0.4403715704872596	0.46191615996994917	0.4575959895332992	0.4948729902926876	0.48963918615684376	0.0804591488983597	0.07885563109390277	0.002504184564992684	0.07644545887578147	0.0024799987868742157	0.0757071370592115
13.338027975724735	0.3913218054084552	0.38902566942954125	0.4263901450027472	0.42308115242704075	0.44439069181858754	0.4405685034565946	0.46210116443460425	0.45777946649148127	0.49503325820960214	0.4897985972056217	0.08035951267502082	0.07875804509901611	0.002474377167087649	0.07599065008389516	0.002450474118122159	0.07525656255752722
13.418396303969553	0.39156279215480394	0.38926346331371287	0.4266022223431598	0.4232909000601993	0.44458835582964684	0.4407642577790558	0.4622849923498151	0.4579617775850114	0.4951923687946349	0.4899568611394958	0.08026024419840609	0.07866081904987796	0.00244475920218834	0.07553343777235	0.0024211371116158453	0.07480360765885052
13.49924889182131	0.391802531979866	0.3895000230757777	0.42681308778275945	0.42349944743774687	0.444784823839914	0.4409588272384666	0.4624676381131493	0.4581429172528734	0.49535031767954224	0.4901139735978937	0.08016134638447678	0.07856395580531532	0.0024153297936249096	0.07507381750572506	0.0023919868986936876	0.07434826797202732
13.580588657187745	0.3920410165221515	0.3897353404751039	0.42702273433707666	0.4237067876556556	0.4449800895612877	0.44115220560722507	0.462649096114868	0.4583228799267415	0.4955071004967115	0.49026993022064913	0.08006282216562964	0.0784674582402653	0.002386088068135006	0.07461178487324105	0.0023630226140767263	0.07389053913036037
13.662418535558457	0.3922782373960445	0.3899694072474085	0.4272311550058587	0.42391291379435125	0.44517414669419086	0.44134438664636916	0.46282936073801684	0.45850166003106907	0.4956627128792964	0.49042472664813624	0.07996467449088433	0.07837132924595762	0.0023570331558473434	0.07414733548876029	0.002334243395851754	0.07343041679170881
13.744741480110864	0.3925141861917859	0.39020221510474323	0.42743834277310633	0.4241178189187507	0.4453669889276351	0.4415353641056399	0.46300842635851513	0.45867925198317777	0.4958171504613535	0.49057835852140336	0.0798669063260734	0.07827557173010048	0.0023281641902657135	0.07368046499095726	0.0023056483854575482	0.07296789663877234
13.827560461816718	0.39274885447545815	0.39043375573548117	0.42764429060711256	0.4243214960783012	0.4455586099392862	0.4417251317235476	0.46318628734524814	0.4588556501933487	0.49597040887798116	0.4907308214823097	0.07976952065403625	0.07818018861707093	0.00229948030826721	0.07321116904401492	0.002277236727677323	0.07250297437953179
13.910878469549415	0.39298223378896874	0.39066402080430185	0.4278489914605019	0.4245239383070197	0.44574900339553153	0.4419136832274375	0.4633629380601609	0.45903084906491465	0.496122483765461	0.49088211117366437	0.0796725204748152	0.07808518284810717	0.0022709806500817997	0.07273944333761051	0.002249007570619188	0.07203564574733434
13.9946985101918	0.3932143156500317	0.3908930019521761	0.42805243827026795	0.4247251386235317	0.4459381629515458	0.4421010123335567	0.4635383728583513	0.45920484299435266	0.4962733707613999	0.49103222323936635	0.07957590880585644	0.07799055738150337	0.0022426643592767803	0.07226528358725659	0.0022209600657085993	0.07156590650131989
14.079023608744702	0.39344509155215024	0.3911206907963501	0.4282546239578135	0.4249250900311115	0.44612608225135986	0.4422871127471218	0.4637125860881665	0.45937762637137947	0.4964230655048753	0.49118115332454737	0.07947968868221207	0.0778963151928106	0.002214530582754559	0.07178868553467055	0.0021930933676812536	0.07109375242686156
14.163856808436103	0.3936745529645978	0.391347078930329	0.4284555414289899	0.42512378551772245	0.44631275492792893	0.4424719781623878	0.4638855720912995	0.45954919357904644	0.4965715636365827	0.4913288970757161	0.07938386315674728	0.07780245927503644	0.0021865784707317815	0.07130964494812986	0.0021654066345564438	0.07061917933555151
14.24920117083096	0.3939026913323981	0.3915721579238595	0.42865518357413634	0.42532121805605627	0.4464981746032026	0.4426556022627165	0.4640573252028866	0.4597195389938364	0.49671886079898375	0.4914754501409049	0.0792884353003497	0.07770899263885218	0.0021588071767300043	0.07082815762259997	0.0021378990276343934	0.07014218306564146
14.335059775941703	0.3941294980763047	0.3917959193229119	0.4288535432681202	0.42551738060357513	0.4466823348881945	0.442837978720647	0.4642278397516075	0.45988865698576253	0.4968649526364578	0.4916208081698185	0.07919340820214334	0.07761591831280044	0.0021312158575605977	0.07034421938001856	0.002110569711484711	0.06966275948246903
14.421435722339384	0.3943549645927801	0.3920183546496615	0.42905061337037737	0.4257122661025512	0.4468652293830531	0.44301910119796634	0.4643971100597851	0.4600565419184675	0.4970098347954553	0.4917649668139845	0.07909878496970442	0.0775232393435093	0.0021038036733140864	0.06985782606983548	0.002083417853927294	0.06918090447857139
14.50833212726552	0.39457908225397353	0.39223945540246863	0.42924638672495247	0.42590586748010884	0.4470468516771346	0.44319896334578107	0.464565130443488	0.46022318814932384	0.49715350292465277	0.49190792172690645	0.07900456872928252	0.07743095879590504	0.002076569787351712	0.069368973569226	0.002056442626028332	0.06869661397412585
14.595752126744532	0.3948018424076976	0.3924592130558589	0.4294408561605397	0.42609817764826546	0.44722719534907446	0.4433775588045897	0.46473189521263286	0.4603885900295364	0.49729595267511095	0.49204966856421883	0.0789107626260238	0.07733907975343382	0.0020495133662858933	0.0688776577831618	0.002029643202079434	0.06820988391712035
14.683698875697011	0.3950232363774056	0.3926776190605018	0.42963401449052435	0.4262891895039735	0.44740625396686134	0.4435548812043555	0.46489739867108976	0.4605527419042455	0.49743717970043433	0.4921902029838438	0.07881736982419854	0.07724760531828313	0.0020226335799709005	0.06838387464505047	0.0020030187595900806	0.06772071028370874
14.772175548053516	0.3952432554621655	0.3928946648431885	0.4298258545130231	0.42647889592916216	0.44758402108791107	0.4437309241645807	0.4650616351167872	0.46071563811263144	0.4975771796569332	0.492329520646151	0.07872439350743354	0.07715653861160869	0.0019959296014921968	0.06788762011673555	0.0019765684792782956	0.0672290890786087
14.861185336869132	0.3954618909366347	0.39311034180680904	0.430016369010926	0.4266672897907799	0.4477604902591415	0.44390568129438124	0.4652245988418193	0.4608772729880204	0.49771594820378773	0.4924676172141192	0.07863183687894518	0.07706588277376372	0.0019694006071513392	0.06738889018902228	0.0019502915450506642	0.06673501633531487
14.95073145443871	0.39567913405103394	0.3933246413303285	0.4302055507519383	0.42685436394083637	0.4479356550170485	0.44407914619256206	0.4653862841325547	0.4610376408579922	0.4978534810032153	0.49260448835349985	0.0785397031617798	0.07697564096453484	0.001943045776455321	0.06688768088193342	0.0019241871439956704	0.06623848811638311
15.040817132412794	0.395894976031119	0.39353755476876245	0.43039339248862196	0.42704011121644603	0.44810950888778245	0.4442513124476938	0.4655466852697458	0.46119673604448813	0.49798977372063863	0.4927401297329837	0.07844799559905585	0.07688581636337588	0.0019168642921036927	0.06638398824490821	0.001898254466371263	0.06573950051374311
15.131445621914246	0.39610940807815187	0.39374907345315024	0.4305798869584376	0.4272245244398692	0.4482820453872252	0.4444221736381891	0.4657057965286402	0.4613545528639212	0.49812482202485786	0.4928745370243685	0.07835671745421105	0.0767964121696542	0.0018908553399756833	0.06587780835721446	0.0018724927055888685	0.06523804964908209
15.222620193655578	0.39632242136887147	0.39395918869052926	0.43076502688378715	0.4274075964185571	0.44845325802106883	0.44459172333238156	0.4658636121790932	0.461511085627288	0.49825862158822365	0.4930077059027307	0.07826587201125229	0.07670743160289283	0.0018650181091226514	0.06536913732821859	0.0018469010582080614	0.06473413167414321
15.31434413805701	0.39653400705546243	0.3941678917639065	0.43094880497205595	0.42758931994519384	0.4486231402848942	0.4447599550886038	0.4660201264856816	0.46166632864028034	0.4983911680868138	0.4931396320465982	0.07817546257501094	0.07661887790302026	0.0018393517917463242	0.06485797129769821	0.0018214787239134722	0.06422774277083931
15.406620765365147	0.39674415626552284	0.39437517393222954	0.4311312139156551	0.42776968779774016	0.44879168566425043	0.44492686245526647	0.46617533370781905	0.46182027620340044	0.4985224572006114	0.4932703111381262	0.07808549247140265	0.07653075433062612	0.0018138555831930248	0.06434430643609801	0.0017962249055130108	0.06371887915176444
15.499453405772549	0.3969528601020313	0.3945810264303567	0.4313122463920647	0.4279486927394771	0.44895888763473607	0.4450924389709399	0.4663292280998728	0.4619729226120753	0.49865248461368633	0.4933997388632749	0.07799596504768874	0.07644306416721587	0.0017885286819470103	0.0638281389449844	0.0017711388089263203	0.06320753706059179
15.592845409537835	0.39716010964331255	0.39478544046902564	0.4314918950638762	0.42812632751904967	0.44912473966208005	0.44525667816443415	0.46648180391128236	0.4621242621567747	0.49878124601437906	0.4935279109119905	0.07790688367274635	0.07635581071547577	0.0017633702896033832	0.06330946505705981	0.0017462196431630161	0.06269371277205948
15.686800147106629	0.39736589594300115	0.39498840723482087	0.43167015257883545	0.4283025848705105	0.44928923520222325	0.44541957355488127	0.4666330553866778	0.46227428912312857	0.49890873709548544	0.4936548229783882	0.07781825173733732	0.07626899729953683	0.001738379610870311	0.06278828103687317	0.0017214666203164697	0.0621774025925248
15.781321009233178	0.39757021003000514	0.39518991789014046	0.4318470115698859	0.4284774575133644	0.449452367701403	0.4455811186518178	0.46678297676600267	0.4624229977920475	0.4990349535544479	0.49378047076093773	0.07773007265438796	0.07618262726524663	0.0017135558535508189	0.062264583180834165	0.0016968789555535935	0.061658602860191536
15.87641140710273	0.3977730429084673	0.3953899635731607	0.43202246465521177	0.4286509381526121	0.449614130596235	0.4457413069552687	0.4669315622846346	0.46257038243984344	0.49915989109354425	0.49390484996265144	0.07764234985926657	0.07609670398044402	0.0016888982285254706	0.061738367817412154	0.0016724558671006307	0.06113730994542266
15.972074772454643	0.3979743855577253	0.39558853539780003	0.432196504438281	0.4288230194787947	0.44977451731379875	0.4459001319558313	0.46707880617351055	0.4627164373383526	0.4992835454200832	0.49402795629127516	0.07755508681007123	0.0760112308352383	0.0016644059497541441	0.06120963130791779	0.0016481965762307205	0.06061352025106714
16.06831455770623	0.39817422893227106	0.3957856244536815	0.432369123507889	0.42899369416803756	0.44993352127172304	0.4460575871347605	0.4672247026592522	0.46286115675505923	0.49940591224660114	0.4941497854594818	0.07746828698791995	0.07592621124229373	0.0016400782342507192	0.06067837004638932	0.0016241003072519078	0.060087230212772624
16.165134236077357	0.3983725639617077	0.39598122180609374	0.43254031443820157	0.4291629548820956	0.45009113587827154	0.44621366596405493	0.46736924596429213	0.4630045349532222	0.49952698729106093	0.49427033318506725	0.07738195389724395	0.07584164863711888	0.0016159143020781919	0.06014458045999049	0.001600166287496485	0.05955843629928381
16.262537301715792	0.3985693815507058	0.3961753184959508	0.43271006978879895	0.4293307942683972	0.4502473545324305	0.44636836190654344	0.4675124303070035	0.46314656619200095	0.49964676627705434	0.4943895951911495	0.07729609106608935	0.07575754647835857	0.0015919133763331317	0.059608259009465314	0.0015763937473090017	0.05902713501265566
16.36052726982327	0.39876467257895737	0.39636790553975015	0.4328783821047186	0.4294972049600888	0.4504021706239951	0.4465216684159726	0.467654249901829	0.4632872447265847	0.49976524493400715	0.49450756720637	0.07721070204642075	0.07567390824809345	0.0015680746831372439	0.059069402189194875	0.0015527819200324977	0.058493322888764965
16.459107676782416	0.3989584279011291	0.39655897392952943	0.4330452439164992	0.42966217957607994	0.45055557753366	0.4466735789370953	0.46779469895941306	0.4634265648083229	0.4998824189973874	0.49462424496509794	0.07712579041443078	0.0755907374521428	0.001544397451621382	0.05852800652778001	0.00152933004200273	0.057956996497537716
16.55828208028434	0.39915063834681325	0.3967485146328215	0.4332106477402238	0.4298257107210875	0.4507075686331064	0.4468240869057603	0.4679337716867351	0.46356452068485654	0.49999828420891507	0.49473962420763795	0.07704135977085691	0.07550803762037318	0.001520880913917999	0.05798406858815497	0.0015060373525250803	0.05741815244310544
16.658054059457015	0.39934129472047747	0.3969365185926083	0.4333745860775635	0.42998779098568046	0.4508581372850944	0.4469731857490008	0.46807146228724367	0.46370110660025143	0.5001128363167768	0.49485370068043966	0.07695741374129846	0.07542581230701116	0.0014975243051460474	0.05743758496802798	0.0014829030938727783	0.05687678736431678
16.758427214994473	0.3995303878014121	0.39712297672727237	0.4335370514158211	0.4301484129463251	0.4510072768435521	0.4471208688851271	0.46820776496099314	0.4638363167951333	0.5002260710758419	0.4949664701363106	0.0768739559765436	0.07534406509096135	0.001474326863397657	0.056888552299923845	0.001459926511271803	0.05633289793497909
16.859405169286727	0.3997179083436766	0.3973078799305471	0.43369803622797365	0.43030756916542867	0.4511549806536682	0.44726712972381644	0.4683426739047815	0.4639701455068239	0.500337984247882	0.4950779283346327	0.07679099015290053	0.07526279957613159	0.0014512878297328058	0.05633696725193715	0.001437106852889336	0.05578648086412841
16.960991566550526	0.3999038470760442	0.3974912190714659	0.43385753297271734	0.4304652521913852	0.4513012420519851	0.4474119616662069	0.46847618331229013	0.4641025869694794	0.5004485716017941	0.4951880710415806	0.0767085199725311	0.07518201939176015	0.0014284064481651093	0.05578282652768962	0.0014144433698217718	0.0552375328964132
17.063190072960847	0.4000881947019431	0.3976729849943081	0.434015534094509	0.43062145455861933	0.45144605436649093	0.44755535810498936	0.46860828737422416	0.4642336354142297	0.5005578289138253	0.4952968940303436	0.07662654916379497	0.07510172819275122	0.0014056819656427244	0.055226126866671166	0.00139193531608095	0.05468605081226485
17.166004376783235	0.40027094189939844	0.39785316851854463	0.4341720320236107	0.43077616878763114	0.4515894109167149	0.4476973124245024	0.46873898027845634	0.4643632850693198	0.5006657519678026	0.4954043930813508	0.07654508148159545	0.0750219296600147	0.0013831136320425763	0.054666865044666224	0.0013695819485870508	0.05413203142845191
17.26943818850684	0.4004520793209694	0.39803176043878036	0.43432701917613203	0.43092938738504033	0.4517313050138211	0.44783781800082656	0.46886825621017053	0.4644915301602525	0.5007723365553642	0.49551056398249926	0.07646412070773284	0.07494262750081157	0.001360700700162809	0.05410503787392429	0.0013473825271543838	0.05357547159805165
17.37349524097843	0.4006315975936866	0.3982087515246959	0.43448048795407335	0.43108110284363127	0.45187172996070524	0.44797686820188015	0.4689961093520082	0.46461836490993336	0.5008775784761947	0.49561540252938435	0.07638367065126275	0.07486382544910458	0.0013384424257059102	0.053540642203657285	0.0013253363144789532	0.053016368211146414
17.478179289537028	0.40080948731898663	0.39838413252098664	0.4346324307453686	0.4312313076423965	0.45201067905209064	0.44811445638751596	0.46912253388421615	0.4647437835388167	0.500981473538264	0.4957189045255354	0.076303735148861	0.07478552726591711	0.0013163380672640557	0.05297367492016747	0.001303442576126912	0.05245471819475256
17.583494112149474	0.400985739072644	0.3985578941472996	0.4347828399239281	0.4313799942465815	0.4521481455746259	0.4482505759096177	0.46924752398479624	0.46486778026505277	0.5010840175580684	0.4958210657826519	0.07622431806519454	0.07470773673969244	0.0012943868863155572	0.05240413294724533	0.001281700580526568	0.05189051851334625
17.689443509546752	0.40116034340470136	0.3987300270981691	0.4349317078496806	0.4315271551077287	0.4522841228069825	0.4483852201121989	0.46937107382965615	0.4649903493046391	0.5011852063608757	0.49592188212084537	0.07614542329329775	0.07463045768666718	0.0012725881472039902	0.051832013246354336	0.001260109598952397	0.051323766169247165
17.79603130536116	0.4013332908393975	0.3989005220429493	0.4350790268686156	0.43167278266372033	0.45241860401995415	0.4485183823315012	0.46949317759276216	0.46511148487156967	0.5012850357809732	0.49602134936888287	0.07606705475495587	0.07455369395124299	0.001250941117135973	0.051257312817071465	0.001238668905514384	0.05075445820263269
17.90326134626431	0.4015045718750932	0.39906936962574496	0.4352247893128259	0.4318168693388235	0.4525515824765562	0.448650055896094	0.46961382944629465	0.4652311811779895	0.5013835016619203	0.4961194633644348	0.07598921640109445	0.07447744940636905	0.0012294450661620715	0.050680028697328794	0.0012173777771482541	0.05018259169210637
18.011137502105942	0.4016741769841948	0.3992365604653406	0.43536898750054903	0.43195940754373274	0.4526830514321263	0.4487802341269752	0.4697330235608038	0.4653494324343486	0.5014805998568029	0.49621621995432547	0.07591191221217437	0.07440172795392923	0.0012080992671692492	0.05010015796369771	0.0011962354936052577	0.04960816375485422
18.119663666053608	0.4018420966130743	0.39940208515512615	0.4355116137362085	0.43210038967561326	0.4528130041344255	0.4489089103376717	0.46985075410536786	0.4654662328495589	0.5015763262284927	0.4963116149947878	0.07583514619859544	0.07432653352513692	0.0011869029958671007	0.049517697731772614	0.001175241337433519	0.04903117154705683
18.228843754733095	0.40200832118198854	0.3995659342630211	0.4356526603104556	0.43223980811814444	0.4529414338237404	0.44903607783434213	0.4699670152477533	0.4655815766311519	0.5016706766499092	0.49640564435172074	0.07575892240110443	0.07425187008093338	0.001165855530780302	0.048932645156298804	0.001154394593975372	0.04845161226407413
18.338681708369887	0.402172841084995	0.39972809833139616	0.43579211950020985	0.43237765524156213	0.45306833373298594	0.4491617299158792	0.47008180115457643	0.46569545798543976	0.5017636470042851	0.49649830390095095	0.0756832448912112	0.07417774161239767	0.0011449561532304031	0.048344997431655656	0.0011336945513531482	0.047869483140900115
18.44918149093129	0.40233564668986543	0.3998885678769921	0.4359299835687001	0.43251392340270123	0.4531936970878089	0.4492858598740136	0.4701951059914676	0.4658078711176761	0.5018552331854366	0.4965895895284974	0.07560811777161236	0.07410415214115788	0.0011242041473287223	0.04775475179199873	0.001113140500451859	0.04728478145217707
18.56034709026951	0.40249672833799577	0.40004733339083626	0.43606624476550426	0.4326486049450375	0.45331751710669194	0.44940846099341725	0.4703069239232352	0.4659188102322202	0.5019454310980362	0.4966794971308397	0.0755335451766187	0.07403110571981432	0.0011035987999665764	0.04716190551172872	0.0010927317349178622	0.046697504512891896
18.672182518265565	0.4026560763443153	0.4002043853381569	0.43620089532658946	0.43278169219873	0.45343978700105986	0.44952952655181055	0.4704172491140348	0.4660282695327029	0.5020342366578898	0.4967680226151914	0.07545953127259517	0.07395860643236539	0.0010831394008010697	0.04656645590560515	0.0010724675511406545	0.04610764967846137
18.784691810974078	0.40281368099719084	0.4003597141582935	0.43633392747435146	0.4329131774806617	0.4535604999753839	0.44964904982006587	0.47052607572753713	0.46613624322219277	0.5021216457922172	0.4968551618997743	0.07538608025840297	0.07388665839464308	0.0010628252422415496	0.045968400329115866	0.0010523472482411034	0.045515214344831634
18.897879028768923	0.40296953255833	0.4005133102646065	0.43646533341765376	0.4330430530944813	0.4536796492272896	0.44976702406231583	0.47063339792709913	0.4662427255033666	0.502207654439937	0.4969409109140994	0.07531319636585124	0.07381526575475532	0.0010426556194422787	0.04536773617878964	0.0010323701280643416	0.04492019594913188
19.01174825648978	0.40312362126267987	0.40066516404438196	0.43659510535186585	0.43317131133064324	0.4537972279476634	0.4498834425360598	0.4707392098759371	0.46634771057867985	0.5022922585519548	0.49702526559925025	0.07524088386015679	0.07374443269353574	0.0010226298302908887	0.044764460892395164	0.0010125354951679988	0.04432259196984489
19.126303603589555	0.40327593731832423	0.400815265858735	0.4367232354589019	0.4332979444664483	0.4539132293207615	0.4499982984922731	0.47084350573730216	0.4664511926505397	0.5023754540914559	0.49710822190816967	0.0751691470404113	0.07367416342499938	0.0010027471753943917	0.04415857194950945	0.0009928426568053261	0.04372239992696336
19.241549204282624	0.40342647090637634	0.4009636060425097	0.4368497159072577	0.4334229447660831	0.45402764652431826	0.45011158517551436	0.4709462796746561	0.46655316592148016	0.5024572370342015	0.49718977580595203	0.075097990240055	0.07360446219680927	0.0009830069580669676	0.04355006687127627	0.0009732909229200892	0.04311961738243042
19.357489217694134	0.40357521218086945	0.4011101749041758	0.436974538852048	0.4335463044806597	0.45414047272965563	0.4502232958240373	0.4710475258518504	0.4666536245943388	0.5025376033688299	0.49726992327013797	0.07502741782735937	0.07353533329074677	0.0009634084843237467	0.04293894322120195	0.0009538796061341337	0.042514241940367015
19.474127828010037	0.40372215126864436	0.40125496272572253	0.43709769643504337	0.4336680158482537	0.45425170110179436	0.45033342366989915	0.4711472384333074	0.46675256287243494	0.50261654909716	0.49734866029101366	0.07495743420591792	0.0734667810231929	0.0009439510628657111	0.04232519860521222	0.0009346080217331743	0.04190627124738455
19.59146924462811	0.4038672782692322	0.40139795976254955	0.4372191807847054	0.4337880710939433	0.45436132479956404	0.45044196193907327	0.4712454115842026	0.466849974959752	0.502694070234501	0.4974259828719149	0.07488804381514522	0.07339880974561748	0.000924634005069036	0.041708830671950636	0.0009154754876596893	0.04129570299291174
19.709517702309874	0.40401058325473577	0.4015391562433544	0.4373389840162225	0.4339064624298462	0.4544693369757161	0.4505489038515605	0.4713420394706492	0.46694585506111863	0.5027701628099652	0.4975018870295344	0.07481925113078326	0.07333142384507432	0.0009054566249744322	0.04108983711304859	0.0008964813244982661	0.04068253490930829
19.828277461333414	0.40415205626970585	0.40167854237001616	0.4374570982315443	0.4340231820551572	0.4545757307770353	0.45065424262150183	0.47143711625988505	0.467040197382394	0.5028448228667852	0.49757636879423334	0.07475106066541776	0.07326462774470606	0.0008864182392724906	0.04046821566333847	0.0008776248554653865	0.04006676477230542
19.94775280764713	0.40429168733101484	0.4018161083174766	0.4375735155194154	0.4341382221561843	0.4546804993444532	0.45075797145729185	0.47153063612046187	0.4671329961306548	0.5029180464626358	0.49764942421035757	0.07468347696900342	0.07319842590425858	0.0008675181672981314	0.03984396410126578	0.0008589054063996571	0.03944839040126169
20.067948053024427	0.40442946642772676	0.4019518442336177	0.4376882279554092	0.43425157490638433	0.4547836358131627	0.450860083561693	0.47162259322243505	0.4672242455143837	0.5029898296699596	0.49772104933655853	0.07461650462939483	0.07313282282060256	0.0008487557310166149	0.03921708024915915	0.0008403223057493747	0.0388274096594472
20.188867535219305	0.4045653835209632	0.40208574023913435	0.4378012276019598	0.4343632324663984	0.4548851333127324	0.4509605721319503	0.4717129817375573	0.46731393974366026	0.5030601685762986	0.4977912402461171	0.07455014827289003	0.0730678230282636	0.0008301302550108858	0.038587561973301376	0.0008218748845627566	0.03820382045422832
20.31051561812294	0.4046994285437652	0.40221778642740624	0.4379125065083937	0.43447318698408627	0.4549849849672214	0.45105943035990714	0.4718017958394734	0.4674020730303542	0.5031290592846278	0.49785999302727385	0.07448441256478212	0.07300343109996274	0.0008116410664733564	0.037955407184469436	0.0008035624764752836	0.03757762073745141
20.432896691921076	0.4048315914009528	0.40234797286436214	0.43802205671096134	0.4345814305945594	0.4550831838952965	0.451156651432121	0.47188902970391755	0.4674886395883195	0.5031964979136963	0.49792730378356187	0.07441930220991899	0.07293965164716443	0.0007932874951916968	0.0373206138379345	0.0007853844176968217	0.036948808505556485
20.55601517325261	0.4049618619689781	0.4024762895883441	0.43812987023286626	0.4346879554202143	0.4551797232103479	0.45125222852998104	0.47197467750891176	0.46757363363359267	0.5032624805983703	0.4979931686341458	0.07435482195327299	0.07287648932063596	0.0007750688735381761	0.03668317993383141	0.0007673400470071812	0.03631738180008881
20.679875505368887	0.40509023009577655	0.402602726609965	0.43823593908429465	0.43479275357076447	0.4552745960206068	0.4513461548298255	0.4720587334349685	0.46765704938459096	0.5033270034899837	0.49805758371416387	0.07429097658052278	0.07281394881101308	0.0007569845364625571	0.03604310351749973	0.0007494287057387972	0.03568333870776996
20.804482158294064	0.4052166856006133	0.40272727391196406	0.4383402552624438	0.4348958171432713	0.4553677954292643	0.4514384235030598	0.4721411916652934	0.46773888106231426	0.5033900627566902	0.49812054517507676	0.07422777091864008	0.0727520348493782	0.0007390338214756653	0.035400382679625864	0.0007316497377660713	0.0350466773607252
20.92983962898646	0.4053412182739244	0.4028499214490567	0.4384428107515488	0.43499713822217406	0.45545931453458877	0.45152902771627595	0.4722220463859906	0.46781912289054844	0.5034516545838231	0.49818204918501846	0.07416520983649026	0.07269075220784808	0.0007212160686402846	0.03475501555649885	0.0007140024894987107	0.03440739593688136
21.055952441500814	0.40546381787715513	0.4029706591477815	0.43854359752290906	0.4350967088793202	0.4555491464300463	0.4516179606313719	0.4723012917862713	0.4678977690960713	0.503511775174259	0.498242091929155	0.07410329824544194	0.07263010570016845	0.0007035306205611658	0.03410700033035141	0.0006964863098661844	0.03376549266023687
21.18282514715158	0.405584474142593	0.40308947690634184	0.43864260753491413	0.4351945211739926	0.4556372842044203	0.4517052154056722	0.47237892205866466	0.46797481390886014	0.5035704207487857	0.498300669610045	0.07404204109998785	0.07257010018232327	0.0006859768223737017	0.033456335229459455	0.0006791005503106184	0.03312096580094703
21.31046232467717	0.40570317677319606	0.4032063645944441	0.4387398327330665	0.4352905671529376	0.4557237209419321	0.4517907851920487	0.4724549313992282	0.46805025156230207	0.5036275875464757	0.4983577784480082	0.07398144339837344	0.07251074055314972	0.0006685540217290509	0.032803018528454686	0.0006618445647710303	0.032473813675707675
21.438868580405217	0.4058199154424174	0.4033213120531303	0.438835265050006	0.4353848388503909	0.4558084497223622	0.4518746631390425	0.47252931400776416	0.4681240762934064	0.5036832718250667	0.4984134146814964	0.07392151018323945	0.07245203175496825	0.000651261568789252	0.03214704854865147	0.0006447177096788881	0.03182403464799677
21.568048548418737	0.4059346797940237	0.40343430909460753	0.4389288964055304	0.43547732828810315	0.45589146362117233	0.45195684239098594	0.4726020640880359	0.4681962823430192	0.5037374698613428	0.49846757456747104	0.07386224654227473	0.07239397877421891	0.0006340988162134575	0.0314884236581463	0.0006277193439385709	0.03117162712808863
21.69800689072348	0.40604745944191006	0.403545345502071	0.4390207187066175	0.43556802747536344	0.45597275570962803	0.4520373160881253	0.47267317584798707	0.46826686395604017	0.5037901779515265	0.4985202543817856	0.07380365760887711	0.07233658664211264	0.0006170651191430565	0.030827142272016772	0.00061084882892537	0.03051658957373604
21.828748297416116	0.4061582439699088	0.40365441102952415	0.43911072384744315	0.43565692840902287	0.45605231905492083	0.4521160773667451	0.4727426434999627	0.46833581538164215	0.5038413924116709	0.4985714504195731	0.07374574856282963	0.07227986043529037	0.0006001598351961235	0.030163202852634186	0.0005941055284681696	0.029858920489942875
21.960277486853503	0.4062670229315943	0.40376149540159206	0.43919890370940007	0.4357440230735158	0.456130146720293	0.4521931193592911	0.4728104612609343	0.46840313087349217	0.5038911095780619	0.4986211589956388	0.07368852463098743	0.07222380527649519	0.0005833823244565384	0.029496603910004637	0.0005774888088421193	0.029198618429475687
22.092599205822967	0.4063737858500815	0.4038665883133314	0.4392852501611148	0.4358293034408804	0.45620623176516123	0.452268435194496	0.47287662335272534	0.4684688046899753	0.5039393258076224	0.49866937644485887	0.07363199108797397	0.07216842633525476	0.0005667319494555567	0.028827344001598476	0.0005609980387566438	0.028535681993062667
22.225718229713628	0.40647852221781927	0.40396967943003376	0.439369755058462	0.4359127614707779	0.4562805672452408	0.4523420179975042	0.47294112400223953	0.46853283109442156	0.5039860374783228	0.4987160991225836	0.07357615325689221	0.07211372882857778	0.0005502080751711436	0.028155421733018215	0.000544632589342342	0.02787010982939364
22.359639362688714	0.40658122149637926	0.4040707583870253	0.4394524102445801	0.4359943891105101	0.4563531462126723	0.45241386088999735	0.47300395744169305	0.468595204355334	0.5040312409896	0.4987613234050475	0.0735210165100452	0.07205971802166049	0.000533810069010654	0.02748083575794169	0.000528391834143882	0.02720190063561745
22.494367437858962	0.4066818731162382	0.40416981478945957	0.4395332075498822	0.436074178295036	0.45642396171614597	0.45248395699032146	0.4730651179088469	0.46865591874661955	0.5040749327627774	0.498805045689783	0.07346658626967208	0.07200639922860401	0.0005175373007992867	0.026803584778221534	0.0005122751491077882	0.026531053157412998
22.629907317457054	0.40678046647655447	0.4042668382121058	0.4396121387920679	0.43615212094698674	0.456493006801029	0.4525522994136135	0.47312459964724374	0.46871496854782296	0.5041171092414948	0.4988472623960425	0.07341286800869411	0.07195377781314766	0.0005013891427723127	0.026123667544410978	0.0004962819125713391	0.025857566189301906
22.766263893012997	0.40687699094493895	0.40436181819913103	0.43968919577613186	0.4362282089766789	0.4565602745094915	0.4526188812719289	0.47318239690644537	0.46877234804436235	0.5041577668921419	0.49888796996522355	0.0733598672514755	0.07190185918941205	0.00048536496956130826	0.02544108285557911	0.0004804115052483571	0.02518143857453481
22.903442085530802	0.40697143585722123	0.40445474426387656	0.4397643702943727	0.43630243428212623	0.45662575788063464	0.45268369567436895	0.47323850394227485	0.4688280515277674	0.504196902204299	0.49892716486130173	0.0733075895745954	0.07185064882265603	0.00046946415818904796	0.02475582955992195	0.00046466331022565477	0.0245026692056598
23.041446845665973	0.40706379051720676	0.40454560588862926	0.43983765412639764	0.43637478874905045	0.4566894499506182	0.45274673572721036	0.47329291501705867	0.4688820732959208	0.5042345116911827	0.49896484357126886	0.07325604060763512	0.07180015223004653	0.00045368608804818855	0.02406790655443558	0.0004490367129459383	0.023821257024565057
23.180283153904217	0.4071540441964311	0.40463439252438527	0.43990903903912765	0.43644526425088925	0.4567513437527882	0.45280799453403325	0.4733456243998739	0.4689344076533006	0.5042705918900989	0.49900100260557684	0.0732052260339784	0.07175037498144134	0.00043803014090015857	0.023377312785470394	0.00043353110120003535	0.023137201022620957
23.31995602074116	0.4072421861339047	0.40472109359060954	0.4399785167867993	0.43651385264880393	0.4568114323178063	0.4528674651958514	0.4733966263667955	0.4689850489112276	0.5043051393629006	0.49903563849858845	0.07315515159162453	0.0717013227001875	0.0004224957008596153	0.022684047248873185	0.0004181458651151271	0.022450500240950078
23.460470486863187	0.407328205535854	0.40480569847498693	0.4400460791109659	0.4365805457916836	0.4568697086737787	0.45292514081124136	0.4734459152011487	0.4690339913881119	0.504338150696454	0.499068747809034	0.07310582307401671	0.07165300106392955	0.0004070821543844527	0.021988108989887678	0.0004028803971438677	0.021761153770498254
23.60183162332936	0.4074120915754535	0.40488819653316904	0.4401117177404955	0.43664533551614965	0.4569261658463854	0.4529810144764735	0.47349348519376167	0.46908122940970565	0.5043696225031097	0.49910032712047353	0.07305724633088492	0.07160541580543577	0.000391788890263145	0.021289497103509802	0.00038773409205372644	0.02106916075224774
23.744044531754422	0.4074938333925522	0.4049685770885127	0.44017542439156826	0.43670821364655626	0.4569807968590102	0.4530350792856421	0.47353933064322257	0.4691267573093555	0.5043995514211795	0.49913037304176705	0.07300942726910227	0.07155857271343681	0.00037661529960653084	0.020588210734558743	0.0003727063469156633	0.020374520377345107
23.887114344492932	0.40757342009339265	0.40504682943181236	0.44023719076767026	0.4367691719949904	0.457033594732871	0.45308732833079696	0.473583445856138	0.4691705694282594	0.5044279341154226	0.49915888220754945	0.07296237185355726	0.07151247763347934	0.00036156077583537893	0.01988424907797537	0.00035779656109613533	0.019677231887456514
24.031046224824397	0.4076508407503237	0.4051229428210265	0.44029700855958664	0.43682820236126907	0.4570845524871504	0.45313775470207535	0.47362582514739565	0.46921266011572565	0.5044547672775362	0.4991858512787135	0.07291608610804223	0.07146713646879503	0.00034662471467306055	0.01917761137872276	0.00034300413624244186	0.018977294574511916
24.175845367139747	0.40772608440150376	0.4051969064809948	0.44035486944539126	0.43688529653293506	0.4571336631391269	0.45318635148783243	0.4736664628404273	0.46925302372943345	0.5044800476266532	0.49921127694289813	0.07287057611615397	0.07142255518118229	0.0003318065141246773	0.01846829693194252	0.0003283284762716221	0.018274707781174016
24.32151699712871	0.4077991400505998	0.4052687096031508	0.4404107650904353	0.4369404462852499	0.457180919704305	0.45323311177477543	0.4737053532674769	0.469291654635699	0.5045037719098481	0.4992351559149851	0.07282584802221373	0.07137873979190938	0.00031710557447772736	0.017756305083210577	0.0003137689873669025	0.017569470900980377
24.468066371968433	0.4078699966664753	0.40533834134522506	0.4404646871473327	0.43699364338118535	0.4572263151965485	0.453278028648095	0.4737424907698702	0.4693285472097404	0.5045259369026481	0.4992574849376011	0.07278190803220126	0.0713356963826244	0.0003025212982872283	0.017041635228679297	0.0002993250779561585	0.016861583378116052
24.61549878051318	0.40793864318287326	0.4054057908309415	0.44051662725594387	0.4370448795714116	0.457269842628211	0.45332109519159824	0.47377786969828767	0.4693636958359487	0.5045465394095533	0.49927826078162707	0.07273876241470677	0.07129343109629047	0.0002880530903606182	0.01632428681487852	0.00028499615871036	0.016151044708024642
24.763819543485244	0.40800506849808943	0.4054710471497071	0.44056657704335583	0.4370941465942848	0.45731149501026824	0.4533623044878429	0.4738114844130394	0.4693970949081608	0.5045655762645622	0.4992974802467162	0.07269641750189788	0.07125195013813107	0.00027370035775065027	0.015604259339056625	0.0002707816425269183	0.015437854437067244
24.91303401366693	0.4080692614746377	0.40553409935629103	0.44061452812386115	0.43714143617582985	0.45735126535245063	0.453401649618269	0.47384332928434364	0.46942873882993275	0.504583044331706	0.49931514016181605	0.07265487969050492	0.0712112597765942	0.00025946250974651086	0.014881552349251592	0.0002566809445216922	0.014722012162849296
25.063147576093755	0.40813121093890825	0.40559493647049943	0.4406604720989337	0.43718674002972335	0.4573891466633754	0.4534391236633347	0.4738733986926081	0.4694586220148205	0.5045989405055892	0.4993312373857013	0.07261415544282268	0.07117136634433446	0.0002453389578576104	0.014156165444248359	0.00024269348201921837	0.014003517534391108
25.214165648248784	0.40819090568081495	0.4056535474768384	0.4407044005572012	0.43723004985727165	0.45742513195067946	0.4534747197026487	0.4739016870287135	0.46948673888665865	0.5046132617119389	0.4993457688075111	0.07257425128773132	0.0711322762392097	0.00023132911580692195	0.013428098273735145	0.0002288186745373899	0.013282370252028386
25.366093680258146	0.4082483344534367	0.4057099213241713	0.4407463050744163	0.43727135734738776	0.45745921422115227	0.4535084308151053	0.47392818869430114	0.4695130838798457	0.5046260049081608	0.4993587313472962	0.07253517382173336	0.07109399592529922	0.00021743239951832471	0.012697350538346086	0.00021505594378168347	0.012558570067497499
25.518937155087716	0.40830348597264754	0.4057640469253653	0.4407861772134229	0.43731065417656495	0.45749138648086846	0.45354025007901777	0.47395289810206187	0.4695376514396301	0.5046371670839033	0.49937012195657177	0.07249692971001095	0.07105653193393625	0.00020364822710483566	0.011963921989618598	0.00020140471363028212	0.011832116784063373
25.672701588741027	0.40835634891673894	0.4058159131569309	0.4408240085241219	0.43734793200884786	0.4575216417353212	0.453570170572254	0.47397580967602954	0.4695604360224002	0.5046467452616298	0.4993799376188793	0.0724595256874999	0.07101989086476065	0.00018997601886150406	0.011227812430263384	0.00018786441012941246	0.01110301025674687
25.827392530458226	0.4084069119260327	0.4058655088586518	0.4408597905434319	0.43738318249580044	0.45754997298955546	0.4535981853723707	0.47399691785187703	0.4695814320959771	0.5046547364971989	0.49938817535035607	0.07242296855998628	0.07098407938679087	0.00017641519724831412	0.0104890217137239	0.00017443446147247244	0.010371250391841613
25.983015562916506	0.4084551636024831	0.4059128228332044	0.4408935147952474	0.43741639727647047	0.4575763732483	0.4536242875567469	0.4740162170772134	0.46960063413990927	0.5046611378804515	0.4993948322003112	0.0723872652052169	0.07094910423951375	0.00016296518688330153	0.009747549744730577	0.00016111429799781085	0.009636837147525057
26.139576302431465	0.40850109250927136	0.4059578438457702	0.4409251727903953	0.43744756797735307	0.4576008355161023	0.45364847020272087	0.4740337018118884	0.4696180366457727	0.504665946535809	0.4993999052518127	0.07235242257403636	0.07091497223399355	0.00014962541453389377	0.00900339647900239	0.00014790335217829131	0.008899770533716378
26.297080399159835	0.40854468717038805	0.4060005606236368	0.44095475602658457	0.4374766862123484	0.4576233527974603	0.45367072638772354	0.47404936652829455	0.4696336341174712	0.5046691596228761	0.4994033916222798	0.07231844769153932	0.07088169025400219	0.00013639530909870246	0.00825656192317581	0.00013480105860308456	0.00816005061182068
26.455533537303385	0.4085859360702069	0.40604096185578975	0.4409822559883572	0.4375037435827175	0.4576439180969561	0.45369104918941355	0.4740632057116769	0.469647421071542	0.5046707743370559	0.4994052884640849	0.07228534765824464	0.07084926525716999	0.00012327430160419262	0.007507046135074802	0.00012180685397256141	0.007417677494984787
26.614941435314055	0.40862482765304703	0.4060790361924939	0.44100766414703174	0.4375287316770354	0.4576625244193892	0.4537094316858123	0.4740752138604438	0.46965939203746265	0.5046707879101704	0.49940559296516435	0.0722531296512928	0.07081770427615296	0.00011026182518891758	0.006754849223398196	0.0001089201770867465	0.006672651348111458
26.77530984610034	0.4086613503227254	0.4061147722448655	0.44103097196064533	0.43755164207113945	0.457679164769909	0.45372586695543876	0.47408538548648077	0.46966954155796287	0.5046691976110927	0.4994043023496368	0.07222180092566159	0.0707870144198276	9.73573150921947e-05	0.005999971347620203	9.614046883310579e-05	0.0059249723876177995
26.93664455723489	0.4086954924420973	0.4061481585844325	0.4410521708738911	0.4375724663280753	0.4576938321541473	0.45374034807744373	0.47409371511546766	0.469677864189338	0.5046660007463848	0.49940141387843107	0.07219136881540598	0.07075720287450171	8.456020864833214e-05	0.005242412718359901	8.346717217566635e-05	0.005174640881634218
27.098951391163432	0.40872724233258767	0.4061791837426849	0.44107125231805305	0.4375911959980383	0.4577065195783522	0.4537528681317452	0.4741001972872008	0.46968435450176677	0.5046611946609484	0.49939692484992304	0.07216184073492038	0.07072827690515082	7.186994526930945e-05	0.004482173596883854	7.089973214724488e-05	0.004421657149890734
27.26223620541477	0.4087565882737082	0.40620783621061407	0.44108820771093504	0.43760782261831244	0.4577172200495188	0.45376342019916216	0.4741048265559147	0.4696890070796311	0.5046547767386802	0.49939083260058026	0.07213322418022133	0.07070024385667288	5.928596643811623e-05	0.0037192542951203222	5.843759583501473e-05	0.0036660215634896076
27.426504892812353	0.4087835185025658	0.406234104438241	0.44110302845678867	0.43762233771320397	0.45772592657552313	0.4537719973615494	0.4741075974906108	0.4696918165218404	0.5046467444031415	0.49938313450561683	0.07210552673025507	0.07067311115517029	4.6807715693875096e-05	0.002953655175602421	4.608021236784943e-05	0.0029077345449906034
27.59176338168682	0.4088080212133562	0.40625797683413156	0.44111570594623306	0.43763473279397247	0.4577326321652519	0.45377859270193044	0.4741085046753874	0.46969277744215776	0.5046370951182332	0.4993738279796573	0.07207875604823208	0.07064688630925121	3.443463862362606e-05	0.002185376651382853	3.382703291165967e-05	0.002146796568325726
27.758017636089992	0.40883008455684855	0.40627944176490305	0.4411262315561752	0.4376449993587571	0.4577373298287362	0.4537831993046332	0.47410754270977334	0.4696918844695313	0.5046258263888824	0.49936291047741016	0.07205291988297786	0.07062157691135788	2.216618285255656e-05	0.0014144191859628563	2.1677510655404575e-05	0.0013832081587423772
27.925273656010095	0.4088496966398544	0.4062984875547154	0.4411345966497214	0.43765312889249885	0.45774001257728136	0.453785810255422	0.4741047062090648	0.46968913224842646	0.5046129357617386	0.4993503794943502	0.07202802607031651	0.07059719063911568	1.0001798028458353e-05	0.000640783292794822	9.631100797768966e-06	0.0006169698924338718
28.09353747758831	0.40886684552468655	0.40631510248475283	0.44114079257608807	0.43765911286685893	0.45774067342359787	0.4537864186416311	0.4740999898046666	0.4696845154391639	0.5045984208258792	0.49933623256741083	0.0720040825344742	0.07057373525670982	-2.059064187376336e-06	-0.0001355304644619082	-2.3127394619404384e-06	-0.00015191760336108473
28.2628151733366	0.408881519228603	0.4063292747926906	0.44114481067050487	0.437662942740132	0.4577393053819321	0.453785017552298	0.47409338814443536	0.4696780287182593	0.5045822792135262	0.4993204672756869	0.07198109728951198	0.07055121861628588	-1.4016950129036587e-05	-0.0009145214722536821	-1.4154550932676813e-05	-0.0009234536504720836
28.43311285235687	0.4088937057232396	0.40634099267215146	0.4411466422541158	0.4376646099571562	0.4577359014681959	0.45378160007829554	0.4740848958930274	0.46966966677876726	0.5045645086007708	0.49930308124114725	0.0719590784407811	0.07052964865937464	-2.5872404140425687e-05	-0.0016961890674451752	-2.5894872445419992e-05	-0.0016976375201522842
28.604436660561465	0.40890339293402617	0.4063502442721467	0.4411462786338734	0.43766410594921723	0.4577304547000961	0.45377615931246373	0.4740745077322492	0.4696594243306285	0.5045451067083118	0.4992840721293564	0.07193803418640841	0.07050903341834618	-3.762596858525313e-05	-0.0024805325374472886	-3.753424086472279e-05	-0.0024744684332063116
28.77679278089485	0.4089105687395922	0.40635701769650495	0.44114371110242884	0.43766142213394804	0.4577229580972626	0.45376868834974116	0.4740622183614116	0.4696472961010205	0.5045240713022009	0.49926343765020753	0.07191797281880678	0.07048938101788865	-4.927818385858096e-05	-0.0032675511205013663	-4.907319109737074e-05	-0.003253945560160787
28.950187433556945	0.40891522097115574	0.40636130100328727	0.44113893093801776	0.4376565499152246	0.45771340468137733	0.45375918028729645	0.4740480224976887	0.4696332768347112	0.5045014001946022	0.4992411755586665	0.07189890272621477	0.07047069967651248	-6.082958839748187e-05	-0.0040572440058070924	-6.0512256104816586e-05	-0.00403606802130696
29.124626876227456	0.4089173374118987	0.406363082204188	0.441131929404339	0.4376494806830554	0.45770178747630075	0.45374762822465803	0.47403191487647783	0.4696173612944178	0.5044770912445593	0.4992172836555252	0.07188083239426364	0.07045299770808834	-7.228071869480601e-05	-0.004849610333963028	-7.185196691428253e-05	-0.004820834887254932
29.30011740429177	0.4089169057963272	0.4063623492639209	0.4411226977504296	0.43764020581346674	0.45768809950819916	0.45373402526384415	0.47401389025176593	0.46959954426116657	0.5044511423587754	0.4991917597881664	0.07186377040757447	0.07043628352340477	-8.3632109304288e-05	-0.005644649197066087	-8.309285262830812e-05	-0.00560824517897629
29.476665351068124	0.4089139138096173	0.4063590900995919	0.4411112272105339	0.43762871666838216	0.4576723338056705	0.45371836450949193	0.47399394339649775	0.46957982053465935	0.5044235514924053	0.4991646018513397	0.07184772545138367	0.07042056563176377	-9.488429285919864e-05	-0.0064423596391236515	-9.423544043962728e-05	-0.006398297868173586
29.654277088036206	0.40890834908694396	0.4063532925800549	0.4410975090039665	0.43761500459549685	0.4576544833998693	0.4537006390689852	0.47397206910294815	0.4695581849336408	0.5043943166498562	0.49913580778794836	0.07183270631319907	0.070405852642599	-0.00010603780008011654	-0.007242740656465685	-0.0001052802556402721	-0.007190991877507713
29.832959025067048	0.40890019921279513	0.40634494452525416	0.4410815343349694	0.43759906092814616	0.4576345413246308	0.45368084205258263	0.4739482621830983	0.46953463229627146	0.5043634358856026	0.49910537558984724	0.07181872188448811	0.07039215326712848	-0.00011709315978736257	-0.008045791197972108	-0.00011622782162956646	-0.007986326080896333
30.0127176106544	0.4088894517202693	0.4063340337055498	0.4410632943925646	0.43758087698516895	0.4576125006165941	0.4536589665735439	0.4739225174690161	0.4695091574805031	0.5043309073050116	0.4990733032986534	0.071805781162395	0.07037947632003469	-0.00012805089891099186	-0.008851510165499121	-0.00012707865993166756	-0.008784299303954413
30.193559332147448	0.4088760940903562	0.4063205478410277	0.44104278035039807	0.43756044407076433	0.4575883543153246	0.45363500574825555	0.47389482981323855	0.46948175536445874	0.5042967290651803	0.4990395890065668	0.07179389325149238	0.07036783072117922	-0.00013891154250567084	-0.009659896414291325	-0.0001378332902040036	-0.009584910324335283
30.37549071598484	0.408860113751201	0.406304474600793	0.44101998336658027	0.437537753474343	0.45756209546343474	0.4536089526963555	0.47386519408916056	0.4694524208468162	0.5042608993757861	0.499004230857204	0.07178306736556384	0.07035722549734774	-0.00014967561375645033	-0.010470948753251719	-0.0001484922302459335	-0.010388157871901171
30.55851832793038	0.4088414980773509	0.40628580160224714	0.44099489458351787	0.43751279647037256	0.457533717106705	0.4535808005408578	0.47383360519142564	0.46942114884719527	0.504223416499949	0.4989672270464441	0.07177331282942193	0.07034766978402664	-0.0001603436339980835	-0.01128466594565225	-0.0001590559960142901	-0.011194040629320057
30.742648773309874	0.4088202343889833	0.4062645164103468	0.44096750512773997	0.43748556431821545	0.45750321229420104	0.4535505424082743	0.4738000580363211	0.46938793430654846	0.5041842787551051	0.4989285758232857	0.07176463908075881	0.07033917282721566	-0.00017091612272035483	-0.01210104670943224	-0.0001695251016333721	-0.012002557232534627
30.92788869724955	0.4087963099511174	0.40624060653684646	0.4409378061097179	0.4374560482619617	0.4574705740783931	0.45351817142873657	0.47376454756217706	0.46935277218755705	0.5041434845138953	0.49888827549071796	0.07175705567203086	0.07033174398527363	-0.00018139359758295726	-0.012920089717667338	-0.00017990005940604625	-0.012813706271089131
31.114244784915854	0.40876971197280526	0.40621405943952205	0.44090578862367685	0.4374242395302538	0.4574357955152707	0.4534836807361162	0.4737270687297697	0.4693156574750287	0.5041010322050653	0.4988463244066026	0.07175057227238174	0.07032539273079737	-0.00019177657442548401	-0.013741793599209018	-0.00019018137982507177	-0.013627486288555701
31.30172376175672	0.40874042760630586	0.40618486252137737	0.44087144374740145	0.4373901293361058	0.4573988696644588	0.4534470634681444	0.47368761652272856	0.4692765851763018	0.5040569203143791	0.4988027209845713	0.07174519866960008	0.07032012865253903	-0.0002020655672811955	-0.014566156939110897	-0.00020036957158620083	-0.014443895783244898
31.4903323937443	0.4087084439462377	0.4061530031298305	0.44083476254203335	0.4373537088767149	0.45735978958933	0.45340831276652854	0.473646185947947	0.4692355503216513	0.5040111473855454	0.49875746369493285	0.07174094477211365	0.0703159614573569	-0.00021226108838834357	-0.015393178279353492	-0.00021046514159817065	-0.01526293320854677
31.68007748761912	0.40867374802871337	0.40611846855588174	0.4407957360518617	0.4373149693332649	0.4573185483571172	0.45336742177706996	0.4736027720359977	0.46919254796470006	0.5039637120211594	0.4987105510655968	0.07173782061102237	0.07031290097220529	-0.00022236364820082954	-0.016222856119242124	-0.00022046859499558202	-0.016084596973470866
31.870965891135747	0.40863632683045253	0.40608124603326234	0.44075435530410545	0.4372739018707245	0.45727513903902356	0.45332438364977784	0.47355736984155233	0.4691475731828341	0.5039146128836565	0.4986619816830088	0.071735836342171	0.0703109571461615	-0.00023237375539952865	-0.017055188916188513	-0.00023038043514866935	-0.01690888544337099
32.063004493309954	0.40859616726787457	0.40604132273756194	0.44071061130868805	0.43723049763763544	0.4572295547103313	0.4532791915389831	0.4735099744438043	0.46910062107762124	0.5038638486962798	0.4986117541931	0.07173500224825945	0.070310140052491	-0.00024229191691027552	-0.0178901750863929	-0.00024020116367862165	-0.017735796940428372
32.25620022466719	0.40855325619617006	0.40599868578533654	0.44066449505800404	0.43718474776589444	0.4571817884505075	0.4532318386034496	0.4734605809468964	0.46905168677523484	0.5038114182440652	0.498559867302251	0.07173532874099324	0.0703104598907537	-0.000252118637907639	-0.01872781300546933	-0.00024993128046624236	-0.018565329744419046
32.45056005749291	0.40850758040835045	0.40595332223319547	0.440615997526677	0.43713664337052704	0.4571318333433108	0.4531823180064846	0.47340918448035313	0.46900076542688135	0.5037573203748362	0.4985063197782696	0.07173682636327819	0.07031192698894832	-0.00026185442183290775	-0.01956810100912776	-0.0002595712836670483	-0.01939748209323966
32.64609100608406	0.40845912663427514	0.40590521907686566	0.4405651096713088	0.43708617554945195	0.45707968247689235	0.4531306229160464	0.473355780199516	0.4689478522092314	0.5037015540002174	0.49845111045138263	0.07173950579145454	0.07031455180570001	-0.0002714997704058586	-0.020411037394140408	-0.0002691216697181531	-0.020232252183731703
32.84280012700226	0.40840788153965635	0.40585436325023583	0.44051182243022075	0.4370333353832391	0.4570253289438981	0.4530767465048512	0.47330036328598435	0.4688929423248563	0.5036441180966611	0.49839423821524365	0.07174337783757395	0.07031834493248725	-0.0002810551836329722	-0.021256620418824923	-0.00027858293335625284	-0.021069638172249938
33.040694519328454	0.4083538317250404	0.40580074162437646	0.44045612672318535	0.4369781139348563	0.45696876584156726	0.4530206819504773	0.47324292894806025	0.4688360310026683	0.5035850117064898	0.4983357020279545	0.07174845345172279	0.07032331709591703	-0.0002905211598249746	-0.022104848304138613	-0.0002879555676251755	-0.0219096381755719
33.239781324919136	0.40829696372476515	0.40574434100653795	0.4403980134511481	0.43692050224941015	0.456909986271829	0.4529624224354676	0.47318347242119696	0.46877711349836515	0.5035242339389538	0.49827550091310213	0.0717547437243883	0.0703294791600368	-0.00029989819560571895	-0.022955719234417415	-0.00029724006389164614	-0.02275225027173633
33.44006772866406	0.40823726400589294	0.40568514813912476	0.4403374734959408	0.4368604913538747	0.4568489833413965	0.4529019611474291	0.4731219889684526	0.46871618509487906	0.5034617839713051	0.498213633960812	0.07176225988887094	0.07033684212869777	-0.0003091867859281727	-0.023809231358384864	-0.000306436911855279	-0.023597472500796357
33.64156095874556	0.40817471896711927	0.40562314969864505	0.44027449771998484	0.436798072256813	0.45678575016185885	0.4528392912791317	0.473058473880948	0.46865324110282985	0.5033976610498867	0.49815010032881546	0.07177101332374403	0.0703454171479595	-0.0003183874240835216	-0.024665382789905266	-0.00031554659956167797	-0.024445302865615304
33.84426828689945	0.4081093149376549	0.405558332294637	0.4402090769659839	0.4367332359480884	0.45672027984977104	0.45277440602860347	0.47299292247832936	0.4685882768609836	0.5033318644912389	0.49808489924353466	0.07178101555536151	0.07035521550854357	-0.00032750060171604645	-0.02552417160910636	-0.00032456961341442714	-0.0252957393329325
34.04819702867729	0.4080410381760831	0.4054906824685686	0.4401412020566069	0.436665973398565	0.45665256552673994	0.4527072985992237	0.472925330109235	0.4685212877367143	0.5032643936832221	0.49801803000118294	0.07179227826041497	0.07036624864833566	-0.0003365268088344475	-0.026385595863445133	-0.0003335064381884134	-0.02614877983421593
34.25335454371064	0.40796987486918906	0.4054201866927126	0.4400708637941608	0.43659627555980013	0.45658260031950915	0.45263796219981417	0.4728556921517667	0.4684522691264713	0.5031952480861555	0.4979494919688816	0.071804813268538	0.07037852815493313	-0.00034546653382783177	-0.02724965356854625	-0.00034235755704248305	-0.027004422266685424
34.45974823597649	0.40789581113076273	0.40534683136899413	0.4399980529602512	0.4365241333637236	0.4565103773600397	0.45256639004472626	0.47278400401396586	0.46838121645625064	0.5031244272339749	0.4978792845857943	0.07181863256496604	0.07039206576824822	-0.0003543202634752607	-0.028116342709608944	-0.0003511234515318762	-0.027862664494406886
34.66738555406454	0.40781883300037325	0.4052706028278123	0.43992276031543326	0.4364495377223092	0.45643588978558847	0.4524925753539271	0.4727102611342946	0.46830812518207104	0.5030519307354057	0.49780740736427753	0.07183374829324513	0.07040687338315536	-0.0003630884829608494	-0.028985661242344918	-0.00035980460161932903	-0.028723504349144946
34.87627399144595	0.4077389264421154	0.4051914873268341	0.43984497659885075	0.4363724795272331	0.4563591307387835	0.45241651135308203	0.4726344589821205	0.4682329907904552	0.5029777582751555	0.49773385989104957	0.07185017275799437	0.0704229630521973	-0.0003717716758864231	-0.029857607094186278	-0.0003684014856928375	-0.02958693963179826
35.086421086743854	0.40765607734332604	0.4051094710497589	0.4397646925278631	0.4362929496495222	0.45628009336769637	0.45233819127363295	0.4725565930582077	0.46815580879891533	0.5029019096151236	0.49765864182837566	0.07186791842772552	0.0704403469883407	-0.0003803703242843959	-0.030732178165607138	-0.00037691458057298455	-0.030452968113280576
35.29783442400536	0.4075702715132708	0.4050245401050559	0.43968189879766056	0.4362109389391903	0.4561987708259104	0.4522576083528763	0.4724766588952109	0.46807657475644276	0.5028243845956293	0.49758175291527323	0.07188699793771498	0.07045903756778629	-0.0003888849086328694	-0.03160937233141681	-0.0003853443615273733	-0.03132158753578551
35.51052163297529	0.4074814946818009	0.40493668052466997	0.43959658608086766	0.43612643822486286	0.45611515627258636	0.45217475583403544	0.4723946520581759	0.467995284244004	0.5027451831366597	0.497503192968733	0.07190742409293507	0.07047904733283732	-0.00039731590786828974	-0.03248918744203877	-0.0003936913022892785	-0.03219279561425026
35.72449038937153	0.40738973249797705	0.404845878262699	0.4395087450271328	0.43603943831338987	0.45602924287252405	0.4520896269663302	0.47231056814504346	0.46791193287503996	0.5026643052391345	0.49742296188496093	0.07192920987104315	0.07050038899482164	-0.0004056637993974377	-0.03337162132483229	-0.00040195587506342	-0.033066590037378774
35.93974841516195	0.40729497052866315	0.404752119194039	0.43941836626270664	0.4359499299894452	0.45594102379622087	0.4520022150050441	0.4722244027871599	0.46782651629597133	0.5025817509861924	0.49734105964063774	0.07195236842542958	0.0705230754370759	-0.0004139290591131939	-0.03425667178572667	-0.0004101385505430599	-0.033942968469091284
36.15630347884324	0.40719719425708534	0.40465538911299825	0.43932544039000543	0.4358579040151148	0.4558504922199254	0.45191251321158665	0.47213615164979045	0.46773903018670804	0.5024975205444954	0.4972574862941983	0.0719769130883278	0.07054711971798487	-0.000422112161410082	-0.03514433661064231	-0.0004182397979255459	-0.03482192855007327
36.374163395721176	0.4070963890813586	0.4045556737318785	0.43922995798716136	0.4357633511294701	0.4557576413256881	0.4518205148535524	0.4720458104326392	0.46764947026116416	0.5024116141655542	0.4971722419871303	0.07200285737398615	0.07057253507408626	-0.000430213579195593	-0.03603461356701132	-0.0004262600849209708	-0.035703467898969166
36.59333602819267	0.40699254031297843	0.40445295867952297	0.43913190960755966	0.4356662620481293	0.4556624643014069	0.45172621320477646	0.4719533748703736	0.46755783226777736	0.5023240321870741	0.4970853269452928	0.07203021498190276	0.07059933492323364	-0.0004382337839026196	-0.03692750040528381	-0.00043419987777015834	-0.03658758411411611
36.813829286029524	0.4068856331752776	0.4043472294998309	0.43903128577936035	0.43556662746280395	0.45556495434087035	0.45162960154538534	0.4718588407331543	0.4674641119900343	0.5022347750343202	0.49699674148025597	0.07205899980012771	0.07062753286782707	-0.0004461732455096623	-0.037822994860860604	-0.00044205964125776376	-0.037474274775021854
37.03565112666392	0.406775652801846	0.40423847165023635	0.43892807700500497	0.435464438040832	0.4554651046437932	0.45153067316184425	0.4717622038271687	0.46736830524699985	0.5021438432215056	0.4969064859906604	0.07208922590862898	0.070657142698105	-0.0004540324325517098	-0.03872109465569906	-0.0004498398387249303	-0.038363537443956375
37.25880955547555	0.40666258423491547	0.4041266705001525	0.43882227376071004	0.43535968442469625	0.45536290841585075	0.4514294213469997	0.47166345999517206	0.4672704078938531	0.5020512373531995	0.49681456096359816	0.07212090758272849	0.07068817839550622	-0.00046181181213356126	-0.03962179749994732	-0.0004575409320854984	-0.039255369667728246
37.483312626080554	0.4065464124237041	0.40401181132937786	0.4387138664959423	0.43525235723152694	0.455258358868706	0.45132583940011756	0.4715626051170318	0.4671704158224261	0.5019569581257582	0.4967209669760141	0.07215405929660897	0.07072065413609648	-0.00046951184994714623	-0.04052510109403329	-0.0004651633818378853	-0.0401497689793473
37.70916844062219	0.40642712222272415	0.403893879326467	0.4386028456328806	0.43514244705259086	0.45515144922003353	0.4512199206269171	0.4714596351102777	0.46706832496175116	0.5018610063287781	0.49662570469613165	0.072188695726888	0.07075458429406892	-0.00047713301028606825	-0.041431003130469435	-0.0004727076470832925	-0.041046732899928884
37.93638515006311	0.4063046983900496	0.4037728595870615	0.4384892015658597	0.43502994445276266	0.45504217269353664	0.45111165833959893	0.47135454593065806	0.46696413127861014	0.5017633828465705	0.4965287748848968	0.0722248317562703	0.07078998344531205	-0.00048467575606137014	-0.04233950129605546	-0.000480174185536808	-0.04194625894051285
38.164970954479706	0.4061791255855421	0.40364873711218263	0.4383729246607976	0.43491483996998187	0.4549305225189602	0.4510010458568698	0.4712473335726991	0.4668578307780917	0.5016640886596608	0.4964301783974484	0.07226248247726973	0.07082686637105332	-0.0004921405488138575	-0.04325059327355518	-0.0004875634535439488	-0.04284834460393938
38.39493410335793	0.4060503883690374	0.4035214968064833	0.43825400525460645	0.434797124114692	0.45481649193209883	0.45088807650396023	0.47113799407027296	0.4667494195041514	0.50156312484631	0.49632991618460903	0.07230166319601242	0.07086524806157461	-0.0004995278487321952	-0.044164276744112385	-0.0004948759060959818	-0.04375298738705169
38.626282895891045	0.4059184711984874	0.4033911234764594	0.4381324336545852	0.4346767873692635	0.45470007417479713	0.45077274361263847	0.47102652349716784	0.4666388935401799	0.5014604925840612	0.49622798929440065	0.07234238943611297	0.07090514372000785	-0.0005068381146701162	-0.0450805493895956	-0.0005021119968442456	-0.044660184782614465
38.859025681279114	0.40578335842805957	0.40325760182861925	0.4380082001377934	0.4345538201873991	0.4545812624949457	0.45065504052121785	0.4709129179676658	0.4665262490095745	0.5013561931513084	0.4961243988735827	0.07238467694263635	0.07094656876620489	-0.000514071804156857	-0.04599940889450238	-0.0005092721781158049	-0.0455699342815592
39.09317085903034	0.4056450343061916	0.40312091646760867	0.4378812949504081	0.4344282129935207	0.45446005014647134	0.4505349605745589	0.47079717363712503	0.4664114820763171	0.5012502279288927	0.49601914616921566	0.07242854168613547	0.07098953884069006	-0.0005212293734185858	-0.046920852948559855	-0.000516356900930881	-0.04648223337521529
39.328726879264174	0.40550348297360006	0.40298105189429423	0.43775170830705984	0.43429995618213907	0.45433643038931965	0.45041249712406495	0.4706792867025679	0.4662945889455575	0.5011425984017218	0.495912232530249	0.07247399986677831	0.07103406980869265	-0.0005283112773928345	-0.04784487924929692	-0.0005233666150140648	-0.04739707955752692
39.56570224301631	0.4053586884612431	0.40283799250379926	0.43761943039015044	0.43416904011720353	0.4542103964894317	0.4502876435276732	0.4705592534032747	0.4661755658642028	0.5010333061604155	0.49580365940913335	0.07252106791855585	0.07108017776426555	-0.0005353179697435984	-0.04877148550433219	-0.0005303017688149669	-0.04831447032762526
39.80410550254544	0.4052106346882341	0.4026917225834941	0.43748445134914943	0.43403545513143266	0.4540819417187145	0.45016039314983647	0.4704370700213824	0.46605440912151097	0.5009223529029774	0.49569342836345964	0.07256976251358131	0.07112787903448618	-0.0005422499028807648	-0.04970066943421614	-0.0005371628095229841	-0.04923440319223005
40.04394526164196	0.4050593054597067	0.40254222631093994	0.4373467612998708	0.4338991915256256	0.4539510593550035	0.45003073936150184	0.47031273288248987	0.46593111504969176	0.5008097404364935	0.49558154105762287	0.07262010056647683	0.07117719018374755	-0.0005491075279735469	-0.05063242877498908	-0.0005439501830813986	-0.050156875668136536
40.28523017593832	0.4049046844646303	0.4023894877517828	0.43720635032372807	0.43376023956795245	0.4538177426820189	0.44989867554007945	0.4701862383562688	0.4658056800245126	0.5006954706788574	0.4954679992645137	0.07267209923885483	0.07122812801813944	-0.0005558912949719108	-0.05156676128113702	-0.0005506643342083617	-0.05108188528504343
40.52796895322162	0.40474675527357273	0.40223349085759885	0.4370632084669677	0.43361858949322385	0.4536819849893133	0.44976419506940646	0.4700575828570791	0.46567810046591024	0.5005795456605233	0.49535280486723593	0.07272577594388849	0.07128070958991978	-0.0005626016526191213	-0.052503664728348554	-0.0005573057064085507	-0.0520094295880682
40.77217035374772	0.404585501336411	0.40207421946368754	0.43691732573987985	0.43347423150213904	0.45354377957221315	0.44962729133970236	0.4699267628445915	0.46554837283860767	0.5004619675262868	0.49523595986085206	0.07278114835098494	0.07133495220208058	-0.0005692390484736132	-0.053443136916655476	-0.0005638747419943746	-0.05293950614081666
41.017843190557436	0.4044209059799878	0.4019116572868143	0.43676869211598635	0.4333271557605121	0.4534031197317505	0.44948795774751743	0.4697937748244151	0.4654164936527381	0.5003427385370943	0.4951174663541569	0.07283823439055197	0.07139087341301123	-0.0005758039289253114	-0.05438517567353074	-0.000570371882102183	-0.053872112528253524
41.26499632979458	0.4042529524057125	0.40174578792289767	0.4366172975312056	0.4331773523984754	0.45325999877458806	0.44934618769567275	0.4696586153487309	0.4652824594644738	0.5002218610718817	0.49499732657147905	0.07289705225886732	0.07144849104125953	-0.0005822967392118406	-0.055329778856958	-0.0005767975667080316	-0.05480724635967249
41.51363869102594	0.4040816236871058	0.40157659484464386	0.43646313188299246	0.4330248115096595	0.4531144100129348	0.4492019745931934	0.46952128101693213	0.4651462668766612	0.5000993376294427	0.4948755428545121	0.07295762042305382	0.07150782317039364	-0.000588717923439841	-0.056276944358941705	-0.0005831522346474438	-0.055744905271879475
41.763779247563185	0.4039069027672854	0.40140406139912305	0.4363061850294539	0.4328695231503499	0.4529663467644529	0.44905531185523134	0.46938176847626856	0.4650079125394619	0.4999751708303275	0.4947521176641754	0.07301995762615517	0.07156888815396742	-0.0005950679246032875	-0.0572266701089319	-0.0005894363236333966	-0.056685086932489526
42.0154270267867	0.4037287724563932	0.4012281708052896	0.43614644678843845	0.43271147733861826	0.45281580235215546	0.4489061929029821	0.4692400744224985	0.4648673931509997	0.49984936341877056	0.49462705358250414	0.07308408289232601	0.07163170462059314	-0.000601347184601031	-0.05817895407730589	-0.0005956502702729738	-0.05762778904320953
42.26859111047143	0.40354721542895994	0.40104890615144306	0.4359839069366002	0.43255066405342957	0.4526627701042954	0.44875461116359017	0.46909619560054616	0.4647247054580135	0.4997219182646527	0.494500353314571	0.07315001553212944	0.07169629147911998	-0.000607556144255561	-0.05913379427889254	-0.0006017945100891264	-0.058573009343561466
42.523280635114425	0.4033622142212092	0.4008662503926278	0.43581855520843565	0.4323870732337222	0.45250724335424386	0.4486005600700461	0.4689501288051641	0.4645798462565162	0.4995928383654914	0.49437201969043776	0.07321777514794724	0.07176266792392613	-0.0006136952433359877	-0.06009118877716446	-0.0006078694775351057	-0.05952074561392351
42.77950479226489	0.40317375122829546	0.40068018634797264	0.43565038129529265	0.43222069477746344	0.45234921544035916	0.4484440330610764	0.4688018708816043	0.46443281239246115	0.49946212684846797	0.49424205566714197	0.07328738163951246	0.07183085344032336	-0.0006197649205735845	-0.061051135687748115	-0.0006138756060168893	-0.060470995679821726
43.03727282885567	0.4029818087014776	0.4004906966979647	0.4354793748443517	0.4320515185406745	0.4521886797058447	0.44828502358101796	0.4686514187262917	0.46428360076241126	0.49932978697248287	0.49411046433071054	0.07335885520955301	0.0719008678100787	-0.0006257656136862133	-0.06201363318274389	-0.0006198133279142759	-0.06142375741558226
43.29659404753705	0.40278636874522417	0.4002977639816599	0.4353055254575764	0.4318795343364312	0.45202562949859676	0.44812352507968894	0.4684987692875069	0.46413220831421836	0.4991958221302486	0.493977248898212	0.07343221636956658	0.07197273111705463	-0.0006316977593959772	-0.06297867949491831	-0.0006256830745954289	-0.06237902874812562
43.55747780701245	0.40258741331425035	0.4001013705938264	0.4351288226906365	0.4317047319338333	0.45186005817104025	0.4479595310122435	0.46834391956607346	0.46397863204770573	0.49906023585041476	0.4938424127198384	0.07350748594571332	0.0720464637529731	-0.0006375617934505362	-0.06394627292178257	-0.0006314852764418566	-0.06333680766134364
43.81993352237618	0.4023849242104834	0.3999014987820192	0.43494925605179846	0.43152710105694553	0.4516919590799549	0.44779303483902005	0.4681868666160516	0.4638228690153588	0.4989230317997295	0.49370595928102434	0.07358468508484044	0.07212208642330374	-0.0006433581506456454	-0.0649164118303105	-0.0006372203628659534	-0.06429709220002167
44.08397066545326	0.4021788830799564	0.39969813064358506	0.4347668150007841	0.43134663138370755	0.4515213255862867	0.4476240300253748	0.4680276075454378	0.46366491632302087	0.49878421378523463	0.49356789220459796	0.07366383526063927	0.07219962015328192	-0.0006490872648466928	-0.0658890946616566	-0.0006428887623340929	-0.06525988047457076
44.349598765141174	0.40196927140962635	0.3994912481225956	0.43458148894759874	0.43116331254481327	0.45134815105494963	0.447452510041506	0.46786613951687156	0.46350477113059524	0.4986437857564997	0.49342821525297015	0.07374495827993448	0.072279086294056	-0.0006547495690083505	-0.06686431993544772	-0.0006484909023860563	-0.06622517066531941
44.6168274077539	0.4017560705241171	0.39928083300670647	0.43439326725132393	0.4309771341225581	0.451172428854614	0.44727846836226504	0.46770245974834745	0.4633424306527545	0.49850175180789036	0.4932869323303593	0.07382807628911449	0.07236050652897222	-0.0006603454951996657	-0.06784208625522581	-0.0006540272096581257	-0.06719296102723149
44.88566623736761	0.4015392615823837	0.3990668669239415	0.43420213921887774	0.4307880856496535	0.4509941523574804	0.4471018984669554	0.4675365655139333	0.4631778921596551	0.49835811618087605	0.49314404748505136	0.07391321178069962	0.07244390287999526	-0.0006658754746275974	-0.06882239231352116	-0.0006594981099036223	-0.06816324989485167
45.15612495616904	0.4013188255742955	0.3988493313393984	0.4340080941037378	0.4305961566080065	0.45081331493904186	0.44692279383911926	0.4673684541444951	0.46301115297765916	0.4982128832663755	0.49299956491170005	0.07400038760006067	0.0725292977142742	-0.0006713399376562235	-0.06980523689665574	-0.0006649040280168883	-0.0691360356871229
45.42821332480542	0.4010947433171391	0.3986282075518765	0.4338111211046307	0.4304013364274664	0.4506299099778316	0.4467411479663097	0.46719812302842845	0.46284221049006163	0.49806605760714157	0.4928534889536633	0.0740896269522815	0.07261671375084906	-0.0006767393138341626	-0.07079061889064064	-0.0006702453880546022	-0.07011131691271544
45.701941162736816	0.40086699545203475	0.39840347669042137	0.43361120936418235	0.43020361448453454	0.4504439308551555	0.4465569543398507	0.46702556961239533	0.46267106213782516	0.4979176439001856	0.4927058241053804	0.07418095340917732	0.07270617406751073	-0.0006820740319177787	-0.07177853728676098	-0.0006755226132599823	-0.07108909217524229
45.97731834859046	0.40063556244026705	0.39817511971078756	0.43340834796753075	0.43000298010103755	0.45025537095481033	0.4463702064545816	0.46685079140206714	0.46249770542032026	0.4977676469992428	0.49255657501478756	0.0742743909164669	0.07279770210781097	-0.0006873445198954942	-0.07276899118714653	-0.0006807361260859901	-0.07206936017885823
46.25435482051728	0.40040042455952773	0.3979431173918144	0.4332025259409002	0.42979942254276365	0.45006422366278703	0.4461808978085882	0.46667378596287595	0.46232213789607224	0.497616071917278	0.4924057464857754	0.07436996380110913	0.07289132168822889	-0.0006925512050128813	-0.07376197981095345	-0.0006858863482198663	-0.07305211973391579
46.533060576550575	0.40016156190006585	0.3977074503317142	0.4329937322501339	0.42959293101805907	0.44987048236695665	0.44598902190291734	0.46649455092076886	0.4621443571835145	0.49746292382903556	0.49225334348068633	0.07446769677879991	0.07298705700550001	-0.0006976945137978641	-0.07475750250053181	-0.0006909737006081107	-0.07403736976286268
46.813445674966815	0.3999189543607454	0.3974680989442705	0.4327819557991869	0.4293834946763857	0.44967414045674176	0.44579457224127744	0.4663130839629714	0.46196436096174853	0.49730820807362985	0.49209937112285573	0.07456761496163948	0.0730849326441083	-0.000702774872087919	-0.07575555872789153	-0.0006959986034794641	-0.07502510930623885
47.09552023464871	0.3996725816450071	0.39722504345494414	0.43256718542857436	0.4291711026068376	0.4494751913227687	0.44559754232972176	0.4661293828387555	0.46178214697131004	0.49715193015718107	0.4919438346991944	0.07466974386597473	0.07318497358394709	-0.0007077927050568311	-0.0767561481012109	-0.0007009614763743288	-0.0760153375291992
47.37929443545016	0.3994224232567317	0.39697826389688373	0.4323494099137785	0.4289557438366154	0.4492736283565042	0.4453979256763151	0.46594344536021465	0.4615977130149414	0.49699409575549547	0.4917867396628163	0.07477410942041506	0.07328720520815352	-0.0007127484372405624	-0.07775927037177155	-0.0007058627381668625	-0.07700805372766695
47.66477851856398	0.39916845849600224	0.39672774010683864	0.43212861796360846	0.42873740732945725	0.4490694449498726	0.4451957157907844	0.4657552694030446	0.4614110569583717	0.49683471071679075	0.4916280916357101	0.0748807379740337	0.07339165331112289	-0.0007176424925655622	-0.07876492544099278	-0.0007107028070946209	-0.07800325733535374
47.951982786891236	0.3989106664547633	0.3964734517209731	0.4319047982185151	0.42851608198402563	0.4488626344948551	0.4449909061841493	0.4655648529073308	0.46122217673110044	0.4966737810644678	0.49146789641145605	0.07498965630475427	0.07349834410669988	-0.0007224752943771895	-0.07977311336767912	-0.0007154821007842038	-0.07900094793050982
48.24091760541319	0.3986490260123732	0.396215378170577	0.4316779392488581	0.42829175663224917	0.4486531903830691	0.44478349036833764	0.4653721938783417	0.4610310703271914	0.4965113129999301	0.49130615995799015	0.07510089162792931	0.07360730423656207	-0.0007272472654702433	-0.08078383437570835	-0.0007202010362790112	-0.08000112524305791
48.53159340156531	0.3983835158310482	0.39595349867767143	0.43144802955312417	0.42806442003761624	0.44844110600532755	0.4445734618557782	0.46517729038732847	0.46083773580606924	0.4963473129054508	0.4911428884204144	0.0752144716051155	0.07371856077879164	-0.0007319588281152756	-0.08179708886169124	-0.0007248600300692187	-0.08100378916225282
48.82402066561362	0.3981141143511934	0.39568779225050615	0.43121505755609446	0.4278340608934206	0.4482263747511784	0.4443608141589766	0.4649801405723304	0.4606421712933255	0.4961817873470892	0.4909780881238562	0.075330424353051	0.07383214125664861	-0.0007366104040921195	-0.08281287740308585	-0.0007294594981188673	-0.08200893974397161
49.11820995103327	0.39784079978662096	0.39541823767894735	0.43097901160696195	0.42760066782095923	0.4480089900084215	0.4441455407900702	0.46478074263898683	0.46044437498152896	0.4960147430776569	0.4908117655763767	0.07544877845283751	0.07394807364753805	-0.0007412024147182006	-0.08383120076649675	-0.0007339998558963945	-0.08301657721881384
49.41417187488941	0.39756355011964783	0.39514481352975	0.4307398799773934	0.4273642293676762	0.44778894516260453	0.44392763526036116	0.4645790948613554	0.46024434513104273	0.4958461870397357	0.4906439274719283	0.0755695629593403	0.0740663863921932	-0.000745735280882287	-0.08485205991630096	-0.0007384815184062754	-0.08402670200047169
49.71191711822035	0.3972823430960745	0.39486749814171457	0.43049765085953895	0.4271247340052563	0.4475662335964954	0.4437070910798285	0.46437519558273505	0.4600420800708484	0.4956761263687471	0.4904745806933647	0.07569280741079876	0.07418710840406618	-0.0007502094230754652	-0.08587545602355817	-0.0007429049002167787	-0.08503931469363124
50.01145642642306	0.39699715622003856	0.3945862696207232	0.43025231236398376	0.42688217012766405	0.4473408486895311	0.4434839017566189	0.4641690432164966	0.45983757819937554	0.49550456839607376	0.49030373231550195	0.07581854183866885	0.07431026907893763	-0.0007546252614244464	-0.08690139047504886	-0.0007472704154940502	-0.08605441610315268
50.3128006096408	0.3967079667487406	0.39430110583465344	0.43000385251764317	0.42663652604912666	0.44711278381724334	0.44325806079651164	0.46396063624691775	0.4596308379853378	0.49533152065223746	0.4901313896082329	0.0759467967776881	0.074435898304753	-0.0007589832157249843	-0.08792986488298027	-0.0007515784780346424	-0.08707200724298048
50.61596054315354	0.39641475168704027	0.3940119844081648	0.42975225926159794	0.426387790002061	0.4468820323506569	0.44302956170236285	0.463749973230025	0.4594218579685751	0.4951569908701291	0.4899575600396953	0.07607760327618164	0.07456402647168524	-0.0007632837054787345	-0.08896088109469247	-0.000755829501296934	-0.08809208934532364
50.9209471677702	0.3961174877819163	0.39371888271735656	0.42949752044886774	0.42613595013494127	0.4466485876556638	0.442798397973522	0.46353705279444074	0.45921063676090157	0.49498098698829784	0.4897822512794964	0.07621099290660963	0.07469468448243588	-0.0007675271499247849	-0.08999444120263433	-0.0007600238984375451	-0.0891146638704754
51.22777149022361	0.39581615151678906	0.3934217778842909	0.42923962384212283	0.42588099451010525	0.44641244309237044	0.4425645631052256	0.4633218736422356	0.4589971730469603	0.4948035171542949	0.4896054712019917	0.07634699777636027	0.07482790376278105	-0.0007717139680786245	-0.09103054755506435	-0.0007641620823434225	-0.09013973251656182
51.53644458356769	0.39551071910570224	0.39312064677138053	0.4289785571113305	0.42562291110150086	0.44617359201441587	0.44232805058796204	0.46310443454978767	0.4587814655850832	0.49462458972807777	0.4894272278896228	0.07648565053880324	0.07496371627236059	-0.000775844578770557	-0.09206920276692188	-0.0007682444656686993	-0.09116729722990158
51.84697758757708	0.3952011664873571	0.39281546597563516	0.42871430783133485	0.42536168779236616	0.44593202776826174	0.4420888539068121	0.46288473436864563	0.45856351320815664	0.4944442132854725	0.48924752963631324	0.07662698440460121	0.07510215451572794	-0.0007799194006795629	-0.09311040973072693	-0.0007722714608713321	-0.09219736021579195
52.15938170914916	0.3948874693189984	0.39250621182276346	0.4284468634793681	0.42509731237284526	0.4456877436924539	0.44184696654075717	0.4626627720263979	0.458343314824494	0.49426239662169735	0.489066384950923	0.07677103315329309	0.0752432515536621	-0.0007839388523753765	-0.0941541716283183	-0.0007762434802509599	-0.09322992394933749
52.47366822270851	0.39456960297014615	0.39219286036112694	0.42817621143249157	0.424829772537536	0.4454407331168514	0.44160238196196283	0.46243854652754757	0.4581208694187123	0.49407914875494835	0.4888838025607657	0.07691783114515492	0.07538704101474655	-0.0007879033523572332	-0.09520049194276226	-0.0007801609359835426	-0.09426499118659137
52.789848470613855	0.39424754251616934	0.3918753873555415	0.4279023389649637	0.42455905588296755	0.4451909893618253	0.44135509363502934	0.4622120569543915	0.4578961760526159	0.49389447893004756	0.48869979141518566	0.07706741333334319	0.07553355710723003	-0.0007918133190958354	-0.0962493744708155	-0.0007840242401659925	-0.09530256497684775
53.107933863567155	0.3939212627316983	0.39155376828092237	0.42762523324553436	0.424285149905007	0.44493850573742333	0.4411050950162112	0.4619833024679047	0.4576692338660841	0.4937083966221559	0.4885143606891995	0.07721981527633047	0.075682834631167	-0.0007956691710744312	-0.0973008233356012	-0.000787833804852367	-0.09634264867437992
53.42793588102576	0.39359073808386874	0.3912279783157681	0.42734488133466064	0.4240080419961916	0.4446832755425023	0.44085237955260637	0.46175228230862925	0.45744004207796535	0.49352091154055117	0.488327519787202	0.07737507315064289	0.075834908990855	-0.0007994713268314468	-0.09835484299972563	-0.0007915900420950583	-0.09738524595084641
53.74986607161648	0.3932559427253961	0.3908979923354798	0.42706127018164525	0.42372771944298504	0.444425292063824	0.4405969406813103	0.46151899579756905	0.457208599986976	0.4933320336324737	0.48813927834673726	0.07753322376390615	0.07598981620757128	-0.0008032202050061166	-0.09941143827916221	-0.0007952933639900905	-0.09843036080880552
54.073736053552395	0.39291685048747305	0.3905637849055096	0.4267743866216917	0.4234441694229559	0.4441645485751156	0.4403387718285359	0.4612834423370868	0.4569749069726037	0.49314177308703927	0.4879496462423369	0.07769430456820674	0.07614759293261684	-0.0008069162243820038	-0.10047061435710702	-0.0007989441827175314	-0.0994779975947182
54.399557515052166	0.3925734348724864	0.3902253302743356	0.4264842173728776	0.423157379001875	0.4439010383360931	0.4400778664086989	0.4610456214118074	0.45673896249601675	0.49295014033922196	0.48775863358942745	0.07785835367378012	0.07630827646068127	-0.0008105598039335193	-0.10153237679870131	-0.0008025429105847914	-0.10052816101274686
54.727342214761876	0.39222566904654815	0.3898826023662573	0.42619074903303933	0.4228673351307304	0.4436347545914449	0.43981421782346597	0.46080553258952406	0.45650076610097656	0.4927571460739082	0.4875662507483058	0.07802540986303566	0.07647190474352986	-0.0008141513628762143	-0.10259673156622284	-0.0008060899600764726	-0.10158085613943513
55.057101982179326	0.391873525831835	0.38953557477400585	0.4258939680765696	0.4225740246426558	0.44336569056977587	0.4395478194607634	0.46056317552210907	0.45626031741475614	0.49256280123002183	0.48737250832818746	0.0781955126049234	0.07663851640403228	-0.0008176913207121883	-0.10366368503451895	-0.0008095857438984444	-0.1026360884384161
55.38884871808102	0.3915169776987317	0.3891842207511658	0.4255938608511224	0.42227743424977315	0.4430938394825107	0.43927866469374877	0.4603185499464269	0.45601761614906133	0.49236711700472435	0.48717741719132607	0.07836870206965522	0.07680815075052819	-0.0008211800972820482	-0.10473324400715	-0.0008130306750243621	-0.10369386377560375
55.722594394951685	0.39115599675777296	0.38882851320440154	0.42529041357422365	0.4219775505399423	0.44281919452275326	0.4390067468797403	0.4600716556852523	0.4557726621009577	0.49217010485768975	0.4869809884572072	0.07854501914379305	0.07698084779155588	-0.0008246181128164221	-0.10580541573315827	-0.0008164251667475142	-0.10475418843508066
56.058351057416104	0.3907905547513771	0.3884684246854833	0.4249836123297855	0.4216743599734184	0.44254174886410286	0.43873205935910503	0.45982249264819064	0.4555254551537996	0.49197177651545543	0.4867832335068177	0.07872450544570787	0.07715664825094048	-0.0008280057879883618	-0.10688020792434827	-0.0008197696327308934	-0.10581706913588107
56.39613082267415	0.3904206230453659	0.3881039273831074	0.4246734430645185	0.42136784887941375	0.4422614956594236	0.43845459545410187	0.4595710608326001	0.4552759952781641	0.4917721439758511	0.486584163986991	0.07890720334142659	0.07733559358325827	-0.0008313435439688543	-0.107957628773093	-0.0008230644870589332	-0.10688251304850382
56.7359458809379	0.3900461726202658	0.3877349931145052	0.42435989158424325	0.42105800345255934	0.44197842803956683	0.438174348467682	0.459317360324518	0.45502428253278665	0.4915712195125092	0.4863837918148325	0.0790931559608725	0.0775177259896868	-0.0008346318024817778	-0.10903768697087912	-0.0008263101442889109	-0.1079505278125481
57.07780849587155	0.38966717406238266	0.38736159331683306	0.4240429435500934	0.42074480974926537	0.4416925391120449	0.43789131168224105	0.459061391299588	0.454770317065502	0.49136901567945357	0.486182129182223	0.07928240721451578	0.077703088434254	-0.0008378709858606337	-0.11012039172715049	-0.0008295070195090126	-0.10902112155514487
57.42173100503407	0.38928359755464503	0.3869836990383397	0.4237225844746106	0.4204282536839762	0.4414038219596543	0.4376054783583231	0.4588031540239904	0.4545140991141853	0.4911655453157735	0.4859791885604044	0.07947500181044265	0.07789172466049132	-0.0008410615171098312	-0.11120575278948763	-0.0008326555283936221	-0.11009430290960154
57.7677258203244	0.3888954128672074	0.3866012809293021	0.42339879971772554	0.4201083210253169	0.44111226963904465	0.43731684173327523	0.4585426488553716	0.4542556290076968	0.49096082155038034	0.48577498270464914	0.0796709852718532	0.07808367920851013	-0.0008442038199634183	-0.11229378046382976	-0.0008357560872603864	-0.11117008103484238
58.115805428429454	0.3885025893478093	0.38621430923272504	0.42307157448262356	0.419784997392128	0.4408178751792364	0.4370253950198505	0.4582798762437772	0.4539949071668289	0.4907548578068521	0.4855695246590128	0.0798704039550074	0.07827899743251081	-0.0008472983189478089	-0.11338448563556369	-0.0008388091131293907	-0.11224846563546009
58.465982391274686	0.3881050959118801	0.3858227537747967	0.42274089381148966	0.4194582682493857	0.44052063158007937	0.4367311314047577	0.45801483673258336	0.45373193410525353	0.4905476678083629	0.4853628277611752	0.08007330506762311	0.07847772551873194	-0.0008503454394471754	-0.11447787979165014	-0.0008418150237865518	-0.11332946698264834
58.818269346477535	0.3877029010323853	0.38542658395509327	0.42240674258112987	0.41912811890400303	0.4402205318106552	0.43643404404715486	0.45774753095943066	0.453466710430472	0.49033926558270596	0.4851549056473671	0.08027973668775028	0.07867991050386255	-0.0008533456077688406	-0.11557397504310529	-0.0008447742378456802	-0.1144130959358165
59.172679007803275	0.38729597272940414	0.3850257687365262	0.42206910549846577	0.4187945345005088	0.4399175688076186	0.43613412607708657	0.457477959657155	0.45319923684476465	0.49012966546740355	0.4849457722573894	0.0804897477831215	0.07888560029392158	-0.0008562992512106682	-0.11667278414870452	-0.0008476871748125392	-0.1154993639648012
59.52922416562417	0.38688427855943225	0.3846202766350227	0.4217279670958965	0.4184575000165998	0.4396117354734765	0.43583137059386157	0.45720612365471947	0.4529295141461411	0.4899188821149127	0.48473544183972184	0.08070338823100756	0.07909484368362442	-0.000859206798131118	-0.11777432053894188	-0.000850554255151903	-0.116588283172959
59.887917687380885	0.38646778560440137	0.3842100757089342	0.42138331172652643	0.4181170002585643	0.4393030246748033	0.4355257706643694	0.45693202387814474	0.45265754322929064	0.4897069304979255	0.48452392895672663	0.08092070883858234	0.0793076903762474	-0.0008620686780222986	-0.11887859834138226	-0.0008533759003570562	-0.11767986632105476
60.24877251804685	0.38604646046040697	0.38379513354816264	0.4210351235592524	0.41777301985657006	0.43899142924038853	0.43521731932133323	0.4566556613514363	0.4523833250865316	0.48949382591476465	0.484311248489946	0.08114176136381558	0.07952419100400689	-0.000864885321583575	-0.11998563240673832	-0.0008561525330198494	-0.11877412685218758
60.6118016805955	0.3856202692261358	0.3833754172629982	0.4206833865737062	0.41742554325981496	0.43867694195931595	0.4349060095614969	0.4563770371975105	0.45210686080875884	0.4892795839948793	0.48409741564549774	0.08136659853691292	0.0797443971489657	-0.0008676571607979522	-0.12109543833575742	-0.0008588845769040843	-0.1198710789172992
60.97701827647021	0.38518917749098536	0.38295089347265854	0.42032808455505	0.4170745547315346	0.43835955557897066	0.43459183434374415	0.45609615263911635	0.4518281515863913	0.4890642207044397	0.4838824459595703	0.08159527408231146	0.07996836136448902	-0.0008703846290094575	-0.12220803250700385	-0.0008615724570188998	-0.12097073740156361
61.34443548605718	0.3847531503228638	0.3825215282935209	0.41996920108861696	0.41672003834386256	0.43803926280297345	0.4342747865871483	0.4558130089997541	0.4515471987103146	0.4888477523520365	0.4836663553040176	0.0818278427412553	0.0801961371972561	-0.0008730681610062963	-0.12332343210593422	-0.0008642165996975981	-0.12207311795212661
61.71406656916102	0.3843121522556636	0.3820872873270396	0.41960671955439355	0.4163619779725394	0.437716056289036	0.43395485916894666	0.4555276077045889	0.451264003572823	0.48863019559448145	0.48344915989205733	0.08206436029496662	0.08042777920985464	-0.0008757081931030086	-0.12444165515482553	-0.0008668174326774691	-0.12317823700651331
62.085924865483435	0.3838661472763982	0.3816481356473371	0.41924062312133975	0.4160003572914641	0.4373899286467391	0.4336320449224417	0.4552399502813594	0.45097856766855515	0.48841156744271835	0.4832308762840751	0.08230488358842558	0.08066334300396814	-0.0008783051632259564	-0.12556272054361273	-0.0008693753851789499	-0.12428611182190252
62.46002379510434	0.38341509881199004	0.3812040377884611	0.4188708947415393	0.41563515976708537	0.4370608724352271	0.43330633663482315	0.45495003836127984	0.4506908925954278	0.48819188526783885	0.4830115213935344	0.08254947055478522	0.08090288524417832	-0.0008808595110042505	-0.12668664806230368	-0.000871890887994442	-0.1253967605059927
62.83637685896657	0.38295896971570287	0.3807549577312968	0.418497517144177	0.4152663686526237	0.4367288801608174	0.43297772704490806	0.4546578736799349	0.4504009800555618	0.48797116680721075	0.48279111249299617	0.08279818024043314	0.08114646368240087	-0.0008833716778579026	-0.1278134584338062	-0.000874364373571912	-0.1265102020484079
63.21499763936286	0.3824977222532047	0.38030085889012316	0.41812047282933607	0.4148939669821241	0.436393944274522	0.4326462088407984	0.4543634580781679	0.4501088318562042	0.48774943017072003	0.4825696672202497	0.0830510728307277	0.08139413718297062	-0.0008858421070943034	-0.12894317334883	-0.0008767962761051518	-0.127626456353525
63.59589980042612	0.3820313180882515	0.3798417040988046	0.41773974406160974	0.414517937564329	0.4360560571694768	0.43231177465745074	0.45406679350295825	0.4498144499106414	0.48752669384712505	0.48234720358455746	0.08330820967642172	0.08164596574840043	-0.0008882712440049234	-0.13007581550139946	-0.000879187031627704	-0.1287455442744232
63.979097088622495	0.3815597182679809	0.379377455596605	0.4173553128635228	0.4141382629763681	0.43571521117827694	0.431974417074156	0.45376788200829093	0.44951783623910596	0.4873029767105305	0.4821237399730141	0.08356965332080088	0.08190201054583368	-0.0008906595359651215	-0.13121140862581626	-0.0008815370781074527	-0.1298674876481556
64.36460333324754	0.3810828832078027	0.3789080750136144	0.41696716100875386	0.4137549255572595	0.43537139857021306	0.4316341286119255	0.4534667257560132	0.44921899296967355	0.4870782980269792	0.4818992951570252	0.08383546752755511	0.0821623339342083	-0.0008930074325380621	-0.13234997753518485	-0.0008838468555449897	-0.130992309332143
64.75243244692527	0.3806007726758746	0.37843352335577457	0.4165752700151549	0.41336790740121476	0.43502461154840605	0.4312909017307805	0.4531633270166814	0.44891792233915057	0.48685267746116634	0.4816738882989046	0.08410571730941085	0.08242699949215891	-0.0008953153855801865	-0.13349154816098974	-0.000886116806075754	-0.13212003324206023
65.14259842611021	0.3801133457771518	0.3779537609894934	0.4161796211375596	0.4129771903507411	0.43467484224683656	0.4309447288269407	0.4528576881703923	0.44861462669395014	0.48662613508327723	0.481447538958595	0.08438046895753984	0.08269607204667856	-0.0008975838493526789	-0.13463614759440645	-0.00088834737407395	-0.13325068439098686
65.53511535159264	0.37962056093699403	0.37746874762583466	0.41578019536037364	0.4125827559895366	0.43432208272726425	0.4305956022299098	0.4525498117076015	0.4483091084909567	0.4863986913759517	0.481220267100513	0.08465979007177862	0.08296961770256205	-0.0008998132806343762	-0.13578380412901936	-0.0008905390062613483	-0.1343842889299509
65.92999738900669	0.3791223758843214	0.3769784423042694	0.415376973389941	0.4121845856351683	0.4339663249760343	0.43024351419945184	0.452239700229926	0.44800137029837706	0.48617036724137724	0.4809920931005221	0.08494374959167791	0.08324770387266046	-0.0009020041388390077	-0.1369345473051311	-0.0008926921518187525	-0.13552087419012082
66.32725878934137	0.3786187476343002	0.37648280337597745	0.4149699356466776	0.4117826603315289	0.43360756090076574	0.429888456922457	0.45192735645092835	0.4476914147965764	0.48594118400851305	0.48076303775303436	0.08523241782840756	0.0835303993089648	-0.0009041568861364313	-0.1380884079556921	-0.0008948072625012404	-0.13666046872664595
66.72691388945532	0.3781096324705478	0.37598178848668173	0.4145590622569639	0.41137696084106157	0.4332457823269182	0.42953042250968926	0.45161278319688347	0.4473792447788982	0.48571116344044774	0.480533122278244	0.08552586649755228	0.08381777413455382	-0.0009062719875770897	-0.139245418253779	-0.0008968847927585122	-0.13780310236370497
67.12897711259382	0.37759498592684054	0.37547535455900677	0.4141443330447912	0.4109674676367497	0.43288098099423183	0.42916940299241657	0.4512959834075247	0.44706486315246796	0.48548032774189354	0.48030236832949724	0.08582416875281601	0.08410989987642739	-0.0009083499112223503	-0.14040561176230426	-0.0008989251998542391	-0.13894880624148698
67.53346296890952	0.37707476276830804	0.3749634577743391	0.4137257275231504	0.41055416089385827	0.43251314855303585	0.4288053903189141	0.450976960136768	0.4467482729389769	0.48524869956681915	0.48007079800079766	0.08612739922067314	0.08440684949925675	-0.0009103911282772881	-0.14156902348501887	-0.0009009289439976254	-0.1400976128651905
67.94038605598601	0.37654891697210063	0.37444605355418126	0.41330322488515614	0.4101370204814227	0.43214227656042153	0.42843837635083837	0.4506557165534131	0.446429477275445	0.4850163020262226	0.4798384338344515	0.08643563403599176	0.08470869744008007	-0.0009123961132269098	-0.1427356899196468	-0.0009028964884707502	-0.14124955615527313
68.3497610593647	0.3760174017075113	0.37392309654097877	0.41287680399489673	0.4097160259534752	0.43176835647627354	0.42806835285946826	0.4503322559418184	0.44610847941496284	0.4847831586960508	0.47960529882885694	0.08674895087866386	0.08501551964397376	-0.0009143653439818156	-0.14390564911329307	-0.0009048282997669022	-0.14240467150003155
68.7616027530747	0.37548016931553463	0.373394540578405	0.41244644337800096	0.4092911565399985	0.4313913796591542	0.42769531152180457	0.4500065817025493	0.4457852827274087	0.48454929362526183	0.47937141644643533	0.0870674290112726	0.08532739360073553	-0.0009162993020225274	-0.14507894071947192	-0.0009067248477288015	-0.1435629958101572
69.17592600016614	0.3749371712878489	0.37286033869108914	0.4120121212119122	0.40886239113760087	0.4310113373620369	0.4273192439165272	0.44967869735299715	0.4454598907001401	0.48431473134404	0.4791368106217133	0.08739114931783362	0.08564439838260172	-0.0009181984725540326	-0.14625560605757926	-0.0009085866056945946	-0.14472456757495422
69.59274575324658	0.37438835824519723	0.3723204430637647	0.41157381531585924	0.4084297082998987	0.43062822072788	0.4269401415198005	0.44934860652796627	0.4451323069386573	0.4840794968721599	0.4789015057695533	0.08772019434364346	0.08596661468304778	-0.0009200633446605488	-0.14743568817445407	-0.0009104140506466241	-0.14588942692100204
70.01207705502031	0.37383367991515504	0.37177480501982696	0.41113150314051405	0.407993086227601	0.4302420207850395	0.42655799570092434	0.44901631298022815	0.4448025351672379	0.4838436157275077	0.4786655267935386	0.08805464833627297	0.08629412485669442	-0.0009218944114698369	-0.14861923190842674	-0.0009122076633669707	-0.14705761567327613
70.43393503883172	0.3732730851092593	0.3712233749992732	0.41068516175732495	0.4075525027582815	0.42985272844250827	0.4261727977178217	0.4486818205810388	0.4444705792295376	0.48360711393475736	0.4784288990945124	0.08839459728774478	0.0866270129603635	-0.0009236921703219547	-0.14980628395579743	-0.0009139679285975477	-0.14822917741794583
70.85833492921113	0.3727065216994824	0.3706661025360132	0.41023476784751534	0.40710793535583073	0.4294603344849817	0.42578453871236016	0.4483451333206177	0.44413644308915834	0.4833700180342094	0.4781916485792784	0.08874012897793031	0.08696536479532037	-0.0009254571229417863	-0.15099689293970187	-0.000915695335204858	-0.14940415756814218
71.2852920424243	0.3721339365940289	0.3701029362345243	0.40978029769073443	0.40665936109957557	0.4290648295677382	0.4253932097054981	0.4480062553085864	0.4438001308301788	0.4831323550907913	0.477953801669461	0.08909133301921471	0.08730926795074127	-0.0009271897756202852	-0.15219110948180514	-0.0009173903763524116	-0.1505826034320421
71.71482178702524	0.37155527571243285	0.369533823745834	0.4093217271533493	0.4062067566730544	0.42866620421133034	0.42499880159224984	0.4476651907743618	0.44346164665764487	0.48289415270322356	0.4777153853105306	0.08944830090246476	0.08765881184844698	-0.0009288906393996599	-0.15338898627659603	-0.0009190535496768626	-0.15176456428353902
72.14693966441222	0.3709704839599347	0.36895871174280626	0.4088590316763658	0.40575009835243653	0.42826444879607756	0.42460130513646355	0.44732194406750403	0.4431209948980196	0.48265543901335667	0.47747642698099746	0.08981112604434918	0.08801408778894909	-0.0009305602302682181	-0.15459057816875088	-0.0009206853574725282	-0.15295009143574134
72.58166126938723	0.37037950520111257	0.3683775458947095	0.40839218626296314	0.4052893619945732	0.4278595535563539	0.42420071096540285	0.44697651965801305	0.44277817999958685	0.48241624271567746	0.47723695470177424	0.09017990383605615	0.0883751889988491	-0.0009321990693579862	-0.1557959422333255	-0.0009222863068808484	-0.15413923831721377
73.01900229071879	0.3697822822327469	0.36779027084104443	0.40792116546563256	0.4048245230246672	0.4274515085746626	0.4237970095641266	0.44662892213657357	0.4424332065328078	0.48217659306699207	0.4769969970457141	0.09055473169345467	0.08874221067963879	-0.0009338076831519326	-0.15700513785907333	-0.0009238569100861183	-0.1553320605512738
73.45897851170821	0.36917875675588957	0.36719683016460575	0.40744594337290047	0.4043555564235469	0.4270403037754881	0.42339019126965693	0.44627915621474146	0.44208607919062515	0.4819365198962851	0.4767565831473231	0.09093570910875227	0.08911525005794874	-0.0009353866036989067	-0.15821822683511755	-0.0009253976845208234	-0.1565286160383721
73.90160581075892	0.3685688693471167	0.3665971663637552	0.4069664935956276	0.4038824367145327	0.426625928918919	0.42298024626492936	0.44592722672507223	0.4417368027887146	0.481696053614761	0.4765157427126547	0.0913229377036978	0.08949440643729768	-0.0009369363688342403	-0.159435273441062	-0.0009269091530746398	-0.157728965041656
74.34690016194996	0.36795255942893385	0.3659912208238771	0.40648278925286296	0.403405137949878	0.4262083735940304	0.42256716457251425	0.44557313862118353	0.44138538226567653	0.48145522522606793	0.4762745060293845	0.09171652128438632	0.08987978125139201	-0.0009384575224091196	-0.16065634454038502	-0.0009283918443133699	-0.15893317027591536
74.79487763561212	0.3673297652393089	0.3653789337879932	0.4059948029572416	0.40292363369677237	0.4257876272120184	0.4221509360481024	0.44521689697775113	0.4410318226831667	0.4812140663367092	0.47603290397707143	0.09211656589771951	0.09027147811903008	-0.0009399506145301162	-0.16188150967789738	-0.000929846292705705	-0.160141297000024
75.24555439890803	0.36670042380030327	0.36476024432650767	0.4055025067999057	0.402437897022891	0.4253636789990746	0.42173155037374455	0.4448585069904317	0.44067612922596194	0.4809726091666439	0.4757909680376091	0.09252317988958259	0.09066960290066907	-0.0009414162018035466	-0.16311084118065367	-0.0009312730388564283	-0.16135341311314733
75.6989467164156	0.36606447088577215	0.36413509030605307	0.40500587233493535	0.40194790048147155	0.42493651798899384	0.42130899705083497	0.4444979739757102	0.4403183072019545	0.48073088656008156	0.4755487303058672	0.09293647396479526	0.09107426375671052	-0.000942854847591712	-0.16434441426318358	-0.0009326726297501087	-0.16256958925460196
76.15507095071504	0.3654218409881029	0.3635034083574085	0.40450487056326817	0.40145361609590385	0.4245061330154999	0.4208832653928299	0.44413530337066437	0.4399583620420737	0.48048893199647114	0.4753062235005292	0.09335656124890233	0.09148557120756894	-0.0009442671222782417	-0.16558230713691557	-0.0009340456190018998	-0.16378989890777973
76.61394356297929	0.36477246728395935	0.36286513384245966	0.4039994719160905	0.4009550153438134	0.4240725127042818	0.42045434451768865	0.4437705007326448	0.4395962993001284	0.48024677960169	0.47506348097512774	0.0937835573518716	0.0919036381955838	-0.0009456536035417629	-0.16682460112373576	-0.0009353925671197194	-0.1650144185083917
77.07558111356816	0.36411628159900056	0.3622202008201679	0.40348964623768135	0.40045206914062054	0.42363564546472726	0.4200222233400274	0.443403571738862	0.4392321246525648	0.4800044641594353	0.47482053672928115	0.09421758043375975	0.09232858014884131	-0.0009470148766399511	-0.1680713807743075	-0.0009367140417732567	-0.16624322755670562
77.54000026262605	0.3634532143715395	0.36156854201151745	0.40297536276768764	0.39994474782255646	0.4231955194813417	0.41958689056297466	0.4430345221858787	0.4388658438981375	0.4797620211228201	0.4745774254201358	0.09465875127242981	0.09276051504697683	-0.0009483515347055715	-0.16932273399108055	-0.0009380106180749692	-0.1674764087345153
78.00721777068286	0.3627831946151058	0.36091008876340436	0.40245659012281043	0.3994330211291148	0.4227521227048395	0.41914833466971446	0.4426633579889973	0.4384974629574853	0.47951948662617716	0.47433418237401465	0.09510719333338219	0.09319956348902832	-0.0009496641790524007	-0.17057875215651563	-0.0009392828788714058	-0.1687140480270557
78.47725049925933	0.36210614987987594	0.3602447710114331	0.4019332962778799	0.39891685818491845	0.4223054428428941	0.41870654391470624	0.44229008518154017	0.4381269878726072	0.479276897497075	0.47409084359827713	0.09556303284178558	0.0936458487634149	-0.0009509534194924729	-0.17183953026618326	-0.000940531415044632	-0.1699562348494652
78.95011541147531	0.36142200621293563	0.3595725172415849	0.40140544854629706	0.3983962274809812	0.4218554673505349	0.4182615063145673	0.4419147099140152	0.4377544248062334	0.47903429126854774	0.47384744579339394	0.09602639885678557	0.09409949692011957	-0.000952219874665039	-0.17310516706734802	-0.0009417568258248132	-0.17120306217859138
79.42582957266194	0.36073068811733233	0.35889325445071907	0.400873013559818	0.39787109685533883	0.42140218342017405	0.4178132096386058	0.44153723845315845	0.43737978004108413	0.4787917061915428	0.47360402636523763	0.09649742334817168	0.09456063684515614	-0.0009534641723787929	-0.17437576520343612	-0.0009429597191158989	-0.1724546266902962
79.90441015097758	0.3600321185098778	0.3582069081058682	0.4003359572476547	0.3973414334730286	0.4209455779712494	0.41736164139898635	0.44115767718084914	0.43700305997901	0.47854918124758794	0.4733606234375942	0.09697624127549945	0.09502940033740666	-0.0009546869499664767	-0.175651431364372	-0.0009441407118317979	-0.17371102890221835
80.38587441802741	0.3593262186776615	0.3575134021022867	0.39979424481486886	0.3968072038053907	0.42048563763946717	0.41690678884051785	0.44077603259288817	0.4366242711400061	0.4783067561616829	0.47311727586489827	0.09746299066975009	0.09550592218791362	-0.0009558888546540301	-0.17693227644299725	-0.00094530043024732	-0.1749723733224755
80.87023974948666	0.358612908233227	0.35681265872021123	0.3992478407200309	0.39626837360866757	0.4200223487656285	0.41644863893004364	0.4403923112976321	0.4362434201610948	0.478064471415416	0.4728740232451942	0.09795781271762696	0.0959903402617252	-0.0009570705439413962	-0.17821841569804064	-0.0009464395103604417	-0.17623876860467647
81.35752362572781	0.35789210506837144	0.3561045985802887	0.3986967086521152	0.39572490790187265	0.4195556973840219	0.41598717834542026	0.44000652001447593	0.4358605137950664	0.47782236826031105	0.47263090593332635	0.09846085184859164	0.09648279558238367	-0.000958232686000593	-0.17950996892385263	-0.0009475585982707813	-0.17751032770910058
81.8477436324513	0.35716372530651613	0.35538914059762616	0.39814081150660324	0.395176770943902	0.41908566921036383	0.4155223934640664	0.43961866557217344	0.4354755589090719	0.47758048873140474	0.4723879650543635	0.0989722558247393	0.09698343241915999	-0.0009593759600879381	-0.18080706062724516	-0.000948658350569842	-0.17878716807076955
82.34091746132043	0.35642768325360474	0.3546662019344179	0.39758011136076526	0.39462392620985925	0.4186122496292685	0.4150542703510647	0.43922875490698876	0.435088562483058	0.47733887566106054	0.47214524251725604	0.09949217583362259	0.09749239837713898	-0.0009605010569720962	-0.18210982021182076	-0.0009497394347494081	-0.1800694117746815
82.83706291059936	0.3556838913474761	0.35393569795109914	0.39701456944808583	0.39406633636656346	0.4181354236812272	0.4145827947467971	0.438836795060667	0.43469953160803626	0.4770975726930181	0.4719027810287338	0.10002076658414151	0.09800984449026443	-0.0009616086793794998	-0.18341838216981898	-0.0009508025296235956	-0.18135718573806514
83.33619788579601	0.35493226010566137	0.35319754215597654	0.3964441461318033	0.39350396324720865	0.41765517604907604	0.4141079520540945	0.43844279317821566	0.43430847348417556	0.4768566242966838	0.47166062410744375	0.10055818640561365	0.098535925317456	-0.0009626995424563689	-0.18473288628229056	-0.0009518483257682231	-0.1826506219005779
83.83834040030794	0.35417269807155066	0.35245164615328495	0.39586880087752596	0.3929367678251409	0.41717149104393136	0.4136297273248801	0.43804675650548475	0.43391539541870905	0.47661607578166326	0.47141881609833114	0.10110459735015095	0.09907079904192184	-0.0009637743742497706	-0.18605347782769854	-0.0009528775259772804	-0.18394985742254732
84.34350857607244	0.35340511175887596	0.3516979195896145	0.395288492224891	0.39236471018672037	0.4166843525905693	0.413148105246285	0.43764869238653553	0.43352030482364423	0.4763759733125394	0.47117740218726883	0.10166016529847316	0.09961462757378563	-0.0009648339162068309	-0.18738030779931591	-0.0009538908457374928	-0.1852550348914832
84.85172064422062	0.3526294055944499	0.35093627009865425	0.3947031777582266	0.39178774950323064	0.41619374421222605	0.41266307012621334	0.4372486082607839	0.43312320921326564	0.47613636392389663	0.4709364284159331	0.10222506006928939	0.10016757665616288	-0.0009658789236947629	-0.18871353313200245	-0.0009548890137225929	-0.18656630253774154
85.36299494573534	0.35184548185910364	0.35016660324419224	0.3941128140761799	0.3912058440017988	0.41569964901479467	0.41217460587833316	0.4368465116599094	0.43272411620141765	0.4758972955355954	0.47069594169693346	0.10279945553239724	0.10072981597482093	-0.0009669101665397695	-0.19005331693865912	-0.000955872772304911	-0.18788381445902758
85.87734993211305	0.3510532406267607	0.3493888224613152	0.3935173567602671	0.3906189509352865	0.4152020496703915	0.4116826960064698	0.4364424102045126	0.4323230334985548	0.47565881696829754	0.4704559898291943	0.10338352972563973	0.10130151927156272	-0.0009679284295903701	-0.19139982875692851	-0.0009568428780894478	-0.18920773085467602
86.39480416602983	0.35025257970158336	0.3486028289957426	0.392916760342306	0.39002702655111177	0.41470092840026535	0.41118732358837423	0.4360363116005096	0.4319199689085481	0.47542097795924576	0.4702166215135935	0.10397746497588023	0.10188286446148802	-0.000968934513300268	-0.1927532448063829	-0.0009578001024690419	-0.19053821827031925
86.91537632201124	0.34944339455312695	0.3478085218412342	0.39231097827068384	0.3894300260589582	0.41419626695702216	0.4106884712588398	0.4356282236352488	0.43151493032523214	0.4751838291782973	0.4699778863688589	0.10458144802415523	0.1024740337542847	-0.0009699292343374744	-0.1941137482571662	-0.000958745232201963	-0.19187544985291538
87.43908518710603	0.34862557824943213	0.34700579767500156	0.3916999628754139	0.388827903597327	0.4136880466061326	0.41018612119214015	0.4352181541733322	0.4311079257286776	0.4749474222442146	0.4697398349477242	0.10519567015517717	0.10307521377971182	-0.0009709134262159691	-0.19548152951017528	-0.0009596790700112101	-0.1932196056167328
87.9659496615646	0.34779902138798524	0.34619455079105776	0.39108366533193345	0.3882206121988859	0.4131762481066946	0.40968025508375777	0.4348061111521286	0.43069896318117734	0.4747118097412142	0.46950251875334714	0.10582032733136362	0.10368659571745022	-0.0009718879399545077	-0.19685678648929184	-0.000960602435211233	-0.19457087272142815
88.4959887595208	0.3469636120244751	0.34537467303143143	0.39046203562359	0.38760810375456445	0.4126608516914155	0.40917085413137055	0.4343921025769573	0.430288050822925	0.4744770452357739	0.4692659902559902	0.10645562033157892	0.10430837543149514	-0.0009728536447615732	-0.1982397249469301	-0.0009615161643583559	-0.19592944576200466
89.0292216096782	0.3461192355992689	0.3445460537151741	0.389835022502764	0.3869903289763477	0.41214183704578106	0.40865789901506805	0.4339761365159287	0.42987519686737347	0.47424318329370174	0.46903030290996606	0.10710175489478758	0.10494075360927868	-0.000973811428749749	-0.19963055878270097	-0.0009624211119272919	-0.19729552707140385
89.56566745600044	0.34526577486153115	0.343708579565083	0.38920257345057124	0.38636723735871187	0.41161918328637476	0.40814136987675875	0.43355822109441783	0.42946040959625287	0.47401027949746305	0.4687955111708483	0.10775894186881749	0.10558393590572134	-0.0009747621996775147	-0.2010295103762445	-0.0009633181510174116	-0.19866932703699547
90.1053456584057	0.34440310979090416	0.34286213463206183	0.3885646346350874	0.38573877713864846	0.4110928689383097	0.40762124629873514	0.4331383644891551	0.4290436973542293	0.47377839046377074	0.4685616705129487	0.10842739736445448	0.10623813309241441	-0.0009757068857238482	-0.20243681093496946	-0.0009642081740878772	-0.20005106443072407
90.6482756934654	0.34353111751666626	0.3420066002170364	0.387921150868032	0.3851048952542172	0.41056287191173346	0.40709750728135785	0.43271657492190996	0.4286250685431847	0.4735475738614362	0.46832883744706066	0.10910734291509062	0.10690356121215293	-0.000976646436294193	-0.20385270085725438	-0.0009650920937216978	-0.20144096675399226
91.19447715510712	0.3426496722342851	0.34114185479034337	0.3872720655598507	0.3844655373015684	0.4100291694773652	0.40657013121982133	0.43229286065274686	0.4282045316160977	0.47331788842947986	0.4680970695384711	0.1097990056421618	0.10758044173904366	-0.0009775818228595634	-0.2052774301118916	-0.0009659708434233139	-0.20283927059820428
91.74396975532183	0.3417586451192721	0.34026777390850377	0.38661732067312565	0.3838206474903693	0.40949173824101986	0.40603909587995685	0.43186722997282806	0.4277820950705008	0.47308939399550387	0.4678664254252374	0.11050261842662398	0.10826900174442423	-0.0009785140398330672	-0.20671125863471218	-0.0009668453784506537	-0.20424622202146736
92.29677332487483	0.3408579042382537	0.33938423012829216	0.3859568566742478	0.38317016859756947	0.4089505541170766	0.40550437837303244	0.4314396911967409	0.42735776744149295	0.47286215149432265	0.46763696483673317	0.11121842008672779	0.10896947406884552	-0.0009794441054803982	-0.20815445674314503	-0.0009677166766789425	-0.20566207694217553
92.85290781402206	0.33994731445715753	0.3384910929180082	0.3852906124832742	0.3825140419194337	0.40840559230083956	0.40496595512950234	0.4310102526543206	0.426931557294281	0.47263622298685193	0.4674087486124576	0.11194665556236659	0.10968209750037677	-0.0009803730628716867	-0.20960730556932106	-0.000968585739504757	-0.20708710155055599
93.41239329322968	0.33902673734642313	0.33758822856585513	0.38461852542189706	0.38185220722177066	0.4078568272397454	0.40442380187165883	0.4305789226819425	0.42650347321622506	0.4724116716792541	0.4671818387211117	0.11268757610628174	0.11040711695951115	-0.0009813019808723733	-0.21107009751337102	-0.0009694535927866621	-0.2085215727390306
93.97524995389855	0.33809603108313324	0.3366755000853284	0.38394053115944204	0.3811846026882809	0.40730423260336024	0.4038778935851369	0.4301457096132543	0.42607352380835894	0.47218856194233694	0.466956298279935	0.11344143948243146	0.11114478369095362	-0.0009822319551771042	-0.2125431367171018	-0.0009703212878254264	-0.20996577855194687
94.54149810909283	0.3371550503499636	0.33575276711751056	0.3832565636568131	0.38051116486694325	0.4067477812521146	0.4033282044892189	0.4297106217693168	0.4256417176763595	0.4719669593312033	0.4667321915743058	0.11420851017183561	0.11189535546260714	-0.0009831641093882015	-0.21402673955965668	-0.0009711899023894244	-0.2114200186565256
95.11115819427312	0.33620364623084653	0.33481988583016803	0.3825665551082953	0.379831828614356	0.4061874452047143	0.4027747080058823	0.42927366744812057	0.42520806342092804	0.4717469306051487	0.4665095840775971	0.11498905958623455	0.11265909677205788	-0.0009840995961400423	-0.21552123517588484	-0.0009720605417806727	-0.21288460483496863
95.68425076803395	0.33524166610323786	0.33387670881354353	0.3818704358811242	0.379146527037946	0.4056231956041706	0.40221737672753566	0.4288348549134454	0.42477256962756005	0.47152854374780273	0.4662885424712898	0.11578336628990936	0.11343627906091536	-0.000985039598272508	-0.21702696599881222	-0.0009729343399487167	-0.2143598614995028
96.26079651284576	0.3342689535268768	0.3329230849727329	0.38116813445272457	0.37845519143595263	0.40505500268238037	0.40165618238337975	0.42839419238302456	0.42433524485566126	0.4713118679875092	0.4660691346653366	0.11659171623003459	0.11422718093734269	-0.0009859853300567267	-0.2185442883275499	-0.0009738124606535892	-0.2158461262316962
96.84081623580131	0.3332853481289232	0.33195885941652964	0.3804595773455183	0.3777577512350904	0.404482835723193	0.40109109580432917	0.42795168801597705	0.4238960976269781	0.47109697381794047	0.46585142981877176	0.117414402975952	0.11503208840715853	-0.0009869380384721627	-0.22007357292119423	-0.0009746960986793396	-0.21734375034658626
97.42433086936633	0.3322906854853567	0.3309838733426256	0.379744689059195	0.37705413392578996	0.40390666302389155	0.4005220868864295	0.42750734989946587	0.42345513641330373	0.4708839330189398	0.46563549836056445	0.11825172796776974	0.11585129511389734	-0.0009878990045416591	-0.22161520562130477	-0.0009755864810994663	-0.2188530994833826
98.01136147213543	0.33128479699851293	0.3299979639190413	0.3790233920003336	0.3763442649949104	0.40332645185501176	0.39994912455269716	0.42706118603454163	0.42301236962341876	0.4706728186775847	0.465421412010708	0.11910400077472907	0.11668510258824025	-0.0009888695447259899	-0.22316958800325892	-0.0009764848686003025	-0.22037455422403696
98.60192922959182	0.33026750977064046	0.3290009641616687	0.37829560640926024	0.37562806785581293	0.40274216841842386	0.39937217671330827	0.42661320432112415	0.4225678055892241	0.4704637052094639	0.465209243801538	0.11997153936377716	0.1175338205072486	-0.0009898510123774185	-0.2247371380584724	-0.0009773925568615782	-0.22190851074101658
99.1960554548718	0.3292386464733473	0.3279927028077962	0.37756125028401977	0.3749054637756795	0.40215377780359257	0.3987912102240589	0.42616341254207624	0.42212145255102296	0.4702566683801593	0.46499906809927366	0.1208546703788351	0.11839776696385904	-0.000990844799261148	-0.22631829090911992	-0.0009783108779992111	-0.22345538147588684
99.79376158953411	0.3281980252128123	0.3269730041854891	0.37682023930133185	0.37417637179995283	0.401561243941929	0.39820619084301306	0.4257118183463195	0.4216733186419013	0.47005178532692543	0.4647909606257733	0.12175372943126454	0.11927726874711853	-0.000991852337142718	-0.2279134995570189	-0.0009792412020721564	-0.22501559585023756
100.39506920433367	0.32714545939063094	0.32594168807869434	0.3760724867343991	0.37344070867377277	0.4009645295591431	0.39761708318525346	0.42525842923093704	0.4212234118711599	0.4698491345805514	0.46458499848049434	0.12266906140205834	0.12017266163366713	-0.0009928750994483981	-0.22952323566831012	-0.0009801849386577577	-0.22658960101064451
101.00000000000001	0.3260807575601615	0.3248985695879339	0.3753179033674256	0.3726983887602711	0.40036359612550104	0.3970238506756418	0.42480325252220913	0.420771740106743	0.46964879608739873	0.4643812601626477	0.1236010207563214	0.1210842906910058	-0.0009933920341749039	-0.23033179573969598	-0.0009806617779447365	-0.2273801083123287
