# Supplementary material for: White matter micro- and macrostructure brain charts for the human lifespan
Source: Nature. 2026 May 13;655(8124):979–89. doi: 10.1038/s41586-026-10454-2 (PMC13391363; doi:10.1038/s41586-026-10454-2)
Supplement: Supplementary file 12 — Centiles trajectories of brain charts. SDT.T9.1–5 contain the brain charts for the global metrics; SDT.T9.6–509 contain the brain charts for the tract-specific metrics (unnormalized); and SDT.T9.510–1157 contain the brain charts for the tract-specific macrostructural metrics (normalized). Included in each table are the male and female centile trajectories for the 2.5th, 25th, 50th, 75th and 97.5th percentiles; the interquartile range normalized by the 50th centile; and the derivatives of the 50th centiles with respect to both age and log(age). Charts are sampled in logarithmically spaced intervals. Age is reported in years, while centile trajectory values are reported in metric-specific units: diffusivities in mm2 s−1, volume in mm3, surface area in mm2, average length in mm, and FA is dimensionless (unitless). [file 41586_2026_10454_MOESM12_ESM.zip › plotted_curves/SDT.T9.268-SLF_III_right_md-mean_curve_metrics.csv]

ages	male_0.025th_percentile	female_0.025th_percentile	male_0.25th_percentile	female_0.25th_percentile	male_0.5th_percentile	female_0.5th_percentile	male_0.75th_percentile	female_0.75th_percentile	male_0.975th_percentile	female_0.975th_percentile	male_normalized_quantile_range	fwmale_normalized_quantile_range	male_median_centile_d_age	male_median_centile_d_log_age	female_median_centile_d_age	female_median_centile_d_log_age
0.25	0.0009994469324487217	0.0009982910408640282	0.0010907165307357406	0.0010876721117824594	0.0011458656817189094	0.0011415316339894552	0.001206988925446954	0.0012010990561776666	0.001343499939828284	0.0013336754697861977	0.10147122526332553	0.09936382051787714	-0.0004523829416169157	-0.0002611963272150189	-0.00045037407958250077	-0.000260036452832056
0.25150637576242696	0.00099895968431804	0.0009978027740094007	0.0010901120742727827	0.0010870688777086194	0.0011451842230203223	0.0011408532013919468	0.001206216841072327	0.001200332416723303	0.0013425061774157818	0.0013326942301861771	0.10138523083502518	0.09927967846914178	-0.0004512184332963187	-0.00026130479522423755	-0.0004492149016097069	-0.0002601445319301843
0.2530218281966045	0.0009984720290819747	0.0009973140986253245	0.0010895071085313818	0.0010864651351031184	0.0011445021983377552	0.001140174204839789	0.0012054441337060633	0.0011995651575735262	0.001341511692301103	0.0013317122728270423	0.10129908474013019	0.09919538785417442	-0.00044888665515363524	-0.00026152079088281877	-0.0004468937963124642	-0.00026035975443156056
0.25454641199404576	0.0009979839700481336	0.0009968250180273357	0.0010889016377562467	0.001085860888201902	0.001143819612577988	0.00113949464921542	0.0012046708090726387	0.001198797284405823	0.001340516492345355	0.0013307296054501714	0.10121278743897968	0.09911094912264977	-0.0004465634141550545	-0.00026173490617498185	-0.000444581188099924	-0.00026057310589494564
0.2560801821758082	0.0009974955105210995	0.0009963355355279808	0.0010882956661898932	0.0010852561412387385	0.0011431364706459566	0.0011388145393994415	0.001203896872894862	0.0011980288028960266	0.001339520585407324	0.001329746235794703	0.1011263393946705	0.0990263627269452	-0.000444248712157036	-0.00026194714184249457	-0.00044227707882227296	-0.00026078458705749985
0.25762319409447826	0.0009970066538023028	0.0009958456544366923	0.0010876891980724868	0.001084650898445068	0.00114245277744457	0.0011381338802704455	0.0012031223308936697	0.0011972597187181156	0.0013385239793431867	0.0013287621715972584	0.10103974107304717	0.09894162912212862	-0.00044194255066853927	-0.000262157498693516	-0.0004399814699821425	-0.00026099419872122054
0.2591755034361701	0.0009965174031899093	0.000995355378059674	0.0010870822376417	0.0010840451640498573	0.0011417685378745477	0.001137452676704849	0.0012023471887879324	0.0011964900375440236	0.001337526682006248	0.0013277774205916794	0.10095299294268802	0.09885674876594795	-0.0004396449308496364	-0.0002623659775989884	-0.00043769436273494167	-0.0002612019417508604
0.2607371662225343	0.0009960277619787037	0.0009948647096997864	0.0010864747891325675	0.0010834389422794558	0.0011410837568342537	0.0011367709335767314	0.0012015714522942641	0.0011957197650434472	0.0013365287012466742	0.0013267919905087682	0.10086609547489582	0.09877172211881909	-0.00043735585351240003	-0.0002625725794923317	-0.00043541575789046716	-0.00026140781707356675
0.2623082388127803	0.0009955377334599788	0.0009943736526564356	0.0010858668567773468	0.0010828322373574585	0.001140398439219537	0.0011360886557576723	0.0012007951271268314	0.0011949489068836614	0.0013355300449112294	0.0013258058890760285	0.10077904914368255	0.09868654964381354	-0.0004350753191270651	-0.0002627773053708593	-0.0004331456559178437	-0.000261611825679825
0.2638887779057103	0.0009950473209214166	0.0009938822102254527	0.0010852584448053696	0.0010822250535045552	0.001139712589923558	0.0011354058481165823	0.0012000182189971583	0.001194177468729321	0.0013345307208430057	0.0013248191240173978	0.1006918544257599	0.09860123180664705	-0.0004328033278225285	-0.0002629801562938905	-0.0004308840569469674	-0.0002618139686222376
0.26547884054176485	0.000994556527646983	0.0009933903856989888	0.0010846495574429083	0.001081617394938397	0.0011390262138366376	0.0011347225155195488	0.0011992407336139446	0.0011934054562422825	0.0013335307368811712	0.0013238317030530003	0.1006045118005259	0.09851576907566838	-0.00043053987938673766	-0.00026318113338197335	-0.00042863096076817264	-0.00026201424701394194
0.2670784841050822	0.0009940653569168118	0.0009928981823654	0.0010840401989130313	0.0010810092658734552	0.0011383393158460894	0.0011340386628296741	0.0011984626766828731	0.0011926328750814133	0.001332530100860703	0.0013228436338988834	0.10051702175005298	0.0984301619218456	-0.0004282849732724636	-0.0002633802378176342	-0.000426386366836784	-0.00026221266202910987
0.26868776632556873	0.000993573812007098	0.0009924056035091403	0.0010834303734354673	0.0010804006705208836	0.0011376519008360645	0.0011333542949069186	0.0011976840539064265	0.0011918597309024117	0.0013315288206121338	0.0013218549242667715	0.10042938475907594	0.09834441081875646	-0.000426038608596635	-0.00026357747084360117	-0.0004241502742763914	-0.00026240921490328084
0.2703067452809827	0.0009930818961899866	0.0009919126524106483	0.0010828200852264682	0.0010797916130883803	0.0011369639736873913	0.001132669416607938	0.0011969048709837024	0.00119108602935762	0.001330526903961294	0.0013208655818638083	0.10034160131497875	0.09825851624257553	-0.0004238007841441682	-0.00026377283376310956	-0.00042192268187918325	-0.00026260390693150226
0.2719354793990299	0.0009925896127334676	0.0009914193323462435	0.0010822093384986722	0.0010791820977800533	0.0011362755392774206	0.0011319840327859347	0.0011961251336102307	0.0011903117760958442	0.0013295243587290592	0.0013198756143923086	0.10025367190778363	0.09817247867206108	-0.0004215714983721308	-0.0002639663279405402	-0.00041970358810905495	-0.00026279673946841275
0.27357402745947257	0.000992096964901261	0.000990925646588015	0.0010815981374609636	0.0010785721287962843	0.001135586602479862	0.001131298148290496	0.0011953448474777853	0.0011895369767621732	0.0013285211927310905	0.0013188850295495086	0.10016559703013826	0.09808629858854441	-0.0004193507494073545	-0.00026415795479756143	-0.00041749299110388494	-0.00026298771392768705
0.2752224485962505	0.0009916039559527258	0.0009904315984037195	0.0010809864863183538	0.0010779617103335985	0.0011348971681646475	0.001130611767967448	0.00119456401827422	0.0011887616369978039	0.0013275174137776012	0.0013178938350273256	0.10007737717730274	0.0979999764759175	-0.0004171385350509871	-0.0002643477158148777	-0.0004152908886777551	-0.0002631768317812033
0.27688080229961526	0.000991110589142741	0.0009899371910566746	0.0010803743892718331	0.0010773508465845296	0.0011342072411977611	0.0011299248966586974	0.0011937826516832727	0.0011879857624398599	0.0013265130296730907	0.001316902038512106	0.0999890128471377	0.09791351282062101	-0.00041493485278409903	-0.0002645356125327014	-0.0004130972783236153	-0.00026336409455920973
0.2785491484182772	0.0009906168677216106	0.000989442427805655	0.0010797618505182503	0.0010767395417374912	0.0011335168264410972	0.001129237539202086	0.0011930007533843998	0.0011872093587212181	0.0013255080482161097	0.001315909647684388	0.09990050454009206	0.09782690811163117	-0.0004127396997658517	-0.000264721646548588	-0.0004109121572146712	-0.00026354950384885334
0.28022754716156506	0.0009901227949349553	0.0009889473119047904	0.0010791488742501751	0.0010761277999766464	0.0011328259287523043	0.0011285497004312384	0.0011922183290525926	0.0011864324314703352	0.0013245024771990077	0.0013149166702186611	0.09981185275918981	0.09774016284044867	-0.0004105530728369944	-0.00026490581951657544	-0.00040873552220832554	-0.0002637330612944855
0.2819160591015993	0.0009896283740236191	0.0009884518466034648	0.001078535464655779	0.0010755156254817796	0.001132134552984646	0.0011278613851754163	0.0011914353843582135	0.0011856549863110742	0.001323496324407702	0.0013139231137831251	0.09972305801001875	0.09765327750108638	-0.00040837496852297317	-0.0002650881331481003	-0.0004065673698483985	-0.00026391476859752294
0.28361474517547763	0.0009891336082235571	0.000987956035146211	0.0010779216259186946	0.001074903022428166	0.0011314427039868405	0.0011271725982593664	0.0011906519249668085	0.0011848770288625297	0.0013224895976214203	0.0013129289860394511	0.09963412080071622	0.09756625259005663	-0.00040620538303703935	-0.00026526858921116503	-0.00040440769636723717	-0.00026409462751533774
0.2853236666874746	0.0009886385007657472	0.0009874598807726152	0.0010773073622179028	0.00107428999498645	0.0011307503866029261	0.0011264833445031805	0.0011898679565389518	0.0011840985647388635	0.0013214823046124797	0.0013119342946425528	0.09954504164195856	0.09747908860635932	-0.0004040443122792503	-0.0002654471895280619	-0.00040225649768538263	-0.0002642726398590922
0.2870428853112538	0.000988143054876088	0.0009869633867172233	0.001076692677727601	0.0010736765473225234	0.0011300576056721117	0.0011257936287221546	0.0011890834847300671	0.0011833195995491384	0.00132047445314604	0.0013109390472403543	0.09945582104694628	0.09739178605146895	-0.0004018917518447407	-0.0002656239359783985	-0.0004001137694190082	-0.00026444880749645905
0.28877246309209376	0.0009876472737752955	0.000986466556209431	0.0010760775766170754	0.0010730626835973906	0.001129364366028629	0.001125103455726635	0.0011882985151902576	0.0011825401388971411	0.0013194660509798666	0.001309943251473548	0.09936645953139399	0.09730434542932394	-0.00039974769702022517	-0.00026579883049468456	-0.0003979795068794201	-0.00026462313234906776
0.2905124624491269	0.0009871511606788191	0.0009859693924734	0.0010754620630505905	0.0010724484079670602	0.0011286706725016022	0.0011244128303218907	0.001187513053564149	0.0011817601883812297	0.0013184571058641103	0.0013089469149753818	0.09927695761351461	0.09721676724631137	-0.0003976121427901602	-0.00026597187506430253	-0.0003958537050757771	-0.0002647956163925047
0.29226294617759224	0.0009866547187967335	0.000985471898727953	0.001074846141187254	0.001071833724582411	0.001127976529914893	0.0011237217573079594	0.0011867271054907132	0.0011809797535941586	0.001317447625541062	0.0013079500453714158	0.09918731581400976	0.09712905201125861	-0.0003954850838372992	-0.0002661430717278701	-0.00039373635871747803	-0.00026496626165528614
0.294023977451102	0.0009861579513336586	0.0009849740781864892	0.0010742298151809105	0.0010712186375890845	0.001127281943086978	0.0011230302414795257	0.0011859406766031174	0.0011801988401229286	0.0013164376177449385	0.0013069526502793138	0.09909753465605506	0.0970412002354177	-0.00039336651454674465	-0.00026631242257929566	-0.00039162746221677036	-0.00026513507021855287
0.29579561982392083	0.0009856608614886514	0.0009844759340568827	0.0010736130891800086	0.0010706031511273579	0.0011265869168307924	0.0011223382876257675	0.0011851537725285465	0.001179417453548614	0.0013154270902016394	0.0013059547373086063	0.09900761466528799	0.09695321243245254	-0.000391256429009057	-0.0002664799297662779	-0.00038952700969391296	-0.0002653020442176246
0.29757793723326015	0.0009851634524551246	0.0009839774695413908	0.0010729959673274926	0.0010699872693320249	0.001125891455953607	0.0011216459005302273	0.001184366398888055	0.0011786355994462074	0.0013144160506285362	0.001304956314060473	0.09891755636979582	0.09686508911843036	-0.0003891548210185891	-0.00026664559548617017	-0.0003874349949740674	-0.00026546718583717044
0.29937099400158496	0.000984665727420756	0.0009834786878365736	0.001072378453760688	0.0010693709963322925	0.0011251955652568906	0.0011209530849706835	0.0011835785612964076	0.0011778532833844717	0.0013134045067342472	0.001303957388127533	0.09882736030010193	0.09677683081180538	-0.00038706168408014774	-0.0002668094219892003	-0.0003853514115937373	-0.00026563049731406774
0.3011748548389356	0.0009841676895673928	0.0009829795921331911	0.0010717605526111788	0.0010687543362516525	0.0011244992495361725	0.0011202598457190072	0.0011827902653619134	0.0011770705109257695	0.0013123924662184097	0.0013029579670936146	0.09873702698915236	0.0966884380334076	-0.0003849770114107698	-0.00026697141157661086	-0.00038327625280315525	-0.0002657919809359588
0.30298958484526295	0.0009836693420709687	0.0009824801856161238	0.0010711422680046996	0.0010681372932077767	0.0011238025135809134	0.0011195661875410393	0.0011820015166862788	0.00117628728762592	0.0013113799367714717	0.0013019580585335506	0.09864655697230512	0.09659991130643092	-0.0003829007959413322	-0.0002671315665999374	-0.0003812095115678926	-0.0002659516390405847
0.30481524951277783	0.000983170688101412	0.0009819804714642786	0.00107052360406102	0.0010675198713123984	0.0011231053621743729	0.0011188721151964526	0.0011812123208644475	0.0011755036190340376	0.0013103669260744657	0.0013009576700129565	0.09855595078731533	0.09651125115641956	-0.00038083303031882787	-0.0002672898894600928	-0.0003791511805715242	-0.00026610947401553564
0.3066519147283146	0.0009826717308225649	0.0009814804528505091	0.0010699045648938372	0.0010669020746712098	0.0011224078000934834	0.00111817763343863	0.0011804226834844528	0.0011747195106923893	0.001309353441798803	0.0012999568090880295	0.09846520897432355	0.09642245811125587	-0.00037877370691102863	-0.000267446382608616	-0.00037710125221857016	-0.00026626548829747354
0.3084996467757088	0.0009821724733920889	0.0009809801329415209	0.0010692851546106586	0.00106628390738374	0.0011217098321087125	0.0011174827470145294	0.0011796326101272583	0.0011739349681362341	0.00130833949160605	0.001298955483305327	0.09837433207584222	0.09633353270114904	-0.0003767228178065407	-0.00026760104854486877	-0.000375059718636217	-0.00026641968437127184
0.31035851233818973	0.0009816729189613938	0.0009804795148977985	0.0010686653773127046	0.0010656653735432607	0.001121011462983951	0.001116787460664568	0.0011788421063666213	0.0011731499968936864	0.0013073250831477337	0.0012979537002015728	0.09828332063674357	0.09624447545862008	-0.00037468035481763584	-0.00026775388981631343	-0.0003730265716773151	-0.0002665720647700709
0.3122285785007863	0.0009811730706755415	0.0009799786018735116	0.0010680452370947892	0.0010650464772366671	0.001120312697476374	0.0011160917791224858	0.00117805117776893	0.0011723646024855588	0.0013063102240651178	0.0012969514673034405	0.09819217520424535	0.09615528691849098	-0.0003726463094854138	-0.00026790490901928976	-0.00037100180292370943	-0.0002667226320748617
0.3141099127527488	0.0009806729316731728	0.0009794773970164417	0.0010674247380452221	0.001064427222544381	0.0011196135403363243	0.0011153957071152324	0.0011772598298930676	0.0011715787904252267	0.0013052949219890038	0.0012959487921273603	0.0981008963278988	0.09606596761787226	-0.00037062067307863655	-0.00026805410879596203	-0.00036898540368673904	-0.00026687138891259843
0.31600258298998396	0.0009801725050864257	0.0009789759034678962	0.0010668038842457036	0.0010638076135402418	0.0011189139963071906	0.00111469924936284	0.0011764680682902675	0.0011707925662184774	0.001304279184539532	0.0012949456821793133	0.0980094845595767	0.09597651809614838	-0.0003686034365990021	-0.00026820149183595654	-0.0003669773650125663	-0.0002670183379579749
0.3179066575175057	0.0009796717940408512	0.0009784741243626278	0.001066182679771215	0.0010631876542914014	0.001118214070125281	0.0011140024105783025	0.0011756758985039617	0.00117000593536337	0.001303263019325967	0.0012939421449546294	0.09791794045345853	0.09588693889496797	-0.00036659459078386414	-0.00026834706087597304	-0.00036497767768289835	-0.00026716348193117634
0.3198222050518999	0.0009791708016553353	0.0009779720628287575	0.0010655611286899194	0.0010625673488582246	0.0011175137665197046	0.0011133051954674577	0.0011748833260696436	0.001169218903350094	0.0013022464339465043	0.001292938187937795	0.09782626456601821	0.09579723055822828	-0.0003645941261061214	-0.0002684908186964263	-0.0003629863322173743	-0.0002673068235972964
0.32174929472380437	0.000978669531042029	0.000977469721987699	0.0010649392350630662	0.0010619467012941914	0.0011168130902122608	0.0011126076087288712	0.0011740903565147333	0.001168431475660836	0.0013012294359880771	0.0012919338186022607	0.09773445745601167	0.09570739363206497	-0.0003626020327785473	-0.0002686327681235001	-0.0003610033188765627	-0.00026744836576628184
0.32368799608040405	0.0009781679853062635	0.0009769671049540787	0.001064317002944884	0.001061325715645793	0.0011161120459173119	0.001111909655053719	0.001173296995358431	0.0011676436577696357	0.001300212033026152	0.0012909290444102423	0.09764251968446254	0.09561742866483726	-0.0003606183007584529	-0.0002687729120292581	-0.0003590286276652921	-0.0002675881112929601
0.3256383790879404	0.0009776661675464757	0.0009764642148356599	0.0010636944363824827	0.0010607043959524323	0.001115410638341671	0.0011112113391256698	0.0011725032481115815	0.0011668554551422516	0.0012991942326245364	0.001289923872812531	0.09755045181465147	0.09552733620711772	-0.0003586429197460217	-0.00026891125332806354	-0.0003570622483349273	-0.00026772606307570723
0.32760051413423674	0.0009771640808541385	0.0009759610547332732	0.0010630715394157613	0.0010600827462463336	0.0011147088721844935	0.001110512665620776	0.0011717091202765434	0.0011660668732360298	0.001298176042335193	0.001288918311248311	0.09745825441210068	0.0954371168116765	-0.00035667587918880583	-0.0002690477949778558	-0.0003551041703844793	-0.00026786222405603133
0.3295744720312385	0.0009766617283136865	0.0009754576277407357	0.0010624483160773096	0.0010594607705524393	0.0011140067521371577	0.0011098136392073581	0.001170914617347052	0.0011652779174997675	0.001297157469698045	0.001287912367144964	0.09736592804456175	0.09534677103347197	-0.00035471716828600064	-0.0002691825399802894	-0.00035315438306465774	-0.0002679965972176568
0.33156032401756863	0.0009761591130024399	0.000974953936944788	0.0010618247703923114	0.0010588384728883236	0.0011133042828831566	0.0011091142645458989	0.0011701197448080868	0.0011644885933735868	0.001296138522240788	0.0012869060479178938	0.09727347328200402	0.09525629942963464	-0.0003527667759898323	-0.0002693154913799012	-0.00035121287538131263	-0.0002681291855878287
0.33355814176109866	0.0009756562379905337	0.0009744499854250106	0.0010612009063784493	0.0010582158572640871	0.0011126014690979822	0.0011084145462889228	0.0011693245081357355	0.0011636989062887948	0.0012951192074787024	0.0012858993609703303	0.0971808906965988	0.09516570255945749	-0.000350824691005891	-0.0002694466522613348	-0.00034927963609504564	-0.00026825999223414887
0.33556799736153503	0.000975153106340859	0.0009739457762537696	0.0010605767280458256	0.001057592927682281	0.0011118983154490317	0.0011077144890809063	0.0011685289127970826	0.0011629088616677725	0.0012940995329144822	0.0012848923136931673	0.09708818086270891	0.09507498098438194	-0.0003488909017986819	-0.0002695760257516444	-0.0003473546537259842	-0.0002683890202652417
0.3375899633530214	0.0009746497211089757	0.000973441312496134	0.0010599522393968516	0.0010569696881378033	0.0011111948265954802	0.0011070140975581529	0.001167732964250057	0.0011621184649238323	0.0012930795060380348	0.0012838849134647686	0.09699534435687399	0.0949841352679841	-0.0003469653965941233	-0.0002697036150188792	-0.0003454379165567789	-0.0002685162728313928
0.3396241127067558	0.0009741460853430628	0.0009729365972098151	0.001059327444426177	0.0010563461426178157	0.0011104910071881946	0.0011063133763487007	0.0011669366679433295	0.0011613277214611011	0.0012920591343263195	0.0012828771676507986	0.09690238175779844	0.09489316597596316	-0.0003450481633792135	-0.0002698294232701126	-0.0003435294126335475	-0.00026864175312199534
0.3416705188336247	0.0009736422020838389	0.0009724316334450972	0.0010587023471205876	0.0010557222951016532	0.001109786861869615	0.0011056123300722113	0.0011661400293161712	0.0011605366366743961	0.0012910384252431575	0.001281869083604046	0.09680929364633808	0.09480207367612944	-0.0003431391899088032	-0.00026995345375369073	-0.0003416291297695939	-0.00026876546436643833
0.343729255586852	0.0009731380743645036	0.0009719264242447733	0.0010580769514589269	0.0010550981495607392	0.0011090823952736584	0.001104910963339872	0.0011653430537983396	0.0011597452159491013	0.0012900173862390625	0.001280860668664252	0.09671608060548609	0.09471085893838896	-0.0003412384637045962	-0.0002700757097558737	-0.000339737055546685	-0.0002688874098321914
0.34580039726466444	0.0009726337052106721	0.0009714209726440809	0.001057451261412007	0.0010544737099584995	0.0011083776120256175	0.0011042092807542943	0.001164545746809956	0.001158953464661052	0.001288996024751069	0.0012798519301579425	0.09662274322036188	0.09461952233473479	-0.0003393459720597014	-0.000270196194602057	-0.00033785317731988007	-0.0002690075928262481
0.3478840186129729	0.0009721290976403083	0.0009709152816706355	0.0010568252809425233	0.0010538489802502753	0.0011076725167420576	0.0011035072869094104	0.0011637481137613838	0.0011581613881764081	0.0012879743482025559	0.001278842875398254	0.09652928207819703	0.09452806443923019	-0.0003374617020411308	-0.00027031491165629973	-0.0003359774822184747	-0.0002691260166934051
0.34998019482807	0.0009716242546636658	0.0009704093543443695	0.0010561990140049717	0.0010532239643832422	0.0011069671140307175	0.001102804986390378	0.0011629501600531084	0.0011573689918515427	0.0012869523640030784	0.0012778335116847696	0.09643569776832088	0.0944364858279981	-0.0003355856404911317	-0.00027043186431910393	-0.00033410995714799885	-0.0002692426848148466
0.352089001559344	0.000971119179283228	0.0009699031936774752	0.0010555724645455707	0.001052598666296332	0.001106261408490419	0.001102102383773487	0.0011621518910756295	0.0011565762810329292	0.0012859300795482092	0.0012768238463033614	0.09634199088215036	0.09434478707920803	-0.0003337177740300734	-0.0002705470560280532	-0.0003322505887938809	-0.00026935760060897707
0.3542105149120084	0.0009706138744936458	0.0009693968026743384	0.001054945636502176	0.001051973089920146	0.0011055554047109636	0.0011013994836260575	0.0011613533122093373	0.0011557832610570198	0.0012849075022193645	0.0012758138865260193	0.09624816201317442	0.0942529687730623	-0.000331858089060999	-0.00027066049025814554	-0.0003303993636248892	-0.0002694707675311714
0.35634481144984936	0.0009701083432816775	0.0009688901843314813	0.0010543185338042016	0.0010513472391768782	0.0011048491072730407	0.0011006962905063492	0.0011605544288244025	0.0011549899372501388	0.0012838846393836444	0.0012748036396106935	0.09615421175694251	0.09416103149178619	-0.00033000657177006953	-0.00027077217051987845	-0.0003285562678927989	-0.0002695821890714156
0.35849196819798806	0.0009696025886261329	0.0009683833416375081	0.0010536911603725438	0.00105072111798024	0.0011041425207481336	0.0010999928089634719	0.001159755246280663	0.0011541963149283715	0.0012828614983936715	0.0012737931128011426	0.0960601407110499	0.09406897581961154	-0.0003281632081298391	-0.00027088210035913773	-0.0003267212876384984	-0.0002696918687561112
0.36065206264566085	0.0009690966134978165	0.00096787627757304	0.0010530635201195023	0.0010500947302353773	0.0011034356496984299	0.0010992890435372845	0.001158955769927516	0.001153402399397449	0.0012818380865874351	0.0012727823133267654	0.09596594947512721	0.09397680234276597	-0.00032632798390047624	-0.00027099028335575426	-0.000324894408691323	-0.00026979981014518817
0.3628251727490157	0.0009685904208594745	0.0009673689951106708	0.0010524356169487096	0.0010494680798388055	0.0011027284986767332	0.0010985849987583212	0.0011581560051038117	0.001152608195952653	0.001280814411288135	0.0012717712484024638	0.09587163865082465	0.09388451164945993	-0.00032450088463620297	-0.0002710967231260575	-0.00032307561667449525	-0.0002699060168340761
0.3650113769339257	0.0009680840136657281	0.0009668614972148954	0.0010518074547550432	0.0010488411706783172	0.0011020210722263613	0.0010978806791476798	0.0011573559571377322	0.001151813709878689	0.001279790479804015	0.0012707599252284672	0.09577720884180045	0.09379210432987377	-0.000322681895683935	-0.0002712014233189064	-0.00032126489700573524	-0.0002700104924513169
0.36721075409881926	0.0009675773948630374	0.0009663537868420755	0.0010511790374245706	0.0010482140066329318	0.0011013133748810778	0.001097176089216961	0.0011565556313467066	0.0011510189464496072	0.0012787662994282313	0.0012697483509902093	0.09568266065370792	0.09369958097614561	-0.0003208710021861405	-0.00027130438761585607	-0.0003194622348989262	-0.0002701132406574269
0.3694233836175272	0.0009670705673896344	0.0009658458669403708	0.0010505503688344631	0.001047586591572805	0.0011006054111649905	0.001096471233468162	0.0011557550330372887	0.0011502239109286775	0.0012777418774386827	0.00126873653285816	0.09558799469418061	0.09360694218235756	-0.00031906818908580825	-0.0002714056197321568	-0.0003176676153697766	-0.00027021426514692304
0.37164934534214805	0.0009665635341754822	0.0009653377404496991	0.0010499214528529347	0.0010469589293591705	0.0010998971855924768	0.0010957661163936057	0.0011549541675050696	0.0011494286085683028	0.0012767172210978778	0.0012677244779876922	0.09549321157282296	0.09351418854452384	-0.0003172734411273359	-0.00027150512341531097	-0.0003158810232360698	-0.0002703135696460468
0.3738887196059291	0.0009660562981422138	0.0009648294103016744	0.0010492922933391636	0.001046331023844261	0.00109918870266809	0.0010950607424758457	0.0011541530400345616	0.001148633044609907	0.0012756923376527746	0.0012667121935189256	0.0953983119011929	0.09342132066057746	-0.00031548674285930556	-0.00027160290244429564	-0.00031410244312096713	-0.0002704111579126811
0.3761415872261661	0.0009655488622030934	0.0009643208794195683	0.0010486628941432327	0.0010457028788712493	0.0010984799668864894	0.0010943551161875964	0.0011533516558991125	0.001147837224283848	0.001274667234334648	0.0012656996865765993	0.09530329629279238	0.09332833913035837	-0.0003137080786364266	-0.00027169896062884114	-0.0003123318594543123	-0.0002705070337349902
0.3784080295071193	0.00096504122926296	0.0009638121507182545	0.0010480332591060568	0.0010450744982741756	0.0010977709827323485	0.001093649241991645	0.0011525500203607983	0.0011470411528093126	0.001273641918358941	0.001264686964269921	0.09520816536305203	0.09323524455559949	-0.0003119374326241986	-0.00027179330181056893	-0.0003105692564781548	-0.0002706012009332237
0.3806881282429484	0.000964533402218184	0.0009633032271041603	0.0010474033920593187	0.00104444588587788	0.0010970617546802812	0.0010929431243407717	0.0011517481386703302	0.00114624483539422	0.0012726163969251252	0.0012636740336924288	0.095112919729319	0.09314203753991493	-0.0003101747887983841	-0.00027188592986024385	-0.0003088146182453344	-0.0002706936633562196
0.38298196572066395	0.0009640253839566195	0.0009627941114752277	0.0010467732968254045	0.001043817045497945	0.001096352287194764	0.0010922367676776807	0.0011509460160669597	0.0011454482772351368	0.001271590677216565	0.001262660901921865	0.09501756001084462	0.09304871868878814	-0.0003084201309499768	-0.0002719768486785512	-0.00030706792862406074	-0.0002707844248821534
0.3852896247230969	0.0009635171773575609	0.0009622848067208611	0.001046142977217341	0.001043187980940629	0.0010956425847300564	0.0010915301764349158	0.0011501436577783866	0.0011446514835171773	0.0012705647664003799	0.0012616475760200347	0.09492208682877108	0.09295528860955701	-0.0003066734426862838	-0.00027206606219523644	-0.0003053291713011608	-0.0002708734894191489
0.38761118853188686	0.0009630087852916978	0.0009617753157218871	0.0010455124370387346	0.001042558696002803	0.00109493265173013	0.0010908233550347888	0.0011493410690206656	0.0011438544594139146	0.0012695386716273119	0.0012606340630326768	0.09482650080611701	0.09286174791140318	-0.000304934707434229	-0.00027215357436877197	-0.00030359832978371637	-0.000270960860903835
0.3899467409304866	0.0009625002106210698	0.0009612656413505049	0.001044881680083706	0.001041929194471888	0.001094222492628589	0.001090116307889302	0.001148538254998115	0.0011430572100872866	0.0012685124000315908	0.0012596203699893269	0.09473080256776722	0.09276809720533763	-0.0003032039084432392	-0.000272239389186274	-0.00030187538740120146	-0.00027104654330029065
0.39229636620718694	0.0009619914561990261	0.0009607557864702524	0.0010442507101368335	0.0010412994801258014	0.0010935121118486	0.001089409039400083	0.0011477352209032273	0.0011422597406875168	0.001267485958730804	0.0012586065039032017	0.0946349927404568	0.09267433710419029	-0.0003014810287857994	-0.0002723235106613098	-0.0003001603273071751	-0.0002711305405994624
0.3946601491581577	0.000961482524870187	0.0009602457539359606	0.0010436195309730966	0.001040669556732896	0.0010928015138028247	0.0010887015539583094	0.0011469319719165877	0.0011414620563530238	0.0012664593548257744	0.001257592471771066	0.0945390719527607	0.09258046822259564	-0.000299766051361644	-0.0002724059428350356	-0.00029845313248419436	-0.00027121285682008
0.3970381750905084	0.0009609734194703996	0.0009597355465937131	0.0010429881463578157	0.0010400394280519001	0.0010920907028933436	0.001087993855944639	0.0011461285132067824	0.0011406641622103333	0.0012654325954004277	0.0012565782805731085	0.0944430408350794	0.0924864911769808	-0.0002980589589008098	-0.0002724866897758915	-0.00029675378574536837	-0.0002712934960078517
0.39943052982536675	0.0009604641428266989	0.0009592251672808043	0.0010423565600465945	0.001039409097831862	0.0010913796835115884	0.001087285949729139	0.0011453248499303144	0.0011398660633739942	0.0012644056875216684	0.001255563937272817	0.09434690001962685	0.09239240658555159	-0.0002963597339642743	-0.00027256575557779716	-0.0002950622697347749	-0.00027137246223299383
0.4018372997009759	0.000959954697757273	0.00095871461882571	0.0010417247757852684	0.0010387785698121011	0.001090668460038278	0.001086577839671229	0.001144520987231523	0.0011390677649465064	0.0012633786382392615	0.0012545494488168689	0.09425065014041657	0.0922982150682829	-0.0002946683589462318	-0.00027264314435923587	-0.0002933785669318456	-0.0002714497595914245
0.40425857157581063	0.0009594450870714263	0.0009582039040480413	0.0010410927973098533	0.0010381478477221476	0.001089957036843354	0.0010858695301196038	0.0011437169302425051	0.001138269272018229	0.0012623514545857147	0.0012535348221350026	0.09415429183324837	0.09220391724690305	-0.00029298481607908933	-0.000272718860265142	-0.0002917026596546135	-0.0002715253922049299
0.4066944328317112	0.0009589353135695391	0.0009576930257585123	0.0010404606283464857	0.0010375169352816922	0.0010892454182859072	0.0010851610254121755	0.00114291268408303	0.0011374705896673063	0.0012613241435761517	0.0012525200641399059	0.09405782573569893	0.092109513744883	-0.00029130908743452144	-0.0002727929074653468	-0.000290034530060268	-0.0002715993642193326
0.4091449713770379	0.0009584253800430339	0.0009571819867589021	0.0010398282726113742	0.0010368858362005333	0.0010885336087141208	0.001084452329876006	0.0011421082538604602	0.0011366717229595882	0.0012602967122082003	0.0012515051817270982	0.09396125248710396	0.09201500518742414	-0.00028964115492455256	-0.00027286529015232985	-0.00028837416014845796	-0.0002716716798041585
0.411610275649843	0.0009579152892743453	0.0009566707898420252	0.0010391957338107532	0.0010362545541785309	0.0010878216124652095	0.0010837434478272508	0.0011413036446696818	0.0011358726769485554	0.0012592691674618815	0.0012504901817748239	0.09386457272854944	0.09192039220144256	-0.00028798100030574814	-0.0002729360125428848	-0.0002867215317624294	-0.0002717423431516097
0.41409043462106226	0.0009574050440368818	0.0009561594377916965	0.001038563015640828	0.0010356230929055564	0.0010871094338653533	0.0010830343835710973	0.001140498861593022	0.0011350734566752483	0.0012582415162994932	0.0012494750711439409	0.09376778710285712	0.09182567541556116	-0.0002863286051809355	-0.00027300507887670356	-0.0002850766265938831	-0.00027181135847809124
0.41658553779772634	0.0009568946470949991	0.000955647933382696	0.001037930121787733	0.0010349914560614404	0.0010863970772296444	0.0010823251414017	0.0011396939097001796	0.0011342740671681853	0.0012572137656655014	0.0012484598566778063	0.09367089625457047	0.09173085546009375	-0.00028468395100184063	-0.00027307249341623763	-0.00028343942618433426	-0.00027187873002257334
0.41909567522619073	0.0009563841012039628	0.00095513627938074	0.0010372970559274779	0.0010343596473159295	0.0010856845468620213	0.0010816157256021267	0.0011388887940481489	0.001133474513443296	0.0012561859224864303	0.0012474445452021745	0.09357390082994538	0.09163593296703408	-0.00028304701907194696	-0.0002731382604463095	-0.00028180991192577887	-0.000271944462044732
0.4216209374953856	0.0009558734091099221	0.0009546244785424525	0.001036663821725908	0.0010337276703286428	0.001084971847055218	0.0010809061404443057	0.00113808351968115	0.0011326748005038533	0.0012551579936707572	0.0012464291435250942	0.09347680147693302	0.09154090857004324	-0.00028141779054671745	-0.00027320238427214205	-0.00028018806506535654	-0.0002720085588266141
0.42416141574008476	0.0009553625735498838	0.000954112533615332	0.0010360304228386591	0.0010330955287490226	0.0010842589820907085	0.001080196390188961	0.0011372780916305636	0.0011318749333403984	0.0012541299861088117	0.0012454136584368002	0.09337959884517165	0.0914457829044366	-0.0002797962464389514	-0.0002732648692212736	-0.0002785738667065718	-0.00027207102467088906
0.4267172016441951	0.0009548515972516759	0.0009536004473377281	0.00103539686291111	0.0010324632262162967	0.001083545956238646	0.0010794864790855693	0.0011364725149148535	0.0011310749169306789	0.0012531019066726642	0.00124439809670962	0.09328229358596954	0.09135055660717112	-0.00027818236761958937	-0.00027332571964164276	-0.0002769672978115978	-0.0002721318639006265
0.42928838744406506	0.0009543404829339284	0.0009530882224388099	0.0010347631455783453	0.0010318307663594324	0.0010828327737578169	0.0010787764113722976	0.0011356667945395089	0.0011302747562395798	0.0012520737622160345	0.0012433824650978683	0.09318488635229591	0.09125523031683466	-0.0002765761348198781	-0.000273384939900978	-0.000275368339205051	-0.00027219108085974053
0.43187506593181346	0.000953829233306041	0.0009525758616385395	0.0010341292744651099	0.0010311981527970943	0.0010821194388955834	0.0010780661912759555	0.0011348609354969712	0.001129474456219057	0.0012510455595741846	0.0012423667703377506	0.09308737779876555	0.09115980467363217	-0.0002749775286343126	-0.000273442534387186	-0.00027377697157443537	-0.0002722486799112134
0.4344773304586784	0.0009533178510681618	0.0009520633676476497	0.0010334952531857724	0.0010305653891376086	0.0010814059558878362	0.0010773558230119443	0.0011340549427665773	0.0011286740218080778	0.0012500173055638292	0.001241351019147271	0.09298976858162869	0.0910642803193736	-0.0002733865295222737	-0.0002734985075064922	-0.0002721931754726403	-0.00027230466543631815
0.4370952749383861	0.0009528063389111635	0.000951550743167619	0.0010328610853442873	0.0010299324789789233	0.0010806923289589457	0.001076645310784212	0.0011332488213144929	0.0011278734579325583	0.001248989006983038	0.0012403352182261394	0.09289205935875497	0.0909686578974615	-0.00027180311781108135	-0.00027355286368452303	-0.0002706169313215212	-0.0002723590418358124
0.4397289938505404	0.0009522946995166157	0.0009510379908906453	0.0010322267745341528	0.0010292994259085678	0.0010799785623217101	0.0010759346587851971	0.0011324425760936517	0.0011270727695053002	0.0012479606706111413	0.0012393193742556755	0.09279425078962458	0.09087293805287874	-0.0002702272736987976	-0.00027360560736566786	-0.00026904821941423074	-0.0002724118135290776
0.4423785822440318	0.0009517829355567646	0.0009505251134996238	0.0010315923243383754	0.0010286662335036174	0.0010792646601773088	0.001075223871195787	0.0011316362120436941	0.0011262719614259324	0.001246932303208637	0.00123830349389872	0.09269634353531306	0.09077712143217666	-0.0002686589772542547	-0.00027365674301058074	-0.0002674870199153856	-0.0002724629849519544
0.4450441357404687	0.0009512710496945164	0.0009500121136681304	0.0010309577383294404	0.0010280329053306626	0.0010785506267152645	0.001074512952185275	0.0011308297340909166	0.0011254710385808582	0.0012459039115171105	0.001237287583799554	0.09259833825848048	0.0906812086834619	-0.0002670982084216622	-0.00027370627509809564	-0.000265933312865424	-0.00027251256055785267
0.44772575053762753	0.000950759044583407	0.0009494989940603931	0.0010303230200692688	0.0010273994449457667	0.001077836466113386	0.0010738019059113096	0.0011300231471482022	0.0011246700058431904	0.0012448755022591341	0.0012362716505838012	0.09250023562335585	0.09058520045638456	-0.00026554494702249465	-0.00027375420812439377	-0.0002643870781821045	-0.00027256054481727965
0.4504235234129248	0.0009502469228675916	0.0009489857573312785	0.0010296881731091901	0.001026765855894439	0.001077122182537735	0.0010730907365198573	0.0011292164561149771	0.0011238688680727047	0.0012438470821381925	0.0012352557008583546	0.09240203629572934	0.09048909740212706	-0.00026399917275649054	-0.00027380054660108843	-0.0002628482956632261	-0.00027260694221692416
0.4531375517269096	0.0009497346871818194	0.0009484724061262691	0.0010290532009899064	0.0010261321417115992	0.0010764077801425787	0.0010723794481451554	0.001128409665877147	0.0011230676301157783	0.0012428186578385908	0.0012342397412112855	0.09230374094293523	0.09039290017338909	-0.0002624608652052607	-0.00027384529505627975	-0.0002613169449881825	-0.0002726517572593512
0.4558679334267773	0.0009492223401514194	0.0009479589430814472	0.0010284181072414643	0.0010254983059215471	0.0010756932630703517	0.0010716680449096763	0.0011276027813070502	0.0011222662968053438	0.0012417902360253787	0.0012332237782117694	0.09220535023384178	0.09029660942437878	-0.0002609300038337592	-0.00027388845803322237	-0.00025979300572021025	-0.00027269499446191947
0.45861476704990445	0.0009487098843922834	0.0009474453708234778	0.0010277828953832232	0.0010248643520379347	0.0010749786354516144	0.0010709565309240854	0.0011267958072634044	0.001121464872960836	0.0012407618233442666	0.0012322078184100037	0.09210686483883886	0.09020022581079788	-0.00025940656799261497	-0.0002739300400900757	-0.00025827645730922	-0.00027273665835730876
0.4613781517274047	0.0009481973225108489	0.0009469316919695924	0.0010271475689238262	0.001024230283563734	0.0010742639014050168	0.0010702449102872038	0.0011259887485912563	0.0011206633633881417	0.0012397334264215498	0.0012311918683371329	0.09200828542982498	0.09010374998983131	-0.00025789053692101827	-0.00027397004580012596	-0.00025676727909396124	-0.0002727767534929926
0.4641581871877068	0.000947684657104082	0.00094641790912757	0.0010265121313611715	0.0010235961039912079	0.001073549065037256	0.0010695331870859684	0.0011251816101219302	0.001119861772879549	0.0012387050518640264	0.0012301759345051673	0.0919096126801941	0.09000718262013437	-0.00025638188974849707	-0.00027400847975070364	-0.00025526545030393755	-0.0002728152844302667
0.4669549737601532	0.0009471718907594672	0.0009459040248957288	0.0010258765861823865	0.0010229618168018891	0.0010728341304430458	0.0010688213653953992	0.0011243743966729838	0.001119060106213706	0.0012376767062589292	0.0012291600234069179	0.0918108472648245	0.08991052436182019	-0.00025488060549563873	-0.00027404534654146273	-0.00025377095006071104	-0.0002728522557433888
0.46976861237862133	0.0009466590260549938	0.0009453900418629102	0.0010252409368638055	0.0010223274254665506	0.001072119101705082	0.0010681094492785651	0.0011235671130481644	0.0011182583681555718	0.001236648396173853	0.0012281441415159223	0.09171198986006542	0.08981377587644783	-0.0002533866630791415	-0.000274080650786962	-0.00025228375738151065	-0.0002728876720200224
0.4725992045851658	0.0009461460655591383	0.0009448759626084649	0.0010246051868709354	0.0010216929334451808	0.0010714039828939998	0.0010673974427865475	0.0011227597640373558	0.0011174565634563725	0.0012356201281566743	0.001227128295286371	0.09161304114372644	0.08971693782701141	-0.0002519000413118422	-0.0002741143971135285	-0.0002508038511809807	-0.00027292153786082074
0.4754468525336833	0.0009456330118308614	0.0009443617897022424	0.0010239693396584446	0.0010210583441869604	0.0010706887780683547	0.0010666853499584094	0.001121952354416546	0.0011166546968535585	0.001234591908735495	0.0012261124911530428	0.09151400179506324	0.08962001087792704	-0.00025042071890557516	-0.00027414659016022913	-0.00024933121027356786	-0.00027295385787914905
0.47831165899359906	0.000945119867419586	0.0009438475257045772	0.0010233333986701255	0.0010204236611302357	0.0010699734912745758	0.0010659731748211597	0.0011211448889477701	0.0011158527730707579	0.0012335637444185592	0.0012250967355312329	0.09141487249476565	0.0895229956950206	-0.00024894867447394775	-0.0002741772345785376	-0.0002478658133745204	-0.000272984636699225
0.4811937273535759	0.0009446066348651987	0.0009433331731662852	0.0010226973673388862	0.0010197888877025065	0.0010692581265469472	0.001065260921389732	0.0011203373723790834	0.001115050796817746	0.001232535641694202	0.0012240810348166978	0.09131565392494603	0.0894258929455155	-0.00024748388653150766	-0.0002742063350290036	-0.0002464076391024972	-0.00027301387895653506
0.4840931616252451	0.000944093316698037	0.0009428187346286485	0.0010220612490867262	0.001019154027320395	0.001068542687907579	0.0010645485936669479	0.00111952980944452	0.0011142487727903978	0.0012315076070307809	0.0012230653953855834	0.09121634676912803	0.08932870329802332	-0.00024602633350065406	-0.00027423389618605465	-0.0002449566659825375	-0.00027304158929805644
0.4870100664469608	0.000943579915438874	0.0009423042126234115	0.0010214250473247074	0.0010185190833896347	0.0010678271793663646	0.0010638361956434926	0.0011187222048640406	0.0011134467056706544	0.0012304796468766033	0.0012220498235943694	0.09111695171223134	0.0892314274225272	-0.0002445759937109715	-0.00027425992273430455	-0.00024351287244772646	-0.0002730677723816466
0.4899445470875755	0.0009430664335989208	0.0009417896096727659	0.001020788765452947	0.0010178840593050402	0.0010671116049209696	0.0010631237312978832	0.0011179145633435107	0.0011126446001264796	0.0012294517676598783	0.0012210343257798009	0.09101746944056228	0.08913406599037521	-0.00024313284539953517	-0.00027428441936652725	-0.00024207623684061041	-0.00027309243287476637
0.49289670945023945	0.000942552873679818	0.0009412749282893561	0.0010201524068605974	0.001017248958450505	0.0010663959685568009	0.0010624112045964505	0.0011171068895746619	0.0011118424608118362	0.0012284239757886556	0.0012200189082588445	0.09091790064180111	0.0890366196742643	-0.00024169686671665636	-0.0002743073907869875	-0.00024064673741563958	-0.0002731155754543413
0.4958666600762229	0.0009420392381736245	0.0009407601709762604	0.001019515974925822	0.0010166137841989696	0.001065680274246977	0.0010616986194933072	0.0011162991882350476	0.001111040292366638	0.0012273962776507593	0.0012190035773286152	0.0908182460049885	0.08893908914823043	-0.00024026803572577138	-0.0002743288417085543	-0.00023922435234122186	-0.0002731372048065117
0.4988545061487607	0.0009415255295628217	0.0009402453402269987	0.001018879473015792	0.0010159785399124187	0.0010649645259523134	0.0010609859799303322	0.001115491463988025	0.0011102380994167315	0.0012263686796137462	0.0012179883392663404	0.09071850622051524	0.08884147508763711	-0.00023884633040585634	-0.0002743487768529784	-0.00023780905970219313	-0.00027315732562671613
0.5018603554969207	0.0009410117503203	0.0009397304385255172	0.0010182429044866591	0.001015343228941855	0.0010642487276212903	0.0010602732898371372	0.001114683721482709	0.0011094358865738497	0.0012253411880248383	0.0012169732003292878	0.09061868198010957	0.08874377816916218	-0.0002374317286542582	-0.00027436720095147527	-0.00023640083750181562	-0.0002731759426190805
0.5048843165994948	0.0009404979029093626	0.0009392154683461913	0.0010176062726835486	0.0010147078546272933	0.0010635328831900361	0.001059560553131055	0.0011138759653539477	0.0011086336584355911	0.0012243138092108772	0.0012159581667547268	0.09051877397682422	0.08864599907078678	-0.00023602420828741644	-0.0002743841187422269	-0.00023499966366266611	-0.0002731930604950028
0.5079264985889148	0.0009399839897837197	0.0009387004321538211	0.0010169695809405454	0.0010140724202977434	0.0010628169965823072	0.0010588477737171137	0.001113068200222293	0.0011078314195853865	0.0012232865494782729	0.0012149432447598734	0.0904187829050262	0.08854813847178389	-0.00023462374704336098	-0.0002743995349712425	-0.00023360551602955026	-0.0002732086839735415
0.5109870112551897	0.0009394700133874897	0.0009381853324036319	0.0010163328325806823	0.0010134369292712016	0.0010621010717094673	0.0010581349554880219	0.001112260430693971	0.0011070291745924742	0.0012222594151129556	0.001213928440541846	0.09031870946038292	0.08845019705270674	-0.00023323032258393273	-0.00027441345439177534	-0.00023221837237116794	-0.0002732228177808882
0.5140659650498691	0.0009389559761551968	0.0009376701715412719	0.001015696030915929	0.0010128013848546378	0.0010613851124704706	0.0010574221023241465	0.001111452661360856	0.0011062269280118701	0.001221232412380326	0.0012129137602776155	0.09021855433985189	0.08835217549537594	-0.00023184391249739256	-0.0002744258817646561	-0.0002308382103836104	-0.00027323546665133924
0.5171634710900281	0.0009384418805117678	0.0009371549520028075	0.0010150591792471783	0.0010121657903439812	0.0010606691227518388	0.0010567092180934926	0.0011106448968004384	0.0011054246843843394	0.0012202055475252077	0.001211899210123957	0.09011831824166713	0.08825407448286976	-0.0002304644942991152	-0.0002744368218567106	-0.00022946500768980527	-0.000273246635324631
0.5202796411622786	0.0009379277288725395	0.0009366396762147323	0.0010144222808642427	0.0010115301490241197	0.0010599531064276527	0.0010559963066516956	0.001109837141575809	0.0011046224482363775	0.0012191788267718081	0.001210884796217414	0.09001800186532956	0.08815589469950944	-0.00022909204543333783	-0.00027444627944001043	-0.00022809874184179235	-0.0002732563285451628
0.5234145877268029	0.0009374135236432583	0.0009361243465939653	0.0010137853390458456	0.001010894464168887	0.0010592370673595337	0.0010552833718420038	0.0011090294002356318	0.001103820224080187	0.0012181522563236755	0.0012098705246742546	0.08991760591159323	0.08805763683085199	-0.0002277265432767961	-0.0002744542592932886	-0.00022673939032491486	-0.00027326455106488345
0.5265684239214125	0.0009368992672200787	0.00093560896554785	0.001013148357059609	0.0010102587390410543	0.0010585210093966271	0.0010545704174952574	0.0011082216773141175	0.0011030180164136505	0.001217125842363652	0.0012088564015904273	0.08981713108245407	0.08795930156367522	-0.00022636796513986202	-0.0002744607662007459	-0.00022538693055837444	-0.0002732713076410709
0.5297412635656308	0.000936384961989569	0.0009350935354741593	0.0010125113381620509	0.0010096229768923241	0.0010578049363755906	0.0010538574474298814	0.0011074139773310043	0.0011022158297203097	0.0012160995910538383	0.0012078424330415223	0.08971657808113757	0.08786088958596677	-0.00022501628826746	-0.0002744658049506077	-0.0002240413398958141	-0.00027327660303438917
0.5329332211648017	0.0009358706103287184	0.0009345780587611025	0.001011874285598581	0.001008987180963329	0.0010570888521205845	0.001053144465451875	0.0011066063047915427	0.0011014136684693522	0.0012150735085355584	0.0012068286250827424	0.089615947612089	0.08776240158691391	-0.00022367148984178686	-0.00027446938033554025	-0.00022270259562881534	-0.0002732804420102486
0.5361444119142209	0.0009353562146049377	0.0009340625377873255	0.0010112372026034944	0.0010083513544836228	0.0010563727604432584	0.001052431475354797	0.0011057986641864709	0.001100611537115586	0.001214047600929319	0.0012058149837488586	0.0895152403809599	0.08766383825689016	-0.00022233354698469876	-0.0002744714971530393	-0.0002213706749890354	-0.00027328282933919423
0.5393749517032939	0.0009348417771760647	0.0009335469749219179	0.0010106000923999672	0.001007715500671677	0.0010556566651427394	0.001051718480919754	0.0011049910599919958	0.0010998094400994241	0.001213021874334775	0.0012048015150541787	0.0894144570945949	0.08756520028744635	-0.00022100243675882147	-0.00027447216020412557	-0.00022004555514887336	-0.000273283769794741
0.5426249571197181	0.0009343273003903728	0.0009330313725244192	0.001009962958200054	0.0010070796227348799	0.0010549405700056255	0.0010510054859153972	0.0011041834966697816	0.0010990073818468692	0.0012119963348306995	0.001203788224992516	0.08931359846102539	0.08746648837129783	-0.00021967813616943777	-0.00027447137429284507	-0.00021872721322346855	-0.00027328326815331816
0.5458945454536906	0.000933812786586577	0.0009325157329448248	0.0010093258032046882	0.0010064437238695336	0.0010542244788059763	0.0010502924940979095	0.00110337597866693	0.0010982053667694949	0.0012109709884749486	0.0012027751195371578	0.0892126651894517	0.08736770320231109	-0.0002183606221665968	-0.0002744691442263525	-0.00021741562627369815	-0.0002732813291951852
0.5491838347021408	0.0009332982380938409	0.0009320000585235938	0.0010086886306036793	0.0010058078072608533	0.0010535083953053064	0.0010495795092109988	0.0011025685104159673	0.0010974033992644356	0.0012099458413044337	0.0012017622046408348	0.0891116579902352	0.0872688454754967	-0.00021704987164705702	-0.0002744654748147446	-0.00021611077130681555	-0.0002732779577028499
0.5524929435729888	0.0009327836572317849	0.0009314843515916573	0.001008051443575711	0.001005171876082965	0.001052792323252576	0.0010488665349858931	0.0011017610963348291	0.0010966014837143691	0.00120892089933509	0.0012007494862356929	0.08901057757488633	0.08716991588699484	-0.00021574586145556296	-0.0002744603708701443	-0.00021481262527833778	-0.00027327315846081834
0.55582199148943	0.0009322690463104959	0.0009309686144704265	0.001007414245288344	0.0010045359334989099	0.0010520762663841906	0.0010481535751413348	0.0011009537408268497	0.001095799624487508	0.0012078961685618513	0.0011997369702332662	0.08890942465605206	0.08707091513406523	-0.00021444856838648274	-0.000274453837205646	-0.00021352116509384955	-0.00027326693625492893
0.5591710985942444	0.0009317544076305411	0.0009304528494718071	0.001006777038898022	0.0010038999826606453	0.0010513602284239957	0.0010474406333835795	0.0011001464482807547	0.0010949978259375897	0.0012068716549586296	0.0011987246625244589	0.08880819994750488	0.08697184391507543	-0.00021315796918672247	-0.0002744458786369808	-0.00021223636761155684	-0.000273259295873296
0.5625403857541326	0.0009312397434829694	0.0009299370588982008	0.0010061398275500628	0.0010032640267090421	0.001050644213083268	0.0010467277134063849	0.0010993392230706396	0.0010941960924038584	0.0012058473644782771	0.0011977125689795083	0.08870690416413146	0.0868727029294891	-0.0002118740405568642	-0.00027443649998118436	-0.00021095820964367462	-0.0002732502421055327
0.565929974564078	0.0009307250561493313	0.000929421245042524	0.0010055026143786724	0.0010026280687738937	0.0010499282240607182	0.0010460148188910152	0.0010985320695559727	0.0010933944282110666	0.0012048233030525779	0.0011967006954479735	0.0886055380219213	0.08677349287785747	-0.00021059675915208187	-0.0002744257060549593	-0.00020968666795717628	-0.0002732397797408914
0.569339987351735	0.0009302103479016865	0.0009289054101882172	0.0010048654025069431	0.001001992111973917	0.0010492122650424891	0.0010453019535062375	0.0010977249920815807	0.00109259283766946	0.0012037994765922186	0.0011956890477587102	0.0885041022379558	0.08667421446180454	-0.00020932610158516662	-0.00027441350167617395	-0.00020842171927681896	-0.00027322791356965137
0.5727705471818436	0.0009296956210026182	0.0009283895566092562	0.0010042281950468608	0.001001356159416759	0.0010484963397021526	0.0010445891209083205	0.0010969179949776424	0.0010917913250747741	0.00120277589098677	0.0011946776317198512	0.08840259753039481	0.08657486838401819	-0.00020806204442733178	-0.0002743998916623913	-0.00020716334028578198	-0.00027321464838162
0.5762217778606706	0.0009291808777052462	0.0009278736865701682	0.0010035909950993108	0.0010007202141990008	0.0010477804517007127	0.001043876324741038	0.001096111082559685	0.0010909898947082288	0.0012017525521046707	0.001193666453118792	0.08830102461846809	0.08647545534823949	-0.00020680456421076632	-0.00027438488083159074	-0.00020591150762877541	-0.00027319998896732645
0.5796938039404782	0.0009286661202532383	0.0009273578023260398	0.0010029538057540798	0.0010000842794061625	0.001047064604686602	0.0010431635686356622	0.0010953042591285744	0.0010901885508365174	0.0012007294657932056	0.0011926555177221652	0.08819938422246265	0.08637597605924918	-0.000205553637429301	-0.00027436847400039155	-0.0002046661979125397	-0.00027318394011635605
0.5831867507240184	0.0009281513508808302	0.0009268419061225393	0.0010023166300898716	0.0009994483581127155	0.0010463488022956907	0.0010424508562109744	0.0010944975289705178	0.001089387297711813	0.0011997066378784962	0.001191644831275837	0.08809767706371067	0.0862764312228598	-0.00020430924054062882	-0.0002743506759845804	-0.00020342738770692814	-0.0002731665066161293
0.5867007442690553	0.0009276365718128359	0.0009263260001959269	0.001001679471174307	0.0009988124533820868	0.0010456330481512831	0.0010417381910732663	0.0010936908963570548	0.0010885861395717592	0.001198684074165481	0.0011906343995048852	0.08799590386457981	0.08617682154590271	-0.00020307134996841447	-0.00027433149159913905	-0.0002021950535485706	-0.0002731476932543997
0.5902359113929144	0.0009271217852646672	0.0009258100867730694	0.001001042332063938	0.0009981765682666652	0.0010449173458641251	0.0010410255768163374	0.0010928843655450607	0.0010877850806394662	0.0011976617804379068	0.0011896242281135866	0.0878940653484619	0.0860771477362176	-0.0002018399421029049	-0.00027431092565685655	-0.00020096917194098451	-0.0002731275048164228
0.5937923796770596	0.0009266069934423474	0.0009252941680714622	0.0010004052158042538	0.000997540705807819	0.0010442016990324077	0.0010403130170215092	0.001092077940776741	0.0010869841251235184	0.0011966397624583137	0.0011886143227854131	0.08779216223976088	0.08597741050264113	-0.00020061499330323307	-0.00027428898296877335	-0.00019974971935610153	-0.00027310594608528915
0.597370277471697	0.0009260921985425317	0.0009247782462992418	0.0009997681254296945	0.0009969048690358984	0.0010434861112417729	0.0010396005152576236	0.0010912716262796347	0.0010861832772179679	0.0011956180259680288	0.0011876046891830137	0.08769019526388226	0.085877610554998	-0.00019939647989858367	-0.00027426566834315436	-0.00019853667223662663	-0.0002730830218418967
0.6009697339004076	0.000925577402752524	0.0009242623236552062	0.0009991310639636626	0.0009962690609702526	0.0010427705860653223	0.001038888075081055	0.0010904654262666165	0.0010853825411023391	0.001194596576687155	0.0011865953329482125	0.08758816514722102	0.08577774860408688	-0.00019818437819074664	-0.00027424098658646034	-0.00019733000699775904	-0.00027305873686525595
0.6045908788648067	0.0009250626082502918	0.0009237464023288276	0.0009984940344185274	0.0009956332846192328	0.0010420551270636177	0.0010381757000357092	0.0010896593449358912	0.0010845819209416253	0.0011935754203145613	0.0011855862597019919	0.08748607261715258	0.08567782536167337	-0.00019697866445456125	-0.00027421494250173817	-0.00019612970002805263	-0.0002730330959307692
0.6082338430492322	0.0009245478172044941	0.0009232304845002824	0.0009978570397956505	0.0009949975429802181	0.0010413397377846989	0.001037463393653042	0.0010888533864710104	0.0010837814208863024	0.0011925545625278845	0.001184577475044501	0.08738391840202088	0.08557784154047575	-0.0001957793149400533	-0.00027418754088887054	-0.00019493572769066492	-0.00027300610381011947
0.611898757925461	0.0009240330317744906	0.0009227145723404602	0.0009972200830853856	0.000994361839039617	0.0010406244217640815	0.0010367511594520612	0.0010880475550408605	0.001082981045072322	0.0011915340089835133	0.001183568984555038	0.08728170323112618	0.08547779785415593	-0.00019458630587365633	-0.0002741587865437989	-0.00019374806632618813	-0.00027297776527224205
0.6155857557574533	0.0009235182541103726	0.0009221986680109897	0.0009965831672671052	0.0009937261757728868	0.0010399091825247808	0.0010360390009393381	0.0010872418547996832	0.0010821807976211242	0.0011905137653165979	0.0011825607937920551	0.08717942783471629	0.08537769501731	-0.00019339961346032108	-0.00027412868425893966	-0.0001925666922537872	-0.00027294808508226964
0.6192949696061266	0.0009230034863529738	0.000921682773664256	0.000995946295309204	0.0009930905561445463	0.0010391940235773053	0.0010353269216090161	0.0010864362898870665	0.001081380682639637	0.0011894938371410325	0.0011815529082931486	0.08707709294397328	0.08527753374545474	-0.00019221921388493102	-0.0002740972388229901	-0.00019139158177158833	-0.00027291706800047777
0.6230265333341571	0.0009224887306339002	0.0009211668914434263	0.0009953094701691226	0.0009924549831081938	0.0010384789484196826	0.0010346149249428275	0.0010856308644279636	0.0010805807042202895	0.0011884742300494692	0.001180545333575067	0.08697469929100506	0.08517731475501912	-0.0001910450833126076	-0.00027406445501859666	-0.000190222711159177	-0.00027288471878250675
0.6267805816108112	0.0009219739890755497	0.0009206510234824703	0.0009946726947933624	0.0009918194596065224	0.001037763960537466	0.0010339030144101008	0.001084825582532696	0.001079780866441017	0.0011874549496133098	0.0011795380751337071	0.08687224760883275	0.08507703876333263	-0.00018987719789148594	-0.00027403033762449236	-0.00018906005667870818	-0.0002728510421792507
0.6305572499168048	0.0009214592637911357	0.0009201351719061836	0.000994035972117502	0.0009911839885713388	0.001037049063403748	0.0010331911934677786	0.0010840204482969638	0.0010789811733652726	0.0011864360013827118	0.001178531138444118	0.08676973863138106	0.0849767064886155	-0.00018871553375424122	-0.0002739948914141921	-0.0001879035945770713	-0.00027281604293669104
0.634356674549194	0.0009209445568847068	0.0009196193388302074	0.000993399305066212	0.0009905485729235735	0.0010363342604791728	0.0010324794655604244	0.00108321546580185	0.0010781816290420293	0.0011854173908865866	0.0011775245289604981	0.0866671730934665	0.08487631864996849	-0.0001875600670192823	-0.0002739581211563258	-0.00018675330108702815	-0.00027277972579622944
0.6381789926262927	0.0009204298704511741	0.0009191035263610553	0.000992762696553276	0.000989913215573308	0.001035619555211951	0.0010317678341202406	0.0010824106391138359	0.0010773822375057965	0.001184399123632605	0.0011765182521162043	0.08656455173078739	0.08477587596735939	-0.00018641077379150106	-0.00027392003161297307	-0.00018560915242754605	-0.00027274209549182915
0.642024342092622	0.0009199152065763373	0.0009185877365961401	0.0009921261494816123	0.0009892779194197907	0.0010349049510378786	0.0010310563025670888	0.0010816059722848139	0.0010765830027766343	0.001183381205107208	0.0011755123133237596	0.08646187527991307	0.08467537916161738	-0.0001852676301641043	-0.00027388062753952447	-0.00018447112480649008	-0.00027270315675209655
0.6458928617238878	0.0009194005673369096	0.0009180719716237941	0.0009914896667432916	0.000988642687351454	0.0010341904513803517	0.0010303448743084977	0.001080801469352098	0.0010757839288601584	0.0011823636407756084	0.0011745067179748543	0.0863591444782732	0.08457482895441976	-0.0001841306122210007	-0.0002738399136868186	-0.0001833391944222329	-0.00027266291430014244
0.6497846911319898	0.0009188859548005362	0.0009175562335232969	0.0009908532512195522	0.0009880075222459378	0.0010334760596503775	0.0010296335527396842	0.0010799971343384309	0.001074985019747557	0.0011813464360817957	0.0011735014714403553	0.08625636006414684	0.08447422606828073	-0.00018299969603705057	-0.000273797894798089	-0.0001822133374634327	-0.0002726213728510285
0.6536999707700591	0.0009183713710258319	0.0009170405243649027	0.0009902169057808311	0.0009873724269701112	0.0010327617792466014	0.0010289223412435732	0.0010791929712520095	0.001074186279415607	0.0011803295964485532	0.001172496579070318	0.0861535227766526	0.08437357122654275	-0.00018187485767914846	-0.00027375457560893657	-0.00018109353011216967	-0.00027257853711359914
0.6576388419375281	0.0009178568180624014	0.0009165248462098662	0.00098958063328678	0.0009867374043800916	0.0010320476135553208	0.0010282112431908113	0.0010783889840864929	0.0010733877118266869	0.0011793131272774635	0.0011714920461939951	0.08605063335573747	0.08427286515336718	-0.00018075607320938714	-0.00027370996084918886	-0.0001799797485447785	-0.00027253441179028726
0.661601446785229	0.0009173422979508654	0.0009160092011104661	0.0009889444365862852	0.0009861024573212657	0.0010313335659505004	0.0010275002619397863	0.0010775851768210156	0.0010725893209287875	0.0011782970339489166	0.0011704878781198427	0.08594769254216704	0.08417210857372041	-0.00017964331868464134	-0.0002736640552404579	-0.00017887196893265345	-0.00027248900157508804
0.6655879283205246	0.0009168278127228935	0.00091549359111004	0.0009883083185174973	0.000985467588628318	0.0010306196397938006	0.0010267894008366514	0.001076781553420211	0.0010717911106555389	0.00117728132182213	0.0011694840801355414	0.0858447010775138	0.08407130221336769	-0.0001785365701581776	-0.0002736168634960845	-0.0001777701674436638	-0.00027244231115408635
0.6695984304124688	0.0009163133644012303	0.0009149780182430077	0.000987672281907852	0.00098483280112525	0.001029905838434592	0.0010260786632153424	0.0010759781178342259	0.0010709930849262198	0.0011762659962351576	0.0011684806575080046	0.0857416597041478	0.08397044679886045	-0.00017743580368179135	-0.0002735683903220265	-0.00017667432024395802	-0.00027239434520559547
0.6736330977969988	0.0009157989549997245	0.0009144624845349021	0.0009870363295740932	0.000984198097625408	0.0010291921652099795	0.0010253680523976015	0.0010751748739987366	0.0010701952476457799	0.0011752510625049062	0.0011674776154833946	0.08563856916522583	0.08386954305752577	-0.00017634099530694503	-0.0002735186404161649	-0.00017558440349960125	-0.0002723451084004902
0.6776920760821589	0.0009152845865233565	0.0009139469920023959	0.0009864004643222977	0.0009835634809315012	0.00102847862344482	0.001024657571692992	0.0010743718258349698	0.0010693976027048547	0.0011742365259271481	0.001166474959287136	0.08553543020468224	0.08376859171745923	-0.00017525212108515653	-0.0002734676184669993	-0.00017450039337690848	-0.0002722946054000974
0.6817755117533548	0.0009147702609682743	0.0009134315426533366	0.0009857646889479064	0.0009829289538356369	0.0010277652164517542	0.0010239472243989331	0.0010735689772497252	0.0010686001539797912	0.0011732223917765453	0.0011654726941239385	0.08543224356721602	0.08366759350751125	-0.0001741691570702475	-0.0002734153291546193	-0.00017342226604372124	-0.00027224284085661243
0.6858835521786408	0.0009142559803218166	0.0009129161384867724	0.0009851290062357421	0.0009822945191193394	0.0010270519475312182	0.001023237013800713	0.0010727663321353897	0.0010678029053326644	0.0011722086653066584	0.0011644708251778095	0.0853290099982832	0.08356654915727932	-0.00017309207931917592	-0.0002733617771498442	-0.0001723499976717946	-0.0002721898194141814
0.6900163456140378	0.0009137417465625516	0.0009124007814929851	0.0009844934189600454	0.0009816601795535793	0.0010263388199714802	0.0010225269431715178	0.0010719638943699683	0.0010670058606112999	0.0011711953517499773	0.0011634693576120746	0.08522573024408597	0.0834654593970975	-0.00017202086389343785	-0.00027330696711430624	-0.0001712835644370747	-0.00027213554570712506
0.6941740412088835	0.0009132275616603007	0.0009118854736535201	0.000983857929884492	0.0009810259378988005	0.0010256258370486525	0.0010218170157724543	0.0010711616678170935	0.0010662090236492954	0.0011701824563179282	0.0011624682965693986	0.08512240505156078	0.08336432495802575	-0.00017095548686042739	-0.00027325090369995086	-0.00017022294252144743	-0.0002720800243604382
0.6983567890112157	0.0009127134275761783	0.0009113702169412195	0.0009832225417622323	0.000980391796904946	0.001024913002026729	0.0010211072348525752	0.0010703596563260628	0.0010654123982660436	0.001169169984200908	0.0011614676471718042	0.08501903516837042	0.08326314657184128	-0.00016989592429396405	-0.0002731935915482042	-0.00016916810811294647	-0.000272023259988069
0.702564739973187	0.0009121993462626204	0.0009108550133202588	0.0009825872573359115	0.0009797577593114953	0.0010242003181576034	0.0010203976036489116	0.0010695578637318528	0.0010646159882667621	0.001168157940568299	0.0011604674145207032	0.08491562134289271	0.08316192497102726	-0.00016884215227687405	-0.00027313503529166616	-0.00016811903740861223	-0.00027196525719536124
0.7067980459565127	0.0009116853196634145	0.0009103398647461677	0.0009819520793376993	0.0009791238278474784	0.0010234877886810972	0.001019688125386486	0.0010687562938551437	0.001063819797442504	0.0011671463305684914	0.0011594676036969032	0.08481216432421083	0.0830606608887633	-0.00016779414690069883	-0.00027307523955139024	-0.00016707570661471383	-0.00027190602057694524
0.7110568597379514	0.0009111713497137418	0.0009098247731658778	0.0009813170104893256	0.0009784900052315197	0.001022775416824991	0.0010189788032783547	0.0010679549505023516	0.0010630238295701994	0.001166135159328916	0.00115846821976065	0.08470866486210318	0.08295935505891733	-0.00016675188426767962	-0.00027301420893802164	-0.00016603809194734587	-0.00027184555471604366
0.7153413350148182	0.0009106574383402025	0.0009093097405177464	0.0009806820535021045	0.0009778562941718597	0.0010220632058050483	0.0010182696405256252	0.0010671538374656475	0.0010622280884126686	0.0011651244319560617	0.00115746926775164	0.08460512370703319	0.08285800821603273	-0.00016571534049186765	-0.00027295194805140865	-0.00016500616963491255	-0.00027178386418558187
0.7196516264105322	0.0009101435874608578	0.0009087947687315968	0.0009800472110769705	0.0009772226973663906	0.0010213511588250475	0.0010175606403174918	0.0010663529585229908	0.0010614325777186582	0.001164114153535508	0.001156470752689055	0.08450154161014081	0.08275662109532177	-0.0001646844916998319	-0.00027288846147976997	-0.00016397991591805827	-0.00027172095354699444
0.7239878894801961	0.00090962979898526	0.0009082798597287511	0.0009794124859045079	0.0009765892175026855	0.0010206392790768108	0.001016851805831261	0.001065552317438151	0.0010606373012228636	0.0011631043291319503	0.0011554726795715844	0.08439791932322893	0.08265519443265391	-0.00016365931403290734	-0.00027282375380111024	-0.00016295930705217954	-0.0002716568273513076
0.7283502807162107	0.0009091160748144869	0.000907765015422061	0.000978777880664978	0.0009759558572580283	0.0010199275697402293	0.0010161431402323797	0.0010647519179607361	0.001059842262645954	0.001162094963789225	0.0011544750533774542	0.08429425759875812	0.08255372896454533	-0.0001626397836470006	-0.0002727578295806665	-0.00016194431930703634	-0.000271591490136891
0.7327389575539218	0.0009086024168411856	0.0009072502377159539	0.0009781433980283628	0.0009753226192994518	0.0010192160339833032	0.0010154346466744733	0.0010639517638262295	0.001059047465694612	0.0011610860625303498	0.001153477879064461	0.08419055718983368	0.08245222542815264	-0.0001616258767141998	-0.00027269069337210183	-0.00016093492896877837	-0.0002715249464309011
0.7371540783773028	0.0009080888269495976	0.0009067355285064572	0.0009775090406543862	0.0009746895062837641	0.0010185046749621631	0.0010147263282993665	0.0010631518587560077	0.001058252914061551	0.0011600776303575407	0.0011524811615699945	0.08408681885019635	0.08235068456126025	-0.0001606175694243983	-0.0002726223497172553	-0.00015993111234094415	-0.00027145720074819857
0.74159580252467	0.0009075753070156063	0.0009062208896812452	0.0009768748111925569	0.0009740565208575879	0.0010177934958211096	0.0010140181882371255	0.0010623522064573821	0.001057458611425555	0.001159069672252256	0.0011514849058110773	0.08398304333421384	0.08224910710227193	-0.00015961483798551668	-0.000272552803145365	-0.00015893284574511335	-0.00027138825759126517
0.746064290294433	0.0009070618589067668	0.0009057063231196693	0.000976240712282197	0.0009734236656573912	0.0010170824996926402	0.0010133102296060819	0.001061552810623623	0.0010566645614515037	0.0011580621931752218	0.0011504891166843904	0.08387923139687015	0.08214749379020068	-0.0001586176586255289	-0.00027248205817356763	-0.00015794010552291904	-0.0002713181214507865
0.7505597029508803	0.0009065484844823462	0.0009051918306927973	0.0009756067465524777	0.0009727909433095211	0.0010163716896974847	0.001012602455512869	0.0010607536749339928	0.001055870767790406	0.001157055198066466	0.0011494937990663098	0.08377538379375607	0.08204584536466096	-0.0001576260075921293	-0.00027241011930512204	-0.00015695286803570074	-0.00027124679680362584
0.7550822027299987	0.0009060351855933655	0.0009046774142634549	0.0009749729166224604	0.0009721583564302447	0.0010156610689446433	0.0010118948690524584	0.0010599548030537824	0.001055077234079435	0.0011560486918453597	0.0011484989578129424	0.08367150128105759	0.08194416256585615	-0.00015663986115517503	-0.00027233699103107467	-0.00015597110966643346	-0.00027117428811396227
0.7596319528453285	0.0009055219640826304	0.0009041630756862592	0.0009743392251011222	0.0009715259076257773	0.0010149506405314113	0.0010111874733081897	0.0010591561986343387	0.0010542839639419573	0.0011550426794106434	0.0011475045977601564	0.08356758461555114	0.08184244613457259	-0.00015565919560774077	-0.00027226267783009295	-0.0001549948068214485	-0.00027110059983381785
0.7642091174938536	0.0009050088217847751	0.0009036488168076578	0.0009737056745873989	0.0009708935994923209	0.0010142404075434192	0.0010104802713518035	0.0010583578653131005	0.0010534909609875667	0.0011540371656404678	0.0011465107237236187	0.08346363455458922	0.08174069681216872	-0.00015468398726557753	-0.00027218718416582854	-0.00015402393592992003	-0.0002710257364011148
0.7688138618619275	0.0009044957605263018	0.0009031346394659713	0.0009730722676702211	0.0009702614346161037	0.0010135303730546708	0.0010097732662434824	0.0010575598067136343	0.0010526982288121209	0.0011530321553924322	0.0011455173404988337	0.08335965185609275	0.08163891534056474	-0.0001537142124692914	-0.0002721105144886937	-0.00015305847344529444	-0.0002709497022394536
0.7734463521312342	0.0009039827821256213	0.0009026205454914328	0.0009724390069285531	0.0009696294155734163	0.0010128205401275753	0.001009066461031885	0.0010567620264456713	0.001051905770997777	0.0011520276535036244	0.0011445244528611833	0.08325563727854186	0.08153710246223402	-0.00015274984758563426	-0.0002720326732358058	-0.00015209839584724716	-0.00027087250175977795
0.7781067554847866	0.0009034698883930879	0.0009021065367062228	0.000971805894931423	0.0009689975449306447	0.001012110911812983	0.0010083598587541781	0.0010559645281051355	0.0010511135911130231	0.0011510236647906521	0.0011435320655659568	0.08315159158096629	0.08143525892019561	-0.00015179086900785066	-0.0002719536648299048	-0.00015114367964175202	-0.00027079413935848784
0.7827952401129585	0.0009029570811310465	0.0009015926149245148	0.0009711729342379709	0.0009683658252443135	0.0010114014911502254	0.001007653462436079	0.0010551673152741897	0.0010503216927127178	0.0011500201940496926	0.0011425401833483999	0.08304751552293578	0.08133338545800231	-0.0001508372531564689	-0.0002718734936791589	-0.00015019430136190004	-0.000270714619417467
0.7875119752195561	0.0009024443621338704	0.0009010787819525161	0.0009705401273974817	0.0009677342590611251	0.0010106922811671515	0.0010069472750918905	0.0010543703915212664	0.0010495300793381286	0.0011490172460565293	0.001141548810923752	0.08294340986455065	0.08123148281973265	-0.00014988897648074428	-0.0002717921641772203	-0.00014925023756964806	-0.00027063394630466586
0.792257131027923	0.0009019317331880026	0.0009005650395885045	0.0009699074769494253	0.0009671028489179927	0.0010099832848801662	0.0010062412997245379	0.0010535737604011066	0.0010487387545169645	0.0011480148255665916	0.0011405579529872843	0.0828392753664317	0.08112955174998278	-0.00014894601545960284	-0.0002717096807034469	-0.00014831146485608238	-0.0002705521243731579
0.7970308787870847	0.0009014191960719984	0.0009000513896228746	0.0009692749854234966	0.0009664715973420856	0.0010092745052942675	0.0010055355393256097	0.0010527774254548	0.0010479477217634177	0.0011470129373150016	0.0011395676142143467	0.08273511278971343	0.08102759299385512	-0.0001480083466023907	-0.0002716260476223753	-0.0001473779598427094	-0.0002704691579613061
0.8018333907779276	0.0009009067525565663	0.0008995378338381761	0.0009686426553396547	0.0009658405068508655	0.001008565945403086	0.0010048299968753937	0.001051981390209821	0.0010471569845782005	0.0011460115860166147	0.0011385777992604061	0.08263092289603229	0.0809256072969514	-0.00014707594644966515	-0.0002715412692830266	-0.00014644969918221895	-0.000270385051392541
0.8066648403194178	0.0009003944044046119	0.0008990243740091587	0.0009680104892081655	0.0009652095799521291	0.0010078576081889265	0.0010041246753429189	0.0010511856581800706	0.0010463665464485864	0.0011450107763660662	0.0011375885127610952	0.082526706447518	0.08082359540536273	-0.00014614879157423544	-0.00027145535001926735	-0.00014552665955926136	-0.0002702998089747777
0.8115254017748545	0.0008998821533712805	0.000898511011902814	0.0009673784895296397	0.0009645788191440475	0.0010071494966228062	0.0010034195776859947	0.0010503902328659154	0.0010455764108484485	0.001144010513037814	0.0011365997593322519	0.08242246420678591	0.08072155806566088	-0.00014522685858189832	-0.0002713682941492268	-0.00014460881769132183	-0.00027021343500027717
0.8164152505581643	0.0008993700012040009	0.0008979977492784192	0.0009667466587950792	0.0009639482269152099	0.0010064416136644973	0.0010027147068512527	0.0010495951177542301	0.0010447865812383017	0.0011430108006861904	0.0011356115435699717	0.08231819693692523	0.08061949602488847	-0.00014431012411270094	-0.0002712801059755743	-0.00014369615032999716	-0.0002701259337461459
0.8213345631402307	0.0008988579496425275	0.0008974845878875783	0.0009661149994859126	0.0009633178057446608	0.001005733962262566	0.001002010065774185	0.001048800316318436	0.001043997061065341	0.0011420116439454413	0.001134623870050646	0.08221390540149308	0.08051741003055181	-0.0001433985648417735	-0.0002711907897857413	-0.00014278863426160637	-0.0002700373094737807
0.8262835170552626	0.0008983460004189826	0.0008969715294742685	0.0009654835140740396	0.000962687558101946	0.0010050265453544127	0.0010013056573791865	0.0010480058320185412	0.0010432078537634848	0.0011410130474297764	0.001133636743331014	0.08210959036450217	0.08041530083060983	-0.00014249215747948185	-0.0002711003498502007	-0.0001418862463078291	-0.00026994756642823026
0.8312622909072027	0.0008978341552579074	0.0008964585757748818	0.0009648522050218786	0.0009620574864471535	0.0010043193658663206	0.0010006014845795992	0.001047211668301191	0.0010424189627534172	0.001140015015733423	0.0011326501679482094	0.0820052525904144	0.08031316917346709	-0.0001415908787728848	-0.0002710087904232439	-0.000140988963326788	-0.0002698567088385839
0.8362710643761712	0.0008973224158762994	0.0008959457285182718	0.0009642210747824021	0.0009614275932309564	0.001003612426713491	0.0009998975502777511	0.001046417828599702	0.0010416303914426305	0.0011390175534306676	0.0011316641484198085	0.08190089284413112	0.08021101580796491	-0.00014069470550663599	-0.000270916115743397	-0.00014009676221396483	-0.00026976474091777725
0.8413100182249524	0.0008968107839836607	0.0008954329894257969	0.0009635901257991859	0.0009607978808946566	0.001002905730800091	0.0009991938573650006	0.0010456243163341104	0.0010408421432254672	0.0011380206650759112	0.0011306786892438796	0.08179651189098283	0.0801088414833708	-0.00013980361450326162	-0.00027082233003161704	-0.00013920961990245007	-0.0002696716668614818
0.8463793343055166	0.0008962992612820451	0.0008949203602113676	0.0009629593605064519	0.0009601683518702302	0.0010021992810192962	0.000998490408721783	0.0010448311349112165	0.001040054221483168	0.0011370243552037199	0.0011296937948990368	0.08169211049672287	0.08000664694937204	-0.00013891758262450649	-0.0002707274374929014	-0.00013832751336434468	-0.0002695774908489934
0.8514791955655843	0.0008957878494660989	0.0008944078425814887	0.0009623287813291093	0.0009595390085803679	0.0010014930802533328	0.000997787207217649	0.001044038287724625	0.0010392666295839105	0.0011360286283288723	0.0011287094698444842	0.08158768942751632	0.0799044329560656	-0.00013803658677183361	-0.0002706314423148448	-0.00013745041961153726	-0.0002694822170433153
0.8566097860552276	0.0008952765502231122	0.0008938954382353073	0.0009616983906828048	0.0009589098534385225	0.0010007871313735255	0.0009970842557113118	0.0010432457781547962	0.0010384793708828571	0.0011350334889464173	0.001127725718520072	0.08148324944993256	0.07980220025394981	-0.00013716060388742346	-0.00027053434866852744	-0.0001365783156958983	-0.0002693858495895485
0.861771290933513	0.0008947653652330595	0.0008933831488646602	0.0009610681909739606	0.0009582808888489542	0.0010000814372403358	0.0009963815570506926	0.0010424536095690845	0.0010376924487222022	0.001134038941531722	0.0011267425453463495	0.08137879133093599	0.07969994959391621	-0.00013628961095452086	-0.0002704361607067385	-0.00013571117871079286	-0.00026928839261608495
0.8669638964751838	0.0008942542961686539	0.0008928709761541159	0.0009604381845998292	0.0009576521172067725	0.000999376000703419	0.000995679114072963	0.0010416617853217928	0.0010369058664312135	0.0011330449905405317	0.0011257599547246143	0.08127431583787649	0.07959768172724101	-0.0001354235849983787	-0.000270336882565253	-0.00013484898579120552	-0.0002691898502338863
0.8721877900773816	0.0008937433446953856	0.0008923589217810254	0.0009598083739485294	0.0009570235408979858	0.0009986708246016568	0.0009949769296045935	0.0010408703087542116	0.0010361196273262815	0.001132051640409018	0.0011247779510369694	0.08116982373848323	0.07949539740557471	-0.00013456250308777062	-0.000270236518363165	-0.00013399171411505872	-0.0002690902265365669
0.877443160266411	0.0008932325124715743	0.0008918469874155663	0.0009591787613990985	0.000956395162299543	0.0009979659117632107	0.000994275006461395	0.0010400791831946686	0.0010353337347109642	0.0011310588955538367	0.0011237965386463743	0.08106531580085223	0.07939309738093689	-0.00013370634233414447	-0.00027013507220005617	-0.00013313934090303237	-0.00026898952559911704
0.8827301967045416	0.0008927218011484176	0.0008913351747207953	0.0009585493493215396	0.0009557669837793881	0.0009972612650055706	0.0009935733474485745	0.0010392884119585825	0.001034548191876041	0.0011300667603721885	0.0011228157218967077	0.08096079279344297	0.07929078240570511	-0.00013285507989345413	-0.0002700325481583554	-0.00013229184342017364	-0.0002688877514792909
0.8880490901968541	0.0008922112123700348	0.0008908234853526891	0.000957920140076865	0.000955139007696496	0.0009965568871355965	0.00099287195536077	0.001038497998348501	0.0010337630020995513	0.0011290752392418668	0.0011218355051128134	0.08085625548506425	0.07918845323260884	-0.00013200869296695061	-0.00026992895030264474	-0.00013144919897650764	-0.0002687849082171345
0.8934000326981257	0.0008917007477735187	0.0008903119209601971	0.0009572911360171459	0.0009545112364009294	0.000995852780949569	0.0009921708329821079	0.0010377079456541569	0.0010329781686468492	0.001128084336521323	0.0011208558926005649	0.08075170464486899	0.07908611061471792	-0.00013116715880140406	-0.0002698242826791042	-0.00013061138492717617	-0.00026868099983379246
0.8987832173197573	0.0008911904089889807	0.000889800483185287	0.0009566623394855585	0.00095388367223388	0.0009951489492332358	0.0009914699830862433	0.0010369182571525128	0.001032193694770649	0.001127094056549719	0.0011198768886469164	0.08064714104234506	0.07898375530543644	-0.00013033045468983928	-0.0002697185493153176	-0.0001297783786735479	-0.00026857603033259014
0.904198838336744	0.0008906801976396031	0.0008892891736629959	0.0009560337528164342	0.0009532563175277192	0.0009944453947618613	0.0009907694084364137	0.0010361289361078153	0.0010314095837110787	0.0011261044036469901	0.0011188984975199663	0.08054256544730781	0.07888138805849623	-0.00012949855797228516	-0.00026961175422018924	-0.00012895015766381523	-0.000268470003698118
0.9096470911946843	0.0008901701153416853	0.0008887779940214758	0.0009554053783353061	0.0009526291746060452	0.0009937421203002744	0.0009900691117854827	0.0010353399857716398	0.0010306258386957236	0.001125115382113901	0.0011179207234690118	0.08043797862988863	0.07877900962794392	-0.00012867144603644076	-0.0002695039013837497	-0.00012812669939361865	-0.0002683629238963703
0.915128172516836	0.0008896601637046951	0.0008882669458820469	0.0009547772183589598	0.0009520022457837343	0.00099303912860292	0.000989369095875993	0.0010345514093829473	0.0010298424629396842	0.00112412699623211	0.0011169435707246115	0.08033338136053078	0.07867662076813685	-0.00012784909631832764	-0.0002693949947773222	-0.000127307981406366	-0.0002682547948738845
0.9206422801112097	0.0008891503443313184	0.0008877560308592442	0.000954149275195481	0.0009513755333669862	0.0009923364224139048	0.0009886693634402156	0.0010337632101681306	0.0010290594596456216	0.0011231392502642275	0.0011159670434986424	0.08022877440997771	0.0785742222337336	-0.00012703148630335837	-0.0002692850383539114	-0.00012649398129475908	-0.0002681456205595456
0.9261896129777101	0.0008886406588175035	0.0008872452505608647	0.000953521551144302	0.0009507490396533729	0.0009916340044670467	0.0009879699172001925	0.001032975391341064	0.0010282768320038066	0.0011221521484538724	0.0011149911459843592	0.08012415854926674	0.07847181477968448	-0.00012621859352585085	-0.00026917403604592716	-0.00012568467670047434	-0.00026803540486200483
0.931770371315315	0.0008881311087525231	0.0008867346065880258	0.0009528940484962612	0.0009501227669318947	0.0009909318774859333	0.0009872707598677988	0.0010321879561031653	0.0010274945831921815	0.0011211656950257476	0.0011140158823564632	0.0800195345497196	0.07836939916122639	-0.00012541039557063816	-0.00026906199176726653	-0.00012488004531509278	-0.0002679241516710118
0.9373847565293029	0.0008876216957190105	0.0008862241005352047	0.00095226676953364	0.0009494967174830203	0.0009902300441839602	0.0009865718941447805	0.0010314009076434353	0.001026712716376399	0.0011201798941856864	0.001113041256771153	0.07991490318293559	0.07826697613387212	-0.0001246068700737485	-0.0002689489094128139	-0.00012408006488132117	-0.00026781186485769215
0.9430329712385201	0.0008871124212930201	0.0008857137339902961	0.0009516397165302235	0.0009488708935787445	0.000989528507264391	0.0009858733227228126	0.0010306142491385186	0.0010259312347098834	0.0011191947501207273	0.0011120672733661936	0.07981026522078158	0.0781645464534038	-0.00012380799472183623	-0.00026883479285635947	-0.00012328471319206225	-0.00026769854827185524
0.9487152192826929	0.000886603287044078	0.0008852035085346635	0.0009510128917513489	0.0009482452974826389	0.0009888272694204081	0.0009851750482835532	0.0010298279837527588	0.0010251501413338852	0.0011182102669991766	0.0011110939362609837	0.07970562143538647	0.07806211087586491	-0.00012301374725424974	-0.000268719645953569	-0.00012249396809282942	-0.00026758420574549135
0.9544317057297852	0.000886094294535224	0.0008846934257431822	0.00095038629745395	0.0009476199314498942	0.0009881263333351568	0.0009844770734986825	0.001029042114638241	0.001024369439377523	0.0011172264489706645	0.0011101212495566047	0.07960097259913029	0.0779596701575515	-0.00012222410546279538	-0.0002686034725396802	-0.00012170780748141374	-0.000267468841090468
0.9601826368833979	0.0008855854453230734	0.000884183487184299	0.0009497599358866171	0.000946994797727381	0.0009874257016818067	0.0009837794010299676	0.0010282566449348572	0.001023589131957849	0.0011162433001662194	0.0011091492173359	0.07949631948463834	0.07785722505500478	-0.00012143904719176535	-0.0002684862764286422	-0.00012092620930749531	-0.000267352458097031
0.9659682202902156	0.0008850767409578679	0.0008836736944200828	0.0009491338092896489	0.0009463698985536999	0.000986725377123602	0.0009830820335293118	0.0010274715777703614	0.0010228092221799025	0.001115260824698336	0.0011081778436635354	0.07939166286477248	0.07775477632500481	-0.00012065855033992212	-0.0002683680614161965	-0.00012014915157516903	-0.00026723506053716317
0.9717886647474951	0.0008845681829835172	0.0008831640490062696	0.0009485079198950928	0.0009457452361592261	0.000986025362313907	0.0009823849736388	0.0010266869162604115	0.001022029713136754	0.0011142790266610266	0.0011072071325860576	0.07928700351262354	0.0776523247245594	-0.00011988259286009606	-0.0002682488312769349	-0.00011937661234248664	-0.00026711665216275216
0.9776441803106027	0.0008840597729376638	0.0008826545524923201	0.0009478822699268121	0.000945120812766167	0.000985325659896269	0.0009816882239907579	0.0010259026635086395	0.0010212506079095697	0.0011132979101299058	0.0011062370881319672	0.0791823422015023	0.07754987101089993	-0.00011911115275931028	-0.00026812858976427156	-0.00011860856972130407	-0.00026699723670395303
0.9835349783005937	0.0008835515123517274	0.0008821452064214728	0.0009472568616005278	0.000944496630588617	0.0009846262725044675	0.0009809917872078066	0.001025118822606698	0.001020471909567667	0.0011123174791622449	0.001105267714311786	0.07907767970493282	0.07744741594147107	-0.0001183442081006264	-0.0002680073406124972	-0.00011784500187893288	-0.00026687681787126993
0.9894612713118381	0.0008830434027509602	0.0008816360123307916	0.0009466316971238766	0.0009438726918326031	0.0009839272027625647	0.0009802956659029107	0.0010243353966343206	0.001019693621168565	0.0011113377377970476	0.0011042990151181186	0.07897301679664502	0.07734496027392544	-0.00011758173700268659	-0.00026788508753486373	-0.00011708588703833456	-0.0002667553993551397
0.9954232732196957	0.0008825354456544984	0.0008811269717512211	0.0009460067786964603	0.0009432489986961424	0.0009832284532849643	0.0009795998626794344	0.0010235523886593738	0.0010189157457580424	0.0011103586900551128	0.001103330994525722	0.07886835425056489	0.07724250476611307	-0.00011682371763982458	-0.00026776183422244637	-0.000116331203477954	-0.0002666329848240445
1.0014211991882311	0.0008820276425754193	0.0008806180862076419	0.0009453821085099062	0.0009426255533692966	0.0009825300266764682	0.0009789043801312004	0.0010227698017379239	0.0010181382863701982	0.0011093803399391128	0.001102363656491579	0.07876369284080947	0.07714005017607627	-0.00011607012824389751	-0.0002676375843469747	-0.00011558092953319055	-0.0002665095779265658
1.0074552656779823	0.0008815199950207881	0.000880109357218918	0.0009447576887479105	0.0009420023580342186	0.0009818319255323214	0.000978209220842535	0.0010219876389142802	0.0010173612460275016	0.0011084026914336507	0.001101397004954957	0.07865903334167688	0.07703759726204182	-0.00011532094710386964	-0.00026751234155891757	-0.00011483504359656449	-0.00026638518229060715
1.013525690453769	0.0008810125044917164	0.0008796007862979544	0.0009441335215863011	0.0009413794148652143	0.0009811341524382773	0.0009775143873883298	0.0010212059032210642	0.0010165846277408552	0.001107425748505341	0.0011004310438374853	0.07855437652763976	0.0769351467824122	-0.00011457615256610376	-0.00026738610948687236	-0.00011409352411750895	-0.0002662598015220341
1.0196326925925556	0.0008805051724834142	0.0008790923749517494	0.0009435096091930869	0.0009407567260287912	0.0009804367099706477	0.0009768198823340967	0.0010204245976792622	0.0010158084345096505	0.0011064495151028749	0.0010994657770432225	0.07844972317333779	0.07683269949575999	-0.00011383572303536038	-0.00026725889173848105	-0.00011335634960348007	-0.00026613343920556254
1.0257764924913542	0.0008799980004852447	0.0008785841246814493	0.0009428859537285151	0.0009401342936837156	0.0009797396006963608	0.000976125708236021	0.001019643725298287	0.0010150326693218255	0.001105473995157096	0.0010985012084587266	0.07834507405357034	0.07673025616081813	-0.00011309963697531122	-0.00026713069190048566	-0.00011262349862091459	-0.0002660060989061186
1.0319573118751795	0.0008794909899807735	0.0008780760369823975	0.0009422625573451201	0.0009395121199810627	0.000979042827173013	0.0009754318676410144	0.0010188632890760288	0.0010142573351539209	0.0011044991925810627	0.0010975373419531218	0.07824042994328799	0.07662781753647444	-0.00011236787290833106	-0.00026700151353742374	-0.00011189494979432779	-0.0002658777841655635
1.0381753738050519	0.0008789841424478331	0.0008775681133441975	0.0009416394221877887	0.0009388902070642788	0.000978346391948933	0.0009747383630867798	0.0010180832919989276	0.0010134824349711464	0.001103525111270136	0.0010965741813781789	0.07813579161758591	0.07652538438176433	-0.00011164040941645526	-0.00026687136019251656	-0.00011117068180771517	-0.0002657484985046643
1.0444309026860459	0.0008784774593585662	0.0008770603552507579	0.0009410165503938046	0.0009382685570692276	0.0009776502975632284	0.0009740451971018578	0.0010173037370420192	0.00101270797172743	0.001102551755102036	0.0010956117305683775	0.07803115985169622	0.07642295745586236	-0.00011091722514185165	-0.00026674023538744707	-0.00011045067340499648	-0.0002656182454233713
1.05072412427539	0.0008779709421794875	0.0008765527641803522	0.0009403939440929098	0.0009376471721242515	0.0009769545465458517	0.0009733523722056888	0.0010165246271690036	0.0010119339483654836	0.0011015791279369266	0.001094649993340983	0.07792653542098098	0.07632053751807555	-0.00011019829878677889	-0.0002666081426216105	-0.00010973490338976599	-0.00026548702839890304
1.057055265690613	0.0008774645923715358	0.0008760453416056726	0.0009397716054073595	0.0009370260543502244	0.0009762591414176513	0.0009726598909086696	0.0010157459653323008	0.0010111603678168615	0.0011006072336174838	0.00109368897349612	0.07782191910092334	0.07621812532783684	-0.00010948360911439137	-0.00026647508537283593	-0.00010902335062623614	-0.00026535485088682864
1.0634245554177415	0.0008769584113901312	0.0008755380889938849	0.0009391495364519768	0.0009364052058606092	0.0009755640846904323	0.0009719677557122091	0.0010149677544731154	0.0010103872330020208	0.0010996360759689735	0.0010927286748168442	0.07771731166712365	0.07611572164469727	-0.00010877313494907226	-0.00026634106709672034	-0.00010831599403961223	-0.00026522171632131775
1.0698322233195456	0.0008764524006852268	0.0008750310078066818	0.0009385277393342091	0.0009357846287615108	0.0009748693788670116	0.0009712759691087847	0.0010141899975214912	0.0010096145468303792	0.0010986656587993217	0.0010917691010692134	0.0776127138952876	0.07601332722831869	-0.0001080668551767805	-0.0002662060912268227	-0.00010761281261624511	-0.00026508762811386366
1.0762785006438331	0.0008759465617013678	0.000874524099500341	0.0009379062161541855	0.0009351643251517358	0.0009741750264412783	0.0009705845335820042	0.0010134126973963791	0.0010088423122003793	0.001097695985899195	0.0010908102560023677	0.07750812656122323	0.07591094283846685	-0.00010736474874505075	-0.00026607016117380367	-0.00010691378540400587	-0.00026495258965386626
1.0827636200317978	0.0008754408958777468	0.0008740173655257792	0.0009372849690047739	0.0009345442971228461	0.0009734810298982523	0.0009698934516066594	0.001012635857005696	0.001008070531999548	0.001096727061042075	0.001089852143348599	0.07740355044083164	0.07580856923500544	-0.0001066667946642702	-0.0002659332803270631	-0.00010621889151314623	-0.0002648166043091871
1.089287815526412	0.0008749354046482544	0.0008735108073286061	0.0009366639999716323	0.000933924546759216	0.000972787391714137	0.0009692027256487845	0.0010118594792463814	0.0010072992091045563	0.001095758887984329	0.001088894766823427	0.07729898631010018	0.07570620717788769	-0.00010597297200741485	-0.00026579545205332455	-0.00010552811011588226	-0.000264679675424373
1.0958513225808764	0.0008744300894415423	0.0008730044263491834	0.0009360433111332732	0.0009333050761380902	0.0009720941143563844	0.000968512358165719	0.0010110835670044673	0.0010065283463812848	0.001094791470465293	0.001087938130125677	0.07719443494509544	0.07560385742715071	-0.00010528325990999399	-0.0002656566796956361	-0.00010484142044724087	-0.0002645418063218219
1.1024543780671139	0.0008739249516810767	0.0008724982240226777	0.0009354229045611187	0.0009326858873296397	0.000971401200283755	0.000967822351606162	0.001010308123155139	0.0010057579466848806	0.0010938248122073497	0.001086982236937553	0.07708989712195707	0.07550152074290617	-0.00010459763757125762	-0.0002655169665752577	-0.00010415880180560111	-0.0002644030003020881
1.1090972202843215	0.0008734199927851927	0.0008719922017791186	0.0009348027823195545	0.0009320669823970186	0.0009707086519463695	0.0009671327084102301	0.0010095331505627924	0.0010049880128598244	0.001092858916916	0.0010860270909247155	0.07698537361688902	0.07539919788533793	-0.00010391608425433518	-0.0002653763159911615	-0.00010348023355233327	-0.0002642632606419948
1.115780088967567	0.0008729152141671517	0.0008714863610434554	0.0009341829464659904	0.000931448363396424	0.0009700164717857749	0.0009664434310095239	0.0010087586520811024	0.0010042185477399912	0.0010918937882799444	0.0010850726957363597	0.07688086520615481	0.07529688961469085	-0.00010323857928599967	-0.00026523473121845	-0.00010280569511272875	-0.00026412259059621634
1.1225032252964444	0.0008724106172352011	0.0008709807032356102	0.0009335633990509191	0.0009308300323771499	0.0009693246622350023	0.0009657545218271776	0.0010079846305530848	0.0010034495541487104	0.0010909294299711627	0.0010841190550052887	0.0767763726660686	0.07519459669126545	-0.00010256510205754188	-0.00026509221550971573	-0.0001021351659760833	-0.00026398099339644543
1.1292668719037753	0.000871906203392627	0.0008704752297705391	0.0009329441421179725	0.0009302119913816489	0.000968633225718627	0.0009650659832779285	0.0010072110888111596	0.0010026810348988356	0.0010899658456449916	0.0010831661723479965	0.0766718967729903	0.07509231987541358	-0.0001018956320248815	-0.00026494877209434775	-0.00010146862569597459	-0.00026383847225130985
1.1360712728843656	0.0008714019740378138	0.0008699699420582857	0.00093232517770398	0.0009295942424455881	0.0009679421646528287	0.0009643778177681684	0.0010064380296772152	0.0010019129927928009	0.0010890030389402025	0.001082214051364742	0.07656743830331768	0.07499005992752712	-0.00010123014870901115	-0.00026480440417916973	-0.00010080605389083119	-0.0002636950303470109
1.1429166738038161	0.0008708979305642993	0.0008694648415040387	0.0009317065078390277	0.0009289767875979064	0.0009672514814454503	0.0009636900276960092	0.0010056654559626708	0.0010011454306226887	0.001088041013479083	0.001081262695639628	0.07646299803347902	0.07488781760803646	-0.00010056863169627395	-0.00026465911494757965	-0.00010014743024377992	-0.00026355067084593564
1.1498033217073829	0.0008703940743608325	0.0008689599295081886	0.0009310881345465153	0.0009283596288608743	0.0009665611784960597	0.000963002615451341	0.001004893370468542	0.0010003783511702915	0.001087079772867516	0.0010803121087406815	0.07635857673992823	0.07478559367739974	-9.991106063821087e-05	-0.00026451290755916124	-9.949273450333973e-05	-0.0002634053968877115
1.1567314651288954	0.0008698904068114336	0.0008684552074663882	0.0009304700598432191	0.0009277427682501547	0.0009658712581960141	0.0009623155834158939	0.0010041217759855085	0.0009996117572071805	0.001086119320695062	0.0010793622942199335	0.07625417519913658	0.07468338889609916	-9.925741525222687e-05	-0.0002643657851499337	-9.884194648344946e-05	-0.0002632592115885124
1.1637013540997225	0.0008693869292954491	0.0008679506767696034	0.0009298522857393478	0.0009271262077748561	0.0009651817229285168	0.0009616289339632969	0.0010033506752939755	0.000998845651494763	0.00108515966053504	0.0010784132556134953	0.07614979418758762	0.0745812040246329	-9.8607675322257e-05	-0.0002642177508338228	-9.819504606378704e-05	-0.00026311211804100343
1.1707132401577995	0.0008688836431876068	0.0008674463388041777	0.000929234814238599	0.0009265099494375979	0.0009644925750686774	0.0009609426694591434	0.0010025800711641372	0.0009980800367843546	0.0010842007959446026	0.0010774649964416436	0.07604543448176942	0.07447903982350905	-9.796182069826687e-05	-0.00026406880770002417	-9.755201319010254e-05	-0.0002629641193145904
1.177767376356704	0.00086838054985808	0.000866942194951886	0.0009286176473382255	0.0009258939952345654	0.0009638038169835793	0.0009602567922610461	0.0010018099663560468	0.00099731491581724	0.0010832427304648265	0.001076517520208897	0.07594109685816726	0.07437689705324026	-9.731983129680766e-05	-0.0002639189588142521	-9.691282787462063e-05	-0.000262815218455531
1.1848640172747877	0.0008678776506725416	0.0008664382465899919	0.0009280007870290906	0.0009252783471555689	0.0009631154510323352	0.000959571304718703	0.0010010403636196816	0.0009965502913247377	0.001082285467620792	0.001075570830404097	0.07583678209326	0.07427477647433615	-9.668168710137703e-05	-0.0002637682072187675	-9.627747019577693e-05	-0.00026266541848571356
1.1920034190243662	0.0008673749469922219	0.0008659344950913073	0.0009273842352957275	0.0009246630071841069	0.0009624274795661547	0.0009588862091739587	0.0010002712656950064	0.000995786166028269	0.0010813290109216612	0.0010746249305004917	0.07573249096351144	0.0741726788472971	-9.604736816251624e-05	-0.00026361655593151734	-9.564592029898122e-05	-0.0002625147224037949
1.1991858392609598	0.0008668724401739682	0.0008654309418242505	0.0009267679941164007	0.0009240479772974219	0.0009617399049284023	0.0009582015079608642	0.0009995026753120415	0.0009950225426394212	0.0010803733638607654	0.001073679823955816	0.07562822424536453	0.07407060493260888	-9.541685459824034e-05	-0.00026346400794721725	-9.501815839660366e-05	-0.00026236313318450666
1.2064115371925936	0.0008663701315703028	0.0008649275881529038	0.0009261520654631662	0.0009234332594665637	0.0009610527294546611	0.0009575172034057422	0.0009987345951909298	0.0009942594238600156	0.0010794185299156872	0.0010727355142123732	0.07552398271523535	0.07396855549073594	-9.479012659406594e-05	-0.0002633105662364077	-9.439416476819673e-05	-0.00026221065377859953
1.2136807735891502	0.0008658680225294813	0.0008644244354370708	0.0009255364513019305	0.000922818855656446	0.0009603659554727961	0.0009568332978272464	0.0009979670280420027	0.000993496812382171	0.0010784645125483435	0.0010717920046971186	0.07541976714950713	0.07386653128211443	-9.416716440324713e-05	-0.0002631562337454818	-9.377391976098104e-05	-0.00026205728711373166
1.2209938107917835	0.0008653661143955505	0.000863921485032336	0.0009249211535925116	0.0009222047678259084	0.0009596795853030158	0.0009561497935364236	0.0009971999765658452	0.000992734710888373	0.0010775113152050682	0.0010708492988217395	0.07531557832452143	0.07376453306714842	-9.35479483470808e-05	-0.00026300101339668536	-9.31574037895816e-05	-0.0002619030360924701
1.2283509127223842	0.0008648644085084084	0.0008634187382901236	0.0009243061742887	0.000921590997927777	0.0009589936212579364	0.0009554666928367812	0.0009964334434533677	0.0009919731220515396	0.0010765589413166995	0.0010699073999827407	0.07521141701657676	0.07366256160620109	-9.293245881492052e-05	-0.00026284490808789474	-9.254459733647191e-05	-0.0002617479035934567
1.2357523448931043	0.000864362906203865	0.0008629161965577569	0.000923691515338321	0.0009209775479089264	0.0009583080656426463	0.0009547839980243461	0.0009956674313858725	0.0009912120485350904	0.0010756073942986655	0.0010689663115615302	0.07510728400191867	0.07356061765959045	-9.232067626477325e-05	-0.0002626879206933941	-9.193548095244586e-05	-0.00026159189247207393
1.2431983744159416	0.0008638616088136941	0.0008624138611785117	0.0009230771786832895	0.0009203644197103338	0.0009576229207547633	0.0009541017113877258	0.0009949019430351154	0.0009904514929930082	0.0010746566775510602	0.0010680260369244942	0.07500318005673483	0.0734587019875836	-9.17125812229247e-05	-0.00026253005406215446	-9.133003525629846e-05	-0.0002614350055584469
1.2506892700123766	0.0008633605176657029	0.0008619117334916857	0.0009224631662596818	0.000919751615267151	0.0009569381888845101	0.0009534198352081797	0.0009941369810633842	0.0009896914580699156	0.0010737067944587442	0.0010670865794230938	0.07489910595714823	0.07335681535038877	-9.110815428459151e-05	-0.00026237131101927713	-9.072824093529774e-05	-0.00026127724565880306
1.2582253020230734	0.0008628596340837807	0.0008614098148326456	0.0009218494799977841	0.0009191391365087531	0.0009562538723147629	0.0009527383717596728	0.0009933725481235565	0.000988931946401133	0.0010727577483914143	0.0010661479423939367	0.07479506247921333	0.07325495850815279	-9.050737611414339e-05	-0.0002622116943660491	-9.013007874550394e-05	-0.0002611186155554168
1.2658067424176331	0.0008623589593879661	0.0008609081065328949	0.0009212361218221644	0.0009185269853588095	0.0009555699733211272	0.0009520573233089462	0.000992608646859177	0.0009881729606127537	0.0010718095427037014	0.0010652101291588713	0.07469105039890912	0.0731531322209511	-8.991022744472832e-05	-0.0002620512068780556	-8.953552951154742e-05	-0.00026095911800552707
1.2734338648044117	0.0008618584948945009	0.0008604066099201279	0.0009206230936517263	0.0009179151637353381	0.0009548864941719966	0.000951376692115578	0.0009918452799045172	0.0009874145033217077	0.001070862180735248	0.001064273143025066	0.07458707049213134	0.07305133724878612	-8.931668907873058e-05	-0.0002618898513063461	-8.89445741270728e-05	-0.00026079875574222533
1.2811069444403917	0.0008613582419158963	0.0008599053263182937	0.0009200103973997796	0.0009173036735507722	0.0009542034371286219	0.0009506964804320481	0.0009910824498846563	0.0009866565771358344	0.0010699156658108072	0.001063336987285099	0.07448312353468978	0.07294957435157903	-8.87267418882981e-05	-0.0002617276303781835	-8.835719355479443e-05	-0.0002606375314738174
1.2888262582411194	0.000860858201760983	0.0008594042570476516	0.0009193980349740901	0.0009166925167120196	0.0009535208044451652	0.0009500166905038028	0.0009903201594155353	0.0009858991846539483	0.0010689700012403121	0.0010624016652170409	0.07437921030229995	0.0728478442891648	-8.814036681495385e-05	-0.00026156454679532315	-8.777336882664216e-05	-0.00026047544788385113
1.296592084790695	0.0008603583757349821	0.0008589034034248322	0.0009187860082769547	0.000916081695120522	0.0009528385983687801	0.0009493373245693187	0.0009895584111040418	0.000985142328465906	0.0010680251903189817	0.0010614671800845406	0.07427533157057921	0.07274614782128616	-8.755754486988038e-05	-0.00026140060323470715	-8.719308104392781e-05	-0.0002603125076313939
1.3044047043518285	0.0008598587651395545	0.0008584027667628984	0.0009181743192052519	0.0009154712106723226	0.0009521568211396605	0.0009486583848601677	0.0009887972075480669	0.0009843860111526813	0.0010670812363273942	0.0010605335351369155	0.07417148811504043	0.0726444857075887	-8.697825713453039e-05	-0.0002612358023495187	-8.661631137767828e-05	-0.00026014871335128253
1.312264398875954	0.0008593593712728669	0.000857902348371401	0.0009175629696505103	0.0009148610652581214	0.0009514754749911154	0.0009479798736010779	0.0009880365513365806	0.0009836302352864272	0.0010661381425315808	0.0010596007336092313	0.07406768071108549	0.07254285870761505	-8.640248475963452e-05	-0.00026107014676582385	-8.604304106833022e-05	-0.00025998406765245785
1.320171452013404	0.0008588601954296538	0.0008574021495564455	0.000916951961498973	0.000914251260763345	0.0009507945621496363	0.0009473017930100076	0.0009872764450497061	0.0009828750034305536	0.0010651959121831184	0.0010586687787223987	0.07396391013400157	0.072441267580799	-8.583020896669319e-05	-0.000260903639086596	-8.5473251426188e-05	-0.0002598185731196023
1.3281261491236485	0.0008583612389012683	0.0008569021716207428	0.0009163412966316507	0.0009136417990681979	0.0009501140848349495	0.0009466241452981978	0.0009865168912587775	0.0009821203181397866	0.0010642545485192063	0.0010577376736832472	0.07386017715895403	0.07233971308646178	-8.526141104726881e-05	-0.0002607362818893011	-8.490692383147924e-05	-0.00025965223231252943
1.3361287772855897	0.0008578625029757545	0.0008564024158636792	0.0009157309769243973	0.0009130326820477386	0.0009494340452600976	0.0009459469326702502	0.0009857578925264255	0.0009813661819602505	0.00106331405476277	0.0010568074216846283	0.07375648256098113	0.07223819598380407	-8.469607236294419e-05	-0.00026056807772528723	-8.434403973426458e-05	-0.0002594850477653232
1.3441796253079266	0.0008573639889378984	0.000855902883581369	0.0009151210042479607	0.000912423911571931	0.0009487544456314945	0.0009452701573241831	0.0009849994514066355	0.0009806125974295274	0.001062374434122537	0.0010558780259054908	0.07365282711499015	0.07213671703190229	-8.4134174346287e-05	-0.00026039902912200485	-8.378458065505523e-05	-0.0002593170219880314
1.352278983739575	0.0008568656980692916	0.0008554035760667172	0.0009145113804680525	0.0009118154895057111	0.0009480752881489935	0.0009445938214515002	0.0009842415704448247	0.0009798595670767324	0.0010614356897931342	0.0010549494895109733	0.07354921159575024	0.07203527698970344	-8.357569849988533e-05	-0.00026022913858039787	-8.322852818414689e-05	-0.0002591481574644172
1.3604271448801535	0.0008563676316483958	0.0008549044946094833	0.0009139021074454124	0.000911207417709053	0.0009473965750059595	0.0009439179272372602	0.0009834842521779148	0.000979107093422587	0.0010604978249551783	0.001054021815652498	0.0734456367778875	0.07193387661601958	-8.302062639745783e-05	-0.0002600584085774571	-8.267586398264665e-05	-0.00025897845665442953
1.3686244027905345	0.0008558697909505929	0.0008544056404963324	0.0009132931870358613	0.0009105996980370224	0.0009467183083893207	0.0009432424768601305	0.000982727499134393	0.000978355178979479	0.001059560842775356	0.0010530950074678458	0.07334210343588078	0.07183251666952208	-8.24689396833958e-05	-0.0002598868415643607	-8.212656978173749e-05	-0.0002588079219919548
1.3768710533034536	0.000855372177248257	0.0008539070150109066	0.0009126846210903764	0.0009099923323398509	0.0009460404904796516	0.0009425674724924697	0.0009819713138343956	0.000977603826251547	0.0010586247464065266	0.0010521690680812602	0.07323861234405543	0.07173119790873782	-8.192062007240236e-05	-0.0002597144399655582	-8.158062738281707e-05	-0.0002586365558846504
1.3851673940341884	0.0008548747918108106	0.0008534086194338797	0.0009120764114551502	0.000909385322462993	0.0009453631234512299	0.0009418929163003824	0.000981215698789775	0.0009768530377347432	0.0010576895389878076	0.0010512440006035292	0.07313516427657835	0.07162992109204255	-8.137564935070674e-05	-0.00025954120618174037	-8.103801865842752e-05	-0.0002584643607165815
1.3935137243912972	0.0008543776359047828	0.0008529104550430174	0.0009114685599716501	0.000908778670247188	0.0009446862094721032	0.0009412188104437871	0.0009804606565041677	0.000976102815916905	0.001056755223644663	0.0010503198081320735	0.0730317600074535	0.07152868697765767	-8.08340093751761e-05	-0.0002593671425871469	-8.049872555134646e-05	-0.00025829133884536226
1.4019103455874267	0.0008538807107938755	0.0008524125231132412	0.0009108610684766884	0.0009081723775285291	0.0009440097507041605	0.0009405451570764865	0.0009797061894730715	0.0009753531632778295	0.0010558218034889995	0.0010493964937510409	0.07292840031051559	0.07142749632364238	-8.029568207373189e-05	-0.00025919225153034353	-7.996273007515597e-05	-0.0002581174926032104
1.410357560650181	0.0008533840177390195	0.0008519148249166857	0.0009102539388024814	0.0009075664461385204	0.0009433337493031949	0.0009398719583462294	0.0009789523001839143	0.0009746040822893433	0.001054889281619253	0.001048474060531393	0.07282508595942622	0.0713263498878936	-7.976064944565514e-05	-0.0002590165353351104	-7.943001431424956e-05	-0.00025794282429719706
1.4188556744330574	0.0008528875579984378	0.000851417361722762	0.0009096471727767141	0.0009069608779041438	0.0009426582074189697	0.0009391992163947804	0.0009781989911161278	0.0009738555754153726	0.001053957661120483	0.0010475525115309949	0.07272181772766911	0.07122524842813596	-7.922889356105217e-05	-0.0002588399962983601	-7.890056042363092e-05	-0.000257767336208109
1.4274049936264492	0.0008523913328277095	0.0008509201347982188	0.0009090407722226068	0.0009063556746479251	0.0009419831271952924	0.0009385269333579871	0.000977446264741221	0.0009731076451120201	0.0010530269450644675	0.0010466318497947113	0.07261859638854483	0.0711241927019195	-7.87003965613195e-05	-0.0002586626366916922	-7.837435062936493e-05	-0.00025759103059172506
1.4360058267687137	0.0008518953434798253	0.0008504231454072014	0.0009084347389589761	0.0009057508381879923	0.0009413085107700737	0.0009378551113658438	0.0009766941235228503	0.0009723602938276323	0.0010520971365097884	0.0010457120783544903	0.07251542271516487	0.07102318346661608	-7.817514065942832e-05	-0.00025848445876169857	-7.785136722850139e-05	-0.00025741390967834454
1.4446584842573071	0.000851399591205251	0.000849926394811312	0.000907829074800298	0.0009051463703381413	0.0009406343602753979	0.0009371837525425598	0.0009759425699168919	0.000971613524002871	0.0010511682385019269	0.0010447932002294572	0.072412297480449	0.07092222147941177	-7.76531081392029e-05	-0.0002583054647279093	-7.733159258874883e-05	-0.00025723597567170464
1.453363278359986	0.0008509040772519928	0.0008494298842696761	0.0009072237815567773	0.0009045422729079039	0.0009399606778375951	0.0009365128590066309	0.0009751916063715198	0.000970867338070793	0.0010502402540733605	0.0010438752184260087	0.07230922145711914	0.07082130749730524	-7.713428135591727e-05	-0.00025812565678418053	-7.681500914884926e-05	-0.0002570572307499519
1.4621205232260774	0.0008504088028656534	0.0008489336150389989	0.0009066188610344076	0.0009039385477026073	0.0009392874655773015	0.0009358424328709011	0.0009744412353272734	0.000970121738456915	0.0010493131862436512	0.001042958135937901	0.07220619541769473	0.07072044227710031	-7.661864273637159e-05	-0.0002579450370988057	-7.630159941875853e-05	-0.0002568776770657255
1.470930534897817	0.0008499137692894969	0.0008484375883736282	0.0009060143150350379	0.0009033351965234407	0.0009386147256095329	0.000935172476242633	0.0009736914592171349	0.000969376727579291	0.0010483870380195396	0.0010420419557463435	0.0721032201344888	0.07061962657540367	-7.61061747786354e-05	-0.00025776360781387675	-7.579134597935494e-05	-0.0002566973167457409
1.4797936313217521	0.0008494189777645074	0.0008479418055256157	0.0009054101453564345	0.0009027322211675177	0.0009379424600437484	0.0009345029912235738	0.0009729422804665989	0.0009686323078485827	0.0010474618123950386	0.0010411266808200894	0.07200029637960362	0.07051886114861963	-7.559686005220723e-05	-0.00025758137104553436	-7.528423148259189e-05	-0.0002565161518908454
1.48871013236022	0.0008489244295294537	0.0008474462677447761	0.0009048063537923488	0.0009021296234279408	0.0009372706709839218	0.000933833979910024	0.0009721937014937489	0.0009678884816681315	0.0010465375123515292	0.001040212314115527	0.07189742492492451	0.07041814675294492	-7.509068119795903e-05	-0.0002573983288834958	-7.478023865141459e-05	-0.00025633418457535195
1.4976803598028874	0.0008484301258209488	0.0008469509762787548	0.0009042029421325796	0.00090152740509387	0.0009365993605286083	0.0009331654443929071	0.00097144572470933	0.0009671452514340385	0.00104561414085785	0.0010392988585767786	0.0717946065421176	0.07031748414436605	-7.458762092815707e-05	-0.0002572144833911383	-7.42793502798364e-05	-0.0002561514168476775
1.5067046373783677	0.0008479360678735145	0.0008464559323730843	0.0009035999121630419	0.0009009255679505835	0.0009359285307710143	0.000932497386757835	0.0009706983525168259	0.0009664026195352316	0.001044691700870399	0.0010383863171357867	0.07169184200262452	0.07021687407865324	-7.408766202667005e-05	-0.0002570298366064705	-7.378154923316782e-05	-0.00025596785073081496
1.5157832907659001	0.0008474422569196381	0.0008459611372712447	0.0009029972656658247	0.0009003241137795409	0.0009352581837990617	0.000931829809085175	0.0009699515873125257	0.0009656605883535385	0.0010437701953332171	0.0010374746927124077	0.07158913207765734	0.07011631731135734	-7.359078734874708e-05	-0.00025684439054066144	-7.328681844761403e-05	-0.0002557834882209731
1.5249166476071065	0.0008469486941898391	0.0008454665922147301	0.0009023950044192629	0.0008997230443584524	0.000934588321695462	0.0009311627134501229	0.0009692054314856058	0.0009649191602637661	0.001042849627178094	0.0010365639882145086	0.07148647753819601	0.0700158145978059	-7.309697982078867e-05	-0.0002566581471777907	-7.27951409304553e-05	-0.00025559833128810383
1.5341050375178134	0.0008464553809127319	0.0008449722984431078	0.0009017931301980024	0.0008991223614613421	0.0009339189465377843	0.0009304961019227672	0.0009684598874182034	0.0009641783376337699	0.0010419299993246586	0.0010356542065380594	0.07138387915498179	0.06991536669309717	-7.260622244109616e-05	-0.00025647110847720755	-7.230649976023434e-05	-0.0002554123818765408
1.5433487920999491	0.0008459623183150794	0.0008444782571940785	0.0009011916447730562	0.0008985220668586105	0.0009332500603985165	0.0009298299765681579	0.0009677149574854839	0.0009634381228245287	0.0010410113146804689	0.0010347453505672231	0.07128133769851658	0.06981497435209845	-7.211849827916395e-05	-0.00025628327637094994	-7.182087808633997e-05	-0.00025522564190363917
1.5526482449535108	0.0008454695076218671	0.0008439844697035427	0.0009005905499118834	0.0008979221623171038	0.000932581665345146	0.0009291643394463787	0.0009669706440557262	0.000962698518190221	0.001040093576141118	0.0010338374231744572	0.07117885393905497	0.0697146383294399	-7.163379047574886e-05	-0.00025609465276441035	-7.133825912933323e-05	-0.0002550381132608581
1.5620037316886017	0.000844976950056355	0.0008434909372056567	0.0008999898473784426	0.000897322649600175	0.000931913763440219	0.0009284991926126103	0.0009662269494903885	0.0009619595260782968	0.0010391767865903204	0.0010329304272205984	0.07107642864660288	0.0696143593795129	-7.115208224321018e-05	-0.00025590523953689104	-7.085862618084332e-05	-0.00025484979781326134
1.5714155899375468	0.0008444846468401463	0.0008429976609329004	0.0008993895389332651	0.0008967235304677525	0.000931246356741416	0.0009278345381172041	0.0009654838761441903	0.0009612211488295541	0.0010382609489000144	0.0010320243655549668	0.07097406259091331	0.06951413825646384	-7.067335686510717e-05	-0.00025571503854091016	-7.038196260339413e-05	-0.00025466069739937813
1.580884159367074	0.000843992599193245	0.0008425046421161342	0.0008987896263335161	0.0008961248066764029	0.000930579447301617	0.0009271703780057477	0.0009647414263651815	0.0009604833887782114	0.0010373460659304527	0.001031119241015452	0.07087175654148024	0.06941397571419128	-7.019759769638645e-05	-0.00025552405160247926	-6.9908251830543e-05	-0.00025447081383123127
1.5904097816905756	0.0008435008083341238	0.0008420118819846655	0.0008981901113330644	0.0008955264799793981	0.000929913037168975	0.0009265067143191375	0.0009639996024948251	0.0009597462482519857	0.0010364321405303052	0.0010302150564286154	0.07076951126753846	0.06931387250634316	-6.97247881633195e-05	-0.00025533228052104784	-6.943747736668643e-05	-0.0002542801488941704
1.5999928006804371	0.0008430092754797786	0.0008415193817663084	0.0008975909956825425	0.0008949285521267818	0.0009292471283869799	0.0009258435490936451	0.0009632584068680647	0.0009590097295721663	0.001035519175536748	0.00102931181460978	0.07066732753805763	0.06921382938631128	-6.925491176335702e-05	-0.000255139727069309	-6.896962278737928e-05	-0.00025408870434773245
1.6096335621804478	0.0008425180018457987	0.0008410271426874447	0.0008969922811294189	0.00089433102486543	0.000928581722994535	0.0009251808843609853	0.0009625178418134061	0.0009582738350536858	0.0010346071737755676	0.0010284095183631268	0.07056520612173714	0.0691138471072287	-6.878795206521904e-05	-0.00025494639299311617	-6.850467173886987e-05	-0.00025389648192425396
1.6193324141182788	0.0008420269886464241	0.0008405351659730889	0.0008963939694180596	0.0008937338999391229	0.0009279168230260199	0.0009245187221483906	0.0009617779096529908	0.0009575385670052023	0.0010336961380612523	0.0010275081704817924	0.0704631477870056	0.06901392642196642	-6.832389270867989e-05	-0.0002547522800115942	-6.80426079381416e-05	-0.0002537034833294538
1.6290897065180392	0.0008415362370946111	0.0008400434528469492	0.0008957960622897956	0.0008931371790886071	0.0009272524305113686	0.0009238570644786759	0.0009610386127026726	0.0009568039277291706	0.0010327860711970933	0.001026607773747963	0.07036115330201555	0.06891406808312933	-6.786271740487348e-05	-0.0002545573898175002	-6.758341517309335e-05	-0.0002535097102424333
1.6389057915129117	0.0008410457484020903	0.00083955200453149	0.0008951985614829878	0.0008925408640516637	0.000926588547476127	0.0009231959133703117	0.0009602999532720917	0.0009560699195219187	0.001031876975975277	0.0010257083309329713	0.07025922343464017	0.06881427284305176	-6.740440993581454e-05	-0.00025436172407627966	-6.712707730226197e-05	-0.0002533151643155096
1.6487810233578566	0.0008405555237794357	0.0008390608222479932	0.0008946014687330963	0.0008919449565631711	0.000925925175941539	0.0009225352708374908	0.0009595619336647556	0.0009553365446737231	0.0010309688551769906	0.0010248098447973913	0.07015735895246983	0.06871454145379634	-6.694895415443325e-05	-0.00025416528442626096	-6.667357825494713e-05	-0.0002531198471747431
1.6587157584424002	0.0008400655644361216	0.0008385699072166214	0.0008940047857727427	0.0008913494583551732	0.0009252623179246023	0.0009218751388901997	0.0009588245561781096	0.0009546038054688846	0.0010300617115725117	0.0010239123180911353	0.0700555606228081	0.0686148746671487	-6.649633398482513e-05	-0.0002539680724793214	-6.622290203091297e-05	-0.0002529237604186052
1.6687103553034934	0.0008395758715805891	0.0008380792606564829	0.0008934085143317808	0.0008907543711569471	0.0009245999754381491	0.0009212155195342899	0.0009580878231036199	0.0009538717041858078	0.0010291555479213133	0.0010230157535535533	0.06995382921266999	0.06851527323461609	-6.604653342191097e-05	-0.00025377008982049865	-6.577503270061708e-05	-0.000252726905619588
1.6787651746384535	0.0008390864464203042	0.0008375888837856872	0.0008928126561373564	0.0008901596966950637	0.0009239381504909075	0.0009205564147715431	0.0009573517367268421	0.0009531402430970685	0.0010282503669721548	0.0010221201539135226	0.06985216548877739	0.06841573790742078	-6.559953653140216e-05	-0.00025357133800746334	-6.532995440485662e-05	-0.0002525292843227056
1.6888805793179813	0.000838597290161826	0.0008370987778214156	0.0008922172129139817	0.0008895654366934606	0.0009232768450875811	0.0009198978265997488	0.000956616299327507	0.0009524094244695013	0.0010273461714631882	0.001021225521889554	0.06975057021755637	0.06831626943650163	-6.515532744957864e-05	-0.0002533718185701028	-6.488765135476138e-05	-0.00025233089804549413
1.6990569343992543	0.0008381084040108675	0.0008366089439799804	0.0008916221863835985	0.0008889715928735058	0.0009226160612289148	0.0009192397570127694	0.0009558815131795923	0.0009516792505642687	0.001026442964122053	0.0010203318601898835	0.06964904416513307	0.06821686857250651	-6.471389038374686e-05	-0.0002531715330129358	-6.44481078320297e-05	-0.00025213174827989904
1.7092946071391046	0.0008376197891723542	0.0008361193834768839	0.0008910275782656405	0.0008883781669540604	0.0009219558009117624	0.0009185822080006105	0.0009551473805513981	0.0009509497236369374	0.001025540747665972	0.0010194391715125685	0.0695475880973325	0.06811753606579259	-6.42752096115598e-05	-0.0002529704828120316	-6.4011308188415e-05	-0.00025193183649002693
1.7195939670072704	0.0008371314468504947	0.0008356300975268884	0.0008904333902771085	0.0008877851606515517	0.0009212960661291663	0.0009179251815494947	0.000954413903705631	0.0009502208459375599	0.0010246395248018577	0.0010185474585455902	0.06944620277967452	0.0680182726664217	-6.383926948120427e-05	-0.00025276866941653653	-6.357723684592004e-05	-0.000251731164113006
1.7299553856997325	0.0008366433782488362	0.0008351410873440722	0.00088983962413263	0.0008871925756800346	0.000920636858870419	0.0009172686796419284	0.0009536810848994738	0.0009494926197107463	0.0010237392982264046	0.0010176567239669474	0.0693448889773699	0.06791907912415752	-6.340605441131769e-05	-0.00025256609424847976	-6.314587829656798e-05	-0.00025152973255898603
1.7403792371521247	0.0008361555845703333	0.0008346523541418965	0.0008892462815445306	0.000886600413751262	0.0009199781811211422	0.0009166127042567761	0.0009529489263846683	0.0009487650471957441	0.0010228400706261938	0.0010167669704447566	0.06924364745531866	0.06781995618846193	-6.297554889087009e-05	-0.0002523627587024402	-6.271721710241623e-05	-0.0002513275432107498
1.7508658975532332	0.0008356680670174066	0.0008341638991332666	0.0008886533642228983	0.0008860086765747479	0.000919320034863352	0.0009159572573693286	0.0009522174304075924	0.0009480381306265162	0.00102194184467779	0.0010158782006373503	0.0691424789781094	0.06772090460849643	-6.25477374791919e-05	-0.0002521586641464346	-6.229123789542462e-05	-0.0002511245974243792
1.76141574535857	0.0008351808267920073	0.0008336757235305938	0.0008880608738756506	0.0008854173658578361	0.0009186624220755315	0.000915302340951375	0.000951486599209333	0.0009473118722318132	0.0010210446230478406	0.0010149904171933722	0.06904138431001101	0.06762192513311316	-6.212260480555065e-05	-0.0002519538119200859	-6.186792537732355e-05	-0.00025092089652828387
1.7720291613040315	0.0008346938650956824	0.0008331878285458613	0.0008874688122086057	0.000884826483305769	0.0009180053447327072	0.0009146479569712742	0.0009507564350257717	0.0009465862742352579	0.00102014840839318	0.0010141036227518823	0.06894036421497442	0.067523018510857	-6.170013556935916e-05	-0.0002517482033360108	-6.144726431960013e-05	-0.00025071644182383945
1.7827065284196406	0.000834207183129633	0.0008327002153906826	0.000886877180925543	0.0008842360306217497	0.0009173488048065125	0.0009139941073940248	0.0009500269400876563	0.0009458613388554157	0.001019253203360925	0.0010132178199424484	0.06883941945662961	0.06742418548996101	-6.128031454007143e-05	-0.00025154183967979193	-6.102923956335937e-05	-0.0002505112345851934
1.7934482320433673	0.0008337207820947824	0.0008322128852763693	0.000886285981728276	0.000883646009507014	0.0009166928042652656	0.0009133407941813368	0.0009492981166206835	0.0009451370683058787	0.0010183590105885788	0.0010123330113852504	0.06873855079828191	0.06732542681834507	-6.086312655684267e-05	-0.0002513347222090623	-6.061383601912995e-05	-0.0002503052760590152
1.8042546598350382	0.000833234663191836	0.0008317258394139901	0.0008856952163167173	0.0008830564216608943	0.0009160373450740381	0.0009126880192917043	0.0009485699668455743	0.0009444134647953381	0.0010174658327041304	0.0010114491996911772	0.06863775900290968	0.06722674324361165	-6.0448556528695796e-05	-0.00025112685215425423	-6.020103866692661e-05	-0.0002500985674645795
1.8151262017903238	0.0008327488276213456	0.000831239079014436	0.0008851048863889455	0.0008824672687808881	0.0009153824291947276	0.0009120357846804747	0.0009478424929781537	0.0009436905305276658	0.0010165736723261546	0.0010105663874619261	0.06853704483316247	0.06712813551304549	-6.003658943427165e-05	-0.00025091823071840547	-5.979083255609058e-05	-0.0002498911099943213
1.8260632502548164	0.0008322632765837719	0.0008307526052884817	0.0008845149936412735	0.0008818785525627244	0.0009147280585861282	0.0009113840922999206	0.0009471156972294287	0.00094296826770199	0.0010156825320639146	0.0010096845772901025	0.0684364090513584	0.06702960437361026	-5.962721032153062e-05	-0.0002507088590760487	-5.938320280492876e-05	-0.00024968290481200417
1.8370661999381863	0.000831778011279551	0.0008302664194468525	0.0008839255397683182	0.0008812902747004339	0.0009140742352040089	0.0009107329440993163	0.0009463895818056707	0.0009422466785127771	0.0010147924145174649	0.001008803771759323	0.06833585241948248	0.06693115057194618	-5.922040430809267e-05	-0.0002504987383751267	-5.8978134601032906e-05	-0.0002494739530549128
1.848135447928429	0.0008312930329091512	0.0008297805227002808	0.0008833365264630627	0.0008807024368864109	0.000913420961001174	0.0009100823420250001	0.0009456641489084867	0.0009415257651499037	0.0010139033222777466	0.0010079239734443086	0.06823537569918314	0.06683277485436813	-5.881615658085565e-05	-0.0002502878697360489	-5.8575613200995136e-05	-0.000249264255833187
1.8592713937061955	0.0008308083426731421	0.000829294916259574	0.0008827479554169292	0.0008801150408114843	0.0009127682379275459	0.0009094322880204538	0.0009449394007349054	0.0009408055297987405	0.001013015257926696	0.0010070451849109898	0.06813497965177104	0.06673447796686462	-5.8414452395537386e-05	-0.0002500762542498036	-5.817562392990139e-05	-0.0002490538142279064
1.8704744391592067	0.0008303239417722588	0.00082880960133568	0.0008821598283198469	0.0008795280881649895	0.0009121160679302363	0.0009087827840263747	0.0009442153394774569	0.0009400859746402321	0.0010121282240373461	0.0010061674087166093	0.06803466503821778	0.06663626065509305	-5.801527707738341e-05	-0.0002498638929820107	-5.7778152181803266e-05	-0.00024884262929361634
1.8817449885967616	0.000829839831407456	0.0008283245791397427	0.0008815721468603124	0.0008789415806348256	0.0009114644529536074	0.0009081338319807421	0.0009434919673242425	0.0009393671018509689	0.0010112422231739193	0.0010052906474098153	0.06793443261915312	0.06653812366438153	-5.7618616020251034e-05	-0.00024965078696909115	-5.738318341936416e-05	-0.00024863070205738413
1.8930834487643238	0.0008293560127799844	0.0008278398508831718	0.000880984912725469	0.0008783555199075317	0.0009108133949393627	0.0009074854338188938	0.0009427692864590268	0.0009386489136032715	0.001010357257891945	0.0010044149035307675	0.06783428315486195	0.0664400677397237	-5.722445468669263e-05	-0.00024943693721915516	-5.699070317353311e-05	-0.0002484180335179109
1.9044902288582053	0.0008288724870914441	0.0008273554177777027	0.0008803981276011659	0.0008777699076683509	0.0009101628958266039	0.0009068375914735979	0.0009420472990613086	0.0009379314120652685	0.001009473330738348	0.001003540179611237	0.06773421740528476	0.06634209362577934	-5.683277860826785e-05	-0.000249222344714084	-5.660069704366971e-05	-0.0002482046246465863
1.9159657405403292	0.0008283892555438529	0.0008268712810354619	0.0008798117931720288	0.0008771847456012994	0.0009095129575519113	0.0009061903068751238	0.0009413260073064035	0.0009372145994009743	0.0010085904442515598	0.0010026664781747068	0.06763423613001542	0.0662442020668703	-5.644357338479428e-05	-0.00024900701040680984	-5.6213150697342895e-05	-0.0002479904763870999
1.9275103979530908	0.0008279063193397079	0.0008263874418690287	0.0008792259111215298	0.0008766000353892341	0.0009088635820494144	0.0009055435819513152	0.0009406054133655237	0.0009364984777703703	0.0010077086009616174	0.001001793801736475	0.0675343400882981	0.06614639380698129	-5.6056824684569406e-05	-0.0002487909352224815	-5.582804987009499e-05	-0.00024777558965491386
1.9391246177343011	0.0008274236796820496	0.0008259039014914992	0.0008786404831320538	0.000876015778713921	0.0009082147712508657	0.0009048974186276646	0.0009398855194058571	0.0009357830493294829	0.0010068278033902684	0.0010009221528037523	0.06743453003902566	0.0660486695897562	-5.5672518244044567e-05	-0.0002485741200581315	-5.5445380365413965e-05	-0.00024755996533820657
1.9508088190322228	0.000826941337774526	0.0008254206611165494	0.0008780555108849667	0.0008754319772561007	0.0009075665270857141	0.0009042518188273816	0.0009391663275906493	0.0009350683162304629	0.0010059480540510733	0.0010000515338757685	0.06733480674074166	0.06595103015849899	-5.529063986780408e-05	-0.00024835656578292564	-5.506512805453223e-05	-0.00024734360429667923
1.9625634235206988	0.0008264592948214568	0.0008249377219585007	0.0008774709960606866	0.0008748486326955626	0.0009069188514811771	0.0009036067844714722	0.0009384478400792836	0.0009343542806216687	0.0010050693554495107	0.000999181947443873	0.06723517095163455	0.06585347625616983	-5.491117542844731e-05	-0.0002481382732379689	-5.468727887630864e-05	-0.000247126507362333
1.9743888554143678	0.0008259775520278946	0.0008244550852323795	0.0008768869403387478	0.0008742657467112058	0.0009062717463623143	0.0009029623174788048	0.0009377300590273587	0.0009336409446477408	0.0010041917100830774	0.0009983133959916347	0.06713562342953887	0.06575600862538616	-5.4534110866477636e-05	-0.0002479192432368327	-5.431181883731179e-05	-0.00024690867534019056
1.9862855414839768	0.0008254961105996886	0.0008239727521539813	0.0008763033453978712	0.0008736833209811101	0.0009056252136520984	0.0009023184197661853	0.00093701298658677	0.0009329283104496817	0.0010033151204413928	0.0009974458819949435	0.06703616493193275	0.06565862800841808	-5.415943218983754e-05	-0.0002476994765638618	-5.393873401109833e-05	-0.0002466901090056317
1.9982539110717792	0.0008250149717435538	0.0008234907239399406	0.0008757202129160363	0.000873101357182609	0.0009049792552714962	0.0009016750932484357	0.000936296624905796	0.0009322163801649446	0.0010024395890063109	0.000996579407922122	0.06693679621593825	0.06556133514719116	-5.378712547408904e-05	-0.0002474789739757288	-5.356801053853916e-05	-0.0002464708091067802
2.010294396107033	0.0008245341366671264	0.0008230090018077847	0.0008751375445705438	0.0008725198569923503	0.0009043338731395318	0.0009010323398384582	0.0009355809761291698	0.000931505155927503	0.0010015651182520113	0.0009957139762340145	0.06683751803831856	0.06546413078328339	-5.3417176862205484e-05	-0.0002472577362011841	-5.319963462766669e-05	-0.00024625077636408754
2.0224074311215867	0.0008240536065790342	0.0008225275869760045	0.000874555342038089	0.0008719388220863708	0.0009036890691733698	0.000900390161447316	0.0009348660423981675	0.0009307946398679368	0.0010006917106451143	0.000994849589384101	0.0667383311554785	0.06536701565792243	-5.304957256431486e-05	-0.0002470357639401677	-5.2833592553230835e-05	-0.0002460300114690561
2.0345934532655616	0.0008235733826889574	0.0008220464806641143	0.0008739736069948292	0.0008713582541401611	0.0009030448452883816	0.0008997485599843023	0.0009341518258506858	0.0009300848341135123	0.0009998193686447817	0.0009939862498185945	0.06663923632346201	0.065269990511989	-5.268429885763731e-05	-0.00024681305786489194	-5.2469870656775275e-05	-0.0002458085150854328
2.0468529023231294	0.0008230934662076929	0.0008215656840927185	0.0008733923411164521	0.0008707781548287371	0.0009024012033982245	0.0008991075373570173	0.0009334383286213253	0.0009293757407882619	0.00099894809470282	0.000993123959976547	0.0665402342979537	0.06517305608601175	-5.232134208631861e-05	-0.00024658961861911965	-5.2108455346505655e-05	-0.00024558628784929204
2.059186220728381	0.000822613858347216	0.0008210851984835701	0.0008728115460782428	0.0008701985258267041	0.0009017581454149109	0.0008984670954714352	0.0009327255528414662	0.0009286673620130622	0.0009980778912637867	0.0009922627222899486	0.06644132583427478	0.06507621312016873	-5.196068866109016e-05	-0.00024636544681755357	-5.1749333096852423e-05	-0.0002453633303674818
2.0715938535812968	0.0008221345603207512	0.0008206050250596429	0.000872231223555161	0.0008696193688083346	0.0009011156732488903	0.0008978272362319896	0.0009320135006393614	0.0009279596999057238	0.0009972087607651	0.00099140253918384	0.0663425116873851	0.06497946235428591	-5.160232505934531e-05	-0.00024614054304705757	-5.139249044858879e-05	-0.00024513964321909443
2.084076248663807	0.0008216555733428268	0.0008201251650451855	0.0008716513752218985	0.0008690406854476254	0.000900473788809113	0.0008971879615416332	0.000931302174140205	0.0009272527565810612	0.0009963407056371354	0.0009905434130764064	0.06624379261188207	0.06488280452783866	-5.1246237825063046e-05	-0.00024591490786657344	-5.1037914008678076e-05	-0.00024491522695527235
2.0966338564559543	0.000821176898629345	0.0008196456196657917	0.0008710720027529563	0.0008684624774183758	0.0008998324940031119	0.0008965492733019235	0.0009305915754662222	0.0009265465341509807	0.0009954737283033388	0.0009896853463790872	0.06614516936199921	0.0647862403799466	-5.089241356810714e-05	-0.0002456885418050392	-5.06855904497186e-05	-0.0002446900820975151
2.109267130152151	0.0008206985373976459	0.0008191663901484629	0.0008704931078227143	0.0008678847463942543	0.0008991917907370773	0.000895911173413092	0.0009298817067367513	0.0009258410347245624	0.00099460783118033	0.0009888283414966814	0.06604664269160591	0.064689770649378	-5.0540838964670265e-05	-0.0002454614453641091	-5.0335506510373884e-05	-0.00024446420914039924
2.1219765256775314	0.0008202204908665671	0.0008186874777216697	0.0008699146921054944	0.0008673074940488638	0.0008985516809159245	0.0008952736637741156	0.0009291725700683203	0.0009251362604081367	0.0009937430166780071	0.0009879724008274467	0.06594821335420828	0.06459339607454773	-5.019150075686457e-05	-0.0002452336190166826	-4.998764899473429e-05	-0.00024423760854935805
2.1347625017044103	0.0008197427602565118	0.0008182088836154189	0.000869336757275636	0.0008667307220558164	0.0008979121664433761	0.0008946367462827974	0.0009284641675747346	0.0009244322133053706	0.0009928792871996546	0.000987117526763209	0.06584988210294761	0.0644971173935154	-4.984438575236089e-05	-0.00024500506320646043	-4.9642004772310067e-05	-0.00024401028076115328
2.147625519668832	0.0008192653467895113	0.0008177306090613139	0.0008687593050075625	0.0008661544320887991	0.0008972732492220325	0.0008940004228358349	0.0009277565013671565	0.0009237288955173468	0.0009920166451420495	0.0009862637216894652	0.06575164969060059	0.06440093534398697	-4.9499480824534425e-05	-0.000244775778348999	-4.9298560777892575e-05	-0.00024378222618454126
2.160566043787228	0.000818788251689289	0.0008172526552926224	0.0008681823369758516	0.0008655786258216443	0.0008966349311534475	0.0008933646953288982	0.0009270495735541893	0.0009230263091426466	0.000991155092895567	0.0009854109879854885	0.06565351686958008	0.06430485066331454	-4.915677291218029e-05	-0.00024454576483121104	-4.8957304011346126e-05	-0.0002435534451994681
2.1735845410731627	0.000818311476181324	0.0008167750235443359	0.0008676058548553045	0.0008650033049283975	0.0008959972141382031	0.0008927295656567029	0.0009263433862419569	0.0009223244562774305	0.0009902946328442877	0.0009845593280244332	0.06555548439193291	0.06420886408849574	-4.881624901906245e-05	-0.0002443150230103386	-4.86182215373096e-05	-0.0002433239381568475
2.1866814813541975	0.0008178350214929189	0.0008162977150532406	0.0008670298603210192	0.0008644284710833929	0.0008953601000759886	0.0008920950357130877	0.0009256379415341942	0.0009216233390155266	0.0009894352673661083	0.0009837087441734442	0.06545755300934336	0.06411297635617436	-4.847789621416354e-05	-0.00024408355321550723	-4.828130048524504e-05	-0.00024309370537922703
2.199857337288837	0.0008173588888532584	0.0008158207310579727	0.0008664543550484544	0.0008638541259613148	0.0008947235908656689	0.000891461107391085	0.0009249332415323201	0.0009209229594485035	0.000988576998832843	0.000982859238793756	0.06535972347312968	0.06401718820263975	-4.814170163140036e-05	-0.0002438513557474764	-4.794652804918781e-05	-0.00024286274716089906
2.213112584383593	0.0008168830794934765	0.0008153440727990886	0.000865879340713503	0.0008632802712372716	0.0008940876884053636	0.0008908277825829981	0.0009242292883355268	0.000920223319665759	0.0009877198296103329	0.0009820108142408026	0.06526199653424704	0.06392150036382822	-4.780765246915897e-05	-0.000243618430877085	-4.761389148741357e-05	-0.00024263106376662402
2.2264477010101436	0.0008164075946467217	0.0008148677415191277	0.0008653048189925626	0.0008627069085868671	0.0008934523945925248	0.0008901950631804779	0.0009235260840408635	0.0009195244217546023	0.0009868637620585575	0.0009811634728643247	0.06516437294328792	0.06382591357532169	-4.747573599039878e-05	-0.00024338477884675025	-4.728337812243133e-05	-0.0002423986554328239
2.2398631684225956	0.0008159324355482195	0.000814391738462675	0.000864730791562604	0.0008621340396862659	0.0008928177113240068	0.0008895629510745937	0.0009228236307433158	0.0009188262678003343	0.0009860087985317364	0.000980317217008473	0.06506685345047969	0.06373042857235019	-4.714593952245133e-05	-0.00024315039987007903	-4.695497534079607e-05	-0.00024216552236722144
2.2533594707748548	0.000815457603435336	0.0008139160648764263	0.0008641572601012415	0.0008615616662122673	0.0008921836404961473	0.000888931448155913	0.0009221219305358923	0.0009181288598863333	0.0009851549413784425	0.0009794720490119164	0.06496943880568848	0.06363504608979083	-4.6818250456687194e-05	-0.00024291529413136836	-4.662867059278264e-05	-0.00024193166474825722
2.2669370951380965	0.0008149830995476444	0.0008134407220092519	0.0008635842262868039	0.0008609897898423722	0.0008915501840048389	0.0008883005563145737	0.0009214209855097079	0.000917432200094136	0.000984302192941707	0.0009786279712079475	0.06487212975841869	0.06353976686216979	-4.649265624841886e-05	-0.0002426794617858552	-4.630445139230249e-05	-0.00024169708272567259
2.2805965315183476	0.0008145089251269887	0.0008129657111122618	0.0008630116917984046	0.0008604184122548568	0.0008909173437456093	0.0008876702774403619	0.0009207207977540676	0.0009167362905035222	0.0009834505555591302	0.0009777849859245926	0.06477492705781378	0.06344459162366071	-4.6169144416692565e-05	-0.00024244290295954984	-4.598230531672326e-05	-0.00024146177642001
2.294338272874165	0.0008140350814175474	0.0008124910334388691	0.0008624396583160124	0.00085984753512884	0.0008902851216136935	0.0008870406134227867	0.0009200213693565499	0.0009160411331925982	0.0009826000315629896	0.000976943095484715	0.06467783145265571	0.06334952110808804	-4.584770254417725e-05	-0.0002422056177497911	-4.5662220006646714e-05	-0.00024122574592297386
2.308162815134429	0.0008135615696658972	0.0008120166902448537	0.000861868127520521	0.0008592771601443533	0.0008896535195041117	0.0008864115661511558	0.0009193227024030914	0.0009153467302378785	0.0009817506232803466	0.000976102302206125	0.06458084369136799	0.0632545560489267	-4.5528318276762125e-05	-0.00024196760622374747	-4.534418316570754e-05	-0.000240988991297042
2.3220706572162446	0.0008130883911210815	0.0008115426827884292	0.0008612971010938214	0.0008587072889824147	0.0008890225393117477	0.0008857831375146518	0.0009186247989780732	0.0009146530837143737	0.0009809023330331612	0.0009752626084016873	0.06448396452201659	0.0631596971793038	-4.521097932364687e-05	-0.0002417288684201102	-4.502818256044844e-05	-0.00024075151257577088
2.336062301042938	0.000812615547034669	0.0008110690123303033	0.0008607265807188705	0.0008581379233250959	0.0008883921829314203	0.0008851553294024079	0.0009179276611644014	0.0009139601956956697	0.0009800551631383952	0.0009744240163794269	0.06438719469230914	0.06306494523199785	-4.4895673456953056e-05	-0.00024148940434812194	-4.471420602004256e-05	-0.00024051330976332386
2.3501382515621807	0.0008121430386608234	0.0008105956801337459	0.0008601565680797638	0.000857569064855593	0.0008877624522579646	0.0008845281437035843	0.0009172312910435953	0.0009132680682540157	0.000979209115908126	0.00097358652844264	0.06429053494959792	0.06297030093944425	-4.45823885116825e-05	-0.00024124921398793742	-4.4402241436255346e-05	-0.00024027438283527602
2.3642990167642037	0.0008116708672563625	0.000810122687464649	0.0008595870648618025	0.0008570007152582977	0.0008871333491863038	0.0008839015823074424	0.0009165356906958688	0.0009125767034604018	0.0009783641936496519	0.0009727501468899978	0.06419398604088172	0.0628757650337291	-4.42711123852281e-05	-0.00024100829728943007	-4.409227676292066e-05	-0.00024003473173683787
2.378545107700138	0.0008111990340808309	0.0008096500355915984	0.0008590180727515729	0.0008564328762188712	0.0008865048756115338	0.0008832756471034277	0.0009158408622002218	0.0009118861033846556	0.0009775203986656109	0.0009719148740156625	0.06409754871280443	0.06278133824659962	-4.396183303751258e-05	-0.00024076665417366305	-4.3784300016135036e-05	-0.0002397943563846039
2.392877038500453	0.0008107275403965547	0.0008091777257859295	0.000858449593437006	0.0008558655494243085	0.0008858770334289899	0.0008826503399812371	0.0009151468076345168	0.0009111962700955133	0.0009766777332540792	0.0009710807121093868	0.0640012237116604	0.06268702130945875	-4.3654538490645045e-05	-0.0002405242845321398	-4.34782992738518e-05	-0.0002395532566659142
2.4072953263935135	0.0008102563874687151	0.0008087057593217987	0.0008578816286074594	0.0008552987365630155	0.0008852498245343342	0.000882025662830904	0.0009144535290755722	0.0009105072056607141	0.0009758361997086926	0.0009702476634566314	0.06390501178339252	0.06259281495337031	-4.334921682865381e-05	-0.00024028118822638778	-4.317426267562083e-05	-0.0002393114324380219
2.4218004917242455	0.0008097855765654078	0.000808234137476245	0.0008573141799537808	0.0008547324393248774	0.0008846232508236247	0.00088140161754287	0.0009137610285992426	0.0009098189121470805	0.0009749958003187507	0.0009694157303386683	0.06380891367359741	0.06249871990905861	-4.3045856197451715e-05	-0.0002400373650889298	-4.287217842261978e-05	-0.00023906888352942524
2.436393057972914	0.0008093151089577093	0.0008077628615292545	0.0008567472491683844	0.0008541666594013293	0.0008839973141933973	0.0008807782060080634	0.0009130693082805067	0.000909131391620604	0.0009741565373693304	0.0009685849150326926	0.06371293012752337	0.06240473690691151	-4.2744444804530823e-05	-0.00023979281492222948	-4.2572034777293294e-05	-0.00023882560973892408
2.4510735517740176	0.0008088449859197407	0.0008072919327638244	0.0008561808379453186	0.0008536013984854269	0.0008833720165407403	0.0008801554301179756	0.000912378370193552	0.0009084446461465311	0.0009733184131413946	0.0009677552198119307	0.06361706189007581	0.0623108666769835	-4.244497091869873e-05	-0.00023954753749902413	-4.2273820063078865e-05	-0.00023858161083537
2.46584250293529	0.000808375208728736	0.0008068213524660315	0.0008556149479803417	0.0008530366582719228	0.0008827473597633762	0.0008795332917647414	0.0009116882164118646	0.0009077586777894503	0.0009724814299119095	0.0009669266469457549	0.06352130970581839	0.062217109948993904	-4.2147422870016105e-05	-0.00023930153256224163	-4.197752266439994e-05	-0.00023833688655822138
2.4807004444568266	0.0008079057786651013	0.0008063511219250917	0.000855049580970989	0.0008524724404573305	0.0008821233457597341	0.0008789117928412112	0.0009109988490083087	0.000907073488613373	0.0009716455899539484	0.000966099198699785	0.06342567431897309	0.062123467452332805	-4.1851789049536514e-05	-0.00023905479982530564	-4.1683131026339776e-05	-0.00023809143661732146
2.4956479125503126	0.0008074366970124862	0.0008058812424334291	0.000854484738616649	0.0008519087467400028	0.0008814999764290321	0.0008782909352410342	0.0009103102700552211	0.0009063890806818249	0.0009708108955368116	0.0009652728773360079	0.06333015647342617	0.06202993991606068	-4.1558057909091284e-05	-0.00023880733897171935	-4.1390633654506126e-05	-0.00023784526069300926
2.510685446658382	0.0008069679650578403	0.0008054117152867357	0.0008539204226186292	0.0008513455788201958	0.0008808772536713507	0.0008776707208587285	0.0009096224816244882	0.0009057054560579262	0.0009699773489261292	0.0009644476851128793	0.0632347569127277	0.06193652806891375	-4.12662179610189e-05	-0.00023855914965431602	-4.110001911471553e-05	-0.00023759835843517596
2.5258135894740787	0.0008064995840914901	0.0008049425417840453	0.0008533566346802389	0.0008507829384001517	0.0008802551793877196	0.0008770511515897704	0.000908935485787646	0.0009050226168044861	0.0009691449523839868	0.0009636236242854454	0.06313947638009491	0.06184323263930261	-4.097625777805744e-05	-0.00023831023149667452	-4.081127603286147e-05	-0.00023735072946426405
2.54103288696045	0.0008060315554071905	0.0008044737232277857	0.0008527933765068468	0.0008502208271841574	0.0008796337554801833	0.0008764322293306584	0.0009082492846159508	0.0009043405649840775	0.0009683137081690226	0.0009628006971054404	0.06304431561841461	0.0617500543553174	-4.068816599322664e-05	-0.00023806058409256425	-4.052439309481376e-05	-0.0002371023733710731
2.556343888370238	0.0008055638803022013	0.0008040052609238559	0.0008522306498059663	0.0008496592468786283	0.0008790129838518912	0.000875813955979004	0.0009075638801804812	0.0009036593026591353	0.0009674836185365538	0.000961978905821411	0.06294927537024668	0.06165699394472941	-4.040193129931785e-05	-0.0002378102070047794	-4.023935904600914e-05	-0.00023685328971598252
2.571747146265715	0.0008050965600773437	0.0008035371561816817	0.0008516684562873187	0.0008490981991921716	0.0008783928664071696	0.0008751963334335997	0.0009068792745522154	0.000902978831892034	0.0009666546857386803	0.000961158252678818	0.0628543563778264	0.06156405213499479	-4.0117542448966925e-05	-0.00023755909976652667	-3.99561626912813e-05	-0.0002366034780292292
2.5872432165386163	0.0008046295960370732	0.0008030694103142893	0.0008511067976629123	0.0008485376858356665	0.000877773405051603	0.000874579363594508	0.0009061954698021261	0.0009022991547451826	0.0009658269120244056	0.0009603387399201568	0.06275955938306786	0.061471229653255535	-3.983498825428297e-05	-0.00023730726188037066	-3.9674792894888594e-05	-0.00023635293781176792
2.602832658430207	0.0008041629894895382	0.0008026020246383597	0.0008505456756471106	0.0008479777085223261	0.0008771546016921137	0.0008739630483631257	0.0009055124680012621	0.0009016202732811019	0.000965000299639745	0.000959520369785059	0.06266488512756521	0.06137852722634522	-3.9554257586803254e-05	-0.00023705469281926073	-3.939523858002489e-05	-0.0002361016685339945
2.6185160345514573	0.0008036967417466486	0.0008021350004743056	0.0008499850919567055	0.0008474182689677818	0.0008765364582370362	0.0008733473896422787	0.0009048302712208393	0.0009009421895625229	0.0009641748508278416	0.0009587031445104164	0.06257033435259843	0.06128594558078926	-3.927533937706992e-05	-0.00023680139202514328	-3.911748872856974e-05	-0.00023584966963519083
2.6342939109033563	0.0008032308541241417	0.0008016683391463283	0.000849425048310993	0.0008468593688901477	0.0008759189765962046	0.0008727323893362896	0.0009041488815323303	0.0009002649056524667	0.000963350567829082	0.0009578870663304865	0.06247590779913517	0.061193485442809864	-3.89982226145745e-05	-0.00023654735890982215	-3.884153238125493e-05	-0.0002355969405257452
2.6501668568973313	0.000802765327941644	0.000801202041982485	0.0008488655464318414	0.0008463010100100947	0.0008753021586810228	0.0008721180493510606	0.0009034683010075481	0.0008995884236143335	0.000962527452881207	0.0009570721374770045	0.06238160620783421	0.06110114753832896	-3.872289634761911e-05	-0.00023629259285540272	-3.856735863722732e-05	-0.00023534348058598664
2.666135445375801	0.0008023001645227378	0.0008007361103147525	0.0008483065880437652	0.0008457431940509214	0.0008746860064045489	0.0008715043715941483	0.0009027885317187365	0.0008989127455119892	0.0009617055082194275	0.0009562583601792981	0.062287430319049784	0.061008932592972014	-3.844934968270236e-05	-0.00023603709321168287	-3.829495665361171e-05	-0.0002350892891642975
2.6822002526328483	0.0008018353651950336	0.0008002705454791005	0.0008477481748740068	0.0008451859227386374	0.0008740705216815798	0.0008708913579748547	0.0009021095757386657	0.0008982378734098627	0.0009608847360765461	0.0009554457366644076	0.062193380872833666	0.0609168413320702	-3.8177571784727554e-05	-0.0002357808592988453	-3.8024315645503876e-05	-0.00023483436557880655
2.6983618584350144	0.0008013709312902242	0.0007998053488155464	0.0008471903086525968	0.0008446291978020221	0.0008734557064287205	0.0008702790104042941	0.0009014314351407104	0.0008975638093730211	0.0009600651386830639	0.0009546342691571889	0.062099458608940956	0.060824874480665474	-3.790755187682224e-05	-0.00023552389040740196	-3.775542488612671e-05	-0.0002345787091191931
2.71462084604223	0.0008009068641441563	0.0007993405216682244	0.0008466329911124338	0.000844073020972704	0.0008728415625644703	0.0008696673307954755	0.0009007541119989431	0.0008968905554672638	0.0009592467182672965	0.000953823959880431	0.06200566426683169	0.06073303276351443	-3.7639279239744944e-05	-0.00023526618579586267	-3.7488273705935105e-05	-0.00023432231904260692
2.730977802228858	0.0008004431650968978	0.0007988760653854551	0.0008460762239893594	0.0008435173939852383	0.000872228092009303	0.000869056321063389	0.0009000776083882285	0.0008962181137592158	0.000958429477055497	0.0009530148110549758	0.061911998585678585	0.06064131690509095	-3.737274321180539e-05	-0.00023500774469178976	-3.722285149267146e-05	-0.0002340651945753336
2.747433317304874	0.0007999798354928	0.0007984119813198064	0.0008455200090222299	0.0008429623185771742	0.000871615296685749	0.0008684459831250808	0.0008994019263843065	0.0008955464863164101	0.0009576134172719668	0.0009522068248998257	0.0618184623043658	0.0605497276295908	-3.710793318897204e-05	-0.00023474856629301932	-3.695914769151834e-05	-0.00023380733491473737
2.763987985137163	0.0007995168766805628	0.000797948270828159	0.0008449643479529869	0.0008424077964891285	0.0008710031785184671	0.0008678363188997295	0.0008987270680638834	0.0008948756752073787	0.0009567985411391704	0.0009514000036322605	0.061725056161499016	0.06045826566093773	-3.684483862419208e-05	-0.00023448864976552408	-3.669715180429356e-05	-0.0002335487392258473
2.780642403170963	0.0007990542900133058	0.0007974849352717764	0.0008444092425267392	0.0008418538294648657	0.0008703917394343399	0.0008672273303087379	0.0008980530355047261	0.000894205682501745	0.0009559848508778587	0.000950594349467956	0.061631780895404116	0.06036693172278348	-3.658344902748509e-05	-0.00023422799424480112	-3.643685338966182e-05	-0.00023328940664371633
2.797397172451417	0.0007985920768486254	0.0007970219760163636	0.0008438546944918268	0.0008413004192513613	0.0008697809813625375	0.0008666190192757979	0.0008973798307857454	0.0008935365102703067	0.0009551723487071782	0.0009497898646210916	0.061538637244136975	0.060275726538516566	-3.6323753965672445e-05	-0.00023396659883559434	-3.6178242062777366e-05	-0.00023302933627261657
2.8142528976452668	0.0007981302385486693	0.0007965593944321399	0.0008433007055999028	0.0008407475675988856	0.0008691709062346136	0.0008660113877269861	0.0008967074559870919	0.0008928681605851331	0.0009543610368447939	0.0009489865513044742	0.06144562594548365	0.06018465083126448	-3.60657430619124e-05	-0.0002337044626102569	-3.5921307494843346e-05	-0.00023276852718451257
2.831210187062679	0.0007976687764801982	0.0007960971918939012	0.0008427472776060052	0.0008401952762610734	0.0008685615159845784	0.000865404437590837	0.0008960359131902468	0.0008922006355196512	0.0009535509175070062	0.0009481844117296505	0.06135274773696953	0.060093705323898405	-3.580940599589785e-05	-0.0002334415846113047	-3.5666039413351225e-05	-0.00023250697842178147
2.848269652679189	0.0007972076920146513	0.0007956353697810855	0.0008421944122686301	0.000839643546994998	0.0008679528125489824	0.0008647981707984241	0.000895365204478109	0.0008915339371487366	0.0009527419929088664	0.0009473834481070232	0.06126000335586008	0.06000289073903897	-3.5554732503346315e-05	-0.00023317796384952905	-3.541242760158117e-05	-0.0002322446889954921
2.865431910157798	0.0007967469865282124	0.0007951739294778391	0.0008416421113498067	0.0008390923815612445	0.0008673447978669971	0.0008641925892834421	0.0008946953319350876	0.0008908680675488018	0.0009519342652642961	0.000946583662645966	0.06116739353916819	0.05991220779906005	-3.530171237584728e-05	-0.00023291359930424638	-3.5160461898359197e-05	-0.00023198165788501646
2.882697578871184	0.00079628666140188	0.000794712872373085	0.0008410903766151743	0.0008385417817239888	0.0008667374738804991	0.0008635876949822901	0.0008940262976471973	0.0008902030287978926	0.0009511277367862076	0.0009457850575549459	0.06107491902365981	0.059821657226094734	-3.505033546065059e-05	-0.0002326484899233261	-3.491013219791145e-05	-0.00023171788403855698
2.900067281924058	0.0007958267180215277	0.0007942521998605854	0.0008405392098340541	0.0008379917492510668	0.0008661308425341498	0.000862983489834151	0.000893358103702144	0.0008895388229757736	0.0009503224096866196	0.0009449876350416346	0.0609825805458572	0.05973123974204088	-3.4800591660517216e-05	-0.0002323826346237179	-3.466142844972195e-05	-0.00023145336637350744
2.9175416461756507	0.0007953671577779728	0.0007937919133390089	0.0008399886127795245	0.0008374422859140519	0.000865524905775477	0.0008623799757810728	0.0008926907521894187	0.0008888754521640196	0.0009495182861767774	0.0009441913973130271	0.06089037884204522	0.05964095606856337	-3.455247093334807e-05	-0.00023211603229011946	-3.441434065813362e-05	-0.0002311881037752872
2.9351213022623317	0.000794907982067045	0.0007933320142119994	0.0008394385872284991	0.0008368933934883303	0.0008649196655549616	0.0008617771547680545	0.0008920242452003945	0.0008882129184461126	0.0009487153684672756	0.0009433963465755642	0.06079831464827976	0.059550806927105	-3.430596329209376e-05	-0.00023184868177592022	-3.4168858882271946e-05	-0.00023092209509800732
2.952806884620376	0.000794449192289649	0.0007928725038882386	0.0008388891349617994	0.0008363450737531753	0.0008643151238261152	0.0008611750287431234	0.0008913585848284108	0.0008875512239075267	0.0009479136587681723	0.0009426024850352446	0.06070638870038713	0.059460793038885865	-3.4061058804536054e-05	-0.00023158058190303477	-3.3924973235861106e-05	-0.00023065533916466485
2.970599031508854	0.0007939907898518322	0.0007924133837815132	0.0008383402577642294	0.0008357973284918208	0.0008637112825455653	0.0008605735996574198	0.0008906937731688714	0.0008868903706358237	0.000947113159289113	0.0009418098148977459	0.060614601733977126	0.0593709151249146	-3.3817747592965186e-05	-0.00023131173146118122	-3.368267388682497e-05	-0.00023038783476608815
2.9884983850326714	0.0007935327761648528	0.000791954655310784	0.0008377919574246547	0.0008352501594915405	0.0008631081436731385	0.0008599728694652807	0.0008900298123193363	0.000886230360720745	0.0009463138722394509	0.0009410183383685452	0.06052295448444322	0.059281173905990046	-3.357601983403416e-05	-0.0002310421292084086	-3.344195105718997e-05	-0.00023011958066138094
3.006505591165733	0.0007930751526452442	0.000791496319900249	0.0008372442357360753	0.0008347035685437202	0.000862505709171943	0.000859372840124321	0.0008893667043796143	0.0008855711962543035	0.0009455157998283665	0.0009402280576530355	0.060431447686971985	0.05919157010270947	-3.333586575856792e-05	-0.00023077177387115233	-3.3202795022915094e-05	-0.00022985057557844968
3.0246212997742656	0.0007926179207148814	0.0007910383789794101	0.0008366970944957009	0.0008341575574439338	0.0008619039810084514	0.0008587735135955157	0.0008887044514518554	0.0008849128793308758	0.0009447189442649883	0.0009394389749566453	0.060340082076549235	0.05910210443547503	-3.3097275651264996e-05	-0.00023050066414340153	-3.2965196113614315e-05	-0.00022958081821330967
3.0428461646402667	0.0007921610818010488	0.0007905808339831416	0.000836150535505029	0.000833612127992019	0.0008613029611525857	0.000858174891843284	0.0008880430556406453	0.0008842554120472941	0.0009439233077585147	0.0009386510924849586	0.06024885838796415	0.05901277762449776	-3.2860239850475426e-05	-0.00023022879868703217	-3.2729144712174973e-05	-0.00022931030722897483
3.0611808434850984	0.0007917046373365098	0.000790123686351758	0.0008356045605699232	0.0008330672819921582	0.0008607026515778013	0.000857576976835577	0.0008873825190531035	0.0008835987965029455	0.00094312889251834	0.0009378644124438399	0.06015777735581889	0.058923590389805554	-3.262474874805854e-05	-0.00022995617613189023	-3.249463125481675e-05	-0.0002290390412573451
3.079625997993227	0.0007912485887595663	0.0007896669375310755	0.0008350591715006827	0.0008325230212529456	0.0008601030542611698	0.0008569797705439527	0.0008867228437989678	0.0008829430347998568	0.0009423357007541689	0.0009370789370395462	0.06006683971453206	0.0588345434512508	-3.239079278917131e-05	-0.00022968279507595835	-3.226164623082797e-05	-0.00022876701889873452
3.0981822938360946	0.0007907929375141321	0.0007892105889724832	0.0008345143701121245	0.00083197934758747	0.0008595041711834621	0.000856383274943666	0.0008860640319906978	0.0008822881290427932	0.0009415437346761429	0.0009362946684788527	0.05997604619834941	0.05874563752851498	-3.2158362471924884e-05	-0.00022940865408432876	-3.2030180182093804e-05	-0.00022849423872001173
3.116850400696155	0.0007903376850497971	0.0007887546421330093	0.0008339701582236591	0.0008314362628133904	0.0008589060043292368	0.0008557874920137525	0.0008854060857435647	0.0008816340813393522	0.0009407529964949656	0.0009355116089691745	0.05988539754134632	0.0586568733411158	-3.192744834722497e-05	-0.00022913375168973071	-3.18002237031309e-05	-0.00022822069925654276
3.135630992291033	0.0007898828328218961	0.0007882990984753877	0.0008334265376593666	0.0008308937687530116	0.0008583085556869216	0.00085519242373711	0.0008847490071757501	0.0008809808938000576	0.000939963488422023	0.0009347297607186875	0.059794894477440075	0.058568251608415736	-3.169804101860879e-05	-0.00022885808639261374	-3.157176744079948e-05	-0.0002279463990112196
3.1545247463978408	0.0007894283822915723	0.0007878439594681239	0.0008328835102480733	0.0008303518672333601	0.0008577118272488994	0.0008545980721005855	0.0008840927984084351	0.0008803285685384516	0.0009391752126695056	0.0009339491259364481	0.059704537740391264	0.0584797730496275	-3.147013114193631e-05	-0.00022858165666056474	-3.13448020940188e-05	-0.00022767133645434923
3.1735323448776414	0.0007889743349258497	0.0007873892265855644	0.0008323410778234301	0.0008298105600862644	0.0008571158210115939	0.0008540044390950593	0.0008834374615659039	0.0008796771076711945	0.0009383881714505374	0.0009331697068325197	0.059614328063817945	0.05839143838382252	-3.124370942529653e-05	-0.00022830446092908518	-3.11193184136839e-05	-0.00022739551002409764
3.192654473700048	0.0007885206921976944	0.0007869349013079608	0.0008317992422239881	0.0008292698491484269	0.0008565205389755515	0.0008534115267155272	0.0008827829987756314	0.0008790265133181529	0.0009376023669792939	0.0009323915056180889	0.05952426618119726	0.058303248329936976	-3.1018766628577304e-05	-0.00022802649760020333	-3.089530720228398e-05	-0.00022711891812562945
3.211891822967991	0.0007880674555860879	0.0007864809851215409	0.000831258005293279	0.0008287297362615072	0.0008559259831455347	0.0008528193369611919	0.0008821294121683862	0.0008783767876025036	0.0009368178014711337	0.0009316145245055975	0.059434352825876745	0.058215203606781674	-3.079529356340288e-05	-0.0002277477650430293	-3.067275931371502e-05	-0.00022684155913113568
3.2312450869426166	0.000787614626576091	0.0007860274795185734	0.0008307173688798911	0.0008281902232721961	0.0008553321555305991	0.0008522278718355432	0.000881476703878323	0.000877727932650822	0.0009360344771427178	0.0009308387657088578	0.05934458873108043	0.05812730493304655	-3.057328109298124e-05	-0.00022746826159472655	-3.045166565326246e-05	-0.0002265634313810272
3.2507149640683446	0.0007871622066589108	0.0007855743859974349	0.0008301773348375451	0.0008276513120322919	0.0008547390581441842	0.0008516371333464432	0.0008808248760430795	0.0008770799505931808	0.0009352523962121373	0.000930064231443179	0.05925497462991888	0.05803955302731199	-3.0352720131604505e-05	-0.00022718798555818043	-3.0232017177091175e-05	-0.00022628453318196406
3.2703021569980693	0.0007867101973319712	0.0007851217060626805	0.0008296379050251775	0.0008271130043987832	0.0008541466930042011	0.0008510471235062175	0.0008801739308038762	0.0008764328435632479	0.0009344715608990407	0.0009292909239254951	0.0591655112553953	0.05795194860805427	-3.0133601644707908e-05	-0.00022690693520366345	-3.0013804892120577e-05	-0.00022600486280732746
3.2900073726185273	0.000786258600098979	0.0007846694412251091	0.0008290990813070141	0.0008265753022339232	0.0008535550621331148	0.0008504578443317377	0.0008795238703056113	0.0008757866136983818	0.0009336919734247593	0.0009285188453744843	0.0590761993404162	0.0578644923936556	-2.9915916648561025e-05	-0.00022662510876864106	-2.9797019856014212e-05	-0.0002257244184988294
3.3098313220758016	0.0007858074164699895	0.0007842175930018294	0.0008285608655526491	0.0008260382074053069	0.0008529641675580333	0.0008498692978445042	0.0008788746966969561	0.0008751412631397246	0.00093291363601243	0.0009277479980106944	0.05898703961779705	0.05777718510241069	-2.9699656209948577e-05	-0.0002263425044565781	-2.9581653176641992e-05	-0.0002254431984637928
3.329774720800988	0.0007853566479614794	0.0007837661629163327	0.000828023259637128	0.0008255017217859544	0.0008523740113107964	0.0008492814860707427	0.0008782264121304594	0.000874496794032307	0.00093213655088713	0.0009269783840566731	0.058898032820273435	0.057690027452537034	-2.9484811446097575e-05	-0.00022605912043788257	-2.936769601199693e-05	-0.00022516120087634484
3.349838288536016	0.0007849062960964099	0.0007833151524985569	0.0008274862654410208	0.0008249658472543852	0.0008517845954280582	0.0008486944110414812	0.0008775790187626402	0.0008738532085251394	0.0009313607202759981	0.0009262100057370885	0.05880917968051018	0.057603020162182626	-2.9271373524333844e-05	-0.00022577495484912835	-2.9155139570073707e-05	-0.0002248784238777224
3.370022749359618	0.0007844563624042984	0.0007828645632849555	0.0008269498848505055	0.0008244305856946995	0.000851195921951382	0.0008481080747926438	0.0008769325187540882	0.0008732105087713129	0.0009305861464083652	0.000925442865278858	0.058720480931107606	0.05751616394943502	-2.9059333661887732e-05	-0.00022549000579316636	-2.894397510845581e-05	-0.0002245948655753005
3.390328831713469	0.000784006848421285	0.0007824143968185671	0.0008264141197574453	0.0008238959389966562	0.0008506079929273214	0.000847522479365135	0.0008762869142695635	0.0008725686969280966	0.0009298128315158836	0.0009246769649112753	0.05863193730461389	0.057429459532330474	-2.8848683125876767e-05	-0.00022520427134026244	-2.873419393432594e-05	-0.00022431052404339735
3.4107572684284713	0.000783557755690198	0.0007819646546490792	0.0008258789720594657	0.0008233619090557505	0.000850020810407509	0.0008469376268049263	0.0008756422074780914	0.0008719277751570333	0.00092904077783265	0.0009239123068661325	0.058543549533532746	0.057342907628862363	-2.8639413232743605e-05	-0.00022491774952571042	-2.8525787404035802e-05	-0.00022402539732244153
3.431308796751202	0.000783109085760628	0.0007815153383329023	0.0008253444436600403	0.0008228284977732966	0.00084943437644875	0.0008463535191631477	0.0008749984005530687	0.0008712877456240437	0.000928269987595343	0.0009231488933778549	0.05845531835033306	0.05725650895699279	-2.843151534816235e-05	-0.00022463043835047047	-2.8318746922915278e-05	-0.00022373948341833372
3.4519841583705158	0.0007826608401889935	0.0007810664494332361	0.0008248105364685668	0.0008222957070565076	0.000848848693113108	0.0008457701584961755	0.0008743554956723603	0.0008706486104995235	0.0009275004630433484	0.0009223867266836261	0.05836724448745984	0.057170264234659034	-2.8224980887052442e-05	-0.00022434233578308427	-2.811306394525509e-05	-0.0002234527803044728
3.47278409944432	0.000782213020538606	0.000780617989520134	0.0008242772524004435	0.0008217635388185696	0.0008482637624679884	0.0008451875468657148	0.0008737134950183953	0.0008700103719584371	0.0009267322064188866	0.0009216258090235106	0.058279328677343346	0.057084174179784786	-2.8019801312978432e-05	-0.00022405343975642755	-2.790872997383148e-05	-0.0002231652859193134
3.4937093706264992	0.000781765628379748	0.00078016996017058	0.0008237445933771615	0.0008212319949787303	0.0008476795865862409	0.0008446056863388989	0.0008730724007782779	0.000869373032180429	0.0009259652199671516	0.000920866142640595	0.05819157165240749	0.05699823951029147	-2.781596813819162e-05	-0.0002237637481696808	-2.7705736559753558e-05	-0.00022287699816692097
3.514760727094002	0.0007813186652897286	0.0007797223629685501	0.000823212561326369	0.0008207010774623738	0.0008470961675462332	0.0008440245789883694	0.0008724322151438753	0.0008687365933499136	0.0009251995059364309	0.000920107729781105	0.05810397414508426	0.056912460944104494	-2.7613472923421895e-05	-0.00022347325888849578	-2.750407530249105e-05	-0.00022258791491869268
3.535938928574102	0.0007808721328529639	0.0007792751995050818	0.0008226811581819649	0.0008201707882010985	0.0008465135074319515	0.0008434442268923666	0.0008717929403119287	0.0008681010576561776	0.0009244350665782449	0.0009193505726945388	0.05801653688782009	0.05682683919916799	-2.7412307277381587e-05	-0.00022318196974233095	-2.730373784927062e-05	-0.00022229803401027648
3.557244739371806	0.0007804260326610424	0.0007788284713783496	0.0008221503858841767	0.0008196411291328078	0.0008459316083330898	0.0008428646321348255	0.0008711545784841534	0.0008674664272934882	0.000923671904147479	0.0009185946736338036	0.05792926061308856	0.05674137499345238	-2.7212462856869568e-05	-0.00022288987852725484	-2.710471589504812e-05	-0.00022200735324306997
3.578678928397448	0.0007799803663127904	0.000778382180193726	0.0008216202463796376	0.0008191121022017814	0.0008453504723451343	0.0008422857968054593	0.000870517131867336	0.0008668327044611839	0.0009229100209025101	0.0009178400348553371	0.05784214605340048	0.056656069044963876	-2.70139313664243e-05	-0.00022259698300466924	-2.6907001182401025e-05	-0.00022171587038466445
3.600242269194432	0.0007795351354143451	0.0007779363275638549	0.0008210907416214714	0.0008185837093587601	0.0008447701015694598	0.0008417077229998509	0.0008698806026734402	0.000866199891363783	0.0009221494191053432	0.0009170866586192438	0.057755193941315335	0.05657092207175977	-2.6816704558049742e-05	-0.00022230328090075413	-2.671058550113986e-05	-0.00022142358316776245
3.6219355399671502	0.0007790903415792226	0.0007774909151087193	0.000820561873569373	0.0008180559525610273	0.0008441904981134172	0.0008411304128195443	0.0008692449931197102	0.0008655679902110822	0.0009213901010217451	0.0009163345471894242	0.05766840500945391	0.05648593479195496	-2.662077423105577e-05	-0.00022200876990677298	-2.6515460688065345e-05	-0.00022113048928953938
3.643759523609069	0.0007786459864283894	0.0007770459444557142	0.0008200336441896936	0.0008175288337724936	0.0008436116640904285	0.0008405538683721389	0.0008686103054287728	0.0008649370032182629	0.0009206320689213795	0.000915583702833711	0.05758177999050536	0.05640110792373416	-2.642613223181184e-05	-0.00022171344767882295	-2.6321618626898996e-05	-0.000220836586412948
3.6657150077309777	0.0007782020715903286	0.000776601417239711	0.0008195060554555181	0.0008170023549637729	0.0008430336016200748	0.0008399780917713734	0.0008679765418287404	0.0008643069326059889	0.0009198753250779366	0.0009148341278239963	0.057495319617243704	0.05631644218536519	-2.6232770453684523e-05	-0.00022141731183891733	-2.612905124809578e-05	-0.00022054187216663523
3.6878027846894206	0.0007777585987011088	0.0007761573351031283	0.000818979109346747	0.0008164765181122664	0.0008424563128281865	0.0008394030851372206	0.0008673437045533118	0.0008636777806005094	0.0009191198717692691	0.0009140858244363652	0.05740902462253661	0.056231938295207534	-2.6040680836527524e-05	-0.0002211203599725431	-2.5937750528400028e-05	-0.00022024634414305466
3.710023651615288	0.0007773155694044603	0.0007757136996960057	0.0008184528078501863	0.000815951325202249	0.0008418797998469437	0.0008388288505959817	0.0008667117958418841	0.0008630495494337698	0.0009183657112775338	0.0009133387949512345	0.05732289573935785	0.05614759697172774	-2.5849855366653907e-05	-0.00022082258962996537	-2.574770849077604e-05	-0.00021994999989960462
3.732378410442586	0.0007768729853518378	0.0007752705126760691	0.0008179271529596217	0.0008154267782249475	0.0008413040648149594	0.000838255390280375	0.0008660808179396499	0.0008624222413435061	0.0009176128458893184	0.0009125930416534811	0.057236933700800956	0.056063418933506394	-2.566028607664181e-05	-0.00022052399832636627	-2.5558917204172166e-05	-0.00021965283695823956
3.7548678679373717	0.0007764308482024959	0.0007748277757088044	0.0008174021466759096	0.0008149028791786268	0.000840729109877379	0.000837682706329632	0.0008654507730977075	0.0008617958585733567	0.0009168612778957856	0.0009118485668325812	0.05715113924008864	0.05597940489925466	-2.547196504504995e-05	-0.0002202245835412342	-2.5371368783375092e-05	-0.0002193548528061362
3.777492835726878	0.000775989159623554	0.0007743854904675228	0.0008168777910070523	0.0008143796300686684	0.000840154937185968	0.0008371108008895832	0.0008648216635731615	0.0008611704033729601	0.0009161110095928036	0.0009111053727827397	0.05706551309058938	0.05589555558782416	-2.528488439620946e-05	-0.0002199243427182529	-2.518505538874269e-05	-0.00021905604489469432
3.8002541303288	0.0007755479212900707	0.0007739436586334353	0.0008163540879682875	0.0008138570329076588	0.0008395815488992107	0.0008365396761127585	0.0008641934916292312	0.0008605458779980656	0.0009153620432810869	0.00091036346180303	0.05698005598582618	0.05581187171822032	-2.509903629999144e-05	-0.0002196232732648573	-2.499996922588829e-05	-0.00021875641063898166
3.823152573180761	0.0007751071348851126	0.0007735022818957224	0.0008158310395821712	0.0008133350897154704	0.0008390089471824002	0.0008359693341584763	0.0008635662595353577	0.000859922284710636	0.0009146143812663345	0.0009096228361975305	0.056894768659491814	0.05572835400961486	-2.491441297165775e-05	-0.0002193213725529275	-2.4816102545590496e-05	-0.00021845594741856655
3.8461889906699622	0.0007746668020998244	0.0007730613619516024	0.0008153086478786604	0.0008128138025193466	0.0008384371342077344	0.0008353997771929399	0.0008629399695673078	0.0008592996257789534	0.0009138680258593664	0.0009088834982754578	0.05680965184546096	0.05564500318135791	-2.4731006671566136e-05	-0.00021901863791778942	-2.46334476435503e-05	-0.00021815465257701838
3.8693642141629967	0.0007742269246335016	0.0007726209005064059	0.0008147869148951985	0.0008122931733539861	0.0008378661121544105	0.0008348310073893292	0.0008623146240072845	0.0008586779034777271	0.0009131229793762656	0.0009081454503513081	0.05672470627780578	0.05556181995299217	-2.4548809705041835e-05	-0.00021871506665910312	-2.44519968602315e-05	-0.0002178525234222406
3.892679080035866	0.0007737875041936573	0.0007721808992736405	0.0008142658426767988	0.000811773204261624	0.000837295883208717	0.0008342630269278947	0.0008616902251440287	0.0008580571200881965	0.0009123792441385121	0.0009074086947449889	0.05663993269080503	0.055478805044266714	-2.4367814422044526e-05	-0.00021841065603911414	-2.4271742580475597e-05	-0.00021754955722497193
3.9161344297041563	0.0007733485424961001	0.0007717413599750707	0.0008137454332761343	0.0008112538972921243	0.0008367264495641364	0.0008336958379960574	0.0008610667752729367	0.0008574372778982448	0.0009116368224731331	0.0009066732337819675	0.05655533181896285	0.05539595917514813	-2.4188013217081583e-05	-0.0002181054032845131	-2.409267723343239e-05	-0.00021724575121995215
3.9397311096534064	0.0007729100412649938	0.0007713022843407803	0.0008132256887536122	0.0008107352545030567	0.0008361578134214285	0.000833129442788497	0.0008604442766961547	0.000856818379202499	0.0009108957167128286	0.0009059390697933982	0.056470904397019725	0.055313283065835966	-2.4009398528951342e-05	-0.00021779930558485372	-2.3914793292435094e-05	-0.0002169411026061996
3.963469971469652	0.0007724720022329424	0.0007708636741092461	0.0008127066111774736	0.0008102172779597839	0.0008355899769887403	0.0008325638435072498	0.0008598227317227024	0.0008562004263024403	0.0009101559291961297	0.0009052062051162668	0.0563866511599668	0.05523077743677682	-2.3831962840437787e-05	-0.00021749236009263595	-2.3738083274531946e-05	-0.00021663560854515151
3.987351871870168	0.0007720344271410502	0.0007704255310274137	0.0008121882026238675	0.0008096999697355525	0.0008350229424816901	0.0008319990423618074	0.0008592021426685705	0.000855583421506517	0.000909417462267527	0.000904474642093535	0.05630257284306166	0.05514844300867767	-2.3655698678282794e-05	-0.0002171845639240555	-2.3562539740448057e-05	-0.0002163292661613303
4.01137767273438	0.0007715973177389988	0.0007699878568507636	0.0008116704651769421	0.0008091833319115723	0.0008344567121234723	0.0008314350415692097	0.0008585825118568365	0.0008549673671302467	0.0009086803182776196	0.0009037443830742735	0.05621867018184277	0.05506628050251981	-2.348059861275939e-05	-0.00021687591415736618	-2.3388155294335605e-05	-0.00021602207254287076
4.035548241134971	0.0007711606757851182	0.0007695506533433857	0.0008111534009289321	0.0008086673665771068	0.0008338912881449511	0.0008308718433541431	0.0008579638416177735	0.0008543522654963301	0.0009079444995832576	0.0009030154304138083	0.0561349439121429	0.05498429063957458	-2.3306655257664816e-05	-0.00021656640783446202	-2.3214922583628117e-05	-0.00021571402474093726
4.059864449369175	0.0007707245030464565	0.0007691139222780492	0.0008106370119802419	0.0008081520758295554	0.0008333266727847563	0.0008303094499490339	0.0008573461342889585	0.0008537381189347575	0.0009072100085476828	0.0009022877864738587	0.056051394770105095	0.05490247414141825	-2.313386126994582e-05	-0.00021625604195898984	-2.3042834298686588e-05	-0.0002154051197689466
4.08432717499025	0.0007702888012988545	0.0007686776654362771	0.000810121300439536	0.000807637461774546	0.0008327628682893864	0.0008297478635941527	0.0008567293922153875	0.000853124929782922	0.0009064768475406774	0.0009015614536226845	0.05596802349219915	0.05482083172994459	-2.2962209349622342e-05	-0.00021594481349790362	-2.287188317272315e-05	-0.0002150953546032619
4.108937300839158	0.0007698535723270148	0.0007682418846084145	0.0008096062684238225	0.0008071235265260147	0.0008321998769132984	0.000829187086537703	0.0008561136177495818	0.0008525127003857265	0.0009057450189387036	0.000900836434235222	0.05588483081523525	0.05473936412738369	-2.2791692239437084e-05	-0.0002156327193796881	-2.2702061981533933e-05	-0.00021478472618277622
4.133695715076422	0.0007694188179245782	0.0007678065815937069	0.0008090919180585458	0.0008066102722063019	0.0008316377009190173	0.0008286271210359282	0.0008554988132517056	0.0008519014330956998	0.0009050145251250554	0.0009001127306932368	0.05580181747638055	0.0546580720563141	-2.2622302724741028e-05	-0.00021531975649535795	-2.25333635432666e-05	-0.00021447323140844077
4.15860331121418	0.0007689845398941901	0.0007673717582003648	0.0008085782514776679	0.0008060977009462314	0.000831076342577223	0.0008280679693532025	0.0008548849810896717	0.0008512911302731017	0.0009042853684899966	0.0008993903453854578	0.05571898421317537	0.054576956239679855	-2.2454033633306086e-05	-0.00021500592169798605	-2.2365780718295453e-05	-0.00021416086714384774
4.183660988148428	0.0007685507400475812	0.0007669374162456446	0.000808065270823765	0.0008055858148852053	0.0008305158041668609	0.0008275096337621351	0.0008542721236392636	0.0008506817942860428	0.0009035575514309185	0.0008986692807077329	0.05563633176354964	0.054496017400807964	-2.2286877835023255e-05	-0.00021469121180245354	-2.21993064088849e-05	-0.0002138476302140091
4.208869650191461	0.0007681174202056303	0.0007665035575559135	0.0008075529782481062	0.0008050746161712865	0.000829956087975231	0.0008269521165436672	0.0008536602432842373	0.0008500734275105889	0.0009028310763524747	0.0008979495390631632	0.05555386086583783	0.054415256263421384	-2.212082824176731e-05	-0.0002143756235853389	-2.203393355913394e-05	-0.00021353351740635573
4.2342302071045115	0.0007676845821984466	0.0007660701839667293	0.0008070413759107512	0.000804564106961293	0.0008293971962980986	0.0008263954199871714	0.0008530493424164463	0.0008494660323308804	0.0009021059456667404	0.0008972311228622595	0.05547157225879875	0.05433467355165689	-2.1955877807147e-05	-0.00021405915378464035	-2.1869655154667378e-05	-0.00021321852546993258
4.259743574130585	0.000767252227865435	0.0007656372973229075	0.0008065304659806324	0.0008040542894208808	0.0008288391314397843	0.0008258395463905518	0.0008524394234359462	0.0008488596111392413	0.0009013821617933516	0.0008965140345230803	0.05538946668162847	0.05425426999008277	-2.179201952635587e-05	-0.00021374179910005342	-2.1706464222434607e-05	-0.00021290265111514883
4.285410672027485	0.0007668203590553768	0.0007652048994786006	0.0008060202506356511	0.0008035451657246401	0.0008282818957132745	0.0008252844980603461	0.0008518304887511193	0.0008482541663362985	0.0009006597271596645	0.0008957982764713878	0.055307544873981235	0.05417404630371379	-2.1629246435849597e-05	-0.00021342355619202724	-2.1544353830543067e-05	-0.00021258589101399994
4.311232427101037	0.000766388977626495	0.0007647729922973652	0.0008055107320627606	0.0008030367380561771	0.0008277254914403156	0.0008247302773118244	0.00085122254077878	0.0008476497003310891	0.0008999386442008952	0.0008950838511407876	0.05522580757598372	0.05409400321802935	-2.1467551613300884e-05	-0.00021310442168270827	-2.138331708805355e-05	-0.00021226824179990111
4.337209771238533	0.0007659580854465341	0.0007643415776522407	0.0008050019124580614	0.0008025290086082108	0.0008271699209515198	0.0008241768864690908	0.000850615581944299	0.0008470462155411823	0.0008992189153602783	0.000894370760972884	0.05514425552825563	0.054014141458990125	-2.130692817725252e-05	-0.0002127843921546635	-2.1223347144702642e-05	-0.00021194970006685465
4.363343641942354	0.0007655276843928309	0.0007639106574258205	0.0008044937940268885	0.0008020219795826586	0.0008266151865864651	0.0008236243278651877	0.0008500096146817145	0.0008464437143927906	0.0008985005430892144	0.0008936590084174259	0.05506288947192596	0.05393446175305672	-2.1147369286992485e-05	-0.00021246346415138007	-2.1064437190784768e-05	-0.00021163026237006055
4.389634982363801	0.0007650977763523893	0.0007634802335103265	0.000803986378983904	0.0008015156531907304	0.0008260612906938001	0.0008230726038421943	0.0008494046414338512	0.0008458421993208879	0.000897783529847424	0.0008929485959324592	0.054981710148651275	0.053854964827205115	-2.0988868142293726e-05	-0.00021214163417671017	-2.090658045694402e-05	-0.00021130992522569447
4.416084741337141	0.0007646683632219542	0.000763050307807684	0.0008034796695531883	0.0008010100316530165	0.0008255082356313454	0.0008225217167513316	0.0008488006646524384	0.0008452416727693258	0.0008970678781030993	0.000892239525984476	0.054900718300634165	0.05377565140894826	-2.0831417983249376e-05	-0.0002118188986949543	-2.0749770213870575e-05	-0.00021098868510996405
4.442693873413836	0.0007642394469080861	0.0007626208822295959	0.0008029736679683318	0.000800505117199582	0.0008249560237661988	0.0008219716689530657	0.0008481976867982275	0.0008446421371909512	0.0008963535903330595	0.0008915318010485684	0.05481991467064271	0.053696522226351115	-2.0675012090074982e-05	-0.00021149525413083348	-2.059399977221918e-05	-0.0002106665384599138
4.469463338897009	0.0007638110293272337	0.0007621919586976151	0.0008024683764725233	0.0008000009120700548	0.0008244046574748369	0.0008214224628172089	0.0008475957103411077	0.0008440435950477219	0.000895640669022902	0.0008908254236085771	0.05473930000202823	0.05361757800805096	-2.0519643782922897e-05	-0.0002111706968694893	-2.0439262482378415e-05	-0.00021034348167303651
4.49639410387609	0.0007633831124058106	0.0007617635391432216	0.0008019637973186469	0.000799497418513721	0.0008238541391432198	0.0008208741007230255	0.0008469947377602299	0.0008434460488108262	0.0008949291166671599	0.0008901203961572483	0.054658875038746044	0.05353881948327435	-2.036530642159952e-05	-0.00021084522325526267	-2.0285551734210497e-05	-0.00021001951110646844
4.523487140261684	0.0007629556980802691	0.0007613356255078963	0.0008014599327693715	0.000798994638789614	0.0008233044711668988	0.000820326585059336	0.0008463947715441226	0.0008428495009608032	0.0008942189357694577	0.0008894167211963851	0.05457864052537374	0.05346024738186086	-2.0211993405374468e-05	-0.00021051882959208235	-2.0132860956860454e-05	-0.00020969462307701692
4.550743425820648	0.0007625287882971763	0.0007609082197431975	0.0008009567850972469	0.0007984925751666114	0.0008227556559511202	0.0008197799182246235	0.000845795814190815	0.0008422539539876598	0.0008935101288426673	0.0008887144012370043	0.05449859720712999	0.05338186243427533	-2.0059698172909465e-05	-0.0002101915121442144	-1.998118361866419e-05	-0.00020936881386193762
4.578163944211368	0.0007621023850132865	0.0007604813238108336	0.0008004543565847925	0.0007979912299235244	0.0008222076959109285	0.0008192341026271335	0.0008451978682079557	0.0008416594103909918	0.0008928026984090646	0.0008880134387994888	0.05441874582989837	0.0533036653716338	-1.990841420185588e-05	-0.00020986326713426373	-1.9830513226770305e-05	-0.0002090420796971859
4.605749685019276	0.0007616764901956221	0.0007600549396827427	0.0007999526495245967	0.0007974906053491944	0.0008216605934712805	0.0008186891406849904	0.0008446009361129362	0.0008410658726801061	0.0008920966470004913	0.0008873138364137485	0.05433908714024282	0.053225656925719934	-1.9758135008852984e-05	-0.00020953409074486729	-1.968084332710368e-05	-0.0002087144167785826
4.633501643792551	0.000761251105821541	0.000759629069341162	0.0007994516662194046	0.0007969907037425822	0.0008211143510671392	0.0008181450348262895	0.0008440050204330088	0.0008404733433741364	0.0008913919771585068	0.0008866155966193697	0.054259621885431236	0.05314783782900609	-1.9608854149224392e-05	-0.00020920397911750044	-1.9532167504146894e-05	-0.00020838582126156413
4.6614208220780515	0.0007608262338788197	0.00075920371477871	0.0007989514089822175	0.0007964915274128687	0.0008205689711435952	0.0008176017874892157	0.0008434101237054146	0.0008398818250021712	0.0008906886914345548	0.0008859187219657794	0.05418035081345658	0.05307020881467293	-1.9460565216709164e-05	-0.00020887292835158888	-1.93844793805395e-05	-0.00020805628925918418
4.689508227457455	0.0007604018763657258	0.0007587788779984595	0.0007984518801363858	0.0007959930786795435	0.0008200244561559645	0.000817059401122147	0.0008428162484775033	0.0008392913201033723	0.0008899867923901207	0.0008852232150124017	0.0541012746730563	0.052992770616632226	-1.9313261843461813e-05	-0.00020854093450650701	-1.923777261719599e-05	-0.00020772581684450064
4.717764873583629	0.0007599780352910944	0.0007583545610140135	0.0007979530820157045	0.000795495359872504	0.0008194808085699005	0.0008165178781837585	0.0008422233973068567	0.0008387018312270987	0.0008892862825968915	0.0008845290783288153	0.0540223942137335	0.052915523969545054	-1.9166937699656786e-05	-0.00020820799359888564	-1.909204091287732e-05	-0.00020739440004879928
4.746191780217212	0.0007595547126744051	0.0007579307658495836	0.0007974550169645075	0.0007949983733321488	0.0008189380308615036	0.000815977221143137	0.0008416315727614151	0.0008381133609330303	0.0008885871646369216	0.0008838363144949157	0.05394371018578167	0.0528384696088451	-1.9021586493384382e-05	-0.0002078741016039165	-1.8947278004057336e-05	-0.0002070620348614549
4.774789973263409	0.0007591319105458587	0.0007575074945400652	0.0007969576873377673	0.0007945021214094746	0.0008183961255174289	0.000815437432479885	0.0008410407774196024	0.0008375259117912931	0.0008878894411027934	0.000883144926101076	0.05386522334030318	0.05276160827076058	-1.887720197043391e-05	-0.0002075392544547694	-1.880347766472848e-05	-0.000206728717230098
4.803560484809025	0.000758709630946454	0.0007570847491311159	0.0007964610955011877	0.0007940066064661726	0.0008178550950349975	0.0008148985146842347	0.0008404510138704489	0.0008369394863825812	0.000887193114597781	0.0008824549157483079	0.053786934429232595	0.05268494069233231	-1.873377791416879e-05	-0.00020720344804289748	-1.8660633706306384e-05	-0.00020639444306114196
4.832504353159697	0.0007582878759280615	0.0007566625316792286	0.0007959652438313	0.0007935118308747213	0.0008173149419223023	0.0008143604702571484	0.0008398622847137192	0.0008363540872982822	0.0008864981877360133	0.0008817662860484218	0.053708844205361705	0.052608467611440744	-1.8591308145200422e-05	-0.00020686667821681604	-1.8518739977249968e-05	-0.00020605920821797907
4.861622622877388	0.0007578666475535079	0.0007562408442518167	0.0007954701347155669	0.0007930177970184919	0.0008167756686983274	0.0008138233017104433	0.0008392745925600425	0.0008357697171406085	0.0008858046631426461	0.0008810790396241964	0.053630953422358345	0.052532189766824375	-1.84497865212737e-05	-0.00020652894078254658	-1.8377790362938268e-05	-0.0002057230085213413
4.890916344818065	0.0007574459478966457	0.0007558196889272826	0.0007949757705524705	0.0007925245072918364	0.0008162372778930498	0.000813287011566889	0.0008386879400310325	0.0008351863785227164	0.0008851125434540187	0.0008803931791095365	0.05355326283479235	0.0524561078981049	-1.8309206937074454e-05	-0.0002061902315035058	-1.82377787856184e-05	-0.00020538583975060476
4.9203865761696335	0.0007570257790424361	0.0007553990677951029	0.0007944821537516191	0.0007920319641001924	0.0008156997720475597	0.000812751602360326	0.0008381023297594243	0.0008346040740688402	0.0008844218313178299	0.0008797087071496423	0.05347577319815887	0.052380222745809966	-1.8169563323983118e-05	-0.00020585054609956188	-1.8098699203968407e-05	-0.000205047697640931
4.950034380490085	0.000756606143087025	0.0007549789829559027	0.0007939892867338414	0.0007915401698601785	0.0008151631537141674	0.0008122170766357776	0.0008375177643891975	0.0008340228064144162	0.0008837325293933021	0.0008790256264011753	0.05339848526890016	0.05230453505139504	-1.8030849649958505e-05	-0.0002055098802480615	-1.7960545613123283e-05	-0.00020470857788554286
4.979860827745887	0.0007561870421378203	0.0007545594365215334	0.0007934971719312843	0.0007910491269996918	0.0008146274254565195	0.0008116834369495569	0.0008369342465757068	0.00083344257820621	0.0008830446403513485	0.0008783439395324204	0.05332139980443235	0.05222904555726786	-1.789305991932097e-05	-0.00020516822958288605	-1.782331204436445e-05	-0.00020436847613414244
5.009866994350591	0.0007557684783135711	0.0007541404306151536	0.0007930058117875152	0.0007905588379580107	0.0008140925898497079	0.0008111506858693872	0.0008363517789858137	0.0008328633921024504	0.0008823581668747467	0.0008776636492234598	0.05324451756316902	0.05215375500681221	-1.7756188172492193e-05	-0.00020482558969375786	-1.768699256486997e-05	-0.00020402738799193965
5.040053963203681	0.0007553504537444485	0.0007537219673713076	0.0007925152087576235	0.0007900693051858933	0.0008135586494803921	0.0008106188259745131	0.0008357703642980176	0.0008322852507729584	0.00088167311165831	0.0008769847581663399	0.05316783930454251	0.052078664144413075	-1.762022848587723e-05	-0.00020448195612676745	-1.755158127775963e-05	-0.0002036853090223445
5.070422823729659	0.0007549329705721188	0.0007533040489360012	0.0007920253653083136	0.0007895805311456737	0.0008130256069469047	0.0008100878598558084	0.0008351900052025847	0.0008317081568992717	0.0008809894774090535	0.000876307269065237	0.05309136578903595	0.05200377371547886	-1.7485174971658066e-05	-0.00020413732438404053	-1.741707232166649e-05	-0.0002033422347437197
5.100974671917351	0.0007545160309498287	0.0007528866774667852	0.0007915362839180134	0.0007890925183113689	0.0008124934648593749	0.0008095577901159025	0.000834610704401683	0.0008311321131747852	0.0008803072668463737	0.0008756311846366346	0.053015097778201674	0.05192908446646858	-1.735102177757332e-05	-0.00020379168992298857	-1.728345987059461e-05	-0.0002029981606299358
5.131710610359471	0.0007540996370424808	0.0007524698551328327	0.0007910479670769721	0.0007886052691687762	0.0008119622258398384	0.0008090286193692868	0.0008340324646095155	0.0008305571223048782	0.0008796264827022194	0.0008749565076094904	0.05293903603469136	0.05185459714491612	-1.7217763086815885e-05	-0.0002034450481572525	-1.715073813387223e-05	-0.00020265308211167565
5.1626317482924104	0.0007536837910267136	0.0007520535841150183	0.0007905604172873616	0.0007881187862155734	0.0008114318925223557	0.000808500350242433	0.0008334552885524518	0.000829983187007046	0.0008789471277212642	0.0008742832407254086	0.052863181322280066	0.0517803124994557	-1.7085393117734562e-05	-0.00020309739445520392	-1.7018901355810023e-05	-0.00020230699457435275
5.193739201636265	0.0007532684950909832	0.0007516378666060001	0.0007900736370633799	0.0007876330719614256	0.0008109024675531305	0.0008079729853739112	0.0008328791789691644	0.0008294103100110365	0.0008782692046610861	0.0008736113867388165	0.05278753440589311	0.05170623127984584	-1.6953906123717832e-05	-0.00020274872414052791	-1.688794381560048e-05	-0.00020195989335913822
5.225034093035115	0.0007528537514356395	0.0007512227048102963	0.0007895876289313519	0.0007871481289280803	0.0008103739535906243	0.0008074465274145031	0.0008323041386107615	0.0008288384940589822	0.0008775927162923402	0.0008729409484171348	0.05271209605163182	0.051632354237000924	-1.6823296392956197e-05	-0.00020239903249116842	-1.6757859827042088e-05	-0.00020161177376137873
5.256517551897525	0.0007524395622730112	0.0007508081009443716	0.0007891023954298345	0.0007866639596494795	0.0008098463533056802	0.0008069209790273274	0.0008317301702409276	0.0008282677419055374	0.0008769176653989407	0.0008722719285409578	0.052636867026803924	0.05155868212300984	-1.6693558248247892e-05	-0.00020204831473952245	-1.6628643738428317e-05	-0.0002012626310314014
5.288190714437326	0.0007520259298274848	0.0007503940572367118	0.0007886179391097215	0.0007861805666718552	0.0008093196693816372	0.0008063963428879497	0.0008311572766360576	0.0008276980563180122	0.000876244054778238	0.0008716043299042256	0.05256184809994591	0.05148521569117026	-1.656468604696766e-05	-0.00020169656607343933	-1.6500289932427914e-05	-0.0002009124603751522
5.320054723714605	0.0007516128563355794	0.0007499805759279072	0.0007881342625343402	0.0007856979525538355	0.0008087939045144478	0.0008058726216845041	0.00083058546058539	0.0008271294400765074	0.0008755718872411926	0.0008709381553144033	0.05248704004085569	0.05141195569601085	-1.6436674180659097e-05	-0.0002013437816338337	-1.637279282567551e-05	-0.00020056125695103177
5.352110729676963	0.0007512003440460401	0.0007495676592707379	0.0007876513682795683	0.0007852161198665551	0.0008082690614128057	0.0008053498181178191	0.0008300147248911548	0.000826561895974059	0.0008749011656125683	0.0008702734075926621	0.05241244362061554	0.05133890289332036	-1.630951707497219e-05	-0.00020098995651560148	-1.6246146868827138e-05	-0.00020020901587264328
5.384359889201005	0.000750788395219906	0.000749155309530247	0.0007871692589339266	0.0007847350711937484	0.0008077451427982583	0.000804827934901526	0.0008294450723687026	0.0008259954268167651	0.0008742318927311009	0.0008696100895740523	0.05233805961162521	0.0512660580401761	-1.6183209189502e-05	-0.00020063508576778633	-1.6120346546305217e-05	-0.00019985573220776542
5.41680336613411	0.0007503770121306003	0.0007487435289838287	0.0007866879370986917	0.0007842548091318647	0.0008072221514053333	0.0008043069747621897	0.0008288765058466506	0.0008254300354239335	0.0008735640714496886	0.0008689482041076897	0.05226388878762887	0.0511934218949713	-1.6057745017478142e-05	-0.0002002791643916646	-1.599538637597417e-05	-0.00019950140097635405
5.44944233133642	0.0007499661970640112	0.0007483323199213106	0.0007862074053880023	0.0007837753362901723	0.0008067000899816609	0.0008037869404394275	0.0008283090281670226	0.000824865724628219	0.0008728977046355763	0.0008682877540569365	0.05218993192374309	0.051120995217442546	-1.5933119085743963e-05	-0.00019992218734263267	-1.5871260909176843e-05	-0.00019914601715270708
5.482277962723094	0.0007495559523185688	0.0007479216846450301	0.0007857276664289604	0.0007832966552908591	0.000806178961288092	0.000803267834686028	0.0008277426421853865	0.0008243024972757613	0.0008722327951705344	0.0008676287422995798	0.05211618979648845	0.05104877876870315	-1.58093259544842e-05	-0.00019956414952881918	-1.5747964730439615e-05	-0.0001987895756642155
5.515311445306831	0.0007491462802053335	0.0007475116254699245	0.0007852487228617442	0.0007828187687691472	0.0008056587680988261	0.0008027496602680773	0.0008271773507710012	0.0008237403562263283	0.000871569345951052	0.0008669711717280206	0.05204266318381811	0.05097677331126538	-1.568636021698211e-05	-0.00019920504580986376	-1.5625492457227788e-05	-0.00019843207139005892
5.548543971240616	0.0007487371830480767	0.0007471021447236105	0.0007847705773397145	0.0007823416793733979	0.0008051395132015358	0.0008022324199650841	0.0008266131568069584	0.0008231793043534609	0.0008709073598885218	0.0008663150452494573	0.05196935286514773	0.05090497960907685	-1.5564216499600395e-05	-0.00019884487099891546	-1.5503838739914372e-05	-0.000198073499162843
5.581976739860765	0.0007483286631833623	0.0007466932447464659	0.0007842932325295205	0.0007818653897652172	0.0008046211993974859	0.0008017161165700988	0.0008260500631903252	0.0008226193445446093	0.0008702468399094265	0.0008656603657860694	0.051896259621388184	0.050833398427545175	-1.5442889461529663e-05	-0.00019848361986138374	-1.5382998261537217e-05	-0.0001977138537674894
5.615610957730194	0.0007479207229606295	0.0007462849278917145	0.0007838166911112084	0.0007813899026195654	0.0008041038295016631	0.0008012007528898414	0.0008254880728322871	0.0008220604797012808	0.0008695877889555275	0.0008650071362752058	0.051823384234973915	0.05076203053357242	-1.5322373794474445e-05	-0.00019812128711302335	-1.5262965737580445e-05	-0.0001973531299406528
5.649447838681973	0.0007475133647422812	0.0007458771965255102	0.0007833409557783366	0.0007809152206248681	0.0008035874063429051	0.0008006863317448264	0.0008249271886583001	0.0008215027127391842	0.0008689302099840629	0.0008643553596695741	0.05175072748989537	0.05069087669558357	-1.5202664222686152e-05	-0.00019775786742209922	-1.5143735915811377e-05	-0.00019699132237047112
5.6834886038631165	0.0007471065909037602	0.0007454700530270217	0.000782866029238076	0.0007804413464831236	0.0008030719327640195	0.0008001728559694913	0.0008243674136082289	0.0008209460465883747	0.0008682741059679291	0.0008637050389374298	0.0516782901717323	0.05061993768355893	-1.50837555026994e-05	-0.00019739335540847058	-1.5025303576145232e-05	-0.00019662842569678762
5.717734481778674	0.0007467004038336397	0.0007450634997885157	0.0007823919142113292	0.0007799682829100165	0.0008025574116219176	0.0007996603284123196	0.0008238087506365011	0.0008203904841934	0.0008676194798958823	0.0008630561770627669	0.05160607306768387	0.05054921426906289	-1.496564242308221e-05	-0.00019702774564200887	-1.4907663530435225e-05	-0.00019626443451070674
5.75218670833605	0.000746294805933706	0.0007446575392154433	0.0007819186134328378	0.0007794960326350246	0.000802043845787741	0.0007991487519359723	0.0008232512027122521	0.0008198360285134488	0.0008669663347727294	0.0008624087770455096	0.05153407696660133	0.050478707225280334	-1.4848319804359675e-05	-0.00019666103264381896	-1.4790810622311232e-05	-0.00019589934335426107
5.786846526889619	0.0007458897996190399	0.0007442521737265199	0.0007814461296512914	0.0007790245984015308	0.0008015312381469902	0.0007986381294174128	0.0008226947728194732	0.0008192826825224938	0.0008663146736195205	0.0008617628419017027	0.05146230265902296	0.05040841732704429	-1.4731782498793658e-05	-0.00019629321088532325	-1.4674739726983771e-05	-0.00019553314671991173
5.821715188285586	0.0007454853873181066	0.000743847405753819	0.0007809744656294455	0.000778553982966939	0.0008010195915996544	0.0007981284637480399	0.0008221394639571646	0.0008187304492094488	0.0008656644994737522	0.0008611183746637128	0.0513907509372045	0.05033834535087195	-1.4616025390261356e-05	-0.00019592427478848373	-1.4559445751150327e-05	-0.00019516583905135332
5.856793950907131	0.0007450815714728357	0.0007434432377428472	0.0007805036241442274	0.000778084189102778	0.0008005089090603404	0.00079761975783381	0.0008215852791394829	0.0008181793315783076	0.000865015815389558	0.0008604753783804117	0.05131942259515675	0.05026849207499663	-1.450104339396907e-05	-0.00019555421872452516	-1.444492363264667e-05	-0.00019479741474087708
5.892084080719833	0.0007446783545387134	0.000743039672152643	0.0007800336079868568	0.0007776152195948278	0.0007999991934584084	0.0007971120145953825	0.0008210322213958967	0.0008176293326483087	0.0008643686244379157	0.0008598338561173895	0.051248318428675284	0.05019885827940028	-1.4386831456363741e-05	-0.00019518303701440698	-1.4331168340417366e-05	-0.00019442786813123059
5.927586851317345	0.0007442757389848609	0.0007426367114558501	0.0007795644199629524	0.00077714707724322	0.000799490447738098	0.0007966052369682336	0.0008204802937713346	0.0008170804554540729	0.0008637229297068394	0.0008591938109571372	0.05117743923537866	0.050129444745848795	-1.4273384554973345e-05	-0.00019481072392860121	-1.4218174874368328e-05	-0.00019405719351525685
5.963303543967366	0.0007438737272941271	0.0007422343581388136	0.0007790960628926525	0.000776679764862561	0.0007989826748586662	0.0007960994279028024	0.000819929499326344	0.0008165327030457651	0.0008630787343015879	0.0008585552459992556	0.05110678581474198	0.05006025225792496	-1.4160697698186592e-05	-0.00019443727368664843	-1.410593826512048e-05	-0.00019368538513478417
5.999235447657878	0.0007434723219631689	0.0007418326147016587	0.0007786285396107243	0.0007762132852820395	0.0007984758777945149	0.0007955945903646108	0.0008193798411372401	0.0008159860784892417	0.0008624360413448623	0.0008579181643606484	0.05103635896813278	0.049991281601066195	-1.4048765925060366e-05	-0.00019406268045610298	-1.3994453573787716e-05	-0.00019331243717995994
6.035383859143656	0.0007430715255025458	0.0007414314836583879	0.000778161852966687	0.000775747641345552	0.0007979700595353343	0.000795090727334414	0.0008188313222962691	0.0008154405848662126	0.0008617948539770175	0.000857282569175734	0.050966159498846836	0.04992253356259532	-1.3937584305205239e-05	-0.00019368693835322692	-1.3883715891883225e-05	-0.00019293834378927843
6.071750082993084	0.0007426713404367998	0.0007410309675369591	0.000777696005824921	0.0007752828359118096	0.0007974652230862282	0.0007945878418083192	0.0008182839459117566	0.0008148962252743884	0.00086115517535626	0.0008566484635966392	0.05089618821214348	0.049854008931758724	-1.3827147938632808e-05	-0.00019331004144290675	-1.3773720341234488e-05	-0.00019256309905105184
6.108335431635222	0.0007422717693045454	0.0007406310688793776	0.000777231001064787	0.0007748188718544578	0.0007969613714678556	0.0007940859367979282	0.0008177377151082686	0.0008143530028276409	0.0008605170086588589	0.0008560158507934061	0.05082644591528412	0.049785708499763236	-1.3717451955500698e-05	-0.00019293198373718234	-1.36644620736346e-05	-0.00019218669700055147
6.145141225407182	0.0007418728146585594	0.0007402317902417844	0.0007767668415807462	0.0007743557520621956	0.0007964585077165657	0.0007935850153304725	0.0008171926330267718	0.0008138109206561599	0.000859880357079355	0.0008553847339542007	0.05075693341756845	0.0497176330598102	-1.3608491516008472e-05	-0.00019255275919566328	-1.3555936270755534e-05	-0.000191809131620424
6.182168792601758	0.0007414744790658659	0.0007398331341945462	0.0007763035302824746	0.0007738934794388943	0.0007959566348845358	0.0007930850804489522	0.0008166487028247899	0.0008132699819066139	0.0008592452238307684	0.0008547551162855202	0.05068765153037251	0.049649783407133594	-1.3500261810203348e-05	-0.00019217236172522356	-1.3448138144023236e-05	-0.00019143039684144103
6.2194194695153895	0.0007410767651078273	0.000739435103322339	0.0007758410700949853	0.00077343205690371	0.0007954557560399093	0.0007925861352122679	0.0008161059276765672	0.0008127301897423034	0.0008586116121448116	0.0008541270010123951	0.0506186010671872	0.04958216033903825	-1.3392758057829274e-05	-0.000191790785179502	-1.3341062934400794e-05	-0.00019105048654127765
6.256894600496366	0.0007406796753802306	0.0007390377002242418	0.0007753794639587455	0.0007729714873912094	0.0007949558742669346	0.0007920881826953657	0.0008155643107732261	0.0008121915473433259	0.0008579795252721003	0.0008535003913786064	0.05054978284365391	0.049514764654935366	-1.3285975508148251e-05	-0.00019140802335870788	-1.3234705912218425e-05	-0.00019066939454398524
6.294595537993358	0.0007402832124933796	0.0007386409275138263	0.0007749187148297977	0.0007725117738514883	0.0007944569926661059	0.0007915912259893723	0.0008150238553229342	0.0008116540579067379	0.0008573489664823685	0.0008528752906468947	0.05048119767760914	0.049447597156382625	-1.3179909439746049e-05	-0.00019102407000881616	-1.3129062377017359e-05	-0.00019028711462021342
6.332523642604218	0.000739887379072182	0.0007382447878192453	0.0007744588256798815	0.0007720529192502909	0.0007939591143543049	0.0007910952682017386	0.0008144845645510664	0.0008111177246467146	0.0008567199390646854	0.000852251702099172	0.05041284638911945	0.04938065864712229	-1.3074555160454138e-05	-0.000190638918822289	-1.302412765742493e-05	-0.00018990364048698805
6.370680283125076	0.0007394921777562391	0.0007378492837833209	0.0007739997994965508	0.0007715949265691297	0.0007934622424649382	0.0007906003124563754	0.0008139464417003652	0.0008105825507947139	0.0008560924463276673	0.0008516296290367347	0.050344729800522944	0.049313949933121846	-1.2969908007103362e-05	-0.00019025256343707664	-1.2919897110930806e-05	-0.00018951896580693406
6.40906683659976	0.0007390976111999377	0.0007374544180636401	0.0007735416392833026	0.0007711377988054124	0.0007929663801480849	0.0007901063618938022	0.0008134094900311137	0.0008100485395996414	0.0008554664915997024	0.0008510090747804834	0.05027684873646963	0.04924747182260881	-1.2865963345362608e-05	-0.0001898649974357014	-1.2816366123720446e-05	-0.00018913308418758157
6.447684688369473	0.0007387036820725403	0.0007370601933326422	0.0007730843480596956	0.0007706815389725606	0.0007924715305706374	0.0007896134196712856	0.0008128737128212993	0.0008095156943280185	0.000854842078229167	0.000850390042671137	0.05020920402396337	0.049181225126118576	-1.2762716569606966e-05	-0.00018947621434586837	-1.2713530110595311e-05	-0.00018874598918225405
6.486535232122802	0.0007383103930582747	0.0007366666122777112	0.000772627928861474	0.0007702261501001343	0.0007919776969164478	0.0007891214889629834	0.0008123391133667785	0.0008089840182641437	0.0008542192095846473	0.0008497725360694516	0.050141796492400394	0.04911521065652725	-1.2660163102758137e-05	-0.000189086207639938	-1.2611384514738672e-05	-0.0001883576742889581
6.525619869945995	0.0007379177468564257	0.000736273677601267	0.0007721723847406914	0.0007697716352339555	0.000791484882386469	0.0007886305729600895	0.0008118056949814513	0.0008084535147102644	0.0008535978890551629	0.0008491565583564414	0.05007462697361745	0.049049429229097954	-1.2558298396116163e-05	-0.00018869497073437103	-1.2509924807557748e-05	-0.00018796813294991166
6.564940012373588	0.000737525746181428	0.0007358813920208585	0.0007717177187658388	0.0007693179974362348	0.0007909930901989059	0.0007881406748709809	0.0008112734609974275	0.0008079241869867461	0.0008529781200503911	0.0008485421129336006	0.05000769630192572	0.048983881661520845	-1.2457117929159933e-05	-0.00018830249698936763	-1.2409146488536263e-05	-0.00018757735855121083
6.604497078439295	0.000737134393762956	0.0007354897582692541	0.000771263934021966	0.0007688652397856937	0.0007905023235893581	0.0007876517979213617	0.0008107424147651989	0.000807396038432238	0.0008523599060008925	0.0008479292032231249	0.04994100531416118	0.04891856877395362	-1.2356617209434428e-05	-0.00018790877970847886	-1.2309045085088718e-05	-0.00018718534442305201
6.644292495727218	0.0007367436923460186	0.0007350987790945382	0.0007708110336108123	0.0007684133653776949	0.0007900125858109722	0.0007871639453544123	0.0008102125596538141	0.0008068690724038509	0.0008517432503583408	0.0008473178326681393	0.04987455484972422	0.04885349138906728	-1.2256791772352962e-05	-0.0001875138121381903	-1.2209616152345296e-05	-0.00018679208383817758
6.684327700423376	0.0007363536446910512	0.0007347084572602016	0.0007703590206509315	0.0007679623773243667	0.0007895238801345878	0.0007866771204309393	0.0008096838990510497	0.0008063432922773249	0.000851128156595751	0.0008467080047329238	0.0498083457506246	0.048788650332087014	-1.2157637181117384e-05	-0.00018711758746861595	-1.2110855273115423e-05	-0.00018639757001367996
6.724604137367524	0.000735964253574005	0.000734318795545233	0.0007699078982778159	0.0007675122787547291	0.0007890362098488848	0.0007861913264295162	0.0008091564363635822	0.0008058187014472004	0.0008505146282077057	0.0008460997229031363	0.04974237886152674	0.048724046430834736	-1.2059149026435317e-05	-0.00018672009883122231	-1.2012758057587669e-05	-0.00018600179610825385
6.76512326010531	0.0007355755217864493	0.0007339297967442203	0.0007694576696440352	0.0007670630728148279	0.0007885495782605431	0.0007857065666466476	0.000808630175017173	0.0008052953033270023	0.0008499026687105983	0.0008454929906860525	0.049676655029793106	0.0486596805157777	-1.1961322926435161e-05	-0.000186321339299661	-1.191532014322913e-05	-0.00018560475522277908
6.805886530940724	0.0007351874521356544	0.0007335414636674364	0.0007690083379193537	0.0007666147626678577	0.0007880639886943842	0.0007852228443969066	0.0008081051184568348	0.0008047731013494049	0.0008492922816428557	0.0008448878116107865	0.04961117510553199	0.04859555342006756	-1.1864154526541187e-05	-0.0001859213018897965	-1.1818537194686549e-05	-0.00018520644040073697
6.846895420988873	0.0007348000474446956	0.0007331537991409409	0.0007685599062908702	0.0007661673514942959	0.0007875794444935308	0.0007847401630130962	0.0008075812701470182	0.0008042520989664159	0.0008486834705651828	0.0008442841892285321	0.04954593994164167	0.04853166597958922	-1.1767639499235885e-05	-0.0001855199795580409	-1.1722404903527842e-05	-0.0001848068446265172
6.888151410229076	0.0007344133105525408	0.0007327668060066702	0.0007681123779631429	0.0007657208424920315	0.0007870959490195577	0.0007842585258463972	0.0008070586335717863	0.000803732299649552	0.0008480762390607944	0.0008436821271127915	0.049480950393858095	0.048468019033005995	-1.1671773543978428e-05	-0.00018511736520238076	-1.1626918988165771e-05	-0.00018440596082594518
6.92965598755826	0.0007340272443141501	0.0007323804871225369	0.0007676657561583238	0.0007652752388764974	0.0007866135056526462	0.0007837779362665255	0.0008065372122349983	0.0008032137068900192	0.0008474705907356586	0.0008430816288596158	0.049416207320802576	0.04840461342180561	-1.15765523869861e-05	-0.00018471345166071185	-1.1532075193661923e-05	-0.00018400378186550492
6.971410650844719	0.0007336418516005685	0.0007319948453625231	0.0007672200441162903	0.0007648305438808021	0.0007861321177917424	0.0007832983976618844	0.0008060170096604897	0.000802696324198892	0.0008468665292187365	0.0008424826980878399	0.049351711584028256	0.04834144999034565	-1.1481971781119801e-05	-0.00018430823171111665	-1.1437869291603536e-05	-0.00018360030055211696
7.01341690698215	0.0007332571352990231	0.0007316098836167796	0.0007667752450947783	0.0007643867607558653	0.0007856517888547115	0.0007828199134397232	0.0008054980293922569	0.0008021801551072994	0.0008462640581622232	0.0008418853384393274	0.04928746404807025	0.04827852958590344	-1.138802750571058e-05	-0.00018390169807142032	-1.134429707988667e-05	-0.00018319550963213915
7.055676271944047	0.0007328730983130196	0.00073122560479172	0.0007663313623695177	0.0007639438927705479	0.0007851725222784982	0.0007823424870262945	0.0008049802749946422	0.0008016652031666036	0.000845663181241797	0.0008412895535792058	0.04922346558049299	0.048215853058722905	-1.1294715366434727e-05	-0.00018349384339885755	-1.1251354382684972e-05	-0.00018278940179253245
7.098190270838397	0.0007324897435624382	0.000730842011810118	0.0007658883992343663	0.000763501943211788	0.0007846943215192814	0.0007818661218670068	0.0008044637500525185	0.0008011514719485844	0.0008450639021568622	0.0008406953471961129	0.049159717051940374	0.04815342126206174	-1.1202031195145512e-05	-0.0001830846602898506	-1.115903705015825e-05	-0.00018238196965858489
7.1409604379627405	0.0007321070739836305	0.0007304591076112088	0.0007654463590014438	0.0007630609153847401	0.0007842171900526383	0.0007813908214265942	0.0008039484581714764	0.000800638965045631	0.0008444662246307985	0.0008401027230024457	0.04909621933618701	0.0480912350522421	-1.1109970849680628e-05	-0.00018267414127845494	-1.1067340958367464e-05	-0.00018197320579407816
7.183988316859528	0.0007317250925295173	0.0007300768951507831	0.0007650052450012718	0.0007626208126129058	0.0007837411313737044	0.0007809165891892669	0.0008034344029780139	0.0008001276860709226	0.0008438701524112113	0.0008395116847346008	0.049032973310186384	0.0480292952887014	-1.1018530213791067e-05	-0.00018226227883766377	-1.0976262009212284e-05	-0.00018156310270275866
7.227275460371831	0.0007313438021696865	0.0007296953774012857	0.0007645650605829068	0.0007621816382382734	0.0007832661489973328	0.0007804434286588743	0.0008029215881197245	0.0007996176386586187	0.0008432756892701828	0.0008389222361532265	0.048969979854125364	0.04796760283403992	-1.0927705196927748e-05	-0.00018184906537777046	-1.0885796130077202e-05	-0.0001811516528245627
7.270823430699384	0.0007309632058904929	0.0007293145573519191	0.000764125809114084	0.0007617433956214595	0.000782792246458262	0.000779971343359075	0.0008024100172654918	0.0007991088264640515	0.0008426828390045302	0.0008383343810434767	0.04890723985147322	0.04790615855407151	-1.0837491734088864e-05	-0.00018143449324595218	-1.0795939273829797e-05	-0.00018073884853719857
7.31463379945495	0.000730583306695155	0.000728934438008738	0.0007636874939813521	0.000761306088141842	0.0007823194273112776	0.000779500336833491	0.0008018996941056791	0.0007986012531639145	0.000842091605436057	0.0008377481232152595	0.04884475418903626	0.04784496331787876	-1.0747885785747022e-05	-0.00018101855472707484	-1.0706687418699304e-05	-0.00018032468215667397
7.358708147721062	0.0007302041076038537	0.0007285550223947504	0.000763250118590213	0.0007608697191977023	0.0007818476951313753	0.0007790304126458765	0.000801390622352323	0.0007980949224564551	0.0008415019924118113	0.0008371634665034915	0.048782523757010254	0.047784017997862506	-1.0658883337628933e-05	-0.00018060124204197225	-1.0618036568019878e-05	-0.0001799091459347424
7.403048066107065	0.0007298256116538338	0.0007281763135500183	0.0007628136863652644	0.0007604342922063672	0.0007813770535139322	0.0007785615743802832	0.0008008828057393309	0.0007975898380616685	0.0008409140038043481	0.0008365804147683566	0.04872054944903457	0.04772332346979261	-1.0570480400559287e-05	-0.00018018254734716854	-1.0529982750124775e-05	-0.00017949223205929177
7.447655154806527	0.0007294478218995034	0.0007277983145317591	0.0007623782007503424	0.0007599998106043488	0.0007809075060748712	0.000778093825641229	0.0008003762480226769	0.0007970860037214946	0.0008403276435119905	0.0008359989718955652	0.04865883216224504	0.04766288061286571	-1.0482673010365345e-05	-0.00017976246273496144	-1.0442522018242265e-05	-0.00017907393265437221
7.49253102365499	0.0007290707414125346	0.0007274210284144465	0.0007619436652086613	0.0007595662778474881	0.0007804390564508316	0.0007776271700538621	0.0007998709529806006	0.0007965834232000141	0.0008397429154590928	0.0008354191417966133	0.048597372797332256	0.04760269030975604	-1.0395457227675708e-05	-0.0001793409802323398	-1.0355650450285733e-05	-0.00017865423977925232
7.537677292188054	0.0007286943732819647	0.0007270444582899121	0.0007615100832229602	0.0007591336974110984	0.0007799717082993392	0.0007771616112641345	0.0007993669244138064	0.0007960821002836466	0.0008391598235963085	0.0008348409284090464	0.04853617225859356	0.04754275344667074	-1.030882913789083e-05	-0.00017891809180220486	-1.0269364148784293e-05	-0.0001782331454285302
7.583095589699846	0.0007283187206142936	0.000726668607267444	0.0007610774582956405	0.0007587020727901048	0.000779505465298971	0.0007766971529389673	0.0007988641661456605	0.0007955820387813455	0.0008385783719008515	0.000834264335696719	0.048475231453992934	0.047483070913404986	-1.0222784850862088e-05	-0.00017849378934028937	-1.0183659240643392e-05	-0.00017781064153055137
7.628787555301809	0.000727943786533595	0.0007262934784738975	0.0007606457939489236	0.0007582714074991987	0.0007790403311495405	0.0007762337987664296	0.0007983626820224047	0.0007950832425248105	0.0008379985643767789	0.0008336893676500716	0.04841455129521551	0.047423643603399124	-1.0137320500848424e-05	-0.00017806806467604575	-1.0098531877061542e-05	-0.00017738671994785293
7.674754837981857	0.0007275695741816075	0.0007259190750537895	0.0007602150937249836	0.0007578417050729756	0.0007785763095722582	0.0007757715524559039	0.0007978624759133466	0.0007945857153686786	0.0008374204050552507	0.0008331160282863898	0.048354132697726315	0.047364472413792956	-1.0052432246413986e-05	-0.00017764090957322898	-1.001397823342104e-05	-0.000176961372477219
7.720999096663877	0.0007271960867178464	0.000725545400169408	0.0007597853611861038	0.000757412969066085	0.000778113404309915	0.0007753104177382634	0.0007973635517110762	0.0007940894611907341	0.0008368438979948126	0.0008325443216500805	0.048293976580829234	0.04730555824548549	-9.968116270207827e-06	-0.00017721231572778717	-9.929994509084994e-06	-0.00017653459084820966
7.767522000267617	0.0007268233273196992	0.0007251724570009105	0.0007593565999148178	0.0007569852030533768	0.000777651619127051	0.0007748503983660457	0.0007968659133316644	0.000793594483892111	0.0008362690472816646	0.0008319742518129403	0.048234083867725416	0.04724690200319112	-9.884368778826855e-06	-0.0001767822747677228	-9.846576927222128e-06	-0.00017610636672207858
7.814325227768903	0.0007264512991825389	0.0007248002487464372	0.0007589288135140678	0.0007565584106300565	0.0007771909578101424	0.0007743914981136352	0.0007963695647148824	0.0007931007873975067	0.0008356958570299528	0.0008314058228744406	0.04817445548557303	0.047188504595498476	-9.801186002710016e-06	-0.00017635077825314815	-9.763721734770345e-06	-0.0001756766916934105
7.861410468260233	0.0007260800055198174	0.0007244287786222048	0.0007585020056073432	0.0007561325954118245	0.0007767314241677682	0.000773933720777429	0.0007958745098243991	0.0007926083756553809	0.0008351243313820344	0.0008308390389619918	0.048115092365548034	0.04713036693493066	-9.718564196016868e-06	-0.00017591781767611891	-9.681425202254582e-06	-0.00017524555728823388
7.908779421011744	0.0007257094495631784	0.0007240580498626216	0.0007580761798388403	0.0007557077610350363	0.0007762730220307991	0.0007734770701760286	0.0007953807526480039	0.0007921172526381736	0.0008345544745087741	0.0008302739042312337	0.04805599544290676	0.047072489938003156	-9.636499636391654e-06	-0.00017548338445858014	-9.599683623595992e-06	-0.0001748129549633548
7.956433795532517	0.0007253396345625577	0.0007236880657203866	0.0007576513398736101	0.0007552839111568479	0.0007758157552525743	0.0007730215501504091	0.0007948882971978125	0.0007916274223425128	0.0008339862906098221	0.0008297104228663116	0.04799716565704385	0.04701487452528767	-9.554988624919936e-06	-0.00017504746995331	-9.518493316032148e-06	-0.00017437887610655123
8.004375311632296	0.0007249705637862925	0.0007233188294666013	0.0007572274893977132	0.0007548610494553742	0.0007753596277090853	0.0007725671645641106	0.0007943971475104891	0.0007911388887894316	0.0008334197839139069	0.0008291485990801647	0.04793860395156143	0.04695752162147062	-9.474027485939507e-06	-0.00017461006544267077	-9.437850619929689e-06	-0.00017394331203504643
8.052605699483543	0.0007246022405212258	0.000722950344390874	0.0007568046321183731	0.0007544391796298392	0.0007749046432991597	0.0007721139173034146	0.0007939073076474573	0.0007906516560245806	0.0008328549586791231	0.0008285884371148102	0.047880311274325814	0.046900432155416234	-9.393612566955395e-06	-0.00017417116213952477	-9.35775189876177e-06	-0.00017350625399756292
8.101126699683881	0.0007242346680728079	0.0007225826138014227	0.0007563827717641261	0.0007540183054007272	0.0007744508059446407	0.0007716618122775253	0.0007934187816951161	0.0007901657281184407	0.0008322918191932196	0.0008280299412416278	0.047822288577536086	0.04684360706023007	-9.313740238436896e-06	-0.00017373075118448655	-9.278193538816634e-06	-0.00017306769317063098
8.149940063318896	0.0007238678497652145	0.0007222156410251935	0.0007559619120849889	0.0007535984305099484	0.0007739981195905831	0.0007712108534187646	0.0007929315737650721	0.0007896811091665524	0.0008317303697739062	0.0008274731157616626	0.04776453681778815	0.04678704727332363	-9.234406893687472e-06	-0.00017328882364670006	-9.19917194911607e-06	-0.00017262762065917148
8.199047552025359	0.0007235017889414442	0.0007218494294079592	0.0007555420568526029	0.0007531795587209868	0.000773546588205432	0.0007707610446827517	0.0007924456879943471	0.0007891978032897244	0.0008311706147691387	0.0008269179650059073	0.04770705695613977	0.04673075373647468	-9.155608948757145e-06	-0.00017284537052328353	-9.120683561341693e-06	-0.00017218602749710654
8.248450938054788	0.0007231364889634329	0.0007214839823144348	0.0007551232098604026	0.0007527616938190637	0.0007730962157812187	0.0007703123900485927	0.0007919611285456116	0.0007887158146342634	0.0008306125585574294	0.0008263644933356058	0.04764984995817639	0.04667472739589666	-9.077342842269895e-06	-0.0001724003827388021	-9.042724829641524e-06	-0.00017174290464583297
8.298152004337403	0.0007227719532121577	0.0007211193031283818	0.0007547053749237651	0.0007523448396112923	0.0007726470063337436	0.0007698648935190701	0.0007914778996074031	0.000788235147372192	0.0008300562055481396	0.0008258127051425466	0.04759291679408137	0.046618969202302823	-8.999605035296156e-06	-0.00017195385114426864	-8.965292230495546e-06	-0.00017129824299355612
8.348152544546481	0.0007224081850877503	0.0007207553952527225	0.0007542885558801798	0.0007519289999268421	0.0007721989639027773	0.0007694185591208357	0.0007909960053943588	0.0007877558057014783	0.0008295015601817939	0.0008252626048493681	0.04753625843870026	0.046563480110972603	-8.92239201123659e-06	-0.0001715057665175601	-8.88838226261162e-06	-0.00017085203335548416
8.398454363163072	0.0007220451880096016	0.0007203922621096463	0.0007538727565893999	0.0007515141786170945	0.0007717520925522414	0.0007689733909045977	0.0007905154501474384	0.0007872777938462579	0.0008289486269303793	0.000824714196909858	0.04747987587161365	0.04650826108181988	-8.845700275676369e-06	-0.00017105611956211297	-8.81199144676676e-06	-0.00017040426647255136
8.449059275541144	0.000721682965416478	0.0007200299071407261	0.000753457980933614	0.0007511003795558114	0.0007713063963704155	0.0007685293929453215	0.0007900362381341611	0.0007868011160570687	0.0008283974102976627	0.0008241674858092648	0.04742377007720367	0.04645331307946134	-8.769526356190022e-06	-0.00017060490090553548	-8.736116325667488e-06	-0.00016995493301105724
8.49996910797308	0.0007213215207666262	0.000719668333807024	0.0007530442328176025	0.0007506876066392932	0.0007708618794701258	0.0007680865693424183	0.000789558373648832	0.0007863257766110765	0.0008278479148194993	0.0008236224760646008	0.047367942044726115	0.04639863707328489	-8.69386680233189e-06	-0.00017015210110130075	-8.66075346385789e-06	-0.00016950402356258332
8.551185697755594	0.0007209608575378879	0.0007193075455892079	0.0007526315161689055	0.0007502758637865462	0.0007704185459889442	0.0007676449242199465	0.00078908186101278	0.0007858517798123088	0.0008273001450641483	0.0008230791722249576	0.047312392768381784	0.04634423403751876	-8.618718185422758e-06	-0.00016969771062655403	-8.58589944755482e-06	-0.00016905152864291062
8.602710893256043	0.0007206009792278103	0.0007189475459876618	0.0007522198349379876	0.000749865154939447	0.0007699764000893872	0.0007672044617268062	0.0007886067045745924	0.0007853791299918911	0.0008267541056325929	0.0008225375788718182	0.04725712324738867	0.04629010495130602	-8.544077098406738e-06	-0.00016924171988136338	-8.511550884524738e-06	-0.0001685974386917144
8.654546553979111	0.0007202418893537593	0.0007185883385225996	0.0007518091930984053	0.0007494554840629087	0.0007695354459591182	0.0007667651860369406	0.000788132908710353	0.0007849078315082792	0.0008262098011588608	0.0008219977006193749	0.04720213448605387	0.04623625079877126	-8.469940155781883e-06	-0.00016878411918933023	-8.437704403967475e-06	-0.00016814174407189797
8.706694550633951	0.000719883591453029	0.0007182299267341785	0.0007513995946469728	0.0007490468551450495	0.0007690956878111455	0.0007663271013495365	0.0007876604778238808	0.0007844378887474998	0.0008256672363103444	0.0008214595421148464	0.04714742749384911	0.0461826725690963	-8.396303993453598e-06	-0.00016832489879675672	-8.364356656373126e-06	-0.00016768443506923192
8.759156765201672	0.0007195260890829582	0.0007178723141826131	0.0007509910436039318	0.00074863927219736	0.0007686571298840271	0.0007658902118892259	0.0007871894163469722	0.0007839693061233883	0.0008251264157881306	0.0008209231080388015	0.04709300328548558	0.04612937125659238	-8.32316526854903e-06	-0.00016786404887075834	-8.291504313380667e-06	-0.00016722550189104957
8.811935091003267	0.0007191693858210448	0.0007175155044482919	0.0007505835440131245	0.000748232739254877	0.000768219776442079	0.0007654545219062931	0.000786719728739648	0.0007835020880778334	0.000824587344327331	0.0008203884031054855	0.04703886288098975	0.04607634786077347	-8.25052065933727e-06	-0.0001674015594997913	-8.219144067676473e-06	-0.0001667649346665523
8.865031432767935	0.0007188134852650572	0.0007171595011318905	0.0007501770999421611	0.0007478272603763499	0.0007677836317755771	0.0007650200356768759	0.0007862514194903924	0.0007830362390810184	0.0008240500266974103	0.0008198554320631451	0.046985007305776726	0.046023603386434526	-8.178366865113987e-06	-0.00016693742069334716	-8.147272632884166e-06	-0.00016630272344628216
8.918447706701835	0.0007184583910331502	0.0007168043078544884	0.0007497717154825936	0.0007474228396444164	0.0007673487002009684	0.0007645867575031749	0.0007857844931164063	0.0007825717636316669	0.0008235144677025233	0.0008193241996943607	0.0469314375907341	0.0459711388437232	-8.10670060604618e-06	-0.00016647162238062063	-8.07588674336425e-06	-0.0001658388582002901
8.972185840557227	0.0007181041067639822	0.0007164499282576859	0.0007493673947500911	0.0007470194811657751	0.0007669149860610775	0.0007641546917136638	0.0007853189541638538	0.0007821086662572922	0.0008229806721818523	0.0008187947108163791	0.04687815477229376	0.045918955248219984	-8.035518623062017e-06	-0.00016600415441023197	-8.004983154154266e-06	-0.00016537332881841338
9.02624777370205	0.0007177506361168291	0.000716096366003721	0.0007489641418846123	0.0007466171890713611	0.0007664824937253212	0.0007637238426632979	0.0007848548072081152	0.0007816469515144451	0.0008224486450099496	0.0008182669702814511	0.04682515989251644	0.045867053621013607	-7.964817677713794e-06	-0.00016553500654964415	-7.934558640849965e-06	-0.00016490612511046998
9.080635457189915	0.0007173979827717003	0.0007157436247755849	0.0007485619610505816	0.0007462159675165185	0.0007660512275899174	0.0007632942147337229	0.0007843920568540382	0.0007811866239889649	0.0008219183910970766	0.0008177409829771674	0.04677245399916929	0.045815434988782204	-7.894594552013134e-06	-0.0001650641684834142	-7.864609999411014e-06	-0.00016443723680367728
9.135350853830497	0.0007170461504294618	0.000715391708277147	0.0007481608564370726	0.0007458158206811859	0.0007656211920781086	0.0007628658123334973	0.0007839307077362011	0.0007807276882962392	0.0008213899153895598	0.0008172167538268095	0.046720038145808315	0.04576410038387072	-7.824846048412777e-06	-0.00016459162981505293	-7.795134046104622e-06	-0.0001639666535436235
9.190395938260405	0.0007166951428119423	0.0007150406202332625	0.0007477608322579745	0.0007454167527700633	0.0007651923916403617	0.0007624386398982962	0.0007834707645191566	0.0007802701490814481	0.0008208632228701275	0.000816694287789681	0.04666791339185929	0.04571305084437221	-7.755568989621826e-06	-0.00016411738006463783	-7.726127617372833e-06	-0.00016349436489329627
9.245772697014415	0.0007163449636620646	0.0007146903643899036	0.0007473618927521853	0.0007450187680128035	0.0007647648307546026	0.000762012701891138	0.0007830122318977081	0.0007798140110198359	0.0008203383185582769	0.000816173589861472	0.04661608080270397	0.04566228741421065	-7.686760218410596e-06	-0.00016364140866745314	-7.65758756965905e-06	-0.00016302036033163936
9.301483128597186	0.0007159956167439542	0.0007143409445142707	0.0007469640421837831	0.0007446218706641837	0.0007643385139264251	0.0007615880028025964	0.0007825551145971585	0.0007793592788169589	0.0008198152075106194	0.0008156546650745971	0.046564541449760535	0.04561181114322142	-7.6184165976149465e-06	-0.00016316370497507227	-7.589510779353395e-06	-0.00016254462925410773
9.357529243555355	0.000715647105843065	0.0007139923643949183	0.0007465672848422151	0.0007442260650042953	0.0007639134456893183	0.0007611645471510245	0.0007820994173735836	0.0007789059572089569	0.000819293894821248	0.0008151375184985603	0.046513296410571774	0.04556162308723597	-7.5505350099341895e-06	-0.00016268425825397004	-7.5218941426227065e-06	-0.00016206716097105778
9.413913064550128	0.0007152994347662959	0.0007136446278418725	0.0007461716250424758	0.0007438313553387215	0.0007634896306048835	0.0007607423394827739	0.0007816451450140922	0.0007784540509628114	0.0008187743856220935	0.0008146221552403056	0.04646234676889073	0.04551172430816688	-7.4831123578443515e-06	-0.00016220305768469	-7.454734575318596e-06	-0.0001615879447076085
9.47063662643026	0.0007149526073421129	0.0007132977386867567	0.0007457770671252971	0.0007434377459987271	0.0007630670732630654	0.000760321384372421	0.0007811923023370994	0.0007780035648766157	0.000818256685083296	0.0008141085804445837	0.046411693614766936	0.04546211587409146	-7.416145563452457e-06	-0.00016172009236137264	-7.388029012836937e-06	-0.00016110696960283666
9.527701976305488	0.0007146066274206691	0.0007129517007829092	0.0007453836154573305	0.0007430452413414409	0.0007626457782823718	0.0007599016864229896	0.0007807408941925941	0.0007775545037798416	0.0008177407984135694	0.0008135967992943116	0.046361338044636165	0.0454127988593403	-7.349631568391579e-06	-0.0001612353512909226	-7.321774410005109e-06	-0.00016062422470891624
9.585111173620431	0.0007142614988739282	0.0007126065180055104	0.0007449912744313373	0.0007426538457500459	0.000762225750310109	0.0007594832502661815	0.0007802909254624153	0.0007771068725336122	0.0008172267308605785	0.0008130868170109445	0.0463112811614097	0.045363774344584024	-7.283567333697671e-06	-0.00016074882339248142	-7.255967740979648e-06	-0.0001601396989907855
9.642866290228868	0.0007139172255957854	0.000712262194251704	0.000744600048466378	0.000742263563633967	0.0007618069940226046	0.0007590660805626013	0.0007798424010605248	0.0007766606760309741	0.0008167144877113125	0.0008125786388548446	0.046261524074562486	0.04531504341692201	-7.217949839710691e-06	-0.0001602604974972055	-7.190605999097925e-06	-0.00015965338132520324
9.700969410468568	0.0007135738115021893	0.0007119187334407233	0.0007442099420079987	0.000741874399429063	0.0007613895141254443	0.0007586501820019915	0.0007793953259332865	0.000776215919197175	0.0008162040742924637	0.0008120722701256572	0.046212067900229525	0.045266607169972155	-7.152776085890718e-06	-0.00015977036234587905	-7.125686196773201e-06	-0.00015916526049988833
9.75942263123647	0.0007132312605312703	0.0007115761395140128	0.0007438209595284298	0.0007414863575978152	0.0007609733153537052	0.0007582355593034623	0.0007789497050597485	0.0007757726069899376	0.0008156954959708152	0.0008115677161626864	0.04616291376129349	0.04521846670396043	-7.088043090791064e-06	-0.00015927840659038517	-7.061205365401814e-06	-0.0001586753252136308
9.818228062064373	0.0007128895766434575	0.0007112344164353554	0.000743433105526771	0.0007410994426295221	0.0007605584024721876	0.0007578222172157259	0.0007785055434519205	0.0007753307443997442	0.0008151887581536201	0.0008110649823452777	0.04611406278748207	0.04517062312581638	-7.023747891877867e-06	-0.0001587846187918185	-6.997160555203587e-06	-0.00015818356407448775
9.877387825195074	0.0007125487638216091	0.0007108935681910002	0.0007430463845291919	0.0007407136590404954	0.0007601447802756569	0.000757410160517335	0.0007780628461550644	0.0007748903364501177	0.0008146838662889994	0.0008105640740932045	0.046065516115461766	0.045123077549261544	-6.959887545430338e-06	-0.00015828898741945818	-6.933548835124682e-06	-0.0001576899655994779
9.936904055658934	0.0007122088260711358	0.0007105535987897863	0.0007426608010891262	0.0007403290113742542	0.0007597324535890796	0.0007569993940169202	0.0007776216182479784	0.0007744513881979068	0.0008141808258663308	0.0008100649968670548	0.04601727488893299	0.045075831094905636	-6.89645912641066e-06	-0.00015779150085068472	-6.870367292727449e-06	-0.0001571945182141654
9.996778901350961	0.000711869767420128	0.0007102145122632728	0.0007422763597874697	0.000739945504201723	0.0007593214272678691	0.0007565899225534293	0.0007771818648432899	0.0007740139047335749	0.0008136796424166494	0.0008095677561686257	0.04596934025872871	0.045028884890342985	-6.8334597283919996e-06	-0.00015729214737014718	-6.8076130340828656e-06	-0.0001566972102516606
10.05701452310831	0.0007115315919194784	0.0007098763126658633	0.0007418930652327758	0.0007395631421214287	0.0007589117061981212	0.00075618175099637	0.0007767435910877426	0.0007735778911814874	0.0008131803215130444	0.0008090723575413145	0.045921713382912066	0.04498224007024737	-6.770886463417121e-06	-0.0001567909151693192	-6.745283183642176e-06	-0.00015619802995220367
10.117613094788254	0.0007111943036430142	0.0007095390040749378	0.0007415109220614594	0.0007391819297597028	0.0007585032952968662	0.000755774884246053	0.000776306802162498	0.0007731433527002067	0.0008126828687710695	0.0008085788065705233	0.045874395426878205	0.04493589777646976	-6.7087364618656845e-06	-0.00015628779234472256	-6.683374884128464e-06	-0.00015569696546188783
10.178576803346665	0.0007108579066876212	0.0007092025905909794	0.0007411299349379973	0.0007388018717708826	0.0007580961995123121	0.0007553693272338392	0.0007758715032834267	0.0007727102944827863	0.0008121872898491474	0.0008080871088840596	0.045827387563450124	0.04488985915813695	-6.647006872332814e-06	-0.00015578276689737214	-6.62188529639441e-06	-0.00015519400483146595
10.239907848916916	0.0007105224051733775	0.0007088670763377089	0.0007407501085551346	0.0007384229728375159	0.0007576904238241	0.0007549650849223901	0.0007754376997014172	0.0007722787217570717	0.0008116935904489887	0.0008075972701525479	0.04578069097298687	0.044844125371752946	-6.58569486158226e-06	-0.00015527582673333096	-6.560811599354635e-06	-0.0001546891360169056
10.301608444889292	0.0007101878032436737	0.0007085324654622076	0.0007403714476340816	0.0007380452376705618	0.0007572859732435436	0.0007545621623059122	0.000775005396702666	0.0007718486397859941	0.0008112017763159989	0.0008071092960898319	0.045734306843481065	0.044798697581297287	-6.52479761439808e-06	-0.0001547669596619894	-6.500150989885954e-06	-0.00015418234687836208
10.363680817990868	0.0007098541050653519	0.0007081987621350564	0.000739993956924729	0.0007376686710096009	0.0007568828528138942	0.0007541605644104125	0.0007745745996089959	0.0007714200538678804	0.0008107118532397087	0.0008066231924534	0.04568823637066824	0.04475357695833072	-6.464312333424177e-06	-0.00015425615339451082	-6.439900682640894e-06	-0.00015367362517806904
10.426127208365882	0.0007095213148288301	0.0007078659705504612	0.000739617641205849	0.0007372932776230399	0.0007564810676105885	0.0007537602962939539	0.000774145313778155	0.0007709929693367532	0.0008102238270541925	0.0008061389650447959	0.045642480758130134	0.04470876468209596	-6.4042362391270036e-06	-0.00015374339554419247	-6.3800579100095275e-06	-0.0001531629585810046
10.488949869656532	0.0007091894367482353	0.0007075340949263901	0.0007392425052853087	0.000736919062308323	0.0007560806227415113	0.0007533613630469075	0.0007737175446041319	0.000770567391562643	0.0008097377036385	0.0008056566197100461	0.045597041217401414	0.044664261939624916	-6.344566569646375e-06	-0.00015322867362546622	-6.320619921978965e-06	-0.00015265033465344802
10.552151069084381	0.0007088584750615359	0.0007072031395047049	0.0007388685540002795	0.0007365460298921432	0.0007556815233472491	0.0007529637697922148	0.0007732912975174687	0.000770143325951898	0.0008092534889170888	0.0008051761623400863	0.045551918968080085	0.04462006992584283	-6.285300580695721e-06	-0.00015271197505276057	-6.261583986009317e-06	-0.00015213574086192505
10.615733087532126	0.0007085284340306713	0.0007068731085512933	0.000738495792217449	0.0007361741852306517	0.0007552837746013577	0.0007525675216856466	0.0007728665779855752	0.0007697207779474958	0.0008087711888602598	0.0008046975988711908	0.04550711523793455	0.04457618984367596	-6.226435545435456e-06	-0.00015219328713941827	-6.202947386962573e-06	-0.00015161916457306912
10.679698219625935	0.0007081993179416881	0.0007065440063562062	0.0007381242248332365	0.0007358035332096748	0.0007548873817106223	0.000752172623916065	0.0007724433915130511	0.0007692997530293644	0.0008082908094846017	0.0008042209352854103	0.045462631263017264	0.04453262290416391	-6.167968754400982e-06	-0.00015167259709786274	-6.144707426965559e-06	-0.00015110059305212253
10.744048773818252	0.0007078711311048722	0.0007062158372337925	0.0007377538567740077	0.00073543407874493	0.0007544923499153241	0.0007517790817056902	0.0007720217436420064	0.0007688802567146982	0.0008078123568534343	0.0008037461776110112	0.04541846828777592	0.04448937032656334	-6.109897515352639e-06	-0.0001511498920377663	-6.086861425306719e-06	-0.00015058001346265892
10.808787072471103	0.0007075438778548805	0.0007058886055228311	0.0007373846929962905	0.0007350658267822387	0.0007540986844895098	0.0007513869003103649	0.0007716016399523844	0.0007684622945582783	0.0008073358370772574	0.0008032733319229154	0.045374627565167074	0.04444643333846379	-6.052219153198507e-06	-0.000150625158965495	-6.029406718354585e-06	-0.0001500574128656118
10.87391545193992	0.0007072175625508819	0.0007055623155866736	0.0007370167384869987	0.0007346987822977507	0.000753706390741261	0.000750996085019825	0.0007711830860622943	0.000768045872152805	0.0008068612563142101	0.0008028024043431557	0.04533111035677085	0.04440381317590232	-5.994931009865173e-06	-0.00015009838478347026	-5.972340659390375e-06	-0.00014953277821758149
10.93943626265785	0.000706892189576686	0.0007052369718133764	0.0007366499982636464	0.0007343329502981613	0.0007533154740129676	0.0007506066411579735	0.0007707660876283363	0.0007676309951292175	0.0008063886207705237	0.000802333401041322	0.04528791793290932	0.04436151108347069	-5.938030444208389e-06	-0.0001495695562890309	-5.915660618574167e-06	-0.00014900609637133466
11.00535186922059	0.0007065677633408843	0.0007049125786158415	0.0007362844773745747	0.000733968335820935	0.0007529259396816022	0.0007502185740831481	0.0007703506503459402	0.0007672176691570299	0.0008059179367009909	0.0008018663282350221	0.04524505157276355	0.044319528314437355	-5.881514831907256e-06	-0.000149038660173878	-5.859363982811325e-06	-0.0001484773540743889
11.071664650471687	0.0007062442882769845	0.0007045891404319534	0.000735920180899174	0.0007336049439345284	0.0007525377931589971	0.0007498318891884029	0.0007699367799496987	0.0007668058999446638	0.0008054492104094286	0.0008014011921903422	0.04520251256449204	0.044277866130861876	-5.825381565324576e-06	-0.00014850568302246514	-5.803448155594637e-06	-0.00014794653796704194
11.138376999588447	0.0007059217688435499	0.0007042666617247207	0.0007355571139481108	0.0007332427797386174	0.0007521510398921272	0.0007494465919017869	0.0007695244822137096	0.000766395693239786	0.0008049824482491558	0.0008009379992223139	0.04516030220535271	0.044236525803713636	-5.769628053460887e-06	-0.00014797061131216482	-5.747910556996513e-06	-0.0001474136345832877
11.205491324168262	0.0007056002095243339	0.0007039451469824116	0.0007351952816635513	0.0007328818483643209	0.0007517656853633855	0.0007490626876866188	0.0007691137629519152	0.0007659870548296459	0.0008045176566234651	0.0008004767556953821	0.045118421801825744	0.04419550861299221	-5.71425172180267e-06	-0.00014743343141140897	-5.6927486234903055e-06	-0.00014687863034865134
11.273010046315514	0.0007052796148284251	0.0007036246007187013	0.0007348346892193972	0.0007325221549744362	0.0007513817350908759	0.0007486801820417795	0.0007687046280184543	0.0007655799905414237	0.0008040548419861119	0.0008000174680238866	0.04507687266973652	0.04415481584784725	-5.659250012227807e-06	-0.00014689412957918924	-5.6379598078731136e-06	-0.00014634151157957853
11.340935602728974	0.0007049599892903801	0.000703305027472806	0.0007344753418215089	0.0007321637047636628	0.0007509991946286921	0.000748299080501988	0.0007682970833080042	0.0007651745062425714	0.0008035940108417953	0.000799560142672535	0.045035656134381624	0.04411444880670399	-5.604620382920582e-06	-0.00014635269196411338	-5.583541579190325e-06	-0.0001458022644832968
11.409270444789758	0.0007046413374703689	0.000702986431809631	0.0007341172447079442	0.0007318065029588405	0.0007506180695672142	0.0007479193886380954	0.0007678911347561393	0.0007647706078411654	0.0008031351697466541	0.0007991047861568944	0.044994773530656215	0.04407440879738403	-5.550360308251984e-06	-0.00014580910460357255	-5.529491422563877e-06	-0.00014526087515517871
11.478017038649782	0.000704323663954312	0.0007026688183199095	0.0007337604031491887	0.0007314505548191802	0.0007502383655333924	0.0007475411120573752	0.0007674867883396816	0.0007643683012862576	0.0008026783253087612	0.000798651405043877	0.04495422620318095	0.044034697137233736	-5.496467278674755e-06	-0.00014526335342227026	-5.475806839154093e-06	-0.00014471732957924144
11.547177865320764	0.0007040069733540257	0.0007023521916203487	0.0007334048224483958	0.0007310958656365028	0.0007498600881910516	0.0007471642564038135	0.0007670840500770648	0.0007639675925682344	0.0008022234841886289	0.0007982000059522388	0.044914015506434125	0.043995315153252966	-5.44293880062191e-06	-0.00014471542423144523	-5.422485346042588e-06	-0.0001441716136269533
11.616755420763786	0.0007036912703073612	0.000702036556353772	0.000733050507941621	0.0007307424407354747	0.0007494832432411783	0.0007467888273584058	0.0007666829260286916	0.0007635684877191717	0.0008017706530997118	0.0007977505955530759	0.04487414280488184	0.04395626418222085	-5.389772396452962e-06	-0.00014416530272914896	-5.369524476105635e-06	-0.0001436237130554574
11.686752215979308	0.0007033765594783488	0.0007017219171892656	0.0007326974649980632	0.0007303902854738506	0.000749107836422225	0.0007464148306394574	0.0007662834222973033	0.0007631709928132	0.000801319838808923	0.0007973031805703332	0.04483460947311441	0.043917545570826826	-5.336965604272638e-06	-0.00014361297449716481	-5.316921777948243e-06	-0.00014307361350771042
11.75717077709787	0.0007030628455573417	0.0007014082788223226	0.0007323456990203077	0.000730039405242712	0.0007487338735104125	0.0007460422720028791	0.0007658855450283458	0.00076277511396687	0.0008008710481371493	0.0007968577677813116	0.0447954168959763	0.04387916067580643	-5.284515977877109e-06	-0.00014305842500109134	-5.264674815792271e-06	-0.00014252130051073397
11.82801364547121	0.0007027501332611605	0.0007010956459749903	0.0007319952154445677	0.0007296898054667137	0.000748361360320033	0.0007456711572424954	0.0007654893004103436	0.0007623808573395219	0.0008004242879597745	0.0007964143640171867	0.04475656646870741	0.04384111086407077	-5.2324210866594445e-06	-0.00014250163958964834	-5.212781169359332e-06	-0.00014196675947461546
11.899283377763982	0.0007024384273332373	0.0007007840233960169	0.000731646019740932	0.0007293414916043272	0.0007479903027037575	0.0007453014921903472	0.0007650946946752759	0.0007619882291336582	0.0007999795652072093	0.0007959729761635272	0.04471805959707918	0.043803397512845926	-5.180678515500324e-06	-0.00014194260349323362	-5.161238433803138e-06	-0.00014140997569198066
11.970982546046038	0.0007021277325437617	0.0007004734158609997	0.0007312981174136092	0.0007289944691480899	0.000747620706552946	0.0007449332827170014	0.0007647017340989556	0.0007615972355953197	0.000799536886865423	0.0007955336111608222	0.0446798976975375	0.043766022009806574	-5.129285864663956e-06	-0.0001413813018227572	-5.1100442196036835e-06	-0.0001408509343368558
12.043113737885237	0.0007018180536898278	0.0007001638281725316	0.0007309515140011809	0.0007286487436248523	0.00074725257779796	0.0007445665347318607	0.0007643104250014116	0.0007612078830144648	0.0007990962599764833	0.0007950962760050124	0.044642082197339956	0.04372898575321812	-5.078240749693992e-06	-0.00014081771956858669	-5.059196152436274e-06	-0.00014028962046291893
12.115679556440844	0.0007015093955955823	0.0006998552651603552	0.0007306062150768519	0.0007283043205960338	0.0007468859224084795	0.0007442012541834819	0.0007639207737472786	0.0007608201777253567	0.0007986576916391042	0.0007946609777480303	0.04460461453470344	0.043692290152075146	-5.0275408013432735e-06	-0.00014025184159999204	-5.00869187310387e-06	-0.00013972601900288928
12.188682620557461	0.0007012017631123684	0.0006995477316815066	0.0007302622262487011	0.0007279612056578697	0.0007465207463938185	0.0007438374470598883	0.0007635327867461828	0.0007604341261069447	0.0007982211890091913	0.0007942277234983375	0.0445674961589483	0.043655936626245874	-4.977183665453265e-06	-0.0001396836526636469	-4.95852903747724e-06	-0.0001391601147685828
12.26212556485955	0.0007008951611188791	0.0006992412326204701	0.0007299195531599388	0.0007276194044416715	0.0007461570558032482	0.0007434751193888883	0.0007631464704531397	0.0007600497345832593	0.0007977867593004031	0.0007937965204214784	0.04453072853064642	0.04361992660661516	-4.927167002872525e-06	-0.00013911313738271258	-4.908705316328428e-06	-0.0001385918924481644
12.336011039846525	0.0007005895945213024	0.0006989357728893281	0.0007295782014891651	0.0007272789226140822	0.0007457948567263183	0.0007431142772384021	0.0007627618313689505	0.0007596670096238039	0.0007973544097847101	0.0007933673757406313	0.04449431312176862	0.043584261535229755	-4.877488489344814e-06	-0.00013854028025561682	-4.859218395249221e-06	-0.00013802133660517635
12.41034171198835	0.0007002850682534739	0.000698631357427914	0.0007292381769506261	0.0007269397658773364	0.0007454341552931872	0.0007427549267167854	0.000762378876040604	0.0007592859577439565	0.0007969241477929653	0.0007929402967371704	0.04445825141583865	0.04354894286544904	-4.828145815431034e-06	-0.00013796506565522115	-4.810065974619054e-06	-0.00013744843167906584
12.485120263821853	0.0006999815872770253	0.000698327991203963	0.0007288994852944775	0.0007266019399695192	0.0007450749576749468	0.0007423970739731528	0.0007619976110616799	0.0007589065855053661	0.0007964959807154753	0.0007925152907512298	0.04442254490808169	0.04351397206209241	-4.779136686407746e-06	-0.00013738747782757188	-4.76124576943588e-06	-0.00013687316198243704
12.560349394047481	0.0006996791565815382	0.0006980256792132695	0.0007285621323070481	0.0007262654506648353	0.0007447172700839594	0.0007420407251977168	0.0007616180430727634	0.0007585288995163658	0.000796069916002586	0.0007920923651822789	0.044387195105584906	0.04347935060159107	-4.730458822152679e-06	-0.00013680750089004046	-4.712755509252847e-06	-0.00013629551170024623
12.63603181762671	0.0006993777811846936	0.000697724426479838	0.000728226123811105	0.0007259303037738688	0.0007443610987741918	0.0007416858866221142	0.0007612401787618531	0.0007581529064323765	0.0007956459611652633	0.000791671527489697	0.04435220352744843	0.04344507997214332	-4.682109957076207e-06	-0.00013622511883124022	-4.664592938084626e-06	-0.00013571546488913566
12.712170265880024	0.0006990774661324268	0.0006974242380560406	0.000727891465666121	0.0007255965051438555	0.0007440064500415536	0.0007413325645197501	0.0007608640248647827	0.0007577786129563248	0.0007952241237756911	0.0007912527851933608	0.04431757170494979	0.043411161673866994	-4.6340878400493585e-06	-0.00013564031551024924	-4.616755814322408e-06	-0.00013513300547618456
12.78876748658549	0.0006987782164990763	0.0006971251190227679	0.0007275581637685417	0.0007252640606589466	0.0007436533302242346	0.0007409807652061293	0.0007604895881656359	0.0007574060258390555	0.0007948044114678631	0.0007908361458742292	0.04428330118170031	0.04337759721896084	-4.586390234251163e-06	-0.00013505307465358496	-4.569241910646303e-06	-0.0001345481172579377
12.865826244077915	0.0006984800373875458	0.0006968270744895938	0.0007272262240520645	0.0007249329762404893	0.0007433017457030591	0.0007406304950392061	0.0007601168754971811	0.0007570351518797617	0.000794386831938199	0.0007904216171749495	0.04424939351380992	0.04334438813186185	-4.539014917107932e-06	-0.0001344633798553152	-4.522049013885691e-06	-0.0001339607838979351
12.943349319348618	0.0006981829339294506	0.0006965301095949244	0.0007268956524879058	0.0007246032578472929	0.0007429517029018227	0.0007402817604197285	0.0007597458937412924	0.000756665997926401	0.0007939713929461465	0.0007900092068004512	0.04421585027005123	0.04331153594940535	-4.491959680225609e-06	-0.00013387121457633655	-4.475174924979328e-06	-0.00013337098892721166
13.0213395101458	0.0006978869112852787	0.0006962342295061616	0.00072656645508508	0.0007242749114759104	0.0007426032082876507	0.000739934567791586	0.0007593766498293891	0.0007562985708761342	0.0007935581023148066	0.0007895989225185623	0.04418267303202913	0.043279042220992416	-4.445222329253588e-06	-0.00013327656214179306	-4.428617458874726e-06	-0.0001327787157421323
13.099799631075467	0.0006975919746445454	0.0006959394394198605	0.0007262386378906792	0.0007239479431609162	0.0007422562683713474	0.0007395889236421634	0.0007590091507428718	0.0007559328776757552	0.0007931469679315573	0.0007891907721606231	0.044149863394346754	0.04324690850875196	-4.398800683830945e-06	-0.00013267940574102077	-4.38237444442581e-06	-0.00013218394760372565
13.178732513703073	0.0006972981292259479	0.0006956457445618855	0.000725912206990151	0.0007236223589751832	0.0007419108897077562	0.0007392448345026949	0.0007586434035135621	0.0007555689253221275	0.0007927379977486825	0.000788784763622108	0.04411742296477698	0.04321513638771033	-4.352692577461528e-06	-0.00013207972842529947	-4.336443724307915e-06	-0.0001315866676358246
13.258141006655675	0.0006970053802775271	0.0006953531501875757	0.000725587168507584	0.0007232981650301716	0.0007415670788961191	0.0007389023069486239	0.0007582794152241546	0.0007552067208626326	0.0007923311997840174	0.0007883809048632591	0.04408535336443956	0.043183727445960725	-4.306895857455854e-06	-0.00013147751310760292	-4.290823154925842e-06	-0.00013098685882409478
13.338027975724735	0.000696713733076823	0.0006950616615819029	0.0007252635286059931	0.0007229753674762116	0.0007412248425804393	0.0007385613475999652	0.0007579171930086642	0.0007548462713956135	0.0007919265821215907	0.0007879792039097196	0.04405365622797156	0.04315268328483459	-4.261408384832223e-06	-0.00013087274256096126	-4.245510606330598e-06	-0.0001303845040151741
13.418396303969553	0.0006964231929310336	0.0006947712840596329	0.0007249412934876044	0.0007226539725027891	0.0007408841874498492	0.0007382219631216683	0.0007575567440528819	0.0007544875840708262	0.0007915241529122777	0.0007875796688531788	0.04402233320371029	0.04312200551907788	-4.216228034209166e-06	-0.0001302653994165459	-4.20050396213352e-06	-0.00012977958591489647
13.49924889182131	0.0006961337651771765	0.0006944820229654894	0.0007246204693941492	0.00072233398633884	0.000740545120238982	0.0007378841602239885	0.0007571980755948371	0.0007541306660898979	0.000791123920374463	0.0007871823078520239	0.04399138595386962	0.043091695777025305	-4.171352693749936e-06	-0.00012965546616347523	-4.155801119398728e-06	-0.00012917208708690398
13.580588657187745	0.0006958454551822484	0.0006941938836743172	0.0007243010626071536	0.0007220154152530393	0.0007402076477283413	0.000737547945662858	0.0007568411949252615	0.0007537755247067866	0.0007907258927947077	0.0007867871291319974	0.04396081615472617	0.04306175570078158	-4.126780265054954e-06	-0.00012904292514695492	-4.111399988589344e-06	-0.00012856198995211954
13.662418535558457	0.0006955582683433836	0.0006939068715912437	0.0007239830794482316	0.0007216982655540977	0.0007398717767446828	0.0007372133262402593	0.0007564861093880548	0.0007534221672282443	0.0007903300785284222	0.0007863941409868594	0.04393062549680072	0.043032186946397794	-4.08250866305946e-06	-0.00012842775856650168	-4.0672984934504025e-06	-0.00012794927678660972
13.744741480110864	0.000695272210088022	0.0006936209921518467	0.0007236665262793878	0.000721382543591057	0.0007395375141613931	0.0007368803088046077	0.0007561328263807655	0.0007530706010142915	0.0007899364860005536	0.0007860033517790659	0.04390081568504782	0.04300299118406338	-4.0385358159667276e-06	-0.00012780994847494398	-4.02349457092558e-06	-0.000127333929720308
13.827560461816718	0.0006949872858740653	0.0006933362508223179	0.000723351409503312	0.0007210682557535936	0.0007392048668988752	0.0007365489002511315	0.0007557813533550647	0.0007527208334786871	0.0007895451237062724	0.0007856147699404452	0.043871388439044395	0.04297417009828045	-3.9948596651908155e-06	-0.0001271894767783388	-3.979986171089543e-06	-0.00012671593073632081
13.910878469549415	0.000694703501190041	0.0006930526530996288	0.0007230377355636798	0.0007207554084723148	0.0007388738419249302	0.0007362191075222578	0.0007554316978172287	0.0007523728720894106	0.0007891560002116698	0.0007852284039728856	0.043842345493183846	0.042945725388063176	-3.951478165205649e-06	-0.00012656632523228017	-3.936771257056874e-06	-0.0001260952616690958
13.9946985101918	0.0006944208615552728	0.0006927702045116995	0.0007227255109454647	0.0007204440082190691	0.0007385444462551596	0.0007358909376080022	0.0007550838673286342	0.0007520267243691455	0.0007887691241544695	0.0007848442624490331	0.04381368859686752	0.042917658767120316	-3.9083892835007836e-06	-0.0001259404754420379	-3.893847804889265e-06	-0.00012547190420325594
14.079023608744702	0.0006941393725200351	0.0006924889106175617	0.0007224147421752355	0.0007201340615072476	0.000738216686953348	0.0007355643975463614	0.0007547378695062437	0.0007516823978957675	0.0007883845042447342	0.0007844623540129919	0.04378541951470522	0.0428899719640542	-3.865591000494668e-06	-0.00012531190886108656	-3.851213803501841e-06	-0.00012484583987171227
14.163856808436103	0.000693859039665727	0.000692208777007534	0.000722105435821474	0.0007198255748921002	0.0007378905711318724	0.0007352394944237116	0.0007543937120231104	0.0007513399003028406	0.0007880021492655935	0.0007840826873810386	0.0437575400267122	0.04286266672255096	-3.823081309431431e-06	-0.00012468060678874626	-3.8088672545972396e-06	-0.00012421705005449812
14.24920117083096	0.0006935798686050317	0.0006919298093033838	0.0007217975984948799	0.0007195185549710415	0.000737566105952097	0.0007349162353752081	0.0007540514026088761	0.0007509992392801129	0.0007876220680739696	0.0007837052713423381	0.04373005192851282	0.04283574480158147	-3.7808582163158244e-06	-0.00012404655036990508	-3.76680617257541e-06	-0.0001235855159777144
14.335059775941703	0.0006933018649820888	0.0006916520131585022	0.0007214912368486918	0.0007192130083839693	0.0007372432986247846	0.0007345946275851892	0.0007537109490502857	0.0007506604225740258	0.0007872442696013205	0.0007833301147596747	0.04370295703154563	0.042809207975605015	-3.738919739821288e-06	-0.0001234097205928264	-3.725028584458147e-06	-0.00012295121871203074
14.421435722339384	0.0006930250344726576	0.0006913753942580726	0.0007211863575789993	0.0007189089418135826	0.000736922156410502	0.0007342746782875831	0.0007533723591916973	0.0007503234579882186	0.0007868687628543835	0.000782957226570186	0.043676257163272024	0.04278305803476494	-3.697263911214485e-06	-0.00012277009828817742	-3.6835325297893476e-06	-0.00012231413917060396
14.50833212726552	0.0006927493827842852	0.0006910999583192395	0.0007208829674250647	0.000718606361985696	0.0007366026866200377	0.0007339563947663227	0.0007530356409356012	0.0007499883533840434	0.0007864955569159298	0.0007825866157861046	0.043649954167383966	0.04275729678510242	-3.6558887742598953e-06	-0.00012212766412700304	-3.6423160605708257e-06	-0.00012167425810830079
14.595752126744532	0.000692474915656477	0.0006908257110912835	0.0007205810731696451	0.0007183052756695678	0.000736284896614816	0.000733639784355757	0.0007527008022431454	0.0007496551166810873	0.0007861246609455317	0.0007822182914955137	0.04362404990401913	0.04273192604876144	-3.6147923851486893e-06	-0.00012148239861983767	-3.6013772411590955e-06	-0.00012103155611953298
14.683698875697011	0.0006922016388608646	0.0006905526583557946	0.0007202806816393179	0.0007180056896782252	0.0007359687938073216	0.000733324854441077	0.0007523678511346664	0.000749323755857697	0.0007857560841803339	0.0007818522628631096	0.04359854624997729	0.04270694766419959	-3.573972812400718e-06	-0.00012083428211426273	-3.5607141481977175e-06	-0.00012038601363714707
14.772175548053516	0.0006919295582013778	0.0006902808059268418	0.0007199817997048098	0.0007177076108687884	0.0007356543856615244	0.0007330116124587324	0.0007520367956902234	0.0007489942789515081	0.0007853898359358363	0.0007814885391309672	0.04357344509893558	0.042682363486405236	-3.5334281368081324e-06	-0.00012018329479451806	-3.5203248705565834e-06	-0.00011973761093159174
14.861185336869132	0.0006916586795144105	0.0006900101596511489	0.000719684434281322	0.0007174110461428031	0.0007353416796933075	0.0007327000658968628	0.0007517076440501381	0.0007486666940599802	0.0007850259256066826	0.000781127129619321	0.04354874836167612	0.042658175387112356	-3.4931564513278335e-06	-0.00011952941667883743	-3.4802075092009443e-06	-0.00011908632810769815
14.95073145443871	0.0006913890086689993	0.0006897407254082719	0.000719388592328872	0.0007171160024465773	0.0007350306834709052	0.0007323902222957306	0.0007513804044155454	0.0007483410093409424	0.0007846643626674643	0.000780768043727356	0.04352445796630438	0.04263438525501893	-3.453155861018152e-06	-0.00011887262761858808	-3.4403601771523795e-06	-0.00011843214510423583
15.040817132412794	0.000691120551566988	0.0006894725091107697	0.0007190942808526212	0.0007168224867715117	0.000734721404615336	0.0007320820892481545	0.0007510550850489409	0.0007480172330131373	0.0007843051566735262	0.0007804112909339996	0.043500575858481785	0.042610994996015505	-3.4134244829633897e-06	-0.00011821290729688294	-3.4007809994029276e-06	-0.00011777504169271924
15.131445621914246	0.0006908533141432043	0.0006892055167043834	0.0007188015069032185	0.0007165305061544434	0.0007344138508008469	0.0007317756743999488	0.000750731694274741	0.0007476953733567746	0.0007839483172617869	0.0007800568807987307	0.04347710400165245	0.04258800653340407	-3.3739604461922867e-06	-0.00011755023522669328	-3.3614681128335544e-06	-0.00011711499747502074
15.222620193655578	0.0006905873023656307	0.0006889397541682099	0.0007185102775771389	0.0007162400676779835	0.0007341080297553576	0.000731470985450369	0.0007504102404798453	0.0007473754387140873	0.0007835938541515662	0.0007797048229623935	0.04345404437727934	0.04256542180813046	-3.3347618915548563e-06	-0.00011688459074793434	-3.322419666103131e-06	-0.00011645199188128896
15.31434413805701	0.0006903225222355834	0.0006886752275148859	0.0007182206000170342	0.0007159511784708681	0.000733803949260919	0.0007311680301525628	0.0007500907321142115	0.0007470574374899047	0.0007832417771454283	0.0007793551271480286	0.04343139898507854	0.042543242779017706	-3.2958269717050376e-06	-0.00011621595302765964	-3.283633819620678e-06	-0.0001157860041693104
15.406620765365147	0.0006900589797878787	0.0006884119427907577	0.0007179324814120706	0.0007156638457082994	0.0007335016171541566	0.0007308668163140176	0.0007497731776914236	0.0007467413781522119	0.000782892096130021	0.0007790078031616987	0.043409169843263144	0.04252147142299596	-3.2571538510165615e-06	-0.00011554430105850666	-3.245108745458629e-06	-0.00011511701342323266
15.499453405772549	0.0006897966810910151	0.0006881499060760655	0.0007176459289982877	0.0007153780766122999	0.0007332010413267377	0.0007305673517970203	0.0007494575857892793	0.0007464272692327342	0.0007825448210769424	0.000778662860893341	0.04338735898878148	0.042500109735345834	-3.21874070544851e-06	-0.00011486961365483883	-3.2068426272361707e-06	-0.0001144449985503726
15.592845409537835	0.0006895356322473442	0.0006878891234851213	0.000717360950058947	0.0007150938784520651	0.0007329022297258335	0.0007302696445191191	0.0007491439650503755	0.000746115119327516	0.0007821999620436026	0.0007783203103176185	0.04336596847756626	0.0424791597299355	-3.180585722521896e-06	-0.00011419186945288429	-3.1688336600672017e-06	-0.00011376993828005055
15.686800147106629	0.0006892758393932522	0.0006876296011664903	0.0007170775519248908	0.0007148112585443218	0.0007326051903545871	0.000729973702453591	0.0007488323241827055	0.000745804937097512	0.000781857529174109	0.0007779801614947874	0.04334500038478451	0.04245862343946651	-3.142687101252012e-06	-0.00011351104690951463	-3.1310800505169635e-06	-0.00011309181116328504
15.781321009233178	0.0006890173086993287	0.0006873713453031668	0.0007167957419748968	0.0007145302242536804	0.0007323099312725818	0.0007296795336299048	0.0007485226719602531	0.0007454967312691773	0.0007815175327001465	0.0007776424245715666	0.04332445680508856	0.04243850291572403	-3.105043052001842e-06	-0.00011282712429799835	-3.093580016454156e-06	-0.00011241059556862942
15.87641140710273	0.0006887600463705537	0.0006871143621127641	0.0007165155276360474	0.0007142507829930102	0.0007320164605963303	0.0007293871461342096	0.0007482150172236085	0.0007451905106350769	0.0007811799829418872	0.0007773071097820324	0.04330433985287351	0.04241880022982159	-3.067651796470356e-06	-0.0001121400797081673	-3.056331787034891e-06	-0.00011172626968222743
15.972074772454643	0.0006885040586464683	0.0006868586578476877	0.0007162369163840883	0.0007139729422237915	0.0007317247864997423	0.0007290965481097986	0.0007479093688805738	0.0007448862840544851	0.0007808448903088926	0.0007769742274485058	0.04328465166253692	0.04239951747246258	-3.0305115676148783e-06	-0.00011144989104511227	-3.019333602613354e-06	-0.0001110388115058425
16.06831455770623	0.0006882493518013573	0.0006866042387953248	0.0007159599157438012	0.0007136967094564941	0.0007314349172146214	0.0007288077477576073	0.0007476057359067894	0.0007445840604540059	0.0007805122653010415	0.0007766437879824662	0.04326539438874311	0.042380656754193266	-2.9936206095170816e-06	-0.00011075653602488078	-2.9825837146303484e-06	-0.00011034819885352709
16.165134236077357	0.0006879959321444271	0.0006863511112782253	0.0007156845332893738	0.0007134220922509456	0.0007311468610311548	0.0007285207533366948	0.0007473041273463559	0.0007442838488281921	0.0007801821185094577	0.000776315801885467	0.043246570206686215	0.042362220205665616	-2.9569771773838537e-06	-0.00011005999217542084	-2.9460803856046214e-06	-0.00010965440935234438
16.262537301715792	0.000687743806019984	0.0006860992816542817	0.0007154107766447726	0.0007131490982167034	0.0007308606262984047	0.0007282355731647383	0.0007470045523124695	0.0007439856582401686	0.0007798544606174557	0.0007759902797500603	0.043228181312366214	0.042344209977901635	-2.920579537423265e-06	-0.00010936023683311147	-2.9098218889958213e-06	-0.00010895742043789958
16.36052726982327	0.0006874929798076183	0.0006858487563169215	0.0007151386534841247	0.0007128777350134385	0.0007305762214248167	0.0007279522156185367	0.0007467070199880637	0.0007436894978222748	0.0007795293024014983	0.0007756672322607454	0.043210229922857814	0.04232662824256364	-2.8844259667773486e-06	-0.00010865724714087532	-2.873806509164599e-06	-0.00010825720935433991
16.459107676782416	0.0006872434599223809	0.000685599541695286	0.0007148681715320953	0.0007126080103513137	0.0007302936548787207	0.000727670689134508	0.0007464115396264548	0.0007433953767766977	0.0007792066547321597	0.0007753466701949142	0.04319271827659236	0.04230947719222082	-2.8485147534670213e-06	-0.00010795100004712399	-2.83803254130105e-06	-0.00010755375315180116
16.55828208028434	0.0006869952528149688	0.0006853516442544199	0.0007145993385642754	0.0007123399319913685	0.0007300129351888449	0.0007273910022092023	0.000746118120551997	0.0007431033043761279	0.0007788865285751082	0.0007750286044238173	0.043175648633634364	0.04229275904063442	-2.8128441963114204e-06	-0.00010724147230367631	-2.802498291330606e-06	-0.00010684702868427043
16.658054059457015	0.0006867483649719017	0.0006851050704954537	0.0007143321624075631	0.0007120735077459074	0.0007297340709448281	0.000727113163399813	0.0007458267721607424	0.0007428132899644063	0.0007785689349920926	0.0007747130459135368	0.04315902327597418	0.0422764760230261	-2.7774126048238194e-06	-0.00010652864046228894	-2.767202075855922e-06	-0.00010613701260778208
16.758427214994473	0.0006865028029157111	0.000684859826955796	0.000714066650940564	0.0007118087454788926	0.000729457070797751	0.0007268371813246989	0.0007455375039211136	0.0007425253429571942	0.0007782538851419506	0.0007744000057259764	0.043142844507809565	0.04226063039636883	-2.7422182991934142e-06	-0.00010581248087501716	-2.732142222086186e-06	-0.00010542368137891889
16.859405169286727	0.0006862585732051153	0.0006846159202093134	0.0007138028120939744	0.0007115456531063327	0.0007291819434606464	0.0007265630646639024	0.0007452503253745727	0.0007422394728426365	0.0007779413902816172	0.0007740894950198557	0.04312711465584385	0.04224522443967371	-2.7072596101803716e-06	-0.00010509296969088422	-2.69731706775949e-06	-0.00010470701125209203
16.960991566550526	0.0006860156824352126	0.0006843733568665291	0.00071354065385099	0.0007112842385966926	0.0007289086977090493	0.0007262908221596861	0.000744965246136315	0.0007419556891820455	0.0007776314617671621	0.0007737815250517293	0.043111836069581966	0.04223026045427477	-2.672534879023889e-06	-0.00010437008285324456	-2.6627249610621656e-06	-0.00010398697827784797
17.063190072960847	0.0006857741372376547	0.0006841321435748	0.0007132801842476973	0.0007110245099712809	0.0007286373423815198	0.0007260204626170605	0.0007446822758959489	0.0007416740016105778	0.0007773241110548199	0.0007734761071770013	0.04309701112163033	0.0422157407641318	-2.6380424574335218e-06	-0.00010364379609970054	-2.628364260586283e-06	-0.0001032635583012309
17.166004376783235	0.000685533944280838	0.0006838922870185134	0.0007130214113734839	0.0007107664753046642	0.0007283678863801933	0.000725751994904328	0.000744401424418202	0.0007413944198379307	0.0007770193497020515	0.0007731732528509684	0.04308264220800417	0.042201667716124006	-2.6037807074521385e-06	-0.00010291408495791132	-2.5942333352281695e-06	-0.0001025367269588684
17.26943818850684	0.0006852951102700873	0.0006836537939192753	0.0007127643433714452	0.0007105101427250736	0.0007281003386713261	0.000725485427953627	0.0007441227015436266	0.0007411169536490427	0.0007767171893686083	0.000772872973629869	0.04306873174843699	0.04218804368035548	-2.56974800142383e-06	-0.00010218092474509333	-2.5603305641342007e-06	-0.00010180645967775015
17.37349524097843	0.0006850576419478379	0.0006834166710360975	0.0007125089884387933	0.0007102555204148138	0.0007278347082858483	0.0007252207707614812	0.0007438461171893095	0.000740841612904796	0.0007764176418176104	0.0007725752811719416	0.04305528218669249	0.042174871050462144	-2.5359427219162796e-06	-0.00010144429056496707	-2.5266543366357468e-06	-0.00010107273167289654
17.478179289537028	0.0006848215460938233	0.0006831809251655905	0.0007122553548272741	0.0007100026166106801	0.000727571004319924	0.0007249580323893565	0.0007435716813495977	0.0007405684075427353	0.000776120718916642	0.0007722801872385033	0.04304229599088494	0.04216215224392337	-2.5023632616396653e-06	-0.00010070415730573101	-2.4932030521559317e-06	-0.00010033551794430551
17.583494112149474	0.0006845868295252642	0.0006829465631421567	0.0007120034508435875	0.000709751439604381	0.0007273092359355162	0.0007246972219642265	0.0007432994040968308	0.0007402973475777924	0.0007758264326388613	0.0007719877036950427	0.043029775653801776	0.04214988970237731	-2.4690080233933168e-06	-9.99604996385628e-05	-2.459975120165398e-06	-9.959479327611986e-05
17.689443509546752	0.0006843534990970475	0.0006827135918381755	0.0007117532848498048	0.0007095019977429528	0.0007270494123609547	0.0007244383486791325	0.0007430292955820722	0.0007400284431030108	0.0007755347950641154	0.0007716978425123142	0.04301772369322809	0.042138085891942095	-2.4358754199798466e-06	-9.921329201426077e-05	-2.426968960105979e-06	-9.885053223385176e-05
17.79603130536116	0.0006841215617019209	0.0006824820181642028	0.0007115048652637997	0.0007092542994291946	0.0007267915428915177	0.0007241814217937649	0.0007427613660358639	0.0007397617042902931	0.0007752458183800835	0.0007714106157674639	0.0430061426522813	0.04212674330353986	-2.402963874148338e-06	-9.846250866193951e-05	-2.394183001312635e-06	-9.810270916185693e-05
17.90326134626431	0.0006838910242706741	0.000682251849069157	0.0007112582005596725	0.0007090083531220917	0.0007265356368900067	0.0007239264506350358	0.0007424956257689746	0.0007394971413911422	0.0007749595148834194	0.000771126035645154	0.04299503509974601	0.04211586445322641	-2.3702718185314615e-06	-9.77081235867816e-05	-2.3616156829631488e-06	-9.735129818178034e-05
18.011137502105942	0.00068366189377233	0.0006820230915405173	0.000711013299268188	0.0007087641673372539	0.0007262817037873406	0.0007236734445976681	0.0007422320851731692	0.0007392347647374215	0.0007746758969809234	0.0007708441144387135	0.042984403630415946	0.04210545188252402	-2.3377976955504982e-06	-9.695011056679026e-05	-2.3292654539861825e-06	-9.659627318950315e-05
18.119663666053608	0.000683434177214331	0.000681795752604512	0.0007107701699772099	0.0007085217506473504	0.0007260297530831466	0.0007234224131447849	0.000741970754721976	0.0007389745847421168	0.0007743949771907161	0.000770564864551294	0.0429742508654365	0.042095508158760335	-2.305539957383248e-06	-9.618844315162356e-05	-2.2971307730261514e-06	-9.583760785367157e-05
18.228843754733095	0.0006832078816427263	0.0006815698393263152	0.0007105288213321406	0.0007082811116825502	0.0007257797943463609	0.0007231733658085057	0.0007417116449714704	0.0007387166119001112	0.0007741167681434356	0.0007702882984970461	0.04296457945266039	0.04208603587541453	-2.2734970658742568e-06	-9.542309465987442e-05	-2.2652101083478135e-06	-9.507527561281037e-05
18.338681708369887	0.0006829830141423603	0.0006813453588102382	0.0007102892620363676	0.0007080422591309689	0.000725531837215834	0.0007229263121905507	0.0007414547665610628	0.0007384608567889645	0.0007738412825834451	0.0007700144289023081	0.042955392066997604	0.04207703765245953	-2.2416674924576226e-06	-9.465403817585094e-05	-2.2335019377668804e-06	-9.430924967249177e-05
18.44918149093129	0.0006827595818370658	0.0006811223181999293	0.0007100515008517136	0.0007078052017391219	0.0007252858914009474	0.0007226812619628521	0.0007412001302143026	0.0007382073300697107	0.0007735685333700653	0.0007697432685068163	0.04294669141078002	0.04206851613671913	-2.2100497181244683e-06	-9.38812465485217e-05	-2.2020047486226955e-06	-9.353950300441949e-05
18.56034709026951	0.0006825375918898439	0.0006809007246785596	0.0007098155465988819	0.0007075699483123654	0.0007250419666822255	0.0007224382248681634	0.0007409477467396767	0.0007379560424876465	0.0007732985334788046	0.0007694748301649163	0.04293848021412469	0.04206047400222526	-2.1786422333314355e-06	-9.31046923884904e-05	-2.1707170376693806e-06	-9.276600834270954e-05
18.672182518265565	0.0006823170515030619	0.0006806805854690265	0.0007095814081579213	0.000707336507715368	0.000724800072911967	0.0007221972107206896	0.0007406976270314367	0.0007377070048731535	0.0007730312960026277	0.000769209126846809	0.04293076123530501	0.042052913950579196	-2.1474435379351987e-06	-9.232434806505374e-05	-2.139637311031166e-06	-9.19887381818918e-05
18.784691810974078	0.0006820979679186366	0.0006804619078341424	0.0007093490944686794	0.0007071048888725591	0.0007245602200148727	0.0007219582294067074	0.0007404497820704176	0.0007374602281425041	0.0007727668341532206	0.0007689461716397942	0.0429235372611262	0.04204583871132067	-2.1164521411360868e-06	-9.154018570436961e-05	-2.1087640841403743e-06	-9.120766477474507e-05
18.897879028768923	0.0006818803484182272	0.0006802446990768346	0.0007091186145312706	0.0007068751007686016	0.0007243224179886865	0.0007217212908852059	0.0007402042229248797	0.0007372157232986993	0.0007725051612622869	0.0007686859777495476	0.04291681110730803	0.04203925104230234	-2.085666561413898e-06	-9.075217718695905e-05	-2.0780958816489503e-06	-9.04227601287999e-05
19.01174825648978	0.0006816642003234221	0.0006800289665403383	0.0007088899774065433	0.0007066471524488573	0.0007240866769048361	0.000721486405188526	0.0007399609607513493	0.0007369735014322987	0.0007722462907828517	0.0007684285585013987	0.04291058561886718	0.04203315373006522	-2.0550853264502712e-06	-8.996029414462536e-05	-2.047631237383357e-06	-8.963399600467326e-05
19.126303603589555	0.0006814495309959329	0.0006798147176083947	0.0007086631922165521	0.0007064210530198619	0.0007238530069090902	0.0007212535824230098	0.00073972000679548	0.0007367335737222725	0.0007719902362905889	0.000768173927341639	0.04290486367051638	0.042027549590225255	-2.0247069730766447e-06	-8.916450795809494e-05	-2.017368694296872e-06	-8.884134391384801e-05
19.241549204282624	0.0006812363478377766	0.0006796019597054432	0.0007084382681450324	0.000706196811649799	0.0007236214182222108	0.0007210228327696501	0.0007394813723929102	0.0007364959514368521	0.0007717370114851573	0.0007679220978388337	0.042899648167054466	0.04202244146785989	-1.9945300472022642e-06	-8.836478975463025e-05	-1.987306804363334e-06	-8.804477511481501e-05
19.357489217694134	0.0006810246582914765	0.0006793907002968241	0.0007082152144378874	0.000705974437568987	0.000723391921140625	0.0007207941664847624	0.0007392450689701487	0.0007362606459344063	0.0007714866301915703	0.0007676730836851674	0.042894942043773907	0.04201783223790782	-1.9645531037578053e-06	-8.756111040514325e-05	-1.957444128544185e-06	-8.724426061129664e-05
19.474127828010037	0.0006808144698402395	0.0006791809468889671	0.0007079940404036627	0.0007057539400703575	0.0007231645260370891	0.0007205675939006408	0.00073901110804545	0.0007360276686643048	0.00077123910636156	0.0007674268986977883	0.042890748266870206	0.042013724805561696	-1.934774706628152e-06	-8.675344052166967e-05	-1.9277792367268856e-06	-8.643977114994317e-05
19.59146924462811	0.0006806057900081568	0.0006789727070295949	0.0007077747554140457	0.0007055353285099522	0.0007229392433613759	0.0007203431254262445	0.0007387795012297181	0.0007357970311678184	0.0007709944540749857	0.000767183556820187	0.04288706983385332	0.04201012210668301	-1.9051934285695647e-06	-8.594175045376073e-05	-1.8983107076243032e-06	-8.563127721575303e-05
19.709517702309874	0.0006803986263603889	0.0006787659883079162	0.0007075573689043533	0.0007053186123074137	0.0007227160836409576	0.0007201207715478765	0.0007385502602274108	0.0007355687450790076	0.0007707526875412405	0.0007669430721235847	0.04288390977397244	0.042007027108206134	-1.8758078511927657e-06	-8.512601028759503e-05	-1.8690371287677712e-06	-8.481874903196185e-05
19.828277461333414	0.0006801929865033542	0.0006785607983548216	0.0007073418903740296	0.0007051038009464816	0.0007224950574816967	0.0007199005428298703	0.0007383233968374537	0.0007353428221256325	0.0007705138211006854	0.0007667054588083393	0.04288127114863887	0.042004442808563254	-1.8466165648657953e-06	-8.430618984181515e-05	-1.8399570964099457e-06	-8.400215655554599e-05
19.94775280764713	0.0006799888780849221	0.0006783571448430838	0.0007071283293871496	0.0007048909039755013	0.0007222761755685508	0.000719682449915293	0.0007380989229541739	0.0007351192741300732	0.0007702778692261045	0.0007664707312053759	0.04287915705186494	0.0420023722381028	-1.817618168638551e-06	-8.348225866403047e-05	-1.8110692154584516e-06	-8.318146947444705e-05
20.067948053024427	0.0006797863087946025	0.0006781550354875512	0.0007069166955729273	0.0007046799310079276	0.0007220594486662827	0.0007194665035266457	0.0007378768505682348	0.0007348981130102575	0.0007700448465241752	0.000766238903777632	0.04287757061069427	0.04200081845952231	-1.788811270219369e-06	-8.265418602970698e-05	-1.7823720994351172e-06	-8.235665720540686e-05
20.188867535219305	0.0006795852863637327	0.0006779544780453461	0.0007067069986262226	0.0007044708917228364	0.00072184488762017	0.0007192527144665782	0.0007376571917675881	0.0007346793507806005	0.0007698147677369596	0.0007660099911215226	0.04287651498565615	0.04199978456830396	-1.7601944859091043e-06	-8.182194093908635e-05	-1.7538643704139573e-06	-8.152768889135853e-05
20.31051561812294	0.0006793858185656675	0.000677755480316059	0.0007064992483080572	0.000704263795865441	0.0007216325033567315	0.0007190410936186038	0.0007374399587384325	0.0007344629995529556	0.0007695876477434141	0.0007657840079684246	0.04287599337121326	0.04199927369315679	-1.7317664404922772e-06	-8.098549211207895e-05	-1.7255446589331362e-06	-8.069453339693e-05
20.432896691921076	0.0006791879132159737	0.0006775580501419511	0.0007062934544461419	0.0007040586532476172	0.0007214223068844637	0.0007188316519478352	0.0007372251637661933	0.000734249071537582	0.0007693635015609297	0.000765560969186188	0.042876008996219045	0.041999288996466946	-1.7035257672197261e-06	-8.014480798726464e-05	-1.697411603952901e-06	-7.985715930658444e-05
20.55601517325261	0.0006789915781726122	0.0006773621954081446	0.0007060896269353912	0.0007038554737484243	0.0007212143092945727	0.0007186244005017122	0.0007370128192364998	0.0007340375790441131	0.0007691423443468758	0.0007653408897806553	0.042876565124387096	0.04199983367475001	-1.675471107763938e-06	-7.92998567195613e-05	-1.6694638528100443e-06	-7.901553492228874e-05
20.679875505368887	0.0006787968213361286	0.0006771679240428201	0.0007058877757384569	0.0007036542673146348	0.0007210085217617214	0.0007184193504107466	0.0007368029376361829	0.0007338285344825438	0.0007689241914001778	0.0007651237848972094	0.04287766505475911	0.042000910959117774	-1.6476011121058579e-06	-7.84506061749235e-05	-1.6417000611424447e-06	-7.816962825971108e-05
20.804482158294064	0.0006786036506498447	0.0006769752440174145	0.0007056879108862637	0.0007034550439612721	0.0007208049555447909	0.0007182165128892722	0.0007365955315542867	0.0007336219503642288	0.0007687090581629146	0.000764909669822344	0.042879312122185306	0.04200252411574326	-1.6199144384980262e-06	-7.759702392817758e-05	-1.6141188928097024e-06	-7.731940704419626e-05
20.92983962898646	0.0006784120741000448	0.0006767841633468183	0.0007054900424785466	0.0007032578137721525	0.0007206036219876384	0.0007180158992362094	0.0007363906136830873	0.0007334178393028949	0.000768496960221936	0.0007646985599852517	0.04288150969781099	0.042004676446336514	-1.592409753424246e-06	-7.67390772608012e-05	-1.586719019857144e-06	-7.646483870882292e-05
21.055952441500814	0.0006782220997161629	0.0006765946900895672	0.0007052941806843934	0.0007030625869004229	0.0007204045325198694	0.000717817520835825	0.0007361881968191243	0.0007332162140156573	0.0007682879133105003	0.0007644904709594339	0.04288426118956822	0.04200737128863001	-1.5650857315171844e-06	-7.5876733156649e-05	-1.5594991224715873e-06	-7.560589039198873e-05
21.18282514715158	0.0006780337355709705	0.0006764068323480405	0.0007051003357427935	0.000702869373569115	0.0007202076986576185	0.0007176213891585112	0.000735988293864247	0.000733017087324058	0.0007680819333099387	0.000764285418464334	0.042887570042676466	0.04201061201686647	-1.5379410555063297e-06	-7.500995829931578e-05	-1.5324578888911353e-06	-7.474252893277522e-05
21.31046232467717	0.0006778469897807637	0.0006762205982686539	0.0007049085179631912	0.0007026781840716982	0.0007200131320043357	0.0007174275157615677	0.000735790917826672	0.0007328204721551089	0.0007678790362513389	0.0007640834183669921	0.042891439740150306	0.042014402042293945	-1.5109744161598791e-06	-7.413871906852831e-05	-1.5055940153600733e-06	-7.387472086800573e-05
21.438868580405217	0.0006776618705055496	0.0006760359960420559	0.0007047187377260429	0.0007024890287726384	0.0007198208442515858	0.0007172359122899965	0.0007355960818220544	0.0007326263815423548	0.0007676792383172561	0.0007638844866837253	0.04289587380331469	0.042018744813674506	-1.4841845122166505e-06	-7.326298153667588e-05	-1.4789062060586132e-06	-7.30024324289702e-05
21.568048548418737	0.0006774783859492328	0.0006758530339033222	0.000704531005483383	0.0007023019181079629	0.0007196308471798517	0.0007170465904773021	0.000735403799074572	0.0007324348286269433	0.0007674825558434452	0.0007636886395818281	0.04290087579232579	0.04202364381779214	-1.4575700503435818e-06	-7.238271146631226e-05	-1.4523931730703668e-06	-7.21256295388717e-05
21.69800689072348	0.0006772965443597997	0.0006756717201321482	0.0007043453317593873	0.0007021168625858302	0.0007194431526593496	0.0007168595621462988	0.0007352140829180216	0.0007322458266587105	0.0007672890053206158	0.000763495893381298	0.042906449306704834	0.042029102579971674	-1.4311297450698111e-06	-7.149787430596466e-05	-1.4260536363060183e-06	-7.124427780877407e-05
21.828748297416116	0.0006771163540295034	0.0006754920630530426	0.0007041617271509499	0.0007019338727871006	0.0007192577726508506	0.0007166748392099316	0.0007350269467969292	0.000732059388997279	0.0007670986033962154	0.0007633062645565834	0.042912597985871465	0.04203512466460948	-1.4048623187224926e-06	-7.060843518688631e-05	-1.39988632344391e-06	-7.035834253413253e-05
21.960277486853503	0.0006769378232950482	0.0006753140710355198	0.0007039802023282593	0.0007017529593659195	0.0007190747192065154	0.0007164924336721027	0.0007348424042676755	0.0007318755291131703	0.0007669113668762346	0.0007631197697383587	0.042919325509694	0.042041713675703786	-1.378766501376489e-06	-6.971435891967026e-05	-1.3738899698793015e-06	-6.946778869146297e-05
22.092599205822967	0.0006767609605377732	0.0006751377524942948	0.0007038007680353828	0.0007015741330503023	0.0007188940044707328	0.0007163123576285085	0.0007346604689996339	0.0007316942605889321	0.0007667273127270407	0.0007629364257153244	0.04292663559904184	0.04204887325739904	-1.3528410308066667e-06	-6.881560999108527e-05	-1.348063318667124e-06	-6.857258093498353e-05
22.225718229713628	0.000676585774183834	0.0006749631158894704	0.0007036234350908542	0.0007013974046427202	0.0007187156406809709	0.000716134623267485	0.0007344811547763215	0.0007315155971202758	0.0007665464580772328	0.0007627562494360272	0.04293453201634809	0.04205660709453796	-1.3270846524098337e-06	-6.791215255982919e-05	-1.322405120472974e-06	-6.767268359347822e-05
22.359639362688714	0.0006764122727043829	0.0006747901697267299	0.0007034482143882672	0.0007012227850206963	0.0007185396401686377	0.0007159592428708607	0.0007343044754965652	0.0007313395525172285	0.0007663688202195256	0.000762579258010711	0.042943018566179804	0.0420649189132187	-1.3014961191470595e-06	-6.700395045255991e-05	-1.2969141334937505e-06	-6.676806066549523e-05
22.494367437858962	0.0006762404646157552	0.0006746189225575299	0.0007032751168968772	0.0007010502851374111	0.0007183660153599532	0.0007157862288148262	0.000734130445175687	0.0007311661407053072	0.0007661944166126655	0.0007624054687131965	0.04295209909581968	0.04207381248136175	-1.2760741915276291e-06	-6.609096716231333e-05	-1.2715891234246941e-06	-6.585867581687666e-05
22.629907317457054	0.0006760703584796411	0.0006744493829792832	0.0007031041536622002	0.0007008799160222997	0.0007181947787768179	0.0007156155935708008	0.0007339590779466917	0.0007309953757266933	0.000766023264883359	0.0007622348989827764	0.042961777495850846	0.042083291609287705	-1.2508176375131998e-06	-6.517316584295219e-05	-1.2464288634017086e-06	-6.494449237692823e-05
22.766263893012997	0.0006759019629032706	0.0006742815596355527	0.0007029353358066274	0.0007007116887816695	0.0007180259430377143	0.000715447349706322	0.0007337903880614852	0.0007308272717414344	0.0007658553828282465	0.0007620675664261502	0.042972057700757904	0.04209336015029872	-1.2257252324510137e-06	-6.425050930461418e-05	-1.2214321339180934e-06	-6.402547333347886e-05
22.903442085530802	0.0006757352865395907	0.0006741154612162387	0.0007027686745300406	0.000700545614599316	0.0007178595208585989	0.0007152815098859384	0.0007336243898920971	0.0007306618430286588	0.000765690788415894	0.0007619034888193816	0.042982943689527674	0.042104022001275034	-1.2007957590591534e-06	-6.332296001215765e-05	-1.1965977228006915e-06	-6.31015813304936e-05
23.041446845665973	0.0006755703380874402	0.0006739510964577625	0.0007026041811104298	0.0007003817047371419	0.0007176955250538117	0.00071511808687211	0.0007334610979319223	0.0007304991039877965	0.0007655294997888133	0.0007617426841098802	0.04299443948626937	0.042115281103274144	-1.1760280073515143e-06	-6.239048008027659e-05	-1.1719244251539446e-06	-6.217277866427118e-05
23.180283153904217	0.0006754071262917241	0.0006737884741432518	0.0007024418669045196	0.0007002199705357859	0.0007175339685369942	0.000714957093526123	0.000733300526796975	0.0007303390691398248	0.0007653715352655136	0.0007615851704184149	0.04300654916083515	0.04212714144214362	-1.1514207745861975e-06	-6.145303126961488e-05	-1.1474110432822641e-06	-6.123902727853126e-05
23.31995602074116	0.000675245659943592	0.0006736276031027299	0.000702281743348404	0.0007000604234152591	0.0007173748643220185	0.0007147985428090145	0.0007331426912271666	0.0007301817531285298	0.0007652169133425857	0.0007614309660411606	0.043019276829456395	0.04213960704914135	-1.1269728651896148e-06	-6.051057498207557e-05	-1.1230563866488318e-06	-6.030028876072291e-05
23.460470486863187	0.0006750859478806086	0.0006734684922132934	0.0007021238219581829	0.0006999030748755803	0.0007172182255239304	0.0007146424477825061	0.0007329876060875921	0.0007300271707217766	0.0007650656526968113	0.0007612800894517666	0.04303262665538525	0.04215268200156541	-1.1026830907335042e-06	-5.956307225790658e-05	-1.098859271825292e-06	-5.9356524338805006e-05
23.60183162332936	0.0006749279989869247	0.0006733111503992974	0.0007019681143306027	0.0006997479364974221	0.000717064065359893	0.0007144888216099466	0.000732835286369833	0.0007298753368127999	0.0007649177721873044	0.0007611325593034589	0.04304660284954902	0.04216637042339202	-1.0785502698586018e-06	-5.86104837709267e-05	-1.0748185224262671e-06	-5.8407694876361216e-05
23.744044531754422	0.0006747718221934509	0.0006731555866325374	0.0007018146321437107	0.0006995950199427637	0.0007169123971501552	0.0007143376775572712	0.0007326857471932851	0.0007297262664215153	0.0007647732908576878	0.0007609883944311762	0.04306120967121248	0.0421806764859268	-1.0545732282321411e-06	-5.765276982494516e-05	-1.050932969071626e-06	-5.745376086924159e-05
23.887114344492932	0.0006746174264780208	0.0006730018099324235	0.0007016633871575028	0.0006994443369555418	0.0007167632343190147	0.0007141890289939604	0.0007325390038064886	0.0007295799746958356	0.0007646322279382926	0.000760847613853727	0.043076451428650894	0.04219560440846343	-1.0307507985049189e-06	-5.668989034979255e-05	-1.027201449320999e-06	-5.649468244087186e-05
24.031046224824397	0.0006744648208655626	0.0006728498293661648	0.0007015143912145896	0.0006992958993623192	0.000716616590395805	0.0007140428893940246	0.0007323950715884922	0.0007294364769130173	0.0007644946028484009	0.0007607102367759913	0.04309233247983627	0.04221115845895064	-1.0070818202067774e-06	-5.572180489510359e-05	-1.0036228076056898e-06	-5.553041933739622e-05
24.175845367139747	0.000674314014428265	0.0006726996540489434	0.0007013676562408635	0.0006991497190729505	0.0007164724790158937	0.0007138992723369879	0.0007322539660502231	0.0007292957884810162	0.0007643604351985156	0.0007605762825911459	0.04310885723312545	0.042227342954673244	-9.835651397487738e-07	-5.474847262815219e-05	-9.80195895213063e-07	-5.4560930925207085e-05
24.32151699712871	0.0006741650162857384	0.0006725512931440893	0.0007012231942461673	0.0006990058080812558	0.0007163309139216784	0.0007137581915088864	0.0007321157028358781	0.0007291579249398624	0.0007642297447926624	0.000760445770882924	0.04312603014797229	0.04224416226294355	-9.60199610359428e-07	-5.3769852329521584e-05	-9.569195702063132e-07	-5.3586176185255185e-05
24.468066371968433	0.0006740178356051763	0.0006724047558632523	0.0007010810173249749	0.0006988641784657005	0.0007161919089636086	0.0007136196607032806	0.0007319802977243299	0.00072902290196305	0.0007641025516307267	0.0007603187214279079	0.04314385573563508	0.042261620801797524	-9.369840920105642e-07	-5.2785902387247896e-05	-9.337926973780608e-07	-5.2606113709025015e-05
24.61549878051318	0.0006738724816015196	0.0006722600514665779	0.0007009411376570768	0.0006987248423900853	0.0007160554781012125	0.0007134836938222756	0.0007318477666305595	0.0007288907353589535	0.000763978875910831	0.0007601951541978592	0.043162338559909925	0.04227972304070951	-9.139174513730745e-07	-5.179658079298988e-05	-9.108141481944075e-07	-5.162070169389965e-05
24.763819543485244	0.0006737289635376112	0.000672117189262873	0.0007008035675082706	0.0006985878121042349	0.0007159216354041386	0.0007133503048775571	0.0007317181256070987	0.0007287614410722522	0.0007638587380317393	0.0007600750893620793	0.043181483237864235	0.04229847350131356	-8.909985617761539e-07	-5.080184513794883e-05	-8.879828007524355e-07	-5.062989793902517e-05
24.91303401366693	0.0006735872907243535	0.0006719761786097773	0.0007006683192310564	0.0006984530999446989	0.0007157903950532029	0.0007132195079914333	0.0007315913908454944	0.0007286350351853781	0.0007637421585953018	0.0007599585472898062	0.04320129444058767	0.042317876758135024	-8.682263031335735e-07	-4.9801652607317504e-05	-8.65297539710385e-07	-4.96336598400926e-05
25.063147576093755	0.0006734474725208639	0.0006718370289139291	0.0007005354052653447	0.0006983207183354608	0.000715661771341461	0.0007130913173978986	0.0007314675786777959	0.0007285115339199872	0.0007636291584089392	0.0007598455485526506	0.04322177689395209	0.04233793743933665	-8.455995619120228e-07	-4.879595997650532e-05	-8.427572562568625e-07	-4.8631944385563175e-05
25.214165648248784	0.0006733095183346232	0.0006716997496311269	0.0007004048381391607	0.0006981906797886409	0.0007155357786752742	0.0007129657474436944	0.0007313467055780525	0.0007283909536384361	0.0007635197584881549	0.0007597361139270605	0.0432429353793836	0.04235866022747506	-8.231172310803683e-07	-4.778472360661423e-05	-8.203608480522942e-07	-4.762470815175557e-05
25.366093680258146	0.0006731734376216283	0.0006715643502664946	0.0007002766304693632	0.0006980629969052221	0.0007154124315754046	0.000712842812589399	0.0007312287881638407	0.0007282733108452952	0.0007634139800590961	0.0007596302643968319	0.04326477473464916	0.04238004986026909	-8.00778210030724e-07	-4.676789943811044e-05	-7.981072191682106e-07	-4.661190729746134e-05
25.518937155087716	0.000673039239886538	0.000671430840374639	0.0007001507949623678	0.0006979376823757718	0.0007152917446781153	0.0007127225274105164	0.0007311138431978059	0.0007281586221888683	0.0007633118445611453	0.000759528021155651	0.043287299854651025	0.042402111131376784	-7.785814045502618e-07	-4.574544298721617e-05	-7.759952800447459e-07	-4.559349755980935e-05
25.672701588741027	0.0006729069346828183	0.0006712992295598098	0.000700027344414875	0.0006978147489811731	0.0007151737327362843	0.0007126049065985879	0.0007310018875892247	0.0007280469044627397	0.0007632133736495576	0.0007594294056096782	0.04331051569223581	0.042424848891191295	-7.565257267709048e-07	-4.47173093410802e-05	-7.540239474320906e-07	-4.4569434248770134e-05
25.827392530458226	0.0006727765316128833	0.0006711695274760531	0.0006999062917146045	0.0006976942095933629	0.0007150584106205287	0.0007124899649623091	0.0007308929383955902	0.0007279381746073378	0.0007631185891981317	0.0007593344393801696	0.04333442725901987	0.042448268047641756	-7.34610095107311e-07	-4.368345315236555e-05	-7.321921443570988e-07	-4.353967224310362e-05
25.983015562916506	0.0006726480403282366	0.0006710417438273639	0.0006997876498410407	0.000697576077176074	0.0007149457933203484	0.0007123777174286631	0.0007307870128242169	0.0007278324497115219	0.0007630275133019271	0.0007592431443061388	0.04335903962621998	0.04247237356701538	-7.12833434203964e-07	-4.2643828633420755e-05	-7.104988000508627e-07	-4.2504165984308395e-05
26.139576302431465	0.0006725214705296068	0.0006709158883678385	0.0006996714318661796	0.0006974603647855911	0.0007148358959452792	0.0007122681790440688	0.0007306841282338674	0.0007277297470141895	0.0007629401682800211	0.0007591555424470604	0.04338435792550337	0.04249717047478218	-6.911946748978763e-07	-4.1598389552754966e-05	-6.889428498984065e-07	-4.146286947145916e-05
26.297080399159835	0.0006723968319670817	0.0006707919709018215	0.0006995576509552849	0.0006973470855715064	0.0007147287337260563	0.0007121613649755411	0.0007305843021363994	0.0007276300839059056	0.0007628565766783068	0.0007590716560856143	0.04341038734984808	0.042522663856441045	-6.696927541630787e-07	-4.054708922884842e-05	-6.675232354252415e-07	-4.041573625812589e-05
26.455533537303385	0.0006722741344402372	0.0006706700012840456	0.0006994463203676487	0.0006972362527774797	0.0007146243220157985	0.0007120572905118558	0.0007304875521984355	0.0007275334779305454	0.0007627767612723337	0.0007589915077304659	0.04343713315441917	0.04254885885837485	-6.483266150464351e-07	-3.948988052451807e-05	-6.462389042010894e-07	-3.93627194444357e-05
26.614941435314055	0.0006721533877982693	0.0006705499894197823	0.000699337453457366	0.0006971278797420197	0.0007145226762912023	0.0007119559710647502	0.0007303938962430602	0.0007274399467869792	0.0007627007450701991	0.0007589151201191051	0.043464600657456526	0.04257576068872207	-6.270952066372848e-07	-3.842671584242119e-05	-6.250888097995497e-07	-3.830377167227117e-05
26.77530984610034	0.0006720346019401141	0.0006704319452649736	0.0006992310636741062	0.0006970219798992547	0.0007144238121537484	0.000711857422170114	0.0007303033522515308	0.0007273495083307551	0.0007626285513154734	0.0007588425162207111	0.04349279524117771	0.04260337461825744	-6.05997484011498e-07	-3.7357547119476475e-05	-6.040719117811864e-07	-3.72388451219674e-05
26.93664455723489	0.0006719177868145702	0.00067031587882637	0.0006991271645638963	0.0006969185667797211	0.0007143277453309252	0.0007117616594892064	0.0007302159383650151	0.0007272621805758229	0.0007625602034901783	0.0007587737192390713	0.04352172235269459	0.04263170598129406	-5.850324081672909e-07	-3.628232582028601e-05	-5.831871756072256e-07	-3.6167891504595984e-05
27.098951391163432	0.0006718029524204196	0.0006702018001616638	0.0006990257697699173	0.0006968176540111572	0.0007142344916774703	0.000711668698809888	0.000730131672886361	0.0007271779816962724	0.0007624957253178133	0.0007587087526155452	0.043551387504945985	0.04266076017659108	-5.64198945994434e-07	-3.5201002932888636e-05	-5.624335726000899e-07	-3.509086205674694e-05
27.26223620541477	0.0006716901088065368	0.0006700897193796184	0.0006989268930332942	0.0006967192553193033	0.0007141440671766159	0.0007115785560478643	0.0007300505742818737	0.0007270969300280993	0.0007624351407664203	0.0007586476400320734	0.04358179627764408	0.04269054266828228	-5.434960702252467e-07	-3.411352896304232e-05	-5.418100799035007e-07	-3.400770753608784e-05
27.426504892812353	0.0006715792660720016	0.0006699796466401919	0.0006988305481939048	0.0006966233845287061	0.0007140564879413593	0.0007114912472479417	0.0007299726611831321	0.0007270190440709905	0.0007623784740517055	0.0007585904054142301	0.04361295431823707	0.04272105898681853	-5.229227593634735e-07	-3.3019853926979925e-05	-5.213156804308693e-07	-3.291837821475796e-05
27.59176338168682	0.0006714704343662058	0.0006698715921546605	0.0006987367491911915	0.0006965300555635363	0.0007139717702157471	0.0007114067885853045	0.0007298979523888211	0.0007269443424901376	0.000762325749640206	0.0007585370729343287	0.04364486734288289	0.04275231472992096	-5.024779976526249e-07	-3.1919927346912846e-05	-5.009493627976432e-07	-3.182282387284574e-05
27.758017636089992	0.0006713636238889574	0.0006697655661857391	0.0006986455100649807	0.0006964392824484116	0.0007138899303761688	0.0007113251963668058	0.0007298264668665954	0.0007268728441180776	0.0007622769922525096	0.0007584876670145771	0.043677541137447616	0.04278431556355609	-4.821607750321762e-07	-3.081369824523006e-05	-4.807101213039587e-07	-3.0720993794558504e-05
27.925273656010095	0.0006712588448905749	0.0006696615790476914	0.0006985568449563081	0.0006963510793092207	0.0007138109849326711	0.0007112464870322639	0.0007297582237549611	0.000726804567956549	0.0007622322268665196	0.000758442212330274	0.04371098155850889	0.04281706722292315	-4.619700870664434e-07	-2.970111513725393e-05	-4.6059695586525215e-07	-2.961283676064519e-05
28.09353747758831	0.0006711561076719858	0.0006695596411064437	0.0006984707681082551	0.0006962654603739667	0.0007137349505302895	0.0007111706771557928	0.0007296932423651917	0.0007267395331783845	0.0007621914787207792	0.0007584007338130671	0.043745194534384184	0.04285057551345303	-4.4190493491726157e-07	-2.8582126026299726e-05	-4.4060887196065157e-07	-2.8498301042317875e-05
28.2628151733366	0.000671055422584813	0.0006694597627796919	0.0006983872938667875	0.0006961824399736087	0.0007136618439503884	0.0007110977834471307	0.0007296315421832634	0.0007266777591294245	0.000762154773317842	0.0007583632566542563	0.04378018606617257	0.04288484631183366	-4.219643252884736e-07	-2.74566783971808e-05	-4.2074488060305296e-07	-2.7377334396366804e-05
28.43311285235687	0.0006709568000314639	0.0006693619545369997	0.0006983064366816092	0.0006961020325429123	0.0007135916821120267	0.0007110278227529958	0.0007295731428718224	0.0007266192653304544	0.0007621221364277025	0.0007583298063081478	0.043815962228809575	0.04291988556704278	-4.021472703647812e-07	-2.6324719209297465e-05	-4.0100399827450173e-07	-2.624988405780515e-05
28.604436660561465	0.0006708602504652088	0.0006692662268999013	0.0006982282111070154	0.0006960242526213134	0.0007135244820733337	0.000710960812058453	0.000729518064272178	0.0007265640714791761	0.0007620935940912779	0.0007583004084954709	0.04385252917214797	0.0429556993014009	-3.8245278779222916e-07	-2.5186194891613223e-05	-3.8138524688932987e-07	-2.5115896734040355e-05
28.77679278089485	0.0006707657843902553	0.0006691725904419902	0.0006981526318027571	0.0006959491148537819	0.0007134602610329002	0.0007108967684882997	0.0007294663264063202	0.0007265121974521985	0.000762069172623944	0.0007582750892068381	0.04388989312204887	0.04299229361164211	-3.628799006036125e-07	-2.404105133521628e-05	-3.6188765372997117e-07	-2.397531859801849e-05
28.950187433556945	0.0006706734123618232	0.0006690810557890122	0.0006980797135349177	0.0006958766339917013	0.0007133990363311961	0.0007108357093084702	0.000729417949478972	0.0007264636633070642	0.0007620488986191359	0.000758253874706271	0.043928060381491094	0.04302967467000112	-3.434276371738071e-07	-2.2889233886130844e-05	-3.425102514218077e-07	-2.2828095282478866e-05
29.124626876227456	0.000670583144986207	0.0006689916336189442	0.0006980094711767897	0.0006958068248937482	0.0007133408254519943	0.0007107776519274483	0.0007293729538796632	0.000726418489284296	0.0007620327989519978	0.0007582367915347755	0.04396703733169998	0.043067848725317506	-3.2409503118637634e-07	-2.173068734045991e-05	-3.2325207787288826e-07	-2.1674171873126147e-05
29.30011740429177	0.000670494992920838	0.0006689043346620771	0.000697941919709764	0.0006957397025267873	0.0007132856460238182	0.0007107226138977108	0.0007293313601848418	0.0007263766958094808	0.0007620209007831009	0.0007582238665139799	0.044006830433301086	0.043106822104161835	-3.048811215763253e-07	-2.0565355936363883e-05	-3.0411217621624867e-07	-2.0513492900942065e-05
29.476665351068124	0.0006704089668743382	0.0006688191697010867	0.0006978770742242264	0.0006956752819667685	0.000713233515821405	0.0007106706129171775	0.0007292931891600054	0.0007263383034953735	0.0007620132315622122	0.0007582151267498286	0.04404744622747871	0.043146601211971704	-2.857849524776253e-07	-1.9393183347288234e-05	-2.8508959478909524e-07	-1.9346002337272683e-05
29.654277088036206	0.0006703250776065713	0.0006687361495711029	0.0006978149499204633	0.0006956135783996361	0.0007131844527671885	0.0007106216668306812	0.0007292584617618715	0.0007263033331440406	0.0007620098190321365	0.0007582105996363405	0.044088891337165134	0.0431871925342194	-2.6680557318201417e-07	-1.8214112675274396e-05	-2.661833870664515e-07	-1.8171643585529473e-05
29.832959025067048	0.0006702433359286834	0.0006686552851597708	0.0006977555621095711	0.0006955546071222435	0.0007131384749327987	0.0007105757936314622	0.0007292271991405729	0.0007262718057490245	0.0007620106912326101	0.0007582103128594215	0.04413117246824671	0.04322860263758492	-2.4794203809519466e-07	-1.702808644415965e-05	-2.473926116091166e-07	-1.6990359474194916e-05
30.0127176106544	0.0006701637527031445	0.0006685765874073102	0.0006976989262143816	0.0006954983835432792	0.0007130956005405788	0.0007105330114626731	0.0007291994226418891	0.0007262437424975459	0.0007620158765042676	0.0007582142944007487	0.04417429641078666	0.04327083817115773	-2.2919340668002205e-07	-1.5835046591944346e-05	-2.2871633203460848e-07	-1.580209225060525e-05
30.193559332147448	0.0006700863388437754	0.0006685000673065635	0.0006976450577703859	0.0006954449231841969	0.0007130558479651254	0.0007104933386189062	0.0007291751538095023	0.0007262191647727324	0.0007620254034926673	0.0007582225725417101	0.04421827004027113	0.04331390586765543	-2.1055874341573827e-07	-1.4634934463575444e-05	-2.1015361695840042e-07	-1.460678357315115e-05
30.37549071598484	0.0006700111053157757	0.0006684257359030427	0.0006975939724266761	0.000695394241680159	0.0007130192357348421	0.0007104567935477396	0.0007291544143872959	0.0007261980941558837	0.0007620393011523894	0.000758235175867415	0.0442631003188763	0.043357812544662255	-1.9203711775048378e-07	-1.3427690804146408e-05	-1.917035399490348e-07	-1.3404374504005778e-05
30.55851832793038	0.0006699380631357408	0.0006683536042949664	0.0006975456859468889	0.0006953463547809842	0.000712985782533517	0.0007104233948513021	0.0007291372263216756	0.0007261805524287645	0.0007620575987511977	0.000758252133270768	0.044308794296752586	0.04340256510588894	-1.7362760405120747e-07	-1.2213255750598284e-05	-1.73365179484972e-07	-1.219480550199159e-05
30.742648773309874	0.0006698672233716752	0.0006682836836332948	0.0006975002142101622	0.0006953012783521075	0.0007129555072019178	0.0007103931612878566	0.0007291236117639337	0.0007261665615759345	0.0007620803258742742	0.0007582734739566132	0.04435535911333579	0.043448170542452876	-1.5532928155682912e-07	-1.0991568824586517e-05	-1.5513761890623493e-07	-1.0978016415003067e-05
30.92788869724955	0.000669798597142993	0.0006682159851217503	0.0006974575732120945	0.0006952590283755445	0.0007129284287394074	0.0007103661117734044	0.0007291135930726366	0.0007261561437871064	0.0007621075124285189	0.0007582992274459411	0.04440280199867453	0.04349463593417815	-1.3714123433248605e-07	-9.762568924487347e-06	-1.3701994635868103e-07	-9.753946471513508e-06
31.114244784915854	0.0006697321956205217	0.0006681505200168428	0.0006974177790657214	0.0006952196209508709	0.0007129045663055807	0.0007103422653833127	0.0007291071928160612	0.0007261493214595479	0.0007621391886469336	0.0007583294235801784	0.04445113027478682	0.043541968450922564	-1.1906255122638189e-07	-8.526194318264624e-06	-1.1901125476321099e-07	-8.522534274357785e-06
31.30172376175672	0.0006696680300264851	0.0006680872996278741	0.0006973808480024922	0.0006951830722962022	0.0007128839392219171	0.0007103216413539526	0.00072910443377465	0.0007261461172005048	0.0007621753850930617	0.000758364092525534	0.044500351357028525	0.043590175353919444	-1.0109232581969642e-07	-7.282382634782314e-06	-1.0111064176676274e-07	-7.283717792100353e-06
31.4903323937443	0.0006696061116344903	0.0006680263353169464	0.0006973467963732603	0.0006951493987491884	0.0007128665669734628	0.0007103042590843698	0.0007291053389435164	0.0007261465538296712	0.0007622161326655205	0.000758403264777429	0.044550472755497374	0.04363926399714994	-8.322965637606178e-08	-6.031070855894161e-06	-8.33172096807288e-08	-6.037434350486537e-06
31.68007748761912	0.0006695464517695004	0.0006679676384989579	0.0006973156406492816	0.0006951186167680183	0.0007128524692105249	0.0007102901381379682	0.0007291099315349793	0.0007261506543816901	0.0007622614626025998	0.0007584469711650003	0.04460150207645278	0.04368924182873008	-6.54736458038322e-08	-4.7721953085611e-06	-6.563006544951441e-08	-4.7836206250317925e-06
31.870965891135747	0.0006694890618078019	0.0006679112206415931	0.0006972873974232226	0.0006950907429324292	0.0007128416657503938	0.00071027929824422	0.0007291182349811357	0.0007261584421086925	0.0007623114064869434	0.0007584952428556771	0.04465344702375876	0.04374011639232808	-4.782340159710345e-08	-3.5056916560249896e-06	-4.8048320598279015e-08	-3.5222126325840097e-06
32.063004493309954	0.0006694339531769617	0.0006678570932653018	0.000697262083410175	0.0006950657939447274	0.0007128341765790852	0.0007102717593003916	0.0007291302729364745	0.0007261699404828716	0.000762365996250308	0.0007585481113598359	0.0447063154003586	0.04379189532860131	-3.0278035802969866e-08	-2.231494889870511e-06	-3.057109119390493e-08	-2.253145723329908e-06
32.25620022466719	0.0006693811373557765	0.0006678052679432723	0.0006972397154486811	0.0006950437866308159	0.0007128300218531019	0.0007102675413732967	0.0007291460692805227	0.0007261851731990966	0.0007624252641784038	0.0007586056085355375	0.04476011510976564	0.04384458637666176	-1.2836664968398498e-08	-9.495393213376779e-07	-1.3197497793172516e-08	-9.763545719410072e-07
32.45056005749291	0.0006693306258742146	0.0006677557563013972	0.00069722031050177	0.0006950247379412372	0.0007128292219012222	0.0007102666647010683	0.0007291656481205386	0.0007262041641775657	0.000762489242915821	0.0007586677665933427	0.04481485415758571	0.043898197375560374	4.501589910511569e-09	3.402414278930177e-07	4.073334605812079e-09	3.08226831308156e-07
32.64609100608406	0.000669282430313346	0.0006677085700182265	0.0006972038856579988	0.0006950086649522174	0.0007128317972263098	0.000710269149694957	0.0007291890337942375	0.0007262269375664955	0.0007625579654710373	0.00075873461810121	0.04487054065306234	0.043952736265802324	2.1737603423657367e-08	1.6379144335831874e-06	2.124227661067131e-08	1.6006651891165014e-06
32.84280012700226	0.0006692365623052659	0.0006676637208249171	0.0006971904581325086	0.0006949955848667271	0.0007128377685071428	0.0007102750169411497	0.000729216250872565	0.0007262535177448547	0.0007626314652215159	0.0007588061959894818	0.04492718281065028	0.044008211090884444	3.887224580547896e-08	2.943547478873043e-06	3.831019446836649e-08	2.9010279054553223e-06
33.040694519328454	0.0006691930335330062	0.0006676212205051688	0.0006971800452680848	0.0006949855150155468	0.0007128471566002762	0.0007102842872026095	0.0007292473241625056	0.0007262839293251347	0.0007627097759188885	0.0007588825335559517	0.04498478895161291	0.044064629998861356	5.590638297073812e-08	4.257209062635825e-06	5.5277950118757385e-08	4.209383094977426e-06
33.239781324919136	0.0006691518557304379	0.0006675810808951506	0.0006971726645362288	0.0006949784728583423	0.000712859982541914	0.0007102969814209442	0.0007292822787099361	0.0007263181971561613	0.000762792931694229	0.0007589636644710202	0.045043367505650925	0.04412200124393617	7.28408765680779e-08	5.578968409331031e-06	7.214640124404183e-08	5.525799592481784e-06
33.44006772866406	0.0006691130406821666	0.0006675433138834227	0.0006971683335382439	0.0006949744759847553	0.000712876267549823	0.0007103131207182957	0.0007293211398025261	0.0007263563463259543	0.0007628809670634251	0.0007590496227829464	0.04510292701255494	0.044180333188079714	8.967658402642652e-08	6.90889547833029e-06	8.891640131277433e-08	6.85034696215614e-06
33.64156095874556	0.0006690766002234091	0.0006675079314108412	0.0006971670700063197	0.0006949735421154946	0.0007128960330252537	0.0007103327263992559	0.0007293639329726721	0.0007263984021646233	0.0007629739169326325	0.0007591404429231838	0.04516347612389066	0.044239634302679895	1.0641435859229387e-07	8.247060972882414e-06	1.0558879962323416e-07	8.183095506653082e-06
33.84426828689945	0.0006690425462398714	0.0006674749454704578	0.0006971688918046413	0.0006949756891034469	0.0007129193005549014	0.0007103558199528052	0.0007294106840004895	0.0007264443902473105	0.0007630718166038395	0.0007592361597118115	0.045225023604709244	0.0442999131702115	1.2305504938766795e-07	9.593536350632759e-06	1.2216444134744396e-07	9.52411627683225e-06
34.04819702867729	0.0006690108906676027	0.0006674443681074051	0.0006971738169304929	0.0006949809349347873	0.000712946091912881	0.0007103824230542771	0.000729461418916835	0.0007264943363971764	0.0007631747017805147	0.0007593368083630632	0.04528757833528802	0.04436117848594531	1.3959950144947983e-07	1.09483938329491e-05	1.3864416758147674e-07	1.0873481081613567e-05
34.25335454371064	0.0006689816454928489	0.000667416211418776	0.0006971818635153832	0.0006949892977301115	0.0007129764290627374	0.0007104125575673497	0.00072951616400639	0.0007265482666884362	0.0007632826085733678	0.0007594424244909527	0.045351149312906125	0.04442343905968019	1.5604855577535694e-07	1.231170641508017e-05	1.5502881538947445e-07	1.223126249791373e-05
34.45974823597649	0.0006689548227518876	0.0006673904875534859	0.000697193049826175	0.0006950007957455671	0.0007130103341594736	0.0007104462455460617	0.0007295749458107803	0.0007266062074494339	0.0007633955735062056	0.0007595530441149986	0.04541574565364243	0.044486703817506065	1.724030493691596e-07	1.368354787603665e-05	1.7131921784766663e-07	1.359753388047169e-05
34.66738555406454	0.0006689304345308524	0.0006673672087121253	0.0006972073942662253	0.0006950154473739995	0.0007130478295516117	0.0007104835092368542	0.000729637791131747	0.0007266681852657677	0.0007635136335218906	0.0007596687036660458	0.045481376594211156	0.044550981803598864	1.8866381529280586e-07	1.506399278958237e-05	1.875162040912079e-07	1.4972369372201477e-05
34.87627399144595	0.0006689084929655482	0.0006673463871468043	0.0006972249153765369	0.0006950332711461129	0.0007130889377832792	0.0007105243710806427	0.0007297047270343692	0.0007267342269834669	0.0007636368259884145	0.0007597894399922025	0.04554805149382852	0.044616282182044976	2.048316827126754e-07	1.645311653453163e-05	2.036205993647018e-07	1.6355843914961365e-05
35.086421086743854	0.0006688890102412502	0.0006673280351609803	0.0006972456318369204	0.0006950542857316321	0.0007131336815963237	0.0007105688537149135	0.0007297757808503323	0.0007268043597122112	0.0007637651887050729	0.0007599152903648711	0.045615779836109156	0.04468261423870057	2.2090747693842387e-07	1.7850995305046524e-05	2.1963322506491842e-07	1.7748033259823437e-05
35.29783442400536	0.0006688719985924921	0.0006673121651092763	0.0006972695624671666	0.0006950785099404854	0.000713182083932452	0.0007106169799758495	0.0007298509801812515	0.0007268786108286065	0.0007638987599087553	0.0007600462924848959	0.04568457123099961	0.044749987383079205	2.3689201946917003e-07	1.925770612129507e-05	2.3555489877462137e-07	1.9149013976760276e-05
35.51052163297529	0.0006688574703028352	0.000667298789397279	0.000697296726228224	0.000695105962723983	0.0007132341679354014	0.0007106687729004777	0.0007299303529020374	0.0007269570079794994	0.0007640375782803438	0.0007601824844888111	0.04575443541674116	0.044818411150276946	2.5278612805681305e-07	2.0673326842024498e-05	2.5138643433000527e-07	2.055886346757907e-05
35.72449038937153	0.0006688454377046375	0.0006672879204813389	0.0006973271422233994	0.0006951366631760267	0.0007132899569531444	0.0007107242557288622	0.000730013927164331	0.0007270395790853628	0.0007641816829512399	0.0007603239049552189	0.04582538226187145	0.044887895202927915	2.6859061672684925e-07	2.2097936173470778e-05	2.671286418553902e-07	2.1977659975774833e-05
35.93974841516195	0.0006688359131787886	0.0006672795708683376	0.0006973608296995509	0.0006951706305343094	0.0007133494745401058	0.0007107834519063027	0.0007301017313999713	0.0007271263523437121	0.0007643311135099896	0.0007604705929112608	0.04589742176725988	0.044958449333194615	2.8430629584038844e-07	2.353161368209844e-05	2.8278232780268656e-07	2.340548259721631e-05
36.15630347884324	0.0006688289091544516	0.0006672737531154567	0.0006973978080483128	0.0006952078841815406	0.0007134127444594347	0.0007108463850855844	0.0007301937943245398	0.0007272173562325927	0.0007644859100090543	0.0007606225878392267	0.04597056406817778	0.04503008346479569	2.9993397214619563e-07	2.497443980686853e-05	2.9834829501124323e-07	2.484241129308007e-05
36.374163395721176	0.000668824438108771	0.0006672704798299251	0.0006974380968073099	0.0006952484436466745	0.0007134797906852844	0.000710913079129243	0.0007302901449409387	0.0007273126195141137	0.0007646461129716827	0.0007607799296832736	0.04604481943640618	0.045102807655069084	3.1547444880584453e-07	2.6426495868814293e-05	3.1382734274536077e-07	2.6288526900314357e-05
36.59333602819267	0.0006688225125665784	0.0006672697636687498	0.0006974817156613991	0.0006952923286061513	0.0007135506374051356	0.0007109835581118691	0.0007303908125430428	0.0007274121712380348	0.000764811763398924	0.0007609426588562672	0.046120198282380266	0.04517663209706688	3.30928525463757e-07	2.7887864085002212e-05	3.2922026674069536e-07	2.774391114379604e-05
36.813829286029524	0.0006688231451000773	0.0006672716173384383	0.0006975286844439138	0.0006953395588851513	0.0007136253090221491	0.0007110578463224371	0.0007304958267194024	0.0007275160407454185	0.0007649829027767664	0.0007611108162467556	0.04619671115737494	0.04525156712169445	3.4629699828428277e-07	2.93586275803559e-05	3.445278592519637e-07	2.9208646648487546e-05
37.03565112666392	0.0006688263483285128	0.0006672760535946995	0.0006975790231379227	0.000695390154458858	0.0007137038301575494	0.0007111359682666733	0.0007306052173570051	0.0007276242576723349	0.0007651595730834064	0.0007612844432260665	0.04627436875572302	0.04532762319988473	3.615806599879118e-07	3.0838870398480767e-05	3.597509091023826e-07	3.068281695145503e-05
37.25880955547555	0.0006688321349178216	0.000667283085242129	0.0006976327518774936	0.0006954441354537302	0.0007137862256530353	0.0007112179486694469	0.0007307190146450958	0.0007277368519536206	0.0007653418167966508	0.0007614635816555335	0.04635318191708153	0.04540481094480801	3.767802999152421e-07	3.2328677516096915e-05	3.748902017237845e-07	3.216650651438613e-05
37.483312626080554	0.0006688405175802719	0.0006672927251338832	0.0006976898909489798	0.0006955015221487934	0.0007138725205732383	0.0007113038124772034	0.0007308372490790661	0.0007278538538267109	0.0007655296769014659	0.0007616482738938664	0.046433161628730374	0.04548314111412743	3.918967040725165e-07	3.3828134855362624e-05	3.8994651921212854e-07	3.3659800736385304e-05
37.70916844062219	0.0006688515090740783	0.0006673049861713296	0.0006977504607923045	0.0006955623349769332	0.0007139627402081975	0.0007113935848604232	0.0007309599514643949	0.000727975293835519	0.0007657231968976567	0.0007618385628046466	0.04651431902791765	0.04556262461228876	4.0693065516046213e-07	3.5337329295698217e-05	4.0492064035959306e-07	3.516278596601974e-05
37.93638515006311	0.0006688651222030033	0.0006673198813036831	0.000697814482002267	0.0006956265945262036	0.000714056910075879	0.0007114872912161166	0.0007310871529206601	0.0007281012028343864	0.0007659224208076968	0.0007620344917639696	0.04659666540424262	0.045643272492858246	4.2188293264476366e-07	3.68563486883855e-05	4.198133407161582e-07	3.667554951519714e-05
38.164970954479706	0.0006688813698159399	0.0006673374235276269	0.0006978819753298548	0.0006956943215411524	0.000714155055924729	0.0007115849571703563	0.0007312188848856159	0.0007282316119920952	0.0007661273931847066	0.0007622361046682323	0.046680212202089066	0.04572509596089349	4.367543127868547e-07	3.838528186933532e-05	4.3462539262625194e-07	3.8198179672072063e-05
38.39493410335793	0.0006689002648064735	0.0006673576258869078	0.0006979529616835673	0.0006957655369241464	0.0007142572037362569	0.0007116866085808381	0.0007313551791193301	0.0007283665527959415	0.0007663381591205765	0.0007624434459420593	0.046764971023094896	0.045808106375366905	4.5154556870073e-07	3.992421867271556e-05	4.4935756528252657e-07	3.973076571456291e-05
38.626282895891045	0.0006689218201124254	0.0006673805014719215	0.0006980274621307551	0.0006958402617367215	0.0007143633797276623	0.0007117922715394855	0.0007314960677083937	0.0007285060570558809	0.0007665547642542513	0.0007626565605463884	0.04685095362866699	0.04589231525162377	4.662574704002165e-07	4.147324994549506e-05	4.6401062477464776e-07	4.1273397924590505e-05
38.859025681279114	0.0006689460487153793	0.0006674060634192736	0.0006981054978989686	0.0006959185172009349	0.0007144736103544921	0.0007119019723750831	0.0007316415830702014	0.0007286501569087388	0.000766777254780168	0.0007628754939867022	0.046938171942548894	0.04597773426389446	4.80890784837788e-07	4.3032467560266685e-05	4.785853341242059e-07	4.282616760065139e-05
39.09317085903034	0.0006689729636401803	0.0006674343249113184	0.0006981870903773131	0.0006960003247007326	0.0007145879223133354	0.0007120157376559488	0.0007317917579572931	0.000728798884822485	0.0007670056774568541	0.0007631002923214185	0.04702663805342754	0.04606437524784176	4.954462759613771e-07	4.460196443067943e-05	4.930824533402271e-07	4.438916707313889e-05
39.328726879264174	0.0006690025779544202	0.0006674652991756842	0.0006982722611178268	0.0006960857057833297	0.0007147063425445611	0.0007121335941926452	0.0007319466254617783	0.0007289522736005868	0.0007672400796156942	0.0007633310021704416	0.04711636421759048	0.04615225020316352	5.099247047664172e-07	4.618183452634317e-05	5.075027394742509e-07	4.596248971894257e-05
39.56570224301631	0.0006690349047678995	0.0006674989994847742	0.0006983610318368628	0.0006961746821606034	0.0007148288982350894	0.0007122555690407287	0.0007321062190198277	0.0007291103563864301	0.000767480509169866	0.0007635676707238799	0.04720736286163264	0.04624137129623944	5.243268293298863e-07	4.77721728862901e-05	5.218469466535067e-07	4.754622997502067e-05
39.80410550254544	0.0006690699572320616	0.0006675354391552416	0.0006984534244164819	0.0006962672757104924	0.0007149556168212011	0.0007123816895035324	0.0007322705724162343	0.0007292731666678076	0.0007677270146234398	0.0007638103457509221	0.04729964658520832	0.046331750862823866	5.38653404865818e-07	4.937307563485094e-05	5.361158261346904e-07	4.914048335402654e-05
40.04394526164196	0.0006691077485394145	0.0006675746315474518	0.0006985494609058658	0.0006963635084784172	0.0007150865259913914	0.0007125119831349959	0.0007324397197890647	0.0007294407382814925	0.0007679796450806688	0.0007640590756088966	0.04739322816384167	0.046423401410791876	5.529051837855833e-07	5.098463999786418e-05	5.503101263605592e-07	5.074534645985174e-05
40.28523017593832	0.0006691482919229199	0.0006676165900649147	0.0006986491635227338	0.0006964634026787069	0.0007152216536892637	0.0007126464777425295	0.0007326136956343725	0.0007296131054178793	0.0007682384502554477	0.0007643139092524984	0.04748812055177923	0.0465163356229328	5.670829157302e-07	5.2606964317220006e-05	5.644305929963615e-07	5.2360917002447493e-05
40.52796895322162	0.0006691916006553659	0.0006676613281536983	0.0006987525546547782	0.0006965669806960401	0.0007153610281164594	0.0007127852013899214	0.0007327925348110026	0.0007297903026257077	0.0007685034804809647	0.0007645748962431983	0.047584336884903225	0.04661056635979893	5.811873476232413e-07	5.424014806668098e-05	5.78477968984914e-07	5.3987293813673176e-05
40.77217035374772	0.0006692376880487084	0.0006677088593018143	0.0006988596568611062	0.0006966742650868974	0.0007155046777356338	0.0007129281824002847	0.0007329762725454677	0.0007299723648168599	0.0007687747867195345	0.0007648420867588337	0.047681890483694346	0.04670610666260181	5.952192237267812e-07	5.588429186895172e-05	5.924529945860665e-07	5.562457686278388e-05
41.017843190557436	0.0006692865674533925	0.0006677591970385824	0.0006989704928736989	0.0006967852785810263	0.0007156526312734757	0.0007130754493590453	0.0007331649444369117	0.0007301593272712427	0.0007690524205726317	0.0007651155316033887	0.04778079485624907	0.04680296975616678	6.091792856864967e-07	5.753949751161058e-05	6.063564074404535e-07	5.727286727405523e-05
41.26499632979458	0.0006693382522576475	0.0006678123549339704	0.0006990850855988828	0.0006969000440829237	0.0007158049177237661	0.0007132270311169804	0.0007333585864621577	0.0007303512256417539	0.0007693364342911199	0.0007653952822169681	0.04788106370135515	0.046901169051939265	6.230682725839268e-07	5.9205867964096104e-05	6.201889426128617e-07	5.893226734227097e-05
41.51363869102594	0.0006693927558867532	0.000667868346597906	0.0006992034581188099	0.000697018584673323	0.0007159615663504863	0.0007133829567932886	0.00073355723498084	0.0007305480959593258	0.0007696268807856822	0.0007656813906859636	0.04798271091162568	0.04700071815104829	6.368869209863459e-07	6.088350739491544e-05	6.339513326345143e-07	6.060288054962615e-05
41.763779247563185	0.0006694500918022829	0.0006679271856795647	0.0006993256336929569	0.0006971409236107023	0.0007161226066909667	0.0007135432557787152	0.0007337609267406234	0.000730749974638062	0.0007699238136374614	0.0007659739097534274	0.04808575057668388	0.0471016308474263	6.506359649866619e-07	6.257252118802015e-05	6.476443075585821e-07	6.228481158304655e-05
42.0154270267867	0.0006695102735013123	0.0006679888858666257	0.0006994516357596269	0.0006972670843327957	0.0007162880685590798	0.000713707957738713	0.000733969698882512	0.0007309568984804534	0.000770227287108908	0.0007662728928296415	0.04819019698642095	0.0472039211309893	6.643161362756243e-07	6.42730159621796e-05	6.612685950130922e-07	6.397816635175801e-05
42.26859111047143	0.0006695733145156101	0.0006680534608845101	0.0006995814879374799	0.0006973970904581312	0.0007164579820484907	0.0007138770926166596	0.0007341835889462531	0.0007311689046826948	0.000770537356154855	0.0007665783940029142	0.04829606463429878	0.047307603190873765	6.779281641797717e-07	6.598509958807841e-05	6.748249202495008e-07	6.568305200513325e-05
42.523280635114425	0.0006696392284107893	0.0006681209244955805	0.000699715214027059	0.0006975309657875688	0.0007166323775359393	0.0007140506906371109	0.0007344026348758286	0.0007313860308400818	0.0007708540764338041	0.0007668904680505757	0.04840336822073033	0.04741269141873651	6.91472775705233e-07	6.770888120602447e-05	6.883140061882294e-07	6.739957695026111e-05
42.77950479226489	0.0006697080287854334	0.0006681912904983151	0.0006998528380123412	0.0006976687343058568	0.0007168112856845826	0.000714228782309111	0.0007346268750250418	0.0007316083149525043	0.0007711775043194453	0.0007672091704502038	0.048512122656509345	0.047519200412114986	7.049506956088511e-07	6.944447124615505e-05	7.017365734798137e-07	6.912785087115347e-05
43.03727282885567	0.0006697797292701955	0.0006682645727264574	0.0006999943840623001	0.000697810420183208	0.0007169947374473826	0.0007144113984295446	0.0007348563481632114	0.0007318357954300409	0.0007715076969124137	0.0007675345573910779	0.04862234306631804	0.04762714497785055	7.183626464361305e-07	7.119198144628358e-05	7.150933405432845e-07	7.086798474648104e-05
43.29659404753705	0.0006698543435268565	0.0006683407850481245	0.0007001398765324757	0.0006979560477768755	0.0007171827640705423	0.0007145985700865408	0.0007350910934809479	0.0007320685110986402	0.0007718447120522762	0.0007678666857858553	0.04873404479229002	0.0477365401355807	7.317093485734952e-07	7.295152487118983e-05	7.283850236251485e-07	7.262009086922427e-05
43.55747780701245	0.0006699318852473605	0.0006684199413648922	0.0007002893399665625	0.000698105641632753	0.0007173753970969935	0.0007147903286629264	0.000735331150596045	0.0007323065012059083	0.000772188608329769	0.0007682056132824936	0.04884724339764972	0.04784740112129223	7.449915203107393e-07	7.472321593332554e-05	7.41612336854899e-07	7.438428286643539e-05
43.81993352237618	0.0006700123681528129	0.0006685020556108482	0.0007004427990980135	0.0006982592264869868	0.0007175726683699412	0.0007149867058397343	0.0007355765595594707	0.0007325498054269973	0.0007725394450992875	0.0007685513982764145	0.048961954670414275	0.04795974339094465	7.582098778924178e-07	7.650717041254862e-05	7.547759922966243e-07	7.616067571888929e-05
44.08397066545326	0.0006700958059924465	0.0006685871417516077	0.000700600278851652	0.0006984168272675992	0.0007177746100364543	0.0007151877335997591	0.0007358273608614611	0.0007327984638705937	0.000772897282491628	0.0007689040999229142	0.049078194627168656	0.04807358262416103	7.713651355605641e-07	7.830350547582965e-05	7.678766999897734e-07	7.794938578034594e-05
44.349598765141174	0.0006701822125425494	0.0006686752137832969	0.0007007618043452997	0.0006985784690961255	0.0007179812545511124	0.0007153934442311652	0.0007360835954377243	0.0007330525170850144	0.0007732621814269938	0.0007692637781498284	0.049195979516913776	0.048188934727991926	7.84458005617791e-07	8.011233969862364e-05	7.809151680168106e-07	7.975053079917194e-05
44.6168274077539	0.0006702716016053622	0.0006687662857315038	0.0007009274008914188	0.000698744177289267	0.0007181926346797094	0.0007156038703311558	0.0007363453046757564	0.000733312006064411	0.000773634203628274	0.0007696304936704625	0.04931532582498971	0.04830581584074894	7.97489198482151e-07	8.193379308632509e-05	7.938921025481011e-07	8.156422993854662e-05
44.88566623736761	0.000670363987007934	0.0006688603716501895	0.0007010970939987668	0.0006989139773605549	0.0007184087835030103	0.0007158190448096866	0.0007366125304212643	0.0007335769722550793	0.0007740134116345919	0.0007700043079967825	0.04943625027706621	0.048424242335910694	8.104594227404793e-07	8.376798709561206e-05	8.06808207901976e-07	8.33906037982779e-05
45.15612495616904	0.0006704593826009478	0.0006689574856205704	0.0007012709093740678	0.000699087895022035	0.000718629734420568	0.0007160390008932481	0.0007368853149847127	0.0007338474575618938	0.0007743998688151466	0.0007703852834528916	0.04955876984322231	0.04854423082610963	8.233693852075907e-07	8.561504465720571e-05	8.19664186596774e-07	8.522977443642388e-05
45.42821332480542	0.0006705578022575007	0.0006690576417499538	0.0007014488729236958	0.0006992659561859575	0.0007188555211545972	0.0007162637721286929	0.0007371637011479805	0.0007341235043548421	0.000774793639383334	0.0007707734831887755	0.049682901742092674	0.04866579816718931	8.36219790970082e-07	8.747509019663147e-05	8.324607394044007e-07	8.708186539105323e-05
45.701941162736816	0.0006706592598718478	0.0006691608541705424	0.0007016310107553693	0.0006994481869664877	0.000719086177753901	0.0007164933923871306	0.0007374477321711397	0.0007344051554756848	0.0007751947884111702	0.0007711689711943413	0.049808663445104116	0.04878896146234011	8.490113434591901e-07	8.93482496588105e-05	8.451985654075751e-07	8.894700170303249e-05
45.97731834859046	0.0006707637693581104	0.0006692671370381958	0.0007018173491798702	0.0006996346136814284	0.0007193217385978725	0.0007167278958678746	0.0007377374517993636	0.0007346924542447364	0.0007756033818440231	0.0007715718123137539	0.0499360726807869	0.04891373806632308	8.617447444958948e-07	9.123465053068047e-05	8.578783620501358e-07	9.082530993848037e-05
46.25435482051728	0.000670871344648931	0.0006693765045311534	0.0007020079147127598	0.0006998252628539553	0.0007195622384005388	0.000716967317102454	0.0007380329042699439	0.0007349854444677644	0.000776019486515643	0.000771982072260068	0.05006514743917267	0.04904014558976712	8.744206943501164e-07	9.313442186451026e-05	8.705008252068644e-07	9.271691821324812e-05
46.533060576550575	0.0006709819996941031	0.0006694889708487174	0.0007022027340761294	0.0007000201612143739	0.0007198077122146853	0.0007172116909586884	0.0007383341343194593	0.0007352841704430176	0.000776443170163532	0.0007723998176301793	0.0501959059762805	0.04916820190355055	8.870398918083694e-07	9.50476943033518e-05	8.830666492288045e-07	9.462195621603997e-05
46.813445674966815	0.0006710957484591426	0.000669604550209889	0.0007024018342003494	0.00070021933570188	0.0007200581954360322	0.0007174610526448199	0.0007386411871910549	0.00073558867696838	0.0007768745014446263	0.0007728251159200837	0.05032836681868575	0.04929792514327557	8.996030342214682e-07	9.69746001047711e-05	8.955765270007247e-07	9.654055523211635e-05
47.09552023464871	0.000671212604923826	0.0006697232568519681	0.000702605242225842	0.0007004228134663451	0.0007203137238074824	0.0007177154377137125	0.0007389541086418673	0.0007358990093486577	0.0007773135499513237	0.0007732580355404707	0.05046254876818131	0.04942933371382162	9.121108175680608e-07	9.89152731662446e-05	9.080311500092066e-07	9.847284816971724e-05
47.37929443545016	0.0006713325830806759	0.0006698451050291031	0.0007028129855048643	0.0007006306218701112	0.0007205743334234302	0.0007179748820671199	0.0007392729449505823	0.0007362152134029977	0.0007777603862278505	0.0007736986458326451	0.05059847090653051	0.0495624462939914	9.245639365123084e-07	0.00010086984905047225	9.204312083883979e-07	0.00010041896958312702
47.66477851856398	0.0006714556969334034	0.0006699701090107961	0.000703025091603306	0.0007008427884898006	0.0007208400607341424	0.000718239421960009	0.0007395977429251328	0.0007365373354724445	0.0007782150817869862	0.000774147017084794	0.05073615260031362	0.04969728184125122	9.369630844689378e-07	0.00010283846501246696	9.327773909891847e-07	0.00010237905570040229
47.951982786891236	0.0006715819604953046	0.0006700982830803664	0.0007032415883025078	0.0007010593411181436	0.0007211109425502071	0.0007185090940049681	0.000739928549910544	0.0007368654224276383	0.00077867770912715	0.0007746032205486055	0.050875613505867584	0.049833859596559456	9.493089536639562e-07	0.00010482126002575587	9.450703854412077e-07	0.00010435324444912908
48.24091760541319	0.0006717113877876062	0.0006702296415333609	0.0007034625036010872	0.0007012803077658192	0.0007213870160470522	0.0007187839351766677	0.000740265413796919	0.0007371995216766535	0.0007791483417498601	0.0007750673284562479	0.051016873574324606	0.04997219908929351	9.616022351918978e-07	0.00010681837480921996	9.573108781996999e-07	0.00010634167548187468
48.53159340156531	0.0006718439928377604	0.0006703641986759172	0.0007036878657167824	0.0007015057166633105	0.0007216683187695348	0.0007190639828164007	0.0007406083830275793	0.0007375396811729849	0.0007796270541775729	0.0007755394140377141	0.051159953056755296	0.050112320142274555	9.738436190819596e-07	0.00010882995185532152	9.694995546215973e-07	0.00010834449020516446
48.82402066561362	0.0006719797896776935	0.0006705019688230792	0.0007039177030883146	0.0007017355962627786	0.0007219548886366051	0.000719349274636694	0.0007409575066073573	0.0007378859494236852	0.0007801139219719172	0.0007760195515385532	0.0513048725094049	0.05025424287688926	9.860337943584999e-07	0.00011085613545816497	9.816370990188821e-07	0.00011036183180634929
49.11820995103327	0.0006721187923419954	0.0006706429662970582	0.0007041520443772592	0.0007019699752399465	0.000722246763946044	0.0007196398487259893	0.0007413128341110428	0.0007382383754976514	0.0007806090217523264	0.000776507816237983	0.051451652799042034	0.05039798771831838	9.981734491119453e-07	0.0001128970717426403	9.937241947240681e-07	0.000112393845282166
49.41417187488941	0.000672261014866061	0.0006707872054254429	0.0007043909184699371	0.0007022088824960032	0.0007225439833792788	0.0007199357435534039	0.0007416744156919945	0.000738597009034072	0.0007811124312150866	0.0007770042844674059	0.0516003151084112	0.05054357540086435	1.0102632705601567e-06	0.00011495290869417696	1.0057615241582888e-06	0.00011444067746835263
49.71191711822035	0.0006724064712841793	0.0006709347005393588	0.0007046343544793227	0.000702452347159524	0.0007228465860062757	0.0007202369979735652	0.000742042302090915	0.0007389619002510353	0.0007816242291528101	0.0007775090336293374	0.05175088094179302	0.05069102697338979	1.022303945111963e-06	0.00011702379618805381	1.0177497688904948e-06	0.0001165024770683476
50.01145642642306	0.000672555175627556	0.0006710854659715662	0.0007048823817469611	0.0007027003985884004	0.0007231546112905082	0.0007205436512315223	0.0007424165446447889	0.0007393330999542939	0.0007821444954743353	0.0007780221422167456	0.051903372130679054	0.05084036380486106	1.0342961584302625e-06	0.00011910988601987471	1.0296896096977353e-06	0.00011857939468323808
50.3128006096408	0.000672707141922289	0.0006712395160545071	0.0007051350298449063	0.0007029530663717926	0.0007234680990940088	0.0007208557429677363	0.0007427971952959982	0.0007397106595462066	0.0007826733112250795	0.0007785436898328309	0.052057810839559904	0.05099160759000732	1.046240595510518e-06	0.00012121133193807032	1.0415817266414863e-06	0.00012067158284329027
50.61596054315354	0.0006728623841872813	0.0006713968651182924	0.0007053923285776752	0.000703210380332093	0.0007237870896825074	0.0007211733132231562	0.0007431843066016118	0.0007400946310348452	0.0007832107586078481	0.0007790737572112436	0.0522142195718277	0.051144780355091915	1.0581379407475448e-06	0.00012332828967573373	1.0534267991348708e-06	0.00012277919603964627
50.9209471677702	0.0006730209164320944	0.000671557527488633	0.0007056543079842145	0.0007034723705269116	0.0007241116237306491	0.000721496402444375	0.0007435779317428562	0.0007404850670432831	0.0007837569210041147	0.0007796124262367606	0.05237262117580408	0.05129990446379953	1.069988877992539e-06	0.0001254609169817622	1.06522550599817e-06	0.00012490239075493847
51.22777149022361	0.0006731827526547372	0.000671721517484703	0.0007059209983398848	0.0007037390672510679	0.0007244417423272941	0.0007218250514888648	0.0007439781245347653	0.0007408820208190525	0.0007843118829957785	0.00078015977996642	0.052533038850882126	0.05145700262324249	1.0817940906339592e-06	0.00012760937365524638	1.0769785255355848e-06	0.00012704132549662406
51.53644458356769	0.0006733479068393977	0.0006718888494169509	0.0007061924301584628	0.0007040105010386099	0.0007247774869809162	0.0007221593016303075	0.0007443849394360275	0.0007412855462438023	0.0007848757303874246	0.0007807159026511453	0.052695496153801404	0.05161609789009469	1.093554261671903e-06	0.00012977382158002593	1.0886865356119976e-06	0.0001291961608314296
51.84697758757708	0.0006735163929541054	0.0006720595375848406	0.0007064686341941572	0.0007042867026648427	0.0007251188996250825	0.0007224991945640096	0.0007447984315590196	0.0007416956978431282	0.0007854485502290893	0.0007812808797578553	0.052860017005046445	0.05177721367684003	1.105270073778605e-06	0.00013195442475788521	1.1003502137119526e-06	0.00013136705941788063
52.15938170914916	0.0006736882249483293	0.0006722335962745289	0.0007067496414436415	0.0007045677031483739	0.000725466022624025	0.000722844772412402	0.0007452186566800396	0.0007421125307966058	0.0007860304308395473	0.0007818547979920785	0.053026625695377104	0.05194037375815962	1.1169422093823544e-06	0.00013415134934519068	1.1119702370129478e-06	0.00013355418604155123
52.47366822270851	0.0006738634167505084	0.0006724110397564789	0.0007070354831481043	0.000704853533753178	0.0007258188987783114	0.0007231960777306387	0.0007456456712497435	0.0007425361009480158	0.0007866214618301377	0.0007824377453210905	0.05319534689249254	0.05210560227744076	1.1285713507420882e-06	0.00013636476368925066	1.1235472824663167e-06	0.00013575770765103523
52.789848470613855	0.0006740419822655138	0.0006725918822830022	0.0007073261907953158	0.0007051442259906778	0.0007261775713306065	0.0007235531535122855	0.0007460795324037888	0.0007429664648157778	0.0007872217341291425	0.0007830298109975818	0.053366205647832836	0.05227292375342798	1.1401581800113587e-06	0.00013859483836359265	1.1350820268614132e-06	0.00013797779339341787
53.107933863567155	0.0006742239353720367	0.000672776138085733	0.0007076217961217078	0.0007054398116218364	0.0007265420839715274	0.0007239160431951026	0.0007465202979736889	0.0007434036796035794	0.0007878313400067253	0.0007836310855838695	0.05353922740352296	0.05244236308700135	1.1517033793270216e-06	0.00014084174620732082	1.1465751469069262e-06	0.00014021461465202334
53.42793588102576	0.000674409289919911	0.000672963821373033	0.0007079223311144782	0.0007057403226592762	0.0007269124808456103	0.0007242847906669306	0.0007469680264978887	0.0007438478032112315	0.0007884503731004643	0.0007842416609766817	0.053714437999453545	0.05261394556810378	1.1632076308868648e-06	0.00014310566236364064	1.158027319305907e-06	0.00014246834508405137
53.74986607161648	0.0006745980597273527	0.0006731549463273192	0.0007082278280137024	0.000706045791369405	0.000727288806557366	0.0007246594402716696	0.0007474227772330594	0.0007442988942457317	0.0007890789284414705	0.0007848616304325075	0.05389186368051906	0.05278769688280873	1.1746716170222497e-06	0.00014538676431846698	1.1694392208336148e-06	0.00014473916065912973
54.073736053552395	0.0006747902585781323	0.0006733495271023217	0.0007085383193144725	0.0007063562502745681	0.0007276711061774489	0.0007250400368153664	0.0007478846101656248	0.0007447570120325531	0.0007897171024811305	0.0007854910885935516	0.05407153110399489	0.052963643120529987	1.186096020283113e-06	0.00014768523194086391	1.1808115284118927e-06	0.0001470272396984773
54.399557515052166	0.0006749859002186612	0.0006735475778202596	0.0007088538377690417	0.0007066717321552077	0.000728059425248923	0.0007254266255723979	0.0007483535860235157	0.000745222216627157	0.0007903649931184741	0.000786130131514289	0.054253467347076915	0.05314181078138812	1.1974815235188483e-06	0.00015000124752459487	1.1921449191913507e-06	0.00014933276291526076
54.727342214761876	0.0006751849983550067	0.0006737491125689446	0.0007091744163889986	0.0007069922700520496	0.0007284538097936479	0.0007258192522917685	0.0007488297662881741	0.0007456945688267476	0.0007910226997281984	0.0007867788566886561	0.05443769991457498	0.053322226783728686	1.2088288099646079e-06	0.00015233499583000576	1.2034400706378845e-06	0.0001516559134568385
55.057101982179326	0.0006753875666498209	0.0006739541453988016	0.0007095000884474488	0.0007073178972683013	0.0007288543063187639	0.0007262179632035144	0.0007493132132067928	0.0007461741301822588	0.0007916903231893547	0.0007874373630778822	0.05462425674676848	0.05350491847179564	1.220138563319149e-06	0.00015468666412654652	1.2146976606083534e-06	0.00015399687694553355
55.38884871808102	0.0006755936187191857	0.0006741626903198062	0.0007098308874812182	0.0007076486473718679	0.0007292609618232988	0.0007266228050252139	0.0007498039898048116	0.0007466609630105863	0.0007923679659147237	0.0007881057511389821	0.05481316622742649	0.05368991362356803	1.231411467840027e-06	0.0001570564422375409	1.2259183674355814e-06	0.00015635584152209892
55.722594394951685	0.0006758031681293794	0.0006743747612983421	0.0007101668472930777	0.0007079845541975902	0.0007296738238048873	0.0007270338249686185	0.0007503021598986749	0.0007471551304070761	0.000793055731880899	0.0007887841228539362	0.055004457191997674	0.05387724045875944	1.2426482084259942e-06	0.00015944452258453978	1.2371028700187796e-06	0.0001587329978903762
56.058351057416104	0.0006760162283935472	0.0006745903722539702	0.0007105080019539774	0.0007083256518494955	0.0007300929402666087	0.0007274510707463944	0.000750807788108845	0.0007476566962582668	0.0007937537266590925	0.0007894725817595643	0.05519815893597229	0.05406692764699088	1.2538494707026518e-06	0.00016185110023264615	1.2482518479024762e-06	0.00016112853936084415
56.39613082267415	0.0006762328129682885	0.0006748095370561086	0.0007108543858053041	0.0007086719747030671	0.0007305183597239443	0.0007278745905789839	0.0007513209398730936	0.0007481657252548942	0.000794462057446689	0.0007901712329781247	0.05539430122342368	0.054259004316130906	1.2650159411234981e-06	0.00016427637293878194	1.2593659813719266e-06	0.00016354266189788635
56.7359458809379	0.000676452935250155	0.0006750322695206285	0.0007112060334611593	0.0007090235574075376	0.0007309501312118651	0.000728304433201592	0.0007518416814600719	0.0007486822829051726	0.000795180833099573	0.0007908801832486551	0.05559291429572831	0.054453500060815355	1.2761483070597e-06	0.00016672054119951096	1.2704459515426678e-06	0.00016597556416667048
57.07780849587155	0.0006766766085720507	0.000675258583406353	0.0007115629798106511	0.0007093804348881938	0.0007313883042920395	0.0007287406478712917	0.0007523700799831621	0.0007492064355483486	0.0007959101641652397	0.0007915995409590739	0.05579402888047396	0.05465044495114906	1.2872472568863959e-06	0.00016918380829883395	1.2814924404498575e-06	0.00016842744758058248
57.42173100503407	0.0006769038461995388	0.0006754884924114643	0.0007119252600202046	0.0007097426423487023	0.0007318329290601706	0.0007291832843742591	0.0007529062034146213	0.0007497382503685408	0.0007966501629167217	0.0007923294161790643	0.05599767620055718	0.054849869541593106	1.2983134800833088e-06	0.00017166638035925885	1.2925061311378286e-06	0.000170898516350243
57.7677258203244	0.0006771346613270507	0.0006757220101698125	0.0007122929095358922	0.000710110215273453	0.0007322840561534697	0.0007296323930331342	0.000753450120600028	0.0007502777954088711	0.0007974009433873516	0.0007930699206937687	0.05620388798347699	0.05505180488004174	1.3093476673418664e-06	0.00017416846639406458	1.3034877077669916e-06	0.00017338897753510496
58.115805428429454	0.0006773690670740011	0.0006759591502471336	0.0007126659640857879	0.0007104831894299278	0.0007327417367582673	0.0007300880247145254	0.0007540019012730384	0.0007508251395858989	0.0007981626214063932	0.0007938211680383166	0.056412696470826695	0.055256282517091505	1.3203505106521539e-06	0.00017669027835831574	1.3144378557010047e-06	0.00017589904109363563
58.465982391274686	0.0006776070764807897	0.000676199926137155	0.000713044459682328	0.0007108616008710758	0.0007332060226177526	0.0007305502308366322	0.000754561616070449	0.0007513803527043548	0.000798935314635544	0.0007945832735331949	0.056624134427992065	0.05546333451551527	1.3313227034113338e-06	0.00017923203120373543	1.3253572616047857e-06	0.00017842891993585797
58.818269346477535	0.0006778487025047131	0.00067644435125761	0.0007134284326247075	0.0007112454859377187	0.0007336769660398698	0.0007310190633770233	0.0007551293365475972	0.0007519435054721981	0.0007997191426063695	0.0007953563543205138	0.056838235154057594	0.055672993459938556	1.342264940527296e-06	0.00018179394293355022	1.3362466135561843e-06	0.00018097882997872294
59.172679007803275	0.0006780939580157563	0.00067669243894614	0.0007138179195012782	0.0007116348812609707	0.0007341546199053444	0.0007314945748805482	0.0007557051351940779	0.00075251466951599	0.0008005142267586566	0.0007961405294011657	0.05705503249192963	0.055885292466721116	1.3531779185236084e-06	0.00018437623465863973	1.3471066011437778e-06	0.00018354899020023296
59.52922416562417	0.0006783428557922882	0.0006769442024560954	0.0007142129571919833	0.0007120298237646822	0.0007346390376758728	0.0007319768184673992	0.0007562890854498181	0.0007530939173966079	0.0008013206904797531	0.0007969359196729269	0.05727456083867814	0.05610026519406043	1.3640623356501059e-06	0.00018697913065551797	1.357937915562931e-06	0.00018613962269486972
59.887917687380885	0.0006785954085166373	0.0006771996549522159	0.0007146135828708001	0.0007124303506678912	0.0007351302734024517	0.0007324658478413102	0.0007568812617214882	0.0007536813226252842	0.0008021386591448906	0.0007977426479695037	0.057496855156104185	0.05631794585230965	1.3749188919869731e-06	0.0001896028584248699	1.368741249730722e-06	0.0001887509527325193
60.24877251804685	0.0006788516287705554	0.0006774588095062113	0.0007150198340082065	0.0007128364994873115	0.0007356283817338714	0.0007329617172979276	0.0007574817393992775	0.0007542769596800119	0.0008029682601585357	0.0007985608391005847	0.05772195098153858	0.056538369214522044	1.3857482895668263e-06	0.00019224764875308553	1.379517298403252e-06	0.00019138320881831317
60.6118016805955	0.0006791115290305706	0.0006777216790922215	0.0007154317483736706	0.0007132483080398292	0.0007361334179253674	0.0007334644817333205	0.000758090594874043	0.0007548809040222996	0.0008038096229968058	0.0007993906198929008	0.05794988443887946	0.05676157062722984	1.3965512324840001e-06	0.0001949137357734887	1.3902667582740922e-06	0.00019403662275171984
60.97701827647021	0.0006793751216632138	0.0006779882765821572	0.0007158493640381567	0.000713665814445023	0.0007366454378474332	0.0007339741966526604	0.0007587079055548289	0.0007554932321142939	0.0008046628792509603	0.0008002321192323333	0.05818069224986996	0.05698758602145382	1.4073284270155455e-06	0.00019760135702989734	1.4009903280965807e-06	0.00019671142968916144
61.34443548605718	0.0006796424189201304	0.0006782586147409254	0.0007162727193766547	0.0007140890571277076	0.0007371644979948034	0.0007344909181790584	0.0007593337498867813	0.0007561140214362853	0.0008055281626720257	0.0008010854681071091	0.05841441174562662	0.057216451923960424	1.418080581735504e-06	0.00020031075354137728	1.4116887087944115e-06	0.00019940786820726863
61.71406656916102	0.0006799134329330625	0.0006785327062215271	0.000716701853070728	0.0007145180748204911	0.0007376906554956043	0.0007350147030625741	0.0007599682073694573	0.0007567433505045936	0.0008064056092165666	0.0008019507996520969	0.0586510808784226	0.057448205468765626	1.4288084076421927e-06	0.00020304216986896662	1.4223626035819812e-06	0.0002021261803677732
62.085924865483435	0.0006801881757087084	0.0006788105635600331	0.0007171368041110855	0.0007149529065663593	0.0007382239681206856	0.000735545608689392	0.0007606113585755478	0.00075738129888986	0.0008072953570936523	0.0008028282491942608	0.058890738233732184	0.057682884408895234	1.4395126182928635e-06	0.00020579585418550872	1.4330127180970948e-06	0.0002048666117855924
62.46002379510434	0.0006804666591234569	0.0006790921991704365	0.0007175776118001789	0.0007153935917212868	0.000738764494293134	0.0007360836930911854	0.000761263285170027	0.0007580279472357499	0.0008081975468130567	0.0008037179542992968	0.05913342304254547	0.05792052712840302	1.4501939299101704e-06	0.00020857205834221015	1.4436397605089527e-06	0.0002076294116948596
62.83637685896657	0.0006807488949179726	0.0006793776253393577	0.0007180243157548069	0.0007158401699568489	0.0007393122930979547	0.0007366290149546378	0.0007619240699297149	0.0007586833772780587	0.0008091123212347047	0.0008046200548194685	0.0593791751939549	0.05816117265466145	1.4608530615345004e-06	0.00021137103794352519	1.4542444416535674e-06	0.00021041483302017272
63.21499763936286	0.0006810348946916712	0.0006796668542206393	0.0007184769559087648	0.0007162926812628839	0.0007398674242919731	0.0007371816336311786	0.000762593796763314	0.0007593476718642773	0.0008100398256194495	0.0008055346929427258	0.05962803524802758	0.058404860670924354	1.471490735152777e-06	0.00021419305241965336	1.464827475168638e-06	0.00021322313244870328
63.59589980042612	0.0006813246698970334	0.0006799598978297824	0.0007189355725154948	0.0007167511659501535	0.0007404299483138961	0.0007377416091468797	0.0007632725507318754	0.0007600209149735752	0.0008109802076811692	0.0008064620132430927	0.0598800444489645	0.05865163152917266	1.4821076758242272e-06	0.0002170383651002028	1.4753895776141142e-06	0.0002160545705021666
63.979097088622495	0.0006816182318337929	0.0006802567680382578	0.0007194002061507736	0.0007172156646530399	0.0007409999262945982	0.0007383090022125676	0.0007639604180697524	0.0007607031917372568	0.0008119336176402695	0.0008074021627324061	0.0601352447385576	0.05890152626324927	1.4927046118421447e-06	0.00021990724329451483	1.4859314686221405e-06	0.00021890941161381572
64.36460333324754	0.0006819155916429745	0.0006805574765676685	0.0007198708977154178	0.0007176862183322594	0.000741577420067601	0.0007388838742341221	0.0007646574862060305	0.0007613945884596767	0.0008129002082786054	0.0008083552909134223	0.060393678769952316	0.059154586602289096	1.5032822748578143e-06	0.0002227999583679363	1.4964538710256431e-06	0.00022178792420446403
64.75243244692527	0.000682216760300785	0.0006808620349837653	0.0007203476884380122	0.0007181628682776019	0.0007421624921797585	0.0007394662873229842	0.0007653638437864505	0.0007620951926396417	0.0008138801349958835	0.0008093215498343434	0.06065538992171937	0.05941085498445592	1.513841400041082e-06	0.00022571678582483656	1.5069575110063238e-06	0.0002246903807621159
65.14259842611021	0.0006825217486123574	0.0006811704546903186	0.0007208306198776676	0.000718645656110693	0.0007427552059021686	0.0007400563043068708	0.0007660795806958502	0.000762805092992305	0.0008148735558675863	0.0008103010941448124	0.06092042231225027	0.05967037457098798	1.5243827262287823e-06	0.0002286580053916798	1.5174431182425445e-06	0.0002276170579236514
65.53511535159264	0.0006828305672053381	0.000681482746922834	0.0007213197339267966	0.0007191346237877816	0.0007433556252412926	0.000740653988740709	0.0007668047880811221	0.0007635243794715717	0.0008158806317044657	0.0008112940811534116	0.06118882081448041	0.0599331892605661	1.5349069960773941e-06	0.00023162390110217923	1.5279114260559118e-06	0.00023056823655773218
65.92999738900669	0.0006831432265233211	0.0006817989227421142	0.0007218150728139207	0.0007196298136025496	0.0007439638149503108	0.0007412594049177829	0.0007675395583747183	0.0007642531432930269	0.0008169015261136601	0.0008123006708867266	0.06146063107095011	0.06019934370401227	1.5454149562215509e-06	0.00023461476138497694	1.5383631715619808e-06	0.00023354420184976132
66.32725878934137	0.0006834597368191178	0.0006821189930276602	0.0007223166791064962	0.0007201312681889477	0.0007445798405406994	0.000741872617881111	0.0007682839853187001	0.0007649914769573967	0.0008179364055614777	0.0008133210261500083	0.06173589950920967	0.06046888331931681	1.5559073574393815e-06	0.00023763087915393277	1.5487990958344038e-06	0.00023654524339059013
66.72691388945532	0.000683780108147869	0.0006824429684709151	0.0007228245957137745	0.0007206390305240576	0.0007452037682940578	0.0007424936934350576	0.0007690381639893707	0.000765739474274573	0.0008189854394379168	0.0008143553125895054	0.06201467335758332	0.06074185430702271	1.5663849548172007e-06	0.00024067255190055037	1.559219944060621e-06	0.00023957165526605761
67.12897711259382	0.0006841043503599864	0.0006827708595683377	0.0007233388658896816	0.0007211531439309778	0.0007458356652741673	0.0007431226981571753	0.0007698021908224842	0.0007664972303881984	0.0008200488001229595	0.000815403698756502	0.06229700066129557	0.06101830366595806	1.57684850792168e-06	0.0002437400817887625	1.5696264657096958e-06	0.0002426237361493333
67.53346296890952	0.0006844324730939282	0.0006831026766143116	0.0007238595332357309	0.0007216736520817397	0.0007464755993393126	0.0007437596994102991	0.0007705761636390668	0.0007672648418008417	0.0008211266630547141	0.0008164663561731288	0.06258293029897247	0.061298279209332965	1.587298780976248e-06	0.00024683377575282495	1.5800194147006907e-06	0.00024570178939611886
67.94038605598601	0.0006847644857687961	0.0006834384296938767	0.0007243866417039593	0.000722200599000245	0.000747123639154852	0.0007444047653548859	0.0007713601816718528	0.000768042406399773	0.0008222192067994508	0.0008175434593999937	0.0628725119995267	0.061581829581213776	1.5977365430373813e-06	0.0002499539455962374	1.5903995495757063e-06	0.0002488061231414318
68.3497610593647	0.0006851003975767593	0.0006837781286752908	0.0007249202355998928	0.0007227340290652346	0.0007477798542060551	0.0007450579649616129	0.0007721543455923646	0.0007688300234833595	0.0008233266131236051	0.0008186351861057042	0.0631657963594405	0.061869004273378735	1.6081625681829302e-06	0.0002531009080957436	1.6007676336772568e-06	0.0002519370503998586
68.7616027530747	0.0006854402174752987	0.0006841217832024074	0.000725460359585546	0.0007232739870132868	0.000748444314811215	0.0007457193680242413	0.0007729587575386514	0.0007696277937881028	0.0008244490670678117	0.0008197417171383366	0.06346283486044822	0.062159853642569096	1.6185776356982765e-06	0.0002562749851057755	1.6111244353350781e-06	0.0002550948891685001
69.17592600016614	0.0006857839541792603	0.000684469402686871	0.0007260070586824416	0.0007238205179418383	0.0007491170921350315	0.0007463890451727515	0.0007737735211436999	0.0007704358195163257	0.0008255867570230252	0.0008208632365989099	0.06376367988764056	0.062454428928144644	1.6289825302746343e-06	0.0002594765036679214	1.6214707280491408e-06	0.000258279962532193
69.59274575324658	0.0006861316161527325	0.0006848209963001288	0.0007265603782746739	0.0007243736673122424	0.0007497982582022945	0.0007470670678867547	0.000774598741564554	0.0007712542043645438	0.0008267398748088189	0.0008219999319169504	0.0640683847479938	0.06275278227015604	1.639378042206591e-06	0.0002627057961217538	1.6318072906854574e-06	0.000261492598772034
70.01207705502031	0.0006864832116007185	0.0006851765729652456	0.0007271203641119905	0.0007249334809528511	0.0007504878859118448	0.0007477535085091955	0.0007754345255121392	0.0007720830535525244	0.0008279086157539067	0.0008231519939281898	0.06437700368933587	0.0630549667278405	1.6497649675958296e-06	0.000265963200219016	1.6421349076715637e-06	0.00026473313147626354
70.43393503883172	0.0006868387484606244	0.0006855361413485307	0.0007276870623129167	0.0007255000050621319	0.000751186049050855	0.0007484484402603426	0.0007762809812818401	0.00077292247385307	0.000829093178778991	0.0008243196169544954	0.06468959191976902	0.06336103629856245	1.6601441085656917e-06	0.0002692490592423602	1.652454369200241e-06	0.00026800189965528465
70.85833492921113	0.0006871982343935399	0.0006858997098509603	0.0007282605193679064	0.000726073286211814	0.0007518928223094081	0.0007491519372520898	0.0007771382187848309	0.000773772573622533	0.000830293766481992	0.0008255029988860839	0.06500620562755022	0.06367104593719833	1.6705162734714047e-06	0.0002725637221248911	1.6627664714394166e-06	0.00027129924785893045
71.2852920424243	0.0006875616767753195	0.0006862672865994024	0.0007288407821425286	0.0007266533713500688	0.0007526082812954025	0.0007498640745025607	0.0007780063495801932	0.0007746334628320964	0.0008315105852257529	0.0008267023412661139	0.06532690200145011	0.06398505157598894	1.680882277129499e-06	0.0002759075435760927	1.673072016743801e-06	0.0002746255262972286
71.71482178702524	0.0006879290826874606	0.0006866388794376322	0.0007294278978806953	0.0007272403078047231	0.0007533325025497888	0.0007505849279510384	0.0007788854869078508	0.0007755052530998335	0.0008327438452283066	0.000827917849377727	0.065651739251602	0.06430311014486399	1.691242941042996e-06	0.00027928088420881014	1.683371813877366e-06	0.000277981090964996
72.14693966441222	0.0006883004589077599	0.0006870144959171371	0.0007300219142079138	0.0007278341432865069	0.0007540655635621361	0.00075131457447322	0.0007797757457223242	0.0007763880577235755	0.000833993760655775	0.0008291497323336233	0.06598077663085146	0.0646252795922559	1.701599093634188e-06	0.0002826841106708944	1.6936666782382077e-06	0.00028136630376940364
72.58166126938723	0.000688675811900764	0.0006873941432877085	0.0007306228791345872	0.000728434925892336	0.0007548075427865564	0.0007520530918968134	0.0007806772427273549	0.0007772819917146132	0.000835260549718015	0.0008303982031682627	0.06631407445662223	0.06495161890642066	1.7119515704922678e-06	0.0002861175957812323	1.7039574320941442e-06	0.00028478153266200956
73.01900229071879	0.0006890551478079989	0.000687777828487816	0.0007312308410593487	0.0007290427041086345	0.0007555585196579808	0.00075280055901748	0.0007815900964114136	0.0007781871718322519	0.0008365444347670889	0.0008316634789327773	0.06665169413331609	0.06528218813726504	1.7223012146169508e-06	0.00028958171866833027	1.7142449048193967e-06	0.00028822715177317937
73.45897851170821	0.0006894384724379721	0.0006881655581347528	0.0007318458487724354	0.0007296575268146892	0.0007563185746088065	0.0007535570556151329	0.0007825144270841183	0.000779103716619252	0.0008378456423986637	0.0008329457807926889	0.06699369817525684	0.06561704841871538	1.7326488766718521e-06	0.00029307686491339413	1.7245299331362582e-06	0.0002917035415510305
73.90160581075892	0.0006898257912559477	0.0006885573385145574	0.0007324679514591007	0.0007302794432860445	0.0007570877890859194	0.0007543226624706039	0.0007834503569135916	0.0007800317464381731	0.0008391644035564372	0.0008342453341285279	0.06734015023019345	0.06595626199162152	1.7429954152554288e-06	0.0002966034266989048	1.73481336137888e-06	0.0002952110889060944
74.34690016194996	0.0006902171093734974	0.0006889531755717102	0.0007330971987030783	0.0007309085031979469	0.0007578662455681178	0.000755097461382698	0.0007843980099648011	0.0007809713835086753	0.0008405009536397147	0.0008355623686394717	0.06769111510338635	0.06629989222723075	1.753341697165959e-06	0.0003001618029597475	1.7450960417454567e-06	0.00029875018735703307
74.79487763561212	0.0006906124315378023	0.0006893530748985769	0.0007337336404900787	0.0007315447566288112	0.0007586540275839219	0.0007558815351856201	0.0007853575122388831	0.0007819227519457591	0.0008418555326142155	0.0008368971184500697	0.06804665878227849	0.06664800365122912	1.7636885976824584e-06	0.0003037523995397806	1.7553788345674344e-06	0.000302321237182962
75.24555439890803	0.0006910117621207278	0.0006897570417246323	0.0007343773272113413	0.0007321882540637525	0.0007594512197298157	0.0007566749677668239	0.0007863289917135165	0.0007828859777990365	0.0008432283851262585	0.0008382498222202164	0.06840684846178494	0.06700066196838554	1.7740370008529705e-06	0.0003073756293531793	1.7656626085930287e-06	0.0003059246455805742
75.6989467164156	0.0006914151051076424	0.0006901650809054239	0.0007350283096672246	0.0007328390463981449	0.0007602579076888974	0.0007574778440852583	0.0007873125783843479	0.0007838611890930059	0.0008446197606204203	0.0008396207232584402	0.06877175257020592	0.06735793408779646	1.7843877997801441e-06	0.00031103191254863716	1.7759482412551316e-06	0.0003095608268222916
76.15507095071504	0.0006918224640859898	0.0006905771969112877	0.000735686639070848	0.0007334971849412312	0.0007610741782499787	0.0007582902501900428	0.0007883084043075204	0.0007848485158683975	0.0008460299134608013	0.0008410100696386476	0.06914144079578603	0.06771988814876173	1.7947418969413995e-06	0.0003147216766826999	1.7862366189806342e-06	0.0003132302024247968
76.61394356297929	0.0006922338422336175	0.0006909933938158226	0.000736352367051794	0.0007341627214197896	0.00076190011932714	0.0007591122732395922	0.0007893166036433484	0.0007858480902246274	0.0008474591030560449	0.0008424181143204608	0.06951598411393987	0.06808659354730887	1.8051002044922873e-06	0.00031844535689440345	1.7965286374852212e-06	0.00031693320131828684
77.07558111356816	0.0006926492423068289	0.0006914136752840874	0.0007370255456598443	0.0007348357079818318	0.0007627358199797397	0.0007599440015211756	0.0007903373127011418	0.0007868600463633599	0.0008489075939882051	0.0008438451152732407	0.06989545481515941	0.06845812096337531	1.8154636445883885e-06	0.0003222033960860182	1.806825202079333e-06	0.00032067026002169374
77.54000026262605	0.0006930686666281894	0.0006918380445605503	0.000737706227368788	0.0007355161972003705	0.0007635813704329138	0.0007607855244709552	0.0007913706699852574	0.0007878845206332575	0.0008503756561456504	0.0008452913356039652	0.07027992653362429	0.06883454238867596	1.8258331497257542e-06	0.0003259962451117038	1.8171272279962451e-06	0.00032444182282517775
78.00721777068286	0.000693492117074055	0.0006922665044567611	0.000738394465080276	0.0007362042420772264	0.000764436862098569	0.000761636932694497	0.0007924168162423901	0.0007889216515759241	0.0008518635648601151	0.00084675704368908	0.07066947427654038	0.0692159311552758	1.8362096630774411e-06	0.0003298243629688835	1.827435640714835e-06	0.0003282483419754234
78.47725049925933	0.0006939195950618331	0.0006926990573387553	0.0007390903121277376	0.0007368998960469003	0.0007653023875968808	0.0007624983179877784	0.000793475894510153	0.0007899715799730993	0.0008533716010480711	0.0008482425133104803	0.07106417445421945	0.06960236196488195	1.8465941388480468e-06	0.00033368821699714113	1.8377513763047923e-06	0.00033209027786929024
78.95011541147531	0.0006943511015369677	0.0006931357051141805	0.0007397938222803616	0.0007376032129804957	0.0007661780407783254	0.0007633697733587071	0.0007945480501669938	0.0007910344488951344	0.0008549000513565709	0.0008497480237957654	0.07146410491092883	0.06999391091888488	1.856987542642771e-06	0.0003375882830839172	1.848075381772154e-06	0.0003359680992511549
79.42582957266194	0.0006947866369596383	0.0006935764492191363	0.0007405050497471349	0.0007383142471897037	0.0007670639167462495	0.0007642513930491594	0.0007956334309834773	0.0007921104037507952	0.0008564492083137277	0.0008512738601629294	0.07186934495652894	0.07039065554916318	1.8673908518396232e-06	0.00034152504587522947	1.858408615422187e-06	0.00033988228341783056
79.90441015097758	0.000695226201291181	0.0006940212906047352	0.0007412240491809548	0.0007390330534308533	0.0007679601118800025	0.0007651432725575689	0.0007967321871749989	0.000793199592338439	0.0008580193704840136	0.0008528203132696552	0.07227997539892732	0.0707926748496769	1.8778050559807103e-06	0.0003454989989939705	1.8687520472373403e-06	0.0003438333164305085
80.38587441802741	0.000695669793980213	0.0006944702297233652	0.0007419508756828055	0.0007397596869090228	0.0007688667238586462	0.0007660455086620696	0.0007978444714559582	0.0007943021648986056	0.0008596108426285463	0.0008543876799673761	0.07269607857736939	0.07120004930887656	1.8882311571691637e-06	0.00034951064526472786	1.8791066592544403e-06	0.00034782169333139046
80.87023974948666	0.0006961174139484649	0.0006949232665146596	0.0007426855848060103	0.0007404942032822199	0.0007697838516852593	0.0007669581994442158	0.000798970439095454	0.0007954182741680733	0.0008612239358705607	0.0008559762632602895	0.07311773839659183	0.07161286094294933	1.8986701704851476e-06	0.00035356049694620917	1.8894734459635673e-06	0.0003518479183682033
81.35752362572781	0.0006965690595763127	0.0006953804003911627	0.0007434282325605577	0.0007412366586656325	0.0007707115957118591	0.0007678814443132964	0.0008001102479745441	0.0007965480754354244	0.0008628589678662535	0.0008575863724695071	0.07354504036186552	0.07203119332992346	1.909123124409673e-06	0.00035764907597041207	1.8998534147163671e-06	0.000355912505226319
81.8477436324513	0.0006970247286880041	0.0006958416302236915	0.0007441788754175062	0.000741987109635953	0.0007716500576649556	0.0007688153440312662	0.0008012640586451289	0.0007976917265981772	0.0008645162629812163	0.0008592183234025367	0.07397807161495552	0.07245513164466552	1.919591061272808e-06	0.00036177691419159164	1.9102475861543103e-06	0.000360015977268785
82.34091746132043	0.000697484418536584	0.0006963069543263877	0.0007449375703134793	0.0007427456132357832	0.0007725993406717716	0.0007697600007383125	0.0008024320343905163	0.0007988493882215373	0.0008661961524726705	0.0008608724385283038	0.07441692097102474	0.07288476269479109	1.930075037699609e-06	0.00036594455364022394	1.920656994640964e-06	0.0003641588677825991
82.83706291059936	0.0006979481257884915	0.0006967763704414509	0.0007457043746552304	0.0007435122269781131	0.000773559549287121	0.0007707155179790707	0.0008036143412877065	0.0008000212235988118	0.0008678989746777061	0.0008625490471579134	0.07486167895651136	0.07332017495751694	1.94057612508099e-06	0.0003701525467867395	1.931082688708791e-06	0.00036834172023314515
83.33619788579601	0.0006984158465078537	0.0006972498757235521	0.0007464793463243169	0.0007442870088508884	0.0007745307895210072	0.0007716820007295206	0.0008048111482714842	0.0008012073988135603	0.0008696250752077924	0.000864248485631385	0.07531243784800529	0.07376145861748928	1.951095410065843e-06	0.0003744014568160259	1.9415257315311043e-06	0.00037256508852892556
83.83834040030794	0.0006988875761404485	0.0006977274667239239	0.0007472625436818552	0.0007450700173216666	0.000775513168866932	0.0007726595554245813	0.0008060226272003605	0.000802408082803531	0.0008713748071497775	0.0008659710975105867	0.07576929171216662	0.07420870560561016	1.961633995057276e-06	0.0003786918579077314	1.9519872013990056e-06	0.0003768295372927888
84.34350857607244	0.0006993633094973445	0.0006982091393741167	0.0007480540255733832	0.0007458613113423602	0.0007765067963309568	0.0007736482899864238	0.000807248952924436	0.0008036234474264427	0.0008731485312736425	0.0008677172337786083	0.07623233644670271	0.07466200963889696	1.972192998731296e-06	0.00038302433552755977	1.9624681922212044e-06	0.000381135642143704
84.85172064422062	0.000699843040738204	0.0006986948889694261	0.0007488538513338199	0.0007466609503540849	0.0007775117824615322	0.0007746483138535359	0.0008084903033552469	0.0008048536675276907	0.0008749466162472711	0.0008694872530458337	0.07670166982244737	0.07512146626140899	1.9827735565713196e-06	0.000387399486728085	1.9729698140326163e-06	0.00038548398998675126
85.36299494573534	0.000700326763354257	0.0006991847101519731	0.0007496620807925382	0.0007474689942920985	0.0007785282393801289	0.0007756597380105478	0.0008097468595376746	0.0008060989210100214	0.0008767694388585192	0.0008712815217629631	0.07717739152657636	0.07558717288627097	1.9933768214272984e-06	0.00039181792046061314	1.9834931935316935e-06	0.0003898751793140476
85.87734993211305	0.0007008144701509275	0.0006996785968934476	0.0007504787742785499	0.0007482855035908547	0.0007795562808126933	0.0007766826750188677	0.0008110188057239789	0.0008073593889052699	0.0008786173842448672	0.000873100414441273	0.07765960320698795	0.07605922883883064	2.0040039640838387e-06	0.00039628025789639754	1.994039474623936e-06	0.00039430982051491537
86.39480416602983	0.0007013061532301221	0.0007001765424774955	0.0007513039926258111	0.0007491105391891614	0.0007805960221219555	0.0007777172390481256	0.0008123063294500423	0.0008086352554482074	0.0008804908461309685	0.0008749443138803923	0.07814840851789599	0.07653773540097986	2.0146561738506588e-06	0.0004007871327585677	2.0046098189856762e-06	0.00039878853619573773
86.91537632201124	0.0007018018039721605	0.0007006785394817569	0.0007521377971786479	0.0007499441625354582	0.0007816475803406176	0.0007787635459084782	0.0008136096216138876	0.0008099267081525974	0.0008823902270743947	0.000876813611403902	0.07864391316666292	0.07702279585668806	2.0253346591814518e-06	0.0004053391916677973	2.0152054066622333e-06	0.00040331196151460746
87.43908518710603	0.0007023014130173632	0.0007011845797595491	0.0007529802497973221	0.0007507864355932176	0.0007827110742054629	0.0007798217130837972	0.0008149288765565751	0.0008112339378895253	0.0008843159387199355	0.0008787087071030717	0.07914622496192167	0.07751451553877454	2.036040648302289e-06	0.00040993709449713145	2.02582743666661e-06	0.00040788074452274836
87.9659496615646	0.0007028049702472711	0.0007016946544211776	0.0007538314128637249	0.0007516374208464695	0.0007837866241923991	0.0007808918597657585	0.0008162642921455371	0.0008125571389680837	0.0008862684020627742	0.0008806300100890588	0.07965545386302293	0.0780130018769667	2.0467753898705974e-06	0.0004145815147413301	2.03647712760692e-06	0.0004124955465200919
88.4959887595208	0.0007033124647655155	0.0007022087538148906	0.0007546913492872265	0.0007524971813054653	0.0007848743525524922	0.0007819741068888844	0.0008176160698604662	0.0008138965092185036	0.0008882480477209269	0.0008825779387539192	0.08017171203085194	0.0785183644472807	2.0575401536514866e-06	0.0004192731398975358	2.047155718340162e-06	0.00041715704242353824
89.0292216096782	0.0007038238848783064	0.0007027268675074543	0.0007555601225106608	0.0007533657805124774	0.0007859743833489964	0.000783068577166554	0.0008189844148818183	0.0008152522500778166	0.0008902553162172982	0.0008845529210407848	0.08069511388006041	0.0790307150227741	2.0683362312232372e-06	0.00042401267186106817	2.0578644686440996e-06	0.00042186592114765165
89.56566745600044	0.0007043392180745723	0.0007032489842643619	0.0007564377965164921	0.000754243282547756	0.0007870868424954539	0.0007841753951280325	0.0008203695361820666	0.0008166245666781469	0.0008922906582717911	0.0008865553947235987	0.08122577613275722	0.07955016762570813	2.0791649367054525e-06	0.00042880082733398606	2.0686046599118022e-06	0.0004266228859982346
90.1053456584057	0.000704858451005707	0.0007037750920296504	0.0007573244358331268	0.0007551297520356278	0.0007882118577948568	0.000785294687156535	0.0008217716466197641	0.0008180136679377096	0.000894354535103844	0.0008885858076967768	0.08176381787371004	0.08007683858116693	2.090027607507482e-06	0.00043363833824799913	2.0793775958736138e-06	0.0004314286550805013
90.6482756934654	0.0007053815694649559	0.0007043051779053495	0.0007582201055414181	0.0007560252541507742	0.0007893495589799526	0.0007864265815283859	0.0008231909630365574	0.0008194197666546495	0.0008964474187458731	0.0008906446182752436	0.0823093606071038	0.08061084657218838	2.1009256051156625e-06	0.00043852595220439383	2.0901846033453617e-06	0.00043628396172218364
91.19447715510712	0.0007059085583664109	0.00070483922813053	0.0007591248712813449	0.0007569298546246683	0.0007905000777547024	0.0007875712084532904	0.0008246277063572327	0.0008208430796037878	0.0008985697923680484	0.0008927322955052466	0.08286252831491017	0.0811523126964463	2.111860315897251e-06	0.0004434644329275872	2.1010270329990073e-06	0.0004411895549105427
91.74396975532183	0.0007064394017236314	0.0007053772280599704	0.0007600387992588913	0.0007578436197522007	0.0007916635478369534	0.000788728700115774	0.0008260821016929275	0.0008222838276364144	0.0009007221506149067	0.0008948493194864214	0.08342344751692189	0.08170136052454384	2.122833151939601e-06	0.0004484545607368884	2.1119062601661484e-06	0.0004461461997466165
92.29677332487483	0.0007069740826278721	0.0007059191621424247	0.0007609619562531273	0.0007587666163984913	0.0007928401050023571	0.000789899190717824	0.0008275543784476144	0.0008237422357832223	0.0009029049999542856	0.0008969961817055751	0.08399224733250477	0.08225811615996739	2.1338455519213147e-06	0.0004534971330349413	2.122823685669602e-06	0.0004511546779153164
92.85290781402206	0.0007075125832259308	0.0007064650138984984	0.0007618944096235096	0.0007596989120059064	0.0007940298871295927	0.000791082816522783	0.0008290447704279936	0.0008252185333605158	0.0009051188590391314	0.0008991733853826971	0.08456905954413324	0.08282270830075907	2.1448989820099665e-06	0.0004585929648139586	2.1337807366822014e-06	0.0004562157881728146
93.41239329322968	0.0007080548846975952	0.0007070147658981164	0.0007628362273174004	0.0007606405746012779	0.0007952330342469255	0.0007922797159005324	0.0008305535159569061	0.0008267129540798005	0.000907364259082707	0.000901381445829705	0.08515401866275975	0.08339526830296592	2.1559949367953813e-06	0.0004637428891807738	2.1447788676176843e-06	0.00046133034685100216
93.97524995389855	0.0007086009672327044	0.0007075683997375933	0.0007637874778778322	0.0007615916728033521	0.0007964496885801697	0.000793490029374019	0.0008320808579904242	0.0008282257361609008	0.0009096417442478076	0.0009036208908224925	0.08574726199509042	0.08397593024592384	2.167134940256961e-06	0.0004689477579010448	2.1558195610606136e-06	0.0004664991883825964
94.54149810909283	0.0007091508100078074	0.0007081258960162977	0.000764748230451516	0.0007625522758304678	0.000797679994602088	0.0007947138996671782	0.0008336270442387383	0.0008297571224487289	0.0009119518720505746	0.000905892260986844	0.08634892971282493	0.08456483099944023	2.1783205467714502e-06	0.00047420844196585654	2.1669043287224268e-06	0.0004717231658442622
95.11115819427312	0.0007097043911624361	0.0007086872343129062	0.0007657185547971242	0.0007635224535084793	0.0007989240990833088	0.0007959514717542942	0.000835192327291015	0.0008313073605338506	0.000914295213779574	0.0009081961101988283	0.08695916492393396	0.08516211029294518	2.1895533421535532e-06	0.00047952583217733546	2.1780347124365166e-06	0.0004770031515200779
95.68425076803395	0.0007102616877749647	0.0007092523931612482	0.000766698521293837	0.0007645022762789401	0.000800182151144783	0.0007972028929108637	0.0008367769647443489	0.0008328767028769948	0.0009166723549307794	0.0009105330060003006	0.08757811374604388	0.0857679107866706	2.2008349447311375e-06	0.00048490083975627485	2.1892122851926684e-06	0.00048234003748726106
96.26079651284576	0.0007108226758380797	0.0007098213500257389	0.0007676882009501894	0.0007654918152075561	0.0008014543023118718	0.0007984683127660129	0.000838381219336993	0.0008344654069376581	0.0009190838956591971	0.0009129035300301855	0.08820592538199973	0.0863823781449351	2.21216700647584e-06	0.0004903343969760443	2.2004386522092275e-06	0.0004877347362234885
96.84081623580131	0.000711387330233847	0.0007103940812764008	0.0007686876654132276	0.000766491141992929	0.0008027407065701107	0.0007997478833565296	0.0008400053590860333	0.0008360737353069717	0.0009215304512478669	0.0009153082784722419	0.08884275219768849	0.08700566111160628	2.223551214159585e-06	0.0004958274578171495	2.211715452041154e-06	0.0004931881812368366
97.42433086936633	0.0007119556247083731	0.0007109705621634641	0.0007696969869779801	0.0007675003289755942	0.0008040415204227123	0.0008010417591825667	0.000841649657429666	0.0008377019558449838	0.0009240126525950072	0.0009177478625200347	0.08948874980219672	0.08763791158781505	2.2349892905685655e-06	0.0005013809986496309	2.2230443577387097e-06	0.0004987013277212016
98.01136147213543	0.0007125275318460736	0.0007115507667915612	0.0007707162385972812	0.000768519449147387	0.0008053569029498923	0.000802350097265095	0.0008433143933742899	0.0008393503418225578	0.0009265311467201538	0.0009202229088599127	0.09014407713039198	0.08827928471200569	2.24648299575669e-06	0.0005069960189408584	2.234427078043116e-06	0.0005042751532358669
98.60192922959182	0.0007131030230435308	0.0007121346680934973	0.0007717454938919437	0.0007695485761611329	0.0008066870158700651	0.0008036730572051538	0.0008449998516465777	0.0008410191720680401	0.0009290865972901273	0.0009227340601727761	0.09080889652801012	0.08892993894240113	2.25803412834966e-06	0.0005126735419909156	2.245865358634037e-06	0.0005099106584122715
99.1960554548718	0.0007136820684829603	0.0007127222378036105	0.0007727848271613182	0.0007705877843406998	0.000808032023603006	0.000805010801244989	0.000846706322850752	0.0008427087311189162	0.0009316796851657631	0.0009252819756555163	0.09148337383934203	0.08959003614197204	2.2696445268985963e-06	0.000518414615697349	2.257360983419455e-06	0.0005156088676878945
99.79376158953411	0.0007142646371052709	0.0007133134464307133	0.0007738343133942426	0.0007716371486914141	0.0008093920933350391	0.0008063634943311348	0.0008484341036312567	0.0008444193093786372	0.00093431110897034	0.0009278673315630084	0.09216767849761334	0.09025974166600219	2.2813160712903706e-06	0.0005242203133503931	2.2689157758815992e-06	0.0005213708300692843
100.39506920433367	0.0007148506965827347	0.0007139082632306239	0.0007748940282804217	0.0007726967449108766	0.0008107673950863472	0.0008077313041795331	0.0008501834968410643	0.0008461512032788396	0.0009369815856807366	0.0009304908217716234	0.09286198361815506	0.09093922445233889	2.293050684208241e-06	0.0005300917344590039	2.2805316004718794e-06	0.000527197619925257
101.00000000000001	0.000715440213291255	0.0007145066561782788	0.0007759640482222388	0.0007737666494001827	0.0008121581017804707	0.000809114401342754	0.00085195481171583	0.0008479047154471677	0.0009396918512423551	0.0009331531583652375	0.09356646609446963	0.09162865711443309	2.298951721562712e-06	0.0005330440149806693	2.2863725456354052e-06	0.0005301273576282993
