# Supplementary material for: White matter micro- and macrostructure brain charts for the human lifespan
Source: Nature. 2026 May 13;655(8124):979–89. doi: 10.1038/s41586-026-10454-2 (PMC13391363; doi:10.1038/s41586-026-10454-2)
Supplement: Supplementary file 12 — Centiles trajectories of brain charts. SDT.T9.1–5 contain the brain charts for the global metrics; SDT.T9.6–509 contain the brain charts for the tract-specific metrics (unnormalized); and SDT.T9.510–1157 contain the brain charts for the tract-specific macrostructural metrics (normalized). Included in each table are the male and female centile trajectories for the 2.5th, 25th, 50th, 75th and 97.5th percentiles; the interquartile range normalized by the 50th centile; and the derivatives of the 50th centiles with respect to both age and log(age). Charts are sampled in logarithmically spaced intervals. Age is reported in years, while centile trajectory values are reported in metric-specific units: diffusivities in mm2 s−1, volume in mm3, surface area in mm2, average length in mm, and FA is dimensionless (unitless). [file 41586_2026_10454_MOESM12_ESM.zip › plotted_curves/SDT.T9.269-SLF_III_right_rd-mean_curve_metrics.csv]

ages	male_0.025th_percentile	female_0.025th_percentile	male_0.25th_percentile	female_0.25th_percentile	male_0.5th_percentile	female_0.5th_percentile	male_0.75th_percentile	female_0.75th_percentile	male_0.975th_percentile	female_0.975th_percentile	male_normalized_quantile_range	fwmale_normalized_quantile_range	male_median_centile_d_age	male_median_centile_d_log_age	female_median_centile_d_age	female_median_centile_d_log_age
0.25	0.0008562574904178017	0.000861109553816656	0.0009478680282407761	0.000949999095328602	0.0010021128963666507	0.0010024160232979659	0.0010612547506453907	0.001059390258583174	0.0011896982795313144	0.0011825331434324195	0.11314765313940128	0.10912750865122178	-0.0005353784821095183	-0.0003091161941189539	-0.0005352552808127709	-0.0003090450603001067
0.25150637576242696	0.000855676060036995	0.0008605216333177164	0.0009471485490798638	0.0009492768960752423	0.001001306415197476	0.0010016097277162385	0.0010603491548236434	0.0010584885991969104	0.0011885628930548273	0.001181411967407714	0.11305291170181345	0.10903618455331973	-0.000533942785739483	-0.0003092110365090217	-0.0005338202700936878	-0.0003091400878472428
0.2530218281966045	0.0008550941125375322	0.0008599331946887572	0.00094642855846708	0.00094855418492516	0.0010004994391425394	0.0010008029362826032	0.0010594430938578039	0.0010575864722391264	0.0011874271495487946	0.0011802904249015992	0.1129581196842859	0.10894481157195386	-0.0005310683218359147	-0.00030939952306574536	-0.0005309471764312623	-0.00030932894519752896
0.25454641199404576	0.0008545116520770971	0.0008593442421464202	0.0009457080618419118	0.0009478309673423748	0.0009996919744541474	0.0009999956552468648	0.0010585365749269046	0.0010566838848514253	0.001186291058330158	0.0011791685250992978	0.11286327785776168	0.10885339045015993	-0.0005282050499003099	-0.0003095856144608722	-0.0005280852643414491	-0.00030951540833773494
0.2560801821758082	0.0008539286828130314	0.0008587547799068778	0.0009449870646398897	0.0009471072487868902	0.0009988840273779005	0.0009991878908521606	0.0010576296051997523	0.001055780844165366	0.001185154628696042	0.0011780462771669056	0.11276838699238446	0.1087619219302119	-0.0005253529678793112	-0.0003097693133014279	-0.0005252345318138008	-0.00030969947986145274
0.25762319409447826	0.0008533452089021992	0.000858164812185694	0.0009442655722924082	0.0009463830347145254	0.0009980756041525019	0.000998379649334762	0.0010567221918347089	0.001054877357302246	0.0011840178699234827	0.0011769236902511243	0.11267344785748087	0.10867040675359552	-0.0005225120732767485	-0.00030995062227404113	-0.0005223949763930036	-0.0003098811624406561
0.2591755034361701	0.0008527612345008293	0.0008575743431976697	0.0009435435902265379	0.0009456583305767181	0.000997266711009533	0.000997570936923864	0.0010558143419794471	0.0010539734313728588	0.0011828807912691343	0.0011758007734789704	0.11257846122152972	0.10857884566098532	-0.0005196823631564151	-0.0003101295441434171	-0.0005195665951834294	-0.0003100604588249234
0.2607371662225343	0.0008521767637643864	0.0008569833771567069	0.0009428211238648544	0.0009449331418203537	0.0009964573541732713	0.0009967617598413906	0.0010549060627707395	0.001053069073477282	0.0011817434019690078	0.0011746775359575178	0.11248342785214167	0.10848723939222492	-0.0005168638341413456	-0.00031030608174975605	-0.0005167493848525218	-0.00031023737184160405
0.2623082388127803	0.0008515918008474194	0.0008563919182756582	0.0009420981786252507	0.0009442074738875801	0.0009956475398604778	0.0009959521243017842	0.0010539973613342248	0.0010521642907046448	0.001180605711238189	0.001173553986773616	0.11238834851603687	0.10839558868630178	-0.0005140564824223093	-0.0003104802380108629	-0.0005139433416327943	-0.0003104119043938758
0.2638887779057103	0.0008510063499034277	0.0008557999707661903	0.0009413747599207684	0.0009434813322156359	0.000994837274280205	0.0009951420365118197	0.001053088244784193	0.001051259090132915	0.0011794677282705765	0.0011724301349936327	0.11229322397901971	0.10830389428132547	-0.0005112603037596419	-0.00031065201592062053	-0.0005111484613277706	-0.00031058405946179923
0.26547884054176485	0.0008504204150847121	0.0008552075388386334	0.0009406508731594127	0.0009427547222366637	0.000994026563633592	0.0009943315026703895	0.0010521787202233557	0.0010503534788286698	0.0011783294622386056	0.001171305989663179	0.11219805500595585	0.10821215691450743	-0.0005084752934844672	-0.00031082141854735235	-0.0005083647393109292	-0.00031075384009934814
0.2670784841050822	0.0008498340005422484	0.0008546146267018529	0.0009399265237439888	0.0009420276493775501	0.0009932154141136804	0.0009935205289683332	0.0010512687947426447	0.0010494474638468936	0.0011771909222930037	0.0011701815598068673	0.11210284236075295	0.10812037732213517	-0.0005057014465043586	-0.00031098844903415523	-0.0005055921705325317	-0.00031092124943504773
0.26868776632556873	0.0008492471104255352	0.0008540212385630955	0.0009392017170719178	0.0009413001190597354	0.000992403831905209	0.0009927091215882185	0.0010503584754209775	0.001048541052230746	0.0011760521175625087	0.0011690568544280324	0.11200758680633251	0.1080285562395535	-0.000502938757305671	-0.00031115311059787265	-0.0005028307495239526	-0.0003110862906728906
0.2703067452809827	0.0008486597488824695	0.0008534273786278638	0.0009384764585350772	0.0009405721366990555	0.0009915918231844342	0.0009918972867041667	0.0010494477693250644	0.0010476342510113684	0.0011749130571536343	0.0011679318825084976	0.11191228910461344	0.10793669440114532	-0.0005001872199546509	-0.00031131540652681866	-0.0005000804703939599	-0.00031124896708639715
0.2719354793990299	0.0008480719200592061	0.0008528330510997727	0.0009377507535196238	0.0009398437077055675	0.000990779394118936	0.0009910850304816641	0.001048536683509185	0.0010467270672076634	0.0011737737501504074	0.001166806653008317	0.11181695001648599	0.10784479254030391	-0.0004974468281071509	-0.0003114753401841641	-0.0004973413268415383	-0.0003114092820244718
0.27357402745947257	0.0008474836281000163	0.0008522382601804071	0.0009370246074058248	0.0009391148374833737	0.0009899665508674223	0.0009902723590773578	0.0010476252250149801	0.0010458195078260836	0.0011726342056141137	0.0011656811748655203	0.11172157030179002	0.10775285138941701	-0.0004947175750052435	-0.00031163291500288515	-0.0004946133121532803	-0.00031156723890635174
0.2752224485962505	0.000846894877147168	0.0008516430100692012	0.0009362980255678994	0.000938385531430468	0.0009891532995795595	0.0009894592786388924	0.001046713400871259	0.0010449115798604434	0.0011714944325830698	0.001164555456995888	0.11162615071929885	0.10766087167984666	-0.0004919994534814953	-0.00031178813448570764	-0.0004918964192057174	-0.00031172284122080174
0.27688080229961526	0.0008463056713407814	0.0008510473049632912	0.0009355710133738456	0.0009376557949385606	0.0009883396463957785	0.0009886457953047108	0.001045801218093781	0.0010440032902916986	0.0011703544400723633	0.001163429508292695	0.11153069202669008	0.10756885414190284	-0.0004892924559679046	-0.0003119410022077995	-0.0004891906404751456	-0.00031187609252905646
0.2785491484182772	0.0008457160148186996	0.0008504511490573856	0.0009348435761852781	0.0009369256333929128	0.0009875255974470902	0.000987831915203875	0.0010448886836850603	0.0010430946460877526	0.001169214237073621	0.001162303337626477	0.11143519498053135	0.1074767995048307	-0.0004865965744929035	-0.00031209152181230215	-0.0004864959680349057	-0.00031202699646043497
0.28022754716156506	0.0008451259117163633	0.0008498545465436358	0.0009341157193572728	0.0009361950521721827	0.0009867111588549163	0.00098701764445589	0.0010439758046341706	0.0010421856542032623	0.0011680738325547768	0.0011611769538448036	0.11133966033625393	0.1073847084967854	-0.00048391180068757533	-0.0003122396970106356	-0.00048381239355937966	-0.00031217555671184116
0.2819160591015993	0.0008445353661666754	0.0008492575016115036	0.000933387448238198	0.0009354640566482584	0.0009858963367309014	0.000986202989170528	0.0010430625879165438	0.0010412763215794372	0.0011669332354598341	0.0011600503657720413	0.11124408884813758	0.10729258184481372	-0.0004812381257889853	-0.0003123855315826929	-0.00048113990833065223	-0.00031232177704940134
0.28361474517547763	0.0008439443822998743	0.0008486600184476289	0.0009326587681695618	0.0009347326521860993	0.0009850811371767436	0.0009853879554476423	0.0010421490404937772	0.0010403666551438448	0.0011657924547086385	0.0011589235822091271	0.11114848126928518	0.10720042027483287	-0.0004785755406436776	-0.00031252902937534133	-0.0004784785032410088	-0.00031246566130663234
0.2853236666874746	0.0008433529642434087	0.0008480621012357044	0.0009319296844858528	0.0009340008441435795	0.0009842655662840145	0.0009845725493770015	0.0010412351693134436	0.001039456661810226	0.0011646514991966543	0.0011577966119333473	0.1110528383516062	0.10710822451161647	-0.00047592403571050657	-0.00031267019430181175	-0.00047582816879354617	-0.0003126072133824709
0.2870428853112538	0.0008427611161218069	0.0008474637541563438	0.0009312002025143832	0.0009332686378713305	0.0009834496301339931	0.0009837567770381143	0.0010403209813088985	0.0010385463484782972	0.0011635103777947386	0.0011566694636981135	0.11095716084579522	0.10701599527876782	-0.0004732836010646335	-0.000312809030341088	-0.0004731888951086116	-0.000312746437242023
0.28877246309209376	0.0008421688420565558	0.0008468649813869596	0.0009304703275751367	0.0009325360387125885	0.0009826333347974893	0.00098294064450006	0.0010394064833990956	0.0010376357220335717	0.0011623690993489272	0.0011555421462327489	0.11086144950131324	0.10692373329870665	-0.0004706542263999136	-0.00031294554153640797	-0.0004705606719252464	-0.00031288333691473214
0.2905124624491269	0.0008415761461659754	0.0008462657871016341	0.000929740064980619	0.0009318030520030395	0.0009818166863346841	0.0009821241578213211	0.0010384916824884027	0.001036724789347173	0.0011612276726802166	0.001154414668242272	0.11076570506636535	0.10683143929265008	-0.0004680359010338919	-0.0003130797319955969	-0.0004679434886066258	-0.0003130179164949898
0.29226294617759224	0.0008409830325650933	0.0008456661754709956	0.000929009420035697	0.0009310696830706691	0.0009809996907949525	0.000981307323049613	0.0010375765854664148	0.001035813557275646	0.0011600861065843486	0.0011532870384071841	0.1106699282878881	0.10673911398058653	-0.0004654286139107455	-0.0003132116058903178	-0.00046533733414194645	-0.00031315018014002605
0.294023977451102	0.0008403895053655292	0.0008450661506620985	0.0009282783980374652	0.0009303359372356143	0.0009801823542167085	0.0009804901462217256	0.001036661199207782	0.0010349020326607926	0.0011589444098316123	0.0011521592653832697	0.11057411991152244	0.10664675808127083	-0.00046283235360400354	-0.0003133411674542397	-0.0004627421971509227	-0.00031328013207029826
0.29579561982392083	0.0008397955686753639	0.0008444657168382932	0.0009275470042750816	0.000929601819810009	0.0009793646826272353	0.0009796726333633518	0.0010357455305720197	0.001033990222329476	0.0011578025911666233	0.0011510313578013784	0.1104782806816003	0.10655437231219494	-0.00046024710832159865	-0.00031346842098362027	-0.00046015806588695085	-0.00031340777656835295
0.29757793723326015	0.0008392012265990289	0.0008438648781591129	0.0009268152440296324	0.0009288673360978451	0.0009785466820425295	0.0009788547904889357	0.0010348295864033457	0.0010330781330934586	0.0011566606593081332	0.001149903324267237	0.11038241134112678	0.10646195738957401	-0.00045767286590725487	-0.0003135933708353078	-0.00045758492823955166	-0.00031353311797716055
0.29937099400158496	0.0008386064832371837	0.0008432636387801504	0.0009260831225739858	0.000928132491394824	0.0009777283584671405	0.0009780366236015086	0.0010339133735304984	0.0010321657717492253	0.0011555186229488276	0.0011487751733612456	0.11028651263175634	0.1063695140283301	-0.0004551096138456501	-0.00031371602142685195	-0.0004550227717391442	-0.00031365616070055946
0.3011748548389356	0.0008380113426865982	0.0008426620028529388	0.0009253506451726467	0.0009273972909882133	0.000976909717894014	0.0009772181386925353	0.001032996898766571	0.001031253145077812	0.001154376490755129	0.0011476469136382837	0.1101905852937814	0.10627704294207242	-0.0004525573392656357	-0.0003138363772355601	-0.00045247158356048756	-0.00031377690920220136
0.30298958484526295	0.0008374158090400378	0.0008420599745248347	0.0009246178170816175	0.000926661740156705	0.0009760907663043366	0.0009763993417417556	0.0010320801689088395	0.0010303402598446395	0.001153234271367006	0.0011465185536275195	0.11009463006611023	0.1061845448430834	-0.0004500160289437338	-0.0003139544427979979	-0.0004499313505267333	-0.0003138953680054679
0.30481524951277783	0.0008368198863861444	0.0008414575579389001	0.0009238846435482551	0.0009259258441702753	0.0009752715096673825	0.0009755802387170319	0.0010311631907385982	0.0010294271227993454	0.0011520919733977826	0.0011453901018322193	0.10999864768625361	0.10609202044229882	-0.00044748566930619127	-0.00031407022270812934	-0.00044740205911020237	-0.00031401154169050094
0.3066519147283146	0.0008362235788093289	0.0008408547572337896	0.000923151129811141	0.0009251896082900485	0.0009744519539403674	0.0009747608355742046	0.0010302459710209975	0.0010285137406756228	0.001150949605433957	0.0011442615667295686	0.10990263889030108	0.1059994704492912	-0.00044496624643469707	-0.00031418372161803876	-0.0004448836954384916	-0.00031412543489581224
0.3084996467757088	0.0008356268903896509	0.0008402515765436342	0.0009224172810999352	0.0009244530377681561	0.0009736321050682908	0.0009739411382569324	0.0010293285165048776	0.0010276001201910575	0.001149807176035012	0.0011431329567704834	0.10980660441290976	0.10590689557225627	-0.00044245774606982424	-0.00031429494423690363	-0.00044237624529869235	-0.0003142370523170901
0.31035851233818973	0.0008350298252027112	0.0008396480199979284	0.000921683102635247	0.0009237161378476055	0.0009728119689837958	0.0009731211526965539	0.0010284108339226156	0.0010266862680469706	0.0011486646937332438	0.0011420042803794372	0.10971054498728762	0.10581429651799387	-0.00043996015361186247	-0.000314403895328913	-0.00043987969413727956	-0.00031434639870503434
0.3122285785007863	0.0008344323873195412	0.0008390440917214192	0.0009209485996285033	0.0009229789137621432	0.0009719915516070226	0.0009723008848119384	0.0010274929299899645	0.0010257721909282614	0.0011475221670335816	0.0011408755459542843	0.10961446134517139	0.10572167399189436	-0.0004374734541274239	-0.0003145105797142944	-0.0004373940270683274	-0.0003144534788671327
0.3141099127527488	0.000833834580806488	0.0008384397958339909	0.0009202137772818096	0.0009222413707361229	0.0009711708588454626	0.0009714803405093397	0.0010265748114058962	0.0010248578955032494	0.0011463796044134118	0.0011397467618660816	0.10951835421681581	0.10562902869792036	-0.0004349976323519411	-0.0003146150022677874	-0.00043491922887362033	-0.00031455829766455223
0.31600258298998396	0.000833236409725113	0.0008378351364505634	0.0009194786407878292	0.000921503513984379	0.0009703498965938195	0.0009706595256822611	0.0010256564848524572	0.0010239433884235288	0.0011452370143224169	0.0011386179364589312	0.10942222433097575	0.10553636133859243	-0.00043253267269238727	-0.0003147171679177274	-0.00043245528400487343	-0.00031466086001094573
0.3179066575175057	0.0008326378781320793	0.0008372301176809763	0.0009187431953296477	0.0009207653487120931	0.0009695286707338687	0.0009698384462113173	0.0010247379569946111	0.0010230286763238156	0.0011440944051824024	0.0011374890780498055	0.10932607241489044	0.1054436726149753	-0.00043007855923193894	-0.0003148170816455187	-0.0004300021765930029	-0.00031476117087536615
0.3198222050518999	0.0008320389900790485	0.0008366247436298853	0.0009180074460806517	0.0009200268801146698	0.0009687071871343211	0.0009690171079640831	0.0010238192344800955	0.0010221137658217993	0.0011429517853871385	0.0011363601949283893	0.10922989919426702	0.10535096322666092	-0.000427635275731475	-0.0003149147484841075	-0.0004275598904476263	-0.0003148592352786861
0.32174929472380437	0.0008314397496125735	0.0008360190183966552	0.0009172713982044008	0.0009192881133776101	0.0009678854516506905	0.0009681955167949743	0.0010229003239392751	0.0010211986635179989	0.001141809163302198	0.0011352312953569188	0.1091337053932657	0.10525823387175359	-0.00042520280563695945	-0.000315010173519259	-0.0004251284090594498	-0.0003149550582922378
0.32368799608040405	0.0008308401607739948	0.0008354129460752528	0.0009165350568545027	0.0009185490536763869	0.0009670634701251502	0.0009673736785451038	0.001021981231984997	0.0010202833759956195	0.0011406665472647975	0.0011341023875700233	0.10903749173448582	0.10516548524685673	-0.00042278113208002455	-0.00031510336188753096	-0.0004227077156066794	-0.0003150486450391454
0.3256383790879404	0.0008302402275993392	0.0008348065307541472	0.0009157984271744955	0.0009178097061763237	0.0009662412483864114	0.0009665515990421548	0.0010210619652124546	0.0010193679098204145	0.0011395239455836512	0.0011329734797745773	0.10894125893895078	0.10507271804705948	-0.00042037023788085714	-0.0003151943187742201	-0.0004202977929572138	-0.0003151400006921601
0.32760051413423674	0.0008296399541192159	0.0008341997765162027	0.0009150615142977238	0.0009170700760324739	0.0009654187922495909	0.0009657292841002489	0.0010201425301990437	0.001018452271540541	0.0011383813665388125	0.0011318445801495461	0.10884500772609072	0.10497993296591684	-0.0004179701055548324	-0.00031528304941558227	-0.0004178986236727522	-0.00031522913047421497
0.3295744720312385	0.0008290393443587166	0.0008335926874385791	0.0009143243233472208	0.0009163301683894997	0.0009645961075160771	0.0009649067395198164	0.0010192229335042298	0.00101753646768643	0.0011372388183815325	0.0011307156968458389	0.10874873881373259	0.10488713069544459	-0.00041558071731270796	-0.0003153695590951411	-0.0004155101900111813	-0.00031531603965581634
0.33156032401756863	0.0008284384023373184	0.0008329852675926331	0.000913586859435595	0.0009155899883815596	0.0009637731999734173	0.0009640839710874774	0.001018303181669415	0.0010166205047706521	0.0011360963093341157	0.00112958683798617	0.10865245291808108	0.10479431192609817	-0.0004132020550668969	-0.0003154538531452422	-0.00041313247393232055	-0.00031540073355670883
0.33355814176109866	0.0008278371320687804	0.0008323775210438144	0.0009128491276649068	0.000914849541132186	0.0009629500753951758	0.0009632609845759036	0.001017383281217801	0.0010157043892877798	0.0011349538475897755	0.0011284580116649112	0.10855615075370897	0.10470147734676225	-0.0004108341004344096	-0.0003155359369459987	-0.00041076545709922696	-0.00031548321754340525
0.33556799736153503	0.0008272355375610511	0.0008317694518515711	0.0009121111331265628	0.000914108831754175	0.0009621267395408271	0.0009624377857437132	0.0010164632386542663	0.001014788127714265	0.0011338114413125004	0.0011273292259479579	0.10845983303354119	0.10460862764473765	-0.0004084768347367984	-0.00031561581592148835	-0.000408409120881581	-0.00031556349702790976
0.3375899633530214	0.000826633622816171	0.0008311610640692523	0.0009113728809011992	0.0009133678653494737	0.0009613031981556325	0.0009616143803353377	0.0010155430604652366	0.001013871726508311	0.00113266909863692	0.0011262004888725962	0.10836350046884217	0.10451576350572996	-0.0004061302390096777	-0.0003156934955438062	-0.0004060634463610713	-0.00031564157746882815
0.3396241127067558	0.000826031391830178	0.0008305523617440129	0.0009106343760585721	0.0009126266470090692	0.0009604794569705127	0.0009607907740809128	0.0010146227531185584	0.0010129551921097455	0.001131526827668172	0.0011250718084473697	0.10826715376920214	0.10442288561383205	-0.00040379429400203004	-0.00031576898132917863	-0.00040372841433355955	-0.0003157174643693972
0.3416705188336247	0.0008254288485930116	0.0008299433489167158	0.0009098956236574493	0.0009118851818128763	0.0009596555217019461	0.0009599669726961538	0.001013702323063379	0.0010120385309398971	0.0011303846364817737	0.0011239431926519476	0.10817079364252374	0.1043299946515151	-0.00040146898018086907	-0.0003158422788380466	-0.0004014040053139656	-0.00031579116327806744
0.343729255586852	0.0008248259970884232	0.000829334029621842	0.0009091566287455007	0.0009111434748296321	0.000958831398051839	0.000959142981882245	0.0010127817767300246	0.0010111217494014803	0.0011292425331234977	0.001122814649437006	0.10807442079501181	0.10423709129961886	-0.0003991542777359025	-0.00031591339367506577	-0.0003990901995382379	-0.0003158626797862274
0.34580039726466444	0.0008242228412938809	0.000828724407887395	0.0009084173963591931	0.0009104015311167908	0.0009580070917074244	0.0009583188073257259	0.0010118611205298805	0.001010204853878471	0.0011281005256092486	0.0011216861867240993	0.10797803593115694	0.104144176237332	-0.0003968501665801982	-0.0003159823314865251	-0.0003967869769667398	-0.000315932019527676
0.3478840186129729	0.0008236193851804844	0.0008281144877348134	0.0009076779315236889	0.0009096593557204176	0.000957182608341147	0.0009574944546983837	0.001010940360855281	0.0010092878507359942	0.0011269586219249466	0.0011205578124055446	0.10788163975372682	0.1040512501421851	-0.0003945566263560685	-0.0003160490979613184	-0.00039449431728844075	-0.00031599918817842854
0.34998019482807	0.0008230156327128722	0.0008275042731788788	0.0009069382392527406	0.0009089169536750857	0.0009563579536105547	0.0009566699296571406	0.00101001950407939	0.001008370746320213	0.001125816830026411	0.0011194295343443053	0.10778523296375059	0.10395831369004194	-0.00039227363643926094	-0.000316113698830528	-0.0003922121999265782	-0.000316064191457438
0.352089001559344	0.0008224115878491316	0.0008268937682276242	0.000906198324548586	0.0009081743300037714	0.0009555331331581879	0.0009558452378439423	0.0010090985565560904	0.0010074535469582076	0.0011246751578392416	0.0011183013603738733	0.10768881626051302	0.10386536755508244	-0.00039000117593854244	-0.0003161761398640661	-0.00038994060403682584	-0.00031612703512204354
0.3542105149120084	0.0008218072545407195	0.0008262829768822546	0.0009054581924018604	0.0009074314897177654	0.000954708152611487	0.0009550203848856696	0.0010081775246198802	0.0010065362589578798	0.0011235336132587204	0.001117173298298168	0.1075923903415338	0.10377241240979249	-0.00038773922370341496	-0.00031623642687303444	-0.00038767950851539834	-0.00031618772497074565
0.35634481144984936	0.000821202636732367	0.0008256719031370499	0.0009047178477914846	0.000906688437816561	0.0009538830175826703	0.0009541953763940116	0.0010072564145857583	0.001005618888607832	0.0011223922041496926	0.0011160453558914146	0.10749595590256643	0.10367944892495493	-0.00038548775832636384	-0.000316294565708114	-0.00038542889200193775	-0.00031624626684190194
0.35849196819798806	0.0008205977383620018	0.000825060550979287	0.000903977295684578	0.0009059451792877628	0.0009530577336686494	0.0009533702179653842	0.0010063352327491233	0.0010047014421772735	0.0011212509383464703	0.0011149175408980542	0.10739951363757799	0.10358647776964272	-0.00038324675814438436	-0.00031635056225737257	-0.00038318873287987443	-0.00031630266661097917
0.36065206264566085	0.0008199925633606619	0.0008244489243891536	0.0009032365410363604	0.0009052017191069983	0.0009522323064509189	0.0009525449151808191	0.0010054139853856714	0.0010037839259159113	0.001120109823652728	0.0011137898610326324	0.10730306423874471	0.10349349961119611	-0.0003810162012453655	-0.0003164044224477358	-0.0003809590092840598	-0.0003163569301925795
0.3628251727490157	0.0008193871156524119	0.0008238370273396632	0.0009024955887900571	0.0009044580622378119	0.0009514067414954634	0.0009517194736058697	0.0010044926787512935	0.001002866346053849	0.0011189688678414052	0.0011126623239797022	0.10720660839643922	0.10340051511522437	-0.00037879606546883937	-0.0003164561522424336	-0.0003787396991014047	-0.0003164090635380812
0.3650113769339257	0.0008187813991542647	0.0008232248637965751	0.0009017544438768103	0.00090371421363158	0.0009505810443526621	0.0009508938987905132	0.001003571319081979	0.0010019487088014935	0.0011178280786546117	0.0011115349373937303	0.10711014679921912	0.10330752494559342	-0.0003765863284102555	-0.0003165057576404451	-0.0003765307799740991	-0.0003164590726343619
0.36721075409881926	0.0008181754177761021	0.0008226124377183161	0.0009010131112155911	0.0009029701782274253	0.0009497552205571964	0.000950068196269064	0.0010026499125937206	0.0010010310203494568	0.0011166874638035389	0.0011104077088990073	0.10701368013381586	0.10321452976440879	-0.0003743869674267819	-0.0003165532446783581	-0.0003743322293060236	-0.00031650696350563057
0.3694233836175272	0.0008175691754205899	0.0008219997530558933	0.0009002715957131019	0.0009022259609521151	0.0009489292756279474	0.000949242371560065	0.0010017284654824153	0.0010001132868684552	0.0011155470309683606	0.0011092806460895452	0.10691720908512917	0.10312153023201419	-0.00037219795963791547	-0.00031659861942676115	-0.0003721440242630547	-0.00031655274221029095
0.37164934534214805	0.0008169626759831081	0.0008213868137528258	0.0008995299022637006	0.0009014815667199875	0.0009481032150679198	0.0009484164301662182	0.0010008069839237807	0.000999195514509231	0.0011144067877981612	0.0011081537565290067	0.10682073433621339	0.1030285270069797	-0.0003700192819285075	-0.0003166418879897992	-0.0003699661417763678	-0.0003165964148400535
0.3738887196059291	0.0008163559233516656	0.0008207736237450563	0.0008987880357493046	0.0009007370004328548	0.0009472770443641435	0.0009475903775742793	0.0009998854740732536	0.0009982777094024475	0.0011132667419108352	0.0011070270477506045	0.10672425656826748	0.1029355207460902	-0.00036785091095489775	-0.00031668305650625617	-0.0003677985585498478	-0.0003166379875225167
0.3761415872261661	0.0008157489214068335	0.000820160186960885	0.0008980460010393163	0.0008999922669799273	0.0009464507689875911	0.0009467642192549772	0.0009989639420659167	0.0009973598776586118	0.0011121269008930225	0.0011059005272570335	0.10662777646063012	0.1028425121043384	-0.00036569282314577456	-0.00031672213114716796	-0.0003656412510589513	-0.0003166774664170313
0.3784080295071193	0.0008151416740216638	0.0008195465073208888	0.0008973038029905337	0.0008992473712377252	0.0009456243943930922	0.0009459379606629285	0.0009980423940164013	0.000996442025367985	0.0011109872723000201	0.0011047742025203826	0.106531294690766	0.10274950173491743	-0.00036354499470767077	-0.0003167591181164886	-0.00036349419555592455	-0.0003167148577148948
0.3806881282429484	0.0008145341850616178	0.0008189325887378472	0.0008965614464470717	0.0008985023180700009	0.0009447979260192474	0.0009451116072365553	0.0009971208360188078	0.0009955241586004973	0.0011098478636557098	0.0011036480809820599	0.10643481193425847	0.10265649028920718	-0.00036140740162582397	-0.00031679402364886977	-0.00036135736807235697	-0.0003167501676388518
0.38298196572066395	0.0008139264583844969	0.0008183184351166737	0.0008958189362402848	0.0008977571123276591	0.000943971369288354	0.0009442851643980044	0.0009961992741466276	0.0009946062834056716	0.001108708682452489	0.001102522170052725	0.10633832886480242	0.10256347841677178	-0.00035928001966986645	-0.0003168268540101604	-0.00035923074442484326	-0.00031678340244362113
0.3852896247230969	0.0008133184978403682	0.0008177040503543404	0.0008950762771886871	0.0008970117588486747	0.0009431447296063171	0.0009434586375530609	0.0009952777144526606	0.0009936884058125385	0.001107569736151198	0.0011013964771122123	0.10624184615419424	0.10247046676535045	-0.000357162824396573	-0.0003168576154971292	-0.0003571143002165378	-0.00031681456841423095
0.38761118853188686	0.0008127103072714923	0.0008170894383398061	0.0008943334740978735	0.0008962662624580216	0.0009423180123625781	0.0009426320320910768	0.0009943561629689346	0.000992770531829559	0.0011064310321810503	0.001100271009509462	0.10614536447232337	0.10237745598084354	-0.00035505579115155395	-0.0003168863144346057	-0.0003550080108389031	-0.00031684367186357587
0.3899467409304866	0.000812101890512262	0.0008164746029539535	0.0008935905317604514	0.0008955206279675945	0.0009414912229300388	0.0009418053533848958	0.0009934346257066391	0.0009918526674445542	0.0011052925779395774	0.0010991457745624625	0.10604888448716533	0.10228444670731321	-0.00035295889507469536	-0.0003169129571771734	-0.00035291185147806603	-0.00031687071913466536
0.39229636620718694	0.0008114932513891283	0.0008158595480695151	0.0008928474549559632	0.0008947748601761378	0.0009406643666649831	0.0009409786067907729	0.000992513108656045	0.0009909348186246283	0.001104154380792562	0.0010980207795581818	0.10595240686477256	0.1021914395869701	-0.0003508721111024071	-0.0003169375501072824	-0.0003508257971177875	-0.0003168957165994579
0.3946601491581577	0.0008108843937205327	0.000815244277551005	0.0008921042484508107	0.0008940289638691669	0.0009398374489070088	0.0009401517976483026	0.0009915916177864338	0.0009900169913160948	0.0011030164480739747	0.0010968960317525045	0.10585593226926918	0.10209843526017018	-0.00034879541397156433	-0.00031696009963527727	-0.0003487498225391572	-0.0003169186706553362
0.3970381750905084	0.0008102753213168484	0.0008146287952546609	0.0008913609169981933	0.0008932829438189097	0.0009390104749789511	0.0009393249312803591	0.0009906701590460343	0.0009890991914444146	0.0011018787870859309	0.0010957715383701863	0.10575946136284273	0.10200543436540255	-0.0003467287782218387	-0.0003169806121976759	-0.0003466839023276713	-0.0003169395877272718
0.39943052982536675	0.0008096660379803092	0.0008140131050283705	0.0008906174653380347	0.0008925368047842271	0.0009381834501868217	0.0009384980129930109	0.0009897487383619503	0.0009881814249141222	0.001100741405098626	0.0010946473066047876	0.10566299480573381	0.10191243753928693	-0.0003446721781990292	-0.0003169990942571421	-0.000344628010877146	-0.0003169584742684639
0.4018372997009759	0.0008090565475049486	0.0008133972107116113	0.0008898738981969112	0.0008917905515105472	0.0009373563798197344	0.0009376710480754599	0.0009888273616400947	0.0009872636976087617	0.0010996043093502883	0.0010935233436186252	0.10556653325623443	0.10181944541656701	-0.00034262558806000265	-0.0003170155523026519	-0.0003425821223895231	-0.0003169753367560091
0.40425857157581063	0.0008084468536765371	0.0008127811161353877	0.0008891302202879945	0.000891044188729804	0.0009365292691498409	0.0009368440417999768	0.0009879060347651322	0.0009863460153908235	0.0010984675070471349	0.001092399656542725	0.10547007737067741	0.10172645863009835	-0.0003405889817738872	-0.00031702999284727307	-0.00034054621087856174	-0.00031699018169084603
0.4066944328317112	0.0008078369602725235	0.0008121648251221714	0.0008883864363109818	0.000890297721160368	0.0009357021234322704	0.0009360169994218423	0.0009869847636004144	0.0009854283841016862	0.0010973310053633224	0.0010912762524767747	0.10537362780343154	0.10163347781084997	-0.00033856233312626327	-0.000317042422428776	-0.0003385202501758888	-0.0003170030155998371
0.4091449713770379	0.0008072268710619676	0.0008115483414858352	0.0008876425509520295	0.0008895511535069833	0.0009348749479050604	0.0009351899261792696	0.0009860635539879173	0.0009845108095615518	0.001096194811440902	0.0010901531384890752	0.10527718520689554	0.10154050358789402	-0.00033654561572235564	-0.0003170528476081902	-0.00033650421393277563	-0.00031701384503357577
0.411610275649843	0.0008066165898054915	0.0008109316690316	0.0008868985688837009	0.0008888044904607111	0.0009340477477891048	0.0009343628272933586	0.0009851424117481937	0.000983593297569392	0.0010950589323897874	0.0010890303216165046	0.10518075023149136	0.10144753658839675	-0.00033453880298944805	-0.00031706127496922143	-0.00033449807562188627	-0.0003170226765645823
0.41409043462106226	0.000806006120255212	0.0008103148115559729	0.000886154494764899	0.0008880577366988608	0.0009332205282880873	0.0009335357079680275	0.0009842213426803094	0.0009826758539028914	0.0010939233752877103	0.0010879078088644758	0.10508432352565761	0.10135457743762191	-0.0003325418681809078	-0.00031706771111786325	-0.00033250180854152434	-0.0003170295167875814
0.41658553779772634	0.0008053954661546902	0.0008096977728466913	0.00088541033324081	0.0008873108968849401	0.0009323932945884323	0.0009327085733899648	0.0009833003525617943	0.000981758484318395	0.0010927881471801883	0.0010867856072069011	0.10498790573584497	0.10126162675891516	-0.00033055478437984953	-0.0003170721626825357	-0.00033051538581971296	-0.0003170343723197522
0.41909567522619073	0.0008047846312388709	0.0008090805566826651	0.0008846660889428435	0.0008865639756685909	0.0009315660518592364	0.0009318814287285605	0.0009823794471485868	0.000980841194550852	0.001091653255080489	0.0010856637235861551	0.10489149750651092	0.10116868517370398	-0.00032857752450105027	-0.00031707463631197585	-0.00032853878041705364	-0.00031703724979970094
0.4216209374953856	0.000804173619234033	0.0008084631668339254	0.0008839217664885849	0.0008858169776855374	0.0009307388052522305	0.0009310542791358629	0.0009814586321749924	0.0009799239903137765	0.0010905187059696076	0.0010845421649130482	0.10479509948011137	0.10107575330149636	-0.000326610061293503	-0.0003170751386745996	-0.0003265719651280863	-0.0003170381558855462
0.42416141574008476	0.0008035624338577291	0.0008078456070615631	0.0008831773704817263	0.0008850699075575275	0.0009299115599017162	0.0009302271297465202	0.000980537913353627	0.000979006877299183	0.0010893845067962281	0.0010834209380667886	0.10469871229710365	0.10098283175986564	-0.00032465236734682823	-0.000317073676460361	-0.00032461491258586883	-0.00031703709725519613
0.4267172016441951	0.0008029510788187395	0.0008072278811176864	0.0008824329055120299	0.0008843227698922867	0.000929084320924516	0.0009293999856777353	0.0009796172963753768	0.0009780898611775584	0.0010882506644767117	0.0010823000498949682	0.10460233659592966	0.10088992116445432	-0.0003227044150903302	-0.00031707025637683905	-0.00032266759526530797	-0.000317034080606321
0.42928838744406506	0.0008023395578170161	0.0008066099927453587	0.0008816883761552635	0.000883575569283458	0.0009282570934199316	0.0009285728520292084	0.0009786967869093533	0.0009771729475978037	0.0010871171858950616	0.001081179507213524	0.10450597301302221	0.10079702212896659	-0.0003207661767983816	-0.0003170648851504032	-0.0003207299854859069	-0.00031702911265507616
0.43187506593181346	0.0008017278745436321	0.0008059919456785545	0.000880943786973156	0.0008828283103105543	0.0009274298824696873	0.0009277457338830972	0.0009777763906028494	0.000976256142187198	0.0010859840779029086	0.0010800593168067238	0.10440962218279429	0.10070413526516557	-0.00031883762459331	-0.00031705756952571384	-0.0003188020554134863	-0.00031702220013468674
0.4344773304586784	0.0008011160326807365	0.0008053737436421078	0.0008801991425133515	0.0008820809975389152	0.0009266026931378913	0.0009269186363039684	0.0009768561130813044	0.0009753394505513591	0.0010848513473194963	0.0010789394854271491	0.10431328473763568	0.1006112611828653	-0.0003169187304475629	-0.0003170483162641402	-0.0003168837770662347	-0.00031701334979722384
0.4370952749383861	0.0008005040359015008	0.0008047553903516621	0.0008794544473093535	0.0008813336355196519	0.0009257755304709877	0.0009260915643387474	0.0009759359599482607	0.0009744228782742009	0.0010837190009316592	0.0010778200197956692	0.10421696130791258	0.10051840048993119	-0.00031500946618762127	-0.0003170371321439269	-0.0003149751223143482	-0.00031700256841002417
0.4397289938505404	0.0007998918878700736	0.000804136889513626	0.0008787097058804859	0.0008805862287896051	0.000924948399497715	0.0009252645230166888	0.0009750159367853288	0.0009735064309179006	0.0010825870454938134	0.0010767009266014335	0.10412065252195811	0.10042555379227425	-0.00031310980349741335	-0.0003170240239603328	-0.00031307606288541456	-0.0003169898627573553
0.4423785822440318	0.0007992795922415331	0.0008035182448251205	0.0008779649227318443	0.0008798387818712971	0.0009241213052290605	0.0009244375173493184	0.000974096049152153	0.0009725901140228563	0.001081455487727945	0.001075582212501852	0.10402435900607308	0.10033272169384617	-0.0003112197139194528	-0.00031700899852260545	-0.0003111865703665506	-0.0003169752396389447
0.4450441357404687	0.0007986671526618435	0.000802899459973942	0.0008772201023542549	0.0008790912992728926	0.000923294252658232	0.0009236105523304097	0.0009731763025863796	0.0009716739331076655	0.0010803243343236024	0.0010744638841225923	0.10392808138452046	0.10023990479664058	-0.0003093391688589464	-0.000316992062655147	-0.00030930661620720556	-0.000316958705869147
0.44772575053762753	0.0007980545727678095	0.0008022805386385088	0.0008764752492242316	0.0008783437854881518	0.0009224672467606073	0.0009227836329359313	0.0009722567026036235	0.0009707578936690803	0.0010791935919378885	0.001073345948057564	0.10383182027952101	0.10014710370068385	-0.0003074681395875134	-0.0003169732231972089	-0.0003074361717227414	-0.00031694026827702726
0.4504235234129248	0.000797441856187033	0.0008016614844878259	0.0008757303678039349	0.0008775962449963954	0.0009216402924937069	0.0009219567641240224	0.000971337254697442	0.0009698420011819896	0.0010780632671954584	0.0010722284108689202	0.10373557631125371	0.10005431900403652	-0.000305606597244823	-0.0003169524870013374	-0.000305575208096015	-0.00031691993370450144
0.4531375517269096	0.0007968290065378709	0.0008010423011814371	0.0008749854625411343	0.0008768486822624596	0.0009208133947971524	0.0009211299508349512	0.0009704179643393051	0.0009689262610993821	0.0010769333666885183	0.0010711112790870465	0.1036393500978489	0.09996155130278793	-0.0003037545128426744	-0.0003169298609336513	-0.00030372369638256846	-0.00031689770900797387
0.4558679334267773	0.000796216027429391	0.0008004229923693829	0.0008742405378691634	0.0008761011017366589	0.0009199865585926368	0.0009203031979910803	0.0009694988369785687	0.0009680106788523235	0.00107580389697682	0.0010699945592105619	0.10354314225539132	0.09986880119105633	-0.0003019118572666346	-0.000316905351872121	-0.0003018816075121	-0.00031687360105622786
0.45861476704990445	0.0007956029224613374	0.0007998035616921654	0.0008734955982068957	0.0008753535078547542	0.0009191597887838925	0.0009194765104968361	0.0009685798780424521	0.0009670952598499319	0.0010746748645876756	0.001068878257706321	0.10344695339790602	0.0997760692609813	-0.0003000786012799517	-0.00031687896670715143	-0.00030004891229018504	-0.0003168476167287604
0.4613781517274047	0.0007949896952240856	0.000799184012780704	0.0008727506479586962	0.000874605905037911	0.0009183330902566587	0.0009186498932386847	0.000967661092936019	0.0009661800094793561	0.0010735462760159506	0.0010677623810094168	0.10335078413737321	0.0996833561027282	-0.00029825471552555327	-0.0003168507123400277	-0.0002982255814033552	-0.00031681976291753067
0.4641581871877068	0.0007943763492986076	0.0007985643492562995	0.0008720056915143959	0.0008738582976926696	0.000917506467878657	0.0009178233510850904	0.0009667424870421487	0.0009652649331057514	0.001072418137724079	0.0010666469355231818	0.10325463508370826	0.0995906623044804	-0.00029644017052968263	-0.00031682059568294285	-0.0002964115854212912	-0.0003167900465254059
0.4669549737601532	0.0007937628882564324	0.0007979445747305952	0.0008712607332492546	0.0008731106902109099	0.0009166799264995591	0.0009169968888865	0.0009658240657215252	0.0009643500360722636	0.0010712904561420678	0.0010655319276192008	0.10315850684477282	0.09949798845244141	-0.00029463493670509044	-0.0003167886236591644	-0.0002946068947989877	-0.00031675847446546723
0.46976861237862133	0.00079314931565961	0.0007973246928055404	0.0008705157775239309	0.0008723630869698198	0.0009158534709509608	0.0009161705114753053	0.000964905834312615	0.000963435323700006	0.0010701632376675099	0.0010644173636373134	0.10306240002636653	0.09940533513082953	-0.0002928389843521173	-0.0003167548032005918	-0.0002928114798800008	-0.0003167250536603994
0.4725992045851658	0.0007925356350606778	0.000796704707073359	0.0008697708286844528	0.0008716154923318676	0.0009150271060463633	0.000915344223665831	0.0009639877981316544	0.0009625208012880508	0.0010690364886656023	0.0010633032498856326	0.10296631523222628	0.0993127029218796	-0.00029105228366299585	-0.0003167191412484782	-0.00029102531089847394	-0.00031668979104132466
0.4754468525336833	0.0007919218500026224	0.0007960846211165075	0.0008690258910621853	0.0008708679106447702	0.0009142008365811432	0.0009145180302543026	0.0009630699624726325	0.0009616064741134071	0.0010679102154691525	0.001062189592640549	0.10287025306402674	0.09922009240583807	-0.0002892748047244875	-0.0003166816447532361	-0.0002892483579843286	-0.0003166526935499403
0.47831165899359906	0.0007913079640188488	0.0007954644385076477	0.0008682809689738051	0.0008701203462414638	0.0009133746673325347	0.0009136919360188227	0.0009621523326072801	0.0009606923474310103	0.0010667844243786033	0.0010610763981467543	0.10277421412137659	0.09912750416096545	-0.0002875065175203251	-0.0003166423206730218	-0.0002874805911632916	-0.0003166137681346881
0.4811937273535759	0.0007906939806331472	0.0007948441628096111	0.000867536066721273	0.0008693728034400821	0.0009125486030596066	0.0009128659457193601	0.0009612349137850617	0.0009597784264737129	0.0010656591216620505	0.001059963672617254	0.10267819900182172	0.09903493876353223	-0.00028574739193265586	-0.0003166011759723475	-0.00028572198035944907	-0.00031657302175056024
0.4840931616252451	0.0007900799033596647	0.0007942237975753727	0.0008667911885918138	0.0008686252865439307	0.0009117226485032525	0.0009120400640977267	0.0009603177112331639	0.0009588647164522765	0.001064534313555268	0.0010588514222333919	0.10258220830083546	0.09894239678781981	-0.0002839973977475929	-0.00031655821762416325	-0.00028397249540138003	-0.0003165304613617914
0.4870100664469608	0.000789465735702865	0.0007936033463480098	0.0008660463388578805	0.0008678777998414551	0.0009108968083861567	0.000911214295877552	0.0009594007301564857	0.0009579512225553541	0.0010634100062617224	0.0010577396531448627	0.10248624261182991	0.09884987880611894	-0.00028225650465693586	-0.00031651345260846897	-0.0002822321060222399	-0.00031648609393863936
0.4899445470875755	0.0007888514811575087	0.000792982812660682	0.0008653015217771414	0.000867130347606226	0.000910071087412791	0.0009103886457642767	0.0009584839757376352	0.0009570379499494924	0.001062286205952607	0.0010566283714697397	0.10239030252614541	0.09875738538872979	-0.00028052468225747695	-0.00031646688790820665	-0.00028050078186084293	-0.0003164399264553308
0.49289670945023945	0.0007882371432086227	0.0007923622000366011	0.0008645567415924596	0.0008663829340969197	0.0009092454902694029	0.0009095631184451394	0.0009575674531369285	0.0009561249037791272	0.0010611629187668725	0.0010555175832945084	0.10229438863305275	0.09866491710395835	-0.00027880190005880046	-0.00031641853051414537	-0.00027877849246837894	-0.0003163919658936143
0.4958666600762229	0.0007876227253314647	0.0007917415119889965	0.0008638120025318596	0.0008656355635572847	0.0009084200216239866	0.0009087377185891499	0.0009566511674923778	0.000955212089166572	0.0010600401508112428	0.0010544072946740742	0.10219850151975864	0.09857247451812418	-0.0002770881274834214	-0.00031636838742157836	-0.00027706520730841344	-0.0003163422192396237
0.4988545061487607	0.000787008230991507	0.0007911207520210983	0.0008630673088085242	0.0008648882402161399	0.0009075946861262884	0.0009079124508470936	0.000955735123919699	0.0009542995112120253	0.0010589179081602622	0.0010532975116318126	0.10210264177139575	0.09848005819554913	-0.00027538333386842306	-0.0003163164656292128	-0.00027536089575910805	-0.0003162906934828791
0.5018603554969207	0.0007863936636444038	0.0007904999236261047	0.0008623226646207677	0.0008641409682873415	0.0009067694884077833	0.000907087319851509	0.0009548193275123094	0.0009533871749935635	0.0010577961968563194	0.001052188240159586	0.10200680997103088	0.0983876686985677	-0.00027368748847036994	-0.00031626277214055754	-0.0002736655271184385	-0.0003162373956185349
0.5048843165994948	0.0007857790267359652	0.0007898790302871561	0.0008615780741520158	0.0008633937519697736	0.0009059444330816731	0.0009062623302166806	0.0009539037833413235	0.0009524750855671428	0.001056675022909685	0.0010510794862177788	0.10191100669966184	0.09829530658752032	-0.00027200056046558507	-0.0003162073139614252	-0.0002719790706036118	-0.0003161823326436053
0.5079264985889148	0.0007851643237021402	0.0007892580754773193	0.0008608335415707991	0.0008626465954473347	0.0009051195247428768	0.0009054374865386372	0.0009529884964555675	0.000951563247966608	0.001055554392298551	0.0010499712557353396	0.10181523253621938	0.09820297242075696	-0.00027032251895470205	-0.0003161500981013199	-0.000270301495355757	-0.00031612551155849045
0.5109870112551897	0.0007845495579689845	0.0007886370626595544	0.0008600890710307318	0.000861899502888915	0.0009042947679680211	0.0009046127933951348	0.0009520734718815722	0.0009506516672036876	0.0010544343109690675	0.0010488635546098085	0.10171948805756363	0.09811066675463838	-0.0002686533329635532	-0.00031609113157113344	-0.0002686327704418401	-0.00031606693936633845
0.5140659650498691	0.0007839347329526441	0.000788015995286699	0.0008593446666705002	0.0008611524784483904	0.0009034701673154421	0.0009037882553456602	0.000951158714623588	0.0009497403482680051	0.0010533147848353836	0.0010477563887073586	0.1016237738384906	0.09801839014353379	-0.0002669929714471664	-0.0003160304213842835	-0.00026697286485627414	-0.0003160066230708525
0.5171634710900281	0.0007833198520593315	0.0007873948768014445	0.0008586003326138501	0.0008604055262646065	0.0009026457273251702	0.0009029638769314242	0.0009502442296635877	0.0009488292961270832	0.0010521958197796922	0.001046649763862837	0.10152809045173003	0.09792614313982363	-0.0002653414032918189	-0.00031596797455621384	-0.000265321747525582	-0.0003159445696788443
0.5202796411622786	0.0007827049186853041	0.0007867737106363149	0.0008578560729695741	0.0008596586504613689	0.0009018214525189355	0.0009021396626753522	0.0009493300219612762	0.0009479185157263539	0.0010510774216522705	0.0010455436858798053	0.10143243846794761	0.09783392629390089	-0.00026369859731534273	-0.00031590379810073066	-0.0002636793873090071	-0.0003158807861972923
0.5234145877268029	0.000782089936216849	0.0007861525002136518	0.0008571118918315066	0.0008589118551474341	0.0009009973474001704	0.0009013156170820926	0.0009484160964541048	0.0009470080119891683	0.0010499595962715335	0.0010444381605305857	0.10133681845574427	0.09774174015417104	-0.00026206452227317545	-0.0003158378990339161	-0.0002620457530008724	-0.00031581527963289724
0.5265684239214125	0.0007814749080302579	0.0007855312489455891	0.0008563677932785097	0.0008581651444164976	0.0009001734164539953	0.0009004917446380102	0.0009475024580572765	0.0009460977898168046	0.0010488423494240723	0.0010433331935563019	0.10124123098165753	0.09764958526705342	-0.0002604391468586653	-0.0003157702843714638	-0.00026042081333416123	-0.00031574805699280395
0.5297412635656308	0.0007808598374918125	0.0007849099602340409	0.0008556237813744656	0.0008574185223471887	0.0008993496641472344	0.00089966804981119	0.000946589111663765	0.0009451878540884878	0.001047725686864713	0.0010422287906669274	0.10114567661016804	0.09755746217698726	-0.00025882243970590246	-0.0003157009611283734	-0.0002588045369826819	-0.00031567912528401854
0.5329332211648017	0.0007802447279577671	0.0007842886374706798	0.0008548798601682717	0.0008566719930030636	0.0008985260949284047	0.0008988445370514342	0.0009456760621443254	0.0009442782096613917	0.0010466096143165603	0.0010411249575413364	0.10105015590369516	0.09746537142642164	-0.000257214369391634	-0.0003156299363179793	-0.0002571968925628998	-0.00031560849151218706
0.5361444119142209	0.0007796295827743339	0.0007836672840369268	0.0008541360336938381	0.0008559255604325989	0.0008977027132277345	0.000898021210790273	0.0009447633143475148	0.0009433688613706702	0.001045494137471058	0.0010400216998273544	0.10095466942259958	0.09737331355583441	-0.0002556149044382061	-0.00031555721695222805	-0.0002555978486359356	-0.0003155361626806519
0.5393749517032939	0.0007790144052776633	0.0007830459033039311	0.0008533923059700741	0.0008551792286691903	0.0008968795234571526	0.0008971980754409651	0.0009438508730997055	0.0009424598140294596	0.0010443792619880385	0.0010389190231418054	0.10085921772519202	0.09728128910371506	-0.0002540240133168947	-0.0003154828100423446	-0.0002540073737117843	-0.00031546214579225573
0.5426249571197181	0.0007783991987938313	0.0007824244986325549	0.0008526486810008931	0.0008544330017311403	0.0008960565300103028	0.0008963751353984997	0.0009429387432051041	0.000941551072428903	0.0010432649934957782	0.0010378169330705674	0.10076380136772492	0.09718929860658485	-0.00025244166444718386	-0.0003154067225950019	-0.0002524254362495093	-0.0003153864478465107
0.5458945454536906	0.0007777839666388281	0.0007818030733733666	0.0008519051627752056	0.0008536868836216678	0.0008952337372625537	0.0008955523950396127	0.0009420269294457733	0.0009406426413381692	0.0010421513375910609	0.0010367154351686315	0.10066842090440214	0.09709734259898342	-0.0002508678262022612	-0.00031532896161495794	-0.0002508520046609064	-0.00031530907584040313
0.5491838347021408	0.0007771687121185414	0.0007811816308666204	0.0008511617552669193	0.0008529408783288975	0.0008944111495709977	0.0008947298587227827	0.0009411154365816531	0.0009397345255044739	0.0010410382998392333	0.0010356145349601522	0.10057307688737982	0.0970054216134839	-0.00024930246691007296	-0.0003152495341039452	-0.00024928704731169704	-0.0003152300367668115
0.5524929435729888	0.0007765534385287489	0.0007805601744422533	0.0008504184624349411	0.0008521949898258686	0.0008935887712744688	0.000893907530788257	0.0009402042693505854	0.0009388267296531036	0.0010399258857742705	0.0010345142379385149	0.10047776986676829	0.09691353618068546	-0.00024774555485523875	-0.00031516844705958835	-0.0002477305325249701	-0.000315149337615811
0.55582199148943	0.0007759381491550988	0.0007799387074198613	0.0008496752882231684	0.0008514492220705227	0.0008927666066935464	0.0008930854155580404	0.0009392934324683295	0.000937919258487428	0.0010388141008988276	0.0010334145495663805	0.10038250039063537	0.09682168682922108	-0.00024619705828177185	-0.0003150857074750435	-0.0002461824285837355	-0.0003150669853740351
0.5591710985942444	0.0007753228472731086	0.0007793172331087028	0.000848932236560504	0.0008507035790057174	0.0008919446601305736	0.0008922635173359237	0.0009383829306285984	0.0009370121166889397	0.001037702950684319	0.0010323154752757628	0.100287269005007	0.0967298740857613	-0.0002446569453946057	-0.00031500132233841516	-0.0002446427037301191	-0.0003149829870209564
0.5625403857541326	0.0007747075361481509	0.0007786957548076821	0.0008481893113608504	0.0008499580645592257	0.0008911229358696664	0.0008914418404074932	0.0009374727685030798	0.0009361053089172712	0.0010365924405709758	0.0010312170204680824	0.10019207625387375	0.09663809847501224	-0.00024312518436314656	-0.00031491529863350576	-0.00024311132617133024	-0.00031489734953285553
0.565929974564078	0.0007740922190354438	0.0007780742758053406	0.0008474465165231136	0.0008492126826437357	0.0008903014381767264	0.0008906203890401374	0.0009365629507414625	0.0009351988398102216	0.0010354825759679117	0.0010301191905142332	0.10009692267919161	0.09654636051972396	-0.0002416017433225226	-0.00031482764333848334	-0.00024158826408013367	-0.0003148100798806286
0.569339987351735	0.0007734768991800438	0.000777452799379852	0.0008467038559312102	0.0008484674371568612	0.0008894801712994579	0.0008897991674830691	0.0009356534819714688	0.0009342927139837881	0.0010343733622531963	0.001029021990754647	0.10000180882088737	0.09645466074068898	-0.0002400865903752214	-0.00031473836342466033	-0.0002400734855967368	-0.00031472118502831603
0.5727705471818436	0.0007728615798168395	0.0007768313287990127	0.0008459613334540716	0.0008477223319811429	0.0008886591394673861	0.000888978179967338	0.0009347443667988821	0.0009333869360321943	0.0010332648047739212	0.0010279254264993621	0.09990673521685962	0.09636299965675066	-0.00023857969359450393	-0.00031464746585771475	-0.00023856695883114898	-0.0003146306719338243
0.5762217778606706	0.0007722462641705431	0.000776209867320238	0.0008452189529456522	0.0008469773709840587	0.0008878383468918686	0.0008881574307058507	0.0009338356098075795	0.0009324815105279186	0.0010321569088462754	0.0010268295030280922	0.09981170240298268	0.09627137778479956	-0.0002370810210257368	-0.000314554957596358	-0.00023706865186612358	-0.0003145385475489815
0.5796938039404782	0.0007716309554556866	0.0007755884181905554	0.0008444767182449368	0.0008462325580180292	0.0008870177977661202	0.0008873369238933829	0.000932927215559566	0.00093157644202173	0.0010310496797556168	0.0010257342255902957	0.09971671091311178	0.09617979563978481	-0.0002355905406883907	-0.0003144608455917519	-0.00023557853275782414	-0.00031444481881751085
0.5831867507240184	0.0007710156568766152	0.0007749669846466008	0.000843734633175946	0.0008454878969204284	0.0008861974962652274	0.0008865166637066085	0.0009320191885950035	0.0009306717350427194	0.0010299431227565453	0.0010246395994052459	0.09962176127908526	0.09608825373471211	-0.00023410822057892688	-0.000314365136788064	-0.0002340965695392383	-0.00031434949267614143
0.5867007442690553	0.0007704003716274849	0.0007743455699146138	0.0008429927015477499	0.0008447433915135907	0.0008853774465461706	0.0008856966543041075	0.0009311115334322532	0.0009297673940983322	0.0010288372430729824	0.0010235456296621077	0.09952685403073243	0.09599675258065068	-0.00023263402867157446	-0.00031426783812055215	-0.00023262273022160718	-0.0003142525760539139
0.5902359113929144	0.0007697851028922568	0.0007737241772104349	0.0008422509271544759	0.0008439990456048244	0.000884557652747848	0.0008848768998263983	0.0009302042545679037	0.0009288634236744051	0.0010277320458982415	0.0010224523215200075	0.09943198969587087	0.09590529268673414	-0.00023116793292184135	-0.0003141689565169248	-0.00023115698279617403	-0.0003141540758707928
0.5937923796770596	0.000769169853844694	0.000773102809739502	0.0008415093137753189	0.0008432548629864182	0.0008837381189910916	0.000884057404395953	0.0009292973564768099	0.0009279598282352002	0.001026627536395113	0.001021359680108108	0.09933716880031507	0.09581387456016845	-0.00022970990126745805	-0.000314068498895842	-0.0002296992952368071	-0.0003140539990383051
0.597370277471697	0.0007685546276483644	0.0007724814706968545	0.0008407678651745591	0.0008425108474356635	0.0008829188493786981	0.0008832381721172254	0.0009283908436121407	0.0009270566122234492	0.0010255237196959432	0.0010202677105256924	0.09924239186788353	0.0957224987062319	-0.00022825990163037602	-0.00031396647216602735	-0.00022824963550170663	-0.00031395235245895714
0.6009697339004076	0.0007679394274566323	0.0007718601632671222	0.0008400265851015673	0.0008417670027148542	0.0008820998479954497	0.0008824192070766703	0.0009274847204054023	0.0009261537800603833	0.0010244206009027107	0.0010191764178422318	0.09914765942039505	0.09563116562828523	-0.0002268179019194183	-0.0003138628832274615	-0.00022680797153525056	-0.0003138491430254575
0.6045908788648067	0.0007673242564126648	0.000771238890624538	0.0008392854772908274	0.0008410233325713142	0.0008812811189081399	0.000881600513342776	0.0009265789912664946	0.0009252513361457807	0.001023318185087116	0.0010180858070974758	0.09905297197768091	0.09553987582776925	-0.00022538387003186167	-0.00031375773896968884	-0.0002253742712702983	-0.0003137443776207449
0.6082338430492322	0.0007667091176494266	0.0007706176559329258	0.0008385445454619434	0.0008402798407374034	0.0008804626661656003	0.0008807820949660817	0.0009256736605837409	0.0009243492848579999	0.0010222164772906582	0.001016995883301523	0.09895833005758589	0.09544862980421277	-0.00022395777385528226	-0.0003136510462720954	-0.00022394850262975885	-0.00031363806311754394
0.611898757925461	0.0007660940142896849	0.0007699964623457129	0.0008378037933196623	0.0008395365309305394	0.0008796444937987283	0.0008799639559792145	0.0009247687327239394	0.0009234476305540294	0.0010211154825247263	0.001015906651434911	0.09886373417597454	0.09535742805523736	-0.00022253958126958184	-0.00031354281200335343	-0.00022253063352867253	-0.0003135302063777823
0.6155857557574533	0.0007654789494460073	0.0007693753130059244	0.0008370632245538821	0.0008387934068532088	0.0008788266058205153	0.0008791461003969079	0.0009238642120323988	0.0009225463775695249	0.0010200152057706778	0.0010148181164486916	0.09876918484673679	0.09526627107656416	-0.00022112926014894452	-0.0003134330430210053	-0.00022112063187644526	-0.00031342081425270174
0.6192949696061266	0.000764863926220767	0.0007687542110461892	0.0008363228428396806	0.0008380504721929902	0.000878009006226076	0.0008783285322160393	0.0009229601028329913	0.0009216455302188538	0.0010189156519799347	0.001013730283264523	0.09867468258178975	0.09517515936201187	-0.0002197267783632384	-0.0003133217461707416	-0.0002197184655774176	-0.0003133098935811651
0.6230265333341571	0.0007642489477061466	0.0007681331595887454	0.0008355826518373258	0.0008373077306225725	0.0008771916989926808	0.0008775112554156571	0.0009220564094281928	0.0009207450927951468	0.0010178168260740676	0.0010126431567747507	0.09858022789108555	0.09508409340351082	-0.0002183321037808189	-0.00031320892828709535	-0.0002183241025343896	-0.0003131974511910163
0.6267805816108112	0.0007636340169841379	0.0007675121617454408	0.0008348426551922969	0.0008365651857997704	0.0008763746880797821	0.0008766942739570113	0.0009211531360991328	0.0009198450695703345	0.0010167187329448834	0.0010115567418424952	0.0984858212826184	0.09499307369110038	-0.00021694520426965291	-0.00031309459619247026	-0.00021693751065013367	-0.00031308349389885803
0.6305572499168048	0.0007630191371265475	0.0007668912206177373	0.0008341028565353028	0.0008358228413675452	0.0008755579774290515	0.0008758775917835816	0.000920250287105635	0.0009189454647951977	0.0010156213774545184	0.001010471043301737	0.09839146326242329	0.09490210071293956	-0.00021556604769838728	-0.0003129787566951703	-0.00021555865782764416	-0.00031296802850691585
0.634356674549194	0.0007624043111950085	0.0007662703392967251	0.0008333632594823112	0.0008350807009540363	0.0008747415709644152	0.0008750612128211238	0.0009193478666862839	0.000918046282699423	0.0010145247644355354	0.0010093860659574141	0.09829715433459207	0.09481117495530691	-0.00021419460194030404	-0.0003128614165928134	-0.00021418751197375963	-0.00031285106180581335
0.6381789926262927	0.0007617895422409735	0.0007656495208631161	0.0008326238676345576	0.0008343387681725645	0.0008739254725920753	0.0008742451409776842	0.0009184458790584504	0.000917147527491639	0.001013428898691005	0.0010083018145854992	0.09820289500126768	0.0947202969026147	-0.00021283083487318166	-0.0003127425826687513	-0.00021282404100021746	-0.00031273260057290697
0.642024342092622	0.0007611748333057348	0.0007650287683872619	0.0008318846845785792	0.0008335970466216732	0.0008731096862005625	0.0008734293801436547	0.0009175443284183655	0.0009162492033594776	0.0010123337849946145	0.0010072182939331036	0.09810868576266067	0.09462946703740435	-0.00021147471438155707	-0.0003126222616926799	-0.0002114682128251527	-0.0003126126515717309
0.6458928617238878	0.00076056018742042	0.0007644080849291543	0.0008311457138862308	0.0008328555398851384	0.0008722942156607549	0.0008726139341917894	0.0009166432189411537	0.0009153513144696156	0.0010112394280907477	0.00100613550871856	0.09801452711704542	0.09453868584035892	-0.00021012620835861306	-0.00031250046042047286	-0.00021011999537561	-0.00031249122155269093
0.6497846911319898	0.0007599456076060092	0.0007637874735384394	0.0008304069591147156	0.0008321142515320047	0.0008714790648259312	0.0008717988069772572	0.0009157425547809001	0.0009144538649678368	0.0010101458326945971	0.0010050534636315217	0.09792041956077215	0.0944479537903063	-0.0002087852847074273	-0.00031237718559326555	-0.00020877935658769609	-0.00031236831725070524
0.6536999707700591	0.0007593310968733352	0.0007631669372544212	0.0008296684238066021	0.0008313731851166	0.0008706642375317941	0.000870984002337669	0.000914842340070694	0.0009135568589790736	0.0010090530034922475	0.0010039721633330527	0.0978263635882731	0.0943572713642242	-0.00020745191134412255	-0.00031225244393906504	-0.00020744626441039637	-0.0003122439453873971
0.6576388419375281	0.0007587166582230993	0.0007625464791060746	0.0008289301114898578	0.0008306323441785678	0.0008698497375965158	0.0008701695240931204	0.000913942578922689	0.0009126603006074704	0.0010079609451407842	0.001002891612455727	0.09773235969206524	0.0942666390372509	-0.00020612605619768631	-0.0003121262421701687	-0.00020612068680569973	-0.00031211811266937395
0.661601446785229	0.0007581022946458758	0.0007619261021120554	0.0008281920256778708	0.0008298917322428928	0.0008690355688207744	0.0008693553760462276	0.0009130432754281565	0.0009117641939364324	0.001006869662268387	0.0010018118156037222	0.09763840836275944	0.0941760572826849	-0.00020480768721246878	-0.00031199858698344185	-0.00020480259175081894	-0.0003119908257881443
0.6655879283205246	0.0007574880091221254	0.0007613058092807088	0.0008274541698694772	0.000829151352819926	0.0008682217349877981	0.00086854156198217	0.0009121444336575405	0.0009108685430286814	0.0010057791594744324	0.0010007327773529158	0.0975445100890655	0.09408552657199483	-0.00020349677234973718	-0.00031186948506042866	-0.00020349194723943975	-0.00031186209141925714
0.6695984304124688	0.0007568738046222061	0.0007606856036100851	0.0008267165475489917	0.0008284112094054176	0.0008674082398634008	0.000867728085668731	0.0009112460576605195	0.0009099733519263185	0.0010046894413295977	0.000999654502250988	0.09745066535780134	0.09399504737482764	-0.00020219327958906352	-0.0003117389430665196	-0.00020218872128312249	-0.00031173191622202445
0.6736330977969988	0.000756259684106385	0.0007600654880879498	0.0008259791621862366	0.0008276713054805435	0.0008665950871960306	0.0008669149508563417	0.0009103481514660623	0.0009090786246508736	0.001003600512375961	0.0009985769948175193	0.09735687465389566	0.09390462015900825	-0.00020089717693075326	-0.00031160696765197837	-0.0002008928819146466	-0.0003116003068415196
0.6776920760821589	0.0007556456505248449	0.0007594454656917925	0.000825242017236566	0.0008269316445119304	0.0008657822807168008	0.0008661021612781114	0.0009094507190824817	0.0009081843652033638	0.0010025123771270998	0.0009975002595440845	0.09726313846039608	0.09381424539055337	-0.00019960843239628934	-0.00031147356544961036	-0.00019960439718755274	-0.00031146726990538554
0.6817755117533548	0.0007550317068177086	0.0007588255393888496	0.0008245051161409048	0.000826192229951698	0.0008649698241395493	0.0008652897206498886	0.0009085537644975057	0.0009072905775643636	0.0010014250400682087	0.000996424300894367	0.09716945725847759	0.0937239235336755	-0.00019832701403034447	-0.00031133874307567866	-0.00019832323517778028	-0.0003113328120236125
0.6858835521786408	0.0007544178559150395	0.0007582057121361088	0.0008237684623257702	0.0008254530652374785	0.0008641577211608661	0.000864477632670292	0.0009076572916783274	0.0009063972656940486	0.0010003385056561887	0.0009953491233042474	0.0970758315274498	0.09363365505078584	-0.00019705288990293224	-0.00031120250713026487	-0.00019704936398674822	-0.00031119693979067553
0.6900163456140378	0.0007538041007368651	0.0007575859868803297	0.0008230320592033101	0.0008247141537924533	0.0008633459754601498	0.0008636659010207597	0.0009067613045716712	0.0009055044335322671	0.000999252778319765	0.0009942747311819148	0.09698226174475966	0.09354344040250792	-0.00019578602810928214	-0.0003110648641946323	-0.0001957827517418964	-0.00031105965978373007
0.6941740412088835	0.0007531904441931874	0.0007569663665580569	0.0008222959101713343	0.0008239754990253886	0.00086253459069965	0.0008628545293655915	0.0009058658071038574	0.0009046120849985985	0.0009981678624595902	0.0009932011289079674	0.09688874838600382	0.09345328004767782	-0.00019452639677348948	-0.0003109258208337795	-0.0001945233665977264	-0.0003109209785614464
0.6983567890112157	0.0007525768891839973	0.0007563468540956347	0.0008215600186133422	0.0008232371043306622	0.0008617235705245083	0.0008620435213520021	0.0009049708031808587	0.0009037202239924148	0.0009970837624483496	0.0009921283208355186	0.09679529192493425	0.0933631744433569	-0.00019327396404840436	-0.00031078538359444186	-0.00019327117673821614	-0.00031078090266548064
0.702564739973187	0.0007519634385992933	0.0007557274524092271	0.0008208243878985651	0.0008224989730883028	0.0008609129185628144	0.0008612328806101569	0.0009040762966883711	0.0009028288543929446	0.0009960004826308749	0.0009910563112903012	0.096701892833464	0.09327312404483502	-0.00019202869811706103	-0.0003106435590043144	-0.0001920261503774029	-0.00031063943861875387
0.7067980459565127	0.0007513500953190965	0.0007551081644048311	0.0008200890213819962	0.0008217611086640234	0.0008601026384256485	0.0008604226107532347	0.000903182291491874	0.0009019379800593369	0.0009949180273242499	0.0009899851045707764	0.09660855158167363	0.09318312930563823	-0.00019079056719523146	-0.0003105003535735784	-0.00019078825576128444	-0.00031049659292572973
0.7110568597379514	0.000750736862213467	0.0007544889929782977	0.0008193539224044236	0.0008210235144092554	0.0008592927337071299	0.0008596127153774602	0.0009022887914366998	0.0009010476048307271	0.0009938364008179243	0.000988914704948239	0.09651526863782686	0.09309319067753996	-0.00018955953953238291	-0.00031035577379387447	-0.0001895574611697759	-0.00031035237207319155
0.7153413350148182	0.000750123742142521	0.0007538699410153456	0.0008186190942924696	0.0008202861936611853	0.0008584832079844656	0.0008588031980621648	0.0009013958003480923	0.0009001577325262973	0.000992755607373821	0.0009878451166669237	0.09642204446836493	0.09300330861056065	-0.00018833558341237178	-0.0003102098261371644	-0.0001883337349173203	-0.00031020678252863254
0.7196516264105322	0.0007495107379564499	0.0007532510113915837	0.000817884540358625	0.0008195491497427916	0.0008576740648180046	0.0008579940623698255	0.0009005033220312816	0.0008992683669453476	0.0009916756512264508	0.0009867763439441175	0.09632887953792568	0.09291348355298328	-0.00018711866715546976	-0.0003100625170562865	-0.00018711704535363805	-0.0003100598307390623
0.7239878894801961	0.0007488978524955402	0.0007526322069725302	0.0008171502639012887	0.0008188123859628828	0.0008568653077512827	0.0008571853118461333	0.0008996113602715511	0.000898379511867362	0.0009905965365830257	0.0009857083909702706	0.09623577430934792	0.0928237159513551	-0.0001859087591195019	-0.0003099138529843448	-0.00018590736086653015	-0.00030991152313303294
0.7283502807162107	0.0007482850885901888	0.0007520135306136302	0.0008164162682048031	0.0008180759056161356	0.0008560569403110815	0.0008563769500200217	0.0008987199188343014	0.0008974911710520742	0.0009895182676235707	0.0009846412619091008	0.09614272924367626	0.09273400625049745	-0.00018470582770166444	-0.0003097638403353198	-0.0001847046498833077	-0.0003097618661204171
0.7327389575539218	0.0007476724490609255	0.0007513949851602767	0.0008156825565394906	0.0008173397119831292	0.000855248966007469	0.0008555689804037348	0.0008978290014651201	0.0008966033482395359	0.0009884408485010378	0.000983574960897708	0.09604974480017331	0.09264435489351538	-0.00018350984133948256	-0.00030961248550315235	-0.00018350888087012573	-0.0003096108660891883
0.7371540783773028	0.0007470599367184321	0.0007507765734478331	0.0008149491321616972	0.0008166038083303909	0.0008544413883338623	0.0008547614064928734	0.0008969386118898551	0.0008957160471501869	0.000987364283341423	0.0009825094920466874	0.09595682143632481	0.09255476232180082	-0.00018232076851139312	-0.0003094597948603284	-0.0001823200223352861	-0.0003094585294080021
0.74159580252467	0.000746447554363565	0.0007501582983016532	0.0008142159983138313	0.0008158681979104323	0.0008536342107670787	0.0008539542317664503	0.0008960487538146846	0.0008948292714849265	0.000986288576243882	0.0009814448594402418	0.09586395960784898	0.09246522897504593	-0.00018113857773958963	-0.00030930577476032117	-0.0001811380428296122	-0.00030930486242514155
0.746064290294433	0.0007458353047873732	0.0007495401625371032	0.0008134831582243971	0.0008151328839617898	0.000852827436767383	0.0008531474596869416	0.0008951594309261837	0.0008939430249251784	0.0009852137312808447	0.0009803810671362909	0.09577115976870787	0.09237575529124538	-0.00017996323758975863	-0.00030915043153448285	-0.0001799629109480727	-0.0003091498714679064
0.7505597029508803	0.0007452231907711229	0.0007489221689595848	0.0008127506151080462	0.0008143978697090665	0.0008520210697785554	0.0008523410937003434	0.000894270646891401	0.000893057311132967	0.0009841397524981321	0.0009793181191665914	0.09567842237110667	0.09228634170670962	-0.00017879471667324454	-0.00030899377149365415	-0.0001787945953303921	-0.00030899356284236346
0.7550822027299987	0.0007446112150863182	0.0007483043203645578	0.0008120183721656105	0.0008136631583629751	0.0008512151132279308	0.0008515351372362279	0.0008933824053579293	0.0008921721337509859	0.000983066643915079	0.0009782560195368457	0.09558574786551265	0.09219698865606674	-0.00017763298364864566	-0.00030883580092866403	-0.00017763306466324347	-0.0003088359428339571
0.7596319528453285	0.0007439993804947229	0.0007476866195375622	0.0008112864325841451	0.000812928753120374	0.0008504095705264646	0.0008507295937077935	0.0008924947099539756	0.0008912874964026709	0.000981994409524643	0.0009771947722268205	0.09549313670065675	0.09210769657228046	-0.00017647800722116191	-0.0003086765261062496	-0.00017647828768102558	-0.00030867701770656564
0.7642091174938536	0.0007433876897483895	0.0007470690692542471	0.0008105547995369776	0.0008121946571643214	0.0008496044450687911	0.000849924466511927	0.0008916075642884454	0.0008904034026922756	0.0009809230532935376	0.000976134381190465	0.09540058932354695	0.09201846588664679	-0.00017532975614586999	-0.0003085159532732473	-0.0001753302331664458	-0.0003085167937020017
0.7688138618619275	0.0007427761455896726	0.0007464516722803877	0.0008098234761837409	0.0008114608736641067	0.00084879974023327	0.0008491197590292578	0.0008907209719510014	0.0008895198562049385	0.000979852579162336	0.0009750748503560207	0.09530810617947169	0.09192929702880949	-0.000174188199227987	-0.0003083540886543168	-0.0001741888699525046	-0.00030835527704017873
0.7734463521312342	0.0007421647507512654	0.0007458344313719188	0.0008090924656704259	0.0008107274057753037	0.0008479954593820559	0.0008483154746242171	0.0008898349365121524	0.0008886368605067663	0.0009787829910456053	0.0009740161836261473	0.09521568771201257	0.09184019042676848	-0.0001730533053240224	-0.0003081909384516357	-0.00017305416692356412	-0.0003081924739194719
0.7781067554847866	0.0007415535079562131	0.0007452173492749506	0.000808361771129419	0.0008099942566398076	0.0008471916058611453	0.0008475116166450917	0.0008889494615233205	0.000887754419144898	0.0009777142928320162	0.0009729583848780305	0.09512333436305305	0.09175114650688457	-0.00017192504334316572	-0.00030802650884528826	-0.00017192609301651396	-0.0003080283905158576
0.7827952401129585	0.0007409424199179453	0.0007446004287258031	0.0008076313956795506	0.000809261429385883	0.0008463881830004454	0.000846708188424086	0.0008880645505169186	0.0008868725356475876	0.0009766464883844725	0.0009719014579635081	0.09503104657278234	0.0916621656938931	-0.00017080338224778613	-0.00030786080599201626	-0.00017080461722082663	-0.000307863032981609
0.7875119752195561	0.0007403314893403009	0.0007439836724510296	0.00080690134242614	0.0008085289271282151	0.0008455851941138268	0.0008459051932773845	0.0008871802070064337	0.0008859912135242796	0.0009755795815402318	0.0009708454067091889	0.09493882477971473	0.0915732484109049	-0.00016968829105568073	-0.00030769383602691214	-0.00016968970858137478	-0.00030769640744746085
0.792257131027923	0.0007397207189175499	0.0007433670831674411	0.0008061716144610392	0.0008077967529679449	0.0008447826424991843	0.000845102634505202	0.0008862964344864918	0.0008851104562656819	0.0009745135761110231	0.0009697902349165654	0.09484666942068469	0.09148439507942518	-0.00016857973883979693	-0.00030752560506067117	-0.00016858133619870874	-0.0003075285200212774
0.7970308787870847	0.0007391101113344262	0.0007427506635821385	0.0008054422148626826	0.0008070649099927259	0.0008439805314385026	0.0008443005153918519	0.0008854132364329505	0.0008842302673438472	0.0009734484758831776	0.0009687359463621432	0.09475458093086955	0.09139560611935399	-0.0001674776947303419	-0.00030735611918147887	-0.0001674794692291398	-0.00030735937678610936
0.8018333907779276	0.0007384996692661497	0.000742134416392536	0.0008047131466961294	0.0008063334012767646	0.0008431788641979083	0.000843498839205808	0.0008845306163029641	0.0008833506502122449	0.0009723842846177461	0.0009676825447975532	0.09466255974378905	0.09130688194899649	-0.00016638212791592055	-0.00030718538445478893	-0.00016638407688791823	-0.00030718898380341364
0.8066648403194178	0.0007378893953784551	0.0007415183442863908	0.0008039844130131135	0.0008056022298808694	0.0008423776440277371	0.0008426976091997548	0.0008836485775350698	0.0008824716083058441	0.0009713210060506257	0.000966630033949677	0.09457060629131936	0.09121822298507717	-0.00016529300764307753	-0.00030701340692043666	-0.00016529512844863647	-0.000307017347110361
0.8115254017748545	0.000737279292327623	0.0007409024499418346	0.0008032560168520933	0.0008048713988525043	0.0008415768741625999	0.0008418968286106645	0.0008827671235492688	0.0008815931450411924	0.0009702586438926882	0.0009655784175207705	0.09447872100370153	0.09112962964274114	-0.00016421030321918384	-0.0003068401925959696	-0.00016421259324433946	-0.00030684447271958626
0.8164152505581643	0.0007366693627605032	0.0007402867360273986	0.0008025279612382949	0.000804140911225828	0.0008407765578214326	0.0008410965006598478	0.0008818862577470995	0.0008807152638164908	0.000969197201829897	0.0009645276991885812	0.09438690430955021	0.09104110233556968	-0.00016313398401285317	-0.0003066657474750101	-0.0001631364406696617	-0.00030667036662099245
0.8213345631402307	0.0007360596093145472	0.000739671205202045	0.0008018002491837654	0.00080341077002175	0.0008399766982075716	0.0008402966285530217	0.0008810059835117233	0.0008798379680116774	0.000968136683523441	0.0009634778826064735	0.09429515663586285	0.0909526414755869	-0.00016206401945401128	-0.000306490077526006	-0.00016206664018077188	-0.0003064950347799189
0.8262835170552626	0.0007354500346178339	0.0007390558601151959	0.0008010728836874181	0.0008026809782479782	0.0008391772985088099	0.0008394972154803697	0.000880126304208002	0.0008789612609885039	0.0009670770926098545	0.0009624289714035507	0.09420347840803033	0.09086424747326552	-0.00016100037903604703	-0.00030631318869339674	-0.00016100316129659398	-0.00030631848313697474
0.8312622909072027	0.0007348406412891059	0.0007384407034067677	0.0008003458677350875	0.0008019515388990693	0.0008383783618974651	0.0008386982646166109	0.0008792472231825855	0.0008780851460906213	0.0009660184327011502	0.0009613809691847811	0.09411187004984715	0.09077592073754255	-0.0001599430323160067	-0.000306135086896836	-0.00015994597359925145	-0.00030614071760728945
0.8362710643761712	0.000734231431937793	0.0007378257377071981	0.0007996192042995765	0.0008012224549564797	0.0008375798915304426	0.0008378997791210638	0.0008783687437639887	0.0008772096266436584	0.0009649607073849438	0.0009603338795311219	0.09402033198351917	0.09068766167582401	-0.00015889194891596792	-0.00030595577803127494	-0.00015889504673681498	-0.0003059617440836493
0.8413100182249524	0.0007336224091640435	0.000737210965637476	0.0007988928963407037	0.0008004937293886131	0.0008367818905492995	0.0008371017621376992	0.000877490869262671	0.0008763347059553002	0.0009639039202245747	0.0009592877059996363	0.09392886462967334	0.09059947069399624	-0.0001578470985238445	-0.00030577526796668475	-0.0001578503504223172	-0.00030578156843233395
0.8463793343055166	0.0007330135755587612	0.00073659638980918	0.0007981669468053635	0.0007997653651508789	0.0008359843620803125	0.0008363042167952252	0.0008766136029711295	0.0008754603873153775	0.0009628480747592491	0.0009582424521236323	0.09383746840736913	0.09051134819643396	-0.0001568084508943579	-0.00030559356254808434	-0.000156811854434738	-0.0003056001964937549
0.8514791955655843	0.0007324049337036283	0.0007359820128245027	0.0007974413586275683	0.000799037365185736	0.0008351873092345386	0.0008355071462071377	0.0008757369481639711	0.0008745866739959408	0.0009617931745041528	0.0009571981214127736	0.09374614373410661	0.0904232945860103	-0.00015577597584992553	-0.0003054106675953461	-0.00015577952862175226	-0.0003054176340851755
0.8566097860552276	0.0007317964861711412	0.0007353678372762878	0.0007967161347285027	0.0007983097324227496	0.0008343907351078871	0.0008347105534717902	0.0008748609080980039	0.0008737135692513501	0.0009607392229505877	0.0009561547173532141	0.09365489102584179	0.0903353102641092	-0.00015474964328103524	-0.00030522658890200227	-0.00015475334289841158	-0.00030523388699679743
0.861771290933513	0.0007311882355246464	0.0007347538657480637	0.0007959912780165829	0.0007975824697786474	0.0008335946427811843	0.0008339144416724656	0.00087398548601232	0.0008728410763183573	0.0009596862235661036	0.0009551122434077234	0.09356371069698721	0.09024739563062874	-0.00015372942314771654	-0.00030504133223627217	-0.00015373326724922587	-0.0003050489609935647
0.8669638964751838	0.0007305801843183646	0.0007341401008140724	0.0007952667913875001	0.0007968555801573629	0.0008327990353202412	0.0008331188138774358	0.000873110685128376	0.0008719691984161851	0.0009586341797946198	0.0009540707030158081	0.09347260316042764	0.09015955108399765	-0.00015271528548044255	-0.0003048549033410064	-0.00015271927172874622	-0.00030486286181485855
0.8721877900773816	0.0007299723350974309	0.0007335265450393078	0.0007945426777242791	0.0007961290664500995	0.0008320039157759178	0.0008323236731400361	0.0008722365086500852	0.0008710979387466176	0.0009575830950565623	0.0009530300995938454	0.09338156882753335	0.09007177702117916	-0.00015170720038064356	-0.0003046673079329931	-0.00015171132646250862	-0.00030467559517433074
0.877443160266411	0.0007293646903979232	0.0007329132009795463	0.0007938189398973293	0.0007954029315353754	0.0008312092871841952	0.0008315290224987244	0.0008713629597638956	0.0008702273004940811	0.0009565329727489884	0.0009519904365352044	0.09329060810816306	0.089984073837688	-0.00015070513802112329	-0.0003044785517017645	-0.00015070940164746416	-0.00030448716675893217
0.8827301967045416	0.0007287572527469027	0.0007323000711813872	0.0007930955807645053	0.0007946771782790897	0.0008304151525662453	0.0008307348649771616	0.0008704900416388859	0.0008693572868257334	0.0009554838162457265	0.0009509517172103822	0.09319972141067905	0.08989644192758998	-0.00014970906864784916	-0.00030428864031187275	-0.00014971346755290882	-0.00030429758222924597
0.8880490901968541	0.0007281500246624375	0.0007316871581822779	0.0007923726031711505	0.0007939518095345618	0.0008296215149284921	0.0008299412035842689	0.0008696177574268376	0.0008684879008915411	0.0009544356288974928	0.0009499139449671184	0.09310890914195387	0.08980888168352184	-0.0001487189625803964	-0.0003040975794014189	-0.0001487234945219129	-0.0003041068472203756
0.8934000326981257	0.0007275430086536455	0.0007310744645105573	0.0007916500099501603	0.0007932268281426009	0.0008288283772626875	0.0008291480413143034	0.0008687461102623358	0.0008676191458243759	0.0009533884140320351	0.0009488771231305365	0.09301817170738684	0.08972139349669561	-0.00014773479021182312	-0.000303905374580582	-0.00014773945297112678	-0.0003039149673399466
0.8987832173197573	0.0007269362072207282	0.0007304619926854899	0.0007909278039220363	0.000792502236931554	0.0008280357425459819	0.0008283553811469253	0.0008678751032628493	0.000866751024740096	0.0009523421749542609	0.0009478412550032669	0.09292750951090732	0.08963397775691215	-0.0001467565220104189	-0.00030371203143347847	-0.00014676131339212695	-0.00030372194816929987
0.904198838336744	0.0007263296228550007	0.0007298497452172977	0.0007902059878949378	0.0007917780387173626	0.0008272436137409897	0.0008275632260472692	0.0008670047395288177	0.0008658835407376286	0.0009512969149463652	0.0009468063438655745	0.09283692295499017	0.08954663485256563	-0.000145784128520704	-0.00030351755551819015	-0.00014578904635233203	-0.0003035277952635196
0.9096470911946843	0.000725723258038931	0.0007292377246071992	0.0007894845646647407	0.0007910542363036193	0.0008264519937958587	0.0008267715789660087	0.0008661350221437403	0.0008650166968990634	0.0009502526372679657	0.0009457723929754871	0.09274641244066377	0.08945936517066101	-0.00014481758036320735	-0.00030332195236501547	-0.00014482262249469746	-0.00030333251414904616
0.915128172516836	0.000725117115246178	0.0007286259333474496	0.000788763537015097	0.0007903308324816283	0.0008256608856443468	0.000825980442839441	0.0008652659541742669	0.0008641504962897385	0.0009492093451562388	0.0009447394055689337	0.09265597836751979	0.08937216909681685	-0.00014385684823522982	-0.00030312522747621973	-0.00014386201253953346	-0.000303136110326202
0.9206422801112097	0.0007245111969416238	0.0007280143739213725	0.0007880429077174868	0.0007896078300304582	0.0008248702922058909	0.0008251898205895396	0.0008643975386702856	0.0008632849419583277	0.0009481670418260473	0.0009437073848598644	0.09256562113372901	0.0892850470152824	-0.00014290190291234295	-0.0003029273863277282	-0.00014290718728511564	-0.0003029385892686365
0.9261896129777101	0.0007239055055814099	0.0007274030488033973	0.0007873226795312748	0.0007888852317169992	0.0008240802163856756	0.0008243997151240405	0.0008635297786650053	0.0008624200369369269	0.0009471257304700742	0.0009426763340403824	0.09247534113604428	0.08919799930894379	-0.00014195271524863884	-0.0003027284343680159	-0.00014195811760737975	-0.00030273995642093876
0.931770371315315	0.0007233000436129786	0.0007267919604591028	0.0007866028552037746	0.0007881630402960268	0.000823290661074708	0.0008236101293365068	0.000862662677175056	0.0008615557842411453	0.0009460854142589598	0.0009416462562808803	0.09238513876981712	0.0891110263593323	-0.00014100925617756277	-0.00030252837701827406	-0.0001410147744622947	-0.0003025402172025793
0.9373847565293029	0.0007226948134751017	0.000726181111345244	0.0007858834374702946	0.0007874412585102465	0.0008225016291498848	0.0008228210661063963	0.0008617962372005654	0.0008606921868701882	0.0009450460963414253	0.000940617154730159	0.09229501442900745	0.08902412854664307	-0.0001400714967118577	-0.0003023272196706617	-0.00014007712888437773	-0.00030233937700274716
0.9430329712385201	0.0007220898175979319	0.0007255705039098069	0.000785164429054212	0.0007867198890903744	0.0008217131234740765	0.0008220325282991512	0.0008609304617252651	0.0008598292478069603	0.0009440077798444241	0.000939589032515575	0.09220496850619354	0.08893730624973537	-0.00013913940794503532	-0.00030212496769047026	-0.0001391451519889425	-0.0003021374411839861
0.9487152192826929	0.0007214850584030231	0.0007249601405920294	0.0007844458326670154	0.0007859989347551714	0.0008209251468961848	0.0008212445187662478	0.0008600653537165625	0.0008589669700181351	0.0009429704678732554	0.0009385618927431539	0.09211500139258136	0.08885055984615071	-0.00013821296105194503	-0.00030192162641512477	-0.00013821881497243227	-0.0003019344150812786
0.9544317057297852	0.0007208805383033855	0.0007243500238224553	0.000783727651008377	0.0007852783982115225	0.0008201377022512291	0.0008204570403452904	0.0008592009161256482	0.000858105356454263	0.0009419341635117167	0.0009375357384977367	0.09202511347801907	0.08876388971211846	-0.00013729212728887108	-0.00030171720115343414	-0.00013729808911262797	-0.0003017303040009356
0.9601826368833979	0.0007202762597035092	0.0007237401560229608	0.0007830098867662003	0.000784558282154481	0.0008193507923604098	0.0008196700958600673	0.0008583371518875708	0.000857244410049847	0.0009408988698222214	0.0009365105728430981	0.09193530515100319	0.08867729622257062	-0.0001363768779945318	-0.00030151169718620197	-0.00013638294576974463	-0.00030152511322176223
0.9659682202902156	0.0007196722249994161	0.0007231305396068062	0.0007822925426166896	0.0007838385892673424	0.0008185644200311911	0.0008188836881206375	0.0008574740639213446	0.0008563841337234459	0.0009398645898459491	0.0009354863988220913	0.09184557679869616	0.0885907797511484	-0.00013546718459060691	-0.00030130511976614316	-0.0001354733563863897	-0.0003013188479936424
0.9717886647474951	0.0007190684365786868	0.0007225211769786634	0.0007815756212243994	0.0007831193222216891	0.0008177785880573651	0.0008180978199233963	0.0008566116551300247	0.0008555245303777511	0.0009388313266029662	0.0009344632194567655	0.09175592880693251	0.08850434067021692	-0.00013456301858219555	-0.0003010974741169403	-0.00013456929248854832	-0.00030111151353784393
0.9776441803106027	0.0007184648968205116	0.0007219120705346692	0.0007808591252423068	0.0007824004836774673	0.0008169932992191385	0.0008173124940511575	0.000855749928400813	0.000854665602899691	0.0009377990830923749	0.0009334410377485128	0.0916663615602293	0.08841797935087053	-0.00013366435155830192	-0.00030088876543390985	-0.0001336707256859998	-0.00030090311504718525
0.9835349783005937	0.0007178616080957223	0.0007213032226624564	0.0007801430573118621	0.000781682076283035	0.0008162085562831948	0.0008165277132732207	0.0008548888866051428	0.0008538073541605142	0.0009367678622924371	0.0009324198566781913	0.09157687544180378	0.08833169616295086	-0.00013277115519302884	-0.000300678998884335	-0.00013277762767359425	-0.00030069365768706224
0.9894612713118381	0.0007172585727668321	0.0007206946357411953	0.0007794274200630517	0.0007809641026752271	0.0008154243620027776	0.0008157434803454466	0.0008540285325987666	0.0008529497870158794	0.0009357376671607129	0.0009313996792062567	0.0914874708335741	0.08824549147505067	-0.0001318834012452308	-0.00030046817960610595	-0.00013188997023090565	-0.00030048314659358866
0.9954232732196957	0.0007166557931880804	0.0007200863121416391	0.0007787122161144599	0.0007802465654794194	0.0008146407191177613	0.0008149597980103351	0.0008531688692218593	0.0008520929043059531	0.0009347085006341979	0.0009303805082728989	0.09139814811618353	0.08815936565452828	-0.00013100106155936042	-0.0003002563127079416	-0.00013100772522238457	-0.00030027158687281896
1.0014211991882311	0.0007160532717054718	0.0007194782542261636	0.0007779974480733335	0.0007795294673095863	0.0008138576303547319	0.0008141766689971033	0.000852309899299103	0.0008512367088554987	0.000933680365629459	0.0009293623467981758	0.09130890766899762	0.08807331906751996	-0.00013012410806628738	-0.00030004340327013934	-0.00013013086459889855	-0.00030005898360235816
1.0074552656779823	0.0007154510106568147	0.0007188704643488079	0.0007772831185356375	0.000778812810768366	0.0008130750984270552	0.000813394096021756	0.0008514516256397843	0.000850381203473968	0.0009326532650427685	0.0009283451976821428	0.09121974987012933	0.08798735207894572	-0.00012925251278363137	-0.00029982945634404734	-0.00012925936039814845	-0.00029984534183188916
1.013525690453769	0.0007148490123717625	0.0007182629448553147	0.0007765692300861184	0.0007780965984471188	0.0008122931260349594	0.0008126120817871615	0.0008505940510378809	0.0008495263909555918	0.0009316272017502378	0.0009273290638049835	0.09113067509643882	0.08790146505252398	-0.00012838624781587316	-0.0002996144769511211	-0.00012839318474464068	-0.00029963066658122983
1.0196326925925556	0.0007142472791718601	0.0007176556980831773	0.0007758557852983712	0.0007773808329259943	0.0008115117158656082	0.0008118306289831315	0.0008497371782721658	0.0008486722740794799	0.0009306021786079591	0.0009263139480271523	0.0910416837235531	0.08781565835078506	-0.0001275252853553399	-0.0002993984700840613	-0.00012753230985018682	-0.00029941496284066615
1.0257764924913542	0.0007136458133705771	0.000717048726361678	0.0007751427867348931	0.0007766655167739891	0.0008107308705931781	0.0008110497402864943	0.0008488810101062895	0.0008478188556097034	0.000929578198452136	0.0009252998531894967	0.0909527761258742	0.08772993233507498	-0.00012666959768217745	-0.0002991814407053983	-0.00012667670801462527	-0.00029919823557125746
1.0319573118751795	0.0007130446172733593	0.0007164420320119341	0.000774430236947157	0.0007759506525490158	0.0008099505928789387	0.0008102694183611759	0.0008480255492888838	0.0008469661382953988	0.0009285552640992257	0.0009242867821133988	0.09086395267658863	0.08764428736557353	-0.00012581915716568248	-0.0002989633937496572	-0.00012582635162614042	-0.00029898048970453117
1.0381753738050519	0.0007124436931776609	0.0007158356173469355	0.0007737181384756617	0.000775236242797958	0.0008091708853713176	0.0008094896658582711	0.0008471707985536446	0.000846114124870849	0.0009275333783460657	0.0009232747376009022	0.09077521374768262	0.08755872380130011	-0.0001249739362635255	-0.00029874433412041546	-0.00012498121316190103	-0.0002987617301428991
1.0444309026860459	0.000711843043372996	0.0007152294846715957	0.0007730064938500073	0.000774522290056744	0.0008083917507059981	0.0008087104854161255	0.0008463167606194412	0.0008452628180555912	0.0009265125439700223	0.0009222637224348544	0.09068655970995412	0.08747324200012987	-0.0001241339075231801	-0.0002985242666922461	-0.00012414126518843493	-0.0002985419617592411
1.05072412427539	0.0007112426701409728	0.0007146236362827863	0.000772295305588947	0.0007738087968503986	0.0008076131915059721	0.0008079318796604074	0.0008454634381903922	0.000844412220554495	0.000925492763729115	0.0009212537393790271	0.09059799093301975	0.08738784231880135	-0.00012329904358178434	-0.00029830319630996804	-0.00012330648036151803	-0.00029832118939598917
1.057055265690613	0.0007106425757553463	0.0007140180744693917	0.0007715845762004639	0.0007730957656931202	0.0008068352103816431	0.0008071538512041948	0.0008446108339559806	0.000843562335057872	0.000924474040362165	0.0009202447911782679	0.09050950778533126	0.08730252511292926	-0.0001224693171664737	-0.00029808112778759166	-0.00012247683142731225	-0.00029809941786615446
1.0634245554177415	0.0007100427624820515	0.0007134128015123416	0.0007708743081818218	0.0007723831990883335	0.0008060578099308835	0.0008063764026480417	0.0008437589505911306	0.0008427131642415562	0.0009234563765889215	0.000919236880558616	0.09042111063418433	0.08721729073701522	-0.00012164470109583825	-0.00029785806591148267	-0.00012165229122268473	-0.00029787665195374347
1.0698322233195456	0.0007094432325792527	0.0007128078196846633	0.0007701645040196364	0.0007716710995287599	0.0008052809927391215	0.0008055995365800632	0.0008429077907563129	0.0008418647107670054	0.0009224397751102034	0.0009182300102274476	0.09033279984573335	0.08713213954445882	-0.0001208251682785974	-0.00029763401543561607	-0.00012083283267473599	-0.0002976528964108993
1.0762785006438331	0.0007088439882973858	0.0007122031312515235	0.00076945516618994	0.000770959469496482	0.0008045047613794232	0.0008048232555760165	0.0008420573570976366	0.0008410169772813962	0.0009214242386080361	0.0009172241828736078	0.09024457578499741	0.08704707188757066	-0.00012001069171499457	-0.0002974089810845737	-0.00012001842880219465	-0.0002974281559612879
1.0827636200317978	0.0007082450318792031	0.000711598738470273	0.0007687462971582424	0.0007702483114630075	0.0008037291184125642	0.0008040475621993692	0.000841207652246946	0.000840169966417715	0.0009204097697457877	0.0009162194011675408	0.09015643881588006	0.0869620881175808	-0.0001192012444974147	-0.00029718296755340545	-0.00011920905271545212	-0.0002972024352980718
1.089287815526412	0.0007076463655598155	0.0007109946435904924	0.000768037899379599	0.0007695376278893339	0.0008029540663871121	0.0008032724590013891	0.0008403586788219146	0.0008393236807948553	0.0009193963711683055	0.0009152156677614305	0.09006838930117467	0.08687718858465271	-0.00011839679981022477	-0.0002969559795068799	-0.00011840467761647933	-0.0002969757390836325
1.0958513225808764	0.0007070479915667372	0.0007103908488540352	0.0007673299752986719	0.0007688274212260132	0.0008021796078395013	0.0008024979485212158	0.0008395104394261405	0.0008384781230177107	0.0009183840455020504	0.0009142129852893268	0.0899804276025804	0.08679237363789495	-0.00011759733092995411	-0.00029672802157876266	-0.00011760527679992999	-0.0002967480719510418
1.1024543780671139	0.0007064499121199335	0.0007097873564950775	0.0007666225273498016	0.0007681176939132207	0.0008014057452941211	0.0008017240332859423	0.0008386629366492472	0.0008376332956772733	0.0009173727953552427	0.0009132113563672879	0.0898925540807126	0.086707643625371	-0.00011680281122604386	-0.00029649909837292654	-0.00011681082365300882	-0.000296519438502979
1.1090972202843215	0.0007058521294318583	0.0007091841687401577	0.0007659155579570634	0.0007674084483808159	0.0008006324812633826	0.0008009507158106909	0.0008378161730669688	0.0008367892013507234	0.0009163626233179844	0.0009122107835935064	0.08980476909511287	0.08662299889411179	-0.00011601321416101346	-0.00029626921446263	-0.00011602129165552699	-0.0002962898433107042
1.115780088967567	0.0007052546457075099	0.0007085812878082291	0.0007652090695343419	0.0007666996870484144	0.000799859818247812	0.0008001779985987019	0.0008369701512412593	0.0008359458426015315	0.0009153535319624124	0.0009112112695484522	0.08971707300426543	0.08653843979012572	-0.00011522851329071049	-0.00029603837439065583	-0.00011523665438051972	-0.00029605929091527927
1.1225032252964444	0.0007046574631444648	0.0007079787159106997	0.0007645030644853899	0.0007659914123254473	0.0007990877587361164	0.0007994058841414028	0.0008361248737203788	0.0008351032219795484	0.0009143455238428212	0.0009102128167949984	0.08962946616560617	0.08645396665841437	-0.00011444868226481025	-0.0002958065826695333	-0.00011445688549507893	-0.00029582778582840086
1.1292668719037753	0.0007040605839329316	0.0007073764552514838	0.0007637975452038995	0.0007652836266112344	0.0007983163052052757	0.0007986343749184915	0.0008352803430389949	0.000834261342021105	0.0009133386014958115	0.0009092154278785629	0.08954194893553453	0.08636957984297937	-0.00011367369482677414	-0.00029557384378067764	-0.00011368195875962467	-0.0002955953325298466
1.1360712728843656	0.0007034640102557924	0.0007067745080270444	0.0007630925140735637	0.0007645763322950448	0.0007975454601206127	0.0007978634733980202	0.0008344365617182769	0.0008334202052491036	0.0009123327674404174	0.0009082191053272363	0.08945452166942783	0.08628527968683627	-0.0001129035248143978	-0.00029534016217522274	-0.00011291184802861287	-0.0002953619354689463
1.1429166738038161	0.0007028677442886491	0.0007061728764264422	0.000762387973468147	0.0007638695317561666	0.0007967752259358819	0.000797093182036471	0.0008335935322659933	0.0008325798141731172	0.0009113280241782498	0.0009072238516519204	0.0893671847216499	0.08620106653202662	-0.00011213814615974177	-0.0002951055422727722	-0.00011214652725131252	-0.0002951275990651647
1.1498033217073829	0.0007022717881998731	0.0007055715626313827	0.0007616839257515498	0.000763163227363975	0.0007960056050933443	0.0007963235032788347	0.0008327512571766107	0.0008317401712894863	0.0009103243741936329	0.0009062296693464633	0.08927993844556796	0.08611694071962978	-0.00011137753289003349	-0.0002948699884632311	-0.00011138597047131299	-0.00029489232770643636
1.1567314651288954	0.0007016761441506443	0.000704970568816261	0.0007609803732778737	0.0007624574214779953	0.000795236600023848	0.000795554439558697	0.0008319097389313863	0.0008309012790814092	0.0009093218199537355	0.0009052365608877876	0.08919278319356208	0.08603290258977184	-0.00011062165912684163	-0.00029463350510389175	-0.0001106301518266975	-0.00029465612574902655
1.1637013540997225	0.0007010808142950074	0.0007043698971482146	0.0007602773183914939	0.0007617521164479767	0.0007944682131469178	0.0007947859932983182	0.0008310689799984702	0.0008300631400190506	0.0009083203639087186	0.0009042445287360359	0.0891057193170359	0.08594895248164473	-0.00010987049908781077	-0.00029439609652331944	-0.00010987904555139621	-0.0002944189975203626
1.1707132401577995	0.0007004858007799074	0.0007037695497871612	0.0007595747634271172	0.0007610473146139506	0.0007937004468708158	0.0007940181669087039	0.0008302289828329946	0.0008292257565596194	0.0009073200084918578	0.0009032535753346893	0.08901874716643224	0.085865090733507	-0.00010912402708552343	-0.0002941577670176887	-0.00010913262597401358	-0.0002941809473148982
1.177767376356704	0.0006998911057452477	0.0007031695288858594	0.0007588727107098594	0.000760343018306309	0.0007929333035926485	0.0007932509627897052	0.0008293897498771832	0.0008283891311474852	0.0009063207561196959	0.0009022637031107195	0.08893186709124566	0.08578131768270623	-0.00010838221752808297	-0.0002939185208517825	-0.000108390867518883	-0.00029394197939688893
1.1848640172747877	0.000699296731323927	0.0007025698365899436	0.0007581711625553049	0.0007596392298458614	0.0007921667856984254	0.0007924843833300777	0.0008285512835604344	0.0008275532662142592	0.0009053226091921656	0.0009012749144747064	0.0888450794400296	0.08569763366568557	-0.00010764504492014049	-0.0002936783622610184	-0.0001076537447064832	-0.00029370209800053115
1.1920034190243662	0.0006987026796418936	0.0007019704750379805	0.000757470121269577	0.00075893595154391	0.0007914008955631524	0.0007917184309075781	0.000827713586299428	0.0008267181641788981	0.0009043255700927362	0.0009002872118209838	0.08875838456041485	0.08561403901799608	-0.00010691248386169444	-0.00029343729544747954	-0.0001069212321526472	-0.00029346130732710307
1.1991858392609598	0.0006981089528181901	0.0007013714463615159	0.0007567695891494086	0.0007582331857023174	0.0007906356355509125	0.0007909531078890401	0.0008268766604982225	0.0008258838274478015	0.0009033296411885454	0.0008993005975277703	0.08867178279911887	0.08553053407430888	-0.0001061845090494784	-0.0002931953245835506	-0.00010619330456972109	-0.0002932196115478791
1.2064115371925936	0.0006975155529650006	0.000700772752685121	0.000756069568482204	0.0007575309346135713	0.0007898710080149399	0.0007901884166304542	0.0008260405085483475	0.0008250502584149054	0.0009023348248305378	0.0008983150739573006	0.08858527450196034	0.0854471191684283	-0.00010546109527658637	-0.0002929524538100303	-0.00010546993676597421	-0.0002929770148019928
1.2136807735891502	0.0006969224821877005	0.000700174396126443	0.000755370061546113	0.000756829200560856	0.0007891070152977115	0.0007894243594770569	0.0008252051328289054	0.0008242174594617838	0.0009013411233536008	0.0008973306434559641	0.08849886001386673	0.08536379463330492	-0.00010474221743258377	-0.0002927086872360207	-0.00010475110364661921	-0.0002927335211982962
1.2209938107917835	0.000696329742584901	0.0006995763787962512	0.000754671070610094	0.0007561279858181164	0.0007883436597310202	0.0007886609387633983	0.0008243705357066674	0.0008233854329577367	0.0009003485390767008	0.0008963473083544338	0.08841253967889415	0.08528056080104382	-0.00010402785050388219	-0.0002924640289392877	-0.00010403678021331936	-0.0002924891348139169
1.2283509127223842	0.0006957373362485027	0.0006989787027984925	0.0007539725979339878	0.0007554272926501369	0.0007875809436360647	0.0007878981568134406	0.0008235367195361737	0.0008225541812599001	0.0008993570743030224	0.0008953650709678077	0.08832631384023304	0.0851974180029178	-0.00010331796957400302	-0.00029221848296689945	-0.00010332694156441752	-0.0002922438596943133
1.2357523448931043	0.0006951452652637369	0.0006983813702303312	0.0007532746457685793	0.0007547271233125957	0.000786818869323521	0.0007871360159406253	0.000822703686659827	0.0008217237067133307	0.0008983667313201006	0.0008943839335957338	0.08824018284022643	0.08511436656938416	-0.00010261254982340401	-0.0002919720533339498	-0.00010262156289534557	-0.0002919976998538021
1.2431983744159416	0.0006945535317092215	0.0006977843831822078	0.0007525772163556735	0.0007540274800521495	0.0007860574390936369	0.000786374518447967	0.0008218714394079968	0.0008208940116511147	0.0008973775123999613	0.0008934038985225524	0.08815414702037923	0.08503140683009001	-0.00010191156652981925	-0.00029172474402408555	-0.00010192061949868686	-0.00029175065927547483
1.2506892700123766	0.0006939621376570014	0.0006971877437378791	0.0007518803119281563	0.0007533283651064861	0.0007852966552363017	0.0007856136666281242	0.0008210399800991072	0.000820065098394451	0.0008963894197992518	0.0008924249680174216	0.08806820672136983	0.08494853911388896	-0.00010121499506839798	-0.0002914765589898949	-0.00010122408676437739	-0.0002915027419113647
1.2582253020230734	0.0006933710851726051	0.0006965914539744757	0.0007511839347100708	0.0007526297807044077	0.0007845365200311388	0.0007848534627634898	0.0008202093110397468	0.000819236969252764	0.000895402455759385	0.000891447144334459	0.08798236228306659	0.08486576374885398	-0.0001005228109113368	-0.000291227502151048	-0.00010053194017906053	-0.00029125395168017043
1.2658067424176331	0.0006927803763150914	0.0006959955159625504	0.0007504880869166841	0.0007519317290658954	0.0007837770357475847	0.0007840939091262744	0.0008193794345247622	0.0008184096265237907	0.0008944166225066716	0.0008904704297128716	0.08789661404453865	0.08478308106228306	-9.98349896290246e-05	-0.00029097757739723895	-9.984415532742624e-05	-0.0002910042924706424
1.2734338648044117	0.0006921900131370931	0.0006953999317661221	0.0007497927707545513	0.0007512342124021741	0.0007830182046449662	0.0007833350079785795	0.000818550352837349	0.0008175830724936792	0.0008934319222524508	0.0008894948263770864	0.08781096234406648	0.08470049138071897	-9.91515068893209e-05	-0.00029072678858610423	-9.91607078915796e-05	-0.0002907537681396122
1.2811069444403917	0.0006915999976848747	0.000694804703442735	0.0007490979884215933	0.0007505372329157894	0.0007822600289725912	0.0007825767615724909	0.0008177220682491627	0.0008167573094370938	0.0008924483571932377	0.0008885203365368915	0.08772540751915871	0.08461799502996142	-9.847233845767384e-05	-0.00029047513954297277	-9.848157365124205e-05	-0.00029050238251224214
1.2888262582411194	0.0006910103319983766	0.0006942098330435016	0.0007484037421071597	0.0007498407928006721	0.0007815025109698257	0.0007818191721501508	0.0008168945830204076	0.0008159323396173022	0.0008914659295108483	0.0008875469623875623	0.08763994990656199	0.08453559233507384	-9.779746019770302e-05	-0.0002902226340623648	-9.780672848390404e-05	-0.0002902501393818868
1.296592084790695	0.000690421018111264	0.0006936153226131561	0.0007477100339920993	0.000749144894242211	0.0007807456528661778	0.000781062241943851	0.0008160678993999373	0.0008151081652862771	0.0008904846413725407	0.0008865747061099971	0.0875545898422757	0.08445328362039566	-9.712684807089422e-05	-0.00028996927590674293	-9.713614836497075e-05	-0.0002899970425104814
1.3044047043518285	0.0006898320580509802	0.0006930211741901054	0.0007470168662488324	0.0007484495394173211	0.0007799894568813814	0.0007803059731761037	0.0008152420196253551	0.0008142847886847979	0.0008895044949311507	0.000885603569870853	0.0874693276615638	0.08437106920956339	-9.646047813628017e-05	-0.0002897150688055128	-9.646980936746374e-05	-0.0002897430956276259
1.312264398875954	0.0006892434538387967	0.0006924273898064808	0.000746324241041422	0.000747754730494517	0.0007792339252254842	0.0007795503680597403	0.0008144169459231128	0.0008134622120425457	0.0008885254923252272	0.0008846335558226771	0.08738416369896511	0.08428894942551454	-9.579832655175202e-05	-0.00028946001645840935	-9.580768766259684e-05	-0.00028948830243161194
1.320171452013404	0.0006886552074898566	0.0006918339714881839	0.0007456321605256346	0.0007470604696339769	0.0007784790600989153	0.0007787954287979751	0.0008135926805086034	0.0008126404375781965	0.0008875476356791641	0.0008836646661040366	0.087299098288313	0.08420692459050313	-9.514036957308097e-05	-0.00028920412253258254	-9.514975951983862e-05	-0.0002892326665896727
1.3281261491236485	0.0006880673210132334	0.000691240921254943	0.0007449406268490202	0.000746366758987618	0.000777724863692587	0.0007780411575845039	0.0008127692255862664	0.0008118194674995251	0.0008865709271033401	0.0008826969028396571	0.0872141317627425	0.0841249950261123	-9.448658355400152e-05	-0.000288947390662736	-9.44960013060242e-05	-0.0002889761917351519
1.3361287772855897	0.0006874797964119755	0.0006906482411203636	0.0007442496421509777	0.0007456736006991685	0.0007769713381879631	0.0007772875566035823	0.0008119465833496816	0.000810999304003502	0.0008855953686942531	0.0008817302681405526	0.08712926445470355	0.0840431610532647	-9.383694494678047e-05	-0.00028868982445243163	-9.384638948685409e-05	-0.0002887188814717223
1.3441796253079266	0.0006868926356831593	0.0006900559330919752	0.0007435592085628252	0.0007449809969042295	0.000776218485757152	0.0007765346280301025	0.0008111247559816701	0.0008101799492763876	0.0008846209625346525	0.0008807647641041573	0.08704449669597736	0.08396142299224113	-9.319143030168953e-05	-0.0002884314274723687	-9.32009006258186e-05	-0.00028846073937000005
1.352278983739575	0.0006863058408179386	0.0006894639991712892	0.0007428693282078717	0.0007442889497303576	0.0007754663085629856	0.0007757823740296885	0.0008103037456543926	0.0008093614054938336	0.0008836477106936775	0.0008798003928144623	0.08695982881768693	0.08387978116268176	-9.255001626762988e-05	-0.00028817220326257664	-9.25595113845934e-05	-0.0002882017689687655
1.3604271448801535	0.0006857194138015951	0.0006888724413538443	0.0007421800032014851	0.0007435974612971233	0.000774714808759101	0.0007750307967587669	0.000809483554529445	0.0008085436748209789	0.0008826756152269891	0.0008788371563421413	0.08687526115031062	0.08379823588361301	-9.191267959178517e-05	-0.00028791215533080505	-9.19221985233587e-05	-0.000287941973775796
1.3686244027905345	0.0006851333566135903	0.0006882812616292624	0.0007414912356511646	0.000742906533716192	0.0007739639884900266	0.0007742798983646588	0.0008086641847579622	0.0008077267594125484	0.0008817046781769069	0.0008778750567446896	0.08679079402369791	0.08371678747344714	-9.127939711927463e-05	-0.00028765128715152466	-9.128893890006373e-05	-0.00028768135726542354
1.3768710533034536	0.000684547671227618	0.0006876904619813011	0.0007408030276566149	0.0007422161690913905	0.0007732138498912695	0.0007735296809856612	0.0008078456384807124	0.0008069106614129526	0.0008807349015725453	0.0008769140960665557	0.0867064277670726	0.08363543625000389	-9.065014579410363e-05	-0.0002873896021689526	-9.065970947121083e-05	-0.0002874199228810881
1.3851673940341884	0.0006839623596116491	0.0006871000443879	0.0007401153813098044	0.000741526369518776	0.0007724643950893865	0.0007727801467511277	0.000807027917828195	0.0008060953829563792	0.0008797662874299409	0.0008759542763392667	0.08662216270906281	0.08355418253051675	-9.002490265847679e-05	-0.00028712710379460993	-9.003448729155705e-05	-0.00028715767403414416
1.3935137243912972	0.0006833774237279909	0.0006865100108212385	0.0007394282986950514	0.0007408371370867103	0.0007717156262020834	0.000772031297781555	0.0008062110249207437	0.0008052809261668998	0.0008787988377521959	0.0008749955995815693	0.08653799917769756	0.08347302663165317	-8.940364485277713e-05	-0.0002868637954076547	-8.941324951405871e-05	-0.00028689461410391637
1.4019103455874267	0.0006827928655333329	0.0006859203632477856	0.000738741781889085	0.0007401484738759312	0.0007709675453382845	0.0007712831361886631	0.0008053949618686216	0.000804467293158561	0.0008778325545296057	0.000874038067799556	0.08645393750043087	0.08339196886951884	-8.878634961590609e-05	-0.0002865996803555204	-8.87959733896701e-05	-0.00028663074643689446
1.410357560650181	0.0006822086869788005	0.0006853311036283533	0.0007380558329611195	0.0007394603819596224	0.000770220154598229	0.0007705356640754872	0.0008045797307721205	0.0008036544860354864	0.000876867439739796	0.0008730816829867992	0.0863699780041486	0.0833110095596757	-8.817299428507536e-05	-0.000286334761953555	-8.818263626775985e-05	-0.0002863660743481766
1.4188556744330574	0.0006816248900100065	0.0006847422339181477	0.0007373704539729238	0.0007387728634034845	0.0007694734560735416	0.000769788883536449	0.0008037653337216595	0.0008028425068919699	0.0008759034953478561	0.0008721264471244818	0.08628612101518685	0.0832301490171516	-8.756355629578605e-05	-0.00028606904348496554	-8.757321559611786e-05	-0.0002861006011216083
1.4274049936264492	0.000681041476567101	0.0006841537560668215	0.0007366856469788936	0.0007380859202658062	0.0007687274518473296	0.0007690427966574486	0.0008029517727978826	0.0008020313578125804	0.0008749407233064727	0.0008711723621815299	0.08620236685933991	0.0831493875564601	-8.695801318175933e-05	-0.00028580252820079033	-8.696768892021978e-05	-0.0002858343300072841
1.4360058267687137	0.0006804584485848263	0.0006835656720185281	0.0007360014140261228	0.0007373995545975383	0.0007679821439942542	0.0007682974055159488	0.0008021390500717603	0.0008012210408722537	0.0008739791255560626	0.0008702194301147424	0.08611871586187866	0.08306872549160335	-8.635634257497804e-05	-0.00028553521931973247	-8.636603388380293e-05	-0.0002855672642236573
1.4446584842573071	0.0006798758079925686	0.0006829779837119762	0.0007353177571544765	0.0007367137684423654	0.0007672375345806273	0.0007675527121810559	0.0008013271676046872	0.0008004115581363953	0.0008730187040249099	0.0008692676528689266	0.08603516834755943	0.08298816313609017	-8.575852220570751e-05	-0.0002852671200289092	-8.576822822902591e-05	-0.000285299406958317
1.453363278359986	0.0006792935567144034	0.0006823906930804739	0.0007346346783966535	0.0007360285638367697	0.0007664936256644801	0.0007668087187135999	0.0008005161274485733	0.0007996029116609693	0.0008720594606292899	0.0008683170323770196	0.08595172464064085	0.08290770080294874	-8.516452990243312e-05	-0.00028499823348338005	-8.517424979578164e-05	-0.00028503076136557337
1.4621205232260774	0.000678711696669158	0.0006818038020519943	0.0007339521797782706	0.0007353439428101148	0.0007657504192956614	0.0007660654271662281	0.0007997059316459554	0.00079879510349261	0.0008711013972736155	0.000867367570560232	0.08586838506489526	0.08282733880474027	-8.457434359133986e-05	-0.0002847285628045926	-8.458407652196104e-05	-0.00028476133056759556
1.470930534897817	0.0006781302297704572	0.0006812173125492186	0.0007332702633179249	0.0007346599073847082	0.0007650079175159143	0.0007653228395834789	0.0007988965822300855	0.0007979881356687085	0.0008701445158505606	0.0008664192693281698	0.08578514994362187	0.08274707745357004	-8.398794129710341e-05	-0.0002844581110835187	-8.399768644332117e-05	-0.00028449111765421753
1.4797936313217521	0.0006775491579267779	0.0006806312264895961	0.0007325889310272692	0.0007339764595758795	0.0007642661223589593	0.0007645809580018768	0.0007980880812250361	0.0007971820102175185	0.0008691888182411976	0.0008654721305789704	0.08570201959966418	0.08266691706110184	-8.340530114213374e-05	-0.00028418688137815673	-8.3415057693631e-05	-0.0002842201256837984
1.48871013236022	0.0006769684830414992	0.0006800455457853912	0.0007319081849110808	0.0007332936013920464	0.0007635250358505832	0.000763839784450002	0.0007972804306457917	0.0007963767291582447	0.0008682343063151258	0.0008645261561994268	0.08561899435541742	0.08258685793856753	-8.282640134673475e-05	-0.00028391487671400317	-8.283616850450481e-05	-0.00028394835768247306
1.4976803598028874	0.000676388207012958	0.0006794602723437427	0.0007312280269673369	0.000732611334834791	0.0007627846600087189	0.0007630993209485888	0.0007964736324983523	0.0007955722945011517	0.0008672809819306091	0.0008635813480651246	0.08553607453284345	0.08250690039678664	-8.22512202292014e-05	-0.00028364210008513524	-8.226099720510388e-05	-0.0002836758166435416
1.5067046373783677	0.0006758083317345	0.000678875408066713	0.0007305484591872808	0.000731929661898929	0.0007620449968435307	0.0007623595695105982	0.0007956676887798305	0.0007947687082476527	0.0008663288469347041	0.0008626377080405684	0.08545326045349068	0.08242704474617367	-8.167973620525071e-05	-0.00028336855445221243	-8.168952222220582e-05	-0.00028340250552827406
1.5157832907659001	0.0006752288590945346	0.000678290954851346	0.0007298694835555034	0.0007312485845725863	0.0007613060483575025	0.0007616205321413124	0.0007948626014785526	0.0007939659723904145	0.0008653779031633971	0.0008616952379793153	0.08537055243849714	0.08234729129675236	-8.11119277887018e-05	-0.00028309424274519657	-8.11217220802532e-05	-0.00028312842726593845
1.5249166476071065	0.000674649790976583	0.0006777069145897155	0.0007291911020500003	0.0007305681048372663	0.0007605678165455102	0.000760882210838408	0.0007940583725741492	0.0007931640889134492	0.0008644281524417293	0.0008607539397240983	0.08528795080861462	0.08226764035816928	-8.054777359071952e-05	-0.00028281916786102035	-8.055757540121472e-05	-0.00028285358475377276
1.5341050375178134	0.0006740711292593375	0.0006771232891689844	0.0007285133166422587	0.000729888224667923	0.0007598303033949219	0.0007601446075920492	0.0007932550040376636	0.0007923630597922156	0.0008634795965839363	0.0008598138151069654	0.08520545588421395	0.08218809223970883	-7.99872523195369e-05	-0.0002825433326628657	-7.999706090412728e-05	-0.0002825779808558748
1.5433487920999491	0.000673492875816711	0.0006765400804714555	0.0007278361292973218	0.000729208946033038	0.0007590935108856728	0.0007594077243849677	0.0007924524978316447	0.0007915628869937186	0.0008625322373935754	0.0008588748659494024	0.0851230679853023	0.08210864725030294	-7.943034278144745e-05	-0.0002822667399842993	-7.944015740549148e-05	-0.00028230161840481216
1.5526482449535108	0.0006729150325178893	0.0006759572903746263	0.0007271595419738597	0.0007285302708946854	0.000758357440990346	0.0007586715631925479	0.0007916508559102442	0.0007907635724766017	0.0008615860766636579	0.0008579370940624637	0.08504078743153723	0.08202930569854737	-7.88770238797365e-05	-0.0002819893926255812	-7.888684381891775e-05	-0.000282024500200706
1.5620037316886017	0.000672337601227387	0.0006753749207512428	0.0007264835566242445	0.0007278522012086114	0.0007576220956742652	0.0007579361259829102	0.0007908500802193184	0.0007899651181912494	0.0008606411161767814	0.0008570005012469037	0.08495861454223995	0.08195006789271128	-7.832727461451472e-05	-0.0002817112933533594	-7.833709915514714e-05	-0.0002817466290115367
1.5714155899375468	0.0006717605838051	0.0006747929734693549	0.000725808175194623	0.0007271747389243006	0.0007568874768955764	0.0007572014147169955	0.0007900501726965258	0.0007891675260798818	0.0008596973577052602	0.0008560650892933045	0.08487654963640777	0.08187093414075446	-7.77810740832316e-05	-0.00028143244490344554	-7.779090252186399e-05	-0.00028146800757342105
1.580884159367074	0.000671183982106358	0.0006742114503923694	0.0007251333996249843	0.000726497885985053	0.0007561535866053285	0.0007564674313486476	0.0007892511352714219	0.0007883707980766557	0.0008587548030112566	0.0008551308599822048	0.08479459303272945	0.08179190475033966	-7.723840148027294e-05	-0.0002811528499791771	-7.724823312325185e-05	-0.000281188638588864
1.5904097816905756	0.0006706077979819789	0.0006736303533791044	0.0007244592318492389	0.000725821644328055	0.0007554204267475616	0.0007557341778247056	0.0007884529698655622	0.0007875749361077565	0.0008578134538469116	0.0008541978150842285	0.08471274504959618	0.08171298002883941	-7.669923609666257e-05	-0.0002808725112511956	-7.670907026022938e-05	-0.00028090852472842376
1.5999928006804371	0.0006700320332783241	0.0006730496842838468	0.0007237856737952847	0.0007251460158844524	0.0007546879992593886	0.0007550016560850783	0.0007876556783925995	0.000786779942091506	0.0008568733119544795	0.0008532659563602184	0.08463100600512206	0.08163416028336276	-7.616355732011082e-05	-0.00028059143135802933	-7.617339333068629e-05	-0.0002806276686317666
1.6096335621804478	0.0006694566898373487	0.000672469444956402	0.0007231127273850828	0.0007244710025794209	0.0007539563060710826	0.0007542698680628312	0.0007868592627583784	0.0007859858179384478	0.0008559343790664512	0.0008523352855613551	0.08454937621714867	0.08155544582075581	-7.563134463476479e-05	-0.00028030961290539946	-7.564118182860208e-05	-0.0002803460729052243
1.6193324141182788	0.0006688817694966586	0.0006718896372421526	0.0007224403945347296	0.0007237966063322438	0.0007532253491061593	0.0007535388156842733	0.0007860637248610377	0.000785192565551454	0.0008549966569056913	0.0008514058044292954	0.08446785600326495	0.08147683694761991	-7.510257762123607e-05	-0.0002800270584673581	-7.511241534401136e-05	-0.00028006374012198854
1.6290897065180392	0.0006683072740895631	0.0006713102629821112	0.0007217686771545276	0.0007231228290563798	0.0007524951302814608	0.0007528085008690432	0.0007852690665911076	0.0007844001868258187	0.0008540601471855656	0.0008504775146962948	0.08438644568082267	0.08139833397032603	-7.457723595639953e-05	-0.00027974377058551103	-7.458707356344796e-05	-0.000279780672824248
1.6389057915129117	0.0006677332054451277	0.0006707313240129752	0.0007210975771490589	0.0007224496726595363	0.0007517656515072407	0.0007520789255301848	0.0007844752898316038	0.0007836086836493554	0.0008531248516100694	0.0008495504180853355	0.08430514556694199	0.08131993719502853	-7.405529941303945e-05	-0.00027945975176862925	-7.406513626935507e-05	-0.0002794968735216341
1.6487810233578566	0.0006671595653882322	0.0006701528221671845	0.0007204270964172595	0.0007217771390437474	0.0007510369146872502	0.0007513500915742413	0.0007836823964581344	0.0007828180579024976	0.0008521907718739638	0.0008486245163102597	0.08422395597853655	0.08124164692767423	-7.353674786000214e-05	-0.0002791750044936758	-7.35465833398008e-05	-0.0002792123446909156
1.6587157584424002	0.0006665863557396192	0.000669574759272971	0.0007197572368524874	0.0007211052301054392	0.0007503089217188184	0.0007506220009013334	0.000782890388338986	0.000782028311458391	0.0008512579096628966	0.0008476998110758889	0.08414287723231692	0.08116346347402079	-7.302156126185594e-05	-0.0002788895312050288	-7.303139474867243e-05	-0.0002789270887768591
1.6687103553034934	0.0006660135783159541	0.0006689971371544207	0.000719088000342601	0.0007204339477355094	0.0007495816744929415	0.0007498946554052471	0.0007820992673352336	0.0007812394461829985	0.0008503262666535395	0.0008467763040781607	0.08406190964481197	0.08108538713965036	-7.250971967860675e-05	-0.0002786033343141481	-7.251955056526704e-05	-0.00027864110819156296
1.6787651746384535	0.0006654412349298766	0.0006684199576315243	0.0007184193887700274	0.0007197632938193978	0.0007488551748943657	0.0007491680569735171	0.0007813090353008314	0.0007804514639351903	0.0008493958445137161	0.0008458539970042521	0.08398105353238057	0.08100741822997638	-7.20012032658715e-05	-0.000278316416200991	-7.20110309542013e-05	-0.0002783544053148457
1.6888805793179813	0.0006648693273900551	0.0006678432225202329	0.0007177514040118372	0.0007190932702371589	0.0007481294248016689	0.0007484422074875113	0.0007805196940827118	0.0007796643665668459	0.0008484666449025266	0.0008449328915327042	0.08390030921122323	0.08092955705026524	-7.149599227466302e-05	-0.0002780287792132352	-7.150581617564739e-05	-0.00027806698249546735
1.6990569343992543	0.0006642978575012394	0.0006672669336325126	0.0007170840479398137	0.000718423878863532	0.0007474044260873471	0.0007477171088225086	0.0007797312455208828	0.0007788781559229456	0.000847538669470481	0.0008440129893335515	0.08381967699740075	0.08085180390564534	-7.099406705087657e-05	-0.00027774042566572343	-7.100388658427131e-05	-0.0002777788420481042
1.7092946071391046	0.0006637268270643214	0.0006666910927764048	0.000716417322420532	0.0007177551215680219	0.0007466801806178991	0.0007469927628477992	0.0007789436914485292	0.0007780928338416767	0.0008466119198596292	0.0008430942920684525	0.08373915720684438	0.08077415910112198	-7.049540803514415e-05	-0.00027745135784013053	-7.050522262944808e-05	-0.00027748998625454213
1.7195939670072704	0.0006631562378763854	0.0006661157017560775	0.0007157512293154282	0.0007170870002149683	0.0007459566902539153	0.0007462691714267556	0.0007781570336921101	0.000777308402154527	0.0008456863977036879	0.0008421768013908145	0.08365875015537381	0.0806966229415914	-6.999999576320914e-05	-0.00027716157798732266	-7.000980485595554e-05	-0.0002772004173670628
1.7299553856997325	0.0006625860917307598	0.0006655407623718789	0.0007150857704808691	0.0007164195166636134	0.0007452339568501498	0.0007455463364169154	0.0007773712740714483	0.0007765248626863745	0.0008447621046281652	0.0008412605189459134	0.08357845615870596	0.0806191957318528	-6.95078108651423e-05	-0.0002768710883248593	-6.951761390237149e-05	-0.0002769101376033367
1.7403792371521247	0.0006620163904170812	0.0006649662764204001	0.0007144209477682339	0.000715752672768186	0.0007445119822556214	0.00074482425967008	0.0007765864143998418	0.0007757422172555979	0.0008438390422504997	0.0008403454463710335	0.08349827553247352	0.08054187777662375	-6.901883406532083e-05	-0.0002765798910376871	-6.902863050155944e-05	-0.0002766191491484493
1.7508658975532332	0.0006614471357213405	0.0006643922456945244	0.0007137567630239777	0.0007150864703779665	0.0007437907683136834	0.0007441029430323845	0.0007758024564841501	0.0007749604676741646	0.0008429172121801775	0.0008394315852955829	0.08341820859223874	0.0804646693805541	-6.853304618266443e-05	-0.00027628798827999956	-6.854283548092532e-05	-0.00027632745415706594
1.76141574535857	0.0006608783294259399	0.0006638186719834841	0.0007130932180897082	0.0007144209113373612	0.0007430703168621141	0.0007433823883443874	0.0007750194021248951	0.0007741796157477273	0.0008419966160188654	0.0008385189373412224	0.08333825565350636	0.08038757084823706	-6.80504281295527e-05	-0.00027599538217140673	-6.806020976122401e-05	-0.00027603505474940726
1.7720291613040315	0.0006603099733097547	0.0006632455570729229	0.0007124303148022633	0.0007137559974859824	0.0007423506297332067	0.0007426625974411609	0.0007742372531163656	0.0007733996632757307	0.0008410772553605425	0.0008376075041219979	0.08325841703174035	0.08031058248422651	-6.757096091221382e-05	-0.000275702074799572	-6.758073435712136e-05	-0.0002757419530143024
1.7827065284196406	0.000659742069148179	0.0006626729027449417	0.0007117680549937768	0.0007130917306587116	0.0007416317087538461	0.000741943572152364	0.0007734560112467026	0.0007726206120514963	0.0008401591317916203	0.0008366972872444572	0.08317869304237181	0.08023370459304953	-6.709462563089102e-05	-0.00027540806822151653	-6.710439037683341e-05	-0.00027544815100824516
1.7934482320433673	0.0006591746187131856	0.0006621007107781623	0.0007111064404917543	0.0007124281126857817	0.0007409135557455917	0.0007412253143023379	0.0007726756782980063	0.0007718424638623266	0.0008392422468910759	0.0008357882883077804	0.0830990840008239	0.08015693747921625	-6.662140347869078e-05	-0.00027511336445998347	-6.663115902166145e-05	-0.00027515365075495013
1.8042546598350382	0.0006586076237733833	0.0006615289829477816	0.0007104454731191496	0.0007117651453928456	0.0007401961725247743	0.0007405078257101821	0.0007718962560464306	0.0007710652204896037	0.0008383266022305791	0.0008348805089039086	0.08301959022251523	0.08008028144724402	-6.615127574210317e-05	-0.00027481796550593574	-6.61610215862557e-05	-0.0002748584542464627
1.8151262017903238	0.0006580410860940679	0.0006609577210256257	0.0007097851546944331	0.0007111028306010515	0.0007394795609025642	0.0007397911081898432	0.0007711177462622798	0.0007702888837088778	0.0008374121993746164	0.000833973950617661	0.08294021202288242	0.08000373680165693	-6.568422380059946e-05	-0.00027452187331850064	-6.569395945783818e-05	-0.0002745625634417159
1.8260632502548164	0.0006574750074372793	0.0006603869267802082	0.0007091254870316667	0.0007104411701271141	0.0007387637226850694	0.0007390751635501992	0.0007703401507101066	0.000769513455289973	0.0008364990398806208	0.0008330686150268683	0.08286094971739066	0.07992730384701476	-6.52202291261672e-05	-0.0002742250898233045	-6.522995411632065e-05	-0.00027426598026716875
1.8370661999381863	0.00065690938956186	0.0006598166019767877	0.000708466471940579	0.000709780165783394	0.0007380486596734125	0.0007383599935951443	0.0007695634711488108	0.0007687389369970805	0.0008355871252991006	0.0008321645037024946	0.08278180362154895	0.07985098288791456	-6.475927328342124e-05	-0.00027392761691424905	-6.476898713411727e-05	-0.0002739687066174168
1.848135447928429	0.000656344234223507	0.000659246748377422	0.0007078081112266362	0.0007091198193779644	0.0007373343736638193	0.0007376456001236706	0.0007687877093317353	0.0007679653305888555	0.0008346764571737623	0.0008312616182087638	0.08270277405092501	0.07977477422901362	-6.430133792933307e-05	-0.0002736294564528452	-6.431104017590866e-05	-0.00027367074435474814
1.8592713937061955	0.0006557795431748278	0.0006586773677410238	0.0007071504066911165	0.0007084601327146889	0.0007366208664476989	0.0007369319849299548	0.0007680128670067624	0.0007671926378185119	0.000833767037041638	0.0008303599601032799	0.082623861321158	0.07969867817503601	-6.384640481277293e-05	-0.0002733306102677968	-6.385609499809375e-05	-0.0002733720953081442
1.8704744391592067	0.0006552153181654004	0.0006581084618234226	0.0007064933601311831	0.0007078011075932954	0.0007359081398117346	0.0007362191498034456	0.0007672389459164155	0.0007664208604339254	0.0008328588664332173	0.0008294595309371605	0.08254506574797872	0.07962269503079374	-6.339445577448893e-05	-0.00027303108015550026	-6.340413344903262e-05	-0.0002730727612749728
1.8817449885967616	0.0006546515609418232	0.0006575400323774153	0.0007058369733399591	0.0007071427458094482	0.0007351961955379626	0.0007355070965289409	0.0007664659477979509	0.0007656500001777231	0.0008319519468725664	0.000828560332255153	0.08246638764721567	0.07954682510119428	-6.294547274705853e-05	-0.00027273086788090484	-6.295513746867182e-05	-0.00027277274402062734
1.8930834487643238	0.0006540882732477741	0.0006569720811528243	0.000705181248106596	0.0007064850491548197	0.0007344850354038563	0.0007347958268866778	0.0007656938743834573	0.0007648800587873846	0.000831046279877457	0.000827662365595762	0.08238782733481895	0.0794710686912634	-6.24994377541252e-05	-0.00027242997517520906	-6.25090890879823e-05	-0.0002724720452766949
1.9044902288582053	0.0006535254568240678	0.0006564046098965585	0.0007045261862163562	0.0007058280194171714	0.0007337746611824185	0.0007340853426524189	0.0007649227273999552	0.0007641110379953373	0.0008301418669594965	0.0008267656324913772	0.08230938512686563	0.07939542610614728	-6.2056332910565e-05	-0.0002721284037376648	-6.206597042923007e-05	-0.00027217066674364854
1.9159657405403292	0.0006529631134087077	0.0006558376203526636	0.0007038717894506753	0.0007051716583804189	0.0007330650746422563	0.0007333756455975279	0.0007641525085694886	0.0007633429395290515	0.0008292387096242458	0.0008258701344683906	0.08223106133958295	0.07931989765113734	-6.161614042222291e-05	-0.0002718261552353829	-6.162576370546957e-05	-0.00027186861008923757
1.9275103979530908	0.0006524012447369483	0.0006552711142623866	0.0007032180595872477	0.0007045159678247128	0.0007323562775476735	0.0007326667374890653	0.0007633832196092308	0.0007625757651111432	0.0008283368093713548	0.0008249758730473288	0.0821528562893579	0.07924448363168243	-6.117884258542011e-05	-0.00027152323130219536	-6.11884512200997e-05	-0.0002715658769479601
1.9391246177343011	0.0006518398525413448	0.000654705093364225	0.0007025649984000893	0.0007038609495265094	0.0007316482716587516	0.000731958620089866	0.0007626148622315712	0.0007618095164594607	0.0008274361676946794	0.0008240828497429696	0.08207477029275315	0.07916918435339507	-6.0744421787172626e-05	-0.00027121963354087564	-6.075401536711697e-05	-0.0002712624689229781
1.9508088190322228	0.0006512789385518127	0.0006541395593939896	0.0007019126076596164	0.0007032066052586445	0.0007309410587314311	0.0007312512951586253	0.000761847438144219	0.0007610441952871897	0.0008265367860824111	0.0008231910660644689	0.08199680366652438	0.07909400012207699	-6.0312860504427995e-05	-0.00027091536352075174	-6.03224386304807e-05	-0.00027095838758439683
1.9625634235206988	0.0006507185044956857	0.0006535745140848599	0.0007012608891327225	0.0007025529367904087	0.0007302346405176052	0.0007305447644499852	0.0007610809490503004	0.0007602798033029478	0.0008256386660172051	0.0008223005235154868	0.08191895672762964	0.07901893124372843	-5.988414130401673e-05	-0.0002706104227784001	-5.989370358397417e-05	-0.00027065363446998614
1.9743888554143678	0.0006501585520977699	0.0006530099591674415	0.0007006098445828462	0.0007018999458876222	0.0007295290187651961	0.0007298390297146172	0.0007603153966484531	0.0007595163422108777	0.0008247418089762998	0.0008214112235943068	0.08184122979325047	0.07894397802455802	-5.945824684278414e-05	-0.0002703048128196439	-5.946779289118034e-05	-0.00027034821108584683
1.9862855414839768	0.0006495990830803978	0.0006524458963698208	0.000699959475770044	0.0007012476343127036	0.0007288241952182402	0.0007291340926993042	0.0007595507826329209	0.0007587538137107468	0.0008238462164316436	0.0008205231677939608	0.08176362318080398	0.07886914077100882	-5.903515986661195e-05	-0.00026999853511594507	-5.904468930474985e-05	-0.00027004211890438445
1.9982539110717792	0.0006490400991634927	0.0006518823274176285	0.0006993097844510737	0.0007005960038247535	0.0007281201716169811	0.0007284299551470349	0.0007587871086936596	0.0007579922194980434	0.0008229518898500253	0.0008196363576023542	0.08168613720795691	0.0787944197897578	-5.8614863210713214e-05	-0.00026969159110742935	-5.8624375666567474e-05	-0.00026973535936655746
2.010294396107033	0.0006484816020646164	0.0006513192540340893	0.0006986607723794549	0.0006999450561796179	0.000727416949697941	0.0007277266187970732	0.0007580243765164225	0.0007572315612640719	0.0008220588306931899	0.0008187507945023862	0.08160877219264442	0.07871981538774572	-5.819733979918473e-05	-0.00026938398220141546	-5.820683490739137e-05	-0.00026942793388068376
2.0224074311215867	0.0006479235934990324	0.0006507566779400862	0.0006980124413055559	0.0006992947931299696	0.00072671453119402	0.0007270240853850591	0.0007572625877828662	0.0007564718406960503	0.00082116704041797	0.0008178664799720749	0.0815315284530777	0.07864532787218127	-5.778257264467401e-05	-0.00026907570977238726	-5.779205004626323e-05	-0.00026911984382160803
2.0345934532655616	0.0006473660751797602	0.0006501946008542157	0.000697364792976658	0.0006986452164253848	0.0007260129178345683	0.000726322356643083	0.0007565017441706443	0.0007557130594772079	0.0008202765204764102	0.0008169834154846802	0.08145440630776966	0.07857095755055545	-5.737054484846252e-05	-0.0002687667751635203	-5.738000419100789e-05	-0.0002688110905336716
2.0468529023231294	0.0006468090488176311	0.0006496330244928417	0.0006967178291370323	0.0006979963278124041	0.0007253121113454773	0.0007256214342997696	0.0007557418473535016	0.0007549552192868757	0.0008193872723158857	0.0008161016025088233	0.08137740607554156	0.07849670473066643	-5.696123959973015e-05	-0.0002684571796845725	-5.697068053713006e-05	-0.0002685016753273539
2.059186220728381	0.0006462525161213475	0.0006490719505701607	0.0006960715515280169	0.0006973481290346245	0.0007246121134492629	0.0007249213200803718	0.0007549828990013754	0.0007541983218005908	0.0008184992973792343	0.0008152210425086149	0.08130052807554045	0.07842256972061921	-5.655464017560036e-05	-0.00026814692461313294	-5.656406236792186e-05	-0.0002681915994803552
2.0715938535812968	0.0006456964787975393	0.0006485113807982538	0.0006954259618880876	0.0006967006218327602	0.0007239129258651501	0.000724222015706847	0.0007542249007804913	0.0007534423686901886	0.0008176125971048756	0.0008143417369437742	0.08122377262725754	0.07834855282885597	-5.6150729940668276e-05	-0.0002678360111939282	-5.6160133054452416e-05	-0.0002678808642394004
2.084076248663807	0.0006451409385508195	0.0006479513168871457	0.0006947810619529312	0.0006960538079447234	0.0007232145503091599	0.0007235235228979428	0.0007534678543534566	0.0007526873616238975	0.0008167271729269365	0.0008134636872697509	0.08114714005053968	0.07827465436415765	-5.5749492347004215e-05	-0.0002675244406397659	-5.5758876054839285e-05	-0.0002675694708176024
2.0966338564559543	0.000644585897083843	0.000647391760544864	0.0006941368534555225	0.0006954076891056961	0.000722516988494189	0.0007228258433692865	0.0007527117613793599	0.000751933302266438	0.0008158430262753748	0.0008125868949378486	0.08107063066560474	0.07820087463566706	-5.5350910933664454e-05	-0.00026721221413070206	-5.5360274914238033e-05	-0.000267257420395961
2.109267130152151	0.0006440313560973633	0.0006468327134774975	0.0006934933381261972	0.0006947622670482084	0.0007218202421301006	0.0007221289788334633	0.0007519566235138699	0.0007511801922791192	0.0008149601585761043	0.0008117113613953486	0.0809942447930621	0.07812721395289944	-5.4954969326524716e-05	-0.0002668993328146241	-5.496431326449877e-05	-0.0002669447141230019
2.1219765256775314	0.0006434773172902891	0.0006462741773892515	0.000692850517692724	0.0006941175435022061	0.0007211243129238017	0.0007214329310001075	0.0007512024424093257	0.0007504280333199328	0.000814078571251117	0.0008108370880856283	0.08091798275392151	0.0780536726257625	-5.456165123789852e-05	-0.00026658579780644565	-5.4570974823899e-05	-0.0002666313531145825
2.1347625017044103	0.0006429237823597427	0.0006457161539825088	0.0006922083938803827	0.0006934735201951321	0.0007204292025793379	0.0007207377015759818	0.0007504492197148405	0.0007496768270436496	0.0008131982657186067	0.0008099640764482864	0.08084184486961306	0.0779802509645632	-5.417094046622148e-05	-0.00026627161018824563	-5.4180243396817485e-05	-0.0002663173384539197
2.147625519668832	0.0006423707530011192	0.0006451586449578878	0.0006915669684120386	0.0006928301988519995	0.0007197349127979705	0.0007200432922650681	0.0007496969570763955	0.0007489265751019201	0.0008123192433930963	0.0008090923279192654	0.08076583146199817	0.07790694928003015	-5.37828208960929e-05	-0.00026595677101060033	-5.379210287366834e-05	-0.00026600267119245014
2.160566043787228	0.000641818230908139	0.0006446016520142991	0.0006909262430082104	0.0006921875811954636	0.0007190414452782627	0.0007193497047686431	0.0007489456561369337	0.0007481772791433629	0.0008114415056855544	0.0008082218439309689	0.08068994285339194	0.07783376788332264	-5.339727649772072e-05	-0.00026564128129116793	-5.340653723041877e-05	-0.00026568735234883123
2.1735845410731627	0.0006412662177729097	0.0006440451768490044	0.0006902862193871505	0.000691545668945897	0.000718348801716166	0.0007186569407853732	0.000748195318536461	0.0007474289408136675	0.0008105650540035237	0.0008073526259123875	0.08061417936657397	0.07776070708605327	-5.3014291326668184e-05	-0.0002653251420149938	-5.302353052818315e-05	-0.00026537138290841367
2.1866814813541975	0.0006407147152859825	0.000643489221157676	0.0006896468992649198	0.0006909044638214676	0.0007176569838051034	0.0007179650020113935	0.0007474459459121403	0.0007466815617556882	0.000809689889751243	0.0008064846752892186	0.08053854132480254	0.07768776720029524	-5.263384952365613e-05	-0.0002650083541348158	-5.2643066913337505e-05	-0.00026505476382504556
2.199857337288837	0.0006401637251364087	0.0006429337866344537	0.000689008284355457	0.0006902639675382085	0.0007169659932360548	0.0007172738901403936	0.000746697539898389	0.0007459351436095392	0.0008088160143297695	0.0008056179934839879	0.08046302905183715	0.07761494853860361	-5.22559353139454e-05	-0.0002646909185694546	-5.226513061683605e-05	-0.0002647374960191018
2.213112584383593	0.0006396132490118027	0.0006423788749720078	0.0006883703763706621	0.0006896241818101015	0.0007162758316976491	0.0007165836068637055	0.0007459501021269776	0.0007451896880126946	0.000807943429137105	0.0008047525819161751	0.08038764287194429	0.07754225141402335	-5.1880533007673396e-05	-0.00026437283620694974	-5.188970595428055e-05	-0.00026441958037939917
2.2264477010101436	0.0006390632885983908	0.0006418244878615891	0.0006877331770204583	0.0006889851083491382	0.0007155865008762327	0.0007158941538703812	0.0007452036342271197	0.0007444451966000784	0.0008070721355683118	0.0008038884420023249	0.08031238310992309	0.07746967614011517	-5.150762699923997e-05	-0.00026405410790264483	-5.1516777325320146e-05	-0.0002641010177615033
2.2398631684225956	0.0006385138455810782	0.0006412706269930978	0.0006870966880128782	0.0006883467488654101	0.0007148980024559706	0.0007152055328472883	0.0007444581378255788	0.0007437016710041669	0.0008062021350156448	0.0008030255751561813	0.08023725009111822	0.07739722303095813	-5.113720176671069e-05	-0.0002637347344779939	-5.114632921354029e-05	-0.0002637818089885058
2.2533594707748548	0.000637964921643501	0.0006407172940551341	0.0006864609110541324	0.0006877091050671702	0.0007142103381189237	0.0007145177454791844	0.0007437136145467541	0.0007429591128550794	0.0008053334288686647	0.0008021639827887972	0.08016224414142901	0.07732489240117653	-5.076924187209786e-05	-0.0002634147167232259	-5.077834618618868e-05	-0.000263461954851274
2.2669370951380965	0.0006374165184680876	0.0006401644907350629	0.0006858258478486854	0.000687072178660919	0.0007135235095451332	0.0007138307934488098	0.0007429700660127861	0.0007422175237806803	0.000804466018514369	0.0008013036663086636	0.08008736558733681	0.07725268456594797	-5.040373196059378e-05	-0.0002630940553949024	-5.0412812893717296e-05	-0.0002631414561075074
2.2805965315183476	0.0006368686377361167	0.0006396122187190695	0.0006851915000993325	0.0006864359713514728	0.0007128375184127122	0.0007131446784369688	0.0007422274938436485	0.0007414769054066712	0.0008035999053373097	0.0008004446271218278	0.08001261475591105	0.07718059984102262	-5.004065676061584e-05	-0.00026277275121761035	-5.004971406971301e-05	-0.00026282031348276447
2.294338272874165	0.0006363212811277732	0.0006390604796922191	0.0006845578695072704	0.0006858004848420408	0.0007121523663979211	0.0007124594021226157	0.0007414858996572455	0.0007407372593566864	0.000802735090719717	0.0007995868666320124	0.07993799197483266	0.07710863854273459	-4.968000108342835e-05	-0.0002624508048836849	-4.9689034530477766e-05	-0.0002624985276698799
2.308162815134429	0.0006357744503222083	0.000638509275338517	0.0006839249577721757	0.0006851657208343003	0.0007114680551752607	0.0007117749661829394	0.000740745285069508	0.0007399985872523922	0.0008018715760416208	0.0007987303862407384	0.07986349757240385	0.07703680098802297	-4.932174982253193e-05	-0.000262128217051405	-4.9330759174709415e-05	-0.0002621760993289368
2.3220706572162446	0.0006352281469975984	0.0006379586073409666	0.000683292766592278	0.0006845316810284711	0.0007107845864175559	0.0007110913722934499	0.000740005651694492	0.0007392608907135798	0.0008010093626809753	0.0007978751873474456	0.07978913187756935	0.07696508749444267	-4.896588795381615e-05	-0.0002618049883473528	-4.897487298323108e-05	-0.00026185302908718344
2.336062301042938	0.0006346823728312043	0.0006374084773816314	0.0006826612976644376	0.0006838983671233963	0.0007101019617960385	0.0007104086221280634	0.0007392670011444763	0.0007385241713582682	0.0008001484520137807	0.0007970212713496156	0.07971489521993105	0.07689349838018252	-4.8612400535212597e-05	-0.00026148111936608043	-4.862136101881076e-05	-0.0002615293175397271
2.3501382515621807	0.0006341371294994255	0.0006368588871416898	0.0006820305526842159	0.0006832657808166072	0.0007094201829804307	0.0007097267173591846	0.0007385293350300538	0.0007377884308027898	0.0007992888454142024	0.0007961686396428868	0.07964078792976256	0.07682203396408044	-4.826127270600444e-05	-0.00026115661066813955	-4.827020842579702e-05	-0.0002612049652489512
2.3642990167642037	0.0006335924186778643	0.0006363098383014983	0.0006814005333459537	0.0006826339238044071	0.0007087392516390398	0.0007090456596577946	0.000737792654960233	0.0007370536706618958	0.0007984305442546967	0.0007953172936211797	0.07956681033802782	0.07675069456564083	-4.791248968693748e-05	-0.0002608314627821906	-4.792140042960552e-05	-0.00026087997274396035
2.378545107700138	0.0006330482420413804	0.0006357613325406492	0.0006807712413428459	0.0006820027977819452	0.0007080591694388291	0.0007083654506935381	0.0007370569625425333	0.000736319892548847	0.0007975735499061315	0.0007944672346768171	0.079492962776397	0.07667948050504392	-4.756603677976909e-05	-0.0002605056762040592	-4.757492233673985e-05	-0.00026055434052144055
2.392877038500453	0.0006325046012641541	0.0006352133715380325	0.000680142678367018	0.0006813724044432909	0.0007073799380455187	0.000707686092134804	0.0007363222593830833	0.0007355870980755157	0.0007967178637379093	0.0007936184642006434	0.07941924557726196	0.07660839210317233	-4.7221899366841485e-05	-0.0002601792513962087	-4.7230759534330063e-05	-0.00026022806904538176
2.4072953263935135	0.0006319614980197409	0.0006346659569718925	0.0006795148461095986	0.0006807427454815098	0.000706701559123659	0.0007070075856488163	0.0007355885470867142	0.0007348552888524763	0.0007958634871180877	0.000792770983582146	0.07934565907375303	0.07653742968161764	-4.688006291113378e-05	-0.00025985218878951666	-4.688889748990718e-05	-0.00025990115874716113
2.4218004917242455	0.0006314189339811316	0.0006341190905198893	0.0006788877462607959	0.0006801138225887377	0.0007060240343367215	0.0007063299329017125	0.0007348558272570575	0.0007341244664891026	0.0007950104214135005	0.0007919247942095733	0.07927220359975594	0.07646659356270076	-4.6540512955516034e-05	-0.0002595244887809989	-4.6549321751090944e-05	-0.0002595736100257373
2.436393057972914	0.0006308769108208141	0.0006335727738591587	0.0006782613805099733	0.0006794856374562606	0.0007053473653471851	0.000705653135558635	0.0007341241014966457	0.0007333946325936686	0.0007941586679898846	0.0007910798974700597	0.0791988794899314	0.07639588406948773	-4.6203235122808245e-05	-0.0002591961517354191	-4.621201794506938e-05	-0.0002592454232459296
2.4510735517740176	0.0006303354302108286	0.0006330270086663714	0.0006776357505457277	0.0006788581917745872	0.000704671553816618	0.0007049771952838176	0.0007333933714070031	0.0007326657887734389	0.0007933082282119948	0.0007902362947497406	0.07912568707972228	0.07632530152580222	-4.586821511526687e-05	-0.0002588671779846785	-4.58769717786231e-05	-0.00025891659874105466
2.46584250293529	0.000629794493822831	0.0006324817966177952	0.0006770108580559586	0.0006782314872335254	0.0007039966014057677	0.0007043021137406641	0.0007326636385887488	0.0007319379366347697	0.0007924591034437314	0.0007893939874338784	0.07905262670538547	0.0762548462562473	-4.5535438714421755e-05	-0.0002585375678278712	-4.554416903772632e-05	-0.0002585871368114001
2.4807004444568266	0.0006292541033281476	0.0006319371393893506	0.0006763867047279498	0.0006776055255222572	0.0007033225097746408	0.0007036278925918407	0.0007319349046416867	0.0007312110777832038	0.0007916112950482582	0.0007885529769069775	0.07897969870399246	0.07618451858622097	-4.5204891780697976e-05	-0.0002582073215315617	-4.521359558710622e-05	-0.0002582570377240301
2.4956479125503126	0.000628714260397838	0.0006313930386566762	0.0006757632922484416	0.0006769803083294183	0.0007026492805825946	0.0007029545334993576	0.000731207171164909	0.0007304852138235648	0.000790764804388127	0.0007877132645529078	0.07890690341345916	0.07611431884192459	-4.4876560252885e-05	-0.0002578764393279809	-4.48852373699897e-05	-0.00025792630171320163
2.510685446658382	0.000628174966702756	0.0006308494960951871	0.0006751406223037105	0.0006763558373431717	0.0007019769154884236	0.0007022820381246593	0.0007304804397568909	0.0007297603463600594	0.0007899196328253989	0.0007868748517550259	0.07883424117255466	0.07604424735039017	-4.455043014831017e-05	-0.0002575449214179404	-4.455908040791601e-05	-0.00025759492898022596
2.5258135894740787	0.0006276362239136031	0.0006303065133801324	0.0006745186965796386	0.0006757321142512818	0.0007013054161504373	0.000701610408128705	0.000729754712015584	0.000729036476996366	0.0007890757817217627	0.0007860377398962898	0.07876171232092216	0.07597430443948876	-4.422648756226277e-05	-0.00025721276796927817	-4.4235110800316946e-05	-0.0002572629196938292
2.54103288696045	0.0006270980337009952	0.000629764092186661	0.0006738975167617966	0.0006751091407411961	0.0007006347842265546	0.0007009396451720588	0.00072902998953852	0.0007283136073357396	0.000788233252438662	0.0007852019303593873	0.07868931719909585	0.07590449043795135	-4.39047186676228e-05	-0.0002568799791163312	-4.391331472432952e-05	-0.00025693027399001367
2.556343888370238	0.0006265603977355167	0.0006292222341898762	0.0006732770845355139	0.0006744869185001145	0.0006999650213743837	0.0007002697509149706	0.0007283062739229008	0.0007275917389811012	0.0007873920463374114	0.0007843674245268486	0.07861705614851569	0.07583480567538457	-4.358510971465973e-05	-0.0002565465549606849	-4.3593678434244304e-05	-0.0002565969919708644
2.571747146265715	0.0006260233176877848	0.0006286809410649033	0.0006726574015859588	0.0006738654492150743	0.0006992961292513136	0.0006996007270174717	0.0007275835667657024	0.0007268708735351408	0.0007865521647793236	0.0007835342237811719	0.07854492951154907	0.07576525048228375	-4.326764703065783e-05	-0.0002562124955708678	-4.327618826137011e-05	-0.00025626307370579804
2.5872432165386163	0.0006254867952285055	0.0006281402144869424	0.0006720384695982133	0.0006732447345730175	0.0006986281095145952	0.0006989325751394496	0.0007268618696637657	0.0007261510126004082	0.0007857136091258246	0.0007827023295049392	0.07847293763150114	0.07569582519005497	-4.2952317019704506e-05	-0.00025587780098235147	-4.296083061391606e-05	-0.0002559285192322014
2.602832658430207	0.0006249508320285377	0.0006276000561313363	0.0006714202902573475	0.0006726247762608741	0.0006979609638214319	0.0006982652969407408	0.0007261411842138975	0.0007254321577794139	0.0007848763807385817	0.0007818717430809409	0.07840108085263914	0.07562653013102756	-4.263910616215949e-05	-0.00025554247119694007	-4.264759197620746e-05	-0.0002555933285529055
2.6185160345514573	0.0006244154297589524	0.0006270604676736297	0.0006708028652485027	0.0006720055759656395	0.0006972946938290655	0.0006975988940812177	0.0007254215120129706	0.0007247143106747278	0.0007840404809796244	0.0007810424658922951	0.07832935952020469	0.07555736563847208	-4.23280010148179e-05	-0.0002552065061850739	-4.2336458908803776e-05	-0.00025525750163862826
2.6342939109033563	0.000623880590091089	0.000626521450789625	0.0006701861962569571	0.0006713871353744421	0.0006966293011948538	0.0006969333682208697	0.0007247028546580134	0.0007239974728890698	0.0007832059112114592	0.000780214499322564	0.07825777398043657	0.07548833204662203	-4.2018988210133085e-05	-0.00025486990588302616	-4.202741804805801e-05	-0.00025492103842714164
2.6501668568973313	0.0006233463146966198	0.0006259830071554507	0.00066957028496821	0.0006707694561746297	0.0006959647875763709	0.0006962687210198941	0.0007239852137463129	0.0007232816460254108	0.0007823726727971995	0.0007793878447558782	0.0781863245805833	0.07541942969068208	-4.1712054455914777e-05	-0.00025453267019320824	-4.1720456105620585e-05	-0.00025458393882210606
2.666135445375801	0.0006228126052476101	0.0006254451384476181	0.0006689551330680568	0.0006701525400538442	0.0006953011546314836	0.0006956049541387828	0.000723268590875511	0.0007225668316870698	0.0007815407671006833	0.0007785625035770559	0.0781150116689232	0.07535065890684872	-4.140718653532563e-05	-0.00025419479898577957	-4.1415559868415025e-05	-0.00025424620269473563
2.6822002526328483	0.0006222794634165781	0.0006249078463430855	0.0006683407422426681	0.0006695363887000961	0.0006946384040184438	0.0006949420692384052	0.0007225529876437033	0.0007218530314778122	0.0007807101954865964	0.0007777384771717234	0.07804383559477915	0.07528202003233232	-4.110437130637121e-05	-0.00025385629209742633	-4.111271619818002e-05	-0.00025390782988304883
2.6983618584350144	0.0006217468908765542	0.000624371132519316	0.0006677271141786586	0.0006689210038018427	0.0006939765373959705	0.0006942800679800986	0.0007218384056495332	0.0007211402470019418	0.0007798809593205918	0.0007769157669264336	0.07797279670854299	0.07521351340536535	-4.08035957017161e-05	-0.0002535171493320554	-4.0811912031160635e-05	-0.0002535688201915631
2.71462084604223	0.0006212148893011443	0.000623834998654343	0.000667114250563172	0.0006683063870480661	0.0006933155564233387	0.0006936189520257519	0.0007211248464922926	0.0007204284798644046	0.0007790530599694146	0.0007760943742287894	0.07790189536168676	0.07514513936522786	-4.050484672811494e-05	-0.00025317737045940647	-4.051313437775789e-05	-0.00025322917339135054
2.730977802228858	0.0006206834603645894	0.0006232994464268304	0.0006665021530839573	0.0006676925401283523	0.0006926554627604688	0.0006929587230378973	0.0007204123117720211	0.0007197177316708834	0.0007782264988010233	0.0007752743004675633	0.07783113190678288	0.07507689825225838	-4.020811146640546e-05	-0.00025283695521680083	-4.021637032237957e-05	-0.000252888889220787
2.747433317304874	0.0006201526057418248	0.0006227644775161313	0.0006658908234294398	0.000667079464732962	0.0006919962580680066	0.0006922993826797887	0.0007197008030895971	0.0007190080040278912	0.0007774012771847063	0.0007744555470328136	0.07776050669752185	0.07500879040787463	-3.9913377070988076e-05	-0.0002524959033075591	-3.99216070230031e-05	-0.0002525479673846087
2.763987985137163	0.0006196223271085452	0.0006222300936023552	0.0006652802632888048	0.0006664671625529154	0.0006913379440074206	0.0006916409326154992	0.0007189903220468446	0.000718299298542878	0.0007765773964912134	0.0007736381153160126	0.07769002008873285	0.07494081617459358	-3.9620630769600373e-05	-0.0002521542144017508	-3.962883171079734e-05	-0.00025220640755393986
2.780642403170963	0.0006190926261412628	0.0006216962963664261	0.000664670474352072	0.0006658556352800669	0.000690680522241078	0.0006909833745099989	0.0007182808702466245	0.0007175916168243188	0.0007757548580928696	0.0007728220067101603	0.07761967243639765	0.07487297589604058	-3.932985986304649e-05	-0.0002518118881364717	-3.933803168998731e-05	-0.0002518642093667367
2.797397172451417	0.0006185635045173689	0.0006211630874901464	0.0006640614583101719	0.0006652448846071822	0.0006900239944323411	0.0006903267100292494	0.0007175724492929364	0.0007168849604818179	0.0007749336633637003	0.0007720072226099088	0.07754946409767406	0.07480526991697556	-3.904105172474609e-05	-0.00025146892411492816	-3.9049194337389265e-05	-0.00025152137242745454
2.8142528976452668	0.0006180349639151966	0.0006206304686562582	0.0006634532168550278	0.0006646349122280178	0.0006893683622456475	0.0006896709408402854	0.0007168650607910148	0.000716179331126203	0.0007741138136795546	0.0007711937644116817	0.07747939543090665	0.07473769858330434	-3.875419380053313e-05	-0.0002511253219068532	-3.8762307102233745e-05	-0.0002511778963072142
2.831210187062679	0.0006175070060140812	0.0006200984415485051	0.0006628457516796275	0.000664025719837396	0.0006887136273466045	0.0006890160686113057	0.0007161587063474284	0.0007154747303696254	0.0007732953104182235	0.0007703816335137955	0.07740946679565325	0.07467026224210345	-3.846927360831587e-05	-0.0002507810810484512	-3.8477357505627835e-05	-0.0002508337805428307
2.848269652679189	0.000616979632494422	0.0006195670078516961	0.000662239064478105	0.0006634173091312875	0.0006880597914020702	0.0006883620950117628	0.0007154533875701785	0.0007147711598256574	0.0007724781549595667	0.0007695708313165785	0.07733967855269937	0.07460296124163011	-3.818627873778194e-05	-0.00025043620104250874	-3.8194333140579434e-05	-0.00025048902463864486
2.865431910157798	0.0006164528450377448	0.0006190361692517677	0.0006616331569458181	0.0006628096818068849	0.0006874068560802456	0.0006877090217124411	0.0007147491060687976	0.0007140686211093891	0.0007716623486856313	0.0007687613592224944	0.07727003106407614	0.07453579593134606	-3.790519685004448e-05	-0.00025009068135808943	-3.791322167136582e-05	-0.0002501436280644975
2.882697578871184	0.0006159266453267634	0.0006185059274358463	0.0006610280307794248	0.0006622028395626857	0.0006867548230507597	0.0006870568503855597	0.0007140458634544482	0.00071336711583753	0.0007708478929807772	0.0007679532186362635	0.07720052469308206	0.07446876666193217	-3.762601567734378e-05	-0.00024974452143058934	-3.7634010833460796e-05	-0.00024979759025728354
2.900067281924058	0.000615401035045439	0.0006179762840923078	0.0006604236876769603	0.0006615967840985636	0.0006861036939847599	0.0006864055827048413	0.0007133436613400181	0.000712666645628499	0.0007700347892317946	0.0007671464109649771	0.07713115980429808	0.07440187378530662	-3.7348723022762736e-05	-0.00024939772066173704	-3.735668843310794e-05	-0.00024945091062006375
2.9175416461756507	0.0006148760158790474	0.0006174472409108474	0.0006598201293379206	0.0006609915171158554	0.0006854534705549964	0.0006857552203456197	0.0007126425013402256	0.0007119672121025358	0.0007692230388280325	0.0007663409376182285	0.07706193676360841	0.07433511765464752	-3.707330675985221e-05	-0.0002490502784192883	-3.708124234683488e-05	-0.000249103588521149
2.9351213022623317	0.0006143515895142374	0.0006169187995825373	0.0006592173574633358	0.0006603870403174363	0.0006848041544359158	0.0006851057649849138	0.0007119423850717151	0.0007112688168817901	0.0007684126431615182	0.0007655368000082288	0.07699285593822046	0.07426849862440478	-3.6799754832356896e-05	-0.00024870219403716476	-3.680766052155393e-05	-0.00024875562329629286
2.952806884620376	0.0006138277576390929	0.0006163909617998899	0.000658615373755848	0.0006597833554077955	0.000684155747303744	0.0006844572183015237	0.0007112433141531525	0.0007105714615904208	0.0007676036036270785	0.0007647339995499268	0.07692391769668099	0.07420201705032162	-3.6528055254031466e-05	-0.0002483534668162035	-3.653593097379185e-05	-0.00024840701424602707
2.970599031508854	0.0006133045219431986	0.0006158637292569241	0.0006580141799197953	0.0006591804640931195	0.0006835082508365757	0.0006838095819761179	0.0007105452902053331	0.0007098751478546992	0.0007667959216224678	0.0007639325376611348	0.07685512240889955	0.07413567328945415	-3.625819610803341e-05	-0.0002480040960224361	-3.62660417899327e-05	-0.00024805776063910323
2.9884983850326714	0.0006127818841176994	0.0006153371036492249	0.0006574137776612847	0.000658578368081368	0.0006828616667144667	0.0006831628576913117	0.0007098483148512722	0.0007091798773031028	0.0007659895985484831	0.0007631324157626466	0.07678647044616234	0.07406946770018812	-3.5990165546808534e-05	-0.0002476540808878658	-3.599798112529501e-05	-0.00024770786170852377
3.006505591165733	0.0006122598458553646	0.0006148110866740114	0.0006568141686882763	0.0006579770690823581	0.0006822159966195191	0.0006825170471317765	0.000709152389716311	0.0007084856515664206	0.0007651846358090965	0.0007623336352783624	0.07671796218115423	0.07400340064225619	-3.5723951791809955e-05	-0.0002473034206111613	-3.5731737204131725e-05	-0.00024735731665345706
3.0246212997742656	0.0006117384088506494	0.000614285680030195	0.0006562153547106562	0.0006573765688078356	0.0006815712422359703	0.0006818721519843061	0.0007084575164282116	0.0007077924722778451	0.0007643810348115687	0.0007615361976354057	0.07664959798798028	0.07393747247676122	-3.545954313309563e-05	-0.000246952114356519	-3.546729831942555e-05	-0.00024700612463973703
3.0428461646402667	0.00061121757479976	0.0006137608854184475	0.0006556173374403202	0.0006567768689715621	0.0006809274052502829	0.0006812281739379242	0.0007077636966172595	0.0007071003410730786	0.0007635787969665798	0.0007607401042642512	0.07658137824218171	0.07387168356619112	-3.519692792908896e-05	-0.0002466001612544677	-3.5204652832313e-05	-0.0002466542847984754
3.0611808434850984	0.0006106973454007136	0.0006132367045412616	0.000655020118591251	0.0006561779712893888	0.0006802844873512317	0.0006805851146839591	0.0007070709319163607	0.0007064092595904252	0.0007627779236883471	0.0007599453565988401	0.07651330332075575	0.07380603427443762	-3.493609460616942e-05	-0.00024624756040089735	-3.494378917193175e-05	-0.0002463017962265057
3.079625997993227	0.0006101777223534066	0.0006127131391030211	0.000654423699879602	0.0006555798774793433	0.0006796424902299967	0.0006799429759161461	0.0007063792239611494	0.000705719229470901	0.0007619784163947569	0.0007591519560767128	0.07644537360217898	0.07374052496681886	-3.4677031658322116e-05	-0.00024589431085692004	-3.468469583513267e-05	-0.00024594865798718835
3.0981822938360946	0.000609658707359672	0.0006121901908100548	0.0006538280830237682	0.0006549825892617015	0.0006790014155802523	0.0006793017593307024	0.0007056885743900758	0.0007050302523583211	0.0007611802765074766	0.0007583599041391176	0.07637758946642154	0.07367515601009221	-3.441972764711004e-05	-0.00024554041165050777	-3.442736138619881e-05	-0.0002455948691097998
3.116850400696155	0.0006091403021233467	0.0006116678613707104	0.000653233269744475	0.0006543861083590707	0.0006783612650982499	0.0006786614666264273	0.0007049989848445183	0.00070434232989941	0.0007603835054520878	0.0007575692022311435	0.07630995129497231	0.07360992777248394	-3.416417120110163e-05	-0.00024518586177507684	-3.41717744561619e-05	-0.000245240428587451
3.135630992291033	0.0006086225083503333	0.0006111461524954128	0.0006526392617648502	0.0006537904364964732	0.0006777220404829168	0.0006780220995047923	0.0007043104569688748	0.000703655463743895	0.0007595881046582058	0.0007567798518018381	0.07624245947085596	0.07354484062369324	-3.3910351015565415e-05	-0.00024483066018884947	-3.391792374297237e-05	-0.00024488533538008506
3.1545247463978408	0.0006081053277486646	0.0006106250658967324	0.000652046060810511	0.0006531955754014208	0.0006770837434359399	0.0006773836596700238	0.0007036229924106702	0.0007029696555446112	0.0007587940755596054	0.0007559918543043325	0.07617511437865294	0.07347989493492806	-3.3658255852272306e-05	-0.00024447480581613057	-3.366579801108646e-05	-0.0002445295884138665
3.1735323448776414	0.0006075887620285696	0.0006101046032894476	0.0006514536686096405	0.0006526015268040021	0.0006764463756618593	0.0006767461488291967	0.0007029365928206546	0.0007022849069575988	0.000758001419594347	0.0007552052111959646	0.07610791640452112	0.07341509107890958	-3.340787453913821e-05	-0.0002441182975466416	-3.341538609092157e-05	-0.000244173186579294
3.192654473700048	0.0006070728129025325	0.0006095847663906102	0.0006508620868930675	0.0006520082924369547	0.0006758099388681558	0.0006761095686923262	0.0007022512598529025	0.0007016012196422064	0.000757210138204895	0.0007544199239383991	0.07604086593621491	0.07335042942990753	-3.3159195969949956e-05	-0.00024376113423565937	-3.316667687866884e-05	-0.00024381612873203284
3.211891822967991	0.000606557482085361	0.0006090655569196107	0.0006502713173943483	0.0006514158740357547	0.0006751744347653427	0.0006754739209724588	0.0007015669951649165	0.000700918595261189	0.0007564202328382496	0.0007536359939977548	0.0759739633631064	0.07328591036374396	-3.291220910393508e-05	-0.00024340331470329435	-3.2919659336178714e-05	-0.00024345841369449728
3.2312450869426166	0.00060604277129425	0.0006085469765982426	0.0006496813618498481	0.0006508242733386917	0.0006745398650670572	0.0006748392073857543	0.0007008838004177295	0.000700237035480809	0.000755631704946068	0.0007528534228447254	0.07590720907620678	0.07322153425782177	-3.266690296561611e-05	-0.00024304483773537888	-3.2674322490346824e-05	-0.0002431000402531025
3.2507149640683446	0.0006055286822488445	0.0006080290271507691	0.0006490922219988207	0.0006502334920869525	0.0006739062314901478	0.0006742054296515912	0.0007002016772760029	0.0006995565419709429	0.0007548445559847893	0.0007520722119547034	0.07584060346818353	0.07315730149114791	-3.2423266644421994e-05	-0.0002426857020830231	-3.2430655432902356e-05	-0.00024274100715940272
3.2703021569980693	0.0006050152166713048	0.000607511710303986	0.0006485038995834879	0.0006496435320247018	0.000673273535754769	0.0006735725894926441	0.0006995206274081291	0.0006988771164051736	0.0007540587874157598	0.0007512923628079058	0.07577414693338445	0.07309321244434248	-3.218128929431685e-05	-0.00024232590646186547	-3.2188647320428865e-05	-0.00024238131313197853
3.2900073726185273	0.0006045023762863721	0.0006069950277872892	0.0006479163963491237	0.0006490543948991627	0.0006726417795844707	0.000672940688634978	0.0006988406524863364	0.000698198760460897	0.00075327440070536	0.0007505138768894951	0.07570783986785885	0.07302926749966755	-3.194096013362305e-05	-0.00024196544955321087	-3.194828737341365e-05	-0.00024202095685202374
3.3098313220758016	0.0006039901628214327	0.000606478981332741	0.0006473297140441353	0.0006484660824607015	0.0006720109647062883	0.000672309728808149	0.0006981617541867885	0.0006975214758194279	0.0007524913973251293	0.0007497367556897082	0.07564168266937438	0.07296546704104731	-3.170226844459098e-05	-0.00024160433000286474	-3.1709564876424706e-05	-0.00024165993696653731
3.329774720800988	0.0006034785780065837	0.0006059635726751347	0.0006467438544201431	0.000647878596462906	0.0006713810928508382	0.0006716797117452816	0.000697483934189688	0.0006968452641660926	0.0007517097787518923	0.0007489610007039765	0.07557567573744274	0.07290181145408187	-3.146520357316662e-05	-0.00024124254642154952	-3.1472469177735996e-05	-0.00024129825208796252
3.349838288536016	0.000602967623574698	0.0006054488035520607	0.0006461588192320633	0.0006472919386626706	0.0006707521657524045	0.0006710506391831725	0.0006968071941793784	0.0006961701271903392	0.0007509295464678844	0.0007481866134330539	0.0755098194733388	0.0728383011260743	-3.122975492882499e-05	-0.0002408800973860703	-3.123698968894931e-05	-0.00024093590079329874
3.370022749359618	0.000602457301261487	0.0006049346757039706	0.0006455746102381871	0.0006467061108202743	0.00067012418514903	0.0006704225128623712	0.0006961315358444447	0.0006954960665858336	0.0007501507019608754	0.0007474135953831368	0.07544411428012272	0.07277493644604864	-3.099591198383114e-05	-0.00024051698143609523	-3.100311588467505e-05	-0.00024057288162437906
3.390328831713469	0.0006019476128055715	0.0006044211908742509	0.0006449912292002691	0.00064612111469947	0.0006694971527826194	0.0006697953345272832	0.0006954569608778231	0.00069482308405057	0.0007493732467243041	0.0007466419480659985	0.07537856056266119	0.07271171780477098	-3.0763664273354696e-05	-0.0002401531970766535	-3.077083730221655e-05	-0.00024020919308717636
3.4107572684284713	0.0006014385599485429	0.0006039083508092795	0.0006444086778836034	0.0006455369520675587	0.0006688710703990154	0.0006691691059262537	0.0006947834709768948	0.0006941511812869615	0.0007485971822573952	0.0007458716729991029	0.07531315872764581	0.07264864559476591	-3.053300139508816e-05	-0.0002397887427781631	-3.0540143541344517e-05	-0.00023984483365277476
3.431308796751202	0.0006009301444350312	0.0006033961572584999	0.0006438269580571098	0.0006449536246954798	0.0006682459397481042	0.0006685438288116663	0.0006941110678435988	0.0006934803600019587	0.000747822510065294	0.0007451027717057413	0.07524790918362123	0.07258572021034877	-3.030391300876123e-05	-0.00023942361697443237	-3.0311024263957043e-05	-0.0002394798017566202
3.4519841583705158	0.0006004223680127688	0.0006028846119744839	0.0006432460714934134	0.0006443711343578889	0.000667621762583901	0.0006679195049400298	0.0006934397531845266	0.0006928106219071386	0.0007470492316591883	0.0007443352457151496	0.07518281234100016	0.07252294204763333	-3.0076388836033224e-05	-0.00023905781806471404	-3.0083469193715323e-05	-0.0002391140957983262
3.47278409944432	0.0005999152324326607	0.0006023737167130022	0.0006426660199689311	0.0006437894828332446	0.0006669985406646451	0.0006672961360720787	0.0006927695287110344	0.0006921419687188174	0.0007462773485564411	0.0007435690965626409	0.07511786861209102	0.07246031150456102	-2.985041866001431e-05	-0.00023869134441140138	-2.985746811589446e-05	-0.0002387477141425065
3.4937093706264992	0.0005994087394488479	0.0006018634732330879	0.000642086805263952	0.0006432086719038912	0.000666376275752896	0.000666673723972855	0.0006921003961393425	0.000691474402158151	0.0007455068622807146	0.0007428043257897288	0.07505307841111743	0.07239782898092006	-2.962599232519958e-05	-0.00023832419434252627	-2.9633010876970595e-05	-0.0002383806551181089
3.514760727094002	0.0005989028908187712	0.0006013538832971038	0.0006415084291627191	0.0006426287033561365	0.0006657549696156174	0.000666052270411813	0.0006914323571906371	0.000690807923951236	0.0007447377743620966	0.0007420409349442518	0.07498844215423915	0.07233549487836873	-2.9403099736893118e-05	-0.0002379563661492612	-2.941008738418724e-05	-0.00023801291701683325
3.535938928574102	0.0005983976883032469	0.000600844948670816	0.0006409308934535216	0.0006420495789803476	0.0006651346240242858	0.0006654317771629084	0.000690765413591185	0.0006901425358292213	0.0007439700863372382	0.0007412789255805085	0.07492396025957572	0.07227330960045174	-2.918173086105709e-05	-0.00023758785808675187	-2.9188687605511895e-05	-0.00023764449809557386
3.557244739371806	0.0005978931336665231	0.0006003366711234529	0.0006403541999287652	0.0006414713005710227	0.000664515240754969	0.0006648122460046911	0.000690099567072426	0.0006894782395284049	0.0007432037997494699	0.000740518299259375	0.07485963314723101	0.07221127355262862	-2.8961875724091424e-05	-0.00023721866837522754	-2.89688015692232e-05	-0.0002372753965751706
3.578678928397448	0.0005973892286763546	0.0005998290524277809	0.0006397783503850672	0.0006408938699268846	0.0006638968215884308	0.0006641936787204004	0.000689434819371087	0.0006888150367903441	0.0007424389161489411	0.0007397590575484405	0.07479546123931176	0.07214938714228931	-2.8743524412382787e-05	-0.0002368487951981968	-2.8750419363701013e-05	-0.00023690561064113047
3.600242269194432	0.0005968859751040638	0.0005993220943601649	0.0006392033466233342	0.0006403172888509566	0.0006632793683102173	0.0006635760770980541	0.0006887711722292817	0.0006881529293619569	0.0007416754370927404	0.0007390012020221283	0.07473144495995326	0.07208765077878455	-2.852666707202009e-05	-0.00023647823670272516	-2.853353113680887e-05	-0.00023653513844079654
3.6219355399671502	0.0005963833747246162	0.0005988157987006446	0.000638629190448852	0.0006397415591506578	0.0006626628827107608	0.0006629594429305586	0.0006881086273946234	0.000687491918995631	0.0007409133641450351	0.000738244734261833	0.0746675847353415	0.0720260648734357	-2.831129390848397e-05	-0.00023610699099915755	-2.8318127095880094e-05	-0.00023616397808579048
3.643759523609069	0.0005958814293166795	0.0005983101672329966	0.0006380558836713649	0.0006391666826378776	0.0006620473665854675	0.0006623437780157854	0.0006874471866203224	0.0006868320074493239	0.0007401526988771934	0.0007374896558560383	0.07460388099373437	0.07196462983956696	-2.809739518656873e-05	-0.00023573505616283907	-2.810419750760504e-05	-0.00023579212765331703
3.6657150077309777	0.0005953801406626961	0.0005978052017448054	0.0006374834281051608	0.0006385926611290676	0.0006614328217348125	0.0006617290841566738	0.0006867868516652969	0.0006861731964866747	0.0007393934428679154	0.0007367359684004544	0.07454033416549026	0.07190334609252523	-2.7884961229816818e-05	-0.0002353624302319779	-2.7891732697215774e-05	-0.0002354195851818064
3.6878027846894206	0.0005948795105489514	0.0005973009040275333	0.0006369118255691624	0.0006380194964453248	0.000660819249964439	0.0006611153631613311	0.0006861276242942805	0.0006855154878771066	0.0007386355977033691	0.000735983673498144	0.07447694468308323	0.07184221404970041	-2.7673982420298518e-05	-0.0002349891112078395	-2.7680723048572817e-05	-0.0002350463486739951
3.710023651615288	0.0005943795407656395	0.0005967972758765876	0.0006363410778870071	0.000637447190412477	0.000660206653085251	0.0006605026168431179	0.0006854695062779267	0.0006848588833959338	0.0007378791649773153	0.0007352327727596522	0.0744137129811319	0.07178123413054996	-2.746444919837429e-05	-0.0002346150970553018	-2.74711590037887e-05	-0.0002346724160961211
3.732378410442586	0.0005938802331069321	0.0005962943190913898	0.0006357711868871295	0.0006368757448611691	0.0006595950329135109	0.0006598908470207538	0.0006848124993929157	0.000684203384824468	0.0007371241462912409	0.0007344832678031333	0.0743506394964268	0.0717204067566198	-2.7256352062261097e-05	-0.00023424038570171724	-2.7263031062782148e-05	-0.00023429778537656376
3.7548678679373717	0.0005933815893710503	0.0005957920354754476	0.0006352021544028578	0.0006363051616269502	0.000658984391270938	0.0006592800555184088	0.0006841566054220655	0.0006835489939501286	0.0007363705432544927	0.0007337351602544882	0.07428772466794335	0.07165973235157147	-2.7049681568008105e-05	-0.00023386497503902204	-2.7056329783274602e-05	-0.0002339224544083418
3.777492835726878	0.0005928836113603279	0.0005952904268364204	0.00063463398227249	0.0006357354425503583	0.0006583747299847948	0.0006586702441657972	0.0006835018261544339	0.000682895712566545	0.0007356183574844067	0.0007329884517474891	0.07422496893687353	0.07159921134119995	-2.6844428328948525e-05	-0.00023348886292115512	-2.6851045780193483e-05	-0.0002335464210461713
3.8002541303288	0.000592386300881287	0.0005947894949861943	0.0006340666723393853	0.000635166589477009	0.000657766050887998	0.0006580614147982827	0.0006828481633854313	0.0006822435424736679	0.0007348675906064413	0.0007322431439239121	0.07416237274664743	0.07153884415345867	-2.6640583015396027e-05	-0.0002331120471644188	-2.6647169725608003e-05	-0.0002331696831085195
3.823152573180761	0.0005918896597446993	0.0005942892417409455	0.0006335002264520479	0.0006345986042576796	0.000657158355819205	0.0006574535692569628	0.0006821956189169278	0.0006815924854778752	0.0007341182442543106	0.0007314992384336678	0.07409993654296133	0.07147863121848573	-2.6438136354663827e-05	-0.0002327345255496438	-2.644469234834232e-05	-0.0002327922383765224
3.8461889906699622	0.0005913936897656615	0.0005937896689212165	0.0006329346464642152	0.0006340314887483971	0.000656551646622912	0.0006568467093887792	0.0006815441945573596	0.0006809425433920806	0.0007333703200701157	0.000730756736934935	0.074037660773796	0.07141857296862467	-2.6237079130363855e-05	-0.00023235629581858097	-2.6243604433569614e-05	-0.0002324140845931244
3.8693642141629967	0.0005908983927636644	0.0005932907783519839	0.0006323699342349463	0.0006334652448105302	0.0006559459251495599	0.0006562408370466068	0.0006808938921218421	0.0006802937180358443	0.0007326238197044814	0.000730015641094293	0.0739755458894452	0.07135866983844581	-2.6037402182375533e-05	-0.00023197735567626054	-2.604389682270801e-05	-0.00023203521946427164
3.892679080035866	0.0005904037705626599	0.0005927925718627303	0.0006318060916287068	0.0006328998743108719	0.0006553411932556202	0.0006556359540893578	0.0006802447134322754	0.0006796460112354804	0.0007318787448166882	0.0007292759525868511	0.0739135923425383	0.07129892226477476	-2.5839096406519643e-05	-0.00023159770279029823	-2.584556041307015e-05	-0.00023165564065838473
3.9161344297041563	0.0005899098249911318	0.0005922950512875122	0.0006312431205154587	0.0006323353791217269	0.000654737452803704	0.0006550320623820727	0.0006795966603174556	0.0006789994248241645	0.0007311350970748055	0.0007285376730963833	0.07385180058806527	0.07123933068671526	-2.5642152754051795e-05	-0.00023121733478906337	-2.5648586157629022e-05	-0.00023127534580705267
3.9397311096534064	0.0005894165578821694	0.0005917982184650366	0.0006306810227707461	0.0006317717611210059	0.0006541347056626577	0.0006544291637960224	0.0006789497346131879	0.0006783539606420459	0.0007303928781558315	0.0007278008043154657	0.07379017108340721	0.07117989554566836	-2.54465622319313e-05	-0.00023083624926639734	-2.5452965064606814e-05	-0.00023089433250317315
3.963469971469652	0.0005889239710735303	0.0005913020752387226	0.0006301198002757822	0.0006312090221923034	0.0006535329537076481	0.0006538272602088075	0.0006783039381623862	0.0006777096205363542	0.000729652089745816	0.0007270653479455983	0.07372870428835133	0.0711206172853671	-2.525231590182371e-05	-0.00023045444377514657	-2.525868819711931e-05	-0.00023051259830086934
3.987351871870168	0.0005884320664077225	0.0005908066234567876	0.000629559454917546	0.0006306471642250016	0.0006529321988202904	0.0006532263535044616	0.000677659272815203	0.0006770664063615178	0.0007289127335400163	0.0007263313056973572	0.07366740066512739	0.07106149635189084	-2.5059404880161534e-05	-0.00023007191583018782	-2.5065746673134243e-05	-0.00023013014071701643
4.01137767273438	0.0005879408457320639	0.0005903118649723054	0.0006289999885888625	0.0006300861891143472	0.000652332442888719	0.0006526264455735419	0.0006770157404291204	0.0006764243199792628	0.0007281748112430139	0.0007255986792905129	0.0736062606784205	0.07100253319369046	-2.4867820338173724e-05	-0.00022968866291125933	-2.487413166519549e-05	-0.0002297469572317412
4.035548241134971	0.0005874503108987581	0.0005898178016432828	0.0006284414031884902	0.0006295260987615427	0.0006517336878076996	0.000652027538313231	0.0006763733428690705	0.0006757833632587321	0.00072743832456886	0.000724867470454173	0.07354528479541028	0.07094372826162387	-2.467755350089862e-05	-0.00022930468245632718	-2.4683834399791618e-05	-0.00022936304528477225
4.059864449369175	0.0005869604637649698	0.0005893244353327361	0.0006278837006212213	0.0006289668950738438	0.0006511359354787354	0.0006514296336274454	0.0006757320820075526	0.0006751435380765973	0.0007267032752412139	0.000724137680926919	0.07348447348578867	0.07088508200896802	-2.448859564738344e-05	-0.00022891997186594293	-2.4494846157269157e-05	-0.00022897840227717459
4.08432717499025	0.0005864713061928905	0.0005888317679087594	0.0006273268827979619	0.0006284085799646406	0.000650539187810156	0.0006508327334269286	0.0006750919597247355	0.000674504846317165	0.0007259696649934777	0.0007234093124569403	0.07342382722178559	0.07082659489145052	-2.4300938110436224e-05	-0.0002285345285032575	-2.430715827179443e-05	-0.0002285930255735008
4.108937300839158	0.0005859828400498109	0.0005883398012445949	0.0006267709516358245	0.0006278511553535524	0.0006499434467172235	0.0006502368396293492	0.000674452977908576	0.0006738672898724931	0.0007252374955689313	0.0007226823668021663	0.07336334647820049	0.07076826736727339	-2.4114572276079382e-05	-0.0002281483496918285	-2.4120762130683954e-05	-0.00022820691249823832
4.133695715076422	0.0005854950672081963	0.0005878485372187122	0.0006262159090582197	0.0006272946231665175	0.000649348714122233	0.0006496419541594115	0.000673815138454931	0.0006732308706425029	0.0007245067687208778	0.000721956845730413	0.07330303173242485	0.07071009989714018	-2.392948958335195e-05	-0.0002277614327159394	-2.393564917424311e-05	-0.0002278200603365449
4.15860331121418	0.0005850079895457568	0.0005873579777148771	0.0006256617569949469	0.0006267389853358843	0.0006487549919546175	0.0006490480789489498	0.0006731784432676699	0.0006725955905350925	0.0007237774862127788	0.0007212327510195135	0.07324288346446665	0.07065209294428092	-2.374568152410314e-05	-0.00022737377482118237	-2.37518108956742e-05	-0.00022743246633605274
4.183660988148428	0.0005845216089455185	0.0005868681246222247	0.0006251084973822804	0.0006261842438004995	0.0006481622821510443	0.0006484552159370302	0.0006725428942587865	0.0006719614514662454	0.0007230496498183897	0.000720510084457455	0.07318290215698213	0.0705942469744759	-2.35631396427044e-05	-0.00022698537321458323	-2.3569238840500523e-05	-0.0002270441277038293
4.208869650191461	0.0005840359272959001	0.0005863789798353382	0.0006245561321630697	0.0006256304005058089	0.00064757058665552	0.0006478633670700607	0.0006719084933485224	0.0006713284553601535	0.0007223232613219108	0.0007197888478425257	0.07312308829530294	0.0705365624560814	-2.3381855535671223e-05	-0.00022659622506296384	-2.3387924606523003e-05	-0.0002266550416085561
4.2342302071045115	0.0005835509464907823	0.000585890545254315	0.0006240046632868214	0.0006250774574039366	0.0006469799074194957	0.0006472725343018813	0.0006712752424654691	0.0006706966041493239	0.0007215983225181153	0.0007190690429834435	0.07306344236745814	0.0704790398600646	-2.3201820851505295e-05	-0.00022620632749455194	-2.320785984342294e-05	-0.00022626520517919635
4.259743574130585	0.000583066668429582	0.0005854028227848484	0.0006234540927097992	0.0006245254164537889	0.0006463902464019627	0.0006466827195938806	0.0006706431435466923	0.0006700658997746956	0.0007208748352124992	0.0007183506716995045	0.07300396486420403	0.07042167966001364	-2.30230272904048e-05	-0.0002258156775981901	-2.3029036252522617e-05	-0.0002258746155052449
4.285410672027485	0.000582583095017327	0.0005849158143382961	0.0006229044223951086	0.0006239742796211371	0.0006458016055695623	0.0006460939249150857	0.0006700121985378414	0.0006694363441857546	0.0007201528012214183	0.0007176337358207144	0.07294465627905393	0.07036448233218166	-2.2845466603770015e-05	-0.00022542427242151775	-2.2851445586478253e-05	-0.00022548326963635346
4.311232427101037	0.00058210022816473	0.00058442952183176	0.0006223556543127982	0.0006234240488787199	0.0006452139868966913	0.0006455061522422801	0.0006693824093932731	0.0006688079393406529	0.0007194322223722329	0.0007169182371879391	0.07288551710830266	0.07030744835550212	-2.266913059419985e-05	-0.00022503210897310832	-2.2675079649023266e-05	-0.00022509116458210854
4.337209771238533	0.0005816180697882597	0.0005839439471881574	0.0006218077904399441	0.0006228747262063307	0.0006446273923656002	0.000644919403560095	0.0006687537780761593	0.0006681806872063194	0.0007187131005034497	0.0007162041776530385	0.07282654785105651	0.07025057821161836	-2.249401111522817e-05	-0.00022463918422276075	-2.2499930294754902e-05	-0.0002246982973128503
4.363343641942354	0.0005811366218102178	0.0005834590923362967	0.000621260832760748	0.0006223263135909089	0.0006440418239664974	0.0006443336808611223	0.0006681263065586085	0.0006675545897585757	0.0007179954374648633	0.0007154915590790078	0.0727677490092605	0.070193872384913	-2.232010007079295e-05	-0.00022424549509851566	-2.2325989428700552e-05	-0.00022430466475764632
4.389634982363801	0.0005806558861588142	0.0005829749592109561	0.0006207147832666316	0.0006217788130266441	0.0006434572836976627	0.0006437489861460176	0.0006674999968217852	0.0006669296489822611	0.0007172792351177047	0.0007147803833401288	0.0727091210877274	0.0701373313625316	-2.2147389415125285e-05	-0.00022385103848832077	-2.2153249006191117e-05	-0.0002239102638056656
4.416084741337141	0.0005801758647682388	0.0005824915497529556	0.0006201696439563253	0.000621232226515059	0.0006428737735655432	0.0006431653214236047	0.0006668748508560229	0.0006663058668713421	0.0007165644953347803	0.0007140706523221015	0.07265066459416841	0.07008095563441695	-2.197587115247701e-05	-0.00022345581123972558	-2.1981701032576517e-05	-0.00022351509130601188
4.442693873413836	0.0005796965595787403	0.000582008865909236	0.0006196254168359715	0.000620686556065113	0.0006422912955848681	0.0006425826887109805	0.000666250870660947	0.0006656832454290334	0.000715851220000622	0.0007133623679221967	0.07259238003921348	0.07002474569332648	-2.180553733692643e-05	-0.0002230598101607001	-2.1811337562937724e-05	-0.00022311914406727973
4.469463338897009	0.000579217972536697	0.0005815269096329311	0.0006190821039192086	0.0006201418036932885	0.0006417098517787405	0.000642001090033622	0.0006656280582455872	0.0006650617866679137	0.0007151394110116267	0.0007126555320493927	0.07253426793644972	0.06996870203487154	-2.16363800719082e-05	-0.00022266303201713689	-2.164215070172941e-05	-0.00022272241885645805
4.49639410387609	0.0005787401055946976	0.0005810456828834501	0.000618539707227274	0.0006195979714236984	0.0006411294441787651	0.0006414205274254954	0.0006650064156285063	0.0006644414926100519	0.0007144290702762124	0.0007119501466245285	0.07247632880245018	0.06991282515753657	-2.1468391509947907e-05	-0.000222265473532976	-2.1474132602523205e-05	-0.00022232491239909669
4.523487140261684	0.0005782629607116145	0.0005805651876265507	0.0006179982287890988	0.0006190550612881704	0.0006405500748251392	0.0006408410029291638	0.0006643859448379122	0.0006638223652871173	0.0007137201997149543	0.0007112462135804425	0.0724185631567939	0.0698571155627121	-2.1301563852778316e-05	-0.00022186713139402126	-2.130727546795219e-05	-0.000221926621381055
4.550743425820648	0.0005777865398526779	0.0005800854258344146	0.0006174576706413985	0.0006185130753263486	0.0006399717457667612	0.0006402625185958868	0.0006637666479117794	0.0006632044067405023	0.0007130128012607382	0.0007105437348621185	0.0723609715221058	0.06980157375472025	-2.1135889350579543e-05	-0.0002214680022423754	-2.1141571549206095e-05	-0.0002215275424460178
4.578163944211368	0.0005773108449895597	0.000579606399485734	0.0006169180348287774	0.0006179720155857933	0.0006393944590613497	0.0006396850764857402	0.0006631485268979772	0.0006625876190214496	0.000712306876858913	0.0007098427124268411	0.07230355442408362	0.06974620024084749	-2.097136030194957e-05	-0.0002210680826791045	-2.0977013145850876e-05	-0.00022112767219642504
4.605749685019276	0.0005768358781004388	0.0005791281105657747	0.0006163793234038148	0.0006174318841220683	0.0006388182167755389	0.0006391086786677125	0.0006625315838543765	0.0006619720041911619	0.0007116024284674275	0.0007091431482443293	0.07224631239152365	0.06969099553137352	-2.0807969053652717e-05	-0.00022066736926391883	-2.0813592605575457e-05	-0.0002207270071929307
4.633501643792551	0.0005763616411700909	0.0005786505610664688	0.0006158415384271754	0.00061689268299885	0.0006382430209849985	0.0006385333272198257	0.0006619158208489882	0.000661357564320934	0.0007108994580569932	0.0007084450442968983	0.07218924595635458	0.06963596013959682	-2.0645708000269214e-05	-0.00022026585851431246	-2.065130232385172e-05	-0.0002203255439539309
4.6614208220780515	0.0005758881361899547	0.0005781737529864827	0.0006153046819676912	0.0006163544142880173	0.0006376688737745344	0.0006379590242292353	0.000661301239960072	0.0006607443014922631	0.0007101979676112241	0.000707748402579597	0.07213235565367136	0.06958109458186053	-2.048456958403562e-05	-0.0002198635469063126	-2.049013474380787e-05	-0.00021992327895650754
4.689508227457455	0.0005754153651582192	0.0005776976883313043	0.0006147687561024761	0.0006158170800697542	0.0006370957772382042	0.0006373857717923457	0.000660687843276271	0.0006601322177969862	0.0007094979591267971	0.0007070532251003674	0.0720756420217587	0.06952639937759622	-2.032454629446144e-05	-0.00021946043087311962	-2.033008235579649e-05	-0.00021952020863452715
4.717764873583629	0.0005749433300798947	0.0005772223691133139	0.0006142337629170101	0.000615280682432644	0.0006365237334794256	0.0006368135720149205	0.0006600756328967261	0.0006595213153373886	0.0007087994346135962	0.0007063595138801869	0.07201910560212875	0.06947187504934031	-2.0165630668138312e-05	-0.00021905650680571764	-2.0171137697342495e-05	-0.00021911632938084735
4.746191780217212	0.0005744720329668942	0.0005767477973518686	0.0006136997045052447	0.0006147452234737742	0.0006359527446110878	0.0006362424270121862	0.0006594646109312043	0.0006589115962263378	0.0007081023960948688	0.0007056672709532223	0.07196274693954936	0.06941752212277048	-2.0007815288460712e-05	-0.00021865177105229172	-2.001329335265742e-05	-0.0002187116375444581
4.774789973263409	0.0005740014758381118	0.0005762739750733812	0.0006131665829697032	0.0006142107052988318	0.0006353828127556636	0.0006356723389089572	0.0006588547795002234	0.0006583030625874028	0.0007074068456073783	0.0007049764983669829	0.07190656658207349	0.0693633411267341	-1.985109278542646e-05	-0.00021824621991899107	-1.9856541952545728e-05	-0.0002183061294323413
4.803560484809025	0.0005735316607195003	0.000575800904311397	0.000612634400421576	0.0006136771300222039	0.0006348139400453167	0.00063510330983973	0.0006582461407351735	0.000657695716554978	0.0007067127852015553	0.0007042871981824683	0.07185056508107161	0.06930933259327891	-1.9695455835275905e-05	-0.00021783984966830539	-1.9700876174061355e-05	-0.00021789980130815234
4.832504353159697	0.0005730625896441534	0.0005753285871066814	0.0006121031589808231	0.0006131444997670808	0.000634246128622022	0.0006345353419488153	0.0006576386967784503	0.0006570895602744134	0.0007060202169416596	0.0007035993724743279	0.07179474299127175	0.06925549705768375	-1.9540897160228235e-05	-0.00021743265651907873	-1.9546288740221462e-05	-0.00021749264939179003
4.861622622877388	0.0005725942646523829	0.0005748570255072923	0.0006115728607762768	0.0006126128166655545	0.0006336793806376735	0.0006339684373904341	0.0006570324497835762	0.0006564845959021387	0.0007053291429059272	0.0007029130233310095	0.0717391008707799	0.0692018350584942	-1.9387409528425978e-05	-0.00021702463664836913	-1.9392772419923182e-05	-0.00021708466986110342
4.890916344818065	0.0005721266877917977	0.0005743862215686645	0.0006110435079457361	0.000612082082858719	0.0006331136982541938	0.0006334025983288409	0.0006564274019153256	0.0006558808256057836	0.0007046395651867307	0.000702228152854915	0.07168363928112005	0.06914834713754321	-1.9234985753372943e-05	-0.00021661578618790978	-1.9240320027452684e-05	-0.00021667585884918572
4.9203865761696335	0.0005716598611173881	0.0005739161773536941	0.0006105151026360757	0.0006115523004967766	0.0006325490836436616	0.0006328378269384344	0.0006558235553498599	0.0006552782515643173	0.0007039514858907391	0.0007015447631625587	0.07162835878726548	0.06909503383999605	-1.9083618693894328e-05	-0.00021620610122630168	-1.9088924422381096e-05	-0.00021626621244570654
4.950034380490085	0.0005711937866916022	0.0005734468949328142	0.0006099876470033437	0.0006110234717391349	0.000631985538988409	0.0006322741254038729	0.0006552209122748465	0.000654676875968165	0.0007032649071390678	0.0007008628563847192	0.07157325995766556	0.06904189571437219	-1.8933301253862625e-05	-0.00021579557780862513	-1.893857850930082e-05	-0.00021585572669668984
4.979860827745887	0.000570728466584429	0.0005729783763840812	0.0006094611432128626	0.0006104955987545132	0.0006314230664811517	0.0006317114959201869	0.000654619474889597	0.0006540767010193418	0.000702579831067447	0.0007001824346665997	0.07151834336429387	0.06898893331258116	-1.8784026381843746e-05	-0.00021538421193501023	-1.878927523752197e-05	-0.00021544439760358414
5.009866994350591	0.0005702639028734781	0.0005725106237932554	0.0006089355934393359	0.0006099686837210442	0.0006308616683250928	0.000631149940692899	0.0006540192454051884	0.0006534777289315793	0.0007018962598263723	0.0006995035001679835	0.07146360958266404	0.06893614718995196	-1.863578707099814e-05	-0.00021497199956219126	-1.8641007600799994e-05	-0.00021503222112304043
5.040053963203681	0.0005698000976440646	0.0005720436392538844	0.0006084109998669499	0.0006094427288263778	0.0006303013467340458	0.000630589461938138	0.0006534202260446002	0.00065287996193046	0.0007012141955812711	0.0006988260550633961	0.07140905919187551	0.06888353790527416	-1.8488576358584655e-05	-0.00021455893660053682	-1.849376863718999e-05	-0.00021461919316777267
5.070422823729659	0.0005693370529892876	0.0005715774248673858	0.0006078873646894751	0.0006089177362677869	0.0006297421039325531	0.0006300300618827538	0.0006528224190428428	0.0006522834022535432	0.0007005336405126638	0.0006981501015422615	0.07135469277464786	0.0688311060208211	-1.8342387325986573e-05	-0.00021414501891703352	-1.83475514287032e-05	-0.0002142053096053087
5.100974671917351	0.0005688747710101134	0.0005711119827431303	0.0006073646901103748	0.0006083937082522692	0.0006291839421559945	0.0006294717427644382	0.0006522258266470853	0.0006516880521504963	0.0006998545968163205	0.0006974756418090622	0.07130051091734323	0.06877885210238702	-1.8197213098335163e-05	-0.00021373024233339866	-1.820234910113183e-05	-0.00021379056625853154
5.131710610359471	0.0005684132538154594	0.0005706473149985264	0.0006068429783429068	0.0006078706469966549	0.0006286268636507146	0.0006289145068318375	0.0006516304511167954	0.0006510939138832275	0.0006991770667034302	0.0006968026780835034	0.07124651421001632	0.0687267767193195	-1.8053046844214785e-05	-0.00021331460262563606	-1.805815482370035e-05	-0.00021337495890443037
5.1626317482924104	0.0005679525035222745	0.000570183423759102	0.0006063222316102275	0.0006073485547277094	0.0006280708706741337	0.000628358356344679	0.0006510362947238625	0.0006505009897260183	0.0006985010524007586	0.0006961312126006725	0.0711927032464372	0.06867488044455662	-1.7909881775482472e-05	-0.0002128980955242582	-1.7914961808860805e-05	-0.0002129584832742254
5.193739201636265	0.0005674925222556266	0.0005697203111585933	0.0006058024521455014	0.0006068274336822444	0.0006275159654948748	0.0006278032935738832	0.0006504433597527427	0.0006499092819656589	0.0006978265561508213	0.0006954612476112042	0.07113907862413725	0.06862316385465789	-1.7767711146997323e-05	-0.0002124807167139947	-1.777276331212281e-05	-0.00021254113505414507
5.225034093035115	0.0005670333121487819	0.0005692579793390245	0.0006052836421920046	0.00060630728610722	0.000626962150392875	0.0006272493208016868	0.0006498516485005823	0.0006493187929015751	0.0006971535802120402	0.0006947927853814423	0.07108564094443333	0.06857162752983476	-1.7626528256419263e-05	-0.00021206246183395894	-1.7631552631699673e-05	-0.00021212290988385785
5.256517551897525	0.0005665748753432933	0.0005687964304507987	0.0006047658040032348	0.0006057881142598553	0.0006264094276595125	0.0006266964403217624	0.0006492611632773624	0.0006487295248459725	0.000696482126858918	0.0006941258281936077	0.07103239081247227	0.06852027205399468	-1.7486326443903744e-05	-0.00021164332647682915	-1.749132310835573e-05	-0.00021170380335730488
5.288190714437326	0.00056611721398908	0.000568335666652777	0.0006042489398430127	0.0006052699204077314	0.0006258577995977214	0.0006261446544393375	0.0006486719064060254	0.0006481414801239606	0.0006958121983821986	0.0006934603783459585	0.07097932883726328	0.06846909801476665	-1.7347099091848464e-05	-0.00021122330618829344	-1.735206812509757e-05	-0.00021128381102168692
5.320054723714605	0.0005656603302445174	0.0005678756901123707	0.0006037330519855972	0.0006047527068289074	0.0006253072685221227	0.000625593965471319	0.0006480838802226206	0.0006475546610737016	0.0006951437970890434	0.0006927964381529644	0.0709264556317153	0.068418106003544	-1.7208839624742456e-05	-0.00021080239646804888	-1.721378110692076e-05	-0.00021086292837715903
5.352110729676963	0.0005652042262765184	0.0005674165030056232	0.0006032181427157856	0.0006042364758120217	0.0006247578367591329	0.0006250443757464147	0.000647497087076432	0.0006469690700465338	0.0006944769253031929	0.0006921340099454676	0.07087377181267375	0.06836729661551118	-1.707154150889026e-05	-0.00021038059276912158	-1.707645552063118e-05	-0.00021044115087721915
5.384359889201005	0.0005647489042606218	0.0005669581075173002	0.0006027042143290315	0.0006037212296564042	0.000624209506647099	0.0006244958876052553	0.0006469115293301262	0.0006463847094071184	0.0006938115853651448	0.0006914730960708555	0.07082127800095737	0.06831667044968887	-1.6935198252037223e-05	-0.00020995789049592373	-1.694008487459868e-05	-0.00021001847392848605
5.41680336613411	0.0005642943663810768	0.0005665005058409737	0.0006021912691315488	0.00060320697067219	0.0006236622805364172	0.0006239485034005165	0.0006463272093598833	0.0006458015815335763	0.0006931477796323199	0.0006908136988932297	0.07076897482139337	0.06826622810896388	-1.6799803403340016e-05	-0.0002095342850065851	-1.6804662718458707e-05	-0.0002095948928896446
5.44944233133642	0.000563840614830929	0.0005660437001791112	0.0006016793094404191	0.0006026937011804214	0.0006231161607896557	0.0006234022254970473	0.0006457441295555397	0.0006452196888176219	0.0006924855104792362	0.0006901558207935738	0.07071686290286325	0.06821597020012872	-1.666535055300407e-05	-0.00020910977161120448	-1.6670182642897213e-05	-0.0002091704030714875
5.482277962723094	0.0005633876518121092	0.0005655876927431645	0.0006011683375837112	0.0006021814235131686	0.0006225711497816825	0.0006228570562719916	0.0006451622923207282	0.0006446390336647072	0.0006918247802976844	0.0006894994641699296	0.07066494287832702	0.06816589733391105	-1.653183333206673e-05	-0.00020868434557186344	-1.6536638279465027e-05	-0.0002087449997374008
5.515311445306831	0.0005629354795355188	0.0005651324857536568	0.0006006583559005834	0.0006016701400136349	0.0006220272498997883	0.0006223129981149139	0.0006445817000730184	0.0006440596184941636	0.0006911655914969008	0.0006888446314375671	0.07061321538487463	0.06811601012502273	-1.6399245412173497e-05	-0.00020825800210245993	-1.640402330032459e-05	-0.00020831867810279514
5.548543971240616	0.0005624841002211183	0.0005646780814402716	0.0006001493667414019	0.0006011598530362718	0.0006214844635438146	0.0006217700534279243	0.0006440023552440602	0.00064348144573934	0.0006905079465037428	0.0006881913250291586	0.07056168106375617	0.0680663091921877	-1.626758050534728e-05	-0.0002078307363684584	-1.6272331417876984e-05	-0.00020789143333296844
5.581976739860765	0.0005620335160980152	0.0005642244820419427	0.0005996413724678472	0.0006006505649468906	0.0006209427931262789	0.0006212282246258145	0.0006434242602797247	0.0006429045178477457	0.0006898518477628665	0.000687539547394954	0.07051034056042835	0.06801679515818206	-1.613683236371434e-05	-0.00020740254348623754	-1.6141556384756742e-05	-0.00020746326054602027
5.615610957730194	0.0005615837294045528	0.0005637716898069436	0.0005991343754530341	0.0006001422781227763	0.0006204022410725052	0.0006206875141361681	0.0006428474176402489	0.0006423288372811945	0.000689197297736906	0.0006868893010029567	0.07045919452458285	0.06796746864987392	-1.6006994779309974e-05	-0.00020697341852329854	-1.6011691993488356e-05	-0.00020703415481106158
5.649447838681973	0.0005611347423883971	0.0005633197069929766	0.0005986283780816168	0.0005996349949528006	0.0006198628098207486	0.0006201479243995063	0.0006422718298003794	0.000641754406515946	0.0006885442989066464	0.0006862405883390989	0.07040824361020033	0.06791833029825897	-1.5878061583880776e-05	-0.00020654335649827882	-1.5882732076134137e-05	-0.00020660411114620247
5.6834886038631165	0.0005606865573066297	0.0005628685358672646	0.0005981233827499119	0.0005991287178375415	0.000619324501822326	0.0006196094578694079	0.0006416974992495173	0.0006411812280428554	0.0006878928537712131	0.0006855934119074235	0.07035748847557466	0.06786938073849928	-1.5750026648560234e-05	-0.0002061123523796754	-1.575467050433932e-05	-0.00020617312452221592
5.717734481778674	0.000560239176425833	0.000562418178706641	0.0005976193918660041	0.0005986234491893889	0.0006187873195417467	0.0006190721170126368	0.0006411244284918648	0.0006406093043675112	0.0006872429648482441	0.0006849477742302579	0.07030692978336893	0.06782062060996573	-1.562288388368832e-05	-0.000205680401086053	-1.5627501188858473e-05	-0.00020574118985870748
5.75218670833605	0.0005597926020221866	0.0005619686377976437	0.0005971164078498727	0.0005981191914326715	0.0006182512654568422	0.0006185359043092809	0.000640552620046575	0.00064003863801039	0.0006865946346740801	0.0006843036778484019	0.07025656820064284	0.06777205055627272	-1.549662723857037e-05	-0.00020524749748571103	-1.550121807934561e-05	-0.00020530830202439287
5.786846526889619	0.0005593468363815502	0.0005615199154366023	0.0005966144331334952	0.0005976159470037664	0.0006177163420588991	0.0006180008222528793	0.0006399820764478918	0.0006394692315069976	0.0006859478658039416	0.0006836611253213012	0.07020640439890054	0.06772367122531964	-1.537125070133656e-05	-0.0002048136363975439	-1.5375815164305612e-05	-0.00020487445583898534
5.821715188285586	0.000558901881799561	0.0005610720139297345	0.0005961134701609741	0.0005971137183512174	0.0006171825518527839	0.0006174668733505503	0.0006394128002453088	0.0006389010874080195	0.0006853026608121182	0.0006830201192272346	0.07015643905413405	0.06767548326933231	-1.5246748298572421e-05	-0.00020437881258861257	-1.5251286470749012e-05	-0.00020443964607126663
5.856793950907131	0.0005584577405817228	0.0005606249355932381	0.00059561352138865	0.0005966125079358558	0.0006166498973570885	0.0006169340601231296	0.0006388447940037123	0.0006383342082794706	0.0006846590222921527	0.0006823806621634991	0.07010667284685866	0.06762748734490011	-1.5123114095147092e-05	-0.0002039430207750742	-1.5127626063912714e-05	-0.00020400386743835153
5.892084080719833	0.0005580144150434954	0.0005601786827533801	0.0005951145892852171	0.0005961123182309126	0.0006161183811042504	0.0006164023851053014	0.00063827806030353	0.0006377685967028396	0.0006840169528570259	0.0006817427567465877	0.07005710646215804	0.06757968411301775	-1.500034219406067e-05	-0.00020350625562232105	-1.5004828047086513e-05	-0.00020356711460593757
5.927586851317345	0.0005575719075103925	0.0005597332577465982	0.0005946166763318481	0.0005956131517221466	0.0006155880056406972	0.0006158718508457358	0.000637712601740891	0.0006372042552752518	0.0006833764551393514	0.0006811064056123868	0.07000774058972946	0.06753207423913096	-1.4878426736116349e-05	-0.00020306851174363427	-1.4882886561481262e-05	-0.00020312938218911003
5.963303543967366	0.0005571302203180704	0.0005592886629195877	0.0005941197850223077	0.0005951150109079561	0.0006150587735269744	0.0006153424599072151	0.0006371484209277706	0.0006366411866096082	0.0006827375317915597	0.0006804716114163548	0.0699585759239248	0.06748465839317123	-1.4757361899724389e-05	-0.0002026297837000729	-1.4761795785829881e-05	-0.00020269066474977449
5.999235447657878	0.0005566893558124225	0.0005588449006294004	0.0005936239178630766	0.0005946178982995052	0.0006145306873378899	0.0006148142148667855	0.0006365855204921456	0.0006360793933347446	0.0006821001854860909	0.0006798383768337149	0.06990961316378866	0.06743743724959747	-1.4637141900713038e-05	-0.0002021900660008069	-1.4641549936231235e-05	-0.000202250956797434
6.035383859143656	0.0005562493163496731	0.000558401973243538	0.00059312907737347	0.0005941218164208411	0.00061400374966264	0.0006142871183158785	0.0006360239030781523	0.0006355188780955856	0.0006814644189155879	0.0006792067045596443	0.06986085301311358	0.06739041148744604	-1.4517760992165465e-05	-0.0002017493531032144	-1.452214326612411e-05	-0.0002018102527910487
6.071750082993084	0.0005558101042964713	0.000557959883140046	0.0005926352660857589	0.0005936267678090175	0.0006134779631049544	0.0006137611728604535	0.0006354635713462329	0.0006349596435532941	0.0006808302347930871	0.000678576597309463	0.06981229618046912	0.06734358179036226	-1.4399213464003427e-05	-0.00020130763941024477	-1.4403570065758126e-05	-0.00020136854713505292
6.108335431635222	0.0005553717220299864	0.0005575186327076137	0.000592142486545293	0.0005931327550142167	0.0006129533302832341	0.0006132363811211394	0.0006349045279733034	0.0006344016923854353	0.0006801976358522156	0.0006779480578188321	0.06976394337926316	0.06729694884665725	-1.4281493642928286e-05	-0.00020086491927225059	-1.4285824662108731e-05	-0.00020092583418040988
6.145141225407182	0.0005549341719380033	0.0005570782243456697	0.0005916507413106249	0.0005926397805998765	0.0006124298538306888	0.0006127127457333721	0.0006343467756529028	0.0006338450272861266	0.0006795666248473899	0.0006773210888439442	0.0697157953277726	0.0672505133493354	-1.4164595892218051e-05	-0.00020042118698658518	-1.4168901418688123e-05	-0.00020048210822487533
6.182168792601758	0.0005544974564190168	0.0005566386604644763	0.0005911600329536307	0.0005921478471428076	0.000611907536395476	0.0006121902693475349	0.0006337903170953536	0.0006332896509661958	0.0006789372045540075	0.0006766956931617175	0.0696678527491954	0.06720427599614835	-1.404851461144635e-05	-0.0001999764367967144	-1.405279473537177e-05	-0.00020003736351340007
6.2194194695153895	0.000554061577882328	0.0005561999434852276	0.0005906703640596337	0.0005916569572333236	0.0006113863806408426	0.0006116689546290935	0.0006332351550279195	0.0006327355661533429	0.000678309377768649	0.0006760718735699943	0.06962011637169652	0.067158237489638	-1.393324423618579e-05	-0.00019953066289070398	-1.3937499048027185e-05	-0.00019959159423535433
6.256894600496366	0.0005536265387481434	0.0005557620758401517	0.0005901817372275344	0.0005911671134753645	0.0006108663892452728	0.0006111488042587507	0.0006326812921949695	0.0006321827755922972	0.0006776831473092795	0.0006754496328877391	0.0695725869284499	0.06711239853717743	-1.3818779237931636e-05	-0.00019908385940251017	-1.3823008828390757e-05	-0.00019914479452562417
6.294595537993358	0.0005531923414476717	0.0005553250599726063	0.0005896941550699337	0.000590678318486626	0.0006103475649026224	0.0006106298209325763	0.0006321287313581388	0.0006316312820449822	0.0006770585160154506	0.0006748289739552398	0.06952526515768985	0.06706675985101956	-1.3705114123923126e-05	-0.00019863602041254869	-1.3709318583922034e-05	-0.0001986969584653192
6.332523642604218	0.0005527589884232145	0.0005548888983371741	0.0005892076202132525	0.0005901905748986786	0.0006098299103222637	0.0006101120073621578	0.0006315774752964854	0.0006310810882906674	0.0006764354867484972	0.0006742098996343021	0.0694781518027585	0.06702132214833889	-1.3592243436739287e-05	-0.00019818713994440573	-1.3596422857455048e-05	-0.00019824808007921912
6.370680283125076	0.0005523264821282773	0.0005544535933997715	0.0005887221352978726	0.0005897038853571061	0.0006093134282292376	0.0006095953662747435	0.0006310275268066614	0.0006305321971261451	0.0006758140623917539	0.0006735924128084608	0.06943124761214443	0.06697608615128113	-1.3480161754215667e-05	-0.00019773721196647553	-1.3484316227064738e-05	-0.00019779815333705042
6.40906683659976	0.0005518948250276559	0.0005540191476377394	0.0005882377029782516	0.0005892182525216254	0.0006087981213643892	0.0006090799004133871	0.0006304788887030724	0.0006299846113658813	0.0006751942458507483	0.0006729765163831747	0.06938455333954256	0.06693105258700449	-1.336886368928994e-05	-0.00019728623039221016	-1.3372993305862252e-05	-0.00019734717215245945
6.447684688369473	0.000551464019597544	0.0005535855635399505	0.0005877543259230608	0.0005887336790662214	0.0006082839924845184	0.000608565612537095	0.0006299315638180458	0.0006294383338421912	0.0006745760400534194	0.0006723622132860398	0.06933806974389259	0.06688622218773271	-1.325834388960119e-05	-0.00019683418907716355	-1.326244874174428e-05	-0.0001968951303828459
6.486535232122802	0.000551034068325629	0.0005531528436069073	0.00058727200681531	0.0005882501676792734	0.0006077710443625325	0.000608052505420973	0.0006293855550019973	0.0006288933674053979	0.0006739594479503188	0.0006717495064669898	0.0692917975894335	0.06684159569079658	-1.3148597037453483e-05	-0.0001963810818210454	-1.3152677217236931e-05	-0.00019644202182926562
6.525619869945995	0.0005506049737111914	0.0005527209903508433	0.0005867907483524767	0.0005877677210636873	0.0006072592797875842	0.0006075405818563733	0.0006288408651235971	0.0006283497149240019	0.0006733444725148256	0.0006711383988985055	0.06924573764575372	0.06679717383868272	-1.3039617849572999e-05	-0.00019592690236691634	-1.304367344919996e-05	-0.000195987840234918
6.564940012373588	0.0005501767382652113	0.0005522900062958297	0.0005863105532466432	0.0005872863419370294	0.0006067487015652292	0.0006070298446510499	0.0006282974970699413	0.0006278073792848526	0.0006727311167433577	0.0006705288935758293	0.06919989068783237	0.06675295737908357	-1.2931401076795787e-05	-0.00019547164439936981	-1.2935432188674982e-05	-0.00019553257928568712
6.604497078439295	0.0005497493645104634	0.0005518598939778728	0.0005858314242246233	0.0005868060330316558	0.0006062393125175742	0.0006065202966293018	0.0006277554537467218	0.0006272663633933142	0.0006721193836555866	0.0006699209935171705	0.06915425749609916	0.06670894706494422	-1.2823941504046081e-05	-0.00019501530154654445	-1.2827948220740619e-05	-0.0001950762326104749
6.644292495727218	0.0005493228549816219	0.0005514306559450212	0.0005853533640280963	0.0005863267970948485	0.0006057311154834228	0.0006060119406321271	0.000627214738078397	0.0006267266701734355	0.0006715092762946487	0.00066931470176392	0.06910883885648146	0.06666514365450639	-1.2717233949939045e-05	-0.00019455786737725134	-1.2721216364225407e-05	-0.00019461879377978553
6.684327700423376	0.0005488972122253645	0.0005510022947574682	0.0005848763754137406	0.0005858486368889479	0.0006052241133184396	0.000605504779517374	0.0006266753530083647	0.0006261883025681283	0.0006709007977273683	0.000668710021380867	0.06906363556045474	0.06662154791137026	-1.2611273266693174e-05	-0.00019409933540207036	-1.2615231471523047e-05	-0.0001941602563054895
6.724604137367524	0.0005484724388004707	0.0005505748129876567	0.0005844004611533705	0.0005853715551914857	0.0006047183088952901	0.0006049988161598953	0.0006261373014991359	0.0006256512635393321	0.0006702939510444717	0.0006681069554564115	0.06901864840509131	0.06657816060453403	-1.2506054339961152e-05	-0.00019363969907369716	-1.250998842835041e-05	-0.00019370061363997715
6.76512326010531	0.0005480485372779318	0.0005501482132203854	0.0005839256240340662	0.0005848955547953276	0.0006042137051038024	0.0006044940534517049	0.00062560058653251	0.0006251155560681935	0.0006696887393608085	0.0006675055071027844	0.06897387819312067	0.06653498250844123	-1.2401572088456027e-05	-0.00019317895178370958	-1.2405482153639118e-05	-0.00019323985917699127
6.805886530940724	0.0005476255102410476	0.0005497224980529113	0.0005834518668583158	0.0005844206385088014	0.0006037103048511246	0.0006039904943021266	0.0006250652111097504	0.0006245811831552411	0.0006690851658155738	0.0006669056794562647	0.06892932573297128	0.06649201440304577	-1.2297821463895693e-05	-0.0001927170868645245	-1.2301707599261455e-05	-0.00019277798625030873
6.846895420988873	0.0005472033602855408	0.0005492976700950629	0.0005829791924441503	0.0005839468091558446	0.0006032081110618763	0.0006034881416379584	0.0006245311782517665	0.0006240481478205629	0.0006684832335725345	0.0006663074756774059	0.06888499183883466	0.06644925707384602	-1.2194797450808606e-05	-0.00019225409758913403	-1.2198659749825674e-05	-0.00019231498813311598
6.888151410229076	0.0005467820900196537	0.0005488737319693386	0.0005825076036252793	0.0005834740695761326	0.0006027071266783068	0.0006029869984036248	0.0006239984909992853	0.0006235164531039819	0.0006678829458202499	0.0006657108989512507	0.06884087733071001	0.06640671131195097	-1.2092495066331685e-05	-0.00019178997717049506	-1.2096333622571911e-05	-0.00019185085803924418
6.92965598755826	0.0005463617020642558	0.0005484506863110188	0.0005820371032512307	0.0005830024226252244	0.0006022073546604505	0.0006024870675613338	0.0006234671524130349	0.0006229861020652356	0.0006672843057723	0.0006651159524875592	0.06879698303446366	0.06636437791412139	-1.1990909359818266e-05	-0.00019132471875828172	-1.1994724267033914e-05	-0.00019138558912036585
6.971410650844719	0.0005459421990529555	0.0005480285357682763	0.000581567694187495	0.0005825318711747043	0.0006017087979863016	0.0006019883520912443	0.000622937165573929	0.0006224570977841616	0.0006666873166675191	0.0006645226395210381	0.06875330978187857	0.0663222576828294	-1.1890035412902289e-05	-0.00019085831544232712	-1.1893826764943632e-05	-0.0001909191744672717
7.01341690698215	0.0005455235836322023	0.0005476072830022801	0.0005810993793156575	0.0005820624181123154	0.0006012114596519515	0.0006014908549916164	0.0006224085335832446	0.000621929443360872	0.0006660919817702205	0.0006639309633115642	0.0687098584107187	0.06628035142631093	-1.178986833924589e-05	-0.00019039076025151314	-1.1793636229991827e-05	-0.00019045160710878806
7.055676271944047	0.000545105858461396	0.0005471869306873082	0.0005806321615335476	0.0005815940663421123	0.0006007153426717695	0.0006009945792789846	0.0006218812595628098	0.0006214031419159432	0.0006654983043704322	0.0006633409271444157	0.06866662976477488	0.06623865995861386	-1.1690403284149095e-05	-0.00018992204615023156	-1.1694147807663272e-05	-0.00018998288001180474
7.098190270838397	0.0005446890262129955	0.0005467674815108559	0.0005801660437553769	0.0005811268187845948	0.0006002204500785588	0.0006004995279883075	0.0006213553466551872	0.0006208781965905962	0.0006649062877841308	0.0006627525343305034	0.06862362469392577	0.06619718409966081	-1.1591635424620939e-05	-0.00018945216604210335	-1.159535667502945e-05	-0.00018951298608065048
7.1409604379627405	0.0005442730895726263	0.0005463489381737473	0.0005797010289118833	0.0005806606783768577	0.0005997267849237175	0.0006000057041731446	0.0006208307980238599	0.000620354610546884	0.0006643159353534756	0.0006621657882066041	0.06858084405419411	0.06615592467529573	-1.149355996902992e-05	-0.00018898111276702267	-1.1497258040516108e-05	-0.00018904191815589944
7.183988316859528	0.0005438580512391916	0.0005459313033902465	0.000579237119950476	0.0005801956480727318	0.00059923435027741	0.0005995131109058124	0.000620307616853422	0.0006198323869678792	0.0006637272504470503	0.0006615806921355957	0.06853828870780325	0.06611488251734772	-1.1396172156919251e-05	-0.0001885088791008932	-1.1399847143746256e-05	-0.00018856966901467653
7.227275460371831	0.0005434439139249842	0.0005455145798881711	0.0005787743198353827	0.0005797317308429378	0.0005987431492287296	0.0005990217512775592	0.0006197858063497688	0.0006193115290578648	0.0006631402364601018	0.0006609972495066973	0.0684959595232364	0.06607405846367591	-1.1299467258886302e-05	-0.00018803545775637753	-1.1303119255388384e-05	-0.00018809623137079623
7.270823430699384	0.0005430306803557922	0.0005450987704089992	0.0005783126315477893	0.0005792689296752201	0.0005982531848858659	0.0005985316283987206	0.000619265369740283	0.0006187920400425162	0.0006625548968147793	0.0006604154637357004	0.06845385737529608	0.06603345335823625	-1.1203440576306768e-05	-0.00018756084138085716	-1.1207069676917938e-05	-0.00018762159787343025
7.31463379945495	0.0005426183532710161	0.0005446838777079913	0.0005778520580859965	0.000578807247574508	0.0005977644603762781	0.0005980427453989013	0.0006187463102740318	0.0006182739231691039	0.0006619712349603821	0.0006598353382652194	0.06841198314515615	0.06599306805113274	-1.1108087441240137e-05	-0.00018708502255782022	-1.1111693740375322e-05	-0.00018714576110594183
7.358708147721062	0.000542206935423776	0.0005442699045542954	0.0005773926024655589	0.0005783466875630554	0.0005972769788468549	0.0005975551054271371	0.0006182286312219579	0.0006177571817066776	0.0006613892543736029	0.0006592568765649262	0.06837033772043234	0.06595290339867697	-1.1013403216164272e-05	-0.0001866079938048909	-1.1016986808342483e-05	-0.0001866687135879258
7.403048066107065	0.0005417964295810301	0.0005438568537310685	0.000576934267719442	0.000577887252680596	0.0005967907434640985	0.0005970687116520649	0.0006177123358770777	0.0006172418189462662	0.0006608089585587769	0.0006586800821318017	0.06832892199523348	0.06591296026344728	-1.09193832937525e-05	-0.00018612974757274692	-1.0922944273521369e-05	-0.0001861904477710452
7.447655154806527	0.0005413868385236844	0.0005434447280355905	0.0005764770568981687	0.0005774289459844952	0.0005963057574142897	0.000596583567262108	0.0006171974275546774	0.0006167278382010724	0.0006602303510481346	0.0006581049584903794	0.06828773687022743	0.06587323951434168	-1.082602309682764e-05	-0.00018565027624717345	-1.0829561558766028e-05	-0.00018571095604218157
7.49253102365499	0.0005409781650467049	0.0005430335302793742	0.0005760209730699674	0.0005769717705498937	0.0005958220239036615	0.0005960996754656281	0.0006166839095925062	0.0006162152428066641	0.0006596534354020446	0.0006575315091929921	0.06824678325270095	0.06583374202664417	-1.0733318078086189e-05	-0.00018516957214712026	-1.073683411684321e-05	-0.00018523023072197775
7.537677292188054	0.0005405704119592375	0.0005426232632882891	0.0005755660193209309	0.0005765157294698702	0.0005953395461585745	0.0005956170394911191	0.0006161717853509828	0.0006157040361211826	0.0006590782152092788	0.0006569597378200259	0.06820606205662026	0.06579446868208112	-1.0641263719916166e-05	-0.00018468762752378576	-1.064475743008629e-05	-0.00018474826406154887
7.583095589699846	0.0005401635820847203	0.0005422139299026765	0.0005751121987551663	0.0005760608258555915	0.0005948583274256945	0.0005951356625873768	0.0006156610582133932	0.0006151942215255378	0.000658504694087261	0.0006563896479801747	0.06816557420269441	0.06575542036888246	-1.05498555341638e-05	-0.00018420443455999247	-1.0553327010439512e-05	-0.00018426504824615997
7.628787555301809	0.0005397576782610013	0.0005418055329774673	0.0005746595144949505	0.0005756070628364676	0.0005943783709721723	0.0005946555480236717	0.0006151517315860964	0.0006146858024236104	0.0006579328756823305	0.0006558212433106921	0.06812532061844098	0.06571659798184076	-1.0459089062074545e-05	-0.0001837199853711724	-1.0462538399121438e-05	-0.00018378057539171488
7.674754837981857	0.0005393527033404541	0.0005413980753823001	0.0005742079696808842	0.0005751544435603086	0.000593899680085815	0.0005941766990899388	0.0006146438088987265	0.0006141787822424577	0.000657362763669998	0.0006552545274776497	0.06808530223824945	0.06567800242237719	-1.0368959874032871e-05	-0.0001832342720038127	-1.037238716652348e-05	-0.00018329483754594977
7.720999096663877	0.0005389486601900945	0.0005409915600016398	0.0005737575674720475	0.0005747029711934791	0.0005934222580752746	0.0005936991190969435	0.0006141372936043958	0.0006136731644325136	0.00065679436175521	0.000654689504176195	0.06804552000344125	0.06563963459860074	-1.0279463569371448e-05	-0.00018274728643477567	-1.0282868912001725e-05	-0.00018280782668722573
7.767522000267617	0.0005385455516917031	0.0005405859897349028	0.0005733083110461642	0.0005742526489210656	0.0005929461082702231	0.0005932228113764774	0.0006136321891799108	0.0006131689524678033	0.0006562276736726175	0.000654126177130818	0.06800597486233909	0.06560149542536765	-1.0190595776233234e-05	-0.00018225902057153465	-1.0193979263655763e-05	-0.00018231953472346019
7.814325227768903	0.0005381433807419389	0.0005401813674965708	0.0005728602035997514	0.0005738034799470232	0.0005924712340215389	0.0005927477792815304	0.0006131284991259738	0.0006126661498461426	0.0006556627031868355	0.0006535645500956087	0.06796666777033512	0.06556358582435329	-1.0102352151329479e-05	-0.00018176946625035606	-1.0105713878248886e-05	-0.00018182995349330655
7.861410468260233	0.0005377421502524627	0.000539777696216318	0.0005724132483482873	0.0005733554674943474	0.0005919976387014923	0.0005922740261864797	0.0006126262269673986	0.0006121647600893566	0.0006550994540927208	0.0006530046268545282	0.06792759968995112	0.06552590672411143	-1.0014728379843449e-05	-0.00018127861523738187	-1.0018068440937472e-05	-0.00018133907476378108
7.908779421011744	0.0005373418631500566	0.0005393749788391302	0.0005719674485263672	0.0005729086148052295	0.0005915253257039257	0.0005918015554872746	0.0006121253762533198	0.0006116647867434842	0.0006545379302156385	0.0006524464112216743	0.06788877159091011	0.06548845906013852	-9.927720175230068e-06	-0.00018078645922771364	-9.931038665106189e-06	-0.00018084689023036005
7.956433795532517	0.0005369425223767433	0.0005389732183254301	0.0005715228073878668	0.000572462925141222	0.0005910542984444443	0.0005913303706016255	0.000611625950557408	0.0006111662333789952	0.0006539781354117367	0.0006518899070415519	0.06785018445020356	0.06545124377494094	-9.841323278947899e-06	-0.00018029298984316433	-9.844620292237018e-06	-0.00018035339151691032
8.004375311632296	0.0005365441308899132	0.0005385724176512011	0.00057107932820611	0.0005720184017834032	0.0005905845603606079	0.0005908604749691882	0.0006111279534780901	0.0006106691035910045	0.0006534200735682276	0.0006513351181893508	0.0678118392521583	0.0654142618180998	-9.755533460427922e-06	-0.0001797981986340763	-9.758809091738388e-06	-0.00017985857017516205
8.052605699483543	0.0005361466916624392	0.0005381725798081096	0.0005706370142740249	0.0005715750480325417	0.0005901161149121114	0.0005903918720517557	0.0006106313886387599	0.0006101734009994888	0.0006528637486036589	0.0006507820485712132	0.06777373698851032	0.0653775141463389	-9.670346516819396e-06	-0.00017930207707793355	-9.673600860675424e-06	-0.00017936241768287675
8.101126699683881	0.000535750207682808	0.0005377737078036335	0.0005701958689043183	0.000571132867209264	0.0005896489655809851	0.0005899245653334528	0.0006101362596880039	0.0006096791292495058	0.0006523091644682031	0.0006502307021245186	0.0677358786584694	0.06534100172359099	-9.585758272774754e-06	-0.00017880461657734936	-9.588991423718773e-06	-0.00017886492544502697
8.149940063318896	0.0005353546819552384	0.0005373758046611854	0.000569755895429636	0.000570691862654218	0.0005891831158717851	0.0005894585583209212	0.0006096425702998172	0.0006091862920114117	0.0006517563251439345	0.0006496810828181596	0.06769826526879157	0.06530472552107053	-9.501764580358528e-06	-0.00017830580846146804	-9.50497663290608e-06	-0.0001783660847923113
8.199047552025359	0.0005349601174998106	0.0005369788734202437	0.0005693170972027357	0.000570252037728251	0.000588718569311786	0.0005889938545435221	0.0006091503241738329	0.0006086948929810873	0.0006512052346451227	0.0006491331946528278	0.06766089783385351	0.06526868651733218	-9.418361318901634e-06	-0.00017780564398567344	-9.421552367432084e-06	-0.00017786588697972505
8.248450938054788	0.0005345665173525873	0.0005365829171364751	0.0005688794775966528	0.0005698133958125688	0.000588255329451173	0.0005885304575535282	0.0006086595250355408	0.0006082049358801595	0.0006506558970185132	0.0006485870416612956	0.06762377737572178	0.06523288569835645	-9.33554439468999e-06	-0.0001773041143284526	-9.338714533599184e-06	-0.00017736432318843365
8.298152004337403	0.0005341738845657454	0.0005361879388818682	0.0005684430400048738	0.0005693759403089166	0.0005877933998632512	0.0005880683709263173	0.000608170176636519	0.0006077164244562269	0.0006501083163436268	0.0006480426279087072	0.06758690492422607	0.06519732405760394	-9.25330974089339e-06	-0.00017680121059260312	-9.256459064537273e-06	-0.00017686138452281674
8.348152544546481	0.0005337822222077004	0.0005357939417448608	0.000568007787841507	0.0005689396746397468	0.0005873327841446314	0.0005876075982605794	0.0006076822827546599	0.0006072293624830875	0.0006495624967330506	0.0006474999574928679	0.06755028151703338	0.06516200259609448	-9.171653317434532e-06	-0.00017629692380544126	-9.174781920051958e-06	-0.0001763570620104682
8.398454363163072	0.0005333915333632322	0.0005354009288304682	0.000567573724541454	0.0005685046022483928	0.0005868734859154377	0.00058714814317851	0.000607195847194401	0.0006067437537609696	0.0006490184423327315	0.0006469590345445341	0.0675139081997243	0.06512692232248278	-9.090571110701925e-06	-0.00017579124491584608	-9.093679086507461e-06	-0.00017585134660239032
8.449059275541144	0.0005330018211336198	0.0005350089032604185	0.0005671408535605879	0.0005680707265992476	0.0005864155088195097	0.0005866900093260167	0.0006067108737869595	0.000606259602116761	0.0006484761573222827	0.0006464198632277144	0.06747778602586482	0.06509208425312095	-9.010059133509989e-06	-0.0001752841647962161	-9.01314657662973e-06	-0.00017534422917195314
8.49996910797308	0.0005326130886367655	0.0005346178681732807	0.000566709178375925	0.0005676380511779363	0.0005859588565245992	0.0005862332003729175	0.0006062273663905624	0.0006057769114042419	0.0006479356459152781	0.0006458824477399615	0.06744191605708474	0.06505748941213929	-8.93011342483277e-06	-0.00017477567423981877	-8.933180429333831e-06	-0.00017483570051410324
8.551185697755594	0.0005322253390073289	0.0005342278267245998	0.0005662787024858056	0.0005672065794914991	0.0005855035327225862	0.0005857777200131519	0.0006057453288906892	0.000605295685504324	0.000647396912359564	0.0006453467923126783	0.06740629936315527	0.06502313883151753	-8.850730049660832e-06	-0.0001742657639605405	-8.853776709515787e-06	-0.00017432575134380957
8.602710893256043	0.0005318385753968567	0.0005338387820870295	0.0005658494294100677	0.0005667763150685652	0.0005850495411296772	0.0005853235719649868	0.0006052647652003026	0.000604815928325284	0.0006468599609375619	0.0006448129012114188	0.067370937022064	0.0649890335511626	-8.771905098888498e-06	-0.00017375442459359458	-8.774931508005734e-06	-0.00017381437229797847
8.654546553979111	0.0005314528009739152	0.0005334507374504662	0.000565421362690233	0.0005663472614595358	0.0005845968854866177	0.0005848707599712181	0.0006047856792600963	0.0006043376438030029	0.0006463247959665822	0.0006442807787361954	0.06733583012009477	0.06495517461898188	-8.693634689115222e-06	-0.00017324164669368924	-8.696640941331137e-06	-0.0001733015539330668
8.706694550633951	0.0005310680189242233	0.0005330636960221854	0.000564994505889681	0.0005659194222367675	0.0005841455695588994	0.0005844192877993894	0.0006043080750387323	0.0006038608359012095	0.0006457914217991357	0.0006437504292217864	0.06730097975190973	0.06492156309096005	-8.615914962454771e-06	-0.00017272742073437541	-8.61890115148433e-06	-0.0001727872867233471
8.759156765201672	0.0005306842324507857	0.0005326776610269766	0.0005645688625938364	0.0005654928009947538	0.0005836955971369767	0.0005839691592420015	0.0006038319565330874	0.0006033855086117202	0.0006452598428232491	0.0006432218570380503	0.06726638702062555	0.0648882000312338	-8.538742086430275e-06	-0.00017221173710803284	-8.54170830591125e-06	-0.00017227156106300323
8.811935091003267	0.000530301444774029	0.0005322926357072815	0.0005641444364103506	0.0005650674013503087	0.0005832469720364736	0.0005835203781167205	0.0006033573277684991	0.0006029116659546867	0.0006447300634627878	0.000642695066590239	0.06723205303789608	0.06485508651217675	-8.462112253741771e-06	-0.00017169458612414923	-8.465058597229534e-06	-0.00017175436726339643
8.865031432767935	0.0005299196591319372	0.0005319086233233328	0.0005637212309692884	0.000564643226942757	0.0005827996980984093	0.0005830729482666027	0.0006028841927990149	0.0006024393119788457	0.0006442020881777734	0.0006421700623193174	0.06719797892399312	0.06482222361447464	-8.386021682184677e-06	-0.00017117595801008356	-8.38894824313225e-06	-0.00017123569555316243
8.918447706701835	0.0005295388787801863	0.0005315256271532889	0.0005632992499233131	0.0005642202814341176	0.0005823537791894017	0.0005826268735603011	0.0006024125557076421	0.0006019684507617615	0.0006436759214647127	0.0006416468487022821	0.0671641658078911	0.06478961242720128	-8.310466614445088e-06	-0.0001706558429095395	-8.313373486180595e-06	-0.0001707155360771706
8.972185840557227	0.000529159106992284	0.0005311436504933793	0.0005628784969478757	0.0005637985685092949	0.0005819092192018995	0.0005821821578922956	0.0006019424206066031	0.0006014990864100839	0.0006431515678569241	0.0006411254302524853	0.0671306148273512	0.0647572540479051	-8.235443317946255e-06	-0.0001701342308817605	-8.238330593702409e-06	-0.00017019387889639914
9.02624777370205	0.0005287803470597044	0.0005307626966580403	0.0005624589757414021	0.0005633780918762669	0.0005814660220543914	0.0005817388051831009	0.0006014737916375864	0.0006010312230597991	0.0006426290319248661	0.0006406058115199623	0.06709732712900417	0.06472514958269102	-8.160948084690728e-06	-0.00016961111190118283	-8.16381585760223e-06	-0.0001696707139871717
9.080635457189915	0.0005284026022920334	0.0005303827689800615	0.000562040690025488	0.0005629588552662813	0.0005810241916916393	0.0005812968193795005	0.0006010066729720077	0.0006005648648764875	0.0006421083182764791	0.000640087997091763	0.06706430386843464	0.06469330014629769	-8.0869772311103e-06	-0.00016908647585668624	-8.089825594183482e-06	-0.00016914603123951988
9.135350853830497	0.000528025876017101	0.0005300038708107222	0.0005616236435450881	0.000562540862434045	0.0005805837320848917	0.0005808562044547623	0.000600541068811267	0.0006001000160555786	0.000641589431557514	0.0006395719915922803	0.06703154621026908	0.06466170686218223	-8.013527097894269e-06	-0.0001685603125505114	-8.016356144033981e-06	-0.00016861982045773827
9.190395938260405	0.0005276501715811289	0.0005296260055199413	0.0005612078400687101	0.0005621241171579211	0.0005801446472321221	0.0005804169644088712	0.0006000769833870138	0.0005996366808226167	0.0006410723764518804	0.0006390577996835911	0.0669990553282684	0.06463037086260992	-7.940594049861936e-06	-0.0001680326116982045	-7.943403871846395e-06	-0.0001680920713587608
9.245772697014415	0.0005272754923488677	0.0005292491764964167	0.0005607932833886122	0.000561708623240123	0.000579706941158243	0.0005799791032687516	0.0005996144209614055	0.0005991748634335168	0.0006405571576819856	0.0006385454260657912	0.06696683240540373	0.0645992932887319	-7.86817447579434e-06	-0.0001675033629276873	-7.87096516628033e-06	-0.00016756277357217464
9.301483128597186	0.000526901841703742	0.0005288733871477735	0.0005603799773209986	0.0005612943845069153	0.0005792706179153491	0.0005795426250885013	0.0005991533858273808	0.0005987145681748367	0.0006400437800090838	0.0006380348754773411	0.06693487863395883	0.06456847529067772	-7.796264788263382e-06	-0.00016697255577784176	-7.799036439785391e-06	-0.0001670319166386658
9.357529243555355	0.0005265292230479937	0.000528498640900709	0.0005599679257062173	0.0005608814048088134	0.0005788356815829392	0.000579107533949621	0.0005986938823089219	0.0005982557993640397	0.000639532248233627	0.0006375261526954099	0.06690319521561092	0.06453791802763474	-7.724861423517339e-06	-0.0001664401796989956	-7.72761412846587e-06	-0.00016649949000990816
9.413913064550128	0.0005261576398028274	0.0005281249412011414	0.0005595571324089627	0.0005604696880207804	0.0005784021362681557	0.0005786738339612496	0.0005982359147613309	0.0005977985613497669	0.0006390225671956186	0.0006370192625362258	0.06687178336152647	0.06450762266794698	-7.653960841276161e-06	-0.0001659062240506881	-7.656694691933301e-06	-0.00016596548304767533
9.47063662643026	0.0005257870954085536	0.0005277522915143558	0.0005591476013184732	0.0005600592380424351	0.0005779699861060191	0.0005782415292603977	0.0005977794875714999	0.0005973428585121059	0.0006385147417749694	0.0006365142098554255	0.0668406442924535	0.0644775903891901	-7.583559524637802e-06	-0.00016537067810240558	-7.586274613138183e-06	-0.0001654298850228414
9.527701976305488	0.0005254175933247387	0.0005273806953251561	0.00055873933634874	0.0005596500587982526	0.0005775392352596636	0.0005778106240121887	0.0005973246051581911	0.0005968886952628698	0.0006380087768918625	0.0006360109995484142	0.06680977923881315	0.06444782237827403	-7.513653979901273e-06	-0.00016483353103208254	-7.5163503982398835e-06	-0.000164892685115145
9.585111173620431	0.0005250491370303481	0.0005270101561380124	0.0005583323414387034	0.0005592421542377706	0.0005771098879205789	0.0005773811224100931	0.0005968712719723076	0.0005964360760458708	0.00063750467750711	0.0006355096365507198	0.06677918944079488	0.06441831983152828	-7.444240736389704e-06	-0.00016429477192461683	-7.44691857644704e-06	-0.00016435387241181543
9.642866290228868	0.0005246817300239002	0.0005266406774772161	0.0005579266205524711	0.0005588355283358009	0.000576681948308854	0.0005769530286761768	0.0005964194924971836	0.0005959850053372023	0.0006370024486225302	0.0006350101258383623	0.06674887614844646	0.06438908395479113	-7.3753163463714105e-06	-0.0001637543897730076	-7.37797569984322e-06	-0.0001638134359067539
9.700969410468568	0.0005243153758236115	0.0005262722628870274	0.0005575221776795146	0.0005584301850926325	0.0005762554206734129	0.0005765263470613401	0.0005959692712488628	0.0005955354876455177	0.0006365020952813118	0.0006345124724282131	0.06671884062178338	0.06436011596350756	-7.306877384839587e-06	-0.00016321237347548256	-7.309518343295851e-06	-0.00016327136450047797
9.75942263123647	0.0005239500779675499	0.000525904915931834	0.0005571190168348867	0.0005580261285342482	0.0005758303092922735	0.0005761010818455658	0.0005955206127763856	0.0005950875275123189	0.0006360036225683935	0.0006340166813783697	0.06668908413087278	0.06433141708281954	-7.238920449381334e-06	-0.00016266871183540088	-7.2415431042810105e-06	-0.0001627276469989558
9.818228062064373	0.0005235858400137826	0.0005255386401962992	0.000556717142059429	0.0005576233627125308	0.0005754066184727836	0.0005756772373381642	0.0005950735216620756	0.000594641129512238	0.0006355070356108391	0.0006335227577885248	0.06665960795593609	0.06430298854766456	-7.171442160112604e-06	-0.00016212339356200256	-7.174046602709955e-06	-0.00016218227211219072
9.877387825195074	0.0005232226655405345	0.0005251734392855248	0.0005563165574199873	0.0005572218917054857	0.0005749843525518761	0.0005752548178780293	0.0005946280025218352	0.0005941962982533351	0.0006350123395782246	0.00063303070680035	0.06663041338745196	0.06427483160286894	-7.104439159404986e-06	-0.0001615764072668835	-7.1070254808250355e-06	-0.0001616352284542072
9.936904055658934	0.0005228605581463348	0.0005248093168251995	0.0005559172670096237	0.0005568217196174482	0.0005745635158963233	0.000574833827833883	0.0005941840600054363	0.0005937530383773807	0.0006345195396830189	0.0006325405335978682	0.06660150172625581	0.06424694750324446	-7.037908111819785e-06	-0.0001610277414648975	-7.040476403047044e-06	-0.0001610865045422183
9.996778901350961	0.000522499521450178	0.0005244462764617636	0.0005555192749478378	0.0005564228505793085	0.0005741441129029873	0.0005744142716045366	0.0005937416987968175	0.0005933113545601595	0.0006340286411809794	0.0006320522434078458	0.0665728742836349	0.064219337513688	-6.971845703968374e-06	-0.0001604773845732821	-6.974396055806076e-06	-0.0001605360887948215
10.05701452310831	0.0005221395590916746	0.0005240843218625616	0.000555122585380779	0.0005560252887487265	0.0005737261479990791	0.0005739961536191431	0.000593300923614383	0.0005928712515117621	0.0006335396493715416	0.000631565841500176	0.06654453238144063	0.06419200290928008	-6.9062486443326535e-06	-0.00015992532491017342	-6.908781147427906e-06	-0.00015998396953231797
10.117613094788254	0.000521780674731211	0.0005237234567160081	0.0005547272024814725	0.0005556290383103565	0.0005733096256424164	0.0005735794783374586	0.0005928617392113086	0.0005924327339768883	0.0006330525695982218	0.0006310813331882743	0.0665164773521895	0.06416494497538286	-6.841113663121935e-06	-0.0001593715506935378	-6.843628407971793e-06	-0.0001594301349749916
10.178576803346665	0.0005214228720501064	0.0005233636847317432	0.0005543331304500394	0.0005552341034760671	0.0005728945503216889	0.0005731642502501024	0.0005924241503758425	0.0005919958067351512	0.0006325674072490154	0.0006305987238294739	0.06648871053916358	0.06413816500774963	-6.776437512174931e-06	-0.00015881605004137989	-6.778934589116853e-06	-0.00015887457324297027
10.239907848916916	0.0005210661547507705	0.0005230050096407962	0.0005539403735139157	0.0005548404884851688	0.000572480926556714	0.0005727504738788192	0.0005919881619316116	0.000591560474601381	0.0006320841677568033	0.0006301180188254234	0.06646123329652376	0.06411166431261876	-6.71221696480883e-06	-0.0001582588109706462	-6.714696463996396e-06	-0.00015831727235504633
10.301608444889292	0.0005207105265568635	0.0005226474351957491	0.0005535489359280856	0.0005544481976046391	0.0005720687588987091	0.0005723381537767464	0.0005915537787379364	0.0005911267424259323	0.0006316028565997633	0.0006296392236224941	0.06643404698941084	0.06408544420681866	-6.648448815622411e-06	-0.00015769982139487992	-6.650910827056544e-06	-0.00015775822022712216
10.363680817990868	0.0005203559912134596	0.000522290965170901	0.0005531588219753039	0.0005540572351293536	0.0005716580519305581	0.0005719272945286831	0.0005911210056901428	0.0005906946150950011	0.0006311234793017842	0.0006291623437121875	0.06640715299406008	0.06405950601787552	-6.585129880418844e-06	-0.00015713906912495634	-6.58757449392873e-06	-0.00015719740467233512
10.426127208365882	0.0005200025524872058	0.0005219356033624318	0.000552770035966326	0.0005536676053823134	0.0005712488102670813	0.0005715179007513575	0.0005906898477198776	0.000590264097530935	0.0006306460414328844	0.0006286873846315469	0.06638055269790866	0.06403385108412056	-6.5222569960643115e-06	-0.00015657654186779224	-6.524684301301327e-06	-0.00015663481339969754
10.488949869656532	0.0005196502141664875	0.0005215813535885709	0.0005523825822401414	0.0005532793127148801	0.0005708410385553075	0.0005711099770937029	0.0005902603097954292	0.000589835194692553	0.0006301705486096335	0.000628214351963575	0.06635424749970548	0.06400848075479366	-6.459827020304128e-06	-0.0001560122272247083	-6.46223710675832e-06	-0.00015607043401302811
10.552151069084381	0.0005192989800615913	0.0005212282196897624	0.0005519964651642037	0.0005528923615070084	0.0005704347414747532	0.0005707035282371308	0.0005898323969220501	0.0005894079115754638	0.0006296970064955806	0.0006277432513376534	0.06632823880962897	0.06398339639015332	-6.397836831673401e-06	-0.00015544611269135977	-6.400229788655273e-06	-0.0001555042540102164
10.615733087532126	0.0005189488540048708	0.0005208762055288346	0.0005516116891346679	0.000552506756167485	0.0005700299237376946	0.0005702985588958097	0.0005894061141422797	0.0005889822532123919	0.0006292254208016861	0.0006272740884299698	0.066302528049393	0.06395859936158585	-6.336283329359989e-06	-0.0001548781856567094	-6.338659245990093e-06	-0.00015493626078223743
10.679698219625935	0.0005185998398509142	0.0005205253149911713	0.0005512282585766277	0.0005521225011341644	0.0005696265900894524	0.0005698950738169451	0.0005889814665362755	0.000588558224673503	0.0006287557972867562	0.0006268068689639452	0.06627711665236534	0.06393409105171885	-6.275163433026691e-06	-0.0001543084334012096	-6.277522398255575e-06	-0.00015436644161218038
10.744048773818252	0.0005182519414767105	0.0005201755519848808	0.0005508461779443518	0.0005517396008742118	0.000569224745308673	0.0005694930777810621	0.0005885584592221459	0.0005881358310667327	0.000628288141757885	0.0006263415987106695	0.06625200606369264	0.06390987285452698	-6.214474082713237e-06	-0.00015373684309673286	-6.216816185309303e-06	-0.00015379478367431865
10.808787072471103	0.0005179051627818192	0.0005198269204409692	0.0005504654517215279	0.0005513580598843421	0.000568824394207614	0.0005690925756022905	0.0005881370973562786	0.0005877150775381221	0.0006278224600708972	0.0006258782834893388	0.06622719774039967	0.0638859461754568	-6.154212238685362e-06	-0.00015316340180487886	-6.1565375672530814e-06	-0.00015322127403315233
10.87391545193992	0.0005175595076885401	0.0005194794243135142	0.0005500860844215039	0.0005509778826910682	0.0005684255416324343	0.0005686935721286527	0.0005877173861336873	0.00058729596927215	0.0006273587581308	0.0006254169291676992	0.06620269315152831	0.06386231243152822	-6.094374881324659e-06	-0.00015258809647697436	-6.09668352427855e-06	-0.0001526458996423119
10.93943626265785	0.0005172149801420849	0.0005191330675798378	0.0005497080805875347	0.0005505990738509436	0.0005680281924634793	0.0005682960722423541	0.0005872993307883455	0.000586878511492075	0.0006268970418922361	0.0006249575416624926	0.06617849377824271	0.0638389730514621	-6.034959010999333e-06	-0.0001520109139527409	-6.037251056541411e-06	-0.00015206864734344794
11.00535186922059	0.000516871584110749	0.0005187878542406859	0.0005493314447930282	0.0005502216379508154	0.0005676323516155778	0.0005679000808600771	0.0005868829365935357	0.0005864627094602777	0.0006264373173599428	0.0006245001269399114	0.0661546011139599	0.06381592947579035	-5.975961647878593e-06	-0.00015143184095806062	-5.9782371840486764e-06	-0.00015148950386563442
11.071664650471687	0.000516529323586085	0.000518443788320402	0.0005489561816417935	0.0005498455796080712	0.0005672380240383392	0.0005675056029332744	0.0005864682088621935	0.0005860485684786043	0.0006259795905892168	0.000624044691016053	0.0661310166644693	0.06379318315697717	-5.917379831834636e-06	-0.00015085086410498993	-5.919638946494735e-06	-0.00015090845582385604
11.138376999588447	0.0005161882025830793	0.0005181008738671069	0.0005485822957682956	0.0005494709034708944	0.0005668452147164505	0.0005671126434484716	0.0005860551529472633	0.0005856360938887194	0.0006255238676863826	0.0006235912399573841	0.0661077419480598	0.06377073555954156	-5.859210622364587e-06	-0.00015026796989167646	-5.861453403164206e-06	-0.00015032548971831428
11.205491324168262	0.0005158482251403254	0.0005177591149528788	0.0005482097918379051	0.0005490976142185178	0.0005664539286699736	0.0005667212074275628	0.0005856437742420472	0.0005852252910724534	0.0006250701548092634	0.0006231397798812025	0.06608477849564325	0.06374858816017302	-5.80145109839534e-06	-0.00014968314469968047	-5.803677632802706e-06	-0.00014974059193362255
11.273010046315514	0.0005155093953202019	0.0005174185156739321	0.0005478386745471562	0.0005487257165614795	0.0005660641709546559	0.0005663312999281185	0.0005852340781805671	0.0005848161654521617	0.0006246184581676634	0.0006226903169561127	0.06606212785088347	0.06372674244786206	-5.7440983581369745e-06	-0.00014909637479286475	-5.746308733436435e-06	-0.00014915374873657183
11.340935602728974	0.0005151717172090531	0.0005170790801508039	0.0005474689486240062	0.0005483552152418887	0.0005656759466622345	0.0005659429260436922	0.0005848260702379251	0.0005844087224910859	0.0006241687840238503	0.0006222428574025018	0.06603979157032248	0.06370519992401802	-5.68714951903939e-06	-0.00014850764631782476	-5.689343822313196e-06	-0.00014856494627636663
11.409270444789758	0.0005148351949173666	0.0005167408125285329	0.0005471006188280906	0.0005479861150336774	0.0005652892609207436	0.0005655560909041277	0.0005844197559306692	0.0005840029676937106	0.0006237211386930435	0.0006217974074930196	0.06601777122352043	0.06368396210260009	-5.630601717597147e-06	-0.0001479169453016127	-5.6327800357428015e-06	-0.00014797417058314
11.478017038649782	0.0005144998325799546	0.0005164037169768468	0.0005467336899509903	0.0005476184207428736	0.0005649041188948307	0.0005651707996758732	0.0005840151408171579	0.000583598906606135	0.0006232755285439083	0.0006213539735530638	0.06599606839317153	0.06366303051023905	-5.5744521092462515e-06	-0.0001473242576508077	-5.5766145289634986e-06	-0.00014738140756652418
11.547177865320764	0.0005141656343561363	0.0005160677976903474	0.000546368166816493	0.0005472521372078608	0.0005645205257860693	0.0005647870575622956	0.0005836122304979383	0.0005831965448164395	0.000622831959999055	0.0006209125619612754	0.06597468467525537	0.06364240668637149	-5.518697868255734e-06	-0.00014672956915115498	-5.5208444760422234e-06	-0.00014678664301490119
11.616755420763786	0.0005138326044299212	0.0005157330588886979	0.0005460040542808624	0.0005468872692996509	0.0005641384868332765	0.0005644048698039989	0.0005832110306161175	0.0005827958879550617	0.0006223904395355439	0.0006204731791500307	0.06595362167915907	0.06362209218336623	-5.46333618755418e-06	-0.00014613286546494297	-5.465467069711537e-06	-0.00014618986259375133
11.686752215979308	0.0005135007470101964	0.0005153995048168142	0.0005456413572331077	0.0005465238219221521	0.0005637580073128399	0.0005640242416791475	0.0005828115468577442	0.0005823969416951741	0.0006219509736853973	0.00062003583160595	0.06593288102781675	0.06360208856666281	-5.408364278648194e-06	-0.00014553413213114208	-5.410479521286357e-06	-0.00014559105184532017
11.75717077709787	0.0005131700663309075	0.0005150671397450506	0.0005452800805952502	0.0005461618000124442	0.000563379092539034	0.0005636451785037857	0.0005824137849521899	0.0005819997117530597	0.0006215135690361104	0.0006196005258703977	0.06591246435785487	0.0635823974148922	-5.3537793715096454e-06	-0.00014493335456434997	-5.355879060535591e-06	-0.0001449901961872585
11.82801364547121	0.0005128405666512503	0.0005147359679693935	0.0005449202293226031	0.0005458012085410518	0.0005630017478643525	0.0005632676856321681	0.0005820177506725383	0.0005816042038885021	0.0006210782322311751	0.0006191672685399993	0.0658923733197244	0.06356302032002388	-5.2995787143857165e-06	-0.00014433051805201602	-5.301662935514734e-06	-0.00014438728091048514
11.899283377763982	0.0005125122522558593	0.0005144059938116561	0.0005445618084040477	0.0005454420525122248	0.0005626259786798397	0.0005628917684570909	0.0005816234498359753	0.0005812104239051736	0.0006206449699706092	0.0006187360662671623	0.06587260957784061	0.06354395888749881	-5.245759573755532e-06	-0.00014372560775531562	-5.247828412487804e-06	-0.0001437822911790343
11.970982546046038	0.0005121851274549958	0.0005140772216196706	0.0005442048228623066	0.0005450843369642182	0.0005622517904154183	0.0005625174324102223	0.0005812308883041843	0.0005808183776510249	0.0006202137890114845	0.0006183069257605951	0.06585317481073935	0.06352521473636263	-5.192319234163627e-06	-0.00014311860870645787	-5.194372775809385e-06	-0.00014317521202880656
12.043113737885237	0.0005118591965847414	0.0005137496557674827	0.000543849277754231	0.000544728066969572	0.000561879188540234	0.0005621446829624409	0.0005808400719837432	0.000580428071018684	0.0006197846961684673	0.0006178798537858401	0.06583407071120494	0.06350678949941659	-5.139254998122369e-06	-0.0001425095058086856	-5.141293327780641e-06	-0.00014256602836618115
12.115679556440844	0.0005115344640071874	0.0005134233006555504	0.0005434951781710775	0.0005443732476354015	0.0005615081785629841	0.0005617735256241734	0.0005804510068265283	0.0005800395099458518	0.0006193576983143613	0.0006174548571658078	0.06581529898643418	0.06348868482334119	-5.086564185954531e-06	-0.000141898283833361	-5.088587388531792e-06	-0.00014195472496629502
12.188682620557461	0.000511210934110635	0.0005130981607109433	0.0005431425292388046	0.0005440198841036804	0.0005611387660322772	0.0005614039659457412	0.0005800636988301224	0.000579652700415715	0.0006189328023806607	0.0006170319427813205	0.06579686135816538	0.06347090236886282	-5.0342441357117615e-06	-0.0001412849274201461	-5.0362522959141245e-06	-0.00014134128647243227
12.26212556485955	0.0005108886113097839	0.0005127742403875399	0.00054279133611835	0.0005436679815515359	0.0005607709565369604	0.000561036009517702	0.0005796781540382229	0.0005792676484573448	0.0006185100153581021	0.0006166111175716564	0.06577875956284775	0.06345344381087492	-4.982292203072666e-06	-0.00014066942107619773	-4.984285405383766e-06	-0.00014072569739483065
12.336011039846525	0.000510567500045934	0.0005124515441662307	0.0005424416040059302	0.0005433175451915369	0.0005604047557064836	0.0005606696619712024	0.0005792943785410594	0.0005788843601461157	0.0006180893442972305	0.0006161923885351059	0.06576099535177962	0.06343631083860157	-4.930705761147219e-06	-0.00014005174917255947	-4.9326840898629085e-06	-0.00014010794210873867
12.41034171198835	0.0005102476047871826	0.0005121300765551201	0.0005420933381333291	0.000542968580271993	0.0005600401692112456	0.0005603049289783301	0.000578912378475812	0.00057850284160412	0.0006176707963089651	0.0006157757627295291	0.06574357049127112	0.06341950515573866	-4.879482200448575e-06	-0.00013943189594552152	-4.881445739650901e-06	-0.00013948800485388824
12.485120263821853	0.0005099289300286225	0.0005118098420897316	0.0005417465437681979	0.0005426210920772519	0.0005596772027629512	0.0005599418162524684	0.0005785321600270331	0.0005781230990005876	0.0006172543785651743	0.0006153612472729212	0.06572648676279134	0.06340302848060275	-4.8286189287265364e-06	-0.0001388098454938036	-4.830567762291113e-06	-0.0001388658697328432
12.560349394047481	0.0005096114802925447	0.0005114908453332121	0.0005414012262143502	0.0005422750859279995	0.0005593158621149715	0.0005595803295486573	0.0005781537294270771	0.0005777451385523127	0.0006168400982992592	0.0006149488493439859	0.06570974596313557	0.06338688254628685	-4.778113370831373e-06	-0.00013818558177670914	-4.780047582443863e-06	-0.00013824152070922302
12.63603181762671	0.0005092952601286419	0.0005111730908765405	0.0005410573908120708	0.0005419305671815644	0.0005589561530627115	0.0005592204746639578	0.0005777770929565355	0.0005773689665240838	0.0006164279628067383	0.0006145385761827134	0.06569334990457644	0.06337106910081348	-4.727962968677831e-06	-0.00013755908861501354	-4.729882641801419e-06	-0.00013761494160730026
12.712170265880024	0.0005089802741142099	0.0005108565833387364	0.000540715042938411	0.0005415875412322235	0.000558598081443965	0.0005588622574378144	0.0005774022569446647	0.0005769945892291143	0.0006160179794458431	0.0006141304350909624	0.0656773004150284	0.06335558990728705	-4.678165181069491e-06	-0.0001369303496879387	-4.680070398960061e-06	-0.00013698611611036304
12.78876748658549	0.0005086665268543552	0.0005105413273670674	0.0005403741880075026	0.0005412460135115116	0.0005582416531392986	0.0005585056837524284	0.0005770292277698365	0.0005766220130294837	0.0006156101556381185	0.0006137244334330543	0.0656615993382122	0.06334044674405391	-4.6287174835703965e-06	-0.00013629934853125192	-4.6306083292873765e-06	-0.000136355027758564
12.865826244077915	0.0005083540229822009	0.0005102273276372653	0.0005400348314708649	0.0005409059894885337	0.0005578868740724163	0.0005581507595331316	0.0005766580118599791	0.0005762512443365799	0.0006152044988690303	0.0006133205786363691	0.06564624853382073	0.06332564140486155	-4.5796173684547505e-06	-0.00013566606853775143	-4.581493924832921e-06	-0.0001357216599484623
12.943349319348618	0.0005080427671590969	0.0005099145888537369	0.00053969697881772	0.0005405674746702785	0.0005575337502105406	0.0005577974907487617	0.0005762886156930269	0.0005758822896115459	0.0006148010166885806	0.0006129188781919512	0.06563124987767804	0.06331117569902013	-4.530862344529103e-06	-0.0001350304929541024	-4.5327246942224e-06	-0.00013508599593170523
13.0213395101458	0.0005077327640748254	0.0005096031157497776	0.000539360635575302	0.0005402304746019351	0.0005571822875647942	0.0005574458834120429	0.000575921045797376	0.0005755151553657296	0.0006143997167119248	0.0006125193396551163	0.06561660526192217	0.06329705145156381	-4.482449937069904e-06	-0.00013439260488055937	-4.48429816250458e-06	-0.00013444801881239143
13.099799631075467	0.0005074240184478193	0.0005092929130877915	0.0005390258073091849	0.000539894994867218	0.0005568324921905819	0.0005570959435799755	0.0005755553087523463	0.0005751498481611457	0.0006140006066200073	0.0006121219706460778	0.06560231659516519	0.06328327050341655	-4.434377687697732e-06	-0.00013375238726941185	-4.436211871081033e-06	-0.00013380771154687665
13.178732513703073	0.0005071165350253691	0.0005089839856595058	0.0005386924996235963	0.0005395610410886849	0.0005564843701879813	0.0005567476773542173	0.000575191411188642	0.0005747863746109314	0.0006136036941601908	0.0006117267788505626	0.06558838580267101	0.06326983471156052	-4.38664315423852e-06	-0.0001331098229225003	-4.3884633776042174e-06	-0.0001331650569426357
13.258141006655675	0.000506810318583838	0.0005086763382861906	0.0005383607181617424	0.0005392286189280637	0.0005561379277021366	0.0005564010908814787	0.0005748293597888216	0.0005744247413798141	0.0006132089871468979	0.0006113337720204462	0.06557481482653256	0.06325674594920529	-4.339243910654166e-06	-0.00013246489449113275	-4.3410502558066145e-06	-0.00013252003765489018
13.338027975724735	0.0005065053739288835	0.0005083699758188841	0.0005380304686061408	0.0005388977340865879	0.0005557931709236508	0.0005560561903539222	0.000574469161287775	0.0005740649551845869	0.0006128164934622683	0.0006109429579743972	0.06556160562584497	0.0632440061059576	-4.292177546919365e-06	-0.00013181758447394776	-4.2939700954430435e-06	-0.00013187263618669176
13.418396303969553	0.0005062017058956677	0.0005080649031386099	0.000537701756678944	0.0005385683923053198	0.0005554501060889899	0.0005557129820095568	0.0005741108224731991	0.0005737070227945764	0.000612426221056809	0.0006105543445985153	0.06554876017688958	0.06323161708799582	-4.245441668885002e-06	-0.00013116787521476325	-4.247220502184412e-06	-0.000131222834887465
13.49924889182131	0.0005058993193490811	0.0005077611251566056	0.0005373745881422753	0.0005382405993654913	0.0005551087394808863	0.0005553714721326455	0.0005737543501860816	0.0005733509510321294	0.0006120381779500622	0.000610167939846991	0.0655362804733125	0.06321958081824605	-4.199033898236951e-06	-0.000130515748902979	-4.200799097485008e-06	-0.0001305706159508424
13.580588657187745	0.0005055982191839608	0.0005074586468145447	0.0005370489687985655	0.0005379143610888418	0.0005547690774287414	0.0005550316670541107	0.0005733997513211931	0.0005729967467730965	0.0006116523722312763	0.0006097837517427628	0.06552416852631228	0.06320789923655737	-4.152951872307426e-06	-0.00012986118756964926	-4.154703518476684e-06	-0.00012991596141311013
13.662418535558457	0.0005052984103253152	0.0005071574730847699	0.0005367249044908914	0.0005375896833379595	0.0005544311263090491	0.0005546935731519497	0.0005730470328275794	0.0005726444169473239	0.0006112688120600892	0.0006094017883781921	0.06551242636482406	0.06319657429988235	-4.1071932440016855e-06	-0.0001292041730868443	-4.1089314178665085e-06	-0.00012925885315170915
13.744741480110864	0.0005049998977285471	0.0005068576089705183	0.0005364024011033205	0.0005372665720166235	0.0005540948925458023	0.0005543571968516478	0.0005726962017090619	0.0005722939685391498	0.0006108875056672131	0.0006090220579157326	0.06550105603570652	0.06318560798246477	-4.0617556817455595e-06	-0.00012854468716783085	-4.063480463859133e-06	-0.0001285992728846802
13.827560461816718	0.000504702686379676	0.0005065590595061514	0.0005360814645612499	0.0005369450330701548	0.0005537603826109146	0.0005540225446265974	0.00057234726502474	0.0005719454085879023	0.0006105084613551295	0.0006086445685886174	0.06549005960394114	0.06317500227601229	-4.016636869291594e-06	-0.00012788271136258966	-4.018348340005442e-06	-0.00012793720216758286
13.910878469549415	0.0005044067812955707	0.0005062618297573928	0.0005357621008317642	0.0005366250724857666	0.0005534276030246506	0.0005536896229985268	0.0005720002298895042	0.0005715987441884126	0.0006101316874987985	0.0006082693287015539	0.06547943915281332	0.0631647591898955	-3.971834505663106e-06	-0.00012721822705794028	-3.9735327451201514e-06	-0.00012727262239244086
13.9946985101918	0.0005041121875241738	0.000505965924821557	0.0005354443159239794	0.0005363066962929154	0.0005530965603560473	0.000553358438537924	0.0005716551034745501	0.0005712539824915201	0.0006097571925463653	0.0006078963466314194	0.06546919678412137	0.06315488075132981	-3.92734630504793e-06	-0.00012655121547563986	-3.929031393175124e-06	-0.00012660551478629878
14.079023608744702	0.0005038189101447356	0.0005056713498277916	0.0005351281158894058	0.0005359899105636652	0.0005527672612233537	0.0005530289978644742	0.000571311893007902	0.000570911130704596	0.0006093849850198856	0.0006075256308279746	0.06545933461836421	0.06314536900556639	-3.883169996659209e-06	-0.00012588165766973247	-3.884842013195285e-06	-0.00012593586040948734
14.163856808436103	0.0005035269542680417	0.0005053781099373086	0.0005348135068222974	0.0005356747214130412	0.0005524397122944664	0.0005527013076474926	0.000570970605774933	0.0005705701960920614	0.0006090150735160498	0.0006071571898145741	0.0654498547949478	0.06313622601608934	-3.8393033247041686e-06	-0.00012520953452709038	-3.84096234916885e-06	-0.00012526364015411073
14.24920117083096	0.0005032363250366512	0.0005050862103436295	0.0005345004948600232	0.0005353611349993983	0.0005521139202873666	0.000552375374606369	0.0005706312491189055	0.0005702311859759174	0.0006086474667069235	0.0006067910321888958	0.06544075947238705	0.06312745386480714	-3.7957440482128124e-06	-0.00012453482676355598	-3.7973901599176567e-06	-0.00012458883474184002
14.335059775941703	0.0005029470276251293	0.0005047956562728229	0.000534189086183425	0.000535049157524788	0.0005517898919705749	0.0005520512055110122	0.0005702938304415035	0.000569894107736282	0.0006082821733406925	0.0006064271666236723	0.06543205082851321	0.06311905465225698	-3.7524899409572578e-06	-0.0001238575149229426	-3.7541232190099923e-06	-0.00012391142472246985
14.421435722339384	0.0005026590672402863	0.0005045064529837511	0.0005338792870171899	0.0005347387952353283	0.0005514676341635947	0.000551728807182303	0.0005699583572033788	0.0005695589688119271	0.000607919202242419	0.0006060656018674345	0.06542373106068083	0.06311103049780302	-3.709538791356326e-06	-0.00012317757937532758	-3.7111593146591133e-06	-0.00012323139047215603
14.50833212726552	0.0005023724491214156	0.0005042186057683124	0.0005335711036302241	0.0005344300544215804	0.000551147153737375	0.0005514081864925471	0.0005696248369246994	0.0005692257767008245	0.0006075585623148044	0.0006057063467452603	0.06541580238597235	0.06310338353983491	-3.6668884023692908e-06	-0.00012249500031534521	-3.6684962496339076e-06	-0.0001225487121922081
14.595752126744532	0.0005020871785405332	0.0005039321199516875	0.0005332645423360221	0.0005341229414189243	0.0005508284576147635	0.0005510893503659343	0.0005692932771857072	0.0005688945389606979	0.000607200262538961	0.0006053494101595343	0.06540826704142941	0.0630961159359813	-3.6245365914212846e-06	-0.0001218097577610211	-3.6261318411365956e-06	-0.00012186336990641089
14.683698875697011	0.0005018032608026219	0.0005036470008925914	0.0005329596094930524	0.0005338174626079425	0.0005505115527709747	0.0005507723057790062	0.000568963685627275	0.0005685652632095833	0.0006068443119751945	0.0006049948010907178	0.0654011272842463	0.06308922986331686	-3.5824811902523783e-06	-0.00012112183155049694	-3.584063920710357e-06	-0.00012117534345948422
14.772175548053516	0.0005015207012458741	0.00050336325398352	0.0005326563115051353	0.0005335136244148032	0.0005501964462340603	0.0005504570597611222	0.0005686360699514811	0.0005682379571263865	0.0006064907197637972	0.0006046425285981241	0.0653943853920124	0.0630827275185686	-3.5407200448564317e-06	-0.00012043120134122565	-3.5422903341404514e-06	-0.00012048461251534803
14.861185336869132	0.0005012395052419401	0.0005030808846510061	0.0005323546548218358	0.0005332114333116535	0.0005498831450853818	0.000550143619394937	0.000568310437922178	0.0005679126284514623	0.0006061394951258483	0.0006042926018207096	0.06538804366291183	0.06307661111833686	-3.4992510153783116e-06	-0.00011973784660819498	-3.5008089413687826e-06	-0.00011979115655562367
14.95073145443871	0.00050095967819617	0.0005027998983558691	0.0005320546459388434	0.0005329108958170055	0.0005495716564600902	0.0005498319918168747	0.0005679867973655725	0.0005675892849871793	0.0006057906473640194	0.0006039450299778624	0.06538210441596604	0.06307088289930522	-3.4580719759976647e-06	-0.00011904174664122136	-3.4596176163872137e-06	-0.00011909495487751054
15.040817132412794	0.0005006812255478709	0.0005025203005934748	0.000531756291398376	0.0005326120184961379	0.0005492619875476123	0.0005495221842176168	0.0005676651561708154	0.000567267934598512	0.0006054441858634017	0.0006035998223702153	0.06537656999124969	0.06306554511846592	-3.4171808148499884e-06	-0.0001183428805439507	-3.4187142471213405e-06	-0.00011839598659128814
15.131445621914246	0.0005004041527705514	0.0005022420968939921	0.0005314595977895724	0.0005323148079614947	0.0005489541455921357	0.0005492142038425896	0.0005673455222905945	0.0005669485852136233	0.0006051001200923312	0.0006032569883804576	0.06537144275012868	0.06306060005333547	-3.3765754339424962e-06	-0.00011764122723206816	-3.3780967353663066e-06	-0.0001176942306194001
15.222620193655578	0.0005001284653721777	0.0005019652928226506	0.0005311645717488911	0.0005320192708730866	0.0005486481378931049	0.0005489080579924568	0.0005670279037417278	0.0005666312448244628	0.0006047584596032273	0.0006029165374741582	0.06536672507548756	0.06305605000218804	-3.3362537490014624e-06	-0.00011693676542977316	-3.337762996663638e-06	-0.00011698966569374802
15.31434413805701	0.0004998541688954289	0.0005016898939800068	0.0005308712199605211	0.0005317254139389039	0.0005483439718057244	0.0005486037540236213	0.0005667123086057779	0.0005663159214873674	0.000604419214033447	0.0006025784792006062	0.06536241937196885	0.06305189728427214	-3.296213689450104e-06	-0.00011622947366982106	-3.29771096023012e-06	-0.00011628227035434535
15.406620765365147	0.0004995812689179509	0.0005014159060022017	0.0005305795491567855	0.000531433243915321	0.000548041654741454	0.0005483012993487244	0.0005663987450296592	0.0005660026233236678	0.0006040823931061414	0.000602242823193648	0.06535852806621417	0.06304814424005287	-3.256453198248986e-06	-0.00011551933028985939	-3.2579385688359316e-06	-0.00011557202294658342
15.499453405772549	0.0004993097710526195	0.0005011433345612339	0.0005302895661185599	0.0005311427676075209	0.0005477411941685321	0.0005480007014371626	0.0005660872212262606	0.00056569135852031	0.00060374800663113	0.000601909579172551	0.06535505360709871	0.06304479323143836	-3.216970231835741e-06	-0.00011480631343138703	-3.2184437787161763e-06	-0.00011485890161951062
15.592845409537835	0.0004990396809477964	0.0005008721853652198	0.0005300012776756832	0.0005308539918699059	0.0005474425976124758	0.000547701967815595	0.0005657777454750706	0.0005653821353304693	0.0006034160645057769	0.0006015787569428626	0.06535199846598871	0.06304184664202005	-3.1777627600639187e-06	-0.00011409040103874113	-3.17922455952014e-06	-0.00011414288432501363
15.686800147106629	0.000498771004287591	0.000500602464158665	0.0005297146907073784	0.0005305669236065259	0.0005471458726566095	0.0005474051060684645	0.0005654703261228074	0.0005650749620741801	0.0006030865767158837	0.000601250366397285	0.0653493651369812	0.0630393068773061	-3.1388287660126003e-06	-0.00011337157085365701	-3.140278894143457e-06	-0.00011342394881333484
15.781321009233178	0.000498503746792131	0.0005003341767227414	0.0005294298121426856	0.0005302815697715072	0.0005468510269425933	0.0005471101238385292	0.0005651649715840677	0.0005647698471389808	0.0006027595533365985	0.0006009244175165705	0.06534715613715672	0.06303717636497679	-3.1001662459725216e-06	-0.0001126498004162535	-3.10160477867737e-06	-0.00011270207263257281
15.87641140710273	0.0004982379142178209	0.0005000673288755513	0.0005291466489608802	0.0005299979373694807	0.0005465580681709471	0.0005468170288273857	0.0005648616903419652	0.0005644667989805424	0.0006024350045333205	0.0006006009203704094	0.06534537400683715	0.06303545755511314	-3.061773209349361e-06	-0.00011192506706232674	-3.0632002223332684e-06	-0.00011197723312679486
15.972074772454643	0.0004979735123576145	0.0004998019264724106	0.0005288652081919128	0.0005297160334560199	0.0005462670041015923	0.0005465258287960101	0.0005645604909487913	0.0005641658261233309	0.0006021129405626313	0.0006002798851183429	0.06534402130984279	0.06303415292046395	-3.023647678527565e-06	-0.00011119734791999181	-3.025063247304345e-06	-0.00011124940743272027
16.06831455770623	0.0004977105470412832	0.000499537975406123	0.0005285854969168434	0.0005294358651380826	0.0005459778425543938	0.0005462365315652991	0.0005642613820266758	0.0005638669371612578	0.0006017933717732296	0.0005999613220106824	0.06534310063375541	0.06303326495668331	-2.9857876888282793e-06	-0.00011046661990905815	-2.987191888719626e-06	-0.000110518572478846
16.165134236077357	0.0004974490241356872	0.0004992754816072574	0.0005283075222682829	0.0005291574395744505	0.000545690591409705	0.0005459491450166157	0.0005639643722682547	0.0005635701407583444	0.0006014763086068756	0.0005996452413894377	0.06534261459018008	0.06303279618259434	-2.9481912883835837e-06	-0.00010973285973762958	-2.9495841945212375e-06	-0.00010978470498208825
16.262537301715792	0.0004971889495450516	0.0004990144510444349	0.0005280312914308402	0.0005288807639761824	0.0005454052586089275	0.0005456636770923472	0.0005636694704373506	0.0005632754456493998	0.0006011617615993575	0.0005993316536892629	0.06534256581501736	0.06303274914044998	-2.9108565380506213e-06	-0.00010899604390005035	-2.9122382253785398e-06	-0.00010904778144593674
16.36052726982327	0.0004969303292112397	0.0004987548897246076	0.0005277568116415715	0.0005286058456070679	0.0005451218521550665	0.0005453801357964607	0.0005633766853696558	0.0005629828606406937	0.0006008497413814577	0.0005990205694384068	0.0653429569687324	0.063033126396183	-2.8737815113560883e-06	-0.0001082561486759892	-2.875152054627843e-06	-0.00010830777815916404
16.459107676782416	0.0004966731691140308	0.0004984968036933453	0.000527484090190433	0.0005283326917840789	0.0005448403801132963	0.0005450985291950688	0.000563086025973422	0.0005626923946106475	0.0006005402586799349	0.0005987119992596779	0.06534379073662963	0.06303393053968903	-2.8369642943483486e-06	-0.00010751315012581808	-2.838323768130594e-06	-0.00010756467119152346
16.55828208028434	0.0004964174752714038	0.0004982401990351274	0.0005272131344207428	0.0005280613098778405	0.0005445608506115385	0.0005448188654170056	0.0005627975012301692	0.00056240405651053	0.0006002333243185278	0.0005984059538714282	0.06534506982913922	0.0630351641850792	-2.800402985551464e-06	-0.00010676702408998762	-2.801751464226107e-06	-0.00010681843639315236
16.658054059457015	0.0004961632537398127	0.0004979850818736251	0.0005269439517296405	0.0005277917073130885	0.0005442832718410311	0.0005445411526543974	0.000562511120195384	0.0005621178553651578	0.0005999289492189543	0.0005981024440885338	0.06534679698208996	0.06303682997096638	-2.7640956958745536e-06	-0.00010601774618654303	-2.7654332536400546e-06	-0.00010606904939194917
16.758427214994473	0.0004959105106144755	0.0004977314583720018	0.0005266765495685589	0.0005275238915691485	0.0005440076520569206	0.0005442653991632515	0.0005622268919992445	0.0005618338002736092	0.0005996271444019381	0.0005978014808234038	0.06534897495700293	0.06303893056073089	-2.7280405485012073e-06	-0.00010526529180808486	-2.7293672593756146e-06	-0.00010531648559050644
16.859405169286727	0.0004956592520296569	0.0004974793347332	0.0005264109354436924	0.0005272578701804048	0.0005437339995788459	0.000543991613264043	0.0005619448258473374	0.0005615519004099394	0.0005993279209882382	0.0005975030750869905	0.06535160654137527	0.063041468642806	-2.6922356788370086e-06	-0.00010450963612033959	-2.6935516166458166e-06	-0.00010456072016441775
16.960991566550526	0.0004954094841589572	0.0004972287172002417	0.0005261471169164754	0.0005269936507367855	0.0005434623227915382	0.0005437198033423124	0.0005616649310213987	0.000561272165023912	0.0005990312901996991	0.0005972072379898183	0.06535469454898565	0.06304444693096005	-2.656679234364686e-06	-0.00010375075405795464	-2.657984472764687e-06	-0.00010380172805914134
17.063190072960847	0.0004951612132156031	0.0004969796120565274	0.0005258851016040667	0.0005267312408842455	0.0005431926301454269	0.000543449977849269	0.0005613872168800492	0.0005609946034417331	0.0005987372633603088	0.0005969139807430243	0.06535824182017654	0.06304786816458545	-2.6213693746146224e-06	-0.00010298862032370737	-2.6226639870856674e-06	-0.00010303948398819596
17.166004376783235	0.0004949144454527378	0.0004967320256261338	0.0005256248971798309	0.0005264706483252572	0.0005429249301572435	0.0005431821453023976	0.0005611116928595479	0.0005607192250667944	0.0005984458518972712	0.00059662331465941	0.06536225122217035	0.0630517351089854	-2.586304271082456e-06	-0.00010222320938652052	-2.5875883309105403e-06	-0.00010227396243062126
17.26943818850684	0.0004946691871637146	0.0004964859642741182	0.0005253665113738333	0.0005262118808193045	0.0005426592314106384	0.0005429163142860754	0.0005608383684745473	0.0005604460393804266	0.0005981570673420934	0.0005963352511545072	0.06536672564936412	0.06305605055567239	-2.551482107065149e-06	-0.00010145449547585561	-2.552755687374505e-06	-0.0001015051376275361
17.37349524097843	0.000494425444682398	0.0004962414344068256	0.0005251099519733371	0.0005259549461833846	0.0005423955425568132	0.0005426524934521967	0.0005605672533188674	0.0005601750559426635	0.0005978709213316892	0.0005960498017476615	0.06537166802364769	0.06306081732266729	-2.5169010776618546e-06	-0.0001006824525822958	-2.518164251404543e-06	-0.00010073298358088956
17.478179289537028	0.0004941832243834529	0.0004959984424721905	0.0005248552268232963	0.0005256998522925085	0.0005421338723151346	0.0005423906915207957	0.0005602983570662615	0.0005599062843930049	0.0005975874256094865	0.0005957669780631183	0.06537708129471499	0.06306603825479717	-2.482559389677206e-06	-9.99070544545344e-05	-2.483812229621841e-06	-9.995747405043554e-05
17.583494112149474	0.000493942532682653	0.000495756994960052	0.0005246023438268715	0.000525446607080214	0.0005418742294737833	0.000542130917280688	0.0005600316894712109	0.0005596397344512035	0.0005973065920265621	0.0005954867918311379	0.0653829684403797	0.06307171622400962	-2.448455261476034e-06	-9.912827459455931e-05	-2.4496978402238287e-06	-9.917858255008294e-05
17.689443509546752	0.00049370337603718	0.0004955170984024627	0.0005243513109459357	0.0005251952185390796	0.0005416166228903922	0.0005418731795901118	0.000559767260369715	0.0005593754159180491	0.0005970284325427829	0.000595209254889112	0.06538933246689971	0.06307785412967726	-2.4145869229608152e-06	-9.834608625701458e-05	-2.4158193129455822e-06	-9.839628234654951e-05
17.79603130536116	0.000493465760945927	0.0004952787593740037	0.0005241021362015906	0.0005249456947212444	0.0005413610614926986	0.0005416174873773763	0.0005595050796800954	0.0005591133386761658	0.000596752959227964	0.000594934379182702	0.06539617640930433	0.0630844548989143	-2.3809526154649867e-06	-9.75604624458698e-05	-2.3821748889570407e-06	-9.761054645622547e-05
17.90326134626431	0.0004932296939498078	0.0004950419844921002	0.0005238548276746883	0.0005246980437389316	0.0005411075542792001	0.0005413638496415197	0.0005592451574038097	0.0005588535126908198	0.0005964801842630398	0.0005946621767669873	0.0654035033317254	0.0630915214868988	-2.347550591688327e-06	-9.677137591231066e-05	-2.3487628207832095e-06	-9.682134764239791e-05
18.011137502105942	0.0004929951816320629	0.000494806780417339	0.0005236093935063565	0.0005244522737649789	0.0005408561103198178	0.0005411122754529718	0.000558987503626272	0.0005585959480107332	0.000596210119941252	0.0005943926598076299	0.06541131632773058	0.06309905687719287	-2.3143791155768277e-06	-9.597879915045071e-05	-2.3155813722113526e-06	-9.602865841218389e-05
18.119663666053608	0.0004927622306185737	0.000494573153853794	0.0005233658418985329	0.0005242083930333794	0.0005406067387565746	0.0005408627739542282	0.0005587321285176903	0.0005583406547689151	0.0005959427786693556	0.0005941258405820583	0.06541961852066784	0.0631070640820703	-2.2814364622784564e-06	-9.518270439591581e-05	-2.282628818227675e-06	-9.52324510142405e-05
18.228843754733095	0.0004925308475781722	0.0004943411115493418	0.0005231241811144978	0.000523966409839812	0.0005403594488042655	0.0005406153543605247	0.0005584790423339009	0.0005580876431834872	0.0005956781729688324	0.000593861731480656	0.0654284130640042	0.06311554614285063	-2.2487209180568554e-06	-9.438306362304083e-05	-2.2499034449288517e-06	-9.443269743582283e-05
18.338681708369887	0.0004923010392229593	0.000494110660295995	0.0005228844194794198	0.0005237263325421977	0.0005401142497511509	0.0005403700259605268	0.0005582282554172257	0.0005578369235585382	0.0005954163154771293	0.0005936003450079776	0.06543770314167795	0.06312450613023482	-2.2162307801772835e-06	-9.35798485404149e-05	-2.2174035494279196e-06	-9.362936939950883e-05
18.44918149093129	0.0004920728123086202	0.0004938818069302242	0.0005226465653809025	0.0005234881695612464	0.0005398711509596497	0.0005401267981170213	0.000557979778197334	0.0005575885062849726	0.0005951572189489074	0.0005933416937839716	0.06544749196845384	0.06313394714464485	-2.1839643568749567e-06	-9.277303059006259e-05	-2.185127439793561e-06	-9.282243836064574e-05
18.56034709026951	0.0004918461736347464	0.000493654558333292	0.0005224106272695364	0.0005232519293810142	0.0005396301618670373	0.0005398856802676193	0.0005577336211921132	0.0005573424018413804	0.0005949008962573087	0.0005930857905452251	0.06545778279028117	0.06314387231657588	-2.1519199672292814e-06	-9.196258094260057e-05	-2.1530734349616346e-06	-9.201187550442191e-05
18.672182518265565	0.0004916211300451552	0.0004934289214315828	0.0005221766136594582	0.0005230176205494689	0.0005393912919861636	0.0005396466819254626	0.0005574897950085504	0.0005570986207949077	0.0005946473603952376	0.0005928326481462185	0.06546857888465521	0.06315428480693626	-2.1200959411187513e-06	-9.114847049568331e-05	-2.121239864660146e-06	-9.11976517429941e-05
18.784691810974078	0.0004913976884282149	0.0004932049031969387	0.000521944533128915	0.0005227852516790544	0.0005391545509061598	0.000539409812679942	0.0005572483103436263	0.0005568571738021447	0.0005943966244766634	0.0005925822795606016	0.06547988356098648	0.06316518780741341	-2.088490619139849e-06	-9.033066987078342e-05	-2.089625069313407e-06	-9.037973771168495e-05
18.897879028768923	0.0004911758557171733	0.0004929825106469989	0.0005217143943208374	0.0005225548314472723	0.0005389199482931723	0.0005391750821974239	0.0005570091779852222	0.0005566180716100234	0.000594148701737937	0.000592334697882487	0.06549170016097529	0.06317658454082366	-2.057102352483447e-06	-8.950914940836219e-05	-2.058227399981318e-06	-8.955810376665152e-05
19.01174825648978	0.0004909556388904832	0.0004927617508455355	0.0005214862059434092	0.0005223263685972527	0.0005386874938910951	0.00053894250022198	0.0005567724088130293	0.0005563813250567219	0.000593903605539124	0.0005920899163277546	0.06550403205899158	0.06318847826148913	-2.025929502907052e-06	-8.868387916680098e-05	-2.0270452182778384e-06	-8.873271998180443e-05
19.126303603589555	0.0004907370449721358	0.0004925426309027988	0.0005212599767706556	0.0005220998719383484	0.0005384571975223093	0.0005387120765761303	0.000556538013799478	0.0005561469450725833	0.0005936613493653573	0.0005918479482353796	0.065516882662453	0.06320087225559613	-1.994970442657177e-06	-8.785482891927876e-05	-1.996076896294656e-06	-8.790355614540779e-05
19.241549204282624	0.000490520081031992	0.0004923251579758605	0.0005210357156430231	0.0005218753503467219	0.0005382290690884319	0.0005384838211615908	0.0005563060040106714	0.0005559149426810423	0.0005934219468282063	0.0005916088070687715	0.0655302554122235	0.06321376984157456	-1.9642235543522457e-06	-8.702196814895646e-05	-1.9653208165096824e-06	-8.707058175667914e-05
19.357489217694134	0.0004903047541861208	0.0004921093392689615	0.0005208134314679828	0.0005216528127659468	0.0005380031185710807	0.0005382577439600343	0.0005560763906073355	0.0005556853289995715	0.000593185411667067	0.0005913725064171402	0.0655441537829929	0.06322717437048446	-1.933687230944864e-06	-8.618526604720067e-05	-1.934775371734577e-06	-8.623376602329147e-05
19.474127828010037	0.000490091071597132	0.0004918951820338582	0.0005205931332206174	0.000521432268207607	0.0005377793560326311	0.0005380338550338503	0.0005558491848457768	0.0005554581152406205	0.000592951757750563	0.0005911390599968665	0.06555858128369675	0.06324108922638855	-1.9033598756186022e-06	-8.534469150950352e-05	-1.904438965013265e-06	-8.539307785722372e-05
19.59146924462811	0.0004898790404745235	0.00049168269357018	0.0005203748299442397	0.0005212137257519154	0.0005375577916170036	0.0005378121645269282	0.0005556243980788541	0.0005552333127125932	0.0005927209990779784	0.0005909084816529067	0.0655735414578992	0.06325551782675314	-1.87323990169996e-06	-8.450021313126388e-05	-1.8743100095473461e-06	-8.454848587129138e-05
19.709517702309874	0.0004896686680750189	0.0004914718812257808	0.0005201585307509959	0.0005209971945483223	0.0005373384355504424	0.0005375926826654354	0.0005554020417569632	0.0005550109328208103	0.0005924931497806972	0.0005906807853602042	0.06558903788422332	0.06327046362283928	-1.843325732645354e-06	-8.365179920750976e-05	-1.8443869286505557e-06	-8.369995837735622e-05
19.828277461333414	0.0004894599617029122	0.0004912627523970936	0.0005199442448224851	0.0005207826838161426	0.0005371212981423041	0.0005373754197586094	0.0005551821274290264	0.0005547909870685004	0.000592268224123666	0.0005904559852251208	0.06560507417675587	0.06328593010010469	-1.8136158019162185e-06	-8.279941772694477e-05	-1.8146681556494536e-06	-8.284746338176052e-05
19.94775280764713	0.0004892529287104165	0.0004910553145294918	0.0005197319814103847	0.0005205702028451804	0.0005369063897858669	0.0005371603861995597	0.0005549646667435007	0.0005545734870577963	0.0005920462365068775	0.0005902340954868929	0.06562165398547003	0.06330192077861711	-1.784108552890535e-06	-8.194303636822886e-05	-1.7851521338031924e-06	-8.199096858151067e-05
20.067948053024427	0.0004890475764980126	0.000490849575117653	0.0005195217498370808	0.0005203597609963725	0.0005366937209591395	0.0005369475924660804	0.0005547496714493997	0.0005543584444907457	0.0005918272014668761	0.0005900151305191037	0.06563878099665883	0.06331843921345238	-1.7548024388181621e-06	-8.10826224976191e-05	-1.7558373162302257e-06	-8.113044136105751e-05
20.188867535219305	0.0004888439125148038	0.0004906455417059214	0.0005193135594963068	0.0005201513677024248	0.0005364833022256824	0.0005367370491214683	0.0005545371533973233	0.0005541458711703348	0.0005916111336782804	0.000589799104831177	0.06565645893336487	0.0633354889951276	-1.7256959227484117e-06	-8.0218143165528e-05	-1.7267221658549652e-06	-8.026584878953469e-05
20.31051561812294	0.0004886419442588639	0.0004904432218886741	0.000519107419853783	0.0005199450324684616	0.000536275144235435	0.00053652876681535	0.0005543271245405006	0.0005539357790015209	0.0005913980479553234	0.0005895860330698844	0.06567469155582466	0.0633530737500185	-1.6967874774394091e-06	-7.934956510216584e-05	-1.6978051553210444e-06	-7.939715761659527e-05
20.432896691921076	0.0004884416792775998	0.0004902426233106915	0.0005189033404478708	0.0005197407648726824	0.0005360692577255585	0.000536322756284522	0.0005541195969358451	0.0005537281799922804	0.0005911879592534216	0.0005893759300208834	0.06569348266190513	0.06337119714078934	-1.6680755852926075e-06	-7.847685471421006e-05	-1.6690847669067511e-06	-7.852433426833172e-05
20.55601517325261	0.0004882431251681071	0.0004900437536675301	0.0005187013308902273	0.0005195385745670248	0.0005358656535212816	0.0005361190283537991	0.0005539145827450303	0.00055352308625467	0.0005909808826707586	0.0005891688106102682	0.06571283608757071	0.06338986286682949	-1.6395587382790622e-06	-7.75999780812664e-05	-1.64055949246995e-06	-7.764734484438929e-05
20.679875505368887	0.0004880462895775313	0.0004898466207058946	0.0005185014008664703	0.0005193384712778302	0.0005356643425367617	0.0005359175939368689	0.0005537120942355649	0.0005533205100058975	0.0005907768334498929	0.0005889646899061432	0.06573275570732647	0.06340907466469628	-1.611235437870475e-06	-7.67189009520386e-05	-1.6122278333648155e-06	-7.676615511365004e-05
20.804482158294064	0.00048785118020343353	0.0004896512322240184	0.0005183035601368488	0.0005191404648065259	0.00053546533577595	0.0005357184640371636	0.0005535121437818959	0.0005531204635694137	0.000590575826979389	0.0005887635831202225	0.06575324543469446	0.0634288363085625	-1.5831041949646019e-06	-7.583358874052593e-05	-1.5840883003772135e-06	-7.588073051092992e-05
20.92983962898646	0.0004876578047941535	0.0004894575960720382	0.0005181078185369198	0.0005189445650303	0.0005352686443334728	0.0005355216497487314	0.0005533147438665125	0.0005529229593760041	0.0005903778787954645	0.0005885655056094416	0.06577430922267644	0.06344915161067122	-1.5551635297963474e-06	-7.494400652152677e-05	-1.5561394136414351e-06	-7.499103613249625e-05
21.055952441500814	0.0004874661711491818	0.0004892657201523839	0.0005179141859782331	0.0005187507819028002	0.0005350742793955207	0.0005353271622571315	0.0005531199070810763	0.0005527280099649128	0.0005901830045836716	0.0005883704728776044	0.0657959510642438	0.06347002442179925	-1.5274119719004692e-06	-7.405011902808512e-05	-1.5283797025794806e-06	-7.409703673272316e-05
21.18282514715158	0.00048727628711952615	0.000489075612420155	0.0005177226724490219	0.0005185591254548233	0.000534882252240742	0.0005351350128403228	0.0005529276461275512	0.0005525356279849586	0.0005899912201805874	0.0005881785005770367	0.06581817499280972	0.06349145863171803	-1.4998480600070599e-06	-7.315189064611982e-05	-1.5008077058303697e-06	-7.319869672024748e-05
21.31046232467717	0.0004870881606080891	0.0004888872808835146	0.000517533288014906	0.0005183696057950266	0.000534692574241161	0.0005349452128695798	0.0005527379738193625	0.0005523458261956851	0.0005898025415755401	0.0005879896045102783	0.06584098508272565	0.06351345816967222	-1.4724703419847357e-06	-7.224928541106623e-05	-1.473421971162972e-06	-7.229598015304206e-05
21.438868580405217	0.0004869017995700403	0.000488700733604076	0.0005173460428195899	0.000518182233110634	0.0005345052568630884	0.0005347577738104063	0.0005525509030825577	0.0005521586174685128	0.0005896169849123492	0.0005878038006317867	0.06586438544978686	0.06353602700486369	-1.445277374801171e-06	-7.134226700537816e-05	-1.446221055434807e-06	-7.138885073589007e-05
21.568048548418737	0.00048671721201319466	0.0004885159786972954	0.0005171609470855824	0.0005179970176681581	0.0005343203116680528	0.0005345727072234642	0.0005523664469569883	0.0005519740147879067	0.0005894345664910967	0.0005876211050496688	0.065888380251727	0.06355916914693018	-1.4182677243864891e-06	-7.043079875093672e-05	-1.4192035244914303e-06	-7.047727181473673e-05
21.69800689072348	0.00048653440599839636	0.0004883330243328699	0.0005169780111149178	0.0005178139698141282	0.0005341377503137505	0.0005343900247655179	0.0005521846185975096	0.0005517920312525667	0.0005892553027699207	0.0005874415340274395	0.06591297368873786	0.06358288864644793	-1.3914399656011697e-06	-6.951484360707971e-05	-1.3923679531078863e-06	-6.956120637310881e-05
21.828748297416116	0.00048635338963989806	0.00048815187873513363	0.0005167972452898806	0.0005176330999758231	0.0005339575845549876	0.0005342097381903801	0.0005520054312751847	0.0005516126800766232	0.0005890792103668323	0.000587265103985797	0.06593817000398525	0.06360718959542927	-1.3647926821931146e-06	-6.859436416738196e-05	-1.3657129249427385e-06	-6.864061702906155e-05
21.960277486853503	0.0004861741711057446	0.000487972550183455	0.0005166186600737399	0.0005174544186620102	0.0005337798262446464	0.0005340318593498738	0.0005518288983785128	0.0005514359745908483	0.0005889063060615559	0.0005870918315044271	0.06596397348414425	0.06363207612783062	-1.33832446668012e-06	-6.76693226531605e-05	-1.3392370324253125e-06	-6.771546602869771e-05
22.092599205822967	0.0004859967586181675	0.00048779504701264737	0.0005164422660115013	0.0005172779364637025	0.0005336044873346616	0.0005338564001948106	0.0005516550334146733	0.0005512619282438935	0.0005887366067974071	0.0005869217333238383	0.06599038845992229	0.0636575524200699	-1.3120339202991362e-06	-6.673968090983862e-05	-1.3129388767149294e-06	-6.678571524315613e-05
22.225718229713628	0.00048582116045396836	0.00048761937761336853	0.0005162680737306494	0.0005171036640549115	0.0005334315798770051	0.0005336833727759692	0.0005514838500107805	0.0005510905546035296	0.0005885701296831793	0.0005867548263472103	0.06601741930661645	0.06368362269154895	-1.2859196529550927e-06	-6.580540040357352e-05	-1.2868170676401912e-06	-6.585132616480915e-05
22.359639362688714	0.0004856473849449136	0.00048744555043253075	0.0005160960939419106	0.0005169316121934125	0.0005332611160246806	0.0005335127892450934	0.0005513153619151529	0.0005509218673579065	0.0005884068919950691	0.0005865911276422764	0.06604507044464925	0.06371029120518247	-1.2599802831246218e-06	-6.486644221537219e-05	-1.2608702236044378e-06	-6.491225990129523e-05
22.494367437858962	0.0004854754404781306	0.0004872735739737141	0.0005159263374400227	0.000516761791721521	0.0005330931080327386	0.0005333446618559013	0.0005511495829986102	0.0005507558803168361	0.000588246911178628	0.0005864306544432337	0.06607334634013752	0.0637375622679422	-1.2342144378035824e-06	-6.392276703720556e-05	-1.2350969715350067e-06	-6.396847717193843e-05
22.629907317457054	0.00048530533549650363	0.00048710345679757705	0.0005157588151045053	0.0005165942135668715	0.0005329275682592911	0.0005331790029651026	0.0005509865272557712	0.0005505926074130794	0.0005880902048507343	0.0005862734241526727	0.06610225150545443	0.06376544023139842	-1.2086207524522e-06	-6.297433516809503e-05	-1.209495946819265e-06	-6.301993830326591e-05
22.766263893012997	0.00048513707849907406	0.00048693520752227527	0.0005155935379004472	0.0005164288887432128	0.0005327645091665476	0.0005330158250334308	0.0005508262088063807	0.000550432062703659	0.0005879367908016009	0.0005861194543435415	0.0661317904998049	0.06379392949226888	-1.1831978708892483e-06	-6.202110650760373e-05	-1.1840657932228604e-06	-6.20666032237066e-05
22.903442085530802	0.00048497067804144313	0.0004867688348238803	0.0005154305168792972	0.0005162658283512017	0.0005326039433218637	0.0005328551406266882	0.0005506686418966474	0.0005502742603711869	0.0005877866869968083	0.0005859687627611344	0.06616196792980766	0.06382303449299194	-1.1579444452764365e-06	-6.106304055364387e-05	-1.1588051628320419e-06	-6.110843145946954e-05
23.041446845665973	0.0004848061427361753	0.0004866043474368005	0.0005152697631796612	0.0005161050435792115	0.0005324458833987878	0.0005326969624167999	0.0005505138409005992	0.0005501192147252025	0.0005876399115793643	0.0005858213673251067	0.06619278845009142	0.06385275972228499	-1.1328591360134591e-06	-6.010009639577374e-05	-1.1337127159994492e-06	-6.0145382130061265e-05
23.180283153904217	0.00048464348125320524	0.00048644175415420393	0.0005151112880281154	0.0005159465457041471	0.0005322903421781455	0.0005325413031828819	0.0005503618203214564	0.0005499669402035391	0.0005874964828717976	0.000585677286131522	0.06622425676388353	0.06388310971573394	-1.1079406116722926e-06	-5.913223271022949e-05	-1.1087871212478364e-06	-5.917741394217968e-05
23.31995602074116	0.00048448270232025084	0.00048628106382845085	0.0005149551027400211	0.0005157903460922719	0.0005321373325491115	0.0005323881758123268	0.0005502125947930263	0.0005498174513736989	0.0005873564193782789	0.0005855365374549278	0.06625637762363004	0.06391408905636915	-1.0831875489642363e-06	-5.815940775692752e-05	-1.084027055229522e-06	-5.8204485186078014e-05
23.460470486863187	0.00048432381472321846	0.00048612228537151723	0.0005148012187203486	0.0005156364562000369	0.0005319868675103106	0.0005322375933018912	0.0005500661790811087	0.0005496707629342473	0.0005872197397867704	0.0005853991397504568	0.06628915583160806	0.06394570237526553	-1.0585986326356114e-06	-5.718157937233126e-05	-1.0594312026550486e-06	-5.722655373018026e-05
23.60183162332936	0.0004841668273066248	0.0004859654277554315	0.0005146496474645166	0.0005154848875749265	0.000531838960170926	0.0005320895687588096	0.0005499225880849272	0.0005495268897162323	0.0005870864629712119	0.0005852651116559658	0.06632259624055059	0.063977954352149	-1.034172555433718e-06	-5.619870496606505e-05	-1.0349982562259628e-06	-5.624357701602967e-05
23.744044531754422	0.0004840117489740063	0.00048581050001270657	0.0005145004005592276	0.0005153356518563044	0.0005316936237518183	0.0005319441154019078	0.0005497818368385701	0.0005493858466846084	0.0005869566079937312	0.0005851344719941939	0.06635670375428651	0.06401084971600357	-1.009908018021399e-06	-5.521074151473848e-05	-1.010726916570847e-06	-5.525551205325108e-05
23.887114344492932	0.0004838585886883437	0.00048565751123677976	0.0005143534896833292	0.0005151887607762779	0.0005315508715866659	0.000531801246562743	0.0005496439405124615	0.0005492476489396922	0.0005868301941068929	0.0005850072397749666	0.06639148332838053	0.06404439324569354	-9.858037289213126e-07	-5.42176455571447e-05	-9.8661589217181e-07	-5.426231541381943e-05
24.031046224824397	0.00048370735547248114	0.00048550647058245286	0.0005142089266086695	0.0005150442261605652	0.0005314107171231089	0.0005316609756867479	0.0005495089144148408	0.0005491123117186331	0.0005867072407559755	0.0005848834341974168	0.06642693997079016	0.06407858977059981	-9.618584044409056e-07	-5.3219373188584385e-05	-9.626638993152654e-07	-5.3263943227757626e-05
24.175845367139747	0.0004835580584095509	0.0004853573872663344	0.0005140667232009699	0.0005149020599293745	0.0005312731739239199	0.0005315233163343924	0.0005493767739932687	0.0005489798503968979	0.000586587767581284	0.0005847630746522489	0.0664630787425291	0.06411344417125117	-9.38070768629045e-07	-5.221588005646649e-05	-9.388696620249264e-07	-5.226035117739114e-05
24.32151699712871	0.00048341070664339726	0.000485210270567285	0.000513926891420703	0.0005147622740982898	0.0005311382556681699	0.0005313882821823577	0.0005492475348361479	0.0005488502804897789	0.0005864717944204941	0.0005846461807240283	0.06649990475834137	0.06414896137997826	-9.144395532127009e-07	-5.120712135502081e-05	-9.152319119913339e-07	-5.1251494491880156e-05
24.468066371968433	0.00048326530937900806	0.0004850651298268673	0.0005137894433239853	0.0005146248807791694	0.0005310059761524271	0.0005312558870247273	0.0005491212126742674	0.0005487236176539259	0.0005863593413110306	0.0005845327721935094	0.06653742318738035	0.06418514638157673	-8.909634974867912e-07	-5.01930518172905e-05	-8.917493885087554e-07	-5.02373279415852e-05
24.61549878051318	0.00048312187588294374	0.00048492197444979524	0.0005136543910634703	0.0005144898921810536	0.0005308763492919645	0.0005311261447741897	0.0005489978233823662	0.000548599877688888	0.0005862504284924858	0.0005844228690399942	0.06657563925391238	0.06422200421396398	-8.676413483057251e-07	-4.9173625712425895e-05	-8.684208384211918e-07	-4.921780583305724e-05
24.763819543485244	0.00048298041548377075	0.0004847808139043877	0.0005135217468892642	0.0005143573206110796	0.0005307493891219731	0.000530999069463256	0.0005488773829807153	0.0005484790765386846	0.0005861450764090636	0.0005843164914437259	0.0666145582380048	0.06425953996886653	-8.444718600101112e-07	-4.8148796839661556e-05	-8.452450160471338e-07	-4.819288200280658e-05
24.91303401366693	0.00048284093757249876	0.00048464165772302764	0.0005133915231498373	0.000514227178475409	0.0005306251097988005	0.0005308746752454949	0.0005487599076367258	0.0005483612302933965	0.0005860433057120698	0.0005842136597883196	0.0666541854762569	0.06429775879251115	-8.214537943374185e-07	-4.711851852097493e-05	-8.222206831247011e-07	-4.716250981187664e-05
25.063147576093755	0.0004827034516030165	0.0004845045155026169	0.0005132637322929557	0.0005140994782801652	0.000530503525601203	0.0005307529763967785	0.0005486454136665724	0.0005482463551907691	0.0005859451372624321	0.000584114394663226	0.06669452636251527	0.06433666588630958	-7.98585920384464e-07	-4.608274359677034e-05	-7.993466087574327e-07	-4.6126642140625895e-05
25.214165648248784	0.0004825679670925313	0.00048436939690503944	0.0005131383868666158	0.0005139742326323768	0.0005303846509316058	0.000530633987316545	0.0005485339175368396	0.0005481344676178465	0.0005858505921332587	0.0005840187168662304	0.06673558634861051	0.06437626650757985	-7.758670145336863e-07	-4.50414244191899e-05	-7.766215693305861e-07	-4.508523138169185e-05
25.366093680258146	0.00048243449362201594	0.00048423631165762595	0.000513015499519998	0.000513851454240937	0.0005302685003173907	0.0005305177225290809	0.000548425435866197	0.0005480255841126277	0.0005857596916124395	0.0005839266474059947	0.06677737094510526	0.06441656597026757	-7.532958603991523e-07	-4.399451284679834e-05	-7.540443484653839e-07	-4.403822943478686e-05
25.518937155087716	0.0004823030408366471	0.00048410526955361915	0.0005128950830044185	0.0005137311559175702	0.0005301550884121843	0.0005304041966848107	0.0005483199854270832	0.0005479197213657327	0.000585672457205277	0.0005838382075046285	0.06681988572204843	0.06445756964566175	-7.308712487619391e-07	-4.294196023817143e-05	-7.316137369569979e-07	-4.2985587700675176e-05
25.672701588741027	0.00048217361844625836	0.0004839762804526451	0.0005127771501743018	0.0005136133505778095	0.0005300444299971783	0.0005302934245616107	0.0005482175831474272	0.0005478168962221077	0.0005855889106371671	0.0005837534186003059	0.06686313630975066	0.06449928296315195	-7.085919774996608e-07	-4.188371744537345e-05	-7.093285327064609e-07	-4.1927257074886315e-05
25.827392530458226	0.0004820462362257842	0.0004838493542811819	0.0005126617139881583	0.0005134980512419839	0.0005299365399824521	0.0005301854210661317	0.0005481182461123809	0.0005477171256827376	0.0005855090738563095	0.0005836723023499138	0.06690712839955648	0.06454171141096972	-6.864568515467864e-07	-4.081973480891954e-05	-6.871875406703597e-07	-4.086318794183086e-05
25.983015562916506	0.0004819209040157147	0.00048372450103303585	0.0005125487875095731	0.0005133852710362174	0.00052983143340832	0.0005300802012351431	0.0005480219915660837	0.0005476204269063913	0.000585432969036466	0.0005835948806317468	0.06695186774464697	0.06458486053695704	-6.644646828107229e-07	-3.974996214999027e-05	-6.651895727860253e-07	-3.9793330167792185e-05
26.139576302431465	0.0004817976317225486	0.0004836017307698182	0.0005124383839082078	0.00051327502319344	0.0005297291254466932	0.0005299777802368924	0.0005479288369134413	0.0005475268172113876	0.0005853606185797573	0.0005835211755482373	0.06699736016082976	0.06462873594934035	-6.426142901206407e-07	-3.867434876488052e-05	-6.433334479160214e-07	-3.8717633094945136e-05
26.297080399159835	0.00048167642931924845	0.0004834810536214249	0.0005123305164608102	0.0005131673210544069	0.000529629631402457	0.0005298781733724807	0.0005478387997219428	0.0005474363140773836	0.000585292045119504	0.0005834512094287307	0.067043611527374	0.06467334331751584	-6.209044991741311e-07	-3.759284341858793e-05	-6.216179917956696e-07	-3.763604553520816e-05
26.455533537303385	0.0004815573068456987	0.00048336247978651736	0.0005122251985522372	0.000513062178068731	0.0005295329667148659	0.0005297813960772539	0.0005477518977234836	0.0005473489351471892	0.0005852272715231054	0.0005833850048322962	0.06709062778781863	0.06471868837285188	-5.993341424695518e-07	-3.650539433798505e-05	-6.000420369716829e-07	-3.654851576363749e-05
26.614941435314055	0.0004814402744091645	0.00048324601953300586	0.000512122443676486	0.0005129596077959244	0.0005294391469589564	0.0005296874639222129	0.0005476681488162286	0.0005472646982286017	0.0005851663208949663	0.0005833225845505845	0.06713841495082758	0.06476477690949309	-5.779020592422759e-07	-3.5411949204866566e-05	-5.786044227290912e-07	-3.5454991510960876e-05
26.77530984610034	0.00048132534218475655	0.00048313168319853847	0.000512022265437742	0.0005128596239064543	0.0005293481878469784	0.0005295963926154434	0.0005475875710664954	0.0005471836212962735	0.0005851092165794697	0.0005832639716107294	0.06718697909103728	0.06481161478519143	-5.566070954137348e-07	-3.431245514963488e-05	-5.573039950435357e-07	-3.435541995763791e-05
26.93664455723489	0.00048121252041589296	0.00048301948119098994	0.0005119246775514306	0.000512762240182809	0.0005292601052298409	0.0005295081980035579	0.000547510182710662	0.0005471057224935966	0.0005850559821639892	0.0005832091892782903	0.06723632634992904	0.06485920792213463	-5.354481035285338e-07	-3.3206858744291856e-05	-5.361396065214213e-07	-3.3249747726823986e-05
27.098951391163432	0.0004811018194147656	0.0004829094239889501	0.0005118296938452846	0.0005126674705205727	0.0005291749150985801	0.0005294228960731615	0.0005474360021570977	0.0005470310201346165	0.0005850066414819508	0.0005831582610602381	0.06728646293670217	0.06490756230779852	-5.144239426965562e-07	-3.209510599540277e-05	-5.151101163381171e-07	-3.213792087732037e-05
27.26223620541477	0.00048099324956280915	0.0004828015221422227	0.0005117373282604275	0.0005125753289295187	0.0005290926335858416	0.0005293405029523306	0.0005473650479881314	0.0005469595327059726	0.0005849612186159413	0.0005831112107079928	0.06733739512917188	0.06495668399580282	-4.935334785235741e-07	-3.097714233668558e-05	-4.942143901711694e-07	-3.101988489610796e-05
27.426504892812353	0.00048088682131117156	0.0004826957862723183	0.0005116475948524584	0.0005124858295347083	0.0005290132769673876	0.0005292610349121183	0.0005472973389620322	0.0005468912788688666	0.0005849197379008658	0.000583068062220502	0.0673891292746734	0.06500657910679396	-4.72775583071133e-07	-2.9852912622585492e-05	-4.7345130016387266e-07	-2.989558469244924e-05
27.59176338168682	0.0004807825451811845	0.00048259222707295343	0.0005115605077925569	0.0005123989865776034	0.0005289368616636118	0.0005291845083680634	0.0005472328940150287	0.0005468262774610509	0.0005848822239271473	0.0005830288398473653	0.06744167179098663	0.06505725382932469	-4.521491347936682e-07	-2.872236112097526e-05	-4.528197248472067e-07	-2.876496458943667e-05
27.758017636089992	0.0004806804317648379	0.00048249085531055033	0.0005114760813685973	0.0005123148144171921	0.0005288634042410859	0.00052911093988174	0.0005471717322633503	0.0005467645474988515	0.000584848701543984	0.0005829935680920122	0.0674950291672685	0.06510871442075859	-4.3165301845697265e-07	-2.7585431504342783e-05	-4.323185490776038e-07	-2.7627968316512597e-05
27.925273656010095	0.000480580491725257	0.00048239168182474465	0.000511394329986276	0.00051223332753113	0.0005287929214141194	0.0005290403461623056	0.0005471138730052998	0.0005467061081792175	0.0005848191958626536	0.0005829622717149251	0.06754920796500286	0.06516096720818254	-4.1128612510653827e-07	-2.6442066843809786e-05	-4.11946664000953e-07	-2.648453900326586e-05
28.09353747758831	0.0004804827357971784	0.00048229471752888464	0.0005113152681702493	0.0005121545405168842	0.0005287254300463377	0.000528972744068083	0.0005470593357233506	0.0005466509788817955	0.0005847937322598634	0.0005829349757369107	0.06760421481896325	0.06521401858934213	-3.9104735200488905e-07	-2.5292209601318616e-05	-3.917029669855965e-07	-2.5334619171202277e-05
28.2628151733366	0.0004803871747874298	0.00048219997341054276	0.0005112389105652837	0.0005120784680929014	0.0005286609471522828	0.0005289081506081514	0.000547008140086278	0.000546599179171035	0.0005847723363811631	0.0005829117054424265	0.06766005643819727	0.06526787503357799	-3.7093560256479426e-07	-2.413580162133333e-05	-3.7158636154296584e-07	-2.4178150724918357e-05
28.43311285235687	0.0004802938195754117	0.00048210746053202507	0.0005111652719374238	0.0005120051250997818	0.0005285994898990347	0.0005288465829439744	0.000546960305951316	0.0005465507287983239	0.000584755034144402	0.0005828924863829544	0.06771673960701183	0.0653225430827863	-3.509497862931067e-07	-2.2972784123082013e-05	-3.515957572970078e-07	-2.301507494577304e-05
28.604436660561465	0.0004802026811135802	0.0004820171900308809	0.0005110943671751663	0.0005119345265014691	0.0005285410756078522	0.0005287880583910238	0.0005469158533663476	0.0005465056477041515	0.0005847418517432434	0.0005828773443804291	0.06777427118598975	0.06537802935239136	-3.3108881874804527e-07	-2.1803097693562368e-05	-3.317300699330096e-07	-2.1845332484476954e-05
28.77679278089485	0.00048011377042793044	0.00048192917312041836	0.000511026211290649	0.0005118666873864479	0.0005284857217558311	0.0005287325944204464	0.0005468748025721215	0.0005464639560203025	0.0005847328156507332	0.0005828663055307184	0.06783265811301369	0.06543434053233897	-3.113516214626501e-07	-2.0626682278271358e-05	-3.119882211026232e-07	-2.0668863350725708e-05
28.950187433556945	0.00048002709861848345	0.0004818434210902205	0.000510960819420856	0.0005118016229689657	0.0005284334459775936	0.0005286802086607428	0.0005468371740045045	0.0005464256740720799	0.0005847279526229271	0.000582859396207159	0.06789190740430477	0.06549148338808466	-2.917371218918736e-07	-1.944347717319772e-05	-2.9236913839871155e-07	-1.948560690681611e-05
29.124626876227456	0.0004799426768597737	0.00048175994530666265	0.0005108982068288329	0.0005117393485902558	0.0005283842660669879	0.0005286309188994658	0.000546802988296761	0.0005463908223805651	0.0005847272897025711	0.0005828566430641483	0.06795202615548014	0.06554946476163129	-2.722442533705134e-07	-1.8253421017591642e-05	-2.7287175530070484e-07	-1.8295501859832974e-05
29.30011740429177	0.00047986051640133714	0.00048167875721343137	0.0005108383889049157	0.0005116798797197815	0.0005283381999788153	0.0005285847430849414	0.0005467722662818685	0.0005463594216649006	0.0005847308542228426	0.0005828580730407892	0.06801302154262864	0.06560829157255162	-2.5287195503211415e-07	-1.7056451783917237e-05	-2.534950110887318e-07	-1.7098486251157508e-05
29.476665351068124	0.00047978062856820434	0.0004815998683320489	0.0005107813811679758	0.0005116232319564931	0.0005282952658305825	0.0005285416993280212	0.0005467450289948641	0.0005463314928446121	0.0005847386738111496	0.0005828637133645976	0.06807490082339923	0.0656679708190413	-2.3361917178077798e-07	-1.5852506771107944e-05	-2.3423785081282816e-07	-1.5894497449681078e-05
29.654277088036206	0.0004797030247613872	0.00048152329026239244	0.0005107271992666738	0.0005115694210300955	0.0005282554819042638	0.000528501805903839	0.0005467212976752227	0.0005463070570419594	0.0005847507763929906	0.000582873591555262	0.0681376713381124	0.06572850957898983	-2.1448485421071695e-07	-1.4641522594296963e-05	-2.1509922524002786e-07	-1.4683472143367515e-05
29.832959025067048	0.0004796277164583784	0.0004814490346832236	0.0005106758589807323	0.0005115184628023331	0.0005282188666481068	0.0005284650812536076	0.0005467010937692721	0.0005462861355843211	0.0005847671901958774	0.0005828877354284695	0.06820134051088221	0.06578991501106045	-1.954679585535607e-07	-1.3423435176379561e-05	-1.9607809077326448e-07	-1.3465346328886407e-05
30.0127176106544	0.00047955471521364144	0.0004813771133527144	0.0005106273762222214	0.0005114703732682897	0.000528185438678439	0.0005284315439864288	0.0005466844389326392	0.000546268750006617	0.0005847879437533179	0.0005829061730997864	0.06826591585075767	0.06585219435579515	-1.7656744664604727e-07	-1.2198179740574577e-05	-1.7717340941234005e-07	-1.2240055303827657e-05
30.193559332147448	0.0004794840326591057	0.00048130753810897317	0.0005105817670368557	0.000511425168557697	0.000528155216781512	0.0005284012128811315	0.0005466713550327313	0.0005462549220537551	0.0005848130659088607	0.0005829289329886029	0.0683314049528838	0.06591535493672938	-1.5778228583417965e-07	-1.0965690798600547e-05	-1.5838414870275076e-07	-1.100753365783358e-05
30.37549071598484	0.0004794156805046661	0.00048124032087057855	0.0005105390476053079	0.0005113828649362652	0.0005281282199153698	0.0005283741068881272	0.0005466618641512576	0.0005462446736831253	0.0005848425858202142	0.0005829560438221433	0.06839781549968733	0.06597940416153177	-1.3911144895132482e-07	-9.725902143903342e-06	-1.3970928166543058e-07	-9.767715262731791e-06
30.55851832793038	0.00047934967053867944	0.0004811754736371103	0.000510499234244538	0.0005113434788070262	0.0005281044672117287	0.0005283502451313007	0.0005466559885867804	0.000546238027067122	0.0005848765329634208	0.000582987534639537	0.06846515526206742	0.06604434952315413	-1.205539142462228e-07	-8.478746841095175e-06	-1.2114778674470958e-07	-8.520533263112195e-06
30.742648773309874	0.0004792860146284622	0.0004811130084896825	0.0005104623434091373	0.0005113070267116857	0.0005280839779779001	0.0005283296469099135	0.0005466537508573069	0.0005462350045957025	0.0005849149371371046	0.0005830234347959559	0.06853343210061216	0.06611019860101164	-1.0210866533311332e-07	-7.224157216850768e-06	-1.0269864776754796e-07	-7.2659200682223535e-06
30.92788869724955	0.0004792247247207908	0.00048105293759147716	0.0005104283916926812	0.0005112735253320001	0.0005280667716987184	0.0005283123317005376	0.000546655173702915	0.0005462356288789832	0.0005849578284667857	0.000583063773966817	0.06860265396684061	0.06617695906216439	-8.377469113947725e-08	-5.962064850609239e-06	-8.436085387523128e-08	-6.003807341226075e-06
31.114244784915854	0.0004791658128424003	0.00048099527318828125	0.0005103973958291066	0.00051124299149116	0.0005280528680385123	0.0005282983191590148	0.0005466602800884198	0.0005462399227498715	0.0005850052374092642	0.0005831085821520544	0.06867282890445071	0.06624463866253127	-6.555098583317827e-08	-4.6924005635551325e-06	-6.613339945745096e-08	-4.734125988933857e-06
31.30172376175672	0.00047910929110048884	0.0004809400276090256	0.0005103693726940982	0.0005112154421551962	0.0005280422868430898	0.0005282876291224441	0.0005466690932060821	0.0005462479092667449	0.0005850571947570814	0.0005831578896804635	0.06874396505060687	0.06631324524812797	-4.7436548790370445e-08	-3.415094410125219e-06	-4.80152841280182e-08	-3.4568061538925443e-06
31.4903323937443	0.00047905517168321494	0.0004808872132663208	0.0005103443393064918	0.0005111908944343982	0.0005280350481417542	0.0005282802816111824	0.0005466816364783419	0.0005462596117161497	0.0005851137316430412	0.0005832117272141067	0.06881607063721856	0.0663827867562968	-2.9430384520037767e-08	-2.130075666809117e-06	-3.000551264072983e-08	-2.1717772024226756e-06
31.68007748761912	0.00047900346686020315	0.0004808368426569982	0.000510322312829693	0.0005111693655847454	0.0005280311721493476	0.0005282762968308935	0.0005466979335606132	0.0005462750536155597	0.00058517487954482	0.0005832701257528011	0.06888915399227935	0.06645327121699723	-1.1531502630167043e-08	-8.372728230870985e-07	-1.2103094839711892e-08	-8.789677146681107e-07
31.870965891135747	0.0004789541889830445	0.000480788928362652	0.0005103033105731151	0.0005111508730093637	0.0005280306792683136	0.0005282756951746017	0.0005467180083440989	0.0005462942587161609	0.0005852406702896419	0.000583333116638673	0.06896322354118375	0.0665247067540782	6.261082242508403e-09	4.6338642972765243e-07	5.6929543735401156e-09	4.2169452391105366e-07
32.063004493309954	0.0004789073504857989	0.0004807434830501762	0.0005102873499936233	0.0005111354342599851	0.0005280335900907997	0.0005282784972247852	0.0005467418849586582	0.0005463172510056795	0.0005853111360590345	0.0005834007315607858	0.06903828780810381	0.06659710158659814	2.3948350495609297e-08	1.7719752099382147e-06	2.338361511670592e-08	1.7302825350146156e-06
32.25620022466719	0.00047886296388550183	0.0004807005194723134	0.0005102744486970127	0.0005111230670384372	0.0005280399254007792	0.0005282847237554939	0.0005467695877757175	0.0005463440547112586	0.0005853863093936654	0.0005834730025598528	0.0691143554173583	0.06667046403015557	4.1531277582360776e-08	3.088567453443658e-06	4.096986258063373e-08	3.046870157730197e-06
32.45056005749291	0.00047882104178266233	0.0004806600504681934	0.0005102646244394797	0.0005111137891981401	0.0005280497061761961	0.0005282943957344969	0.0005468011414112126	0.000546374694302364	0.0005854662231982529	0.0005835499620330145	0.06919143509482727	0.06674480249823604	5.901083410136433e-08	4.413237927422542e-06	5.845266707335886e-08	4.371532058858318e-06
32.64609100608406	0.00047878159686177144	0.0004806220889638779	0.0005102578951291332	0.0005111076187456238	0.0005280629535911573	0.0005283075343254542	0.0005468365707285879	0.0005464091944937444	0.0005855509107465642	0.0005836316427387069	0.06926953566936829	0.06682012550359312	7.638798583953221e-08	5.746062240297167e-06	7.583299408233692e-08	5.704343744278306e-06
32.84280012700226	0.0004787446418918009	0.0004805866479729062	0.0005102542788275026	0.0005111045738420628	0.0005280796890181299	0.0005283241608901231	0.000546875900841829	0.0005464475802484276	0.0005856404056864932	0.0005837180778016012	0.06934866607427725	0.06689644165964075	9.366369381545551e-08	7.087116852363962e-06	9.311180432626867e-08	7.045381570092157e-06
33.040694519328454	0.0004787101897267099	0.0004805537405968395	0.0005102537937510782	0.0005111046728048275	0.000528099934030189	0.0005283442969905881	0.0005469191571185469	0.0005464898767807651	0.000585734742045226	0.0005838093007176318	0.06942883534875179	0.06697375968187638	1.1083891434554051e-07	8.436479087811644e-06	1.1029005379955235e-07	8.394722753046757e-06
33.239781324919136	0.00047867825330594335	0.0004805233800258032	0.0005102564582728584	0.0005111079341090498	0.0005281237104032782	0.0005283679643915221	0.0005469663651831036	0.0005465361095595173	0.0005858339542344854	0.0005839053453591014	0.06951005263939629	0.06705208838932397	1.2791459909214722e-07	9.794227145920598e-06	1.273686938503462e-07	9.75244538402309e-06
33.44006772866406	0.00047864884565494085	0.0004804955795390395	0.0005102622909239231	0.0005111143763892172	0.0005281510401185149	0.0005283951850624864	0.0005470175509197909	0.0005465863043109917	0.0005859380770558797	0.0005840062459798846	0.06959232720174151	0.06713143670599439	1.4489169513406258e-07	1.116044011401085e-05	1.4434867120962508e-07	1.1118628437570277e-05
33.64156095874556	0.0004786219798856299	0.0004804703525054427	0.0005102713103950138	0.0005111240184407662	0.0005281819453645186	0.0005284259811802413	0.0005470727404760417	0.0005466404870222153	0.0005860471457063167	0.000584112037220695	0.06967566840178498	0.06721181366238457	1.6177114499794226e-07	1.253519797765612e-05	1.6123092805818418e-07	1.249335178502009e-05
33.84426828689945	0.0004785976691969344	0.00048044771238411475	0.0005102835355381438	0.0005111368792217152	0.0005282164485397701	0.0005284603751311155	0.0005471319602657121	0.0005466986839441697	0.0005861611957835376	0.0005842227541144695	0.0697600857175766	0.06729322839698496	1.7855388671555658e-07	1.3918581632951788e-05	1.7801640208215015e-07	1.3876696206449601e-05
34.04819702867729	0.00047857592687526926	0.000480427672724902	0.0005102989853682142	0.0005111529778542983	0.0005282545722550029	0.000528498389513378	0.0005471952369723867	0.0005467609215950598	0.0005862802632917186	0.000584338432091817	0.0698455887408045	0.06737569015782248	1.952408538972994e-07	1.531067290024002e-05	1.9470602651418083e-07	1.526874340193607e-05
34.25335454371064	0.0004785567662950422	0.00048041024716894673	0.0005103176790646607	0.0005111723336266282	0.0005282963393356349	0.000528540047139667	0.0005472625975527566	0.0005468272267636414	0.0005864043846471876	0.0005844591069865786	0.0699321871784242	0.06745920830402354	2.1183297577121937e-07	1.671155453572548e-05	2.1130073021000985e-07	1.6669576005962083e-05
34.45974823597649	0.0004785402009191532	0.0004803954494492292	0.0005103396359731097	0.0005111949659943747	0.00052834177282422	0.0005285853710394365	0.0005473340692400359	0.0005468976265125977	0.0005865335966842264	0.0005845848150414727	0.07001989085431312	0.06754379230741007	2.2833117723094175e-07	1.8121310243188193e-05	2.2780143767229914e-07	1.8079277597310428e-05
34.66738555406454	0.00047852624429948446	0.0004803832933911083	0.0005103648756070534	0.0005112208945824561	0.0005283908959829407	0.0005286343844614373	0.0005474096795474234	0.0005469721481819552	0.000586667936660974	0.0005847155929138306	0.07010870971093734	0.06762945175411117	2.44736378913514e-07	1.9540024689207458e-05	2.4420906912696674e-07	1.9497932713899435e-05
34.87627399144595	0.0004785149100774046	0.0004803737929128715	0.0005103934176495507	0.0005112501391867653	0.0005284437322961394	0.0005286871108762407	0.0005474894562716404	0.000547050819392569	0.000586807442265438	0.0005848514776814481	0.07019865381107619	0.0677161963462056	2.610494972247763e-07	2.0967783513681226e-05	2.605245405724096e-07	2.092562686548116e-05
35.086421086743854	0.0004785062119842554	0.0004803669620262725	0.0005104252819549414	0.0005112827197758978	0.0005285003054728661	0.0005287435739787856	0.000547573427496494	0.0005471336680496457	0.0005869521516215989	0.0005849925068485148	0.07028973333953896	0.06780403590339668	2.772714444046302e-07	2.2404673344064707e-05	2.767487638321957e-07	2.2362446546478343e-05
35.29783442400536	0.00047850016384184594	0.0004803628148370728	0.000510460488550579	0.0005113186564929089	0.0005285606394494835	0.0005288037976909695	0.0005476616215965126	0.0005472207223463283	0.0005871021032956264	0.0005851387183516617	0.07038195860493891	0.06789298036471436	2.9340312859881326e-07	2.3850781810275112e-05	2.92882646609708e-07	2.3808479249751158e-05
35.51052163297529	0.00047849677956294325	0.00048036136554558523	0.00051049905763859	0.0005113579696570939	0.0005286247583922928	0.0005288678061642674	0.0005477540672406323	0.0005473120107673316	0.0005872573363022035	0.0005852901505661049	0.07047534004148068	0.06798303979023115	3.094454538864373e-07	2.530619755646002e-05	3.0892709253021143e-07	2.5263813479239894e-05
35.72449038937153	0.0004784960731517583	0.00048036262844720993	0.000510541009597644	0.0005114006797657767	0.0005286926867002002	0.0005289356237823888	0.0005478507933959391	0.0005474075620926333	0.0005874178901109551	0.0005854468423118972	0.07056988821078966	0.06807422436283143	3.2539932034547463e-07	2.677101025556905e-05	3.2488300121284383e-07	2.672853876513337e-05
35.93974841516195	0.00047849805870443394	0.00048036661793297283	0.0005105863649847522	0.0005114468074961337	0.0005287644490074184	0.0005290072751639753	0.0005479518293314664	0.000547507405401224	0.000587583804652995	0.0005856088328602883	0.07066561380375629	0.06816654438998536	3.41265624108052e-07	2.8245310623689623e-05	3.407512683144178e-07	2.8202745677288754e-05
36.15630347884324	0.00047850275040952337	0.0004803733484900603	0.0005106351445370787	0.0005114963737070212	0.0005288400701862089	0.0005290827851653282	0.0005480572046220549	0.0005476115700749087	0.0005877551203275789	0.0005857761619401903	0.07076252764243	0.0682600103055746	3.570452574068548e-07	2.9729190434035768e-05	3.56532785579294e-07	2.9686525839192623e-05
36.374163395721176	0.000478510162548474	0.00048038283470235466	0.0005106873691737788	0.0005115493994408431	0.0005289195753496548	0.0005291621788831788	0.0005481669491522669	0.0005477200858021741	0.0005879318780088829	0.0005859488697447644	0.07086064068192467	0.06835463267172821	3.727391086425641e-07	3.122274253219981e-05	3.7222844090833637e-07	3.1179971943615103e-05
36.59333602819267	0.0004785203094961036	0.00048039509125096484	0.0005107430599978546	0.0005116059059254234	0.0005290029898544843	0.0005292454816574974	0.0005482810931203709	0.0005478329825821099	0.0005881141190528948	0.0005861269969381163	0.07095996401238124	0.06845042218070552	3.883480624315618e-07	3.272606085089058e-05	3.8783911839967815e-07	3.2683177766335e-05
36.813829286029524	0.00047853320572107365	0.0004804101329147561	0.000510802238298032	0.0005116659145759084	0.0005290903393039196	0.0005293327190743355	0.0005483996670423711	0.0005479502907283935	0.0005883018853044278	0.0005863105846621094	0.07106050886093083	0.06854738965680592	4.038729996505997e-07	3.423924042403326e-05	4.033656984024983e-07	3.419623818129436e-05
37.03565112666392	0.00047854886578636174	0.0004804279745708781	0.0005108649255506617	0.00051172944699669	0.0005291816495505738	0.0005294239169687139	0.0005485227017561203	0.0005480720408733343	0.0005884952191042605	0.0005864996745432987	0.07116228659372599	0.06864554605830527	4.1931479749664734e-07	3.576237740243737e-05	4.1880905757600215e-07	3.571924917593339e-05
37.25880955547555	0.0004785673043497257	0.00048044863119528594	0.0005109311434216337	0.0005117965249833466	0.0005292769466993826	0.0005295191014275445	0.0005486502284254773	0.000548198263971979	0.000588694163296399	0.0005866943086999854	0.0712653087179844	0.06874490247943078	4.3467432955367896e-07	3.729556907072773e-05	4.3417006893799355e-07	3.72523078664283e-05
37.483312626080554	0.00047858853616417	0.000480472117863266	0.0005110009137683268	0.0005118671705246131	0.0005293762571105882	0.0005296182987925986	0.0005487822785445422	0.0005483289913062893	0.0005888987612354732	0.0005868945297493992	0.07136958688406525	0.06884547015237248	4.499524658364753e-07	3.883891386198546e-05	4.494496019351313e-07	3.879551251473323e-05
37.70916844062219	0.0004786125760784042	0.0004804984497499525	0.0005110742586415699	0.0005119414058043682	0.000529479607402748	0.0005297215356635172	0.0005489188839419545	0.0005484642544893722	0.0005891090567942609	0.0005871003808150028	0.07147513288759792	0.06894726044931569	4.651500728342084e-07	4.039251137311073e-05	4.646485224709014e-07	4.034896254247189e-05
37.93638515006311	0.0004786394390372953	0.0004805276421308404	0.0005111512002876246	0.0005120192532036425	0.0005295870244557991	0.0005298288389008512	0.000549060076785255	0.0005486040854697857	0.0005893250943713453	0.000587311905533929	0.07158195867163723	0.06905028488452948	4.802680135802644e-07	4.195646238221162e-05	4.797676929754399e-07	4.1912758548076634e-05
38.164970954479706	0.000478669140082322	0.0004805597103822991	0.0005112317611502004	0.0005121007353026591	0.0005296985354141573	0.000529940235629163	0.0005492058895853203	0.0005487485165359097	0.0005895469188989155	0.0005875291480645513	0.071690076328848	0.0691545551164673	4.953071477099228e-07	4.35308688658681e-05	4.948079724599597e-07	4.348700232399694e-05
38.39493410335793	0.00047870169435201783	0.00048059466998208016	0.0005113159638724841	0.0005121858748828856	0.0005298141676898713	0.0005300557532401541	0.0005493563552008677	0.0005488975803203829	0.0005897745758507028	0.0005877521530941876	0.07179949810374014	0.06926008294992357	5.102683314954851e-07	4.511583401389796e-05	5.097702165687921e-07	4.507179687260332e-05
38.626282895891045	0.00047873711708241247	0.00048063253650981925	0.0005114038312991949	0.0005122746949291195	0.0005299339489657995	0.0005301754193958513	0.0005495115068430294	0.0005490513098046117	0.0005900081112500612	0.0005879809658469441	0.07191023639493965	0.06936688033820974	5.251524179195662e-07	4.6711462248508195e-05	5.246552776385846e-07	4.6667246424075826e-05
38.859025681279114	0.00047877542360746684	0.00048067332564753654	0.0005114953864786631	0.0005123672186315914	0.0005300579071988635	0.0005302992620318273	0.0005496713780799998	0.000549209738323352	0.0005902475716781921	0.0005882156320916951	0.0720223037574912	0.06947495938538473	5.39960256725619e-07	4.8317859240948335e-05	5.394640047321278e-07	4.827345645173897e-05
39.09317085903034	0.00047881662935950154	0.0004807170531801296	0.0005115906526649325	0.000512463469388094	0.0005301860706233123	0.0005304273093604665	0.0005498360028417561	0.0005493728995693599	0.0005904930042825228	0.0005884561981502149	0.07213571290520789	0.06958433234851227	5.546926944580491e-07	4.99351319283442e-05	5.541972437179358e-07	4.989053369192087e-05
39.328726879264174	0.00047886074986962197	0.00048076373499586483	0.0005116896533198863	0.000512563470806137	0.0005303184677540635	0.0005305595898742898	0.0005500054154248549	0.0005495408275981186	0.0005907444567852326	0.0005887027109054487	0.07225047671305614	0.06969501163996104	5.693505745396274e-07	5.156338853341824e-05	5.688558373192522e-07	5.1518586161342084e-05
39.56570224301631	0.0004789078007681335	0.00048081338708686003	0.0005117924121153984	0.0005126672467051247	0.0005304551273900699	0.0005306961323493109	0.0005501796504973067	0.0005497135568326382	0.000591001977491939	0.0005889552178099395	0.07236660821958692	0.06980700982974032	5.839347373085696e-07	5.3202738581129005e-05	5.834406251526477e-07	5.3157723173727356e-05
39.80410550254544	0.0004789577977849546	0.00048086602554956424	0.0005118989529355084	0.0005127748211185598	0.0005305960786177485	0.0005308369658484474	0.0005503587431035286	0.0005498911220683383	0.0005912656153005397	0.0005892137668944056	0.07248412062940893	0.06992033964788952	5.984460200944303e-07	5.4853292919432306e-05	5.979524438069501e-07	5.480805536077493e-05
40.04394526164196	0.0004790107567500191	0.00048092166658523106	0.0005120092998786213	0.0005128862182962723	0.0005307413508144547	0.0005309821197249871	0.0005505427286693746	0.0005500735584780001	0.0005915354197102195	0.0005894784067764744	0.07260302731569993	0.07003501398688963	6.128852572430399e-07	5.651516373506027e-05	6.123921268781553e-07	5.6469694688726646e-05
40.28523017593832	0.00047906669359366985	0.0004809803265003826	0.0005121234772597308	0.0005130014627066712	0.0005308909736519932	0.0005311316236260853	0.0005507316430072455	0.0005502609016168035	0.0005918114408306185	0.0005897491866695759	0.07272334182276541	0.07015104590413694	6.272532801965183e-07	5.8188464575406607e-05	6.26760505033179e-07	5.814275447854622e-05
40.52796895322162	0.0004791256243470553	0.0004810420217072754	0.0005122415096126744	0.0005131205790390313	0.0005310449771002079	0.0005312855074963367	0.000550925522321289	0.0005504531874274456	0.000592093729391179	0.0005900261563920044	0.07284507786863971	0.07026844862443715	6.41550917552039e-07	5.9873310367872246e-05	6.410584060703543e-07	5.9827349425597975e-05
40.77217035374772	0.00047918756514250143	0.0004811067687243483	0.0005123634216924046	0.0005132435922057916	0.0005312033914305924	0.0005314438015813743	0.0005511244032126767	0.00055065045224534	0.0005923823367506556	0.000590309366376139	0.07296824934773918	0.07038723554257256	6.55778995085031e-07	6.156981743710155e-05	6.552866549619334e-07	6.152359561838183e-05
41.017843190557436	0.00047925253221388977	0.0004811745841766724	0.0005124892384772927	0.0005133705273448932	0.0005313662472199703	0.0005316065364315406	0.0005513283226849719	0.0005508527328038986	0.0005926773149068091	0.0005905988676778412	0.07309287033355905	0.07050742022588415	6.699383358428537e-07	6.327810352867169e-05	6.694460739167536e-07	6.323161055919735e-05
41.26499632979458	0.0004793205418970191	0.00048124548479638814	0.0005126189851714597	0.0005135014098221391	0.0005315335753542294	0.0005317737429055934	0.0005515373181495772	0.0005510600662399018	0.000592978716506277	0.0005908947119860238	0.07321895508140044	0.07062901641691358	6.840297601894661e-07	6.499828782820238e-05	6.835374824387848e-07	6.495151318464121e-05
41.51363869102594	0.0004793916106299619	0.0004813194874231373	0.0005127526872071267	0.0005136362652335778	0.0005317054070321014	0.0005319454521744839	0.0005517514274312849	0.0005512724900989592	0.0005932865948546345	0.0005911969516323993	0.07334651803118421	0.07075203803610375	6.980540858455425e-07	6.673049098106232e-05	6.975616973809058e-07	6.668342388634063e-05
41.763779247563185	0.00047946575495340734	0.0004813966090044855	0.0005128903702470021	0.0005137751194079206	0.0005318817737689996	0.0005321216957251712	0.0005519706887739046	0.0005514900423410502	0.0005936010039266381	0.000591505639601409	0.07347557381027192	0.07087649918451842	7.120121279598126e-07	6.847483511503161e-05	7.115195329999817e-07	6.84274645319366e-05
42.0154270267867	0.00047954299151099924	0.0004814768665963381	0.0005130320601866884	0.0005139179984089855	0.000532062707400916	0.0005323025053645095	0.0005521951408459942	0.0005517127613461682	0.0005939219983766682	0.0005918208295403401	0.07360613723636883	0.07100241414663572	7.259046991689097e-07	7.023144386190949e-05	7.254118010102065e-07	7.018375848609482e-05
42.26859111047143	0.00047962333704965683	0.00048156027736333956	0.0005131777831571178	0.0005140649285381608	0.0005322482400883721	0.0005324879132231725	0.0005524248227466735	0.0005519406859200405	0.0005942496335493613	0.0005921425757696267	0.07373822332045524	0.07112979739317665	7.397326096422567e-07	7.200044237852532e-05	7.392393106440357e-07	7.195243063284895e-05
42.523280635114425	0.00047970680841989254	0.00048164685857927464	0.0005133275655270177	0.0005142159363369104	0.0005324384043204257	0.0005326779517596564	0.0005526597740115492	0.0005521738552999606	0.0005945839654904534	0.0005924709332933544	0.07387184726979436	0.07125866358399001	7.53496667156876e-07	7.378195737071935e-05	7.530028687142021e-07	7.373360739834633e-05
42.77950479226489	0.00047979342257611684	0.00048173662762745497	0.0005134814339054106	0.000514371048589302	0.0005326332329187472	0.0005328726537643246	0.0005529000346187288	0.0005524123091607089	0.0005949250509578283	0.0005928059578099604	0.07400702449096243	0.07138902757098808	7.671976771383721e-07	7.557611711443701e-05	7.66703279656434e-07	7.552741677177566e-05
43.03727282885567	0.00047988319657692223	0.0004818296020010876	0.0005136394151441235	0.000514530292324556	0.0005328327590417359	0.000533072052363518	0.0005531456449949312	0.0005526560876205635	0.0005952729474327642	0.0005931477057231268	0.07414377059296616	0.07152090440113407	7.80836442710155e-07	7.738305147823865e-05	7.80341345593856e-07	7.733398832933391e-05
43.29659404753705	0.0004799761475853676	0.0004819257993036439	0.0005138015363403439	0.0005146936948196392	0.0005330370161887138	0.0005332761810237265	0.0005533966460217087	0.0005529052312474225	0.000595627713131412	0.0005934962341528953	0.07428210139039716	0.07165430931947658	7.944137647849462e-07	7.920289194962571e-05	7.939178664029094e-07	7.915345325801293e-05
43.55747780701245	0.000480072292869244	0.00048202523724921406	0.0005139678248392059	0.0005148612836018775	0.0005332460382041791	0.000533485073555822	0.0005536530790417712	0.0005531597810650289	0.0005959894070164909	0.0005938516009469898	0.07442203290663708	0.07178925777225885	8.079304421035934e-07	8.103577165750886e-05	8.0743363976561e-07	8.09859443791916e-05
43.81993352237618	0.0004801716498013279	0.0004821279336628452	0.00051413830823639	0.0005150330864516061	0.0005334598592821181	0.0005336987641193537	0.0005539149858654117	0.0005534197785592896	0.0005963580888092003	0.00059421386469235	0.0745635813771435	0.07192576541005237	8.213872712816914e-07	8.288182539502309e-05	8.208894612116158e-07	8.283159617079872e-05
44.08397066545326	0.0004802742358596162	0.00048223390648087055	0.0005143130143807655	0.0005152091314048378	0.0005336785139703772	0.000533917287226897	0.00055418240877704	0.0005536852656847052	0.0005967338190013688	0.0005945830847268907	0.07470676325276877	0.07206384809098021	8.347850468828737e-07	8.474118964596489e-05	8.34286124198674e-07	8.469054479436078e-05
44.349598765141174	0.0004803800686275579	0.00048234317375122845	0.000514491971377062	0.0005153894467559791	0.0005339020371751122	0.000534140677748489	0.0005544553905418376	0.000553956284870912	0.000597116658867845	0.0005949593211514921	0.07485159520316313	0.07220352188397244	8.481245614855998e-07	8.661400261045227e-05	8.47624420167916e-07	8.656292811938526e-05
44.6168274077539	0.0004804891657942595	0.00048245575363376175	0.0005146752075885664	0.0005155740610605657	0.0005341304641652952	0.0005343689709161058	0.0005547339744125117	0.0005542328790293277	0.0005975066704791162	0.0005953426348422153	0.07499809412021945	0.07234480307209189	8.614066057217526e-07	8.850040422873906e-05	8.609051385857075e-07	8.844888574739695e-05
44.88566623736761	0.0004806015451546805	0.00048257166440050905	0.0005148627516398551	0.0005157630031380288	0.0005343638305772874	0.0005346022023282223	0.0005550182041361714	0.0005545150915599155	0.0005979039167141839	0.0005957330874627563	0.07514627712159203	0.07248770815593192	8.746319683523157e-07	9.040053620851252e-05	8.741290670338537e-07	9.034855904052619e-05
45.15612495616904	0.00048071722460981477	0.0004826909244359785	0.0005150546324195568	0.000515956302074507	0.0005346021724194892	0.0005348404079544397	0.000555308123961322	0.0005548029663580566	0.0005983084612736908	0.0005961307414771494	0.07529616155427693	0.0726322538570397	8.878014363263541e-07	9.231454205167744e-05	8.872969912347532e-07	9.2262091144657e-05
45.42821332480542	0.0004808362221668494	0.00048281355223740724	0.0005152508790831454	0.0005161539872256706	0.0005348455260770517	0.0005350836241401654	0.0005556037786449751	0.0005550965478215467	0.0005987203686933011	0.0005965356601627078	0.07544776499825537	0.07277845712145202	9.009157948328388e-07	9.424256708023826e-05	9.004096951245816e-07	9.418962701729372e-05
45.701941162736816	0.00048095855593931143	0.00048293956641500457	0.0005154515210557655	0.0005163560882195957	0.0005350939283166625	0.0005353318876113859	0.0005559052134598832	0.0005553958808577061	0.0005991397043573497	0.0005969479076232258	0.07560110527020912	0.0729263351232508	9.139758273652657e-07	9.618475846397134e-05	9.134679609323296e-07	9.613131345674597e-05
45.97731834859046	0.00048108424414719373	0.00048306898569218035	0.000515656588035091	0.0005165626349596627	0.0005353474162914023	0.0005355852354794993	0.0005562124742018985	0.0005557010108906125	0.0005995665345127585	0.0005973675488024384	0.07575620042729785	0.07307590526820633	9.269823157888758e-07	9.814126524938793e-05	9.264725692124378e-07	9.808729912705316e-05
46.25435482051728	0.0004812133051170652	0.0004832018289057548	0.0005158661099942178	0.0005167736576274878	0.0005356060275456804	0.0005358437052462182	0.0005565256071974578	0.0005560119838684621	0.0006000009262832335	0.0005977946494977469	0.07591306877100498	0.07322718519749037	9.399360404009367e-07	0.00010011223838768402	9.394242989197148e-07	0.00010005773458758582
46.533060576550575	0.00048134575728215814	0.0004833381150061522	0.0005160801171845837	0.0005169891866858946	0.0005358698000202375	0.0005361073348085568	0.0005568446593111994	0.0005563288462710525	0.0006004429476837412	0.0005982292763742165	0.07607172885106835	0.07338019279144166	9.528377799802911e-07	0.00010209783076239876	9.523239274691854e-07	0.00010204277232141179
46.813445674966815	0.0004814816191824383	0.0004834778630575756	0.0005162986401389305	0.0005172092528819152	0.0005361387720572265	0.0005363761624638814	0.00055716967795371	0.0005566516451173995	0.0006008926676352761	0.0005986714969788508	0.07623219946946322	0.07353494617341481	9.65688311864877e-07	0.00010409819722061175	9.651722307960466e-07	0.00010404256676453671
47.09552023464871	0.00048162090946465337	0.00048362109223816155	0.0005165217096742926	0.0005174338872498224	0.0005364129824053775	0.0005366502269150501	0.0005575007110894067	0.0005569804279734787	0.0006013501559799246	0.0005991213797551527	0.07639449968447169	0.07369146371369441	9.78488412013527e-07	0.00010611349460266928	9.779699834225634e-07	0.00010605727433590784
47.37929443545016	0.0004817636468823604	0.00048376782184011806	0.0005167493568950236	0.0005176631211142074	0.000536692470225233	0.0005369295672756203	0.0005578378072445588	0.0005573152429601121	0.0006018154834962333	0.000599578994057975	0.07655864881482628	0.07384976403348285	9.912388550589865e-07	0.00010814388177159129	9.907179585153143e-07	0.00010808705346715408
47.66477851856398	0.00048190985029593006	0.0004839180712698382	0.0005169816131958565	0.0005178969860930837	0.000536977275094467	0.0005372142230751432	0.0005581810155154485	0.0005576561387609808	0.0006022887219148878	0.0006000444101686721	0.07672466644392723	0.07400986600895665	1.0039404143788195e-06	0.00011018951964485157	1.0034169279518699e-06	0.00011013206463372782
47.951982786891236	0.00048205953867252923	0.00048407186004799813	0.0005172185102649985	0.0005181355141010291	0.0005372674370132867	0.0005375042342645342	0.0005585303855766773	0.0005580031646307899	0.0006027699439347084	0.0006005176993105533	0.07689257242414471	0.07417178877541605	1.0165938621621963e-06	0.00011225057122636606	1.01606766237999e-06	0.00011219247038578295
48.24091760541319	0.00048221273108607887	0.0004842292078096254	0.0005174600800872621	0.0005183787373523666	0.0005375629964099172	0.000537799641221528	0.0005588859676896149	0.0005583563704035629	0.0006032592232389732	0.0006009989336646501	0.07706238688119006	0.07433555173148391	1.0291999694700665e-06	0.00011432720163807863	1.0286709312862545e-06	0.00011426843538051012
48.53159340156531	0.0004823694467171885	0.00048439013430415267	0.000517706354947233	0.0005186266883643778	0.000537863994146169	0.000538100484756218	0.0005592478127110028	0.0005587158065010969	0.0006037566345120731	0.0006014881863858056	0.07723413021857818	0.07450117454341486	1.0417595063037886e-06	0.00011641957815301807	1.0412275030621983e-06	0.00011636012641477733
48.82402066561362	0.0004825297048530626	0.00048455465939544075	0.00051795736743247	0.0005188793999605593	0.0005381704715230946	0.0005384068061166819	0.0005596159721017068	0.0005590815239415528	0.0006042622534565103	0.0006019855316190868	0.07740782312217431	0.0746686771494508	1.0542732416677974e-06	0.00011852787022856304	1.0537381450643774e-06	0.00011846771245774268
49.11820995103327	0.00048269352488738493	0.00048472280306178595	0.0005182131504367472	0.0005191369052739098	0.0005384824702867295	0.0005387186469946908	0.0005599904979356295	0.0005594535743482111	0.0006047761568102467	0.0006024910445165392	0.0775834865648214	0.0748380797642943	1.066741943635415e-06	0.0001206522495400264	1.06620362367877e-06	0.00012059136468414722
49.41417187488941	0.00048286092632016857	0.00048489458539588865	0.0005184737371633271	0.0005193992377502557	0.0005388000326339249	0.0005390360495315088	0.0005603714429087747	0.0005598320099583714	0.0006052984223644045	0.0006030048012542733	0.0777611418110548	0.07500940288364186	1.0791663794249614e-06	0.00012279289001640437	1.0786247043964537e-06	0.0001227312565098282
49.71191711822035	0.0004830319287575885	0.00048507002660481285	0.0005187391611282791	0.0005196664311516256	0.0005391232012182748	0.0005393590563237875	0.0005607588603484863	0.0005602168836324205	0.0006058291289813464	0.0006035268790499199	0.07794081042191085	0.07518266728880452	1.0915473154565671e-06	0.00012494996787444645	1.0910021518699842e-06	0.00012488756362537268
50.01145642642306	0.00048320655191177265	0.00048524914700990174	0.0005190094561638263	0.0005199385195596461	0.0005394520191561254	0.0005396877104295413	0.0005611528042228405	0.0005606082488630536	0.0006063683566131165	0.0006040573561804268	0.07812251425982213	0.07535789405142869	1.103885517427525e-06	0.0001271236616551541	1.1033367299889641e-06	0.00012706046403249127
50.3128006096408	0.00048338481560057374	0.000485431967046679	0.0005192846564217399	0.0005202155373789938	0.0005397865300326944	0.0005400220553742312	0.0005615533291502179	0.0005610061597846705	0.0006069161863202793	0.0006045963120002405	0.07830627549360637	0.07553510453829348	1.1161817503758248e-06	0.0001293141522598351	1.115629201936313e-06	0.00012925013807894847
50.61596054315354	0.00048356673974729966	0.00048561850726470924	0.0005195647963767618	0.0005204975193408703	0.0005401267779082678	0.0005403621351569226	0.0005619604904090401	0.0005614106711829291	0.0006074727002911421	0.0006051438269598517	0.07849211660355525	0.07571432041621043	1.1284367787517098e-06	0.0001315216229876015	1.1278803302676313e-06	0.00013145676849664334
50.9209471677702	0.0004837523443804231	0.00048580878832744055	0.0005198499108300789	0.000520784500506538	0.0005404728073245142	0.0005407079942565681	0.0005623743439476935	0.0005618218385044875	0.000608037981861393	0.0006056999826247433	0.07868006038661228	0.07589556365700262	1.1406513664953067e-06	0.0001337462595739497	1.1400908769864434e-06	0.0001336805404398289
51.22777149022361	0.00048394164963324666	0.00048600283101200387	0.0005201400349128266	0.0005210765162708722	0.000540824663310884	0.0005410596776383646	0.0005627949463946231	0.0005622397178669036	0.0006086121155341426	0.0006062648616947208	0.07887012996165263	0.07607885654259422	1.1528262770938704e-06	0.00013598825022792527	1.1522616035956976e-06	0.00013592164152105568
51.53644458356769	0.0004841346757435427	0.00048620065620898976	0.0005204352040896372	0.0005213736023659749	0.0005411823913911169	0.0005414172307602232	0.0005632223550686217	0.0005626643660687329	0.0006091951870003982	0.0006068385480236587	0.07906234877487334	0.0762642216701898	1.1649622736578961e-06	0.00013824778567189666	1.1643932711731184e-06	0.0001381802618508482
51.84697758757708	0.00048433144305314783	0.00048640228492218327	0.0005207354541622232	0.000521675794864815	0.0005415460375898489	0.0005417806995793339	0.0005636566279892938	0.0005630958405997932	0.0006097872831599636	0.0006074211266396551	0.07925674060527026	0.07645168195755007	1.1770601190083966e-06	0.00014052505918338287	1.1764866404552314e-06	0.00014045659407870004
52.15938170914916	0.00048453197200753545	0.00048660773826827644	0.0005210408212730154	0.000521983130184925	0.0005419156484393384	0.000542150130558849	0.0005640978238877332	0.0005635341996516358	0.0006103884921428008	0.0006080126837656269	0.07945332957023395	0.07664126064837418	1.1891205757288362e-06	0.00014282026663348102	1.1885424719016574e-06	0.00014275083343258388
52.47366822270851	0.0004847362831553316	0.0004868170374765297	0.0005213513419088202	0.0005222956450921226	0.0005422912709862727	0.0005425255706746545	0.0005645460022173735	0.0005639795021281911	0.0006109989033308275	0.0006086133068403234	0.07965214013125184	0.07683298131778883	1.2011444062442773e-06	0.0001451336065288883	1.2005615257621154e-06	0.00014506317775946076
52.789848470613855	0.00048494439714780885	0.00048703020388841045	0.0005216670529045424	0.0005226133767042909	0.0005426729527987143	0.0005429070674222645	0.0005650012231650606	0.0005644318076566222	0.0006116186073802036	0.0006092230845398067	0.07985319709971168	0.07702686787793392	1.2131323729089837e-06	0.00014746528005603332	1.212544562153835e-06	0.00014739382756767672
53.107933863567155	0.0004851563347383282	0.0004872472589571846	0.0005219879914469296	0.0005229363624951917	0.0005430607419731373	0.0005432946688238131	0.0005654635476623165	0.0005648911765983732	0.0006122476962440821	0.0006098421067993777	0.0800565256428304	0.07722294458366405	1.2250852380646425e-06	0.0001498154911219185	1.224492341137559e-06	0.0001497429860696925
53.42793588102576	0.0004853721167817441	0.0004874682242474721	0.0005223141950783733	0.0005232646402983247	0.0005434546871415873	0.0005436884234351735	0.0005659330373968225	0.0005653576700604247	0.0006128862631958629	0.0006104704648359807	0.08026215128968993	0.07742123603836297	1.2370037641317626e-06	0.0001521844464002775	1.236405622800918e-06	0.00015211085922686718
53.74986607161648	0.0004855917642337677	0.00048769312143476495	0.0005226457017007475	0.0005235982483108385	0.0005438548374789578	0.0005440883803531822	0.000566409754824114	0.0005658313499067608	0.0006135344028529477	0.0006111082511710921	0.08047009993739336	0.07762176719985772	1.2488887136696304e-06	0.00015457235537405523	1.2482851673098223e-06	0.00015449765579064745
54.073736053552395	0.0004858152981502797	0.0004879219723048943	0.0005229825495792872	0.0005239372250974711	0.0005442612427103724	0.0005444945892229733	0.0005668937631794923	0.0005663122787700422	0.0006141922112010104	0.0006117555596540959	0.08068039785734364	0.07782456338646618	1.260740849473455e-06	0.00015697943038349427	1.2601317350087503e-06	0.00015690358735062637
54.399557515052166	0.0004860427396866066	0.00048815479875346666	0.0005233247773465245	0.0005242816095945509	0.000544673953118712	0.0005449071002454538	0.0005673851264901703	0.0005668005200635104	0.0006148597856188072	0.0006124124854861791	0.08089307170163658	0.07802965028315256	1.2725609346426721e-06	0.00015940588667144595	1.2719460864897038e-06	0.00015932886837947968
54.727342214761876	0.00048627411009673796	0.0004883916227852414	0.0005236724240062464	0.0005246314411140312	0.0005450930195522331	0.0005453259641848721	0.0005678839095876326	0.0005672961379931015	0.0006155372249035183	0.0006130791252447357	0.08110814850959508	0.07823705394780459	1.284349732654671e-06	0.00016185194243006906	1.2837289826703787e-06	0.00016177371628003923
55.057101982179326	0.00048650943073250645	0.0004886324665134767	0.0005240255289375227	0.0005249867593475814	0.000545518493432339	0.0005457512323765388	0.0005683901781202492	0.0005677991975698031	0.0006162246292966635	0.000613755576908316	0.08132565571441826	0.07844680081763591	1.296108007466058e-06	0.00016431781885173358	1.295481184876348e-06	0.00016423835143317134
55.38884871808102	0.0004867487230427085	0.0004888773521592142	0.0005243841318987581	0.0005253476043707143	0.0005459504267614639	0.0005461829567346457	0.0005689039985661127	0.0005683097646222309	0.000616922100510578	0.0006144419398821145	0.08154562114996959	0.07865891771571533	1.3078365235707698e-06	0.00016680374017538635	1.307203454911426e-06	0.00016672299724555806
55.722594394951685	0.00048699200857217785	0.0004891263020505237	0.000524748273031806	0.0005257140166469684	0.0005463888721310855	0.000546621189760235	0.0005694254382461292	0.0005688279058094546	0.0006176297417554858	0.000615138315024026	0.08176807305768946	0.07887343185762219	1.3195360461000375e-06	0.0001693099337389259	1.3188965551573072e-06	0.00016922788020136414
56.058351057416104	0.00048723930896080506	0.0004893793386216937	0.0005251179928661176	0.0005260860370321343	0.0005468338827298828	0.0005470659845492883	0.000569954565337364	0.0005693536886340661	0.0006183476577671722	0.0006158448046712762	0.08199304009366598	0.07909037085824061	1.3312073408988222e-06	0.00017183663002966199	1.3305612486375334e-06	0.00017175322991072606
56.39613082267415	0.00048749064594249804	0.0004896364844123677	0.0005254933323229421	0.0005264637067785283	0.0005472855123520118	0.0005475173948009495	0.0005704914488866324	0.0005698871814554899	0.0006190759548352762	0.0006165615126676423	0.08222055133582215	0.07930976273867653	1.3428511746126602e-06	0.00017438406273670437	1.3421982991144218e-06	0.00017429927916319532
56.7359458809379	0.000487746041344093	0.0004898977620666321	0.0005258743327195782	0.0005268470675393185	0.0005477438154055369	0.0005479754748258913	0.0005710361588243661	0.0005704284535035639	0.0006198147408322215	0.0006172885443912873	0.08245063629125808	0.07953163593332808	1.3544683147788438e-06	0.00017695246880491955	1.3538084711643087e-06	0.00017686626397901695
57.07780849587155	0.0004880055170841968	0.000490163194332039	0.0005262610357736636	0.0005272361613728935	0.0005482088469209878	0.0005484402795548066	0.0005715887659787392	0.0005709775748923651	0.0006205641252427953	0.000618026006783205	0.08268332490374532	0.07975601929708459	1.366059529897979e-06	0.00017954208848740272	1.3653925302667793e-06	0.00017945442366330833
57.42173100503407	0.00048826909517197755	0.0004904328040585821	0.0005266534836075218	0.0005276310307472873	0.0005486806625600646	0.0005489118645470579	0.0005721493420900748	0.0005715346166343159	0.0006213242191944013	0.0006187740083763183	0.08291864756136265	0.07998294211267648	1.3776255895418636e-06	0.00018215316540316773	1.3769512428981256e-06	0.00018206400086166752
57.7677258203244	0.0004885367977058886	0.0004907066141976046	0.0005270517187525521	0.0005280317185446513	0.0005491593186244967	0.0005493902859994579	0.0005727179598255301	0.0005720996506545561	0.000622095135487999	0.0006195326593252238	0.0831566351042903	0.08021243409816738	1.3891672644354529e-06	0.0001847859465929358	1.3884853766017117e-06	0.00018469524161379702
58.115805428429454	0.0004888086468723261	0.0004909846478006482	0.0005274557841536718	0.0005284382680657728	0.0005496448720650379	0.0005498756007551996	0.0005732946927940676	0.0005726727498055967	0.0006228769886297458	0.0006203020714366129	0.08339731883275311	0.08044452541460692	1.4006853265412103e-06	0.00018744068257575686	1.3999957000958513e-06	0.00018734839541265091
58.465982391274686	0.0004890846649442266	0.0004912669280182431	0.0005278657231738073	0.0005288507230346538	0.0005501373804906209	0.0005503678663129452	0.0005738796155617283	0.0005732539878822641	0.0006236698948633716	0.0006210823582003885	0.08364073051514001	0.08067924667382755	1.412180549160264e-06	0.00019011762740910043	1.411482983358918e-06	0.00019002371526198603
58.818269346477535	0.0004893648742795887	0.0004915534780986255	0.0005282815795984323	0.0005292691276031332	0.0005506369021776668	0.0005508671408360565	0.0005744728036671976	0.0005738434396369294	0.0006244739722032878	0.0006218736348214837	0.08388690239627522	0.08091662894640131	1.423653707025756e-06	0.0001928170387489464	1.422947997710769e-06	0.00019272145773432947
59.172679007803275	0.0004896492973199311	0.000491844321386393	0.0005287033976401639	0.0005296935263555627	0.000551143496079552	0.0005513734831619856	0.0005750743336376849	0.0005744411807950436	0.0006252893404684703	0.000622676018252416	0.08413586720585713	0.0811567037697653	1.4351055763914223e-06	0.00019553917790980646	1.4343915159162855e-06	0.00019544188303231846
59.52922416562417	0.0004899379565886714	0.0004921394813210886	0.0005291312219433995	0.0005301239643135395	0.0005516572218362318	0.0005518869528118274	0.000575684283005117	0.0005750472880709777	0.0006261161213171208	0.0006234896272265887	0.08438765816708098	0.08139950315650138	1.4465369351327481e-06	0.00019828430992818724	1.4458143122782902e-06	0.00019818525505053974
59.887917687380885	0.0004902308746894381	0.0004924389814357144	0.0005295650975890184	0.0005305604869406866	0.0005521781397840378	0.0005524076100000305	0.0005763027303226586	0.0005756618391841788	0.0006269544382821404	0.0006243145822923607	0.08464230900542294	0.08164505960279907	1.4579485628468235e-06	0.0002010527036265114	1.45721716272992e-06	0.00020095184143795186
60.24877251804685	0.0004905280743042955	0.0004927428453551691	0.0005300050700991198	0.0005310031401474903	0.0005527063109656357	0.0005529355156442769	0.0005769297551815562	0.0005762849128756415	0.000627804416807426	0.0006251510058479035	0.08489985395761818	0.08189340609707295	1.4693412409471024e-06	0.00020384463167733013	1.4686008449363254e-06	0.00020374191366223648
60.6118016805955	0.0004908295781919003	0.0004930510967946138	0.0005304511854418294	0.0005314519702961918	0.0005532417971401572	0.0005534707313755284	0.0005775654382283303	0.0005769165889247161	0.0006286661842850236	0.0006259990221768755	0.08516032778081138	0.08214457612877221	1.4807157527643418e-06	0.00020666037067007537	1.47996613838726e-06	0.00020655574707494073
60.97701827647021	0.0004911354091855656	0.0004933637595577523	0.000530903490036146	0.0005319070242057288	0.0005537846607935062	0.0005540133195482461	0.0005782098611823046	0.0005775569481662482	0.0006295398700931515	0.0006268587574849215	0.08542376576190162	0.08239860369736841	1.4920728836520947e-06	0.00020950020117883883	1.491313824503117e-06	0.00020939362097854852
61.34443548605718	0.0004914455901912496	0.0004936808575350394	0.0005313620307568518	0.0005323683491567401	0.0005543349651488447	0.0005545633432507867	0.0005788631068535006	0.0005782060725080654	0.0006304256056351275	0.000627730339937038	0.08569020372708104	0.08265552332151964	1.5034134210923115e-06	0.00021236440783201083	1.5026446867320723e-06	0.0002122558186943707
61.71406656916102	0.000491760144185453	0.0004940024147018002	0.0005318268549394702	0.00053283599289662	0.0005548927741772621	0.0005551208663159764	0.000579525259160889	0.0005788640449488169	0.000631323524379217	0.0006286138996958107	0.08595967805156787	0.08291537004843483	1.5147381547943274e-06	0.00021525327938180794	1.5139595106497235e-06	0.00021514262763143444
62.085924865483435	0.0004920790942130258	0.0004943284551162618	0.0005322980103852794	0.000533310003644628	0.000555458152608624	0.0005556859533318669	0.0005801964031510151	0.0005795309495961726	0.0006322337618994285	0.0006295095689605572	0.08623222566954554	0.08317817946342901	1.5260478768063185e-06	0.00021816710877686774	1.5252590840803036e-06	0.00021805433935963292
62.46002379510434	0.0004924024633848875	0.0004946590029175059	0.0005327755453663847	0.0005337904300970632	0.0005560311659426196	0.0005562586696526901	0.0005808766250170091	0.0005802068716853982	0.0006331564559172931	0.0006304174820074048	0.08650788408430368	0.08344398769967201	1.5373433816317453e-06	0.00022110619323678637	1.5365441971905728e-06	0.00022099124968065487
62.83637685896657	0.0004927302748756475	0.0004949940823233194	0.0005332595086308445	0.0005342773214324885	0.0005566118804600012	0.0005568390814099854	0.000581566012117984	0.0005808918975983016	0.000634091746344641	0.0006313377752303175	0.08678669137859131	0.08371283144814345	1.548625466325955e-06	0.00022407083432532393	1.547815642587505e-06	0.00022395365870013506
63.21499763936286	0.0004930625519211294	0.0004953337176279575	0.0005337499494078476	0.0005347707273170114	0.0005572003632340115	0.00055742725552393	0.0005822646529988351	0.0005815861148825737	0.0006350397753274088	0.0006322705871831044	0.08706868622519619	0.08398474796780463	1.5598949306191295e-06	0.00022706133802832817	1.5590742154526207e-06	0.00022694187090675777
63.59589980042612	0.0004933993178157976	0.0004956779331998098	0.0005342469174129584	0.0005352706979096341	0.0005577966821420314	0.0005580232597148796	0.0005829726374104533	0.0005822896122715273	0.000636000687290518	0.0006332160586224455	0.08735390789773091	0.08425977509596529	1.5711525770281762e-06	0.00023007801483169998	1.5703207136419503e-06	0.00022995619524758537
63.979097088622495	0.0004937405959100745	0.0004960267534789632	0.0005347504628534049	0.0005357772838676476	0.0005584009058774129	0.0005586271625150912	0.0005836900563303497	0.0005830024797042353	0.0006369746289838302	0.0006341743325519428	0.08764239628165757	0.08453795125888094	1.5823992109717609e-06	0.00023312117980119063	1.5815559377881658e-06	0.00023299694520514946
64.36460333324754	0.0004940864096075593	0.0004963802029746674	0.0005352606364334389	0.0005362905363520974	0.0005590131039615437	0.0005592390332806662	0.0005844170019837247	0.000583724808346101	0.0006379617495292392	0.0006351455542672523	0.08793419188554008	0.08481931548257583	1.5936356408986774e-06	0.00023619115266526602	1.5927806914433707e-06	0.00023606443888157802
64.75243244692527	0.0004944367823621326	0.0004967383062626928	0.0005357774893597461	0.0005368105070333057	0.0005596333467561131	0.0005598589422037123	0.00058515356786497	0.0005844566906098463	0.0006389622004689109	0.0006361298714023069	0.08822933585253624	0.085103907403883	1.6048626783965935e-06	0.00023928825789683306	1.6039957811732081e-06	0.0002391589990772408
65.14259842611021	0.0004947917376749452	0.0004971010879825756	0.0005363010733469127	0.0005373372480964482	0.0005602617054756019	0.0005604869603246971	0.0005858998487596229	0.000585198220176936	0.0006399761358147067	0.0006371274339766642	0.08852786997213405	0.08539176728172485	1.616081138320854e-06	0.0002424128247993651	1.6152020166845804e-06	0.0002422809533759035
65.53511535159264	0.0004951512990913009	0.0004974685728347597	0.0005368314406229606	0.0005378708122472038	0.0005608982521999987	0.000561123159545054	0.0005866559407667918	0.0005859494920194646	0.0006410037120988423	0.0006381383944440276	0.08882983669213734	0.08568293600863283	1.6272918389193805e-06	0.00024556518759380475	1.6264002109532593e-06	0.00024543063423089484
65.92999738900669	0.0004955154901974077	0.0004978407855776124	0.0005373686439349328	0.0005384112527174503	0.0005615430598877429	0.0005617676126399859	0.0005874219413220462	0.000586710602422489	0.0006420450884257878	0.0006391629077419482	0.08913527913089954	0.08597745512251845	1.6384956019635348e-06	0.0002487456855080339	1.637591180336101e-06	0.00024860837905103794
66.32725878934137	0.0004958843346170176	0.0004982177510243329	0.0005379127365545472	0.0005389586232710402	0.0005621962023889073	0.0005624203932715184	0.0005881979492208119	0.0005874816490068457	0.000643100426525479	0.0006402011313427702	0.08944424108983796	0.08627536681867817	1.6496932528690077e-06	0.0002519546628662189	1.6487757447096072e-06	0.00025181453029150813
66.72691388945532	0.0004962578560079308	0.0004985994940397278	0.0005384637722839019	0.0005395129782096235	0.0005628577544586083	0.0005630815760017794	0.0005889840646422458	0.0005882627307524438	0.0006441698908078456	0.0006412532253058293	0.08975676706619698	0.08657671396207478	1.6608856208394753e-06	0.0002551924691837487	1.6599547275922234e-06	0.00025504943554456594
67.12897711259382	0.0004966360780583774	0.0004989860395368705	0.0005390218054612545	0.0005400743723785439	0.0005635277917706833	0.0005637512363065241	0.0005897803891736429	0.0005890539480220608	0.0006452536484187236	0.0006423193523309619	0.09007290226609369	0.08688154009987059	1.6720735390006068e-06	0.00025845945926157576	1.6711289562791045e-06	0.00025831344763281583
67.53346296890952	0.0004970190244832605	0.0004993774124736243	0.0005395868909668506	0.0005406428611727952	0.0005642063909315931	0.0005644294505889018	0.0005905870258353562	0.0005898554025856438	0.000646351869297172	0.0006433996778133508	0.09039269261784913	0.08718988947423327	1.683257844523338e-06	0.00026175599328147336	1.6822992619677747e-06	0.00026160692470390823
67.94038605598601	0.0004974067190202632	0.000499773637849035	0.0005401590842288227	0.0005412185005430385	0.0005648936294945969	0.0005651162961934753	0.0005914040791062633	0.0005906671976451335	0.000647464726234245	0.0006444943698997494	0.0907161847856009	0.08750180703542386	1.6944393787828157e-06	0.0002650824369076765	1.6934664799027593e-06	0.0002649302303286555
68.3497610593647	0.0004977991854258155	0.0005001747406995849	0.0005407384412291478	0.0005418013470016929	0.0005655895859741842	0.0005658118514204995	0.000592231654949784	0.0005914894378598251	0.0006485923949332608	0.0006456035995461285	0.09104342618321583	0.08781733845515559	1.7056189874906699e-06	0.0002684391613868853	1.7046314495133873e-06	0.0002682837336008964
68.7616027530747	0.0004981964474709124	0.000500580746095309	0.0005413250185096733	0.000542391457629083	0.0005662943398607724	0.0005665161955404616	0.0005930698608404672	0.0005923222293722775	0.0006497350540716154	0.0006467275405767835	0.09137446498849991	0.08813653014025506	1.7167975208440918e-06	0.00027182654365234815	1.7157950145523524e-06	0.000271667809238485
69.17592600016614	0.000498598528936789	0.0005009916791357636	0.0005419188731782019	0.0005429888900796587	0.0005670079716356815	0.0005672294088088871	0.0005939188057911621	0.0005931656798347887	0.0006508928853641807	0.000647866369744952	0.0917093501577287	0.08845942924661672	1.7279758336730686e-06	0.0002752449664295137	1.7269580232386105e-06	0.0002750828376872766
69.59274575324658	0.0004990054536104309	0.000501407564945842	0.0005425200629146424	0.0005435937025882765	0.0005677305627863829	0.0005679515724814224	0.0005947786003807822	0.0005940198984364413	0.000652066073628338	0.0006490202667949745	0.09204813144048211	0.08878608369345482	1.7391547855910875e-06	0.0002786948183444854	1.7381213284074336e-06	0.0002785292052279037
70.01207705502031	0.0004994172452799378	0.0005018284286714438	0.0005431286459772261	0.0005442059539765503	0.0005684621958220398	0.0005686827688291976	0.0005956493567826903	0.0005948849959307537	0.0006532548068506995	0.0006501894145260588	0.0923908593948191	0.08911654217788469	1.7503352411589587e-06	0.000282176494035849	1.7492857876633908e-06	0.0002820073040847859
70.43393503883172	0.0004998339277297183	0.0005022542954749821	0.000543744681208792	0.0005448257036592736	0.0005692029542893405	0.0005694230811544788	0.0005965311887937097	0.0005957610846639305	0.0006544592762555671	0.000651373998857691	0.09273758540277167	0.08945085418980163	1.7615180700285803e-06	0.00028569039426631915	1.760452263526932e-06	0.00028551753253655554
70.85833492921113	0.0005002555247355156	0.0005026851905307257	0.0005443682280431291	0.0005454530116509001	0.00056995292278862	0.0005701725938066063	0.0005974242118637805	0.0005966482786037399	0.0006556796763751751	0.0006525742088967347	0.09308836168619554	0.08978907002710909	1.7727041471139173e-06	0.0002892369260397848	1.7716216235901883e-06	0.000289060295029564
71.2852920424243	0.0005006820600592674	0.0005031211390199774	0.0005449993465113965	0.0005460879385721026	0.0005707121869903053	0.0005709313921982394	0.0005983285431262835	0.0005975466933690342	0.0006569162051217843	0.0006537902370062841	0.09344324132295583	0.0901312408112672	1.7838943527541742e-06	0.0002928165027198948	1.7827947406843722e-06	0.00029263600229541276
71.71482178702524	0.0005011135574437828	0.0005035621661260798	0.0005456380972486008	0.0005467305456563971	0.0005714808336516551	0.0005716995628219081	0.0005992443014290452	0.000598456446259928	0.0006581690638616716	0.0006550222788763152	0.09380227826349118	0.09047741850319423	1.7950895728774006e-06	0.00029642954415064204	1.7939724930365539e-06	0.00029624507146897017
72.14693966441222	0.0005015500406072411	0.0005040082970292416	0.000546284541500146	0.0005473808947568334	0.0005722589506338338	0.0005724771932668732	0.0006001716073660416	0.00059937765628865	0.0006594384574910828	0.0006562705335961919	0.09416552734773359	0.0908276559195208	1.806290699184047e-06	0.0003000764767824987	1.8051557644365194e-06	0.0002998879262102322
72.58166126938723	0.0005019915332375045	0.0005044595569011856	0.0005469387411284567	0.000548039048352767	0.0005730466269193105	0.0005732643722363145	0.0006011105833098215	0.000600310444211095	0.0006607245945142078	0.0006575352037290883	0.09453304432239963	0.09118200674920082	1.8174986293046074e-06	0.0003037577337964975	1.8163454444036298e-06	0.0003035649968282511
73.01900229071879	0.0005024380589862297	0.0005049159708996018	0.000547600758619651	0.0005487050695566828	0.0005738439526295804	0.0005740611895648371	0.0006020613534446646	0.0006012549325590742	0.0006620276871232298	0.0006588164953883725	0.0949048858586965	0.09154052557049959	1.8287142669915239e-06	0.0003074737552364315	1.8275424283652805e-06	0.00030727672040932463
73.45897851170821	0.0005028896414627986	0.0005053775641624189	0.0005482706570903108	0.0005493790221211129	0.0005746510190432522	0.0005748677362363289	0.000603024043800508	0.0006022112456733178	0.000663347951280539	0.00066011461831604	0.09528110957039146	0.09190326786835973	1.8399385223053432e-06	0.00031122498814241395	1.838747617835903e-06	0.00031102354094786344
73.90160581075892	0.0005033463042280291	0.0005058443618018685	0.0005489485002942957	0.0005500609704456078	0.0005754679186144677	0.000575684104402149	0.0006039987822876405	0.0006031795097372121	0.0006646856068031512	0.0006614297859632298	0.09566177403231658	0.09227029005216014	1.8511723117880814e-06	0.00031501188668493774	1.8499619205859926e-06	0.00031480590947761955
74.34690016194996	0.000503808070787687	0.0005063163888983483	0.0005496343526296434	0.0005507509795837902	0.0005762947449916885	0.0005765103873996705	0.0006049856987322037	0.0006041598528113149	0.0006660408774494155	0.0006627622155729089	0.0960469387992746	0.092641649473869	1.8624165586660774e-06	0.00031883491230602634	1.8611862508388904e-06	0.0003186242842102005
74.79487763561212	0.0005042749645857818	0.0005067936704940769	0.0005503282791455324	0.0005514491152504752	0.0005771315930368522	0.0005773466797711923	0.0006059849249125133	0.0006051524048686648	0.0006674139910080857	0.0006641121282647865	0.09643666442538168	0.09301740444661909	1.873672193042548e-06	0.0003226945338618975	1.8724215294537968e-06	0.00032247913067390277
75.24555439890803	0.0005047470089976392	0.0005072762315865317	0.0005510303455493202	0.000552155443828872	0.0005779785588449031	0.0005781930772832051	0.0006069965945962279	0.000606157297830903	0.0006688051793898196	0.0006654797491225282	0.09683101248384876	0.0933976142636871	1.8849401520966468e-06	0.0003265912277686106	1.8836686841212534e-06	0.00032637092185708316
75.6989467164156	0.0005052242273227517	0.0005077640971216682	0.000551740618213652	0.000552870032377851	0.0005788357397637084	0.0005790496769460517	0.0006080208435783857	0.0006071746656052344	0.0006702146787211985	0.0006668653072833465	0.09723004558721317	0.09378233921792313	1.8962213802901137e-06	0.00033052547815258515	1.8949286495603592e-06	0.0003303001383547499
76.15507095071504	0.0005057066427773939	0.0005082572919869069	0.0005524591641836429	0.0005535929486392914	0.0005797032344143749	0.0005799165770339584	0.0006090578097203341	0.0006082046441222503	0.0006716427294413341	0.0006682690360300379	0.09763382740803235	0.09417164062161487	1.9075168295776095e-06	0.00033449777700395034	1.9062023677179386e-06	0.0003342672685178044
76.61394356297929	0.0005061942784869984	0.0005087558410038904	0.0005531860511841268	0.0005543242610455008	0.0005805811427119647	0.0005807938771054736	0.0006101076329895755	0.0006092473713746283	0.0006730895764011537	0.0006696911728855507	0.09804242270005722	0.09456558082679874	1.9188274596133653e-06	0.0003385086243323232	1.9174907879772503e-06	0.00033827280860719566
77.07558111356816	0.0005066871574782853	0.0005092597689209954	0.0005539213476269878	0.0005550640387267091	0.0005814695658866251	0.0005816816780243035	0.0006111704555005595	0.0006103029874567502	0.0006745554689654493	0.0006711319597101598	0.09845589731988509	0.09496422324605722	1.9301542379836353e-06	0.00034255852833012246	1.9287948673724423e-06	0.0003423172629516136
77.54000026262605	0.0005071853026711475	0.0005097691004056071	0.0005546651226185614	0.0005558123515186467	0.0005823686065051567	0.0005825800819805743	0.0006122464215564498	0.0006113716346052528	0.0006760406611177897	0.0006725916428013431	0.09887431824912163	0.09536763237377323	1.941498140423971e-06	0.0003466480055363125	1.9401155708012726e-06	0.00034640114410820766
78.00721777068286	0.0005076887368702619	0.0005102838600361237	0.0005554174459671029	0.000556569269970183	0.0005832783684929968	0.000583489192512505	0.0006133356776918769	0.0006124534572405295	0.000677545411568359	0.0006740704729964252	0.09929775361705265	0.09577587380789211	1.9528601510449516e-06	0.00035077758100462986	1.9514538712444435e-06	0.0003505249730269694
78.47725049925933	0.0005081974827564523	0.0005108040722937181	0.0005561783881903466	0.0005573348653510622	0.0005841989571566663	0.0005844091145285291	0.0006144383727167348	0.00061354860200924	0.0006790699838648689	0.0006755687057781119	0.09972627272383931	0.09618901427218172	1.9642412625768893e-06	0.0003549477884785407	1.9628107499966444e-06	0.00035468927922104043
78.95011541147531	0.0005087115628777608	0.0005113297615538139	0.0005569480205231205	0.0005581092096596988	0.0005851304792066658	0.0005853399543298548	0.0006155546577610168	0.0006146572178278125	0.000680614646506587	0.000677086601382972	0.10015994606426358	0.09660712163900476	1.9756424766107384e-06	0.0003591591705685432	1.9741871969003065e-06	0.00035889460093989356
79.42582957266194	0.0005092309996402578	0.0005118609520773015	0.0005577264149250595	0.0005588923756310645	0.0005860730427808473	0.0005862818196334911	0.0006166846863207558	0.0006157794559270152	0.000682179673061643	0.0006786244249130048	0.10059884535201664	0.09703026495263517	1.987064803835319e-06	0.00036341227893278705	1.985584210578272e-06	0.00036314148534645485
79.90441015097758	0.0005097558152985436	0.0005123976680014562	0.0005585136440883688	0.0005596844367446412	0.0005870267574682529	0.0005872348195957318	0.0006178286143050607	0.0006169154698975785	0.000683765342287665	0.0006801824464503466	0.10104304354456915	0.09745851445310537	1.9985092642992594e-06	0.00036770767446481223	1.9970027986775237e-06	0.00036743048869887496
80.38587441802741	0.0005102860319459718	0.000512939933330579	0.0005593097814456914	0.0005604854672324665	0.0005879917343334664	0.0005881990648361301	0.0006189866000843307	0.0006180654157369492	0.0006853719382559131	0.0006817609411752789	0.10149261486862154	0.09789194160062847	2.0099768876753266e-06	0.0003720459274862975	2.008443978123429e-06	0.0003717621765382678
80.87023974948666	0.0005108216715045573	0.0005134877719263277	0.0005601149011780305	0.000561295542087249	0.0005889680859414572	0.0005891746674619626	0.0006201588045396288	0.0006192294518971596	0.0006869997504789832	0.0006833601894875886	0.10194763484615459	0.09833061910057571	2.021468713513802e-06	0.0003764276179405446	2.019908775371818e-06	0.00037613712387908615
81.35752362572781	0.0005113627557145761	0.0005140412074977452	0.0005609290782227624	0.000562114737070565	0.0005899559263829422	0.0005901617410931966	0.0006213453911132888	0.0006204077393338852	0.0006886490740422248	0.0006849804771314394	0.10240818032110079	0.09877462092906963	2.0329857915238336e-06	0.00038085333559569057	2.0313982266733114e-06	0.0003805559154061028
81.8477436324513	0.0005119093061238467	0.0005146002635909755	0.0005617523882817276	0.0005629431287211426	0.0005909553713002897	0.0005911604008879827	0.0006225465258607772	0.0006216004415566992	0.0006903202097390007	0.000686622095323851	0.1028743294866466	0.09922402235915573	2.0445291818542433e-06	0.0003853236802510984	2.042913378340577e-06	0.0003850191456750418
82.34091746132043	0.0005124613440766776	0.000515164963578648	0.000562584907829391	0.0005637807943632162	0.000591966537913958	0.0005921707635686688	0.0006237623775038394	0.0006228077246805723	0.0006920134642099015	0.0006882853408869051	0.10334616191319343	0.09967889998762376	2.0560999553766125e-06	0.0003898392619488267	2.0544552870226324e-06	0.0003895274193188303
82.83706291059936	0.0005130188907024834	0.0005157353306489364	0.0005634267141210961	0.0005646278121149728	0.0005929895450495027	0.0005931929474483677	0.0006249931174849832	0.0006240297574786477	0.0006937291500860722	0.0006899705163838207	0.1038237585769704	0.10013933176244548	2.0676991939869074e-06	0.00039440070119192705	2.066025019992158e-06	0.0003940813512601782
83.33619788579601	0.0005135819669040513	0.0005163113877942736	0.0005642778852013902	0.0005654842608970757	0.0005940245131651556	0.0005942270724580825	0.0006262389200233378	0.0006252667114363365	0.0006954675861367825	0.0006916779302590199	0.10430720188936146	0.10060539701088399	2.0793279908983215e-06	0.0003990086291662531	2.0776236554314025e-06	0.0003986815669280164
83.83834040030794	0.0005141505933454465	0.0005168931577997101	0.0005651384999124272	0.000566350220441268	0.0005950715643799877	0.0005952732601744022	0.0006274999621719057	0.0006265187608067586	0.0006972290974213761	0.0006934078969823153	0.10479657572691065	0.10107717646827027	2.0909874509587303e-06	0.0004036636879705263	2.089252282729036e-06	0.0004033287024801796
84.34350857607244	0.0005147247904395662	0.0005174806632309232	0.0005660086379024632	0.0005672257712990657	0.0005961308225026895	0.0005963316338477893	0.0006287764238762947	0.000627786082667593	0.0006990140154457848	0.0006951607371973864	0.10529196546207495	0.10155475230748032	2.102678690966628e-06	0.000408366530850926	2.100912002787089e-06	0.0004080234050323067
84.85172064422062	0.0005153045783353036	0.0005180739264218442	0.0005668883796344232	0.0005681109948505312	0.0005972024130609581	0.0005974023184314696	0.0006300684880349286	0.0006290688569793525	0.0007008226783237235	0.0006969367778746578	0.10579345799471247	0.10203820816911344	2.114402840000941e-06	0.0004131178224432708	2.1126039283397065e-06	0.0004127663328940684
85.36299494573534	0.0005158899769043411	0.0005186729694619171	0.0005677778063945588	0.0005690059733131302	0.0005982864633315407	0.0005984854406109527	0.0006313763405608127	0.0006303672666451504	0.0007026554309427734	0.0006987363524687683	0.1063011417843342	0.10252762919241713	2.1261610397572397e-06	0.0004179182390205288	2.124329184267893e-06	0.00041755815580810096
85.87734993211305	0.0005164810057275396	0.0005192778141829579	0.0005686770003011814	0.0005699107897506765	0.0005993831023709139	0.0005995811288341687	0.0006327001704448895	0.0006316814975719858	0.000704512625135491	0.0007005598010807639	0.10681510688315819	0.10302310204695216	2.1379544448855764e-06	0.0004227684687462818	2.1360889079230375e-06	0.0004223995551966009
86.39480416602983	0.0005170776840809249	0.0005198884821456158	0.0005695860443134812	0.0005708255280823569	0.0006004924610466491	0.0006006895133422749	0.0006340401698210271	0.0006330117387336015	0.0007063946198557402	0.0007024074706251941	0.10733544496995576	0.103524714965035	2.1497842233574862e-06	0.0004276692119385833	2.1478842494827496e-06	0.0004272912244184385
86.91537632201124	0.0005176800309212671	0.0005205049946254328	0.0005705050222404383	0.0005717502730918506	0.0006016146720694692	0.0006018107262011349	0.0006353965340327171	0.0006343581822349713	0.00070830178136044	0.000704279715002293	0.10786224938474519	0.10403255777497747	2.161651556821932e-06	0.0004326211813368147	2.15971637229119e-06	0.00043223386902822847
87.43908518710603	0.0005182880648712221	0.0005211273725984651	0.0005714340187498059	0.0005726851104365244	0.0006027498700260053	0.0006029449013334759	0.0006367694617014955	0.0006357210233784475	0.0007102344833968934	0.0007061768952753963	0.10839561516433145	0.10454672193514303	2.1735576409798955e-06	0.00043762510237758956	2.171586453214797e-06	0.0004372282070439909
87.9659496615646	0.0005189018042040459	0.0005217556367264885	0.0005723731193771897	0.0005736301266567266	0.000603898191412295	0.0006040921745517658	0.00063815915479718	0.0006371004607316402	0.0007121931073959338	0.0007080993798538227	0.10893563907873445	0.10506730056883846	2.185503685973606e-06	0.00044268171347967844	2.183495683012e-06	0.00044227496922284726
88.4959887595208	0.0005195212668278573	0.0005223898073417466	0.0005733224105352086	0.0005745854091851571	0.0006050597746680246	0.0006052526835918087	0.0006395658187099516	0.0006384966961970646	0.0007141780426710746	0.0007100475446813764	0.10948241966851706	0.10559438850007688	2.1974909167814076e-06	0.0004477917663347625	2.1954452667120395e-06	0.00044737489934366936
89.0292216096782	0.0005201464702694401	0.0005230299044312522	0.0005742819795227435	0.0005755510463563348	0.0006062347602115441	0.0006064265681470963	0.0006409896623243543	0.0006399099350836271	0.0007161896866238876	0.0007120217734306999	0.1100360572830456	0.1061280822902226	2.20952057362249e-06	0.0004529560262071658	2.207436424003545e-06	0.00045252875449794394
89.56566745600044	0.0005207774316575789	0.0005236759476206167	0.0005752519145342766	0.0005765271274161493	0.0006074232904756741	0.0006076139699039211	0.000642430898095271	0.0006413403861799984	0.0007182284449558468	0.0007140224577036786	0.11059665411971033	0.10666848027555659	2.2215939123794047e-06	0.00045817527224212284	2.2194703896351482e-06	0.00045773730538840873
90.1053456584057	0.0005214141677059074	0.0005243279561574024	0.0005762323046693137	0.0005775137425315053	0.0006086255099443295	0.000608815032577287	0.0006438897421259325	0.0006427882618299345	0.0007202947318868585	0.0007160499972381177	0.11116431426413147	0.10721568260577205	2.2337122050279483e-06	0.0004634502977828997	2.2315484138262865e-06	0.00046300133663615406
90.6482756934654	0.0005220566946952661	0.0005249859488939816	0.0005772232399419041	0.0005785109828000546	0.0006098415651899809	0.0006100299019476243	0.0006453664142480354	0.0006442537780096126	0.000722388970380742	0.0007181048001209236	0.11173914373137712	0.1077697912834484	2.245876740077351e-06	0.00046878191069575637	2.2436717626846212e-06	0.0004683216470951629
91.19447715510712	0.000522705028455546	0.0005256499442698894	0.0005782248112902411	0.0005795189402600176	0.0006110716049119738	0.0006112587258983415	0.0006468611381040223	0.000645737154407035	0.000724511592377902	0.0007201872830080261	0.11232125050822563	0.1083309102045115	2.2580888230309525e-06	0.0004741709337059974	2.2558417186498017e-06	0.00047369905017842495
91.74396975532183	0.0005233591843470223	0.0005263199602936654	0.0005792371105863639	0.0005805377079001043	0.0006123157799757437	0.0006125016544542424	0.0006483741412316125	0.0006472386145035858	0.0007266630390354799	0.0007222978713512972	0.11291074459650123	0.10889914519972031	2.2703497768553375e-06	0.0004796182047427794	2.2680595809376628e-06	0.00047913437419139226
92.29677332487483	0.0005240191772411437	0.000526996014524155	0.0005802602306459439	0.0005815673796695179	0.0006135742434529337	0.0006137588398208168	0.0006499056551506374	0.0006487583856577861	0.0007288437609752451	0.0007244369996327151	0.11350773805751488	0.1094746040772044	2.28266094246313e-06	0.0004851245772935081	2.2803266659974326e-06	0.00048462846267414983
92.85290781402206	0.0005246850215007856	0.0005276781240512776	0.0005812942652381681	0.0005826080504880592	0.0006148471506624602	0.0006150304364244448	0.0006514559154522743	0.0006502966991913454	0.0007310542185395379	0.0007266051116060594	0.11411234505764775	0.11005739666609424	2.29502367921216e-06	0.0004906909207694765	2.292644307991384e-06	0.0004901821747561735
93.41239329322968	0.0005253567309599377	0.0005283663054762287	0.0005823393090957182	0.0005836598162563235	0.0006161346592125382	0.0006163166009535373	0.0006530251618907412	0.0006518537904775585	0.0007332948820555507	0.000728802660546406	0.11472468191509351	0.11064763486125202	2.30743936541634e-06	0.0004963181208811202	2.305013859282292e-06	0.0004957963855191788
93.97524995389855	0.0005260343189028169	0.0005290605748911119	0.0005833954579248377	0.000584722773865988	0.000617436929043704	0.0006176174924006337	0.0006546136384775431	0.0006534298990321405	0.000735566232108275	0.0007310301095077212	0.11534486714782233	0.11124543266916383	2.319909398878768e-06	0.0005020070800260262	2.317436690931515e-06	0.0005014719863703221
94.54149810909283	0.0005267177980423991	0.0005297609478579871	0.0005844628084155059	0.0005857970212102001	0.0006187541224728654	0.0006189332721054904	0.0006562215935783533	0.0006550252686065779	0.0007378687598224477	0.0007332879315888683	0.11597302152276856	0.11185090625500992	2.332435197434585e-06	0.0005077587176868792	2.3299141932227752e-06	0.000507209885428378
95.11115819427312	0.0005274071804983442	0.0005304674393873178	0.0005855414582517019	0.000586882657194065	0.0006200864042384017	0.000620264103799193	0.0006578492800126194	0.0006566401472840776	0.0007402029671538421	0.0007355766102083416	0.11660926810631649	0.11246417399094928	2.3450181995102095e-06	0.0005135739708414661	2.3424477761976436e-06	0.0005130110079203665
95.68425076803395	0.0005281024777743048	0.0005311800639157978	0.0005866315061217699	0.0005879797817452215	0.0006214339415463529	0.0006216101536493146	0.000659496955155977	0.0006582747875781946	0.0007425693671902544	0.0007378966393880577	0.11725373231608718	0.11308535650566374	2.3576598647085875e-06	0.0005194537943866984	2.355038870198835e-06	0.0005188762965881999
96.26079651284576	0.000528803700734608	0.0005318988352835537	0.0005877330517288888	0.0005890884958245295	0.000622796904117732	0.0006229715903061501	0.000661164881045578	0.0006599294465342398	0.0007449684844625843	0.0007402485240465684	0.11790654197408766	0.1137145767351871	2.3703616743984577e-06	0.0005253991615725706	2.3676889264391977e-06	0.0005248067121095129
96.84081623580131	0.0005295108595802829	0.0005326237667106936	0.0005888461958016323	0.0005902089014368455	0.0006241754642369788	0.00062434858495007	0.0006628533244884185	0.0006616043858335467	0.0007474008552663775	0.000742632780302038	0.11856782736126291	0.11435195997506885	2.3831251323337558e-06	0.0005314110644518005	2.38039941759206e-06	0.0005308032335316765
97.42433086936633	0.0005302239638244364	0.0005333548707732001	0.0005899710401046495	0.0005913411016419087	0.0006255697968016175	0.000625741311340019	0.0006645625571727854	0.0006632998719007097	0.0007498670279942728	0.0007450499357853921	0.11923772127347532	0.11499763393390484	2.395951765293402e-06	0.0005374905143431807	2.393171838391446e-06	0.0005368668587174413
98.01136147213543	0.0005309430222669435	0.0005340921593781419	0.0005911076874494365	0.0005924852005653283	0.0006269800793731304	0.0006271499458631963	0.000666292855782913	0.000665016176013883	0.0007523675634797563	0.0007475005299640154	0.1199163590789814	0.1156517287882798	2.4088431237299793e-06	0.0005436385423074758	2.40600770624736e-06	0.00054299860480303
98.60192922959182	0.000531668042968449	0.0005348356437381893	0.0005922562417052209	0.0005936413034096697	0.0006284064922290971	0.0006285746675859441	0.0006680445021169697	0.0006667535744182472	0.000754903035352691	0.000749985114476419	0.1206038787774311	0.11631437723917021	2.4218007824481193e-06	0.0005498561996389734	2.418908561895765e-06	0.000549199508673659
99.1960554548718	0.0005323990332236567	0.0005355853343454191	0.0005934168078099535	0.0005948095164656533	0.000629849218416633	0.0006300156583059087	0.0006698177832084815	0.0006685123484427533	0.0007574740304070802	0.0007525042534783156	0.12130042106044221	0.11698571456983221	2.4348263413027276e-06	0.0005561445583729535	2.431875970058863e-06	0.0005554706274516347
99.79376158953411	0.0005331359995338941	0.0005363412409443915	0.000594589491781413	0.000595989947123455	0.000631308443807177	0.0006314731026054761	0.0006716129914513259	0.0006702927846202596	0.0007600811489815684	0.0007550585240005568	0.1220061293738034	0.11766587870525119	2.4479214259205207e-06	0.0005625047118087423	2.444911520122395e-06	0.000561813038998521
100.39506920433367	0.0005338789475789351	0.0005371033725044809	0.0005957744007284207	0.0005971827038841226	0.0006327843571526594	0.0006329471879065532	0.0006734304247284068	0.0006720951748111755	0.0007627250053531857	0.0007576485163194008	0.12272114998135383	0.11835501027316798	2.4610876884427046e-06	0.0005689377750487806	2.4580168268480704e-06	0.0005682278424360143
101.00000000000001	0.0005346278821880591	0.0005378717371914395	0.0005969716428621713	0.0005983878963710935	0.0006342771501431021	0.0006344381045267218	0.0006752703865441459	0.0006739198163307348	0.000765406228144872	0.0007602748343396115	0.12344563203058673	0.11905325266676195	2.4677087050897192e-06	0.0005721726748875054	2.464606911814272e-06	0.0005714534808628217
