# Supplementary material for: White matter micro- and macrostructure brain charts for the human lifespan
Source: Nature. 2026 May 13;655(8124):979–89. doi: 10.1038/s41586-026-10454-2 (PMC13391363; doi:10.1038/s41586-026-10454-2)
Supplement: Supplementary file 12 — Centiles trajectories of brain charts. SDT.T9.1–5 contain the brain charts for the global metrics; SDT.T9.6–509 contain the brain charts for the tract-specific metrics (unnormalized); and SDT.T9.510–1157 contain the brain charts for the tract-specific macrostructural metrics (normalized). Included in each table are the male and female centile trajectories for the 2.5th, 25th, 50th, 75th and 97.5th percentiles; the interquartile range normalized by the 50th centile; and the derivatives of the 50th centiles with respect to both age and log(age). Charts are sampled in logarithmically spaced intervals. Age is reported in years, while centile trajectory values are reported in metric-specific units: diffusivities in mm2 s−1, volume in mm3, surface area in mm2, average length in mm, and FA is dimensionless (unitless). [file 41586_2026_10454_MOESM12_ESM.zip › plotted_curves/SDT.T9.27-ATR_right_ad-mean_curve_metrics.csv]

ages	male_0.025th_percentile	female_0.025th_percentile	male_0.25th_percentile	female_0.25th_percentile	male_0.5th_percentile	female_0.5th_percentile	male_0.75th_percentile	female_0.75th_percentile	male_0.975th_percentile	female_0.975th_percentile	male_normalized_quantile_range	fwmale_normalized_quantile_range	male_median_centile_d_age	male_median_centile_d_log_age	female_median_centile_d_age	female_median_centile_d_log_age
0.25	0.0012307217482803074	0.001224866068706631	0.0012880762801336903	0.00128081275250765	0.001322624266545522	0.0013144164632327795	0.0013608668232440479	0.0013515302691921068	0.0014462309722155244	0.00143406715614095	0.055034936944317936	0.053801453848598774	-0.00016753686415134952	-9.673223626215036e-05	-0.00016645609888827815	-9.610822529417079e-05
0.25150637576242696	0.0012304968437677267	0.0012246420997468906	0.0012878345747594868	0.0012805723811683417	0.0013223718930740515	0.001314165717799906	0.0013606021636048545	0.0013512676135266958	0.0014459371214800092	0.0014337763493770066	0.055028081908341644	0.0537947622592892	-0.0001671446695655221	-9.679517083188705e-05	-0.00016606639753802277	-9.617073245243857e-05
0.2530218281966045	0.001230271666058958	0.001224417858442925	0.0012875925627775899	0.001280331704849715	0.0013221191912112097	0.0013139146462058863	0.001360337150038111	0.0013510046069561655	0.001445642854634275	0.0014334851317953318	0.05502120213070868	0.053788046514686785	-0.00016635918488461243	-9.692078538187099e-05	-0.00016528590640518814	-9.629549369916113e-05
0.25454641199404576	0.0012300462164558722	0.0012241933460894231	0.001287350245507891	0.0012800907248639636	0.0013218661622854404	0.0013136632497712341	0.0013600717838799326	0.0013507412508085117	0.00144534817302575	0.0014331935047350607	0.055014297549087494	0.053781306553906755	-0.00016557624437163465	-9.70458905892313e-05	-0.00016450794349281983	-9.641974864427194e-05
0.2560801821758082	0.0012298204962611994	0.0012239685639819275	0.0012871076242711333	0.0012798494425241256	0.0013216128076260398	0.0013134115298173077	0.001359806066467292	0.0013504775464125824	0.0014450530780027568	0.0014329014695362143	0.05500736810105833	0.05377454231597993	-0.00016479585039508304	-9.717048613666623e-05	-0.00016373251115359144	-9.654349697252318e-05
0.25762319409447826	0.0012295945067784862	0.0012237435134167917	0.001286864700388865	0.00127960785914404	0.0013213591285631072	0.0013131594876662656	0.0013595399991379697	0.0013502134950980273	0.0014447575709144614	0.001432609027539648	0.05500041372411336	0.0537677537398499	-0.00016401800521420595	-9.729457172807932e-05	-0.0001629596116316523	-9.66667383894837e-05
0.2591755034361701	0.0012293682493120372	0.001223518195691122	0.0012866214751833794	0.0012793659760382866	0.0013211051264274843	0.0013129071246410027	0.0013592735832304895	0.0013499490981952352	0.0014444616531108028	0.0014323161800869838	0.05499343435565578	0.053760940764373245	-0.0001632427109805601	-9.741814708813523e-05	-0.00016218924706434823	-9.67894726218721e-05
0.2607371662225343	0.0012291417251668708	0.0012232926121027341	0.0012863779499776682	0.001279123794522138	0.0013208508025507064	0.0013126544420651034	0.0013590068200840708	0.0013496843570352849	0.001444165325942442	0.0014320229285205589	0.054986429933001076	0.05375410332832079	-0.00016246996973667827	-9.754121196214882e-05	-0.00016142141948033428	-9.6911699416391e-05
0.2623082388127803	0.001228914935648667	0.0012230667639501005	0.0012861341260953655	0.0012788813159115054	0.0013205961582649448	0.0013124014412627843	0.001358739711038566	0.0013494192729498855	0.0014438685907606963	0.0014317292741833606	0.054979400393374483	0.05374724137037588	-0.000161699783416569	-9.766376611514138e-05	-0.0001606561308008514	-9.703341853978253e-05
0.2638887779057103	0.0012286878820637244	0.001222840652532307	0.0012858900048607026	0.001278638541522893	0.0013203411949029606	0.001312148123558847	0.0013584722574344155	0.0013491538472713276	0.0014435714489174903	0.0014314352184189754	0.054972345673913	0.05374035482913381	-0.00016093215384804793	-9.778580933289538e-05	-0.00015989338284122523	-9.715462977916145e-05
0.26547884054176485	0.0012284605657189027	0.0012226142791489968	0.001285645587598449	0.0012783954726733405	0.001320085913798043	0.001311894490278619	0.0013582044606125839	0.0013488880813324242	0.001443273901765287	0.0014311407625715257	0.054965265711664484	0.053733443643103194	-0.0001601670827520163	-9.790734142151036e-05	-0.00015913317731103271	-9.727533294207058e-05
0.2670784841050822	0.0012282329879215812	0.0012223876451003283	0.0012854008756338665	0.0012781521106803747	0.0013198303162839646	0.001311640542747906	0.0013579363219145104	0.0013486219764664593	0.0014429759506570362	0.0014308459079856145	0.05495816044358664	0.053726507750705255	-0.00015940457174312694	-9.802836220679234e-05	-0.00015837551581376896	-9.739552785525962e-05
0.26868776632556873	0.0012280051499796083	0.0012221607516869257	0.0012851558702926579	0.0012779084568619618	0.0013195744036949236	0.0013113862822929391	0.001357667842682054	0.0013483555340071337	0.0014426775969461163	0.0014305506560062689	0.05495102980654693	0.05371954709027174	-0.00015864462233106114	-9.814887153491991e-05	-0.00015762039984873466	-9.751521436607291e-05
0.2703067452809827	0.0012277770532012529	0.0012219336002098292	0.001284910572900914	0.001277664512536453	0.0013193181773654957	0.0013111317102403217	0.00135739902425744	0.0013480887552885117	0.0014423788419862754	0.0014302550079788815	0.054943873737323866	0.053712561600047434	-0.00015788723592008447	-9.826886927166711e-05	-0.00015686783081092504	-9.763439234117266e-05
0.2719354793990299	0.001227548698895158	0.0012217061919704507	0.0012846649847850667	0.0012774202790225369	0.001319061638630579	0.0013108768279169792	0.0013571298679832056	0.0013478216416449682	0.0014420796871315751	0.0014299589652491552	0.05493669217260414	0.05370555121818813	-0.00015713241381060117	-9.838835530262546e-05	-0.0001561178099911409	-9.775306166692754e-05
0.27357402745947257	0.0012273200883702931	0.0012214785282705248	0.001284419107271837	0.0012771757576391903	0.001318804788825346	0.0013106216366501092	0.0013568603752021492	0.0013475541944111373	0.0014417801337363342	0.0014296625291630482	0.05492948504898539	0.05369851588276169	-0.00015638015719948717	-9.850732953320396e-05	-0.00015537033857815352	-9.787122224919065e-05
0.2752224485962505	0.0012270912229359063	0.0012212506104120615	0.0012841729416881859	0.0012769309497056268	0.0013185476292851893	0.0013103661377671274	0.0013565905472572742	0.001347286414921856	0.0014414801831550716	0.0014293657010667135	0.05492225230297319	0.053691455531745855	-0.00015563046717964601	-9.862579188779641e-05	-0.000154625417657539	-9.798887401329948e-05
0.27688080229961526	0.0012268621039014803	0.0012210224396973029	0.0012839264893612665	0.001276685856541252	0.0013182901613456753	0.001310110332595622	0.0013563203854917414	0.0013470183045121188	0.0014411798367424517	0.0014290684823064516	0.05491499387098302	0.05368437010302975	-0.0001548833447426734	-9.87437423105586e-05	-0.0001538830482136766	-9.810601690368737e-05
0.2785491484182772	0.0012266327325766815	0.001220794017428672	0.0012836797516183726	0.0012764404794656085	0.0013180323863424877	0.0013098542224632976	0.0013560498912488122	0.001346749864517019	0.0014408790958532274	0.001428770874228646	0.05490770968933866	0.05367725953441395	-0.00015413879077691428	-9.886118076452011e-05	-0.00015314323112841643	-9.822265088371696e-05
0.28022754716156506	0.0012264031102713205	0.0012205653449087342	0.001283432729786895	0.0012761948197983367	0.0013177743056113859	0.0013095978086979342	0.0013557790658718027	0.0013464810962717049	0.001440577961842189	0.001428472878179719	0.05490039969427272	0.053670123763608184	-0.00015339680607084905	-9.897810723230593e-05	-0.0001524059671842437	-9.833877593584672e-05
0.2819160591015993	0.0012261732382952983	0.0012203364234401428	0.0012831854251942657	0.0012759488788591162	0.0013175159204881451	0.0013093410926273276	0.001355507910704024	0.0013462120011113203	0.0014402764360641012	0.0014281744955060658	0.05489306382192526	0.053662962728232975	-0.00015265739131176126	-9.909452171535937e-05	-0.000151671257063557	-9.845439206207507e-05
0.28361474517547763	0.0012259431179585678	0.0012201072543256007	0.0012829378391679175	0.001275702657967627	0.001317257232308516	0.0013090840755792478	0.001355236427088741	0.0013459425803709626	0.0014399745198736581	0.0014278757275540113	0.05488570200834577	0.05365577636581937	-0.0001519205470870144	-9.921042423405302e-05	-0.00015093910134950095	-9.856949928249703e-05
0.2853236666874746	0.0012257127505710826	0.0012198778388678101	0.00128268997303523	0.0012754561584434954	0.0013169982424081684	0.001308826758881385	0.0013549646163691117	0.0013456728353856227	0.0014396722146254206	0.0014275765756697463	0.054878314189490185	0.05364856461380675	-0.00015118627388455153	-9.93258148273557e-05	-0.0001502095005256887	-9.868409763608144e-05
0.2870428853112538	0.0012254821374427585	0.0012196481783694343	0.0012824418281234876	0.0012752093816062533	0.0013167389521226492	0.0013085691438613073	0.0013546924798881464	0.001345402767490146	0.0014393695216737706	0.001427277041199285	0.05487090030122304	0.05364132740954519	-0.00015045457209350577	-9.944069355288798e-05	-0.00014948245497820034	-9.879818717983824e-05
0.28877246309209376	0.001225251279883422	0.0012194182741330454	0.0012821934057598286	0.001274962328775285	0.0013164793627873277	0.0013083112318464055	0.00135442001898865	0.0013451323780191734	0.0014390664423728503	0.0014269771254884023	0.05486346027931566	0.053634064690294136	-0.0001497254420053662	-9.955506048697771e-05	-0.00014875796499580485	-9.891176798992873e-05
0.2905124624491269	0.001225020179202773	0.0012191881274610872	0.0012819447072712014	0.0012747150012697866	0.0013162194757373527	0.0013080530241638517	0.0013541472350131788	0.0013448616683070988	0.001438762978076515	0.001426676829882588	0.0548559940594476	0.05362677639322163	-0.0001489988838133116	-9.966891572371628e-05	-0.00014803603076973815	-9.902484016000024e-05
0.29226294617759224	0.001224788836710335	0.0012189577396558276	0.001281695733984317	0.0012744674004087156	0.001315959292307602	0.0013077945221405475	0.0013538741293039858	0.0013445906396880143	0.0014384591301382784	0.0014263761557269912	0.05484850157720336	0.05361946245540445	-0.00014827489761515267	-9.978225937645746e-05	-0.0001473166523963676	-9.913740380268488e-05
0.294023977451102	0.0012245572537154135	0.0012187271120193148	0.0012814464872255992	0.0012742195275107472	0.001315698813832633	0.0013075357271030773	0.001353600703202973	0.0013443192934956656	0.0014381548999112565	0.0014260751043663686	0.05484098276807629	0.05361212281382825	-0.00014755348341166652	-9.989509157615206e-05	-0.0001465998298756932	-9.92494590481563e-05
0.29579561982392083	0.001224325431527054	0.001218496245853336	0.0012811969683211469	0.0012739713838942279	0.0013154380416466407	0.0013072766403776637	0.0013533269580516469	0.0013440476310634028	0.0014378502887481236	0.001425773677145035	0.05483343756746539	0.05360475740538773	-0.0001468346411079291	-0.00010000741247134792	-0.00014588556311245782	-9.93610060442407e-05
0.29757793723326015	0.0012240933714539966	0.0012182651424593749	0.0012809471785966814	0.0012737229708771319	0.0013151769770834072	0.0013070172632901197	0.001353052895191064	0.0013437756537241325	0.0014375452980010532	0.0014254718754068108	0.05482586591067565	0.053597366166885124	-0.0001461183705152025	-0.00010011922222913361	-0.00014517385191842314	-9.947204495697193e-05
0.29937099400158496	0.0012238610748046346	0.001218033803138565	0.0012806971193775045	0.0012734742897770133	0.0013149156214762553	0.0013067575971658014	0.0013527785159617872	0.001343503362810268	0.0014372399290216718	0.0014251697004949706	0.054818267732918785	0.05358994903503085	-0.00014540467134988022	-0.0001002305210340837	-0.00014446469601092637	-9.958257596981435e-05
0.3011748548389356	0.0012236285428869717	0.0012178022291916529	0.0012804467919884542	0.0012732253419109648	0.0013146539761580045	0.0013064976433295645	0.0013525038217038364	0.0013432307596536854	0.001436934183161006	0.001424867153752195	0.05481064296931156	0.05358250594644331	-0.00014469354323404238	-0.00010034130908748162	-0.00014375809501365744	-9.969259928288565e-05
0.30298958484526295	0.0012233957770085833	0.0012175704219189556	0.0012801961977538614	0.0012729761285955753	0.0013143920424609273	0.0013062374031057205	0.0013522288137566456	0.0013429578455856784	0.0014366280617694356	0.0014245642365205227	0.05480299155487739	0.05357503683764838	-0.00014398498569889728	-0.00010045158660937359	-0.00014305404846032266	-9.98021151155104e-05
0.30481524951277783	0.0012231627784765656	0.001217338382620311	0.0012799453379974996	0.0012727266511468759	0.0013141298217166943	0.0013059768778179816	0.0013519534934590069	0.0013426846219369015	0.0014363215661966353	0.0014242609501412893	0.054795313424544696	0.05356754164507953	-0.00014327899818356027	-0.00010056135383729181	-0.00014235255579159167	-9.99111237026673e-05
0.3066519147283146	0.0012229295485975036	0.0012171061125950506	0.001279694214042548	0.001272476910880312	0.001313867315256339	0.0013057160687894324	0.0013516778621490322	0.0013424110900373397	0.0014360146977915342	0.0014239572959550972	0.054787608513147255	0.053560020305077345	-0.00014257558003344384	-0.00010067061102453367	-0.00014165361635704032	-0.00010001962529687658
0.3084996467757088	0.001222696088677425	0.0012168736131419426	0.0012794428272115462	0.001272226909110684	0.0013136045244102105	0.001305454977342468	0.001351401921164104	0.001342137251216246	0.0014357074579022617	0.0014236532753017477	0.05477987675542339	0.053552472753889406	-0.0001418747305049206	-0.00010077935844227115	-0.00014095722941759314	-0.00010012762016808896
0.31035851233818973	0.0012224624000217621	0.0012166408855591657	0.0012791911788263503	0.001271976647152118	0.0013133414505079272	0.0013051936047987637	0.0013511256718408318	0.00134186310680211	0.0014353998478761015	0.0014233488895202063	0.05477211808601736	0.053544898927670566	-0.00014117644876449065	-0.0001008875963790512	-0.00014026339414302536	-0.00010023510860246443
0.3122285785007863	0.0012222284839353064	0.0012164079311442575	0.0012789392702080883	0.0012717261263180137	0.0013130780948783325	0.0013049319524792219	0.0013508491155150007	0.0013415886581226017	0.0014350918690594387	0.0014230441399485456	0.054764332439477176	0.05353729876248115	-0.0001404807338880043	-0.00010099532513913045	-0.00013957210961496047	-0.00010034209090298285
0.3141099127527488	0.0012219943417221776	0.0012161747511940841	0.001278687102677125	0.0012714753479210104	0.001312814458849457	0.0013046700217039374	0.0013505722535215364	0.0013413139065045388	0.0014347835227977196	0.0014227390279239079	0.05475651975025563	0.05352967219428955	-0.00013978758486365983	-0.00010110254504402949	-0.00013888337482659274	-0.00010044856738869457
0.31600258298998396	0.0012217599746857726	0.001215941347004793	0.0012784346775530106	0.0012712243132729382	0.0013125505437484664	0.0013044078137921468	0.001350295087194451	0.00134103885327383	0.0014344748104353953	0.001422433554782447	0.05474867995271004	0.05352201915896868	-0.00013909700059205887	-0.00010120925643258838	-0.00013819718868474107	-0.00010055453839658002
0.3179066575175057	0.0012215253841287323	0.001215707719871775	0.001278181996154444	0.0012709730236847782	0.001312286350901624	0.0013041453300621875	0.001350017617866801	0.001340763499755437	0.001434165733315878	0.001422127721859286	0.05474081298110068	0.05351433959229896	-0.00013840897988537382	-0.00010131545965857969	-0.00013751355000879428	-0.00010066000427869093
0.3198222050518999	0.0012212905713529032	0.001215473871089629	0.001277929059799233	0.0012707214804666255	0.0013120218816342487	0.0013038825718314582	0.0013497398468706498	0.0013404878472733325	0.001433856292781498	0.0014218215304884737	0.05473291876959367	0.053506633429965846	-0.0001377235214694572	-0.00010142115509259586	-0.0001368324575313773	-0.00010076496540309399
0.32174929472380437	0.0012210555376592962	0.0012152398019521207	0.0012776758698042495	0.0012704696849276445	0.0013117571372706705	0.0013036195404163764	0.0013494617755370154	0.0013402118971504546	0.0014335464901734517	0.0014215149820029352	0.05472499725225696	0.053498900607561024	-0.00013704062398517403	-0.00010152634312177167	-0.0001361539099009046	-0.00010086942215437045
0.32368799608040405	0.001220820284348047	0.0012150055137521432	0.0012774224274853905	0.001270217638376029	0.0013114921191341878	0.0013033562371323338	0.001349183405195832	0.001339935650708663	0.0014332363268317581	0.001421208077734426	0.05471704836306321	0.053491141060581136	-0.00013636028598723593	-0.00010163102414884051	-0.0001354779056808586	-0.00010097337493333858
0.3256383790879404	0.00122058481271838	0.001214771007781679	0.001277168734157538	0.0012699653421189617	0.0013112268285470294	0.0013030926632936566	0.0013489047371759062	0.001339659109268696	0.0014329258040952125	0.0014209008190134874	0.05470907203588793	0.05348335472442809	-0.00013568250594570008	-0.00010173519859191238	-0.00013480444335001174	-0.00010107682415530506
0.32760051413423674	0.0012203491240685728	0.0012145362853317686	0.001276914791134522	0.0012697127974625802	0.0013109612668303124	0.0013028288202135692	0.0013486257728048767	0.0013393822741501371	0.001432614923301345	0.0014205932071694072	0.05470106820450928	0.05347554153440985	-0.00013500728224785652	-0.0001018388668856951	-0.0001341335213049244	-0.0001011797702524242
0.3295744720312385	0.0012201132196959098	0.0012143013476924609	0.0012766605997290717	0.0012694600057119258	0.0013106954353039966	0.0013025647092041429	0.0013483465134091657	0.0013391051466713562	0.0014323036857863663	0.0014202852435301616	0.05469303680260966	0.053467701425738076	-0.0001343346131980061	-0.00010194202948049513	-0.00013346513785988945	-0.00010128221367233792
0.33156032401756863	0.0012198771008966546	0.0012140661961527867	0.0012764061612527868	0.0012692069681709156	0.00131042933528685	0.0013023003315762664	0.001348066960313944	0.0013388277281494846	0.0014319920928851334	0.0014199769294223857	0.05468497776377296	0.05345983433353052	-0.00013366449701646133	-0.00010204468684066326	-0.00013279929124537793	-0.00010138415487648267
0.33355814176109866	0.0012196407689660104	0.00121383083200072	0.0012761514770160954	0.0012689536861423014	0.001310162968096409	0.0013020356886396032	0.0013477871148430901	0.0013385500199003671	0.001431680145931103	0.0014196682661713241	0.054676891021486616	0.0534519401928081	-0.00013299693184282146	-0.00010214683944687053	-0.00013213597961225787	-0.00010148559434289273
0.33556799736153503	0.0012194042251980806	0.0012135952565231365	0.0012758965483282115	0.0012687001609276263	0.0013098963350489335	0.0013017707817025478	0.0013475069783191434	0.0013382720232385202	0.0014313678462562842	0.0014193592551007847	0.05466877650914015	0.05344401893849773	-0.00013233191573674974	-0.00010224848779544216	-0.00013147520103107269	-0.00010158653256428507
0.3375899633530214	0.0012191674708858322	0.001213359471005785	0.001275641376497099	0.0012684463938271936	0.0013096294374593705	0.0013015056120721925	0.0013472265520632653	0.0013379937394770952	0.0014310551951911966	0.001419049897533102	0.054660634160025236	0.0534360705054293	-0.0001316694466769186	-0.0001023496323969697	-0.00013081695349270728	-0.00010168697004867
0.3396241127067558	0.0012189305073210645	0.001213123476733241	0.0012753859628294357	0.0012681923861400201	0.001309362276641315	0.0013012401810542807	0.0013469458373952024	0.0013377151699278317	0.0014307421940648296	0.001418740194789085	0.05465246390733596	0.05342809482833783	-0.00013100952256112075	-0.0001024502737762556	-0.00013016123490805498	-0.00010178690731796336
0.3416705188336247	0.0012186933357943735	0.0012128872749888869	0.0012751303086305783	0.0012679381391638126	0.001309094853906976	0.0013009744899531819	0.0013466648356332484	0.0013374363159010306	0.0014304288442046026	0.001418430148187991	0.054644265684168136	0.05342009184186162	-0.00013035214121009941	-0.00010255041247403396	-0.00012950804311001596	-0.000101886344909069
0.343729255586852	0.0012184559575951087	0.00121265086705486	0.0012748744152045151	0.0012676836541949154	0.0013088271705671273	0.0013007085400718378	0.0013463835480941942	0.0013371571787055	0.0014301151469363136	0.0014181197590474662	0.05463603942351951	0.05341206148054314	-0.00012969730036715976	-0.00010265004904574937	-0.0001288573758554401	-0.00010198528337421187
0.34580039726466444	0.001218218374011347	0.0012124142542120305	0.0012746182838538395	0.0012674289325282858	0.0013085592279310791	0.0013004423327117362	0.0013461019760932994	0.0013368777596485277	0.0014298011035841075	0.0014178090286835168	0.0546277850582893	0.05340400367882846	-0.00012904499769578193	-0.000102749184059725	-0.00012820923082168534	-0.00010208372327838444
0.3478840186129729	0.0012179805863298551	0.0012121774377399622	0.0012743619158797105	0.0012671739754574528	0.0013082910273066396	0.001300175869172871	0.0013458201209442515	0.0013365980600358383	0.0014294867154704307	0.0014174979584104651	0.054619502521278486	0.053395918371066865	-0.00012839523078478354	-0.0001028478181002157	-0.00012756360561211322	-0.00010218166520231664
0.34998019482807	0.0012177425958360521	0.0012119404189168742	0.0012741053125818118	0.0012669187842744786	0.0013080225700000706	0.0012999091507536996	0.001345537983959121	0.0013363180811715527	0.0014291719839159872	0.0014171865495409045	0.05461119174518932	0.053387805491511287	-0.00012774799714682095	-0.0001029459517651321	-0.0001269204977544791	-0.00010227910974022758
0.352089001559344	0.0012175044038139815	0.0012117031990196163	0.0012738484752583248	0.0012666633602699295	0.0013077538573160606	0.0012996421787511152	0.0013452555664483327	0.0013360378243581564	0.0014288569102397061	0.0014168748033856666	0.05460285266262464	0.05337966497431775	-0.00012710329421772304	-0.00010304358566520788	-0.00012627990469954442	-0.00010237605749921497
0.3542105149120084	0.0012172660115462764	0.001211465779323631	0.001273591405205889	0.001266407704732839	0.0013074848905576843	0.0012993749544604075	0.001344972869720626	0.0013357572908964613	0.0014285414957586986	0.0014165627212537801	0.054594485206089574	0.053371496753545855	-0.00012646111936143178	-0.00010314072042733047	-0.00012564182382729383	-0.00010247250910214167
0.35634481144984936	0.001217027420314117	0.0012112281611029148	0.0012733341037195602	0.001266151818950665	0.0013072156710263595	0.0012991074791752193	0.0013446898950830078	0.0013354764820855591	0.0014282257417882092	0.001416250304452423	0.05458608930798897	0.053363300763157165	-0.0001258214698669491	-0.00010323735669071077	-0.00012500625244271646	-0.00010256846518461038
0.35849196819798806	0.0012167886313972128	0.0012109903456299972	0.0012730765720927895	0.0012658957042092688	0.0013069462000218244	0.0012988397541875243	0.0013444066438407314	0.0013351953992227995	0.0014279096496415933	0.0014159375542868978	0.054577664900629236	0.053355076937016355	-0.00012518434294905845	-0.00010333349510782686	-0.00012437318777774875	-0.00010266392639499133
0.36065206264566085	0.0012165496460737597	0.0012107523341758984	0.001272818811617379	0.0012656393617928696	0.001306676478842094	0.0012985717807875818	0.001344123117297249	0.0013349140436037443	0.001427593220630267	0.0014156244720605823	0.05456921191621664	0.053346825208891974	-0.00012454973575182215	-0.00010342913634520112	-0.00012374262699371696	-0.00010275889339605992
0.3628251727490157	0.001216310465620411	0.0012105141280101027	0.001272560823583451	0.0012653827929840183	0.0013064065087834266	0.0012983035602639069	0.0013438393167541805	0.0013346324165221346	0.0014272764560636717	0.0014153110590748984	0.05456073028685885	0.05333854551245309	-0.00012391764534736005	-0.00010352428108306722	-0.0001231145671799494	-0.00010285336686352564
0.3650113769339257	0.0012160710913122442	0.0012102757284005233	0.001272302609279414	0.0012651259990635584	0.0013061362911402892	0.0012980350939032336	0.001343555243511275	0.001334350519269854	0.0014269593572492365	0.0014149973166292682	0.05455221994456312	0.05333023778127239	-0.0001232880687371818	-0.00010361893001464839	-0.00012248900535644092	-0.00010294734748647616
0.36721075409881926	0.0012158315244227295	0.001210037136613472	0.0012720441699919276	0.0012648689813105952	0.0013058658272053227	0.0012977663829904808	0.001343270898866376	0.0013340683531368955	0.0014266419254923383	0.001414683246021082	0.0545436808212375	0.05332190194882544	-0.0001226610028515207	-0.0001037130838451028	-0.00012186593847168803	-0.00010304083596596181
0.3694233836175272	0.0012155917662237045	0.0012097983539136332	0.0012717855070058775	0.0012646117410024683	0.001305595118269314	0.0012974974288087247	0.0013429862841153935	0.0013337859194113282	0.0014263241620962744	0.0014143688485456622	0.05453511284869019	0.05331353794848828	-0.00012203644455205387	-0.00010380674329363293	-0.00012124536340657466	-0.00010313383301677193
0.37164934534214805	0.0012153518179853322	0.0012095593815640228	0.0012715266216043305	0.001264354279414708	0.0013053241656211518	0.0012972282326391548	0.0013427014005522563	0.001333503219379256	0.0014260060683622111	0.0014140541254962205	0.05452651595862892	0.05330514571353994	-0.0001214143906320686	-0.00010389990909231983	-0.00012062727697387254	-0.00010322633936651893
0.3738887196059291	0.00121511168097608	0.0012093202208259672	0.0012712675150685136	0.0012640965978210146	0.0013050529705478026	0.0012969587957610501	0.00134241624946889	0.001333220254324794	0.0014256876455891593	0.0014137390781638302	0.05451789008266173	0.05329672517716182	-0.00012079483781668454	-0.00010399258198545702	-0.00012001167591813022	-0.00010331835575477788
0.3761415872261661	0.0012148713564626838	0.0012090808729590672	0.0012710081886777732	0.001263838697493218	0.0013047815343342718	0.0012966891194517412	0.0013421308321551742	0.0013329370255300251	0.0014253688950739318	0.001413423707837383	0.054509235152296456	0.05328827627243682	-0.00012017778276318669	-0.00010408476272949496	-0.00011939855691728285	-0.00010340988293366937
0.3784080295071193	0.0012146308457101232	0.0012088413392211735	0.0012707486437095533	0.0012635805797012538	0.0013045098582635782	0.0012964192049865824	0.0013418451498989187	0.0013326535342749746	0.0014250498181111143	0.0014131080158035622	0.054500551098940274	0.05327979893234891	-0.00011956322206196912	-0.00010417645209293003	-0.00011878791658259669	-0.00010350092166711011
0.3806881282429484	0.0012143901499815889	0.0012086016208683547	0.001270488881439357	0.0012633222457131294	0.0013042379436167177	0.0012961490536389185	0.0013415592039858239	0.0013323697818375748	0.001424730415993027	0.0014127920033468028	0.05449183785390055	0.053271293089784344	-0.00011895115223975461	-0.00010426765085841394	-0.00011817975146150017	-0.00010359147273267255
0.38298196572066395	0.0012141492705384485	0.001208361719154862	0.0012702289031407132	0.001263063696794886	0.0013039657916726248	0.0012958786666800463	0.0013412729956994434	0.0013320857694936264	0.0014244106900096832	0.0014124756717492516	0.05448309534838361	0.053262758677531385	-0.00011834156975620846	-0.00010435835981853492	-0.00011757405803519694	-0.00010368153691828197
0.3852896247230969	0.0012139082086402317	0.001208121635333116	0.0012699687100851602	0.0012628049342105858	0.00130369340370816	0.001295608045379199	0.001340986526321169	0.0013318014985167815	0.0014240906414487726	0.001412159022290751	0.05447432351349575	0.05325419562827875	-0.00011773447100638101	-0.00010444857977812139	-0.0001169708327210528	-0.00010377111502393732
0.38761118853188686	0.0012136669655445854	0.001207881370653661	0.0012697083035421977	0.0012625459592222636	0.0013034207809980583	0.0012953371910034996	0.0013406997971301777	0.001331516970178495	0.0014237702715956084	0.0014118420562487853	0.05446552228024188	0.05324560387461705	-0.00011712985232387174	-0.00010453831155540771	-0.00011637007187453863	-0.00010386020786268269
0.3899467409304866	0.001213425542507256	0.0012076409263651478	0.00126944768477927	0.0012622867730899072	0.0013031479248149106	0.001295066104817938	0.0013404128094034156	0.0013312321857480033	0.0014234495817331064	0.0014115247748984596	0.05445669157952662	0.05323698334903795	-0.0001165277099773876	-0.00010462755597850926	-0.00011577177178750953	-0.00010394881625794272
0.39229636620718694	0.0012131839407820582	0.001207400303714302	0.0012691868550617305	0.001262027377071427	0.0013028748364291305	0.0012947947880853415	0.00134012556441556	0.001330947146492291	0.001423128573141747	0.0014112071795124646	0.05444783134215384	0.05322833398393431	-0.00011592804017368508	-0.000104716313887393	-0.00011517592868942605	-0.00010403694104424432
0.3946601491581577	0.0012129421616208485	0.001207159503945899	0.0012689258156528172	0.001261767772422628	0.0013026015171089262	0.0012945232420663447	0.001339838063438992	0.001330661853676064	0.0014228072470995458	0.001410889271361046	0.054438941498826006	0.053219655711600665	-0.00011533083905790331	-0.0001048045861333502	-0.00011458253874929714	-0.00010412458306785499
0.3970381750905084	0.0012127002062734984	0.001206918528302736	0.0012686645678136209	0.0012615079603971785	0.0013023279681202695	0.0012942514680193595	0.0013395503077437648	0.0013303763085617132	0.0014224856048820208	0.0014105710517119702	0.0544300219801451	0.05321094846423194	-0.00011473610271556245	-0.00010489237357977355	-0.0001139915980764572	-0.00010421174318694937
0.39943052982536675	0.0012124580759878625	0.0012066773780256002	0.001268403112803054	0.0012612479422465814	0.001302054190726863	0.0012939794672005426	0.0013392622985975698	0.0013300905124092861	0.0014221636477621555	0.0014102525218304904	0.054421072716611826	0.053202212173924276	-0.00011414382717156446	-0.00010497967710076939	-0.00011340310271995557	-0.0001042984222701937
0.4018372997009759	0.0012122157720097586	0.0012064360543532502	0.001268141451877829	0.0012609877192201499	0.0013017801861901178	0.001293707240863773	0.0013389740372657132	0.001329804466476461	0.0014218413770103742	0.0014099336829793208	0.05441209363862569	0.05319344677267478	-0.00011355400839035967	-0.00010506649758051934	-0.00011281704866911157	-0.00010438462119652381
0.40425857157581063	0.0012119732955829386	0.0012061945585223864	0.0012678795862924278	0.001260727292564979	0.0013015059557691228	0.0012934347902606213	0.0013386855250110852	0.0013295181720185162	0.00142151879389451	0.0014096145364186057	0.05440308467648525	0.05318465219238155	-0.0001129666422786113	-0.00010515283591441826	-0.00011223343185551293	-0.00010447034085592222
0.4066944328317112	0.0012117306479490638	0.0012059528917676254	0.001267617517299075	0.0012604666635259187	0.0013012315007206166	0.0012931621166403222	0.00133839676309413	0.0013292316302883015	0.0014211958996797737	0.001409295083405887	0.054394045760387456	0.05317582836484299	-0.0001123817246858061	-0.00010523869300979594	-0.00011165224815384844	-0.00010455558214989003
0.4091449713770379	0.001211487830347673	0.0012057110553214709	0.0012673552461477066	0.0012602058333455407	0.001300956822298954	0.001292889221249743	0.001338107752772814	0.0013289448425362052	0.0014208726956287186	0.0014089753251960706	0.05438497682042887	0.05316697522175907	-0.00011179925140292202	-0.00010532406978294717	-0.00011107349338118633	-0.00010464034598942074
0.411610275649843	0.0012112448440161697	0.0012054690504142965	0.0012670927740859527	0.0012599448032641247	0.0013006819217560922	0.0012926161053333641	0.0013378184953026068	0.0013286578100101358	0.001420549183001222	0.0014086552630414079	0.0543758777866037	0.053158092694729396	-0.00011121921816398261	-0.00010540896716026982	-0.00011049716329758486	-0.00010472463329533332
0.41409043462106226	0.0012110016901897866	0.001205226878274316	0.0012668301023591045	0.001259683574519623	0.0013004068003415524	0.0012923427701332483	0.0013375289919364463	0.0013283705339554894	0.0014202253630544476	0.0014083348981914583	0.05436674858880522	0.05314918071525584	-0.00011064162064899907	-0.0001054933860802354	-0.0001099232536093675	-0.00010480844500024289
0.41658553779772634	0.001210758370101563	0.0012049845401275556	0.0012665672322100872	0.0012594221483476348	0.0013001314593023947	0.00129206921688901	0.0013372392439247106	0.0013280830156151171	0.001419901237042816	0.00140801423189306	0.05435758915682532	0.05314023921473889	-0.00011006645448202734	-0.00010557732749066906	-0.00010935175996756863	-0.00010489178204622918
0.41909567522619073	0.0012105148849823224	0.0012047420371978361	0.0012663041648794387	0.0012591605259813835	0.0012998558998831944	0.0012917954468377958	0.0013369492525151948	0.001327795256229307	0.001419576806217981	0.001407693265390306	0.05434839942035445	0.05313126812448162	-0.00010949371523188978	-0.00010566079234841652	-0.00010878267796815555	-0.00010497464538428147
0.4216209374953856	0.0012102712360606512	0.0012044993707067476	0.0012660409016052845	0.0012588987086516942	0.0012995801233260187	0.0012915214612142579	0.0013366590189530857	0.0013275072570357552	0.0014192520718288016	0.0014073719999245172	0.05433917930898173	0.053122267375686386	-0.00010892339841434007	-0.0001057437816210649	-0.00010821600315419344	-0.0001050570359762415
0.42416141574008476	0.0012100274245628675	0.001204256541873622	0.0012657774436233087	0.001258636697586963	0.0012993041308703946	0.0012912472612505242	0.0013363685444809296	0.0013272190192695368	0.0014189270351213092	0.0014070504367342097	0.05432992875219479	0.053113236899456726	-0.00010835549949222978	-0.00010582629628594353	-0.00010765173101673353	-0.00010513895479338786
0.4267172016441951	0.001209783451713006	0.0012040135519155155	0.0012655137921667346	0.0012583744940131373	0.0012990279237532893	0.0012909728481761784	0.001336077830338613	0.0013269305441630833	0.001418601697338687	0.0014067285770550724	0.05432064767937957	0.053104176626796284	-0.00010779001387595244	-0.00010590833732992966	-0.00010708985699392493	-0.00010522040281646383
0.42928838744406506	0.0012095393187327877	0.0012037704020471797	0.0012652499484662946	0.0012581120991536883	0.0012987515032090802	0.0012906982232182313	0.0013357868777633304	0.0013266418329461553	0.0014182760597212362	0.0014064064221199375	0.05431133601982082	0.05309508648860982	-0.0001072269369242207	-0.00010598990574917089	-0.00010653037647331831	-0.00010530138103584386
0.43187506593181346	0.0012092950268416023	0.0012035270934810435	0.001264985913750212	0.0012578495142295898	0.0012984748704695365	0.001290423387601099	0.0013354956879895652	0.0013263528868458186	0.0014179501235063552	0.0014060839731587559	0.05430199370270176	0.05308596641570236	-0.00010666626394428835	-0.00010607100254891866	-0.00010597328479097778	-0.00010538189045056212
0.4344773304586784	0.001209050577256485	0.00120328362742719	0.0012647216892441749	0.0012575867404592952	0.0012981980267637908	0.0012901483425465786	0.0013352042622490619	0.0013260637070864202	0.0014176238899285128	0.0014057612313985723	0.054292620657103656	0.05307681633877905	-0.00010610799019414308	-0.0001061516287443609	-0.00010541857723378456	-0.00010546193206950605
0.4370952749383861	0.001208805971192091	0.0012030400050933323	0.0012644572761713116	0.0012573237790587104	0.0012979209733183146	0.0012898730892738227	0.0013349126017708013	0.0013257742948895614	0.0014172973602192185	0.0014054381980634955	0.05428321681200739	0.053067636188446635	-0.00010555211088103533	-0.00010623178535879019	-0.00010486624903857655	-0.00010554150690975095
0.4397289938505404	0.0012085612098606802	0.001202796227684796	0.0012641926757521729	0.0012570606312411784	0.001297643711356901	0.001289597628999321	0.0013346207077809798	0.001325484651474079	0.001416970535607004	0.0014051148743746817	0.054273782096291086	0.05305842589521118	-0.00010499862116411518	-0.0001063114734251025	-0.00010431629539423004	-0.00010562061599792005
0.4423785822440318	0.0012083162944720879	0.0012025522964044934	0.0012639278892047018	0.0012567972982174482	0.0012973662421006317	0.0012893219629368689	0.0013343285815029793	0.0013251947780560148	0.001416643417317391	0.0014047912615502988	0.05426431643873217	0.05304918538948034	-0.00010444751615404368	-0.00010639069398468703	-0.00010376871144188171	-0.00010569926036951838
0.4450441357404687	0.0012080712262337117	0.0012023082124529034	0.0012636629177442205	0.0012565337811956585	0.0012970885667678662	0.001289046092297553	0.0013340362241573529	0.0013249046758485974	0.001416316006572874	0.0014044673608055106	0.054254819768006446	0.05303991460156157	-0.00010389879091385334	-0.00010646944808762049	-0.0001032234922745956	-0.00010577744106785025
0.44772575053762753	0.0012078260063504824	0.0012020639770280543	0.0012633977625833982	0.0012562700813813152	0.001296810686574207	0.001288770018289725	0.0013337436369617918	0.0013246143460622195	0.0014159883045928882	0.0014041431733524503	0.054245292012688996	0.053030613461664176	-0.0001033524404600028	-0.00010654773679286134	-0.0001026806329392782	-0.00010585515914518506
0.4504235234129248	0.0012075806360248513	0.0012018195913255003	0.0012631324249322397	0.0012560061999772694	0.0012965326027324876	0.0012884937421189808	0.0013334508211311105	0.0013243237899044121	0.0014156603125937946	0.0014038187004001975	0.054235733101252	0.05302128189989629	-0.00010280845976204378	-0.00010662556116691757	-0.00010214012843667852	-0.00010593241566175804
0.4531375517269096	0.001207335116456766	0.0012015750565383021	0.0012628669059980583	0.0012557421381836963	0.0012962543164527457	0.0012882172649881394	0.0013331577778772229	0.0013240330085798264	0.0014153320317888513	0.0014034939431547544	0.05422614296206817	0.053011919846268206	-0.00010226684374478601	-0.00010670292228551204	-0.00010160197372313662	-0.00010600921168704702
0.4558679334267773	0.0012070894488436486	0.0012013303738570042	0.0012626012069854545	0.0012554778971980715	0.0012959758289422018	0.0012879405880972165	0.0013328645084091158	0.0013237420032902061	0.00141500346338819	0.00140316890281902	0.05421652152340792	0.053002527230690766	-0.00010172758728807518	-0.00010677982123219465	-0.00010106616370944566	-0.00010608554829746875
0.45861476704990445	0.0012068436343803807	0.0012010855444696234	0.0012623353290962987	0.0012552134782151591	0.0012956971414052392	0.0012876637126434146	0.0013325710139328324	0.0013234507752343755	0.0014146746085987958	0.0014028435805927774	0.05420686871344031	0.0529931039829752	-0.00010119068522682073	-0.00010685625909795382	-0.00010053269326273928	-0.00010616142657760008
0.4613781517274047	0.0012065976742592823	0.0012008405695616195	0.0012620692735297102	0.0012549488824269805	0.0012954182550433864	0.0012873866398210895	0.0013322772956514508	0.001323159325608207	0.0014143454686244875	0.0014025179776726599	0.05419718446023382	0.052983650032833826	-0.00010065613235302195	-0.00010693223698227117	-0.0001000015572073798	-0.00010623684762076091
0.4641581871877068	0.0012063515696700907	0.0012005954503158834	0.0012618030414820345	0.0012546841110228025	0.001295139171055289	0.0012871093708217392	0.0013319833547650588	0.0013228676556046083	0.0014140160446658892	0.0014021920952521365	0.054187468691755225	0.052974165309879445	-0.00010012392341593457	-0.00010700775599234436	-9.947275032459735e-05	-0.00010631181252687694
0.4669549737601532	0.0012061053217999457	0.0012003501879127164	0.0012615366341468287	0.001254419165189115	0.0012948598906366983	0.00128683190683398	0.0013316891924707406	0.0013225757664135	0.0014136863379204162	0.0014018659345214908	0.054177721335871294	0.052964649743626635	-9.959405312229275e-05	-0.00010708281724292057	-9.894626735360013e-05	-0.0001063863224037842
0.46976861237862133	0.0012058589318333659	0.0012001047835298127	0.0012612700527148352	0.0012541540461096135	0.001294580414980443	0.0012865542490435294	0.0013313948099625468	0.0013222836592217963	0.001413356349582246	0.001401539496667798	0.05416794232034702	0.05295510326349073	-9.906651613711404e-05	-0.00010715742185612998	-9.842210299254583e-05	-0.00010646037836692379
0.4725992045851658	0.001205612400952238	0.0011998592383422385	0.0012610032983739713	0.001253888754965177	0.0012943007452764198	0.001286276398633183	0.0013311002084314852	0.0013219913352133816	0.0014130260808423078	0.0014012127828749042	0.05415813157284671	0.0529455257987874	-9.854130708455977e-05	-0.00010723157096118041	-9.790025189912455e-05	-0.0001065339815391475
0.4754468525336833	0.0012053657303357922	0.0011996135535224186	0.0012607363723093044	0.0012536232929338529	0.0012940208827115648	0.0012859983567827993	0.001330805389065494	0.0013216987955690966	0.0014126955328882535	0.0014008857943234082	0.05414828902093374	0.0529359172787352	-9.801842054882326e-05	-0.00010730526569524557	-9.738070869047544e-05	-0.00010660713305010727
0.47831165899359906	0.0012051189211605877	0.0011993677302401156	0.0012604692757030341	0.001253357661190837	0.0012937408284698405	0.0012857201246692796	0.0013305103530494248	0.0013214060414667144	0.0014123647069044418	0.0014005585321906406	0.05413841459207178	0.052926277632452265	-9.749785107440734e-05	-0.00010737850720218822	-9.686346794490763e-05	-0.00010667983403700454
0.4811937273535759	0.0012048719746004955	0.001199121769662414	0.001260202009734478	0.0012530918609084556	0.001293460583732215	0.0012854417034665487	0.0013302151015650244	0.0013211130740809253	0.0014120336040719184	0.0014002309976506445	0.05412850821362275	0.052916606788959486	-9.697959316676275e-05	-0.00010745129663308761	-9.634852420178919e-05	-0.00010675208564384087
0.4840931616252451	0.0012046248918266805	0.0011988756729537028	0.0012599345755800492	0.0012528258932561482	0.0012931801496766445	0.0012851630943455383	0.0013299196357909149	0.0013208198945833152	0.0014117022255683955	0.0013999031918741562	0.054118569812848724	0.052906904677178325	-9.6463641292871e-05	-0.00010752363514557328	-9.583587196232424e-05	-0.00010682388902116813
0.4870100664469608	0.0012043776740075863	0.0011986294412756613	0.001259666974413243	0.0012525597594004513	0.0012928995274780562	0.0012848842984741695	0.0013296239569025776	0.0013205265041423518	0.0014113705725682362	0.001399575116028589	0.0541085993169117	0.0528971712259327	-9.594998988182724e-05	-0.00010759552390393612	-9.532550568991383e-05	-0.0001068952453262273
0.4899445470875755	0.001204130322308919	0.0011983830757872408	0.0012593992074046187	0.0012522934605049807	0.0012926187183083312	0.0012846053170173356	0.0013293280660723343	0.0013202329039233643	0.001411038646242434	0.0013992467712780133	0.05409859665287266	0.052887406363947585	-9.54386333262558e-05	-0.0001076669640796557	-9.481741981196001e-05	-0.0001069661557235313
0.49289670945023945	0.0012038828378936272	0.0011981365776446461	0.0012591312757217795	0.0012520269977304122	0.0012923377233362838	0.0012843261511368816	0.0013290319644693278	0.0013199390950885237	0.001410706447758593	0.0013989181587831347	0.05408856174769353	0.05287761001985036	-9.492956598203262e-05	-0.00010773795685056764	-9.431160871917199e-05	-0.00010703662138361603
0.4958666600762229	0.001203635221921892	0.0011978899480013258	0.0012588631805293617	0.00125176037223447	0.0012920565437276497	0.0012840468019915926	0.0013287356532595083	0.0013196450787968308	0.0014103739782809147	0.0013985892797012851	0.054078494528235516	0.052867782122170054	-9.442278216870159e-05	-0.00010780850339997539	-9.38080667661767e-05	-0.00010710664348267951
0.4988545061487607	0.0012033874755511104	0.0011976431880079536	0.001258594922989016	0.0012514935851719088	0.0012917751806450683	0.0012837672707371763	0.0013284391336056162	0.0013193508562040982	0.0014100412389701793	0.0013982601351864004	0.05406839492126054	0.052857922599338324	-9.391827617191706e-05	-0.00010787860491920376	-9.330678827393357e-05	-0.00010717622320474685
0.5018603554969207	0.0012031395999358712	0.0011973962988124083	0.0012583265042593857	0.001251226637694492	0.0012914936352480591	0.0012834875585262396	0.0013281424066671577	0.0013190564284629267	0.0014097082309837208	0.0013979307263889988	0.05405826285343042	0.05284803137968859	-9.34160422416952e-05	-0.0001079482626044348	-9.280776752823572e-05	-0.00010724536173900567
0.5048843165994948	0.0012028915962279559	0.0011971492815597699	0.0012580579254961042	0.0012509595309509879	0.0012912119086930197	0.0012832076665082852	0.001327845473600403	0.0013187617967227014	0.0014093749554754276	0.0013976010544561757	0.05404809825130772	0.0528381083914571	-9.29160745940516e-05	-0.00010801747765784575	-9.231099878032056e-05	-0.00010731406027969514
0.5079264985889148	0.0012026434655763093	0.0011969021373922973	0.0012577891878517663	0.001250692266087147	0.0012909300021331969	0.0012829275958296884	0.0013275483355583578	0.0013184669621295688	0.001409041413595708	0.0013972711205315813	0.054037901041356244	0.052828153562782296	-9.241836741177845e-05	-0.00010808625128760907	-9.181647624947886e-05	-0.00010738232002813208
0.5109870112551897	0.0012023952091270384	0.0011966548674494162	0.001257520292475926	0.0012504248442456877	0.001290647916718684	0.0012826473476336832	0.001327250993690758	0.001318171925826423	0.0014087076064914913	0.0013969409257554041	0.054027671149939935	0.052818166821706605	-9.192291484541593e-05	-0.00010815458470825323	-9.132419412244408e-05	-0.00010745014219173954
0.5140659650498691	0.001202146828023383	0.0011964074728677012	0.001257251240515067	0.0012501572665662803	0.0012903656535963905	0.001282366923060345	0.0013269534491440417	0.0013178766889528854	0.0014083735353061946	0.0013966104712643545	0.054017408503323774	0.05280814809617349	-9.142971101352981e-05	-0.00010822247914002436	-9.083414655386424e-05	-0.00010751752798293657
0.5171634710900281	0.001201898323405716	0.0011961599547808685	0.0012569820331126019	0.0012498895341855377	0.001290083213910042	0.0012820863232465812	0.0013266557030613476	0.0013175812526452998	0.0014080392011797233	0.0013962797581916553	0.05400711302767487	0.052798097314031706	-9.093875000187879e-05	-0.00010828993580755397	-9.034632766632966e-05	-0.00010758447861897169
0.5202796411622786	0.0012016496964115226	0.001195912314319761	0.001256712671408852	0.0012496216482369988	0.0012898005988001586	0.0012818055493261154	0.0013263577565824937	0.0013172856180367113	0.0014077046052484484	0.0013959487876670242	0.0539967846490607	0.05278801440303133	-9.045002586655082e-05	-0.00010835695594216266	-8.986073155256569e-05	-0.00010765099532375477
0.5234145877268029	0.0012014009481753879	0.0011956645526123287	0.0012564431565410315	0.0012493536098511118	0.0012895178094040405	0.0012815246024294692	0.001326059610843962	0.0013169897862568517	0.001407369748645192	0.0013956175608166553	0.053986423293451276	0.05277789929082719	-8.996353263293622e-05	-0.0001084235407800005	-8.937735227515509e-05	-0.00010771707932610841
0.5265684239214125	0.0012011520798289842	0.0011954166707836245	0.0012561734896432387	0.0012490854201552253	0.0012892348468557576	0.0012812434836839538	0.0013257612669788877	0.0013166937584321303	0.0014070346324992166	0.0013952860787632125	0.053976028886717396	0.05276775190497831	-8.947926429647701e-05	-0.00010848969156226906	-8.889618386651033e-05	-0.00010778273185943488
0.5297412635656308	0.00120090309250106	0.0011951686699557863	0.0012559036718464407	0.001248817080273574	0.0012889517122861337	0.001280962194213655	0.0013254627261170457	0.001316397535685616	0.0014066992579362097	0.0013949543426258115	0.05396560135463293	0.05275757217294593	-8.899721482358292e-05	-0.000108555409535388	-8.841722033048338e-05	-0.00010784795416282633
0.5329332211648017	0.0012006539873174256	0.0011949205512480259	0.00125563370427846	0.0012485485913272638	0.0012886684068227345	0.0012806807351394187	0.0013251639893848352	0.0013161011191370267	0.0014063636260782707	0.0013946223535200072	0.05395514062287373	0.05274736002209712	-8.851737815218641e-05	-0.00010862069595096724	-8.794045564261554e-05	-0.00010791274748017665
0.5361444119142209	0.0012004047654009407	0.0011946723157766166	0.0012553635880639617	0.0012482799544342607	0.0012883849315898535	0.0012803991075788397	0.0013248650579052673	0.0013158045099027145	0.0014060277380438966	0.0013942901125577804	0.05394464661701807	0.052737115379702826	-8.803974819238114e-05	-0.00010868555206539066	-8.746588375072029e-05	-0.00010797711306040347
0.5393749517032939	0.0012001554278715033	0.0011944239646548807	0.0012550933243244417	0.0012480111707093785	0.0012881012877085003	0.0012801173126462473	0.0013245659327979526	0.0013155077090956536	0.0014056915949479708	0.0013939576208475248	0.05393411926254717	0.052726838172938044	-8.756431882656068e-05	-0.00010874997913973283	-8.69934985751053e-05	-0.00010804105215680981
0.5426249571197181	0.0011999059758460381	0.0011941754989931806	0.0012548229141782158	0.0012477422412642668	0.001287817476296388	0.0012798353514526966	0.0013242666151790901	0.0013152107178254291	0.001405355197901751	0.0013936248794940384	0.05392355848484541	0.052716528328883204	-8.709108390997367e-05	-0.00010881397843925944	-8.652329400887782e-05	-0.00010810456602694529
0.5458945454536906	0.0011996564104384867	0.0011939269198989056	0.001254552358740407	0.0012474731672074012	0.0012875334984679245	0.001279553225105955	0.0013239671061614543	0.0013149135371982273	0.0014050185480128578	0.0013932918895985084	0.05391296420919995	0.05270618577452429	-8.662003727261114e-05	-0.000108877551234704	-8.605526392055363e-05	-0.00010816765593410493
0.5491838347021408	0.0011994067327597893	0.0011936782284764568	0.0012542816591229302	0.001247203949644064	0.0012872493553341918	0.0012792709347104858	0.0013236674068543791	0.001314616168316814	0.001404681646385258	0.0013929586522584958	0.053902336360801856	0.05269581043675179	-8.615117271812411e-05	-0.00010894069880076906	-8.558940215208644e-05	-0.00010823032314510872
0.5524929435729888	0.0011991569439178855	0.0011934294258272454	0.0012540108164344889	0.0012469345896763448	0.0012869650480029466	0.001278988481367446	0.0013233675183637564	0.0013143186122805373	0.001404344494119262	0.0013926251685679343	0.05389167486474641	0.05268540224236277	-8.568448402460072e-05	-0.00010900342241601524	-8.512570252014462e-05	-0.00010829256893074568
0.55582199148943	0.001198907045017693	0.0011931805130496731	0.0012537398317805568	0.00124666508840312	0.0012866805775785994	0.0012787058661746678	0.0013230674417920138	0.0013140208701853046	0.0014040070923115047	0.0013922914396171096	0.05388097964603186	0.052674961118059034	-8.521996494645356e-05	-0.00010906572336391585	-8.466415881788758e-05	-0.00010835439456688412
0.5591710985942444	0.0011986570371611026	0.0011929314912391277	0.0012534687062633707	0.001246395446920047	0.0012863959451622099	0.0012784230902266513	0.0013227671782381119	0.0013137229431235793	0.0014036694420549393	0.0013919574664926536	0.05387025062956249	0.052664486990449955	-8.475760921372588e-05	-0.00010912760293194101	-8.420476481421635e-05	-0.00010841580133305606
0.5625403857541326	0.0011984069214469658	0.001192682361487968	0.0012531974409819185	0.0012461256663195508	0.0012861111518514704	0.0012781401546145517	0.0013224667287975278	0.001313424832184365	0.001403331544438825	0.0013916232502775327	0.053859487740145984	0.05265397978605054	-8.429741053267437e-05	-0.00010918906241097481	-8.374751425432869e-05	-0.000108476790512263
0.565929974564078	0.0011981566989710893	0.001192433124885521	0.0012529260370319328	0.001245855747690819	0.0012858261987407046	0.0012778570604261743	0.001322166094562252	0.0013131265384532015	0.001402993400548721	0.0013912887920510407	0.053848690902495694	0.05264343943128294	-8.383936258699043e-05	-0.00010925010309636995	-8.329240086141221e-05	-0.00010853736339250242
0.569339987351735	0.0011979063708262155	0.0011921837825180617	0.0012526544955058724	0.0012455856921197819	0.001285541086920846	0.001277573808745954	0.0013218652766207675	0.001312828063012145	0.001402655011466468	0.0013909540928887815	0.05383786004122992	0.052632865852476424	-8.338345903835531e-05	-0.00010931072628758698	-8.283941833617248e-05	-0.00010859752126493594
0.5727705471818436	0.001197655938102026	0.0011919343354688154	0.0012523828174929234	0.0012453155006891155	0.001285255817479438	0.0012772904006549588	0.0013215642760580528	0.0013125294069397703	0.0014023163782701895	0.0013906191538626698	0.053826995080873234	0.05262225897586751	-8.292969352571844e-05	-0.00010937093328669545	-8.23885603569996e-05	-0.00010865726542375054
0.5762217778606706	0.001197405401885121	0.00119168478481794	0.001252111004078981	0.0012450451744782224	0.0012849703915006193	0.0012770068372308704	0.0013212630939555623	0.0013122305713111526	0.001401977502034275	0.0013902839760409152	0.053816095945855846	0.05261161872760103	-8.247805966701827e-05	-0.00010943072539970622	-8.193982058180005e-05	-0.00010871659716746307
0.5796938039404782	0.0011971547632590195	0.0011914351316425224	0.0012518390563466477	0.0012447747145632293	0.001284684810065119	0.001276723119547981	0.0013209617313912243	0.001311931557197864	0.0014016383838293767	0.0013899485604880171	0.05380516256051392	0.05260094503372924	-8.202855105995943e-05	-0.00010949010393673797	-8.149319264760813e-05	-0.00010877551779786554
0.5831867507240184	0.001196904023304142	0.0011911853770165649	0.0012515669753752157	0.001244504122016971	0.0012843990742502395	0.0012764392486771794	0.0013206601894394257	0.0013116323656679582	0.001401299024722395	0.0013896129082647517	0.05379419484909143	0.052590237820213305	-8.158116128206827e-05	-0.00010954907021132332	-8.104867017183492e-05	-0.00010883402862052471
0.5867007442690553	0.0011966531830978075	0.0011909355220109804	0.0012512947622406654	0.0012442333979089883	0.0012841131851298556	0.0012761552256859458	0.0013203584691710078	0.0013113329977859688	0.0014009594257764757	0.001389277020428169	0.0537831927357388	0.05257949701292318	-8.113588388999893e-05	-0.00010960762553904879	-8.060624675157446e-05	-0.00010889213094361638
0.5902359113929144	0.0011964022437142262	0.001190685567693584	0.001251022418015656	0.0012439625433055168	0.0012838271437744058	0.0012758710516383434	0.0013200565716532577	0.0013110334546128969	0.0014006195880510008	0.0013889408980315835	0.053772156144513174	0.05256872253763767	-8.069271242214238e-05	-0.00010966577123930343	-8.016591596501921e-05	-0.00010894982607831394
0.5937923796770596	0.0011961512062244868	0.0011904355151290836	0.0012507499437695146	0.00124369155926948	0.0012835409512508794	0.0012755867275950098	0.0013197544979498994	0.001310733737206206	0.0014002795126015805	0.0013886045421245665	0.05376108499938099	0.05255791432004563	-8.025164039815458e-05	-0.00010972350863497349	-7.972767137195969e-05	-0.00010900711533926022
0.597370277471697	0.0011959000716965534	0.0011901853653790732	0.0012504773405682308	0.00124342044686048	0.0012832546086228127	0.0012753022546131488	0.0013194522491210862	0.0013104338466198115	0.0013999392004800462	0.001388267953752937	0.05374997922421585	0.05254707228574573	-7.981266131948384e-05	-0.00010978083905163749	-7.929150651456163e-05	-0.00010906400004456751
0.6009697339004076	0.0011956488411952527	0.001189935119502022	0.0012502046094744453	0.0012431492071347879	0.0012829681169502778	0.0012750176337465201	0.0013191498262233917	0.0013101337839040714	0.001399598652734442	0.0013879311339587562	0.053738838742801304	0.052536196360246125	-7.937576867006468e-05	-0.00010983776381806587	-7.88574149167276e-05	-0.00010912048151423548
0.6045908788648067	0.0011953975157822708	0.0011896847785532755	0.0012499317515474472	0.0012428778411453447	0.0012826814772898781	0.00127473286604544	0.0013188472303098033	0.001309833550105789	0.0013992578704090208	0.0013875940837803254	0.053727663478827625	0.052525286468967286	-7.89409559161236e-05	-0.00010989428426477765	-7.842539008556804e-05	-0.00010917656107120588
0.6082338430492322	0.0011951460965161466	0.0011894343435850377	0.0012496587678431654	0.0012426063499417432	0.0012823946906947426	0.0012744479525567645	0.00131854446242972	0.001309533146268193	0.0013989168545442388	0.0013872568042521704	0.05371645335589738	0.052514342537239744	-7.850821650770556e-05	-0.00010995040172578907	-7.79954255120674e-05	-0.00010923224004188992
0.611898757925461	0.0011948945844522615	0.0011891838156463713	0.0012493856594141602	0.0012423347345702283	0.0012821077582145137	0.0012741628943238894	0.0013182415236289383	0.0013092325734309386	0.0013985756061767455	0.001386919296405044	0.053705208297520984	0.052503364490305904	-7.807754387853527e-05	-0.00011000611753747558	-7.756751467036249e-05	-0.0001092875197540033
0.6155857557574533	0.0011946429806428357	0.0011889331957831907	0.001249112427309618	0.0012420629960736905	0.0012818206808953474	0.0012738776923867424	0.0013179384149496509	0.0013089318326301013	0.0013982341263393827	0.0013865815612659183	0.05369392822712003	0.05249235225331963	-7.764893144701634e-05	-0.0001100614330390437	-7.71416510199352e-05	-0.000109342401538981
0.6192949696061266	0.001194391286136918	0.0011886824850382504	0.001248839072575342	0.001241791135491653	0.0012815334597798985	0.001273592347781772	0.0013176351374304361	0.0013086309248981655	0.0013978924160611731	0.0013862435998579733	0.05368261306802685	0.05248130575134819	-7.722237261603704e-05	-0.00011011634957175387	-7.671782800461324e-05	-0.00010939688672984005
0.6230265333341571	0.001194139501980385	0.0011884316844511464	0.001248565596253752	0.0012415191538602739	0.0012812460959073237	0.00127330686154195	0.0013173316921062583	0.0013083298512640254	0.0013975504763673228	0.001385905413200602	0.05367126274348498	0.05247022490937109	-7.679786077371964e-05	-0.00011017086847872615	-7.629603905359716e-05	-0.00010945097666179016
0.6267805816108112	0.001193887629215931	0.0011881807950583038	0.0012482919993838722	0.001241247052212335	0.0012809585903132696	0.001273021234696758	0.001317028080008457	0.0013080286127529746	0.0013972083082792112	0.001385567002309398	0.05365987717664995	0.05245910965228121	-7.637538929430865e-05	-0.00011022499110641126	-7.5876277582404e-05	-0.0001095046726730664
0.6305572499168048	0.0011936356688830615	0.0011879298178929735	0.001248018283001328	0.001240974831577236	0.001280670944029868	0.0012727354682721852	0.0013167243021647416	0.0013077272103867014	0.0013968659128143876	0.0013852283681961529	0.05364845629058896	0.052447959904885585	-7.595495153819853e-05	-0.00011027871880223139	-7.545853699258975e-05	-0.0001095579761030141
0.634356674549194	0.0011933836220180923	0.0011876787539852282	0.0012477444481383414	0.0012407024929809928	0.0012803831580857333	0.0012724495632907237	0.001316420359599191	0.0013074256451832864	0.0013965232909865688	0.0013848895118688546	0.05363700000828272	0.05243677559190532	-7.553654085237782e-05	-0.00011033205291621773	-7.504281067266527e-05	-0.00010961088829361532
0.6381789926262927	0.0011931314896541396	0.0011874276043619533	0.0012474704958237242	0.0012404300374462278	0.0012800952335059535	0.001272163520771361	0.0013161162533322432	0.0013071239181571942	0.0013961804438056328	0.001384550434331679	0.053625508252624667	0.0524255566379764	-7.512015057137278e-05	-0.00011038499480042763	-7.462909199848489e-05	-0.00010966341058871176
0.642024342092622	0.001192879272821116	0.0011871763700468446	0.0012471964270828733	0.0012401574659921676	0.0012798071713120884	0.0012718773417295767	0.001315811984380694	0.0013068220303192708	0.001395837372277617	0.0013842111365849903	0.05361398094642211	0.05241430296764988	-7.470577401716416e-05	-0.00011043754580822296	-7.421737433352393e-05	-0.00010971554433372721
0.6458928617238878	0.001192626972545726	0.0011869250520604028	0.0012469222429377662	0.0012398847796346367	0.0012795189725221634	0.0012715910271773382	0.0013155075537576914	0.001306519982676738	0.001395494077404713	0.001383871619625335	0.05360241801239665	0.05240301450539279	-7.429340449988109e-05	-0.0001104897072952693	-7.380765102962816e-05	-0.00010976729087594506
0.6497846911319898	0.001192374589851462	0.0011866736514199283	0.0012466479444069559	0.001239611979386055	0.0012792306381506652	0.001271304578123095	0.0013152029624727318	0.0013062177762331924	0.001395150560185267	0.0013835318844454417	0.05359081937318459	0.05239169117558888	-7.38830353182729e-05	-0.0001105414806185645	-7.33999154272913e-05	-0.00010981865156442505
0.6536999707700591	0.0011921221257585972	0.001186422169139516	0.0012463735325055664	0.00123933906625543	0.001278942169208538	0.0012710179955717745	0.001314898211531656	0.0013059154119885957	0.0013948068216137722	0.0013831919320342143	0.05357918495133796	0.05238033290253765	-7.347465976040302e-05	-0.00011059286713691052	-7.299416085609911e-05	-0.00010986962774961473
0.6576388419375281	0.0011918695812841841	0.001186170606230053	0.001246099008245289	0.0012390660412483561	0.0012786535667031783	0.0012707312805247803	0.0013145933019366458	0.001305612890939278	0.001394462862680871	0.0013828517633767325	0.05356751466932459	0.0523689396104577	-7.306827110326042e-05	-0.0001106438682099975	-7.259038063495149e-05	-0.00010992022078321062
0.661601446785229	0.0011916169574420494	0.0011859189636992124	0.0012458243726343804	0.0012387929053670095	0.0012783648316384353	0.0012704444339799862	0.0013142882346862215	0.0013053102140779297	0.0013941186843733511	0.0013825113794542496	0.05355580844952795	0.052357511223484234	-7.266386261428615e-05	-0.00011069448519965275	-7.218856807342244e-05	-0.00010997043201901868
0.6655879283205246	0.0011913642552427866	0.001185667242551449	0.0012455496266776513	0.0012385196596101415	0.0012780759650146	0.001270157456931732	0.0013139830107752348	0.0013050073823935976	0.0013937742876741395	0.0013821707812441875	0.05354406621425024	0.05234604766567122	-7.226142755115128e-05	-0.00011074471946861952	-7.17887164707609e-05	-0.00011002026281128896
0.6695984304124688	0.0011911114756937597	0.0011854154437879998	0.0012452747713764744	0.0012382463049730814	0.0012777869678284105	0.0012698703503708252	0.001313677631194874	0.001304704396871689	0.0013934296735623106	0.0013818299697201408	0.053532287885710524	0.052334548860992466	-7.186095916250634e-05	-0.00011079457238119539	-7.139081911794465e-05	-0.00011006971451643643
0.6736330977969988	0.0011908586197990887	0.0011851635684068716	0.0012449998077287683	0.0012379728424477242	0.0012774978410730387	0.0012695831152845275	0.0013133720969326487	0.0013044012584939567	0.001393084843013071	0.0013814889458518655	0.05352047338604568	0.052323014733340376	-7.146245068800905e-05	-0.00011084404530256609	-7.09948692965423e-05	-0.00011011878849126466
0.6776920760821589	0.0011906056885596593	0.0011849116174028494	0.0012447247367290077	0.0012376992730225376	0.0012772085857381001	0.0012692957526565666	0.001313066408972402	0.0013040979682385114	0.0013927397969977742	0.0013811477106052909	0.05350862263731156	0.05231144520652889	-7.106589535915697e-05	-0.00011089313959886105	-7.060086028012891e-05	-0.00011016748609368743
0.6817755117533548	0.0011903526829731067	0.0011846595917674807	0.001244449559368206	0.0012374255976825496	0.0012769192028096374	0.0012690082634671189	0.0013127605682942956	0.0013037945270798056	0.0013923945364839043	0.001380806264942505	0.05349673556148517	0.052299840204291695	-7.067128639942633e-05	-0.00011094185663704237	-7.020878533459118e-05	-0.00011021580868286751
0.6858835521786408	0.0011900996040338251	0.0011844074924890853	0.001244174276633929	0.0012371518174093552	0.0012766296932701332	0.0012687206486928196	0.0013124545758748188	0.0013034909359886445	0.0013920490624350905	0.0013804646098217683	0.05348481208046101	0.052288199650285035	-7.027861702496585e-05	-0.00011099019778545993	-6.981863771818309e-05	-0.00011026375761882812
0.6900163456140378	0.0011898464527329504	0.001184155320552738	0.001243898889510274	0.0012368779331811024	0.0012763400580984902	0.001268432909306749	0.0013121484326867742	0.00130318719593217	0.0013917033758110895	0.001380122746197496	0.05347285211605698	0.052276523468086505	-6.988788044509642e-05	-0.00011103816441362935	-6.943041068233069e-05	-0.00011031133426242512
0.6941740412088835	0.0011895932300583724	0.0011839030769402808	0.0012436233989778847	0.0012366039459725021	0.0012760502982700457	0.0012681450462784412	0.0013118421396992902	0.0013028833078738737	0.0013913574775678045	0.0013797806750202762	0.053460855590011125	0.05226481158119736	-6.949906986178367e-05	-0.0001110857578902058	-6.90440974716322e-05	-0.00011035853997476419
0.6983567890112157	0.0011893399369947212	0.0011836507626303086	0.001243347806013937	0.0012363298567548166	0.0012757604147565597	0.0012678570605738739	0.001311535697877808	0.0013025792727735844	0.0013910113686572694	0.001379438397236856	0.05344882242398366	0.05225306391304171	-6.911217847160867e-05	-0.00011113297958617596	-6.865969132491268e-05	-0.0001104053761183943
0.702564739973187	0.001189086574523371	0.0011833983785981734	0.0012430721115921424	0.001236055666495863	0.0012754704085262167	0.001267568953155472	0.001311229108184087	0.0013022750915874734	0.0013906650500276584	0.0013790959137901496	0.05343675253955816	0.052241280386967834	-6.872719946490746e-05	-0.00011117983087235994	-6.827718547483541e-05	-0.00011045184405594766
0.7067980459565127	0.0011888331436224339	0.0011831459258159797	0.0012427963166827454	0.0012357813761600083	0.0012751802805436232	0.001267280724982103	0.0013109223715762016	0.0013019707652680505	0.0013903185226232825	0.0013787532256192344	0.05342464585824162	0.05222946092624971	-6.834412602640949e-05	-0.00011122631311982767	-6.789657314867914e-05	-0.00011049794515033406
0.7110568597379514	0.001188579645266763	0.001182893405252584	0.0012425204222525229	0.0012355069867081717	0.0012748900317698093	0.00126699237700908	0.0013106154890085426	0.0013016662947641655	0.0013899717873845949	0.0013784103336593574	0.053412502301465034	0.05221760545408526	-6.796295133623675e-05	-0.00011127242770053725	-6.751784756897639e-05	-0.00011054368076537924
0.7153413350148182	0.0011883260804279436	0.0011826408178735902	0.0012422444292647787	0.0012352324990978168	0.0012745996631622232	0.001266703910188154	0.0013103084614318125	0.0013013616810210046	0.001389624845248185	0.0013780672388419278	0.05340032179058491	0.05220571389360045	-6.758366857009812e-05	-0.00011131817598733496	-6.714100195409634e-05	-0.00011058905226582483
0.7196516264105322	0.0011880724500742952	0.0011823881646413489	0.0012419683386793447	0.0012349579142829552	0.0012743091756747312	0.0012664153254675168	0.0013100012897930271	0.0013010569249800913	0.001389277697146784	0.0013777239420945245	0.05338810424688322	0.052193786167847145	-6.720627089845665e-05	-0.0001113635593516793	-6.676602951688482e-05	-0.00011063406101460838
0.7239878894801961	0.0011878187551708761	0.001182135446514962	0.001241692151452587	0.0012346832332141493	0.0012740185702576254	0.0012661266237918075	0.0013096939750355233	0.001300752027579293	0.0013889303440092734	0.0013773804443409018	0.05337584959156858	0.052181822199805265	-6.683075148858353e-05	-0.00011140857916611124	-6.639292346721781e-05	-0.00011067870837649929
0.7283502807162107	0.0011875649966794693	0.0011818826644502704	0.0012414158685373916	0.0012344084568385013	0.0012737278478576102	0.0012658378061020973	0.001309386518098945	0.001300446989752809	0.0013885827867606726	0.0013770367465009798	0.053363557745776745	0.0521698219123828	-6.645710350472456e-05	-0.00011145323680403219	-6.602167701208472e-05	-0.00011072299571668331
0.7327389575539218	0.0011873111755585915	0.0011816298193998616	0.001241139490883173	0.0012341335860996596	0.001273437009417811	0.0012655488733359012	0.001309078919919254	0.0013001418124311802	0.001388235026322152	0.0013766928494908547	0.05335122863057169	0.05215778522841821	-6.608532010732304e-05	-0.00011149753363820514	-6.565228335436712e-05	-0.00011076692439948577
0.7371540783773028	0.0011870572927634856	0.0011813769123130632	0.0012408630194358696	0.0012338586219378166	0.0012731460558777696	0.0012652598264271714	0.0013087711814287254	0.001299836496541284	0.001387887063611029	0.0013763487542227976	0.05333886216694637	0.05214571207067807	-6.571539445435204e-05	-0.00011154147104103229	-6.528473569472615e-05	-0.0001108104957893985
0.74159580252467	0.0011868033492461274	0.0011811239441359477	0.0012405864551379494	0.00123358356528971	0.0012728549881734499	0.0012649706663063033	0.001308463303555954	0.0012995310430063416	0.001387538899540779	0.0013760044616052613	0.05332645827582296	0.05213360236186139	-6.534731970106455e-05	-0.00011158505038477706	-6.491902723104737e-05	-0.00011085371125035826
0.746064290294433	0.001186549345955218	0.0011808709158113273	0.0012403097989284024	0.001233308417088621	0.0012725638072372334	0.0012646813939001318	0.00130815528722585	0.0012992254527459139	0.0013871905350210296	0.0013756599725428791	0.053314016878054836	0.05212145602459786	-6.49810890014646e-05	-0.00011162827304228573	-6.455515116007837e-05	-0.00011089657214724546
0.7505597029508803	0.0011862952838361856	0.0011806178282787534	0.0012400330517427444	0.001233033178264373	0.0012722725139979205	0.0012643920101319305	0.0013078471333596413	0.0012989197266759023	0.0013868419709575674	0.0013753152879364676	0.05330153789442606	0.05210927298145021	-6.461669550755778e-05	-0.000111671140386016	-6.419310067667938e-05	-0.00011093907984438545
0.7550822027299987	0.0011860411638311844	0.0011803646824745189	0.0012397562145130161	0.0012327578497433342	0.0012719811093807314	0.0012641025159214152	0.0013075388428748758	0.0012986138657085518	0.00138649320825234	0.0013749704086830322	0.05328902124565348	0.05209705315491332	-6.425413236996191e-05	-0.00011171365378748188	-6.383286897382323e-05	-0.00011098123570507656
0.7596319528453285	0.001185786986879097	0.0011801114793316561	0.0012394792881677862	0.001232482432448418	0.0012716895943073096	0.0012638129121847461	0.0013072304166854242	0.001298307870752455	0.0013861442478034635	0.0013746253356757693	0.05327646685238629	0.05208479646741773	-6.389339273865646e-05	-0.00011175581461844719	-6.347444924434398e-05	-0.0001110230410927282
0.7642091174938536	0.00118553275391553	0.0011798582197799362	0.001239202273632147	0.0012322069272990806	0.0012713979696957179	0.0012635231998345243	0.001306921855701478	0.0012980017427125473	0.0013857950905052192	0.0013742800698040693	0.05326387463520827	0.052072502841327646	-6.353446976267718e-05	-0.00011179762424967654	-6.311783468004872e-05	-0.0001110644973702779
0.7688138618619275	0.0011852784658728198	0.001179604904745873	0.0012389251718277212	0.0012319313352113278	0.0012711062364604469	0.0012632333797797986	0.0013066131608295566	0.0012976954824901173	0.0013854457372480676	0.0013739346119535248	0.05325124451463709	0.05206017219894332	-6.317735659100432e-05	-0.00011183908405140719	-6.27630184726613e-05	-0.00011110560589994156
0.7734463521312342	0.0011850241236800274	0.0011793515351527179	0.0012386479836726581	0.001231655657097709	0.0012708143955124094	0.001262943452926062	0.001306304332972507	0.0012973890909828022	0.0013850961889186428	0.001373588963005929	0.05323857641112808	0.05204780446250227	-6.282204637311772e-05	-0.0001118801953941817	-6.240999381423862e-05	-0.00011114636804393507
0.7781067554847866	0.0011847697282629402	0.0011790981119204624	0.0012383707100816353	0.0012313798938673214	0.0012705224477589448	0.0012626534201752553	0.0013059953730295028	0.0012970825690845913	0.0013847464463997623	0.0013732431238392816	0.053225870245070896	0.052035399554178824	-6.246853225860827e-05	-0.00011192095964704385	-6.205875389722615e-05	-0.00011118678516319758
0.7827952401129585	0.001184515280544074	0.001178844635965841	0.0012380933519658618	0.0012311040464258122	0.001270230394103822	0.00126236328242577	0.0013056862818960524	0.0012967759176858323	0.0013843965105704299	0.0013728970953277965	0.05321312593679433	0.05202295739608677	-6.211680739789949e-05	-0.0001119613781785378	-6.170929191473551e-05	-0.00011122685861827963
0.7875119752195561	0.0011842607814426735	0.001178591108202328	0.001237815910233079	0.0012308281156753786	0.0012699382354472398	0.0012620730405724476	0.0013053770604639994	0.0012964691376732296	0.0013840463823058431	0.0013725508783419033	0.05320034340656506	0.05201047791027825	-6.176686494266392e-05	-0.00011200145235648606	-6.136160106112731e-05	-0.00011126658976887138
0.792257131027923	0.0011840062318747102	0.00117833752954014	0.0012375383857875595	0.0012305521025147682	0.0012696459726858295	0.0012617826955065848	0.0013050677096215241	0.0012961622299298486	0.0013836960624773941	0.0013722044737482526	0.05318752257458983	0.05199796101874664	-6.141869804579536e-05	-0.00011204118354740666	-6.1015674531955666e-05	-0.00011130597997335845
0.7970308787870847	0.0011837516327528887	0.0011780839008862394	0.0012372607795301145	0.001230276007839286	0.0012693536067126595	0.001261492248115935	0.0013047582302531504	0.0012958551953351223	0.0013833455519526821	0.0013718578824097253	0.05317466336101496	0.05198540664342574	-6.107229986210272e-05	-0.00011208057311740127	-6.067150552491185e-05	-0.00011134503059004319
0.8018333907779276	0.0011834969849866415	0.0011778302231443298	0.001236983092358089	0.0012299998325407877	0.0012690611384172327	0.0012612016992847078	0.0013044486232397447	0.0012955480347648471	0.0013829948515955088	0.0013715111051854313	0.05316176568592941	0.05197281470619267	-6.072766354894843e-05	-0.00011211962243204421	-6.0329087239990864e-05	-0.00011138374297628428
0.8066648403194178	0.001183242289482133	0.0011775764972148598	0.0012367053251653663	0.0012297235775076876	0.0012687685686854921	0.0012609110498935732	0.00130413888945852	0.0012952407490911917	0.0013826439622658916	0.0013711641429307185	0.05314882946936351	0.05196018512886698	-6.038478226549904e-05	-0.00011215833285480037	-5.9988412878936304e-05	-0.0001114221184874975
0.8115254017748545	0.0011829875471422633	0.0011773227239950282	0.0012364274788423742	0.0012294472436249614	0.0012684758983998261	0.001260620300819669	0.0013038290297830448	0.0012949333391827022	0.0013822928848200705	0.001370816996497182	0.053135854631291946	0.051947517833213545	-6.004364917383542e-05	-0.00011219670574855178	-5.964947564648937e-05	-0.00011146015847846025
0.8164152505581643	0.0011827327588666647	0.0011770689043787785	0.0012361495542760803	0.001229170831774144	0.001268183128439066	0.0012603294529365953	0.0013035190450832392	0.0012946258059042988	0.0013819416201105083	0.0013704696667326643	0.05312284109163329	0.05193481274094104	-5.970425743900831e-05	-0.00011223474247465393	-5.931226875052764e-05	-0.00011149786430267317
0.8213345631402307	0.00118247792555171	0.001176815039256808	0.0012358715523500027	0.0012288943428333389	0.001267890259678497	0.0012600385071144275	0.0013032089362253888	0.0012943181501172902	0.0013815901689859052	0.0013701221544812675	0.053109788770252936	0.051922069773705705	-5.936660022978768e-05	-0.00011227244439415696	-5.8976785402398146e-05	-0.00011153523731324833
0.8262835170552626	0.0011822230480905025	0.001176561129516559	0.0012355934739441997	0.0012286177776772084	0.0012675972929898482	0.0012597474642197055	0.0013028987040721329	0.001294010372679363	0.0013812385322911915	0.0013697744605833501	0.0530966975869616	0.05190928885311082	-5.903067071841295e-05	-0.00011230981286605712	-5.864301881686185e-05	-0.00011157227886099408
0.8312622909072027	0.0011819681273728942	0.001176307176042235	0.0012353153199352906	0.0012283411371769933	0.0012673042292413136	0.001259456325115456	0.0013025883494824897	0.001293702474444604	0.0013808867108675556	0.001369426585875549	0.05308356746151866	0.051896469900708064	-5.8696462080759515e-05	-0.00011234684924776861	-5.831096221242671e-05	-0.00011160899029541427
0.8362710643761712	0.0011817131642854713	0.0011760531797147871	0.0012350370911964406	0.0012280644222004995	0.0012670110692975392	0.0012591650906611772	0.0013022778733118416	0.0012933944562634877	0.0013805347055524289	0.0013690785311907699	0.05307039831363181	0.051883612837998874	-5.8363967497532254e-05	-0.0001123835548964558	-5.798060881241629e-05	-0.00011164537296581845
0.8413100182249524	0.0011814581597115678	0.0011757991414119288	0.0012347587885973758	0.0012277876336121124	0.0012667178140196378	0.0012588737617128555	0.0013019672764119526	0.0012930863189828921	0.0013801825171795084	0.0013687302973582054	0.053057190062959676	0.05187071758643433	-5.8033180153516106e-05	-0.00011241993116661853	-5.765195184410932e-05	-0.00011168142821865734
0.8463793343055166	0.0011812031145312619	0.00117554506200813	0.0012344804130043807	0.0012275107722727935	0.0012664244642651874	0.0012585823391229628	0.0013016565596309663	0.001292778063446099	0.001379830146578757	0.0013683818852033385	0.053043942629111294	0.05185778406741878	-5.770409323847814e-05	-0.00011245597941172969	-5.7324984539891544e-05	-0.00011171715739957677
0.8514791955655843	0.0011809480296213813	0.0011752909423746241	0.0012342019652803054	0.0012272338390400875	0.0012661310208882384	0.0012582908237404643	0.0013013457238134159	0.0012924696904927997	0.0013794775945764155	0.0013680332955479507	0.053030655931648026	0.051844812202308334	-5.737669994725081e-05	-0.00011249170098348582	-5.6999700136908804e-05	-0.0001117525618521964
0.8566097860552276	0.0011806929058555042	0.0011750367833794082	0.001233923446284565	0.0012269568347681244	0.0012658374847393157	0.0012579992164108208	0.001301034769800225	0.0012921612009591018	0.001379124861995006	0.0013676845292101309	0.05301732989008531	0.05183180191241377	-5.705099348009279e-05	-0.00011252709723222343	-5.667609187796907e-05	-0.0001117876429189979
0.861771290933513	0.0011804377441039608	0.0011747825858872455	0.0012336448568731457	0.0012266797603076218	0.0012655438566654233	0.0012577075179759922	0.0013007236984287156	0.0012918525956775303	0.0013787719496533436	0.0013673355870042784	0.053003964423892616	0.05181875311900025	-5.6726967043105314e-05	-0.00011256216950669695	-5.635415301169511e-05	-0.00011182240194104742
0.8669638964751838	0.001180182545233837	0.0011745283507596676	0.0012333661978986062	0.0012264026165058892	0.001265250137510049	0.0012574157292744423	0.0013004125105326113	0.0012915438754770364	0.0013784188583665404	0.001366986469741117	0.05299055945249611	0.05180566574329014	-5.640461384805173e-05	-0.00011259691915352366	-5.6033876792135895e-05	-0.00011185684025694087
0.8721877900773816	0.001179927310108978	0.00117427407885498	0.0012330874702100854	0.0012261254042068334	0.0012649563281131697	0.0012571238511411456	0.0013001012069420463	0.001291235041183003	0.00137806558894602	0.0013666371782277004	0.05297711489527843	0.05179253970646307	-5.608392711309307e-05	-0.00011263134751790527	-5.5715256479668684e-05	-0.00011189095920374759
0.877443160266411	0.0011796720395899902	0.0011740197710282613	0.0012328086746533021	0.0012258481242509612	0.0012646624293112545	0.0012568318844075896	0.0012997897884835681	0.0012909260936172485	0.0013777121421995203	0.0013662877132674203	0.05296363067158123	0.051779374929656515	-5.5764900062704736e-05	-0.00011266545594257327	-5.53982853414986e-05	-0.00011192476011712138
0.8827301967045416	0.0011794167345342442	0.0011737654281313676	0.001232529812070563	0.001225570777475381	0.0012643684419372729	0.0012565398299017787	0.0012994782559801452	0.0012906170335980338	0.001377358518931108	0.0013659380756600142	0.05295010670070467	0.05176617133396988	-5.5447525928120633e-05	-0.00011269924576881585	-5.5082956650881476e-05	-0.00011195824433010704
0.8880490901968541	0.0011791613957958776	0.0011735110510129384	0.0012322508833007629	0.0012252933647138137	0.001264074366820696	0.0012562476884482453	0.001299166610251173	0.001290307861940071	0.0013770047199411818	0.001365588266201581	0.05293654290191127	0.05175292884046231	-5.5131797947916006e-05	-0.0001127327183364224	-5.4769263688483893e-05	-0.00011199141317425054
0.8934000326981257	0.0011789060242257975	0.0011732566405183932	0.0012319718891793906	0.0012250158867965887	0.0012637802047875024	0.0012559554608680453	0.0012988548521124777	0.0012899985794545229	0.001376650746026483	0.0013652382856845784	0.0529229391944251	0.05173964737015578	-5.481770936750785e-05	-0.00011276587498232349	-5.445719974218888e-05	-0.00011202426797932152
0.8987832173197573	0.0011786506206716873	0.0011730021974899426	0.0012316928305385361	0.001224738344550655	0.001263485956660187	0.0012556631479787729	0.0012985429823763272	0.0012896891869490167	0.001376296597980111	0.0013648881348978425	0.05290929549743332	0.051726326844036365	-5.450525344004309e-05	-0.00011279871704175659	-5.414675810708203e-05	-0.00011205681007256385
0.904198838336744	0.001178395185978004	0.0011727477227665842	0.0012314137082068905	0.001224460738799581	0.0012631916232577606	0.001255370750594558	0.001298231001851434	0.0012893796852276448	0.001375942276591523	0.0013645378146265913	0.052895611730089206	0.05171296718305516	-5.4194423426343064e-05	-0.0001128312458480718	-5.3837932086256424e-05	-0.00011208904077963933
0.9096470911946843	0.0011781397209859878	0.0011724932171841113	0.0012311345230097534	0.0012241830703635622	0.0012628972053957616	0.001255078269526078	0.0012979189113429626	0.001289070075090974	0.0013755877826465515	0.0013641873256524356	0.05288188781151081	0.051699568308129024	-5.388521259501455e-05	-0.00011286346273145509	-5.353071499034079e-05	-0.00011212096142307337
0.915128172516836	0.001177884226533663	0.001172238681575117	0.0012308552757690396	0.0012239053400594265	0.001262602703886259	0.0012547857055805614	0.0012976067116525403	0.0012887603573360552	0.001375233116927413	0.0013638366687533925	0.05286812366078529	0.05168613014014347	-5.357761422350449e-05	-0.00011289536902150954	-5.322510013872073e-05	-0.0001121525733245865
0.9206422801112097	0.0011776287034558385	0.0011719841167689897	0.0012305759673032768	0.0012236275487006337	0.001262308119537854	0.001254493059561789	0.0012972944035782542	0.0012884505327564219	0.0013748782802127126	0.0013634858447038867	0.0528543191969674	0.051672652599952795	-5.3271621597322794e-05	-0.00011292696604456309	-5.2921080858928105e-05	-0.00011218387780295713
0.9261896129777101	0.0011773731525841185	0.001171729523591928	0.00123029659842762	0.0012233496970972873	0.0012620134531556944	0.0012542003322701081	0.0012969819879146715	0.0012881406021421065	0.0013745232732774622	0.0013631348542747703	0.05284047433908338	0.051659135608381895	-5.2967228010569745e-05	-0.00011295825512433466	-5.261865048694636e-05	-0.00011221487617424364
0.931770371315315	0.0011771175747468997	0.0011714749028669375	0.0012300171699538493	0.001223071786056136	0.0012617187055414746	0.0012539075245024322	0.001296669465452836	0.001287830566279642	0.001374168096893085	0.0013627836982333264	0.052826589006130735	0.0516455790862273	-5.266442676665761e-05	-0.00011298923758315538	-5.2317802368112565e-05	-0.00011224556975308886
0.9373847565293029	0.001176861970769379	0.0011712202554138356	0.0012297376826903785	0.0012227938163805788	0.0012614238774934425	0.001253614637052249	0.0012963568369802811	0.0012875204259520702	0.0013738127518274283	0.0013624323773432825	0.05281266311708054	0.05163198295425904	-5.236321117829679e-05	-0.00011301991474083062	-5.201852985682598e-05	-0.00011227595985163763
0.9430329712385201	0.0011766063414735538	0.0011709655820492553	0.0012294581374422582	0.0012225157888706695	0.0012611289698064058	0.001253321670709625	0.001296044103281034	0.0012872101819389483	0.0013734572388447736	0.0013620808923648173	0.05279869659087866	0.05161834713322169	-5.2063574566871273e-05	-0.000113050287913391	-5.172082631627051e-05	-0.00011230604777839881
0.9487152192826929	0.0011763506876782352	0.0011707108835866552	0.001229178535011188	0.001222237704323129	0.0012608339832717449	0.0012530286262612202	0.0012957312651356303	0.0012868998350163638	0.0013731015587058538	0.0013617292440545818	0.05278468934644695	0.05160467154383633	-5.1765510263881986e-05	-0.00011308035841550712	-5.142468511963594e-05	-0.0001123358348403547
0.9544317057297852	0.0011760950101990398	0.001170456160836314	0.0012288988761955117	0.0012219595635313404	0.0012605389186774083	0.0012527355044902814	0.0012954183233211119	0.0012865893859569301	0.0013727457121678526	0.0013613774331656962	0.052770641302685155	0.05159095610680133	-5.146901161103001e-05	-0.00011311012755971239	-5.113009965031223e-05	-0.00011236532234271124
0.9601826368833979	0.0011758393098484016	0.0011702014146053414	0.0012286191617902299	0.001221681367285361	0.0012602437768079273	0.0012524423061766581	0.0012951052786110417	0.0012862788355298032	0.0013723896999844245	0.00136102546044777	0.05275655237847284	0.05157720074279462	-5.117407195949497e-05	-0.00011313959665495976	-5.083706330094584e-05	-0.00011239451158676084
0.9659682202902156	0.0011755835874355755	0.0011699466456976805	0.0012283393925870047	0.0012214031163719275	0.0012599485584444201	0.001252149032096807	0.0012947921317755101	0.0012859681845006866	0.001372033522905705	0.001360673326646912	0.0527424224926694	0.05156340537247437	-5.0880684671059107e-05	-0.00011316876700834255	-5.054556947488298e-05	-0.00011242340387201954
0.9717886647474951	0.0011753278437666385	0.0011696918549141113	0.001228059569374163	0.0012211248115744596	0.001259653264364598	0.0012518556830237969	0.0012944788835811414	0.0012856574336318396	0.0013716771816783186	0.0013603210325057386	0.052728251564117576	0.051549569916481526	-5.058884311794076e-05	-0.00011319763992370668	-5.0255611585739435e-05	-0.00011245200049483928
0.9776441803106027	0.0011750720796444992	0.0011694370430522579	0.0012277796929367059	0.001220846453673069	0.0012593578953427752	0.0012515622597273192	0.0012941655347911054	0.001285346583682086	0.0013713206770453968	0.0013599685787633903	0.05271403951164372	0.05153569429543993	-5.0298540682752746e-05	-0.000113226216702067	-4.996718305760872e-05	-0.00011248030274893517
0.9835349783005937	0.0011748162958688997	0.0011691822109065914	0.0012274997640563145	0.0012205680434445637	0.0012590624521498749	0.0012512687629736932	0.001293852086165125	0.0012850356354068243	0.001370964009746586	0.0013596159661555401	0.05269978625405959	0.051521778429959864	-5.000977075966806e-05	-0.00011325449864277304	-4.968027732585312e-05	-0.0001125083119259962
0.9894612713118381	0.0011745604932364168	0.0011689273592684316	0.0012272197835113503	0.0012202895816624518	0.0012587669355534309	0.0012509751935258697	0.0012935385384594805	0.0012847245895580292	0.001370607180518057	0.0013592631954144037	0.05268549171016506	0.05150782224063741	-4.972252675362887e-05	-0.00011328248704176036	-4.939488783665957e-05	-0.00011253602931460271
0.9954232732196957	0.0011743046725404727	0.0011686724889259574	0.0012269397520768693	0.0012200110690969523	0.0012584713463176045	0.0012506815521434447	0.0012932248924270241	0.0012844134468842695	0.0013702501900925235	0.0013589102672687565	0.052671155798748086	0.051493825648058024	-4.943680208034651e-05	-0.0001133101831909955	-4.911100804709523e-05	-0.00011256345619956032
1.0014211991882311	0.0011740488345713387	0.0011684176006642097	0.001226659670524626	0.0012197325065150004	0.001258175685203188	0.0012503878395826646	0.0012929111488171885	0.001284102208130712	0.0013698930391992537	0.0013585571824439445	0.052656778438587654	0.051479788572796684	-4.9152590167897414e-05	-0.00011333758838133479	-4.8828631426175995e-05	-0.00011259059386406478
1.0074552656779823	0.0011737929801161353	0.001168162695265092	0.0012263795396230748	0.0012194538946802488	0.0012578799529676073	0.0012500940565964296	0.0012925973083759887	0.0012837908740391285	0.001369535728564077	0.001358203941661892	0.05264235954845456	0.05146571093542104	-4.886988445561291e-05	-0.00011336470389974873	-4.8547751454339205e-05	-0.00011261744358789794
1.013525690453769	0.0011735371099588438	0.0011679077735073824	0.0012260993601373852	0.0012191752343530832	0.0012575841503649386	0.0012498002039343084	0.0012922833718460426	0.0012834794453479112	0.001369178258909405	0.0013578505456411226	0.052627899047114644	0.05145159265649147	-4.858867839470371e-05	-0.00011339153103040456	-4.826836162369341e-05	-0.00011264400664778851
1.0196326925925556	0.0011732812248803051	0.0011676528361667332	0.00122581913282944	0.0012188965262906202	0.0012572882781459076	0.0012495062823425394	0.001291969339966568	0.0012831679227920743	0.0013688206309542376	0.0013574969950967634	0.05261339685332797	0.05143743365656388	-4.830896544863461e-05	-0.00011341807105491597	-4.79904554386984e-05	-0.0001126702843181615
1.0257764924913542	0.001173025325658229	0.0011673978840156766	0.001225538858457846	0.0012186177712467173	0.0012569923370579028	0.001249212292564041	0.0012916552134734003	0.0012828563071032666	0.0013684628454141794	0.0013571432907405615	0.05259885288585384	0.05142323385619114	-4.803073909298572e-05	-0.0001134443252513162	-4.7714026415679456e-05	-0.00011269627786969494
1.0319573118751795	0.0011727694130671976	0.0011671429178236334	0.0012252585377779425	0.0012183389699719832	0.0012566963278449817	0.0012489182353384216	0.001291340993099	0.0012825445990097839	0.0013681049030014535	0.001356789433280901	0.05258426706344998	0.051408993175924594	-4.775399281550796e-05	-0.00011347029489414129	-4.7439068083257596e-05	-0.0001127219885700137
1.0381753738050519	0.0011725134878786733	0.001166887938356914	0.0012249781715418066	0.0012180601232137777	0.0012564002512478814	0.0012486241114019847	0.0012910266795724621	0.0012822327992365724	0.0013677468044249162	0.0013564354234228081	0.052569639304875036	0.05139471153631668	-4.747872011698351e-05	-0.00011349598125584559	-4.716557398277976e-05	-0.00011274741768402263
1.0444309026860459	0.0011722575508609971	0.0011666329463787277	0.0012246977604982569	0.0012177812317162257	0.0012561041080040203	0.001248329921487739	0.0012907122736195234	0.001281920908505244	0.0013673885503900645	0.0013560812618679734	0.05255496952889131	0.05138038885792134	-4.720491451115638e-05	-0.00011352138560596914	-4.689353766845761e-05	-0.00011277256647376777
1.05072412427539	0.0011720016027794004	0.001166377942649181	0.0012244173053928633	0.0012175022962202164	0.001255807898847511	0.001248035666325402	0.001290397775962573	0.0012816089275340791	0.0013670301415990543	0.0013557269493147542	0.05254025765426525	0.051366025061296686	-4.693256952389979e-05	-0.00011354650920913922	-4.6622952706854015e-05	-0.00011279743619735383
1.057055265690613	0.0011717456443960119	0.001166122927925295	0.001224136806967959	0.0012172233174634216	0.0012555116245091733	0.0012477413466414186	0.0012900831873206699	0.0012812968570380474	0.001366671578750719	0.0013553724864582032	0.05252550359977091	0.05135162006700704	-4.66616786946733e-05	-0.00011357135332773494	-4.6353812677854545e-05	-0.00011282202810980468
1.0634245554177415	0.0011714896764698547	0.001165867902960998	0.0012238562659626384	0.00121694429618029	0.0012552152857165323	0.0012474469631589568	0.0012897685084095403	0.0012809846977288053	0.0013663128625405739	0.0013550178739900678	0.052510707284190175	0.05133717379562451	-4.6392235576508956e-05	-0.00011359591922163736	-4.6086111174847844e-05	-0.00011284634346389599
1.0698322233195456	0.0011712336997568597	0.0011656128685071379	0.0012235756831127703	0.0012166652331020624	0.001254918883193834	0.0012471525165979249	0.0012894537399415964	0.001280672450314713	0.001365953993660836	0.001354663112598812	0.05249586862631547	0.051322686167730565	-4.612423373562269e-05	-0.00011362020814661977	-4.581984180421217e-05	-0.00011287038350812906
1.0762785006438331	0.0011709777150098655	0.0011653578253114866	0.0012232950591510028	0.0012163861289567778	0.0012546224176620512	0.001246858007674976	0.0012891388826259426	0.0012803601155008436	0.0013655949728004376	0.0013543082029696281	0.05248098754495212	0.05130815710391793	-4.5857666751636383e-05	-0.00011364422135504149	-4.555499818580111e-05	-0.00011289414948775778
1.0827636200317978	0.0011707217229786299	0.0011651027741187464	0.001223014394806774	0.0012161069844692798	0.0012543258898388948	0.0012465634371035207	0.0012888239371683916	0.0012800476939889937	0.0013652358006450423	0.001353953145784453	0.052466063958920756	0.05129358652479396	-4.559252821803583e-05	-0.0001136679600955981	-4.5291573953262776e-05	-0.00011291764264487192
1.089287815526412	0.001170465724409831	0.0011648477156705555	0.001222733690806317	0.0012158278003612257	0.0012540293004388214	0.0012462688055937313	0.0012885089042714677	0.0012797351864776933	0.0013648764778770575	0.0013535979417219812	0.05245109778705646	0.051278974350980104	-4.5328811742434416e-05	-0.00011369142561443168	-4.502956275426184e-05	-0.0001129408642185914
1.0958513225808764	0.001170209720047074	0.00116459265070549	0.0012224529478726662	0.0012155485773510902	0.00125373265017304	0.001245974113852552	0.0012881937846344203	0.0012794225936622132	0.0013645170051756492	0.0013532425914576766	0.05243608894821447	0.05126432050311589	-4.50665109465731e-05	-0.00011371461915443692	-4.4768958250326896e-05	-0.0001129638154444279
1.1024543780671139	0.0011699537106308964	0.0011643375799590744	0.0012221721667256668	0.0012152693161541772	0.0012534359397495228	0.0012456793625837091	0.0012878785789532355	0.0012791099162345809	0.0013641573832167575	0.0013528870956637923	0.05242103736127032	0.05124962490186042	-4.480561946608452e-05	-0.00011373754195392882	-4.450975411698921e-05	-0.00011298649755400736
1.1090972202843215	0.0011696976968987754	0.0011640825041637855	0.0012218913480819833	0.0012149900174826254	0.0012531391698730155	0.0012453845524877194	0.0012875632879206457	0.0012787971548835872	0.001363797612673113	0.0013525314550093819	0.05240594294512169	0.05123488746789401	-4.454613095088156e-05	-0.00011376019524791947	-4.425194404404642e-05	-0.00011300891177545846
1.115780088967567	0.0011694416795851356	0.0011638274240490603	0.0012216104926551078	0.0012147106820454192	0.0012528423412450473	0.0012450896842619013	0.0012872479122261434	0.0012784843102948012	0.0013634376942142528	0.001352175670160319	0.05239080561869146	0.05122010812192017	-4.4288039065906726e-05	-0.00011378258026867316	-4.399552173596499e-05	-0.00011303105933418989
1.1225032252964444	0.0011691856594213475	0.0011635723403412967	0.0012213296011553626	0.0012144313105483895	0.0012525454545639335	0.0012447947586003774	0.0012869324525559857	0.001278171383150574	0.0013630776285065297	0.0013518197417793033	0.05237562530092956	0.051205286784668506	-4.403133749039667e-05	-0.00011380469824442963	-4.374048091161653e-05	-0.00011305294145144695
1.1292668719037753	0.0011689296371357424	0.0011633172537638653	0.0012210486742899158	0.00121415190369423	0.0012522485105247944	0.0012444997761940934	0.001286616909593213	0.0012778583741300579	0.001362717416213137	0.0013514636705258868	0.05236040191081466	0.0511904233768959	-4.377601991838176e-05	-0.00011382655039957057	-4.348681530452758e-05	-0.00011307455934495003
1.1360712728843656	0.0011686736134536118	0.0011630621650371119	0.0012207677127627828	0.0012138724621824986	0.0012519515098195564	0.0012442047377308181	0.0012863012840176543	0.0012775452839092114	0.001362357057994116	0.0013511074570564808	0.052345135367356896	0.05117551781938988	-4.3522080059185675e-05	-0.00011384813795603521	-4.323451866337924e-05	-0.00011309591422969945
1.1429166738038161	0.0011684175890972145	0.0011628070748783625	0.001220486717274836	0.001213592986709627	0.0012516544531369644	0.0012439096438951578	0.0012859855765059388	0.0012772321131608105	0.0013619965545063751	0.001350751102024373	0.05232982558959935	0.051160570032968714	-4.326951163649562e-05	-0.00011386946212998961	-4.2983584751243864e-05	-0.00011311700731525542
1.1498033217073829	0.0011681615647857902	0.001162551984001937	0.00122020568852382	0.0012133134779689356	0.001251357341162598	0.0012436144953685687	0.0012856697877315162	0.0012769188625544685	0.001361635906403712	0.0013503946060797515	0.05231447249662155	0.051145579938485876	-4.301830838970844e-05	-0.00011389052413551815	-4.2734007346681424e-05	-0.00011313783980893
1.1567314651288954	0.0011679055412355515	0.0011622968931191435	0.0012199246272043456	0.0012130339366506287	0.0012510601745788674	0.0012433192928293583	0.001285353918364653	0.0012766055327566334	0.0013612751143368153	0.0013500379698697061	0.052299076007540704	0.05113054745683073	-4.27684640734588e-05	-0.00011391132518268066	-4.248578024343419e-05	-0.00011315841291392736
1.1637013540997225	0.0011676495191597059	0.0011620418029382965	0.0012196435340079146	0.0012127543634418167	0.001250762954065038	0.001243024036952704	0.0012850379690724596	0.001276292124430613	0.001360914178953298	0.0013496811940382598	0.052283636041513745	0.051115472508930934	-4.2519972457730204e-05	-0.00011393186647734588	-4.223889725057939e-05	-0.0001131787278298435
1.1707132401577995	0.0011673934992684478	0.0011617867141647121	0.0012193624096229127	0.001212474759026512	0.0012504656802972281	0.0012427287284106545	0.001284721940518889	0.0012759786382365757	0.0013605531008976995	0.0013493242792263704	0.05226815251774106	0.05110035501575611	-4.227282732828519e-05	-0.00011395214922257924	-4.199335219276512e-05	-0.00011319878575274944
1.177767376356704	0.001167137482268974	0.001161531627500722	0.0012190812547346285	0.0012121951240856457	0.0012501683539484253	0.0012424333678721453	0.0012844058333647572	0.0012756650748315674	0.0013601918808115088	0.0013489672260719565	0.052252625355467604	0.05108519489831761	-4.2027022486290644e-05	-0.00011397217461650566	-4.1749138910002204e-05	-0.0001132185878742753
1.1848640172747877	0.0011668814688654864	0.0011612765436456772	0.0012188000700252579	0.0012119154592970724	0.001249870975688496	0.0012421379560030074	0.0012840896482677507	0.0012753514348695235	0.0013598305193331822	0.001348610035209911	0.05223705447398503	0.05106999207767346	-4.1782551748650865e-05	-0.00011399194385341982	-4.150625125792784e-05	-0.0001132381353822487
1.1920034190243662	0.0011666254597592018	0.0011610214632959564	0.0012185188561739152	0.0012116357653355833	0.0012495735461841965	0.0012418424934659787	0.0012837733858824438	0.001275037719001282	0.0013594690170981604	0.0013482527072721203	0.052221439792635944	0.05105474647492862	-4.153940894878472e-05	-0.00011401145812511837	-4.126468310858278e-05	-0.00011325742946177719
1.1991858392609598	0.001166369455648348	0.0011607663871449636	0.0012182376138566331	0.0012113560428729027	0.001249276066099174	0.001241546980920706	0.0012834570468602984	0.0012747239278745862	0.0013591073747388756	0.001347895242887471	0.052205781230813916	0.0510394580112394	-4.129758793564031e-05	-0.00011403071861840197	-4.1024428349509257e-05	-0.00011327647129324991
1.2064115371925936	0.0011661134572281853	0.0011605113158831483	0.0012179563437463856	0.001211076292577713	0.001248978536093992	0.001241251419023768	0.0012831406318496935	0.00127441006213411	0.0013587455928847861	0.0013475376426818806	0.05219007870796788	0.051024126607813546	-4.1057082574125214e-05	-0.00011404972651540835	-4.078548088401468e-05	-0.00011329526205230978
1.2136807735891502	0.0011658574651910022	0.0011602562501980026	0.0012176750465130856	0.0012107965151156531	0.0012486809568261295	0.001240955808428677	0.0012828241414959247	0.0012740961224214625	0.001358383672162379	0.0013471799072783072	0.05217433214360351	0.051008752185914295	-4.0817886745939114e-05	-0.0001140684829959715	-4.054783463212919e-05	-0.00011331380291237925
1.2209938107917835	0.001165601480226125	0.0011600011907740683	0.0012173937228235965	0.0012105167111493272	0.001248383328949994	0.001240660149785889	0.00128250757644122	0.001273782109375199	0.0013580216131951937	0.001346822037296764	0.05215854145728645	0.05099333466686269	-4.0579994348990955e-05	-0.00011408698923531801	-4.031148353013381e-05	-0.00011333209504241215
1.2283509127223842	0.0011653455030199216	0.0011597461382929447	0.001217112373341741	0.0012102368813383154	0.001248085653116931	0.001240364443742816	0.0012821909373247513	0.0012734680236308352	0.0013576594166038363	0.0013464640333543398	0.052142706568643844	0.05097787397203917	-4.034339929753772e-05	-0.00011410524640448338	-4.007642153022739e-05	-0.00011335013960675488
1.2357523448931043	0.0011650895342558136	0.0011594910934332972	0.001216830998728312	0.0012099570263391854	0.0012477879299752392	0.0012400686909438395	0.0012818742247826505	0.0012731538658208633	0.0013572970830060026	0.0013461058960652199	0.052126827397368104	0.050962370022887706	-4.010809552229544e-05	-0.0001141232556702565	-3.9842642601387035e-05	-0.00011336793776620113
1.2431983744159416	0.0011648335746142784	0.0011592360568708606	0.0012165495996410785	0.0012096771468054959	0.001247490160170175	0.0012397728920303139	0.0012815574394480183	0.001272839636574757	0.00135693461301649	0.0013457476260406952	0.05211090386321917	0.05094682274091604	-3.9874076970911054e-05	-0.00011414101819567923	-3.961014072904889e-05	-0.00011338549067735348
1.2506892700123766	0.0011645776247728576	0.0011589810292784478	0.001216268176734798	0.001209397243387811	0.001247192344343968	0.0012394770476405856	0.00128124058195094	0.001272525336518992	0.0013565720072472214	0.001345389223889189	0.05209493588602646	0.05093123204770011	-3.9641337607698723e-05	-0.00011415853513976892	-3.937890991527471e-05	-0.00011340279949267895
1.2582253020230734	0.0011643216854061614	0.0011587260113259544	0.001215986730661221	0.0012091173167337042	0.0012468944831358275	0.0012391811584099954	0.0012809236529184949	0.0012722109662770516	0.0013562092663072563	0.001345030690216267	0.052078923385692845	0.050915597864886426	-3.940987141377861e-05	-0.00011417580765740731	-3.9148944179168144e-05	-0.00011341986536128612
1.2658067424176331	0.001164065757185878	0.0011584710036803667	0.0012157052620691041	0.00120883736748777	0.0012465965771819567	0.0012388852249708938	0.001280606652974771	0.0012718965264694438	0.0013558463908028154	0.001344672025624659	0.05206286628219549	0.05089992011419405	-3.9179672387285036e-05	-0.00011419283689903525	-3.8920237556361315e-05	-0.00011343668942731533
1.2734338648044117	0.0011638098407807781	0.0011582160070057683	0.0012154237716042167	0.0012085573962916328	0.0012462986271155618	0.0012385892479526517	0.0012802895827408785	0.0012715820177137131	0.0013554833813372953	0.0013443132307142767	0.052046764495590855	0.050884198717418214	-3.8950734543422016e-05	-0.00011420962401137436	-3.8692784099583766e-05	-0.00011345327283118767
1.2811069444403917	0.001163553936856723	0.0011579610219633455	0.001215142259909351	0.0012082774037839553	0.0012460006335668625	0.0012382932279816686	0.0012799724428349613	0.0012712674406244512	0.0013551202385112873	0.0013439543060822306	0.0520306179460152	0.05086843359643116	-3.872305191451875e-05	-0.00011422617013673309	-3.846657787853758e-05	-0.00011346961670910538
1.2888262582411194	0.0011632980460766688	0.001157706049211396	0.001214860727624331	0.0012079973906004486	0.0012457025971631048	0.0012379971656813868	0.001279655233872212	0.0012709527958133142	0.001354756962922598	0.0013435952523228498	0.052014426553689874	0.050852624673187595	-3.8496618550029615e-05	-0.00011424247641300678	-3.824161298007778e-05	-0.00011348572219294084
1.296592084790695	0.0011630421691006775	0.0011574510894053337	0.0012145791753860222	0.0012077173573738812	0.0012454045185285702	0.0012377010616722996	0.0012793379564648832	0.001270638083889032	0.001354393555166266	0.0013432360700276996	0.05199819023892142	0.05083677186972467	-3.827142851696441e-05	-0.00011425854397459356	-3.801788350837887e-05	-0.00011350159041104146
1.3044047043518285	0.0011627863065859169	0.0011571961431976942	0.0012142976038283387	0.0012074373047340848	0.0012451063982845862	0.0012374049165719619	0.0012790206112223	0.0012703233054574203	0.0013540300158345797	0.0013428767597855973	0.05198190892210644	0.050820875108167025	-3.804747589926383e-05	-0.0001142743739503127	-3.779538358447687e-05	-0.00011351722248603702
1.312264398875954	0.0011625304591866771	0.0011569412112381492	0.0012140160135822593	0.0012071572333079727	0.0012448082370495436	0.0012371087309950087	0.0012787031987508807	0.0012700084611214034	0.0013536663455171044	0.00134251732218264	0.051965582523733636	0.05080493431072899	-3.78247547987709e-05	-0.00011428996746573605	-3.7574107347213004e-05	-0.00011353261953778171
1.320171452013404	0.0011622746275543657	0.0011566862941735003	0.0012137344052758259	0.0012068771437195372	0.001244510035438897	0.001236812505553152	0.0012783857196541383	0.001269693551481012	0.001353302544800688	0.00134215775780221	0.05194921096438735	0.050788949399715844	-3.76032593348008e-05	-0.00011430532564229989	-3.735404895285899e-05	-0.00011354778268174437
1.3281261491236485	0.0011620188123375233	0.0011564313926476972	0.0012134527795341621	0.0012065970365898676	0.0012442117940651852	0.001236516240855206	0.0012780681745327034	0.0012693785771334095	0.0013529386142694913	0.0013417980672250033	0.051932794164749795	0.05077292029752922	-3.73829836440992e-05	-0.00011432044959616694	-3.7135202574783976e-05	-0.00011356271302795373
1.3361287772855897	0.0011617630141818268	0.001156176507301839	0.001213171136979479	0.0012063169125371572	0.001243913513538039	0.001236219937507091	0.0012777505639843343	0.0012690635386729	0.0013525745545050036	0.0013414382510290482	0.051916332045604384	0.05075684692666831	-3.7163921881300244e-05	-0.00011433534043991944	-3.6917562404384374e-05	-0.00011357741168321889
1.3441796253079266	0.0011615072337300962	0.001155921638774182	0.001212889478231085	0.001206036772176711	0.001243615194464192	0.0012359235961118455	0.0012774328886039307	0.001268748436690942	0.001352210366086061	0.0013410783097897187	0.05189982452783885	0.05074072920973333	-3.69460682188294e-05	-0.00011434999928164324	-3.6701122650667495e-05	-0.00011359187974993579
1.352278983739575	0.0011612514716223003	0.0011556667877001452	0.0012126078039053944	0.001205756616120956	0.0012433168374474924	0.0012356272172696374	0.0012771151489835476	0.001268433271776162	0.0013518460495888676	0.001340718244079758	0.05188327153244837	0.050724567069429224	-3.672941684673692e-05	-0.00011436442722453921	-3.6485877540071154e-05	-0.00011360611832531009
1.3604271448801535	0.0011609957284955679	0.0011554119547123212	0.0012123261146159406	0.0012054764449794544	0.0012430184430889174	0.00123533080157778	0.0012767973457124108	0.001268118044514371	0.0013514816055870166	0.0013403580544693	0.05186667298053793	0.05070836042856705	-3.651396197312806e-05	-0.0001143786253678114	-3.627182131701878e-05	-0.00011362012850274494
1.3686244027905345	0.0011607400049841886	0.0011551571404404776	0.0012120444109733803	0.001205196259358907	0.0012427200119865802	0.0012350343496307363	0.0012764794793769288	0.0012678027554885746	0.0013511170346515071	0.0013399977415258827	0.05185002879332752	0.05069210921006891	-3.6299697824065946e-05	-0.00011439259480608421	-3.6058948243891664e-05	-0.00011363391137148016
1.3768710533034536	0.0011604843017196255	0.001154902345511569	0.0012117626935855092	0.0012049160598631686	0.0012424215447357457	0.001234737862020136	0.0012761615505607086	0.0012674874052789895	0.0013507523373507684	0.0013396373058144752	0.05183333889215238	0.05067581333696927	-3.608661864371032e-05	-0.00011440633662973543	-3.584725260087629e-05	-0.00011364746801581505
1.3851673940341884	0.0011602286193305145	0.0011546475705497376	0.0012114809630572644	0.0012046358470932516	0.001242123041928838	0.0012344413393347835	0.0012758435598445655	0.0012671719944630539	0.0013503875142506733	0.0013392767478974889	0.05181660319846838	0.05065947273241986	-3.587471869427594e-05	-0.00011441985192445214	-3.56367286862419e-05	-0.00011366079951596886
1.3935137243912972	0.0011599729584426807	0.0011543928161763272	0.0012111992199907422	0.0012043556216473422	0.0012418245041554562	0.0012341447821606726	0.001275525507806545	0.001266856523615447	0.001350022565914568	0.0013389160683348056	0.051799821633854826	0.05064308731969172	-3.566399225596317e-05	-0.00011443314177100872	-3.5427370816118464e-05	-0.00011367390694722035
1.4019103455874267	0.0011597173196791369	0.001154138083009885	0.001210917464985202	0.0012040753841208057	0.0012415259320023855	0.0012338481910809966	0.00127520739502193	0.0012665409933080988	0.0013496574929032844	0.0013385552676837941	0.05178299412001697	0.050626657022178605	-3.545443362762413e-05	-0.0001144462072466268	-3.5219173325024e-05	-0.00011368679138104576
1.410357560650181	0.0011594617036600938	0.0011538833716661686	0.001210635698637077	0.0012037951351061965	0.0012412273260536042	0.0012335515666761585	0.0012748892220632575	0.0012662254041102036	0.0013492922957751632	0.0013381943464993284	0.05176612057879039	0.050610181763399854	-3.5246037126068774e-05	-0.000114459049423421	-3.501213056539276e-05	-0.00011369945388370328
1.4188556744330574	0.0011592061110029675	0.0011536286827581576	0.0012103539215399868	0.0012035148751932713	0.0012409286868903025	0.001233254909523788	0.0012745709895003344	0.0012659097565882397	0.0013489269750860773	0.001337833305333813	0.05174920093214371	0.05059366146700501	-3.50387970863425e-05	-0.0001144716693682879	-3.4806236908102584e-05	-0.00011371189551750982
1.4274049936264492	0.001158950542322386	0.0011533740168960516	0.001210072134284746	0.001203234604968993	0.0012406300150908922	0.0012329582201987446	0.0012742526979002513	0.0012655940513059758	0.0013485615313894507	0.0013374721447371963	0.05173223510218167	0.050577096056775524	-3.483270786208692e-05	-0.0001144840681442938	-3.4601486742086296e-05	-0.000113724117339703
1.4360058267687137	0.0011586949982301952	0.0011531193746872894	0.0012097903374593724	0.001202954325017549	0.0012403313112310166	0.0012326614992731416	0.0012739343478273969	0.0012652782888244955	0.0013481959652362793	0.0013371108652570015	0.05171522301115031	0.05056048545662931	-3.4627763825595403e-05	-0.00011449624681067472	-3.439787447480358e-05	-0.00011373612040338488
1.4446584842573071	0.0011584394793354618	0.0011528647567365408	0.0012095085316490952	0.0012026740359203493	0.00124003257588356	0.0012323647473163435	0.0012736159398434675	0.0012649624697021985	0.0013478302771751471	0.0013367494674383336	0.05169816458143758	0.0505438295906236	-3.442395936714693e-05	-0.00011450820642008863	-3.41953945319079e-05	-0.00011374790575660598
1.453363278359986	0.0011581839862444929	0.0011526101636457305	0.0012092267174363756	0.0012023937382560526	0.0012397338096186731	0.0012320679648949947	0.001273297474507496	0.0012646465944948315	0.001347464467752263	0.0013363879518239169	0.05168105973557973	0.050527128382957795	-3.422128889583875e-05	-0.00011451994802186283	-3.399404135759343e-05	-0.00011375947444317025
1.4621205232260774	0.001157928519560825	0.001152355596014027	0.0012089448954009	0.0012021134326005566	0.001239435013003765	0.0012317711525730132	0.0012729789523758476	0.001264330663755485	0.0013470985375114608	0.0013360263189540974	0.0516639083962631	0.05051038175797873	-3.4019746839475395e-05	-0.00011453147266066166	-3.3793809414553455e-05	-0.00011377082750227419
1.470930534897817	0.0011576730798852474	0.0011521010544378659	0.0012086630661196068	0.001201833119527027	0.0012391361866035352	0.001231474310911621	0.0012726603740022522	0.0012640146780346247	0.0013467324869942403	0.001335664569366882	0.05164671048632815	0.05049358964018234	-3.381932764419393e-05	-0.00011454278137559837	-3.359469318389707e-05	-0.00011378196596806278
1.4797936313217521	0.001157417667815796	0.001151846539510943	0.0012083812301666827	0.0012015527996058924	0.0012388373309799707	0.00123117744046934	0.0012723417399378054	0.0012636986378800918	0.0013463663167397743	0.0013353027035979445	0.051629465928773204	0.050476751954217615	-3.362002577503298e-05	-0.00011455387520203919	-3.3396687165426764e-05	-0.00011379289087068423
1.48871013236022	0.0011571622839477698	0.0011515920518242325	0.0012080993881135838	0.001201272473404865	0.0012385384466923684	0.0012308805418020166	0.001272023050730995	0.00126338254383713	0.0013460000272849406	0.0013349407221806577	0.051612174646758296	0.05045986862489151	-3.342183571546087e-05	-0.00011456475516941067	-3.319978587716654e-05	-0.00011380360323415273
1.4976803598028874	0.0011569069288737339	0.001151337591965988	0.00120781754052904	0.0012009921414889474	0.0012382395342973441	0.0012305836154628297	0.0012717043069277105	0.001263066396448395	0.0013456336191643415	0.001334578625646113	0.0515948365636087	0.05044293957717047	-3.3224751968097266e-05	-0.00011457542230364215	-3.300398385620851e-05	-0.00011381410407912407
1.5067046373783677	0.0011566516031835238	0.0011510831605217476	0.0012075356879790635	0.0012007118044204382	0.0012379405943488413	0.0012302866620022997	0.001271385509071255	0.0012627501962539655	0.0013452670929103188	0.0013342164145231346	0.051577451602818375	0.050425964736185526	-3.3028769054185836e-05	-0.00011458587762563921	-3.280927565835201e-05	-0.0001138243944218964
1.5157832907659001	0.001156396307464254	0.0011508287580743438	0.0012072538310269625	0.0012004314627589458	0.0012376416273981485	0.0012299896819683027	0.0012710666577023663	0.0012624339437913648	0.0013449004490529851	0.001333854089338309	0.051560019688054064	0.05040894402723683	-3.2833881513705254e-05	-0.00011459612215083959	-3.261565585781223e-05	-0.00011383447527271717
1.5249166476071065	0.0011561410423003282	0.0011505743852039116	0.0012069719702333512	0.0012001511170614022	0.0012373426339939105	0.0012296926759060875	0.0012707477533592305	0.0012621176395955734	0.0013445336881202426	0.0013334916506160057	0.051542540743159414	0.05039187737579371	-3.2640083905521866e-05	-0.00011460615689021236	-3.242311904753936e-05	-0.00011384434763719864
1.5341050375178134	0.001155885808273442	0.0011503200424878932	0.0012066901061561597	0.001199870767882067	0.0012370436146821413	0.0012293956443582832	0.0012704287965774976	0.0012618012841990455	0.0013441668106378053	0.001333129098878398	0.051525014692158325	0.05037476470750378	-3.244737080741744e-05	-0.00011461598284970287	-3.2231659839482285e-05	-0.00011385401251673422
1.5433487920999491	0.001155630605962592	0.0011500657305010453	0.0012064082393506434	0.0011995904157725416	0.0012367445700062361	0.0012290985878649129	0.0012701097878902972	0.0012614848781317223	0.0013437998171292238	0.001332766434645486	0.05150744145925992	0.05035760594819216	-3.225573681626959e-05	-0.00011462560103125963	-3.204127286438041e-05	-0.00011386347090805438
1.5526482449535108	0.001155375435944078	0.0011498114498154429	0.001206126370369392	0.0011993100612817755	0.0012364455005069812	0.0012288015069634051	0.0012697907278282495	0.0012611684219210467	0.0013434327081159022	0.0013324036584351148	0.051489820968860525	0.05034040102386804	-3.2065176547732555e-05	-0.00011463501243114127	-3.185195277177755e-05	-0.0001138727238026993
1.5620037316886017	0.001155120298791517	0.0011495572010004917	0.0012058444997623432	0.001199029704956081	0.001236146406722573	0.001228504402188609	0.0012694716169194882	0.0012608519160919813	0.0013430654841171284	0.0013320407707630032	0.05147215314554951	0.05032314986072701	-3.187568463640378e-05	-0.00011464421804044389	-3.166369422995252e-05	-0.00011388177218701889
1.5714155899375468	0.0011548651950758454	0.0011493029846229331	0.0012055626280767918	0.0011987493473391423	0.0012358472891886264	0.0012282072740728066	0.0012691524556896726	0.001260535361167025	0.001342698145650094	0.0013316777721427643	0.05145443791411278	0.050305852385157036	-3.168725573596265e-05	-0.00011465321884573942	-3.147649192611346e-05	-0.00011389061704253356
1.580884159367074	0.0011546101253653272	0.0011490488012468488	0.0012052807558574005	0.0011984689889720256	0.0012355481484381896	0.001227910123145725	0.001268833244662005	0.0012602187576662258	0.001342330693229918	0.0013313146630859272	0.05143667519953707	0.05028850852373977	-3.1499884519198273e-05	-0.00011466201582893687	-3.12903405665782e-05	-0.00011389925934648937
1.5904097816905756	0.0011543550902255587	0.0011487946514336686	0.0012049988836462075	0.0011981886303931869	0.0012352489850017544	0.0012276129499345471	0.0012685139843572426	0.0012599021061071953	0.0013419631273696674	0.0013309514441019587	0.05141886492701298	0.05027111820325686	-3.131356567794008e-05	-0.00011467060996681044	-3.11052348765245e-05	-0.00011390770007096984
1.5999928006804371	0.0011541000902194783	0.0011485405357421787	0.00120471701198264	0.0011979082721384864	0.001234949799407272	0.001227315754963928	0.0012681946752937181	0.001259585407005129	0.0013415954485803839	0.0013305881156982894	0.05140100702194122	0.050253681350693115	-3.1128293923071704e-05	-0.00011467900223099958	-3.0921169600003906e-05	-0.00011391594018284046
1.6096335621804478	0.0011538451259073708	0.001148286454728526	0.0012044351414035234	0.001197627914741196	0.0012346505921801642	0.0012270185387560054	0.0012678753179873532	0.0012592686608728179	0.0013412276573711074	0.0013302246783803335	0.05138310140993502	0.05023619789324088	-3.09440639845171e-05	-0.0001146871935878424	-3.073813950013604e-05	-0.00011392398064405396
1.6193324141182788	0.001153590197846877	0.001148032408946228	0.0012041532724430943	0.0011973475587320132	0.0012343513638433396	0.0012267213018304147	0.0012675559129516774	0.0012589518682206684	0.0013408597542488995	0.0013298611326515173	0.051365148016825186	0.050218667758303574	-3.076087061144872e-05	-0.00011469518499940268	-3.055613935913637e-05	-0.0001139318224121777
1.6290897065180392	0.001153335306592995	0.0011477783989461742	0.001203871405633005	0.001197067204639065	0.0012340521149172006	0.0012264240447042974	0.001267236460697839	0.001258635029556712	0.0013404917397188644	0.0013294974790132935	0.05134714676866415	0.05020109087350093	-3.057870857227363e-05	-0.00011470297742269264	-3.0375163978094144e-05	-0.00011393946643903363
1.6389057915129117	0.0011530804526980925	0.0011475244252766416	0.0012035895415023398	0.0011967868529879284	0.0012337528459196616	0.001226126767892322	0.0012669169617346263	0.0012583181453866311	0.0013401236142841755	0.0013291337179651764	0.05132909759173121	0.050183467166672636	-3.0397572654286553e-05	-0.00011471057180864608	-3.0195208177132005e-05	-0.00011394691367130894
1.6487810233578566	0.0011528256367119127	0.0011472704884832926	0.0012033076805776255	0.001196506504301631	0.001233453557366163	0.00122582947190669	0.0012665974165684839	0.0012580012162137658	0.0013397553784461036	0.0013287698500047565	0.05131100041253531	0.050165796565882964	-3.0217457664009906e-05	-0.00011471796910356158	-3.0016266795586388e-05	-0.0001139541650515552
1.6587157584424002	0.0011525708591815784	0.0011470165891091864	0.0012030258233828386	0.0011962261591006683	0.001233154249769682	0.0012255321572571525	0.0012662778257035274	0.0012576842425391353	0.0013393870327040348	0.0013284058756277285	0.05129285515782184	0.05014807899942464	-3.0038358427506018e-05	-0.00011472517024962992	-2.983833469188263e-05	-0.00011396122151688393
1.6687103553034934	0.0011523161206515979	0.0011467627276947833	0.0012027439704394157	0.001195945817903009	0.0012328549236407418	0.0012252348244510204	0.0012659581896415561	0.001257367224861451	0.0013390185775554945	0.0013280417953279125	0.051274661754574166	0.05013031439582416	-2.9860269789745708e-05	-0.00011473217618304665	-2.9661406743354546e-05	-0.00011396808399902203
1.6787651746384535	0.0011520614216638779	0.001146508904777956	0.0012024621222662699	0.0011956654812241118	0.0012325555794874354	0.0012249374739931836	0.0012656385088820798	0.0012570501636771376	0.0013386500134961803	0.001327677609597283	0.05125642013002139	0.05011250268384504	-2.9683186614781754e-05	-0.00011473898783415093	-2.948547784646649e-05	-0.00011397475342442287
1.6888805793179813	0.0011518067627577235	0.0011462551208939907	0.0012021802793797953	0.0011953851495769316	0.0012322562178154314	0.0012246401063861186	0.0012653187839223258	0.001256733059480346	0.0013382813410199785	0.001327313318925989	0.05123813021164032	0.05009464379249399	-2.9507103786394207e-05	-0.00011474560612997897	-2.9310542917097837e-05	-0.00011398123071570954
1.6990569343992543	0.001151552144469845	0.0011460013765755943	0.0012018984422938778	0.001195104823471928	0.001231956839127985	0.0012243427221299008	0.0012649990152572579	0.0012564159127629669	0.0013379125606189902	0.0013269489238023756	0.051219791927162375	0.05007673765102337	-2.933201620718834e-05	-0.00011475203199096118	-2.9136596889869915e-05	-0.00011398751678881602
1.7092946071391046	0.0011512975673343725	0.0011457476723529085	0.0012016166115199139	0.0011948245034170862	0.0012316574439259623	0.0012240453217222274	0.0012646792033795997	0.001256098724014658	0.0013375436727835633	0.001326584424713021	0.05120140520457624	0.05005878418893782	-2.9157918798983218e-05	-0.00011475826633211561	-2.8963634718590092e-05	-0.00011399361255495788
1.7195939670072704	0.0011510430318828525	0.0011454940087535059	0.0012013347875668111	0.0011945441899179148	0.001231358032707844	0.0012237479056584194	0.0012643593487798427	0.001255781493722849	0.0013371746780023095	0.0013262198221427454	0.05118296997213404	0.05004078333599787	-2.8984806503276617e-05	-0.00011476431006479659	-2.879165137651546e-05	-0.00011399951892115956
1.7299553856997325	0.0011507885386442588	0.0011452403863024033	0.0012010529709410034	0.0011942638834774645	0.001231058605969741	0.0012234504744314412	0.0012640394519462675	0.0012554642223727634	0.0013368055767621321	0.0013258551165746457	0.05116448615835626	0.05002273502222459	-2.881267428042622e-05	-0.00011477016409380814	-2.862064185568669e-05	-0.00011400523678803398
1.7403792371521247	0.0011505340881450014	0.001144986805522067	0.0012007711621464644	0.0011939835845963377	0.001230759164205412	0.0012231530285319143	0.001263719513364962	0.0012551469104474374	0.0013364363695482547	0.0013254903084901192	0.051145953692034916	0.05000463917790468	-2.8641517110239434e-05	-0.00011477582931895824	-2.8450601167503975e-05	-0.00011401076705158664
1.7508658975532332	0.0011502796809089277	0.0011447332669324171	0.0012004893616847125	0.0011937032937726969	0.0012304597079062733	0.0012228555684481275	0.0012633995335198352	0.0012548295584277323	0.0013360670568442424	0.0013251253983688853	0.051127372502241045	0.049986495733595156	-2.8471329991688887e-05	-0.00011478130663492014	-2.8281524342421704e-05	-0.00011401611060241068
1.76141574535857	0.001150025317457335	0.001144479771050839	0.0012002075700548284	0.0011934230115022793	0.0012301602375614153	0.0012225580946660553	0.0012630795128926395	0.001254512166792357	0.0013356976391320325	0.001324760386689016	0.05110874251832754	0.04996830462012882	-2.8302107943113664e-05	-0.00011478659693098248	-2.8113406430010923e-05	-0.00011402126832571469
1.7720291613040315	0.0011497709983089724	0.0011442263183921852	0.0011999257877534605	0.0011931427382784042	0.001229860753657614	0.001222260607669368	0.0012627594519629827	0.0012541947360178807	0.0013353281168919562	0.0013243952739269574	0.05109006366993539	0.04995006576861842	-2.8133846002129093e-05	-0.00011479170109127135	-2.7946242499181373e-05	-0.00011402624110185
1.7827065284196406	0.0011495167239800486	0.001143972909468783	0.0011996440152748377	0.0011928624745919855	0.001229561256679346	0.0012219631079394457	0.0012624393512083477	0.0012538772665787504	0.0013349584906027661	0.001324030060557556	0.0510713358869978	0.049931779110461046	-2.796653922557818e-05	-0.00011479661999452828	-2.778002763782067e-05	-0.00011403102980564461
1.7934482320433673	0.0011492624949842386	0.0011437195447904429	0.0011993622531107809	0.001192582220931542	0.0012292617471088023	0.0012216655959553942	0.0012621192111041105	0.0012535597589473106	0.0013345887607416633	0.0013236647470540848	0.05105255909974636	0.04991344457734498	-2.78001826895663e-05	-0.00011480135451397144	-2.7614756953002473e-05	-0.00011403563530645866
1.8042546598350382	0.001149008311832692	0.0011434662248644633	0.0011990805017507145	0.0011923019777832092	0.0012289622254259033	0.0012213680721940578	0.0012617990321235595	0.0012532422135938205	0.0013342189277843254	0.0013232993338882716	0.05103373323871661	0.0498950621012539	-2.7634771489530585e-05	-0.00011480590551757319	-2.7450425571041992e-05	-0.00011404005846865628
1.8151262017903238	0.0011487541750340345	0.0011432129501956364	0.0011987987616816742	0.0011920217456307487	0.0012286626921083105	0.0012210705371300313	0.001261478814737907	0.0012529246309864672	0.0013338489922049277	0.0013229338215303198	0.051014858234750916	0.04987663161447073	-2.7470300740121967e-05	-0.00011481027386797682	-2.7287028637329458e-05	-0.00011404430015102274
1.8260632502548164	0.0011485000850943803	0.0011429597212862577	0.0011985170333883223	0.0011917415249555613	0.0012283631476314434	0.001220772991235678	0.0012611585594163148	0.0012526070115913895	0.001333478954476176	0.0013225682104489403	0.050995934019006664	0.04985815304958508	-2.7306765575205172e-05	-0.00011481446042188592	-2.7124561316288487e-05	-0.0001140483612066534
1.8370661999381863	0.001148246042517335	0.0011427065386361303	0.0011982353173529577	0.0011914613162366972	0.001228063592468493	0.0012204754349811415	0.001260838266625908	0.0012522893558726924	0.001333108815069333	0.0013222025011113757	0.0509769605229596	0.049839626339497026	-2.714416114794893e-05	-0.00011481846603109136	-2.6963018791612003e-05	-0.00011405224248361989
1.848135447928429	0.0011479920478040027	0.0011424534027425722	0.0011979536140555244	0.0011911811199508669	0.0012277640270904344	0.0012201778688343597	0.0012605179368317934	0.0012519716642924647	0.001332738574454241	0.0013218366939834263	0.050957937678410795	0.04982105141742268	-2.6982482630888427e-05	-0.00011482229154205492	-2.6802396266234485e-05	-0.00011405594482508108
1.8592713937061955	0.0011477381014529907	0.0011422003141004185	0.0011976719239736229	0.0011909009365724493	0.0012274644519660416	0.001219880293261077	0.0012601975704970752	0.001251653937310795	0.0013323682330993521	0.0013214707895294752	0.050938865417490806	0.049802428216900056	-2.682172521559223e-05	-0.00011482593779513217	-2.6642688961936445e-05	-0.00011405946906761777
1.8704744391592067	0.0011474842039604204	0.0011419472732020373	0.001197390247582527	0.0011906207665735105	0.0012271648675619047	0.0012195827087248658	0.00125987716808288	0.0012513361753857966	0.001331997791471758	0.0013211047882125218	0.050919743672665815	0.049783756671794	-2.6661884113071688e-05	-0.00011482940562593247	-2.6483892119837094e-05	-0.00011406281604328661
1.8817449885967616	0.0011472303558199266	0.0011416942805373236	0.0011971085853551848	0.0011903406104238046	0.0012268652743424376	0.0012192851156871286	0.0012595567300483653	0.0012510183789736142	0.0013316272500372114	0.001320738690494198	0.05090057237674349	0.049765036716301274	-2.650295455342705e-05	-0.00011483269586409772	-2.632600100013066e-05	-0.00011406598657864864
1.8930834487643238	0.0011469765575226711	0.001141441336593718	0.001196826937762241	0.0011900604685907942	0.0012265656727699014	0.001218987514607125	0.0012592362568507479	0.0012507005485284538	0.0013312566092601606	0.0013203724968348074	0.05088135146287816	0.04974626828495752	-2.634493178578501e-05	-0.0001148358093328028	-2.6169010881788024e-05	-0.00011406898149315947
1.9044902288582053	0.0011467228095573471	0.0011411884418562061	0.0011965453052720423	0.0011897803415396584	0.0012262660633044148	0.0012186899059419816	0.0012589157489453176	0.0012503826845025956	0.0013308858696037768	0.0013200062076933472	0.05086208086457678	0.049727451312641245	-2.6187811078937084e-05	-0.00011483874685155882	-2.6012917063389374e-05	-0.00011407180160324937
1.9159657405403292	0.001146469112410178	0.0011409355968073221	0.0011962636883506444	0.0011895002297332982	0.0012259664464039624	0.0012183922901466981	0.001258595206785451	0.001250064787346407	0.0013305150315299724	0.0013196398235275303	0.05084276051570494	0.04970858573458034	-2.6031587720548588e-05	-0.0001148415092331323	-2.5857714862256853e-05	-0.00011407444771827091
1.9275103979530908	0.0011462154665649365	0.0011406828019271654	0.0011959820874618346	0.0011892201336323592	0.001225666822524422	0.0012180946676741775	0.001258274630822641	0.0012497468575083728	0.0013301440954994468	0.001319273344793826	0.05082339035049246	0.04968967148635741	-2.5876257017450055e-05	-0.00011484409728432232	-2.570339961470436e-05	-0.00011407692064163699
1.9391246177343011	0.00114596187250294	0.0011404300576933956	0.0011957005030671323	0.0011889400536952317	0.0012253671921195685	0.0012177970389752274	0.0012579540215065055	0.0012494288954351031	0.0013297730619716984	0.001318906771947474	0.05080397030353874	0.04967070850391671	-2.5721814295692758e-05	-0.0001148465118069597	-2.5549966676308156e-05	-0.00011407922117256941
1.9508088190322228	0.0011457083307030626	0.0011401773645812467	0.0011954189356258073	0.0011886599903780702	0.0012250675556410955	0.001217499404498581	0.0012576333792848127	0.0012491109015713578	0.0013294019314050644	0.0013185401054425236	0.05078450030981986	0.0496516967235675	-2.5568254900472376e-05	-0.00011484875359696334	-2.5397411421497484e-05	-0.00011408135010329556
1.9625634235206988	0.0011454548416417391	0.0011399247230635297	0.0011951373855948863	0.0011883799441347997	0.001224767913538625	0.0012172017646909115	0.0012573127046034964	0.0012487928763600636	0.0013290307042567431	0.001318173345731856	0.050764980304694556	0.04963263608199319	-2.5415574196198387e-05	-0.00011485082344492303	-2.5245729243839055e-05	-0.00011408330822137991
1.9743888554143678	0.0011452014057929706	0.0011396721336106382	0.0011948558534291677	0.001188099915417128	0.0012244682662597252	0.0012169041199968425	0.0012569919979066757	0.00124847482024233	0.0013286593809828254	0.0013178064932672132	0.050745410223908716	0.04961352651625405	-2.52637675662859e-05	-0.00011485272213523912	-2.509491555587745e-05	-0.00011408509630853048
1.9862855414839768	0.0011449480236283324	0.0011394195966905574	0.0011945743395812315	0.0011878199046745591	0.0012241686142499253	0.0012166064708589689	0.0012566712596366754	0.0012481567336574738	0.0013282879620383253	0.0013174395484992288	0.05072579000360343	0.049594367963795766	-2.511283041310014e-05	-0.00011485445044595588	-2.494496578888533e-05	-0.00011408671513968294
1.9982539110717792	0.0011446946956169817	0.0011391671127688706	0.0011942928445014538	0.0011875399123544052	0.0012238689579527333	0.0012163088177178701	0.0012563504902340474	0.0012478386170430358	0.001327916447877211	0.0013170725118774574	0.050706119580320556	0.049575160362454344	-2.4962758158351972e-05	-0.00011485600915084326	-2.479587539342548e-05	-0.00011408816548558187
2.010294396107033	0.0011444414222256563	0.001138914682308759	0.0011940113686380106	0.001187259938901791	0.0012235692978096416	0.0012160111610121196	0.0012560296901375813	0.0012475204708347943	0.0013275448389524253	0.001316705383850398	0.05068639889100855	0.04955590365046232	-2.4813546242764828e-05	-0.00011485739901723191	-2.4647639838865087e-05	-0.00011408944811064359
2.0224074311215867	0.00114418820391869	0.0011386623057710165	0.0011937299124368983	0.001186979984759676	0.0012232696342601536	0.0012157135011783078	0.0012557088597843341	0.0012472022954667947	0.001327173135715928	0.0013163381648655312	0.050666627873029266	0.04953659776645507	-2.466519012588736e-05	-0.00011485862080598541	-2.450025461335492e-05	-0.00011409056377287285
2.0345934532655616	0.001143935041158012	0.0011384099836140515	0.0011934484763419394	0.0011867000503688586	0.0012229699677417918	0.0012154158386510534	0.001255387999609644	0.001246884091371361	0.001326801338618716	0.0013159708553693436	0.05064680646416493	0.0495172426494775	-2.4517685286412627e-05	-0.00011485967527255503	-2.435371522416241e-05	-0.00011409151322552824
2.0468529023231294	0.0011436819344031576	0.0011381577162938906	0.0011931670607947993	0.0011864201361679878	0.0012226702986901175	0.001215118173863016	0.0012550671100471534	0.0012465658589791155	0.001326429448110863	0.0013156034558073563	0.05062693460262298	0.04949783823898938	-2.437102722197687e-05	-0.00011486056316664661	-2.42080171972206e-05	-0.00011409229721520697
2.059186220728381	0.0011434288841112696	0.001137905504264192	0.0011928856662349909	0.0011861402425935807	0.0012223706275387414	0.0012148205072449185	0.0012547461915288242	0.001246247598719005	0.0013260574646415386	0.0013152359666241621	0.05060701222704466	0.049478384474872975	-2.4225211449374617e-05	-0.00011486128523258143	-2.4063156077440417e-05	-0.0001140929164831217
2.0715938535812968	0.0011431758907371064	0.0011376533479762424	0.0011926042930998902	0.0011858603700800252	0.001222070954719341	0.0012145228392255532	0.0012544252444849598	0.0012459293110183103	0.0013256853886590466	0.0013148683882634436	0.05058703927651023	0.04945888129743891	-2.4080233503968873e-05	-0.00011486184220738105	-2.391912742841229e-05	-0.00011409337176410128
2.084076248663807	0.001142922954733052	0.0011374012478789733	0.0011923229418247525	0.0011855805190596027	0.0012217712806616811	0.0012142251702318082	0.0012541042693442312	0.0012456109963026787	0.0013253132206108586	0.0013145007211680189	0.050567015690546786	0.04943932864743328	-2.3936088940322564e-05	-0.00011486223482304325	-2.377592683275309e-05	-0.0001140936637880341
2.0966338564559543	0.0011426700765491127	0.001137149204418953	0.0011920416128427137	0.0011853006899624852	0.0012214716057936197	0.0012139275006886677	0.0012537832665336839	0.001245292654996125	0.0013249409609436336	0.001314132965779851	0.05054694140913341	0.049419726466041966	-2.3792773331837713e-05	-0.00011486246380570941	-2.363354989168287e-05	-0.00011409379327798064
2.109267130152151	0.001142417256632933	0.0011368972180404115	0.0011917603065848125	0.001185020883216765	0.001221171930541133	0.0012136298310192466	0.0012534622364787718	0.0012449742875210764	0.0013245686101032628	0.0013137651225401045	0.05052681637270976	0.049400074694901396	-2.3650282270679113e-05	-0.00011486252987480405	-2.3491992225059544e-05	-0.00011409376095089518
2.1219765256775314	0.001142164495429794	0.001136645289185228	0.0011914790234799943	0.0011847410992484506	0.001220872255328324	0.0012133321616447882	0.0012531411796033677	0.0012446558942983696	0.00132419616853489	0.0013133971918891528	0.05050664052218214	0.04938037327610171	-2.35086113679131e-05	-0.00011486243374420058	-2.3351249471698088e-05	-0.0001140935675184862
2.1347625017044103	0.0011419117933826255	0.0011363934182929507	0.0011911977639551302	0.0011844613384814886	0.001220572580577445	0.0012130344929846936	0.0012528200963297918	0.0012443374757472858	0.0013238236366829527	0.0013130291742666246	0.05048641379893068	0.04936062215219524	-2.336775625341042e-05	-0.00011486217612152738	-2.321131728897502e-05	-0.00011409321368607839
2.147625519668832	0.001141659150932004	0.0011361416058007921	0.001190916528435021	0.0011841816013377679	0.0012202729067089062	0.001212736825456526	0.0012524989870788224	0.001244019032285561	0.0013234510149912032	0.0013126610701114244	0.05046613614481554	0.04934082126620324	-2.3227712575901727e-05	-0.00011486175770877849	-2.3072191353036564e-05	-0.00011409270015350081
2.160566043787228	0.0011414065685161662	0.001135889852143643	0.0011906353173424147	0.0011839018882371386	0.0012199732341412965	0.0012124391594760344	0.001252177852269726	0.0012437005643294143	0.0013230783039027516	0.0013122928798617725	0.05044580750218619	0.04932097056162241	-2.308847600271391e-05	-0.00011486117920125882	-2.293386735850028e-05	-0.00011409202761339388
2.1735845410731627	0.0011411540465710113	0.0011356381577540737	0.0011903541310980183	0.00118362219959742	0.001219673563291399	0.001212141495457168	0.0012518566923202738	0.0012433820722935643	0.0013227055038600912	0.0013119246039552319	0.050425427813885926	0.049301069982432506	-2.29500422198603e-05	-0.00011486044128758421	-2.2796341018531396e-05	-0.00011409119675245827
2.1866814813541975	0.0011409015855301091	0.0011353865230623453	0.0011900729701205092	0.0011833425358344163	0.0012193738945742087	0.001211843833812093	0.0012515355076467651	0.0012430635565912535	0.0013223326153051363	0.001311556242828744	0.05040499702326161	0.049281119473103235	-2.281240693219333e-05	-0.0001148595446511802	-2.2659608065085657e-05	-0.00011409020825206562
2.199857337288837	0.001140649185824701	0.0011351349484964078	0.0011897918348265442	0.0011830628973619214	0.001219074228402943	0.0012115461749512026	0.0012512142986640432	0.001242745017634262	0.001321959638679248	0.0013111877969186544	0.05038451507416899	0.0492611189786014	-2.267556586317554e-05	-0.00011485848996894976	-2.252366424858321e-05	-0.00011408906278709274
2.213112584383593	0.001140396847883711	0.0011348834344819126	0.0011895107256307766	0.0011827832845917397	0.001218774565189064	0.0012112485192831415	0.0012508930657855236	0.0012424264558329368	0.0013215865744232755	0.0013108192666607527	0.05036398191098207	0.049241068444398135	-2.2539514754886525e-05	-0.0001148572779114676	-2.238850533792941e-05	-0.00011408776102603269
2.2264477010101436	0.0011401445721337473	0.0011346319814422136	0.001189229642945863	0.0011825036979336906	0.0012184749053422907	0.0012109508672148153	0.001250571809423208	0.0012421078715962055	0.00132121342297758	0.0013104506524902971	0.050343397478598784	0.049220967816476655	-2.24042493679813e-05	-0.00011485590914300792	-2.22541271204732e-05	-0.0001140863036312445
2.2398631684225956	0.0011398923589991117	0.001134380589798378	0.001188948587182481	0.0011822241377956262	0.001218175249270619	0.0012106532191514122	0.0012502505299877126	0.0012417892653316025	0.0013208401847820779	0.0013100819548420549	0.050322761722450086	0.049200817041338635	-2.2269765481572334e-05	-0.00011485438432098927	-2.212052540193077e-05	-0.00011408469125814835
2.2533594707748548	0.0011396402089018046	0.001134129259969189	0.0011886675587493396	0.001181944604583443	0.001217875597380338	0.0012103555754964176	0.0012499292278882871	0.0012414706374452907	0.001320466860276269	0.0013097131741503325	0.0503020745885064	0.049180616066013094	-2.2136058893500177e-05	-0.00011485270409744563	-2.19876960066423e-05	-0.00011408292455708513
2.2669370951380965	0.0011393881222615267	0.0011338779923711502	0.0011883865580531868	0.0011816650987010887	0.0012175759500760402	0.0012100579366516265	0.0012496079035328326	0.0012411519883420766	0.0013200934498992696	0.0013093443108490044	0.05028133602328654	0.04916036483806319	-2.200312542000732e-05	-0.00011485086911772191	-2.185563477722502e-05	-0.00011408100417159561
2.2805965315183476	0.0011391360994956895	0.0011336267874184948	0.0011881055854988294	0.001181385620550581	0.0012172763077606477	0.0012097603030171665	0.00124928655732793	0.0012408333184254386	0.0013197199540898499	0.0013089753653715535	0.050260545973864916	0.04914006330559349	-2.1870960895634117e-05	-0.00011484888001980775	-2.1724337574483e-05	-0.00011407893073794861
2.294338272874165	0.0011388841410194207	0.0011333756455231907	0.001187824641489142	0.0011811061705320183	0.0012169766708354248	0.001209462674991512	0.0012489651896788593	0.0012405146280975478	0.0013193463732864685	0.001308606338151102	0.050239704387879315	0.04911971141725923	-2.1739561173558797e-05	-0.00011484673743628049	-2.1593800277733277e-05	-0.00011407670488722266
2.308162815134429	0.0011386322472455655	0.001133124567094944	0.0011875437264250767	0.0011808267490435894	0.0012166770396999918	0.0012091650529714984	0.0012486438009896188	0.0012401959177592854	0.0013189727079273026	0.001308237229620443	0.050218811213539646	0.04909930912227201	-2.160892212523663e-05	-0.00011484444199291732	-2.1464018784403405e-05	-0.00011407432724319655
2.3220706572162446	0.0011383804185846982	0.0011328735525412087	0.0011872628407056825	0.0011805473564815902	0.0012163774147523482	0.0012088674373523446	0.0012483223916629534	0.001239877187810271	0.00131859895845029	0.00130786804021208	0.0501978663996343	0.04907885637040948	-2.147903964041381e-05	-0.00011484199430850106	-2.1334989010225736e-05	-0.00011407179842354287
2.336062301042938	0.0011381286554451224	0.0011326226022671873	0.0011869819847281102	0.0011802679932404316	0.0012160777963888853	0.0012085698285276632	0.0012480009621003716	0.0012395584386488785	0.001318225125293158	0.001307498770358255	0.05017686989554108	0.04905835311202278	-2.1349909627287056e-05	-0.0001148393949960691	-2.120670688921661e-05	-0.00011406911903991124
2.3501382515621807	0.0011378769582328795	0.00113237171667584	0.0011867011588876293	0.001179988659712655	0.0012157781850044035	0.0012082722268894814	0.0012476795127021698	0.001239239670672262	0.0013178512088934606	0.0013071294204909873	0.05015582165123293	0.049037799298043847	-2.1221528012170532e-05	-0.00011483664466122034	-2.107916837328777e-05	-0.00011406628969601318
2.3642990167642037	0.0011376253273517561	0.0011321208961678924	0.0011864203635776427	0.0011797093562889473	0.0012154785809921347	0.001207974632828262	0.001247358043867459	0.00123892088427638	0.0013174772096886187	0.0013067599910421104	0.050134721617287485	0.049017194879994425	-2.1093890739641574e-05	-0.00011483374390322543	-2.095236943259332e-05	-0.00011406331098964828
2.378545107700138	0.0011373737632032843	0.0011318701411418364	0.0011861395991896932	0.0011794300833581478	0.0012151789847437524	0.0012076770467329123	0.00124703655599418	0.0012386020798560134	0.0013171031281159486	0.0013063904824433012	0.05011356974489499	0.04899653980999437	-2.096699377246436e-05	-0.00011483069331436058	-2.0826306055508892e-05	-0.00011406018351292624
2.392877038500453	0.0011371222661867547	0.0011316194519939374	0.0011858588661134847	0.0011791508413072642	0.0012148793966493974	0.001207379468990806	0.001246715049479137	0.0012382832578047907	0.001316728964612707	0.0013060208951261195	0.05009236598586814	0.04897583404076982	-2.084083309163154e-05	-0.00011482749348068477	-2.070097424820838e-05	-0.00011405690784965783
2.4072953263935135	0.001136870836699212	0.001131368829118245	0.0011855781647368837	0.001178871630521489	0.0012145798170976854	0.0012070818999878044	0.0012463935247180066	0.0012379644185152136	0.0013163547196161157	0.001305651229522046	0.05007111029264838	0.04895507752566063	-2.071540469628097e-05	-0.00011482414498190097	-2.0576370035045588e-05	-0.00011405348457813047
2.4218004917242455	0.0011366194751354693	0.0011311182729065877	0.001185297495445943	0.001178592451384201	0.0012142802464757325	0.0012067843401082628	0.0012460719821053739	0.0012376455623786706	0.00131598039356341	0.0013052814860625083	0.050049802618316264	0.04893427021863063	-2.0590704603272447e-05	-0.00011482064838885808	-2.0452489458179512e-05	-0.00011404991426919309
2.436393057972914	0.001136368181888113	0.0011308677837485932	0.0011850168586249126	0.001178313304276996	0.0012139806851691757	0.0012064867897350643	0.001245750422034754	0.0012373266897854752	0.0013156059868918734	0.0013049116651789336	0.050028442916600316	0.04891341207427403	-2.0466728847888527e-05	-0.00011481700426740904	-2.032932857774089e-05	-0.00011404619748686673
2.4510735517740176	0.001136116957347501	0.00113061736203168	0.0011847362546562453	0.0011780341895796813	0.001213681133562178	0.001206189249249621	0.001245428844898607	0.0012370078011248746	0.0013152315000388663	0.0013045417673027678	0.050007031141884664	0.04889250304782705	-2.034347348320309e-05	-0.0001148132131761348	-2.0206883471748927e-05	-0.00011404233478878867
2.46584250293529	0.001135865801901779	0.001130367008141075	0.0011844556839206214	0.0011777551076703036	0.0012133815920374626	0.0012058917190319069	0.0012451072510883752	0.0012366888967850845	0.0013148569334418781	0.0013041717928655267	0.049985567249219695	0.04887154309517363	-2.0220934580233996e-05	-0.00011480927566584476	-2.0085150236028027e-05	-0.00011403832672524095
2.4807004444568266	0.001135614715936874	0.001130116722459808	0.0011841751467969498	0.0011774760589251506	0.0012130820609763174	0.0012055941994604618	0.001244785640994493	0.001236369977153302	0.0013144822875385497	0.0013038017422988212	0.04996405119432923	0.048850532172855676	-2.0099108227998597e-05	-0.00011480519228163066	-1.9964124984277187e-05	-0.00011403417384023284
2.4956479125503126	0.0011353636998365114	0.0011298665053687273	0.0011838946436623918	0.0011771970437187739	0.001212782540758622	0.0012052966909124215	0.0012444640150064232	0.001236051042615741	0.0013141075627667244	0.0013034316160344048	0.049942482933621316	0.04882947023808223	-1.9977990533201484e-05	-0.00011480096356022984	-1.9843803847695296e-05	-0.000114029876669558
2.510685446658382	0.0011351127539822128	0.0011296163572465001	0.0011836141748923687	0.0011769180624239964	0.0012124830317628637	0.0012049991937635302	0.001244142373512675	0.001235732093557649	0.0013137327595644799	0.0013030614145042058	0.049920862424196175	0.04880835724873883	-1.9857577620512046e-05	-0.00011479659003199583	-1.9724182975452975e-05	-0.00011402543574301482
2.5258135894740787	0.0011348618787533045	0.001129366278469618	0.001183333740860576	0.001176639115411927	0.0012121835343661543	0.0012047017083881588	0.0012438207169008294	0.0012354131303633313	0.0013133578783701672	0.0013026911381403647	0.049899189623856574	0.04878719316339447	-1.9737865632210583e-05	-0.00011479207221981591	-1.960525853419992e-05	-0.00011402085158296327
2.54103288696045	0.0011346110745269241	0.0011291162694124063	0.0011830533419389994	0.0011763602030519767	0.0012118840489442528	0.0012044042351593263	0.001243499045557567	0.0012350941534161816	0.0013129829196224557	0.0013023207873752783	0.04987746449111662	0.04876597794131404	-1.961885072849362e-05	-0.00011478741063988829	-1.9487026708293886e-05	-0.00011401612470476885
2.556343888370238	0.0011343603416780208	0.001128866330447024	0.0011827729784979226	0.0011760813257118662	0.0012115845758715776	0.001204106774448714	0.001243177359868687	0.0012347751630986962	0.0013126078837603615	0.0013019503626416288	0.049855686985212165	0.04874471154246463	-1.9500529087029816e-05	-0.00011478260580027877	-1.93694836995717e-05	-0.00011401125561616432
2.571747146265715	0.0011341096805793705	0.0011286164619434779	0.0011824926509059511	0.0011758024837576486	0.0012112851155212363	0.001203809326626692	0.0012428556602191413	0.0012344561597925122	0.0013122327712233018	0.0013015798643724347	0.04983385706610857	0.04872339392752722	-1.9382896903237523e-05	-0.00011477765820258612	-1.9252625727453343e-05	-0.00011400624481819333
2.5872432165386163	0.0011338590916015686	0.001128366664269617	0.001182212359530013	0.0011755236775537123	0.0012109856682650305	0.001203511892062327	0.001242533946993048	0.0012341371438784176	0.001311857582451119	0.001301209293001077	0.049811974694512616	0.04870202505790434	-1.926595039015294e-05	-0.00011477256834088734	-1.9136449028858693e-05	-0.00011400109280440551
2.602832658430207	0.0011336085751130483	0.0011281169377911496	0.0011819321047353845	0.0011752449074628048	0.0012106862344734895	0.0012032144711234135	0.0012422122205737298	0.0012338181157363903	0.0013114823178841351	0.00130083864896135	0.04979003983188113	0.04868060489573162	-1.9149685778138692e-05	-0.000114767336700905	-1.9020949857971592e-05	-0.00011399580006046794
2.6185160345514573	0.0011333581314800778	0.0011278672828716418	0.0011816518868856983	0.0011749661738460408	0.0012103868145158802	0.0012029170641764844	0.0012418904813437308	0.0012334990757456145	0.0013111069779631855	0.0013004679326874956	0.04976805244043095	0.04865913340388539	-1.9034099315293207e-05	-0.00011476196376225545	-1.8906124486538223e-05	-0.00011399036706558063
2.6342939109033563	0.0011331077610667684	0.001127617699872525	0.0011813717063429564	0.0011746874770629174	0.0012100874087602295	0.0012026196715868333	0.0012415687296848449	0.0012331800242845093	0.0013107315631296595	0.001300097144614243	0.04974601248314952	0.04863761054599423	-1.89191872670344e-05	-0.00011475644999622836	-1.8791969203582615e-05	-0.00011398479429086672
2.6501668568973313	0.0011328574642350809	0.001127368189153103	0.0011810915634675487	0.0011744088174713292	0.001209788017573345	0.001202322293718535	0.0012412469659781435	0.001232860961730755	0.001310356073825545	0.0012997262851768517	0.049723919923804205	0.04861603628644815	-1.8804945916189864e-05	-0.00011475079586678594	-1.867848031536501e-05	-0.00011397908220014963
2.666135445375801	0.001132607241344829	0.0011271187510705559	0.0011808114586182622	0.001174130195427581	0.0012094886413208325	0.001202024930934463	0.0012409251906039997	0.0012325418884613175	0.0013099805104934677	0.001299355354811151	0.04970177472695387	0.0485944105904083	-1.869137156294831e-05	-0.00011474500183011882	-1.856565414544431e-05	-0.00011397323124964776
2.6822002526328483	0.001132357092753688	0.0011268693859799465	0.0011805313921523005	0.001173851611286404	0.0012091892803671195	0.0012017275835963118	0.0012406034039421166	0.0012322228048524764	0.0013096048735767353	0.0012989843539535813	0.049679576857957035	0.04857273342381786	-1.8578460524741602e-05	-0.00011473906833481262	-1.8453487034539306e-05	-0.00011396724188805774
2.6983618584350144	0.001132107018817196	0.0011266200942342262	0.0011802513644252927	0.0011735730654009676	0.0012088899350754711	0.0012014302520646132	0.0012402816063715521	0.0012319037112798487	0.0013092291635193767	0.0012986132830412357	0.049657326282985186	0.048551004753411224	-1.846620913636965e-05	-0.00011473299582187568	-1.834197534053561e-05	-0.0001139611145560826
2.71462084604223	0.0011318570198887647	0.0011263708761842413	0.0011799713757913134	0.0011732945581228976	0.0012085906058080136	0.001201132936698762	0.0012399597982707484	0.0012315846081184197	0.0013088533807661896	0.0012982421425119027	0.04963502296903037	0.048529224546725605	-1.835461374966041e-05	-0.00011472678472371212	-1.8231115438326062e-05	-0.00011395484968673708
2.730977802228858	0.0011316070963196814	0.0011261217321787379	0.001179691426602894	0.0011730160898022867	0.0012082912929257555	0.0012008356378570306	0.0012396379800175589	0.001231265495742565	0.00130847752576278	0.0012978709328041068	0.04961266688391872	0.04850739277211012	-1.824367073368499e-05	-0.00011472043546559285	-1.8120903719914816e-05	-0.00011394844770537538
2.747433317304874	0.0011313572484591163	0.0011258726625643699	0.0011794115172110392	0.001172737660787714	0.0012079919967886044	0.0012005383558965947	0.0012393161519892737	0.0012309463745260832	0.0013081015989556085	0.0012974996543571543	0.0495902579963182	0.048485509398737595	-1.8133376474702145e-05	-0.0001147139484649895	-1.801133659433407e-05	-0.00011394190902949686
2.763987985137163	0.0011311074766541256	0.0011256236676856993	0.0011791316479652385	0.001172459271426253	0.0012076927177553905	0.001200241091173548	0.0012389943145626476	0.0012306272448422157	0.0013077256007920288	0.001297128307611171	0.04956779627575258	0.04846357439661421	-1.802372737590846e-05	-0.0001147073241309915	-1.790241048753305e-05	-0.00011393523406894035
2.780642403170963	0.0011308577812496603	0.001125374747885208	0.0011788518192134847	0.0011721809220634927	0.0012073934561838862	0.0011999438440429275	0.0012386724681139295	0.0012303081070636805	0.0013073495317203379	0.0012967568930071492	0.04954528169261016	0.048441587736591005	-1.791471985748e-05	-0.00011470056286425057	-1.7794121842308608e-05	-0.00011392842322471841
2.797397172451417	0.0011306081625885721	0.0011251259035033022	0.00117857203130229	0.0011719026130435526	0.0012070942124308317	0.0011996466148587346	0.001238350613018892	0.001229988961562699	0.0013069733921898205	0.0012963854109869929	0.04952271421815577	0.04841954939037313	-1.7806350356600054e-05	-0.00011469366505789669	-1.7686467118332994e-05	-0.00011392147689037735
2.8142528976452668	0.001130358621011615	0.0011248771348783158	0.0011782922845766954	0.0011716243447090918	0.001206794986851948	0.0011993494039739525	0.0012380287496528543	0.001229669808711021	0.0013065971826507882	0.0012960138619935568	0.049500093824542464	0.048397459330533674	-1.7698615327396694e-05	-0.00011468663109706623	-1.7579442792126088e-05	-0.00011391439545177517
2.831210187062679	0.0011301091568574543	0.0011246284423465178	0.0011780125793802911	0.00117134611740133	0.0012064957798019655	0.0011990522117405699	0.0012377068783907155	0.001229350648879955	0.0013062209035546307	0.0012956422464706946	0.04947742048482144	0.048375317530522155	-1.7591511240769298e-05	-0.00011467946135781948	-1.7473045356874994e-05	-0.0001139071792855828
2.848269652679189	0.0011298597704626724	0.00112437982624212	0.001177732916055231	0.001171067931460061	0.0012061965916346428	0.0011987550385096038	0.0012373849996069834	0.0012290314824403975	0.0013058445553538606	0.0012952705648633031	0.04945469417295539	0.048353123964677405	-1.748503458436773e-05	-0.00011467215620808435	-1.7367271322399347e-05	-0.00011389982876033877
2.865431910157798	0.0011296104621617744	0.0011241312868972815	0.001177453294942248	0.0011707897872236701	0.0012058974227027908	0.00119845788463112	0.0012370631136758021	0.001228712309762861	0.0013054681385021583	0.0012948988176173682	0.04943191486382804	0.04833087860823679	-1.7379181862633986e-05	-0.00011466471600729555	-1.7262117215290085e-05	-0.000113892344236588
2.882697578871184	0.0011293612322871938	0.001123882824642115	0.0011771737163806704	0.0011705116850291475	0.0012055982733582924	0.0011981607504542545	0.0012367412209709832	0.001228393131217504	0.0013050916534544208	0.0012945270051800096	0.0494090825332577	0.04830858143735065	-1.7273949596795235e-05	-0.00011465714110717173	-1.715757957868741e-05	-0.00011388472606674305
2.900067281924058	0.001129112081169295	0.0011236344398046895	0.001176894180708433	0.0011702336252121016	0.001205299143952123	0.001197863636327234	0.0012364193218660302	0.001228073947174155	0.0013047151006668025	0.0012941551279995233	0.04938619715800755	0.04828623242909133	-1.716933432460016e-05	-0.00011464943185007792	-1.705365497224609e-05	-0.00011387697459427915
2.9175416461756507	0.0011288630091363858	0.0011233861327110436	0.001176614688262101	0.0011699556081067827	0.0012050000348343794	0.0011975665425974023	0.0012360974167341776	0.0012277547580023503	0.0013043384805967733	0.0012937831865254363	0.049363258715799205	0.04826383156146549	-1.7065332600423033e-05	-0.00011464158856999696	-1.6950339972114647e-05	-0.00011386909015426161
2.9351213022623317	0.0011286140165147154	0.0011231379036851826	0.001176335239376878	0.0011696776340460893	0.001204700946354294	0.0011972694696112374	0.00123577550594841	0.0012274355640713556	0.0013039617937031537	0.0012934111812085436	0.04934026718532273	0.048241378813426807	-1.696194099516657e-05	-0.00011463361159222418	-1.6847631170845145e-05	-0.00011386107307292948
2.952806884620376	0.00112836510362849	0.001122889753049095	0.0011760558343866313	0.001169399703361595	0.0012044018788602668	0.0011969724177143817	0.0012354535898815057	0.001227116365750205	0.0013035850404461782	0.001293039112500966	0.04931722254625085	0.04821887416488661	-1.685915609613703e-05	-0.00011462550123247928	-1.6745525177316867e-05	-0.00011385292366730693
2.970599031508854	0.0011281162707998701	0.0011226416811227506	0.0011757764736238996	0.0011691218163835566	0.001204102832699882	0.0011966753872516582	0.001235131668906055	0.0012267971634077237	0.0013032082212875305	0.0012926669808561904	0.04929412477924932	0.04819631759672691	-1.6756974507245448e-05	-0.0001146172577989879	-1.6644018616895906e-05	-0.00011384464224703517
2.9884983850326714	0.0011278675183489793	0.0011223936882241074	0.001175497157419913	0.0011688439734409322	0.0012038038082199318	0.0011963783785670938	0.0012348097433944989	0.0012264779574125602	0.0013028313366903982	0.0012922947867291179	0.04927097386599196	0.048173709090811555	-1.665539284863987e-05	-0.00011460888159020577	-1.654310813112292e-05	-0.0001138362291118189
3.006505591165733	0.0011276188465939123	0.0011221457746691224	0.0011752178861046117	0.0011685661748614003	0.0012035048057664427	0.0011960813920039474	0.0012344878137191568	0.0012261587481332198	0.0013024543871195244	0.001291922530576116	0.04924776978916965	0.048151048629999464	-1.6554407756795564e-05	-0.00011460037289540148	-1.644279037767843e-05	-0.00011382768455237002
3.0246212997742656	0.0011273702558507396	0.0011218979407717552	0.0011749386600066595	0.001168288420971376	0.0012032058256846979	0.0011957844279047295	0.0012341658802522608	0.0012258395359380956	0.001302077373041254	0.0012915502128550674	0.049224512532506544	0.048128336198156964	-1.6454015884445616e-05	-0.00011459173199479533	-1.6343062030507727e-05	-0.00011381900885057417
3.0428461646402667	0.001127121746433514	0.0011216501868439746	0.0011746594794534646	0.001168010712096027	0.0012029068683192617	0.0011954874866112277	0.0012338439433659876	0.0012255203211954974	0.0013017002949235888	0.0012911778340254176	0.04920120208077075	0.04810557178016911	-1.635421390063646e-05	-0.00011458295915994787	-1.6243919779668214e-05	-0.00011381020227940741
3.0611808434850984	0.0011268733186542736	0.0011214025131957624	0.0011743803447711897	0.0011677330485592883	0.0012026079340139999	0.0011951905684645283	0.001233522003432485	0.0012252011042736832	0.0013013231532362306	0.0012908053945482221	0.049177838419787685	0.04808275536195419	-1.625499849046419e-05	-0.00011457405465253867	-1.61453603312392e-05	-0.00011380126510240895
3.079625997993227	0.0011266249728230549	0.0011211549201351257	0.0011741012562847795	0.001167455430683886	0.0012023090231121113	0.0011948936738050435	0.0012332000608239137	0.0012248818855408955	0.0013009459484506437	0.0012904328948862053	0.049154421536453344	0.04805988693047431	-1.6156366355116192e-05	-0.00011456501872458835	-1.604738040725945e-05	-0.00011379219757351455
3.0981822938360946	0.001126376709247893	0.0011209074079680992	0.0011738222143179696	0.0011671778587913498	0.0012020101359561475	0.001194596802972535	0.0012328781159124738	0.0012245626653653908	0.0013005686810400984	0.0012900603355038033	0.049130951418748084	0.048036966473750345	-1.6058314211843394e-05	-0.00011455585161890269	-1.5949976745734118e-05	-0.00011378299993719532
3.116850400696155	0.0011261285282348323	0.0011206599769987538	0.00117354321919331	0.001166900333202032	0.0012017112728880395	0.001194299956306139	0.0012325561690704416	0.0012242434441154734	0.0013001913514797284	0.0012896877168672208	0.0491074280557487	0.04801399398087436	-1.596083879398108e-05	-0.00011454655356943344	-1.5853146100641702e-05	-0.00011377367242937364
3.135630992291033	0.0011258804300879265	0.0011204126275291993	0.0011732642712321756	0.0011666228542351231	0.0012014124342491184	0.0011940031341443867	0.001232234220670196	0.0012239242221595242	0.0012998139602465764	0.0012893150394444755	0.04908385143764257	0.04799096944202142	-1.586393685069215e-05	-0.00011453712479925215	-1.5756885241684226e-05	-0.00011376421527525826
3.1545247463978408	0.0011256324151092555	0.001120165359859599	0.0011729853707547954	0.0011663454222086763	0.0012011136203801513	0.0011937063368252386	0.0012319122710842648	0.0012236049998660434	0.0012994365078196608	0.0012889423037054624	0.04906022155574177	0.0479678928484653	-1.5767605146974062e-05	-0.00011452756552193799	-1.5661190954377457e-05	-0.0001137546286907043
3.1735323448776414	0.0011253844835989214	0.001119918174288167	0.0011727065180802596	0.0011660680374396164	0.001200814831621355	0.0011934095646860994	0.001231590320685347	0.0012232857776036728	0.0012990589946800164	0.0012885695101219935	0.04903653840249609	0.04794476419258988	-1.5671840463846176e-05	-0.00011451787594227159	-1.5566060040009266e-05	-0.00011374491288218547
3.192654473700048	0.00112513663585506	0.001119671071111184	0.0011724277135265427	0.0011657907002437678	0.0012005160683124275	0.0011931128180638526	0.0012312683698463519	0.0012229665557412412	0.0012986814213107535	0.0012881966591678621	0.04901280197150698	0.047921583467904316	-1.557663959791608e-05	-0.00011450805625365379	-1.5471489315490444e-05	-0.00011373506804576716
3.211891822967991	0.0011248888721738495	0.0011194240506229964	0.001172148957410525	0.0011655134109358636	0.001200217330792577	0.00119281609729488	0.001230946418940437	0.0012226473346477874	0.0012983037881971183	0.0012878237513188875	0.048989012257542014	0.04789835066905501	-1.5481999361521837e-05	-0.00011449810663974325	-1.5377475613378988e-05	-0.00011372509436791134
3.2312450869426166	0.001124641192849513	0.0011191771131160292	0.0011718702500480068	0.0011652361698295728	0.0011999186194005431	0.001192519402715092	0.0012306244683410385	0.0012223281146926043	0.0012979260958265412	0.0012874507870529767	0.0489651692565486	0.04787506579184067	-1.5387916582725036e-05	-0.00011448802727440088	-1.528401578169969e-05	-0.00011371499202428303
3.2507149640683446	0.0011243935981743295	0.0011189302588807913	0.0011715915917537294	0.0011649589772375149	0.0011996199344746267	0.0011922227346599535	0.0012303025184219102	0.0012220088962452706	0.0012975483446886968	0.001287077766850177	0.0489412729656691	0.04785172883322641	-1.5294388105092233e-05	-0.00011447781832052417	-1.5191106684044747e-05	-0.00011370476118080508
3.2703021569980693	0.0011241460884386374	0.001118683488205882	0.001171312982841395	0.0011646818334712793	0.001199321276352717	0.0011919260934645092	0.0012299805695571578	0.0012216896796756855	0.0012971705352755607	0.0012867046911927307	0.048917323383254066	0.04782833979135778	-1.5201410787871877e-05	-0.00011446747993165696	-1.509874519951826e-05	-0.00011369440199360259
3.2900073726185273	0.0011238986639308416	0.0011184368013779974	0.0011710344236236826	0.0011644047388414444	0.0011990226453723143	0.0011916294794634098	0.0012296586221212744	0.0012213704653541034	0.0012967926680814619	0.0012863315605651285	0.048893320508878395	0.047804898665574025	-1.5108981505716768e-05	-0.00011445701225018534	-1.5006928222528054e-05	-0.0001136839146077262
3.3098313220758016	0.0011236513249374234	0.00111819019868194	0.0011707559144122721	0.0011641276936575993	0.0011987240418705645	0.001191332892990943	0.0012293366764891786	0.001221051253651174	0.001296414743603147	0.001285958375454172	0.048869264343354105	0.047781405456423884	-1.501709714864588e-05	-0.00011444641540730993	-1.4915652662764872e-05	-0.00011367329915723534
3.329774720800988	0.0011234040717429475	0.0011179436804006264	0.001170477455517863	0.0011638506982283626	0.0011984254661842836	0.0011910363343810594	0.0012290147330362535	0.001220732044937977	0.0012960367623398368	0.0012855851363490283	0.04884515488874722	0.04775786016567965	-1.4925754622086007e-05	-0.00011443568952401728	-1.4824915445250941e-05	-0.00011366255576608641
3.349838288536016	0.0011231569046300668	0.0011176972468150935	0.0011701990472501934	0.0011635737528614028	0.001198126918649986	0.0011907398039674004	0.0012286927921383818	0.0012204128395860584	0.0012956587247932845	0.001285211843741287	0.048820992148392285	0.0477342627963512	-1.4834950846840528e-05	-0.000114424834710386	-1.4734713510267117e-05	-0.00011365168454754992
3.370022749359618	0.001122909823879531	0.0011174508982045054	0.00116992068991806	0.0011632968578634566	0.001197828399603913	0.0011904433020833252	0.001228370854171983	0.0012200936379674686	0.001295280631467834	0.0012848384981250177	0.04879677612690663	0.04771061335270255	-1.4744682758950634e-05	-0.00011441385106605861	-1.4645043813259206e-05	-0.00011364068560437701
3.390328831713469	0.0011226628297701935	0.0011172046348461623	0.0011696423838293386	0.0011630200135403501	0.0011975299093820598	0.0011901468290619395	0.0012280489195140515	0.0012197744404547977	0.0012949024828704796	0.0012844650999968292	0.04877250683020639	0.04768691184026495	-1.465494730960859e-05	-0.00011440273867852069	-1.4555903324664499e-05	-0.00011362955902710636
3.4107572684284713	0.0011224159225790226	0.0011169584570155104	0.0011693641292910089	0.001162743220197024	0.0011972314483202108	0.00118985038523613	0.0012277269885422012	0.0012194552474212206	0.001294524279510934	0.0012840916498559343	0.04874818426552273	0.047663158265853676	-1.4565741465112636e-05	-0.00011439149762415557	-1.4467289030033192e-05	-0.00011361830489578506
3.431308796751202	0.0011221691025811039	0.001116712364986146	0.0011690859266091699	0.0011624664781375482	0.0011969330167539624	0.0011895539709385846	0.0012274050616346965	0.0012191360592405276	0.0012941460219016794	0.0012837181482042014	0.04872380844141631	0.047639352637582164	-1.447706220699535e-05	-0.0001143801279689105	-1.4379197929997173e-05	-0.00011360692327977429
3.4519841583705158	0.0011219223700496507	0.0011164663590298258	0.0011688077760890635	0.0011621897876651459	0.0011966346150187551	0.0011892575865018278	0.001227083139170496	0.0012188168762871667	0.0012937677105580357	0.00128334459554622	0.048699379367794046	0.04761549496487806	-1.438890653173916e-05	-0.00011436862976677009	-1.4291627039999394e-05	-0.00011359541423630604
3.47278409944432	0.0011216757252560119	0.0011162204394164741	0.0011685296780350955	0.001161913149082215	0.0011963362434499036	0.0011889612322582492	0.0012267612215292915	0.0012184976989362839	0.0012933893459982206	0.0012829709923893615	0.048674897055924926	0.04759158525849933	-1.4301271450654907e-05	-0.00011435700305895136	-1.4204573390307756e-05	-0.00011358377781042761
3.4937093706264992	0.0011214291684696848	0.001115974606414197	0.0011682516327508642	0.0011616365626903546	0.0011960379023826335	0.0011886649085401382	0.001226439309091555	0.0012181785275637666	0.0012930109287434207	0.0012825973392438452	0.048650361518455934	0.04756762353054928	-1.4214153990128181e-05	-0.0001143452478763185	-1.41180340261296e-05	-0.00011357201403683348
3.514760727094002	0.001121182699958311	0.0011157288602892783	0.0011679736405391682	0.0011613600287903743	0.0011957395921520983	0.0011883686156797034	0.0012261174022385646	0.0012178593625462714	0.0012926324593178396	0.001282223636622789	0.04862577276942792	0.047543609794492514	-1.4127551191484011e-05	-0.00011433336423810614	-1.4032006007479864e-05	-0.00011356012293836648
3.535938928574102	0.0011209363199876975	0.001115483201306201	0.0011676957017020414	0.0011610835476823318	0.0011954413130934231	0.0011880723540091146	0.0012257955013524606	0.00121754020426128	0.0012922539382487777	0.001281849885042287	0.04860113082429401	0.04751954406517153	-1.4041460110535836e-05	-0.00011432135214953232	-1.3946486408872305e-05	-0.0001135481045246578
3.557244739371806	0.00112069002882182	0.0011152376297276507	0.001167417816540772	0.001160807119665546	0.0011951430655417342	0.0011877761238605308	0.0012254736068162823	0.0012172210530871327	0.0012918753660666911	0.0012814760850214648	0.0485764356999341	0.04749542635882355	-1.3955877818095513e-05	-0.00011430921160551777	-1.3861472319624812e-05	-0.00011353595879426415
3.578678928397448	0.0011204438267228296	0.0011149921458145225	0.0011671399853559227	0.0011605307450386214	0.0011948448498321838	0.001187479925566129	0.0012251517190140055	0.0012169019094030687	0.0012914967433052566	0.0012811022370825455	0.04855168741467193	0.047471256693095244	-1.3870801399570865e-05	-0.00011429694258796586	-1.3776960843599195e-05	-0.00011352368573350202
3.600242269194432	0.0011201977139510654	0.0011147467498259333	0.0011668622084473569	0.0011602544240994735	0.0011945466662999916	0.0011871837594581395	0.001224829838330594	0.0012165827735892728	0.0012911180705014417	0.001280728341750917	0.04852688598829458	0.04744703508706099	-1.3786227954972613e-05	-0.00011428454506626218	-1.3692949099180368e-05	-0.00011351128531597587
3.6219355399671502	0.0011199516907650596	0.0011145014420192295	0.0011665844861142604	0.0011599781571453504	0.0011942485152804704	0.001186887625868877	0.001224507965152035	0.001216263646026915	0.0012907393481955682	0.0012803543995551956	0.04850203144206649	0.047422761561238896	-1.370215459887969e-05	-0.00011427201899710804	-1.3609434219193084e-05	-0.00011349875750255034
3.643759523609069	0.001119705757421552	0.0011142562226499988	0.0011663068186551686	0.0011597019444728588	0.0011939503971090655	0.0011865915251307764	0.0012241860998653893	0.0012159445270981974	0.0012903605769313859	0.0012799804110272958	0.048477123798748196	0.04739843613760849	-1.3618578460335151e-05	-0.00011425936432410411	-1.3526413350901934e-05	-0.0001134861022418221
3.6657150077309777	0.001119459914175493	0.001114011091972076	0.001166029206367986	0.0011594257863779846	0.0011936523121213838	0.0011862954575764203	0.0012238642428588308	0.001215625417186392	0.0012899817572561351	0.0012796063767024947	0.048452163082614255	0.04737405883962677	-1.353549668289128e-05	-0.00011424658097861085	-1.344388365592808e-05	-0.00011347331946945372
3.6878027846894206	0.0011192141612800584	0.0011137660502375565	0.001165751649550015	0.0011591496831561225	0.0011933542606532292	0.0011859994235385793	0.0012235423945216955	0.0012153063166758917	0.0012896028897206222	0.001279232297119503	0.04842714931947074	0.04734962969224613	-1.3452906424498562e-05	-0.00011423366887888808	-1.3361842310211092e-05	-0.00011346040910836797
3.710023651615288	0.0011189684989866523	0.0011135210976968	0.0011654741484979744	0.001158873635102092	0.0011930562430406348	0.0011857034233502383	0.001223220555244519	0.0012149872259522461	0.0012892239748792818	0.0012788581728205269	0.04840208253667204	0.047325148721932206	-1.3370804857363444e-05	-0.00011422062792912357	-1.3280286503880578e-05	-0.00011344737106785963
3.732378410442586	0.0011187229275449262	0.0011132762345984505	0.0011651967035080342	0.0011585976425101745	0.0011927582596199045	0.0011854074573446412	0.0012228987254190953	0.001214668145402219	0.0012888450132902587	0.0012784840043513505	0.048376962763141046	0.04730061595668092	-1.328918916793792e-05	-0.00011420745802026566	-1.3199213441207613e-05	-0.00011343420524359549
3.7548678679373717	0.0011184774472027805	0.0011130314611894373	0.0011649193148758324	0.001158321705674129	0.0011924603107276405	0.0011851115258553172	0.0012225769054385108	0.001214349075413823	0.0012884660055154714	0.0012781097922613942	0.0483517900293853	0.04727603142603636	-1.3208056557020148e-05	-0.00011419415903055063	-1.3118620340719228e-05	-0.00011342091151902989
3.777492835726878	0.0011182320582063783	0.0011127867777149894	0.0011646419828965043	0.001158045824887221	0.001192162396700782	0.0011848156292161185	0.0012222550956971976	0.0012140300163763706	0.0012880869521206871	0.0012777355371037904	0.04832656436751664	0.047251395161109704	-1.312740423942832e-05	-0.00011418073082355984	-1.3038504434886161e-05	-0.00011340748976287895
3.8002541303288	0.0011179867608001551	0.0011125421844186462	0.0011643647078647085	0.0011577700004422498	0.001191864517876643	0.0011845197677612593	0.0012219332965909793	0.001213710968680522	0.0012877078536755963	0.0012773612394354574	0.04830128581126969	0.047226707194596394	-1.3047229444063113e-05	-0.00011416717324852499	-1.2958862970150614e-05	-0.00011339393982967572
3.823152573180761	0.0011177415552268326	0.0011122976815422698	0.001164087490074656	0.0011574942326315761	0.0011915666745929494	0.0011842239418253507	0.0012216115085171234	0.0012133919327183328	0.0012873287107538886	0.0012769868998171716	0.048275954396020795	0.04720196756079471	-1.2967529413987489e-05	-0.0001141534861419935	-1.2879693207047682e-05	-0.00011338026156137992
3.8461889906699622	0.00111749644172742	0.0011120532693260489	0.0011638103298201293	0.0011572185217471416	0.0011912688671878685	0.0011839281517434315	0.0012212897318743786	0.0012130729088832945	0.0012869495239333196	0.0012766125188136334	0.04825057015880576	0.04717717629562465	-1.2888301406114439e-05	-0.00011413966932491415	-1.2800992419865348e-05	-0.00011336645478454699
3.8693642141629967	0.001117251420541238	0.0011118089480085223	0.0011635332273945208	0.0011569428680805083	0.0011909710960000598	0.001183632397851018	0.00122096796706304	0.0012127538975703976	0.0012865702937958003	0.0012762380969935567	0.048225133138341376	0.04715233343664705	-1.280954269131454e-05	-0.00011412572260435794	-1.2722757896797138e-05	-0.00011335251931207657
3.892679080035866	0.0011170064919059158	0.001111564717826575	0.0011632561830908475	0.0011566672719228713	0.0011906733613686977	0.0011833366804841255	0.001220646214484982	0.0012124348991761626	0.0012861910209274582	0.0012758636349297261	0.04819964337504265	0.047127439023081565	-1.2731250554315343e-05	-0.00011411164577240784	-1.2644986939751302e-05	-0.00011333845494168604
3.9161344297041563	0.0011167616560574178	0.0011113205790154674	0.0011629791972017946	0.0011563917335651035	0.0011903756636335266	0.0011830409999793255	0.0012203244745437269	0.0012121159140987103	0.0012858117059187317	0.001275489133199091	0.048174100911043835	0.04710249309582728	-1.2653422293566058e-05	-0.00011409743860599231	-1.2567676864281424e-05	-0.00011332426145602148
3.9397311096534064	0.0011165169132300408	0.0011110765318088306	0.0011627022700197284	0.0011561162532977695	0.001190078003134885	0.0011827453566737674	0.0012200027476444789	0.0012117969427377932	0.0012854323493644334	0.0012751145923828278	0.04814850579021746	0.04707749569748001	-1.2576055221411031e-05	-0.00011408310086796769	-1.2490824999787653e-05	-0.00011330993862432304
3.963469971469652	0.0011162722636564341	0.0011108325764386893	0.0011624254018367361	0.0011558408314111621	0.0011897803802137542	0.0011824497509052268	0.0012196810341941874	0.0012114779854948585	0.0012850529518638398	0.001274740013066426	0.04812285805819462	0.047052446872354006	-1.2499146663697697e-05	-0.00011406863230475905	-1.2414428689086487e-05	-0.00011329548619928853
3.987351871870168	0.0011160277075676105	0.0011105887131354702	0.0011621485929446495	0.0011555654681953305	0.0011894827952117963	0.0011821541830121438	0.0012193593346015946	0.0012111590427730957	0.0012846735140207661	0.0012743653958397641	0.04809715776238553	0.04702734666650001	-1.2422693960009029e-05	-0.00011405403264796998	-1.2338485288598128e-05	-0.00011328090391860002
4.01137767273438	0.0011157832451929562	0.0011103449421280157	0.0011618718436350777	0.001155290163940108	0.0011891852484713931	0.0011818586533336626	0.0012190376492772893	0.001210840114977489	0.0012842940364436502	0.0012739907412971897	0.048071404951998804	0.04700219512772662	-1.2346694463469254e-05	-0.00011403930161366094	-1.2262992168190351e-05	-0.00011326619150456296
4.035548241134971	0.001115538876760244	0.001110101263643595	0.0011615951541994341	0.0011550149189351435	0.001188887740335688	0.0011815631622096722	0.0012187159786337602	0.0012105212025148708	0.001283914519745633	0.0012736160500375988	0.04804559967806357	0.04697699230561955	-1.2271145540639766e-05	-0.00011402443890143332	-1.218794671117851e-05	-0.00011325134866382869
4.059864449369175	0.0011152946024956482	0.0011098576779079194	0.0011613185249289707	0.001154739733469932	0.0011885902711486307	0.0011812677099808477	0.0012183943230854514	0.0012102023057939746	0.0012835349645446427	0.0012732413226645188	0.04801974199344894	0.046951738251561806	-1.2196044571515657e-05	-0.00011400944419454051	-1.2113346314176349e-05	-0.00011323637508645068
4.08432717499025	0.0011150504226237565	0.001109614185145156	0.0011610419561148074	0.0011544646078338473	0.0011882928412550167	0.001180972296988695	0.0012180726830488188	0.0012098834252254928	0.0012831553714634804	0.0012728665597861923	0.047993831952886645	0.0469264330187552	-1.2121388949591638e-05	-0.00011399431716099806	-1.2039188387130695e-05	-0.00011322127044663399
4.108937300839158	0.0011148063373675819	0.0011093707855779388	0.001160765448047963	0.0011541895423161693	0.0011879954510005287	0.00118067692357559	0.0012177510589423813	0.0012095645612221263	0.0012827757411299006	0.0012724917620156562	0.047967869612989864	0.04690107666224046	-1.2047176081584482e-05	-0.0001139790574514743	-1.1965470353231256e-05	-0.00011320603440231891
4.133695715076422	0.0011145623469485779	0.001109127479427385	0.0011604890010193873	0.0011539145372061197	0.0011876981007317847	0.0011803815900848227	0.0012174294511867819	0.001209245714198644	0.0012823960741767011	0.001272116929970829	0.04794185503227753	0.046875669238918144	-1.1973403387481596e-05	-0.00011396366469992869	-1.1892189648868984e-05	-0.00011319066659509769
4.15860331121418	0.0011143184515866507	0.0011088842669131067	0.0011602126153199932	0.001153639592792891	0.0011874007907963773	0.0011800862968606393	0.001217107860204841	0.001208926884571937	0.0012820163712418077	0.0012717420642745939	0.04791578827119423	0.046850210807570375	-1.1900068300485511e-05	-0.00011394813852330654	-1.1819343723486891e-05	-0.00011317516664866023
4.183660988148428	0.0011140746515001776	0.0011086411482532316	0.0011599362912406942	0.0011533647093656858	0.0011871035215429235	0.0011797910442482935	0.0012167862864216207	0.0012086080727610807	0.0012816366329683661	0.0012713671655548897	0.047889669392132184	0.0468247014288817	-1.1827168266954902e-05	-0.00011393247852148347	-1.1746930039621684e-05	-0.00011315953417034841
4.208869650191461	0.0011138309469060144	0.001108398123664407	0.0011596600290724286	0.00115308988721374	0.0011868062933211034	0.0011794958325940803	0.0012164647302644732	0.0012082892791873833	0.0012812568600048234	0.00127099223444479	0.04786349845945377	0.04679914116546102	-1.1754700746321317e-05	-0.00011391668427673807	-1.1674946072841308e-05	-0.0001131437687501291
4.2342302071045115	0.0011135873380195187	0.0011081551933618283	0.001159383829106204	0.001152815126626368	0.0011865091064817142	0.0011792006622453931	0.0012161431921631132	0.0012079705042744567	0.001280877053005028	0.0012706172715826016	0.047837275539514716	0.04677353008186386	-1.1682663210964284e-05	-0.00011390075535291921	-1.1603389311550666e-05	-0.0001131278699595395
4.259743574130585	0.0011133438250545585	0.0011079123575592445	0.0011591076916331253	0.0011525404278929904	0.0011862119613767113	0.0011789055335507627	0.0012158216725496678	0.001207651748448267	0.0012804972126283145	0.001270242277611947	0.04781100070068473	0.0467478682446133	-1.1611053146426409e-05	-0.00011388469129758327	-1.153225725726223e-05	-0.00011311183735415731
4.285410672027485	0.001113100408223527	0.0011076696164689745	0.0011588316169444273	0.0011522657913031653	0.001185914858359253	0.001178610446859901	0.0012155001718587386	0.0012073330121371926	0.0012801173395395916	0.0012698672531818516	0.04778467401337213	0.04672215572222314	-1.1539868050965824e-05	-0.00011386849163846913	-1.1461547424061747e-05	-0.00011309567046946523
4.311232427101037	0.0011128570877373667	0.0011074269703019324	0.001158555605331521	0.0011519912171466373	0.0011856177977837587	0.001178315402523763	0.0012151786905274721	0.0012070142957721	0.00127973743440945	0.0012694921989468482	0.04775829555004582	0.04669639258522127	-1.1469105435747001e-05	-0.00011385215588527453	-1.139125733892396e-05	-0.00011307936882329339
4.337209771238533	0.0011126138638055752	0.0011071844192676312	0.0011582796570860164	0.0011517167057133574	0.0011853207800059456	0.0011780204008945765	0.0012148572289956113	0.001206695599786386	0.0012793574979142394	0.001269117115567054	0.04773186538525978	0.04667057890617014	-1.1398762824774838e-05	-0.00011383568352937856	-1.1321384541570362e-05	-0.00011306293191570838
4.363343641942354	0.001112370736636229	0.0011069419635742106	0.00115800377249977	0.0011514422572935319	0.0011850238053828866	0.0011777254423259052	0.0012145357877055662	0.0012063769246160553	0.0012789775307361782	0.0012687420037082752	0.04770538359567426	0.04664471475969153	-1.1328837754655263e-05	-0.000113819074041982	-1.1251926584208982e-05	-0.00011304635922598782
4.389634982363801	0.0011121277064359983	0.00110669960342845	0.0011577279518649184	0.0011511678721776554	0.0011847268742730583	0.0011774305271726943	0.001214214367102479	0.0012060582706997804	0.0012785975335634437	0.0012683668640421013	0.04767885026008239	0.04661880022249003	-1.1259327774820749e-05	-0.00011380232687646652	-1.1182881031853581e-05	-0.00011302965021636746
4.416084741337141	0.0011118847734101602	0.001106457339035781	0.0011574521954739096	0.0011508935506565432	0.001184429987036386	0.001177135655791313	0.0012138929676342796	0.0012057396384789571	0.0012782175070902662	0.0012679916972459892	0.04765226545943243	0.04659283537337456	-1.1190230447228472e-05	-0.0001137854414656192	-1.1114245461900374e-05	-0.00011301280432837735
4.442693873413836	0.001111641937762625	0.0011062151706003173	0.001157176503619556	0.0011506192930213818	0.0011841331440343057	0.0011768408285396203	0.001213571589751767	0.0012054210283977862	0.0012778374520170403	0.0012676165040033803	0.047625629276852016	0.04656682029328443	-1.112154334631521e-05	-0.0001137684172221598	-1.104601746420783e-05	-0.00011299582098370231
4.469463338897009	0.0011113991996959457	0.0011059730983248618	0.001156900876595059	0.0011503450995637562	0.0011838363456298075	0.001176546045777004	0.0012132502339086634	0.0012051024409033245	0.001277457369050412	0.0012672412850037809	0.04759894179767419	0.04654075506531146	-1.1053264059205509e-05	-0.00011375125354001758	-1.0978194641193817e-05	-0.00011297869958543094
4.49639410387609	0.0011111565594113383	0.0011057311224109295	0.0011566253146940546	0.0011500709705756938	0.0011835395921874895	0.0011762513078644374	0.001212928900561685	0.001204783876445558	0.0012770772589033865	0.001266866040942868	0.04757220310945974	0.04651463977472554	-1.0985390185305755e-05	-0.0001137339497915002	-1.0910774607502532e-05	-0.00011296143951497473
4.523487140261684	0.0011109140171087055	0.0011054892430587694	0.0011563498182106567	0.0011497969063497078	0.0011832428840736174	0.0011759566151645358	0.0012126075901706162	0.0012044653354774718	0.001276697122295432	0.0012664907725225942	0.04754541330202449	0.04648847450899796	-1.0917919336359688e-05	-0.00011371650532759903	-1.0843754990035731e-05	-0.00011294404013306725
4.550743425820648	0.0011106715729866522	0.0011052474604673825	0.0011560743874394954	0.0011495229071788356	0.0011829462216561754	0.0011756619680416084	0.001212286303198376	0.0012041468184551183	0.001276316959952583	0.0012661154804512874	0.0475185724674631	0.046462259357827135	-1.0850849136573304e-05	-0.00011369891947990429	-1.0777133428077623e-05	-0.00011292650078070787
4.578163944211368	0.001110429227242502	0.001105005774834537	0.0011557990226757544	0.0011492489733566764	0.0011826496053049173	0.001175367366861709	0.001211965040111084	0.00120382832583768	0.0012759367726075403	0.0012657401654437473	0.04749168070017533	0.046435994413162394	-1.0784177222337293e-05	-0.00011368119155785728	-1.0710907573024259e-05	-0.0001129088207771356
4.605749685019276	0.0011101869800723238	0.0011047641863567972	0.0011555237242152215	0.0011489751051774412	0.0011823530353914308	0.0011750728119926993	0.0012116438013781404	0.0012035098580875506	0.001275556560999786	0.0012653648282213604	0.04746473809689141	0.0464096797692297	-1.0717901242171535e-05	-0.00011366332084847275	-1.0645075088328015e-05	-0.00011289099941949599
4.633501643792551	0.0011099448316709492	0.001104522695229539	0.0011552484923543264	0.0011487013029359901	0.0011820565122891895	0.0011747783038043003	0.0012113225874722938	0.001203191415670401	0.0012751763258756863	0.0012649894695121995	0.0474377447566982	0.04638331552255848	-1.0652018856856932e-05	-0.0001136453066181986	-1.057963364961903e-05	-0.00011287303598422893
4.6614208220780515	0.0011097027822319903	0.001104281301646971	0.001154973327390183	0.0011484275669278764	0.0011817600363736092	0.0011744838426681493	0.0012110013988697137	0.0012028729990552504	0.0012747960679885988	0.0012646140900511309	0.04741070078106586	0.04635690177200469	-1.0586527739161328e-05	-0.00011362714810980723	-1.0514580944420704e-05	-0.00011285492972448741
4.689508227457455	0.0011094608319478698	0.0011040400058021625	0.0011546982296206413	0.0011481538974493963	0.0011814636080221142	0.0011741894289578642	0.0012106802360500716	0.0012025546087145475	0.0012744157880989926	0.0012642386905799277	0.04738360627387389	0.04633043861877874	-1.0521425573884607e-05	-0.00011360884454403308	-1.0449914672267663e-05	-0.00011283667987163626
4.717764873583629	0.001109218981009833	0.001103798807887057	0.001154423199344324	0.0011478802947976253	0.0011811672276141872	0.0011738950630490934	0.0012103590994966085	0.001202236245124236	0.001274035486974548	0.0012638632718473734	0.04735646134143782	0.04630392616647153	-1.0456710057855229e-05	-0.0001135903951188788	-1.0385632544587797e-05	-0.00011281828563422525
4.746191780217212	0.001108977229607977	0.0011035577080925024	0.0011541482368606774	0.001147606759270472	0.0011808708955314369	0.0011736007453195844	0.0012100379896962177	0.0012019179087638372	0.0012736551653902781	0.0012634878346093781	0.04732926609253745	0.046277364521079674	-1.0392378899708177e-05	-0.00011357179900819969	-1.0321732284573892e-05	-0.00011279974619704536
4.774789973263409	0.001108735577931272	0.001103316706608272	0.0011538733424700171	0.00114733329116672	0.0011805746121576566	0.0011733064761492392	0.0012097169071395208	0.0012015996001165242	0.001273274824128642	0.0012631123796290882	0.047302020638443354	0.046250753791034015	-1.0328429820023743e-05	-0.00011355305536328575	-1.0258211627284242e-05	-0.00011278106072248884
4.803560484809025	0.0011084940261675811	0.001103075803623084	0.0011535985164735725	0.0011470598907860742	0.0011802783778788839	0.001173012255920176	0.0012093958523209424	0.001201281319669198	0.0012728944639796565	0.0012627369076769989	0.04727472509294381	0.04622409408722631	-1.0264860551074256e-05	-0.00011353416331005839	-1.0195068319389378e-05	-0.00011276222834774585
4.832504353159697	0.001108252574503693	0.0011028349993246376	0.0011533237591735432	0.001146786558429217	0.0011799821930834728	0.001172718085016799	0.0012090748257388019	0.0012009630679125738	0.0012725140857410243	0.0012623614195310792	0.047247379572375285	0.046197385523035275	-1.0201668836889999e-05	-0.00011351512195059699	-1.013230011924146e-05	-0.00011274324818622006
4.861622622877388	0.001108011223125337	0.0011025942938996255	0.0011530490708731378	0.0011465132943978475	0.0011796860581621466	0.0011724239638258526	0.0012087538278953804	0.0012006448453412521	0.0012721336902182414	0.0012619859159768757	0.047219984195647775	0.04617062821435568	-1.0138852433203699e-05	-0.00011349593036247274	-1.0069904796846524e-05	-0.00011272411932741755
4.890916344818065	0.0011077699722172143	0.0011023536875337655	0.0011527744518766312	0.0011462400989947362	0.0011793899735080722	0.0011721298927364918	0.0012084328592970133	0.0012003266524538054	0.0012717532782247263	0.0012616103978076402	0.04719253908427524	0.04614382227962554	-1.0076409107329098e-05	-0.0001134765875978605	-1.0007880133691e-05	-0.000112704840835115
4.9203865761696335	0.0011075288219630196	0.001102113180411826	0.0011524999024894102	0.0011459669725237744	0.0011790939395169187	0.0011718358721403462	0.001208111920454167	0.0012000084897528587	0.0012713728505819356	0.0012612348658244453	0.04716504436240375	0.04611696783985461	-1.0014336638101973e-05	-0.00011345709268278936	-9.946223922703556e-06	-0.00011268541174735969
4.950034380490085	0.0011072877725454744	0.0011018727727176564	0.0011522254230180331	0.0011456939152900305	0.001178797956586935	0.0011715419024315905	0.0012077910118815332	0.0011996903577451783	0.0012709924081194988	0.0012608593208363126	0.047137500156840664	0.04609006501865243	-9.952632815907886e-06	-0.00011343744461822514	-9.884933968338366e-06	-0.00011266583107774619
4.979860827745887	0.0011070468241463425	0.0011016324646342037	0.0011519510137702688	0.00114542092759979	0.0011785020251190033	0.0011712479840070016	0.0012074701340981004	0.0011993722569417446	0.0012706119516753271	0.0012604837636603224	0.0471099065970849	0.04606311394225804	-9.89129544255729e-06	-0.00011341764237857155	-9.824008086363467e-06	-0.00011264609781291846
5.009866994350591	0.0011068059769464697	0.0011013922563435548	0.001151676675055165	0.001145148009760624	0.001178206145516724	0.001170954117266041	0.0012071492876272552	0.0011990541878578527	0.0012702314820957573	0.001260108195121755	0.047082263815354415	0.04603611473956767	-9.830322331174507e-06	-0.00011339768491064328	-9.763444103777497e-06	-0.00011262621091215341
5.040053963203681	0.0011065652311258035	0.001101152148026954	0.0011514024071830923	0.0011448751620814332	0.0011779103181864753	0.0011706603026109166	0.0012068284729968629	0.0011987361510131906	0.0012698510002356707	0.0012597326160542059	0.04705457194661917	0.046009067542165376	-9.76971130626364e-06	-0.00011337757113485947	-9.703239858924184e-06	-0.00011260616930908185
5.070422823729659	0.0011063245868634267	0.0011009121398648384	0.0011511282104658043	0.0011446023848725063	0.0011776145435374902	0.0011703665404466542	0.00120650769073936	0.0011984181469319307	0.0012694705069586272	0.001259357027299717	0.0470268311286295	0.045981972484352165	-9.709460203576742e-06	-0.00011335729994399468	-9.643393201336226e-06	-0.00011258597190974551
5.100974671917351	0.0011060840443375818	0.0011006722320368628	0.0011508540852164888	0.0011443296784455742	0.0011773188219819243	0.00117007283118117	0.001206186941391841	0.0011981001761428175	0.0012690900031369933	0.0012589814297089053	0.04699904150194728	0.04595482970317569	-9.649566870092996e-06	-0.00011333687020279037	-9.583901991617322e-06	-0.00011256561759176442
5.131710610359471	0.0011058436037257075	0.0011004324247219368	0.0011505800317498322	0.0011440570431138703	0.0011770231539349346	0.0011697791752253463	0.0012058662254961583	0.0011977822391792633	0.0012687094896520826	0.0012586058241410973	0.046971203209977254	0.045927639338461786	-9.590029163852182e-06	-0.00011331628074698341	-9.524764101456057e-06	-0.00011254510520461447
5.1626317482924104	0.0011056032652044642	0.0011001927180982504	0.0011503060503820712	0.0011437844791921852	0.001176727539814752	0.0011694855729931025	0.001205545543599009	0.0011974643365794354	0.0012683289673942862	0.0012582302114644587	0.04694331639899755	0.045900401532842874	-9.530844954020595e-06	-0.00011329553038341711	-9.465977413559978e-06	-0.000112524433568989
5.193739201636265	0.0011053630289497704	0.0010999531123433114	0.0011500321414310562	0.0011435119869969302	0.001176431980042759	0.0011691920249014747	0.0012052248962520352	0.001197146468886357	0.0012679484372632136	0.001257854592556134	0.0469153812181925	0.04587311643179107	-9.472012120845946e-06	-0.00011327461789042981	-9.407539821648658e-06	-0.00011250360147732619
5.225034093035115	0.0011051228951368276	0.0010997136076339692	0.0011497583052163056	0.0011432395668461877	0.0011761364750435615	0.0011688985313706834	0.0012049042840119133	0.0011968286366479913	0.001267567900167826	0.0012574789683023732	0.046887397819683437	0.045845784183648125	-9.413528555501233e-06	-0.00011325354201585647	-9.349449230307977e-06	-0.00011248260769161633
5.256517551897525	0.0011048828639401622	0.0010994742041464606	0.0011494845420590759	0.0011429672190597846	0.0011758410252450755	0.0011686050928242245	0.0012045837074404614	0.0011965108404173512	0.0012671873570265862	0.0012571033395986837	0.04685936635856148	0.04581840493965771	-9.355392160036169e-06	-0.00011323230147700092	-9.291703554903386e-06	-0.00011246145094354065
5.288190714437326	0.0011046429355336515	0.001099234902056433	0.0011492108522824138	0.0011426949439593442	0.0011755456310786	0.0011683117096889365	0.00120426316710473	0.001196193080752588	0.0012668068087675931	0.0012567277073499597	0.04683128699292079	0.04579097885399749	-9.29760084740841e-06	-0.00011321089496077463	-9.23430072168746e-06	-0.00011244012993491537
5.320054723714605	0.0011044031100905646	0.001098995701538987	0.0011489372362112288	0.0011424227418683564	0.0011752502929789027	0.0011680183823950894	0.0012039426635771084	0.0011958753582170948	0.001266426256328733	0.001256352072470631	0.0468031598838895	0.04576350608380896	-9.240152541362123e-06	-0.00011318932112294733	-9.177238667577858e-06	-0.00011241864333613738
5.352110729676963	0.001104163387783591	0.0010987566027687067	0.0011486636941723488	0.0011421506131122359	0.001174955011384297	0.0011677251113764594	0.001203622197435422	0.001195557673379606	0.0012660457006578197	0.0012559764358848014	0.04677498519566532	0.0457359867892337	-9.183045176341248e-06	-0.00011316757858673143	-9.120515340171192e-06	-0.00011239698978596224
5.384359889201005	0.001103923768784885	0.001098517605919702	0.0011483902264945952	0.0011418785580183943	0.0011746597867367341	0.0011674318970704193	0.0012033017692630445	0.001195240026814304	0.001265665142712753	0.0012556007985264031	0.046746763095548184	0.045708421133443575	-9.126276697517255e-06	-0.00011314566594383679	-9.06412869770487e-06	-0.0001123751678915319
5.41680336613411	0.001103684253266092	0.0010982787111656392	0.0011481168335088381	0.0011416065769162978	0.0011743646194818764	0.0011671387399180137	0.0012029813796489903	0.001194922419100915	0.0012652845834616561	0.0012552251613393332	0.04671849375397405	0.045680809282675636	-9.069845060664244e-06	-0.00011312358175288861	-9.008076708953011e-06	-0.00011235317622704244
5.44944233133642	0.0011034448413983987	0.0010980399186797873	0.001147843515548077	0.0011413346701375454	0.001174069510069196	0.0011668456403640547	0.0012026610291880362	0.0011946048508248246	0.0012649040238830423	0.0012548495252776163	0.046690177344549486	0.04565315140626392	-9.013748232127722e-06	-0.00011310132453901112	-8.952357353184809e-06	-0.00011233101333360529
5.482277962723094	0.0011032055333525588	0.001097801228635048	0.001147570272947497	0.0011410628380159266	0.001173774458952051	0.0011665525988571995	0.0012023407184808157	0.001194287322577175	0.0012645234649659577	0.0012544738913055442	0.04666181404408644	0.04562544767667508	-8.957984188769086e-06	-0.00011307889279382755	-8.896968620133311e-06	-0.00011230867771919173
5.515311445306831	0.0011029663292989444	0.001097562641204005	0.0011472971060445497	0.0011407910808875017	0.0011734794665877843	0.0011662596158500457	0.0012020204481339408	0.001193969834954983	0.0012641429077101473	0.0012540982603978406	0.046633404032636674	0.04559769826954109	-8.902550917865015e-06	-0.00011305628497410014	-8.841908509891333e-06	-0.00011228616785702306
5.548543971240616	0.0011027272294075762	0.001097324156558958	0.0011470240151790166	0.0011405193990906652	0.0011731845334378066	0.0011659666917992171	0.0012017002187601055	0.0011936523885612428	0.0012637623531262076	0.0012537226335398095	0.046604947493528635	0.04556990336369504	-8.847446417152571e-06	-0.00011303349950222974	-8.787175032901051e-06	-0.00011226348218593141
5.581976739860765	0.001102488233848172	0.0010970857748719676	0.0011467510006930872	0.0011402477929662225	0.0011728896599676926	0.0011656738271654573	0.0012013800309782037	0.0011933349840050438	0.0012633818022357512	0.0012533470117274972	0.046576444613401435	0.0455420631412067	-8.792668694600214e-06	-0.00011301053476384104	-8.73276620983604e-06	-0.000112240619109083
5.615610957730194	0.001102249342790188	0.0010968474963149	0.0011464780629314329	0.0011399762628574645	0.0011725948466472767	0.0011653810224137228	0.0012010598854134457	0.001193017621901683	0.0012630012560715716	0.0012529713959678554	0.04654789558224223	0.045514177787415636	-8.73821576855352e-06	-0.00011298738910978101	-8.678680071649847e-06	-0.00011221757699445001
5.649447838681973	0.0011020105564028566	0.0010966093210594647	0.0011462052022412762	0.0011397048091102374	0.0011723000939507392	0.0011650882780132727	0.0012007397826974677	0.0011927003028727762	0.001262620715677802	0.0012525957872788953	0.046519300593422214	0.045486247490969155	-8.684085667592933e-06	-0.00011296406085434252	-8.62491465943721e-06	-0.00011219435417370027
5.6834886038631165	0.0011017718748552354	0.0010963712492772647	0.0011459324189724725	0.0011394334320730239	0.00117200540235671	0.001164795594437769	0.0012004197234684573	0.00119238302754638	0.0012622401821100891	0.0012522201866898592	0.04649065984373436	0.04545827244385679	-8.630276430360295e-06	-0.00011294054827301614	-8.57146802434039e-06	-0.0001121709489403655
5.717734481778674	0.0011015332983162545	0.001096133281139842	0.0011456597134775909	0.001139162132097022	0.0011717107723483685	0.0011645029721653749	0.0012000997083712749	0.001192065796557113	0.0012618596564357644	0.0012518445952413896	0.0464619735334294	0.04543025284144837	-8.576786105676804e-06	-0.0001129168496044608	-8.518338227587324e-06	-0.00011214735955125676
5.75218670833605	0.0011012948269547552	0.0010958954168187203	0.0011453870861119848	0.0011388909095362174	0.0011714162044135347	0.0011642104116788485	0.001199779738057568	0.0011917486105462675	0.0012614791397340098	0.0012514690139856903	0.04643324186625421	0.0454021888825291	-8.523612752435461e-06	-0.00011289296304906049	-8.465523340425718e-06	-0.00011212358422510449
5.786846526889619	0.0011010564609395443	0.001095657656485457	0.0011451145372338802	0.0011386197647474717	0.0011711216990447785	0.0011639179134656477	0.0011994598131859035	0.0011914314701619419	0.0012610986330960385	0.0012510934439867055	0.04640446504949045	0.04537408076933843	-8.47075443944148e-06	-0.00011286888676700912	-8.413021443953034e-06	-0.00011209962114094862
5.821715188285586	0.0011008182004394395	0.0010954200003116912	0.001144842067204456	0.001138348698090601	0.0011708272567395202	0.0011636254780180322	0.0011991399344218909	0.0011911143760591613	0.0012607181376252717	0.0012507178863202918	0.0463756432939917	0.04534592870760664	-8.418209245554531e-06	-0.00011284461887992037	-8.360830629265681e-06	-0.00011207546843958194
5.856793950907131	0.001100580045623316	0.0010951824484691894	0.0011445696763879231	0.0011380777099284556	0.0011705328780001305	0.0011633331058331614	0.0011988201024383065	0.0011907973288999996	0.0012603376544375116	0.001250342342074391	0.04634677681422404	0.04531773290659263	-8.365975259407715e-06	-0.00011282015746805207	-8.308948997146764e-06	-0.00011205112422035812
5.892084080719833	0.0011003419966601655	0.001094945001129906	0.0011442973651516189	0.0011378068006270149	0.0011702385633340475	0.0011630407974132122	0.0011985003179152325	0.00119048032935372	0.0012599571846611368	0.0012499668123492182	0.04631786582830397	0.04528949357912409	-8.314050579483895e-06	-0.00011279550057058385	-8.257374658194455e-06	-0.00011202658654213549
5.927586851317345	0.0011001040537191383	0.0010947076584660253	0.001144025133866085	0.0011375359705554629	0.0011699443132538732	0.0011627485532654728	0.0011981805815401787	0.001190163378096891	0.0012595767294372733	0.0012495912982574326	0.04628891055803799	0.0452612109416338	-8.262433314108752e-06	-0.00011277064618572807	-8.206105732763008e-06	-0.00011200185342319369
5.963303543967366	0.001099866216969601	0.0010944704206500215	0.0011437529829051588	0.0011372652200862831	0.001169650128277491	0.0011624563739024614	0.001197860894008223	0.00118984647581353	0.001259196289919989	0.0012492158009243302	0.04625991122896491	0.045232885214201365	-8.211121581253034e-06	-0.00011274559226873149	-8.155140350820517e-06	-0.00011197692283898553
5.999235447657878	0.0010996284865811897	0.0010942332878547093	0.0011434809126460643	0.0011369945495953442	0.0011693560089281723	0.0011621642598420294	0.001197541256022144	0.0011895296231952293	0.0012588158672764815	0.0012488403214880222	0.046230868070392984	0.04520451662059037	-8.160113508539485e-06	-0.00011272033673129234	-8.104476651900339e-06	-0.00011195179272205369
6.035383859143656	0.0010993908627238663	0.0010939962602533044	0.0011432089234695035	0.0011367239594619956	0.0011690619557346972	0.0011618722116074835	0.001197221668292563	0.0011892128209413022	0.001258435462687275	0.001248464861099635	0.04620178131544382	0.04517610538829113	-8.109407233180405e-06	-0.00011269487744136608	-8.054112785101097e-06	-0.00011192646096105929
6.071750082993084	0.0010991533455679732	0.0010937593380194763	0.0011429370157597478	0.001136453450069156	0.0011687679692314625	0.0011615802297276917	0.0011969021315380811	0.0011888960697589127	0.0012580550773464087	0.001248089420923492	0.046172651201092325	0.04514765174855879	-8.059000902015806e-06	-0.00011266921222302662	-8.004046909024232e-06	-0.00011190092540147578
6.108335431635222	0.0010989159352842912	0.001093522521327408	0.0011426651899047332	0.0011361830218034094	0.0011684740499586016	0.0011612883147372032	0.0011965826464854213	0.0011885793703632214	0.0012576747124616395	0.0012477140021373138	0.046143477968208495	0.04511915593645594	-8.008892671301782e-06	-0.00011264333885449562	-7.95427719168379e-06	-0.00011187518384295214
6.145141225407182	0.0010986786320440988	0.001093285810351856	0.0011423934462961563	0.0011359126750551012	0.0011681801984621048	0.0011609964671763671	0.0011962632138695752	0.0011882627234775251	0.0012572943692546398	0.001247338605932413	0.046114261861601315	0.04509061819089187	-7.959080706720911e-06	-0.00011261725506739317	-7.904801810447448e-06	-0.00011184923403934066
6.182168792601758	0.0010984414360192343	0.0010930492052682117	0.001142121785329576	0.001135642410218438	0.0011678864152939417	0.0011607046875914534	0.0011959438344339508	0.0011879461298334082	0.0012569140489612067	0.0012469632335138973	0.04608500313005917	0.045062038754667334	-7.909563183364915e-06	-0.00011259095854737611	-7.85561895202784e-06	-0.0001118230736982806
6.2194194695153895	0.0010982043473821534	0.0010928127062525609	0.001141850207404507	0.0011353722276915821	0.0011675927010121794	0.0011604129765347723	0.0011956245089305162	0.0011876295901708817	0.0012565337528314601	0.0012465878861008689	0.04605570202639373	0.045033417874514516	-7.860338285609753e-06	-0.00011256444693155676	-7.806726812369796e-06	-0.00011179670047992141
6.256894600496366	0.0010979673663059988	0.0010925763134817536	0.0011415787129245298	0.0011351021278767609	0.001167299056181116	0.0011601213345648032	0.0011953052381199602	0.0011873131052385422	0.001256153482130063	0.0012462125649266352	0.04602635880748476	0.045004755801139794	-7.811404207132971e-06	-0.00011253771780939115	-7.758123596660754e-06	-0.00011177011199664522
6.294595537993358	0.0010977304929646549	0.00109234002713346	0.0011413073022973838	0.00113483211118036	0.0011670054813713976	0.0011598297622463151	0.0011949860227718355	0.0011869966757937144	0.001255773238136421	0.0012458372712389107	0.0459969737343235	0.04497605278926806	-7.76275915082697e-06	-0.00011251076872101362	-7.709807519216266e-06	-0.00011174330581165126
6.332523642604218	0.0010974937275328239	0.0010921038473862457	0.0011410359759350833	0.001134562178013038	0.0011667119771601577	0.0011595382601505024	0.001194666863664725	0.0011866803026026147	0.0012553930221449092	0.0012454620063000364	0.045967547072056615	0.044947309097685066	-7.714401328668893e-06	-0.0001124835971555993	-7.661776803431428e-06	-0.00011171627943817874
6.370680283125076	0.0010972570701860862	0.001091867774419635	0.001140764734254018	0.0011342923287898283	0.0011664185441311434	0.0011592468288551096	0.0011943477615863941	0.0011863639864405032	0.0012550128354650856	0.0012450867713871907	0.04593807909003162	0.04491852498928265	-7.66632896177788e-06	-0.00011245620055219674	-7.614029681754855e-06	-0.00011168903033939581
6.40906683659976	0.0010970205211009738	0.001091631808414182	0.0011404935776750658	0.0011340225639302494	0.0011661251828748516	0.0011589554689445686	0.001194028717333955	0.0011860477280918448	0.0012546326794219138	0.0012447115677926078	0.04590857006184267	0.044889700731101746	-7.618540280312711e-06	-0.00011242857629781278	-7.56656439561236e-06	-0.00011166155592665095
6.447684688369473	0.0010967840804550367	0.0010913959495515407	0.0011402225066237017	0.0011337528838584155	0.001165831893988664	0.0011586641810101316	0.0011937097317140306	0.001185731528350471	0.0012542525553559875	0.0012443363968238	0.04587902026537705	0.04486083659437899	-7.571033523449261e-06	-0.00011240072172732929	-7.5193791954052125e-06	-0.00011163385355980604
6.486535232122802	0.0010965477484269153	0.0010911601980145354	0.0011399515215301103	0.0011334832890031474	0.0011655386780769837	0.0011583729656500065	0.0011933908055429157	0.0011854153880197418	0.001253872464623757	0.0012439612598037777	0.04584942998285962	0.04483193285459086	-7.523806939210495e-06	-0.00011237263412097742	-7.472472340343608e-06	-0.00011160592054482166
6.525619869945995	0.0010963115251964198	0.0010909245539872422	0.001139680622829308	0.0011332137797980936	0.0011652455357513839	0.0011580818234695027	0.001193071939646758	0.0011850993079127192	0.001253492408597767	0.0012435861580712853	0.04581979950090235	0.04480298979149979	-7.476858784565346e-06	-0.00011234431070558659	-7.425842098464017e-06	-0.00011157775413350723
6.564940012373588	0.001096075410944595	0.0010906890176550568	0.0011394098109612488	0.001132944356681841	0.001164952467630739	0.0011577907550811687	0.0011927531348617146	0.0011847832888523323	0.0012531123886668821	0.0012432110929810258	0.04579012911055045	0.04477400768920197	-7.430187325310755e-06	-0.00011231574865278038	-7.379486746617037e-06	-0.0001115493515236321
6.604497078439295	0.0010958394058538058	0.0010904535892047736	0.0011391390863709542	0.0011326750200980353	0.0011646594743413797	0.0011574997611049354	0.001192434392034138	0.0011844673316715477	0.0012527324062365315	0.0012428360659038932	0.04576041910732972	0.044744986836171834	-7.383790835912077e-06	-0.00011228694507647852	-7.3334045703216805e-06	-0.00011152070985637197
6.644292495727218	0.0010956035101078135	0.0010902182688246704	0.0011388684495086316	0.0011324057704955061	0.0011643665565172405	0.0011572088421682688	0.0011921157120207506	0.0011841514372135534	0.0012523524627289515	0.0012424610782272181	0.04573066979129659	0.04471592752531264	-7.337667599624509e-06	-0.00011225789703445122	-7.287593863730679e-06	-0.00011149182621586484
6.684327700423376	0.0010953677238918532	0.0010899830567045825	0.001138597900829796	0.0011321366083283872	0.0011640737148000042	0.0011569179989063144	0.0011917970956888215	0.0011838356063319283	0.0012519725595834259	0.0012420861313550023	0.045700881467086014	0.044686830054000766	-7.291815908349111e-06	-0.00011222860152637626	-7.242052929639156e-06	-0.0001114626976291555
6.724604137367524	0.0010951320473927195	0.0010897479530359885	0.0011383274407953995	0.0011318675340562425	0.001163780949839261	0.0011566272319620515	0.0011914785439163537	0.0011835198398908277	0.0012515926982565376	0.0012417112267081654	0.04567105444396161	0.044657694724137276	-7.246234062582499e-06	-0.00011219905549256226	-7.196780079392687e-06	-0.00011143332106453019
6.76512326010531	0.001094896480798845	0.0010895129580120926	0.0011380570698719546	0.0011315985481441934	0.0011634882622926592	0.0011563365419864447	0.0011911600575922644	0.0011832041387651636	0.0012512128802224182	0.0012413363657247916	0.0456411890358654	0.044628521842194964	-7.20092037132837e-06	-0.00011216925581258863	-7.151773632778011e-06	-0.00011140369342979572
6.805886530940724	0.0010946610243003938	0.0010892780718279155	0.001137786788531674	0.0011313296510630543	0.0011631956528260713	0.0011560459296386081	0.0011908416376165832	0.0011828885038407985	0.001250833106973012	0.001240961549860387	0.04561128556146895	0.04459931171926882	-7.155873152118325e-06	-0.00011213919930538885	-7.107031918033441e-06	-0.00011137381157236281
6.846895420988873	0.00109442567808934	0.001089043294680377	0.0011375165972525938	0.0011310608432894575	0.0011629031221137443	0.001155755395585957	0.0011905232849006326	0.001182572936014726	0.0012504533800183244	0.0012405867805881272	0.04558134434422313	0.044570064671125655	-7.111090730909514e-06	-0.00011210888272761288	-7.062553271807229e-06	-0.0001113436722781358
6.888151410229076	0.0010941904423595657	0.001088808626768389	0.0011372464965187172	0.0011307921253059957	0.0011626106708384745	0.0011554649405043766	0.001190205000367233	0.0011822574361952717	0.0012500737008866955	0.0012402120593991233	0.04555136571241195	0.0445407810182546	-7.066571442018721e-06	-0.0001120783027722394	-7.018336039044809e-06	-0.00011131327226979182
6.92965598755826	0.0010939553173069437	0.0010885740682929467	0.0011369764868201459	0.0011305234976013534	0.0011623182996917648	0.0011551745650783824	0.0011898867849508934	0.0011819420053022825	0.0012496940711250598	0.00123983738780268	0.04552134999920313	0.04451146108591843	-7.022313628115423e-06	-0.00011204745606843702	-6.974378572973186e-06	-0.00011128260820639224
6.971410650844719	0.0010937203031294385	0.0010883396194572234	0.0011367065686532266	0.001130254960670453	0.0011620260093740005	0.0011548842700012934	0.001189568639598017	0.0011816266442673323	0.0012493144922992247	0.0012394627673265686	0.04549129754270114	0.044482105204205265	-6.97831564010383e-06	-0.00011201633917901077	-6.930679235019402e-06	-0.00011125167668130098
7.01341690698215	0.0010934854000271969	0.0010881052804666655	0.0011364367425206916	0.0011299865150145936	0.0011617338005946195	0.0011545940559754004	0.001189250565267105	0.0011813113540339196	0.0012489349659941416	0.0012390881995172915	0.04546120868600128	0.044452713708080516	-6.934575837124618e-06	-0.00011198494860087393	-6.887236394796659e-06	-0.00011122047422257308
7.055676271944047	0.0010932506082026463	0.0010878710515290907	0.001136167008931803	0.0011297181611415969	0.0011614416740722865	0.0011543039237121393	0.0011889325629289634	0.0011809961355576737	0.0012485554938141865	0.0012387136859403627	0.04543108377724386	0.0444232869374397	-6.891092586504624e-06	-0.00011195328076338273	-6.844048430041869e-06	-0.00011118899729101184
7.098190270838397	0.0010930159278605934	0.0010876369328547866	0.001135897368402502	0.0011294498995659545	0.0011611496305350705	0.001154013873932268	0.0011886146335669124	0.0011806809898065643	0.0012481760773834416	0.001238339228180581	0.04540092316966745	0.044393825237162336	-6.84786426359725e-06	-0.00011192133202592158	-6.801113726469937e-06	-0.00011115724227775403
7.1409604379627405	0.001092781359208332	0.0010874029246566203	0.0011356278214555663	0.0011291817308089857	0.0011608576707206335	0.0011537239073660535	0.001188296778177009	0.0011803659177611187	0.0012477967183459919	0.0012379648278423242	0.0453707272216646	0.044364328957164634	-6.804889251850119e-06	-0.00011188909867829167	-6.758430677858765e-06	-0.00011112520550554672
7.183988316859528	0.0010925469024557362	0.0010871690271501311	0.0011353583686207534	0.0011289136553989782	0.0011605657953764037	0.0011534340247534418	0.001187978997768255	0.001180050920414627	0.0012474174183662054	0.0012375904865498228	0.045340496296838825	0.04433479845245592	-6.762165942777315e-06	-0.00011185657694018358	-6.715997685974653e-06	-0.00011109288322691535
7.227275460371831	0.001092312557815373	0.0010869352405536454	0.001135089010434962	0.001128645673871353	0.0011602740052597687	0.0011531442268442537	0.001187661293362822	0.0011797359987733686	0.001247038179129035	0.0012372162059474594	0.0453102307640596	0.044305234083191564	-6.719692735702651e-06	-0.00011182376295676422	-6.673813160348527e-06	-0.00011106027162041676
7.270823430699384	0.0010920783255026136	0.0010867015650883874	0.0011348197474423988	0.001128377786768826	0.0011599823011382716	0.0011528545143983757	0.001187343665996283	0.001179421153856838	0.001246659002340326	0.001236841987700069	0.04527993099751903	0.04427563621473034	-6.677468037907114e-06	-0.00011179065280039757	-6.631875518442465e-06	-0.0001110273667926931
7.31463379945495	0.001091844205735736	0.0010864680009785824	0.001134550580194728	0.0011281099946415603	0.0011596906837897936	0.0011525648881859439	0.001187026116717831	0.0011791063866979626	0.0012462798897271102	0.0012364678334932297	0.045249597376790504	0.04424600521769064	-6.635490264528254e-06	-0.00011175724246906271	-6.590183185500517e-06	-0.00011099416477625135
7.358708147721062	0.0010916101987360441	0.0010862345484515775	0.0011342815092512466	0.00112784229804734	0.001159399154002761	0.0011522753489875473	0.0011867086465905197	0.001178791698343339	0.001245900843037924	0.0012360937450335765	0.04521923028688721	0.04421634146800588	-6.593757838424877e-06	-0.00011172352788321738	-6.5487345944480885e-06	-0.00011096066152671558
7.403048066107065	0.0010913763047279816	0.001086001207737955	0.0011340125351790493	0.0011275746975517342	0.0011591077125763416	0.0011519858975944253	0.0011863912566914948	0.001178477089853466	0.0012455218640431201	0.0012357197240491055	0.04518883011831894	0.044186645346984015	-6.552269190220408e-06	-0.00011168950488649187	-6.507528185926634e-06	-0.00011092685292329874
7.447655154806527	0.0010911425239392483	0.0010857679790716517	0.0011337436585532007	0.0011273071937282688	0.0011588163603206498	0.0011516965348086692	0.0011860739481122384	0.001178162562302981	0.0012451429545351882	0.0012353457722894929	0.0451583972671543	0.04415691724136413	-6.511022758202284e-06	-0.00011165516924327434	-6.4665624082017176e-06	-0.00011089273476702632
7.49253102365499	0.0010909088566009235	0.001085534862690079	0.0011334748799569094	0.0011270397871585998	0.0011585250980569544	0.0011514072614434284	0.001185756721958809	0.0011778481167809018	0.001244764116329079	0.0012349718915264096	0.045127932135078645	0.04412715754337658	-6.470016988243885e-06	-0.00011162051663757278	-6.42583571706587e-06	-0.00011085830277857145
7.537677292188054	0.0010906753029475869	0.0010853018588342495	0.0011332061999817088	0.0011267724784326933	0.0011582339266178908	0.0011511180783231238	0.0011854395793520949	0.001177533754390875	0.0012443853512625334	0.0012345980835538508	0.045097435129456555	0.044097366650802286	-6.429250333811476e-06	-0.00011158554267157172	-6.385346575850728e-06	-0.00011082355259742216
7.583095589699846	0.0010904418632174456	0.0010850689677489001	0.0011329376192276345	0.0011265052681490046	0.0011579428468476752	0.001150828986283658	0.0011851225214280611	0.0011772194762514226	0.0012440066611964183	0.0012342243501884613	0.045066906663392005	0.044067544967031164	-6.388721255863594e-06	-0.0001115502428645776	-6.345093455354181e-06	-0.00011078847978118755
7.628787555301809	0.0010902085376524617	0.001084836189682623	0.0011326691383034123	0.0011262381569146608	0.0011576518596023236	0.0011505399861726322	0.0011848055493380106	0.0011769052834961964	0.0012436280480150638	0.0012338506932698696	0.04503634715579182	0.04403769290112547	-6.348428222857985e-06	-0.00011151461265188067	-6.305074833809141e-06	-0.00011075307980362714
7.674754837981857	0.0010899753264984801	0.0010846035248879937	0.0011324007578266413	0.001125971145345648	0.0011573609657498706	0.0011502510788495666	0.0011844886642488378	0.001176591177274234	0.001243249513626606	0.001233477114661026	0.04500575703142715	0.04400781086787943	-6.308369710572928e-06	-0.00011147864738142443	-6.265289196722215e-06	-0.00011071734805168099
7.720999096663877	0.0010897422300053725	0.001084370973621716	0.001132132478423994	0.0011257042340670092	0.0011570701661706064	0.0011499622651861329	0.001184171867343305	0.0011762771587502296	0.0012428710599633455	0.0012331036162485554	0.04497513672099796	0.043977899287882025	-6.268544202181828e-06	-0.00011144234231438843	-6.225735036969118e-06	-0.00011068127982699627
7.767522000267617	0.0010895092484271601	0.0010841385361447444	0.0011318643007314007	0.0011254374237130254	0.001156779461757293	0.001149673546066368	0.0011838551598202982	0.001175963229104787	0.0012424926889820893	0.001232730199943092	0.04494448666119716	0.043947958587580514	-6.228950188154336e-06	-0.00011140569262318989	-6.186410854661095e-06	-0.00011064487034212478
7.814325227768903	0.001089276382022167	0.0010839062127224386	0.0011315962253942585	0.0011251707149274284	0.0011564888534154106	0.001149384922386924	0.0011835385428951145	0.001175649389534704	0.001242114402664526	0.001232356867679651	0.04491380729477586	0.04391798919934201	-6.1895861661453305e-06	-0.00011136869338865263	-6.147315157040839e-06	-0.00011060811471907961
7.861410468260233	0.0010890436310531525	0.0010836740036246973	0.0011313282530676248	0.0011249041083635908	0.0011561983420633893	0.0011490963950572914	0.0011832220177997296	0.0011753356412532382	0.0012417362030175802	0.0012319836214179753	0.04488309907060885	0.04388799156151997	-6.150450641072974e-06	-0.00011133133960067321	-6.108446458581371e-06	-0.00011057100798958497
7.908779421011744	0.0010888109957874616	0.0010834419091261078	0.0011310603844164285	0.0011246376046847358	0.0011559079286328521	0.001148807965000046	0.0011829055857830845	0.0011750219854903918	0.0012413580920737893	0.001231610463142909	0.04485236244375953	0.04385796611851832	-6.111542124919225e-06	-0.00011129362615458493	-6.069803280781341e-06	-0.00011053354509152347
7.956433795532517	0.0010885784764971722	0.001083209929506097	0.0011307926201156778	0.0011243712045641465	0.001155617614068865	0.0011485196331510927	0.0011825892481113756	0.001174708423493194	0.0012409800718916812	0.001231237394864767	0.04482159787555049	0.0438279133208561	-6.072859136776673e-06	-0.00011125554785065828	-6.031384152180644e-06	-0.00011049572086818671
8.004375311632296	0.0010883460734592478	0.001082978065049081	0.0011305249608506735	0.0011241049086853777	0.0011553273993301831	0.0011482314004599152	0.001182273006068342	0.0011743949565259921	0.0012406021445561558	0.001230864418619713	0.04479080583362787	0.04379783362523541	-6.034400202773946e-06	-0.00011121709939238	-5.993187608334394e-06	-0.00011045753006685977
8.052605699483543	0.0010881137869556909	0.0010827463160446207	0.0011302574073172268	0.0011238387177424714	0.0011550372853895098	0.0011479432678898267	0.0011819568609555662	0.0011740815858707434	0.0012402243121788746	0.001230491536470139	0.04475998679203243	0.04376772749460824	-5.996163855964687e-06	-0.0001111782753839552	-5.95521219167762e-06	-0.00011041896733651746
8.101126699683881	0.0010878816172737024	0.0010825146827875844	0.0011299899602218815	0.0011235726324401803	0.0011547472732337549	0.0011476552364182322	0.0011816408140927761	0.0011737683128273165	0.001239846576898657	0.0012301187505050612	0.04472914123126836	0.04373759539824359	-5.958148636325822e-06	-0.00011113907032900272	-5.917456451511385e-06	-0.00011038002722577045
8.149940063318896	0.0010876495647058452	0.0010822831655783076	0.0011297226202821402	0.0011233066534941923	0.001154457363864302	0.0011473673070368903	0.0011813248668181516	0.0011734551387137958	0.001239468940881883	0.0012297460628405109	0.044698269638372624	0.04370743781179667	-5.920353090714189e-06	-0.00011109947862950054	-5.879918943987178e-06	-0.00011034070418267095
8.199047552025359	0.001087417629550205	0.001082051764722758	0.0011294553882266914	0.0011230407816313558	0.0011541675582972715	0.0011470794807521764	0.0011810090204886355	0.0011731420648667874	0.0012390914063228951	0.0012293734756199353	0.04466737250698726	0.043677255217379106	-5.8827757728145e-06	-0.0001110594945836485	-5.842598232028845e-06	-0.00011030099255199266
8.248450938054788	0.0010871858121105607	0.0010818204805327057	0.001129188264795645	0.0011227750175899162	0.0011538778575637986	0.0011467917585853574	0.001180693276480253	0.0011728290926417354	0.0012387139754444184	0.0012290009910146072	0.0446364503374312	0.04364704810362802	-5.845415243030047e-06	-0.00011101911238339812	-5.805492885252797e-06	-0.00011026088657337119
8.298152004337403	0.0010869541126965554	0.0010815893133258943	0.0011289212507407693	0.0011225093621197516	0.0011535882627103102	0.0011465041415728663	0.001180377636188431	0.001172516223413241	0.0012383366504979754	0.0012286286112240365	0.04460550363677154	0.0436168169657774	-5.808270068439342e-06	-0.00011097832611228764	-5.76860147989515e-06	-0.00011022038037844517
8.348152544546481	0.0010867225316238784	0.0010813582634262235	0.0011286543468257402	0.001122243815982619	0.001153298774798813	0.0011462166307665911	0.0011800621010283354	0.0011722034585753913	0.001237959433764322	0.001228256338476397	0.04457453291889866	0.04358656230573042	-5.771338822832539e-06	-0.00011093712974596937	-5.7319225988637645e-06	-0.00011017946799160572
8.398454363163072	0.0010864910692144308	0.0010811273311639167	0.001128387553826375	0.0011219783799523897	0.0011530093949071694	0.0011459292272341453	0.0011797466724351893	0.0011718907995420785	0.0012375823275538667	0.0012278841750289406	0.0445435387045995	0.04355628463213137	-5.7346200865726615e-06	-0.00011089551714787982	-5.695454831601207e-06	-0.00011013814332627714
8.449059275541144	0.001086259725796523	0.001080896516875719	0.0011281208725308987	0.0011217130548153143	0.0011527201241294067	0.0011456419320591768	0.0011794313518646287	0.0011715782477473508	0.0012372053342071263	0.0012275121231684475	0.044512521521633264	0.04352598446044029	-5.698112446527945e-06	-0.00011085348206765766	-5.659196774015357e-06	-0.00011009640018258549
8.49996910797308	0.0010860285017050499	0.001080665820905071	0.0011278543037401877	0.001121447841370264	0.0011524309635760008	0.0011453547463416494	0.0011791161407930333	0.0011712658046457393	0.0012368284560951596	0.0012271401852116499	0.04448148190480736	0.04349566231300614	-5.661814496099593e-06	-0.00011081101814047756	-5.623147028507164e-06	-0.00011005423224713651
8.551185697755594	0.0010857973972816903	0.0010804352436023115	0.001127587848268041	0.001121182740429002	0.001152141914374191	0.0011450676711981548	0.0011788010407178875	0.0011709534717126156	0.0012364516956200322	0.0012267683635056928	0.044450420396053326	0.043465318719142006	-5.625724835055246e-06	-0.0001107681188826648	-5.5873042037989096e-06	-0.00011001163308835271
8.602710893256043	0.0010855664128750979	0.0010802047853248685	0.001127321506941442	0.0011209177528164443	0.0011518529776682847	0.0011447807077622162	0.0011784860531581347	0.0011706412504445436	0.001236075055215275	0.0012263966604285851	0.0444193375445066	0.0434349542152028	-5.5898420696105094e-06	-0.00011072477769280553	-5.551666915024414e-06	-0.00010996859615783339
8.654546553979111	0.0010853355488410958	0.0010799744464374532	0.0011270552806008243	0.0011206528793709237	0.0011515641546199675	0.001144493857184595	0.0011781711796545326	0.0011703291423596294	0.0012356985373463455	0.0012260250783896526	0.04438823390658352	0.04340456934465961	-5.554164812300588e-06	-0.00011068098784738911	-5.516233783597196e-06	-0.00010992511478596922
8.706694550633951	0.0010851048055428858	0.001079744227312272	0.0011267891701003544	0.001120388120944473	0.0011512754464086301	0.001144207120633616	0.0011778564217700307	0.0011700171489978971	0.0012353221445111136	0.0012256536198300184	0.044357110046061625	0.043374164658179754	-5.518691681883139e-06	-0.00011063674249872646	-5.481003437108126e-06	-0.00010988118217974963
8.759156765201672	0.0010848741833512515	0.001079514128329228	0.0011265231763082095	0.0011201234784030997	0.0011509868542316887	0.0011439204992954866	0.001177541781090141	0.001169705271921654	0.0012349458792403412	0.0012252822872230729	0.04432596653415959	0.04334374071370401	-5.483421303353886e-06	-0.0001105920346732292	-5.445974509354912e-06	-0.00010983679142131941
8.811935091003267	0.0010846436826447731	0.001079284149876139	0.0011262573001068667	0.0011198589526270745	0.0011506983793049225	0.0011436339943746289	0.0011772272592233224	0.0011693935127158723	0.0012345697440981748	0.0012249110830749622	0.0442948039496188	0.043313298076527236	-5.4483523078754925e-06	-0.0001105468572698276	-5.4111456402692465e-06	-0.00010979193546603594
8.865031432767935	0.001084413303810037	0.0010790542923489461	0.0011259915423933863	0.0011195945445112165	0.0011504100228628006	0.0011433476070940088	0.0011769128578013619	0.001169081872988567	0.0012341937416826395	0.0012245400099250726	0.044263622878786844	0.04328283731937838	-5.413483332763688e-06	-0.00011050120305763911	-5.376515475875171e-06	-0.0001097466071402764
8.918447706701835	0.0010841830472418594	0.0010788245561519382	0.0011257259040797151	0.0011193302549651909	0.001150121786158833	0.0011430613386954806	0.0011765985784797741	0.0011687703543711897	0.0012338178746261514	0.001224169070346536	0.04423242391569951	0.04325235902250212	-5.378813021299916e-06	-0.00011045506467149968	-5.3420826681468275e-06	-0.00010970079913749653
8.972185840557227	0.0010839529133435135	0.0010785949416979809	0.00112546038609299	0.0011190660849138138	0.0011498336704659198	0.0011427751904401354	0.0011762844229382026	0.001168458958519028	0.0012334421455960324	0.001223798266946737	0.04420120766216413	0.04322186377374087	-5.344340022856234e-06	-0.00011040843461293526	-5.3078458751125435e-06	-0.00010965450401859145
9.02624777370205	0.0010837229025269504	0.0010783654494087363	0.0011251949893758355	0.0011188020352973485	0.0011495456770766984	0.0011424891636086449	0.001175970392880821	0.0011681476871116	0.0012330665572950273	0.0012234276023678217	0.044169974727848595	0.04319135216861866	-5.310062992702758e-06	-0.0001103613052454433	-5.273803760636256e-06	-0.00010960771420689963
9.080635457189915	0.0010834930152130444	0.0010781360797149113	0.0011249297148866908	0.0011185381070718317	0.0011492578073039159	0.0011422032595016344	0.0011756564900367572	0.0011678365418530783	0.001232691112461846	0.001223057079287234	0.044138725730363405	0.04316082481042506	-5.275980592011134e-06	-0.00011031366879268867	-5.239954994467819e-06	-0.00010956042198742577
9.135350853830497	0.0010832632518318194	0.0010779068330564827	0.0011246645636001163	0.0011182743012093771	0.001148970062480786	0.0011419174794400327	0.0011753427161605053	0.0011675255244726936	0.001232315813871691	0.0012226867004182327	0.044107461295351605	0.0431302823103014	-5.242091487828518e-06	-0.00011026551733689383	-5.206298252192695e-06	-0.00010951261950481461
9.190395938260405	0.0010830336128227018	0.0010776777098829517	0.0011243995365071264	0.0011180106186985085	0.001148682443961371	0.0011416318247654547	0.0011750290730323599	0.0011672146367251682	0.001231940664336815	0.0012223164685104435	0.04407618205657551	0.04309972528732598	-5.208394352942264e-06	-0.00011021684281467548	-5.1728322151001205e-06	-0.00010946429875868802
9.245772697014415	0.0010828040986347637	0.0010774487106535878	0.0011241346346155168	0.001117747060544485	0.0011483949531209592	0.0011413462968405742	0.0011747155624588505	0.0011669038803911443	0.0012315656667070756	0.0012219463863504024	0.04404488865600766	0.0430691543686022	-5.174887865902478e-06	-0.00011016763701601762	-5.1395555702056506e-06	-0.00010941545160339516
9.301483128597186	0.0010825747097269781	0.0010772198358376852	0.0011238698589502026	0.001117483627769639	0.0011481075913564523	0.0011410608970495104	0.0011744021862731843	0.001166593257277623	0.0012311908238704999	0.0012215764567621162	0.04401358174391947	0.043038570189346495	-5.14157071093875e-06	-0.00011011789158091312	-5.106467010166163e-06	-0.00010936606974407126
9.357529243555355	0.0010823454465684786	0.0010769910859148208	0.0011236052105535617	0.001117220321413716	0.0011478203600867613	0.0011407756267982191	0.0011740889463356982	0.0011662827692184114	0.0012308161387538628	0.0012212066826076278	0.043982261978974195	0.043007973392977766	-5.108441577904646e-06	-0.00011006759799714327	-5.073565233234753e-06	-0.00010931614473491669
9.413913064550128	0.00108211630963882	0.001076762461375119	0.0011233406904857823	0.0011169571425342227	0.0011475332607532047	0.00114049048751489	0.0011737758445343142	0.0011659724180745745	0.0012304416143232683	0.001220837066787593	0.04395093002831817	0.04297736463120811	-5.0754991622325996e-06	-0.00011001674759686386	-5.040848943184406e-06	-0.00010926566797542225
9.47063662643026	0.0010818872994282525	0.0010765339627195243	0.0011230762998252228	0.001116694092206785	0.0011472462948199213	0.0011402054806503564	0.0011734628827850119	0.0011656622057349027	0.0012300672535847483	0.001220467612241868	0.04391958656767601	0.042946744564134984	-5.042742164848915e-06	-0.00010996533155455124	-5.008316849285446e-06	-0.00010921463070856507
9.527701976305488	0.0010816584164379914	0.0010763055904600715	0.0011228120396687689	0.001116431171525503	0.0011469594637742817	0.0011399206076785013	0.0011731500630322949	0.0011653521341163729	0.001229693059584861	0.0012200983219500991	0.043888232281443874	0.042916113860332436	-5.0101692921650925e-06	-0.00010991334088403248	-4.975967666246556e-06	-0.0001091630240179775
9.585111173620431	0.0010814296611805021	0.0010760773451201728	0.0011225479111322083	0.001116168381603325	0.0011466727691273144	0.0011396358700966835	0.00117283738724968	0.0011650422051646347	0.0012293190354113082	0.0012197291989323347	0.04385686786278608	0.04288547319694613	-4.977779256011908e-06	-0.00010986076643551557	-4.943800114133243e-06	-0.00010911083882439443
9.642866290228868	0.0010812010341797829	0.0010758492272349	0.0011222839153506024	0.0011159057235724176	0.001146386212414133	0.0011393512694261618	0.0011725248574401825	0.0011647324208544894	0.0012289451841935573	0.001219360246249632	0.04382549401373173	0.042854823259786706	-4.945570773554411e-06	-0.00010980759889278602	-4.911812918347025e-06	-0.00010905806588365485
9.700969410468568	0.0010809725359716583	0.0010756212373512796	0.001122020053478672	0.0011156431985845491	0.001146099795194378	0.001139066807212531	0.0011722124756368205	0.00116442278319039	0.001228571509103475	0.0012189914670046877	0.04379411144527409	0.042824164743428754	-4.91354256728499e-06	-0.00010975382877059792	-4.880004809573388e-06	-0.00010900469578356553
9.75942263123647	0.0010807441671040747	0.0010753933760285876	0.0011217563266911839	0.0011153808078114748	0.001145813519052657	0.001138782485026162	0.0011719002439031143	0.0011641132942069358	0.001228198013355968	0.0012186228643424658	0.04376272087746768	0.04279349835130398	-4.881693364927955e-06	-0.00010969944641087137	-4.8483745236863746e-06	-0.00010895071894018171
9.818228062064373	0.0010805159281374096	0.0010751656438386613	0.0011214927361833532	0.00111511855244534	0.0011455273855990062	0.001138498304462659	0.0011715881643336137	0.0011638039559693956	0.001227824700209645	0.001218254441450851	0.04373132303953182	0.04276282479580318	-4.850021899410056e-06	-0.00010964444198047207	-4.816920801739913e-06	-0.00010889612559578099
9.877387825195074	0.0010802878196447727	0.001074938041366199	0.0011212292831712402	0.0011148564336990706	0.0011452413964693421	0.0011382142671433081	0.0011712762390544106	0.0011634947705742127	0.0012274515729674702	0.001217886201561293	0.043699918669950114	0.04273214479837321	-4.818526908799761e-06	-0.00010958880546749206	-4.785642389901895e-06	-0.00010884090581544936
9.936904055658934	0.0010800598422123313	0.0010747105692090878	0.0011209659688921712	0.0011145944528067966	0.0011449555533259426	0.0011379303747155536	0.001170964470223684	0.001163185740149548	0.0012270786349774503	0.001217518147949484	0.04366850851657421	0.04270145908961926	-4.7872071362083796e-06	-0.00010953252667791902	-4.75453803935183e-06	-0.00010878504948308443
9.996778901350961	0.0010798319964396281	0.001074483227978721	0.001120702794605152	0.0011143326110242618	0.0011446698578579171	0.0011376466288534677	0.0011706528600322374	0.0011628768668558098	0.001226705889633316	0.001217150283936029	0.04363709333672826	0.04267076840940617	-4.756061329859451e-06	-0.00010947559523385997	-4.723606506331149e-06	-0.00010872854629992434
10.05701452310831	0.0010796042829399088	0.0010742560183003257	0.0011204397615912948	0.0011140709096292487	0.0011443843117816945	0.001137363031258233	0.0011703414107040503	0.0011625681528862008	0.0012263333403752165	0.0012167826128871315	0.04360567389731471	0.04264007350696195	-4.725088242910069e-06	-0.00010941800056887829	-4.69284655199749e-06	-0.00010867138577999591
10.117613094788254	0.0010793767023404605	0.0010740289408133045	0.0011201768711542562	0.0011138093499220164	0.0011440989168415199	0.0011370795836586373	0.0011700301244968428	0.0011622596004672789	0.0012259609906904352	0.0012164151382152992	0.04357425097492006	0.042609375140981995	-4.694286633431799e-06	-0.00010935973192463533	-4.662256942390003e-06	-0.0001086135572467839
10.178576803346665	0.001079149255282953	0.001073801996171575	0.0011199141246206786	0.001113547933225739	0.001143813674809959	0.0011367962878115734	0.0011697190037026465	0.0011619512118595202	0.0012255888441141062	0.0012160478633800507	0.04354282535592417	0.04257867407973466	-4.663655264372513e-06	-0.000109300778347865	-4.631836448427615e-06	-0.0001085550498309551
10.239907848916916	0.0010789219424237892	0.0010735751850439181	0.0011196515233406431	0.0011132866608869526	0.0011435285874884108	0.0011365131455025451	0.0011694080506483874	0.0011616429893578936	0.0012252169042299501	0.001215680791888636	0.04351139783660947	0.042547971101169056	-4.633192903478328e-06	-0.0001092411286869599	-4.601583845730353e-06	-0.00010849585246464066
10.301608444889292	0.0010786947644344609	0.0010733485081143442	0.0011193890686881274	0.0011130255342760237	0.00114324365670763	0.0011362301585461968	0.0011690972676964757	0.0011613349352924565	0.0012248451746710194	0.001215313927296781	0.04347996922327165	0.042517266993022385	-4.602898323307486e-06	-0.0001091807715891957	-4.571497914733838e-06	-0.00010843595388096428
10.363680817990868	0.001078467722001907	0.0010731219660824402	0.0011191267620614702	0.0011127645547875967	0.0011429588843282538	0.0011359473287868226	0.0011687866572454026	0.0011610270520289324	0.0012244736591204464	0.0012149472732094157	0.04344854033233127	0.0424865625529305	-4.572770301060347e-06	-0.00010911969549515232	-4.541577440515809e-06	-0.00010837534260874082
10.426127208365882	0.0010782408158288965	0.00107289555966376	0.0011188646048838585	0.0011125037238410888	0.0011426742722413536	0.0011356646580989239	0.0011684762217303664	0.001160719341969338	0.001224102361312231	0.0012145808332814539	0.04341711199044918	0.042455858588538835	-4.542807618624495e-06	-0.00010905788863707633	-4.511821212764902e-06	-0.00010831400696825755
10.488949869656532	0.0010780140466343897	0.0010726692895901852	0.001118602598603799	0.0011122430428811552	0.0011423898223689704	0.0011353821483877384	0.0011681659636238759	0.0011604118075525809	0.001223731285032	0.0012142146112185438	0.04338568503463867	0.0424251559176143	-4.51300906248106e-06	-0.00010899533903444003	-4.4822280257667685e-06	-0.00010825193506966424
10.552151069084381	0.0010777874151539392	0.001072443156610325	0.0011183407446956246	0.0011119825133781953	0.0011421055366646904	0.0011350998015898094	0.0011678558854364015	0.0011601044512551011	0.0012233604341178239	0.0012138486107778688	0.04335426031238474	0.042394455368159466	-4.483373423598905e-06	-0.00010893203448886224	-4.452796678253157e-06	-0.0001081891148061731
10.615733087532126	0.0010775609221400743	0.0010722171614899031	0.0011180790446599905	0.0011117221368288472	0.0011418214171142048	0.001134817619673547	0.0011675459897170085	0.0011597972755915033	0.0012229898124610115	0.0012134828357689368	0.04332283868176068	0.04236375777852827	-4.453899497500538e-06	-0.00010886796258285925	-4.423525973483444e-06	-0.00010812553385364243
10.679698219625935	0.0010773345683627042	0.00107199130501216	0.001117817500024389	0.0011114619147564982	0.0011415374657358945	0.0011345356046398019	0.0011672362790540159	0.0011594902831152047	0.001222619424006936	0.0012131172900543884	0.043291421011546906	0.04233306399754176	-4.4245860840973206e-06	-0.00010880311067371085	-4.3944147190867755e-06	-0.00010806117966438711
10.744048773818252	0.001077108354609528	0.0010717655879782645	0.0011175561123436734	0.0011112018487118072	0.00114125368458142	0.0011342537585224577	0.001166926756075665	0.0011591834764190995	0.0012222492727558716	0.0012127519775508263	0.04326000818135302	0.04230237488460768	-4.3954319876807896e-06	-0.00010873746589062927	-4.365461727029105e-06	-0.00010799603946365366
10.808787072471103	0.0010768822816864493	0.0010715400112077285	0.0011172948832005854	0.0011109419402732326	0.0011409700757363216	0.0011339720833890234	0.0011666174234507924	0.0011588768581362269	0.0012218793627638393	0.0012123869022296475	0.04322860108173907	0.04227169130983766	-4.366436016879291e-06	-0.0001086710151303738	-4.3366658135923775e-06	-0.00010793010024634508
10.87391545193992	0.0010766563504180043	0.0010713145755388348	0.0011170338142062997	0.0011106821910475703	0.0011406866413206324	0.0011336905813412433	0.0011663082838895265	0.0011585704309404568	0.0012215096981434738	0.001212022068117897	0.043197200614341486	0.042241014154171544	-4.337596984546957e-06	-0.0001086037450525601	-4.308025799273918e-06	-0.00010786334877177506
10.93943626265785	0.0010764305616477946	0.001071089281829072	0.001116772907000976	0.001110422602670506	0.0011404033834895024	0.0011334092545157157	0.0011659993401439842	0.0011582641975471865	0.001221140283064899	0.0012116574792991343	0.04316580769199483	0.042210344309498646	-4.308913707751563e-06	-0.00010853564207594091	-4.279540508746529e-06	-0.00010779577156003195
11.00535186922059	0.0010762049162389307	0.0010708641309555766	0.0011165121632543196	0.0011101631768071732	0.0011401203044338313	0.001133128105084523	0.00116569059500899	0.001157958160714046	0.0012207711217566235	0.0012112931399143115	0.04313442323886317	0.04217968267878024	-4.280385007741569e-06	-0.00010846669237474238	-4.251208770829004e-06	-0.00010772735488809304
11.071664650471687	0.00107597941507448	0.0010706391238155838	0.0011162515846661516	0.0011099039151527203	0.0011398374063809123	0.0011328471352558698	0.0011653820513227982	0.0011576523232416174	0.001220402218506443	0.001210929054162667	0.04310304819056631	0.042149030176178576	-4.252009709845503e-06	-0.00010839688187364027	-4.223029418406327e-06	-0.00010765808478530037
11.138376999588447	0.0010757540590579295	0.0010704142613268885	0.0011159911729669934	0.0011096448194328928	0.0011395546915950894	0.0011325663472747376	0.0011650737119678332	0.0011573466879741688	0.001220033577662366	0.0012105652263026375	0.04307168349431008	0.04211838772718234	-4.223786643411248e-06	-0.00010832619624256967	-4.195001288360284e-06	-0.00010758794702808716
11.205491324168262	0.0010755288491136553	0.0010701895444283158	0.0011157309299186602	0.0011093858914046247	0.00113927216237843	0.0011322857434235484	0.0011647655798714446	0.0011570412578003999	0.0012196652036335527	0.0012102016606527822	0.043040330109019774	0.04208775626873633	-4.195714641783491e-06	-0.00010825462089322779	-4.167123221539976e-06	-0.00010751692713645289
11.273010046315514	0.0010753037861873998	0.0010699649740802003	0.0011154708573148633	0.0011091271328566377	0.0011389898210713994	0.0011320053260228408	0.0011644576580066685	0.0011567360356541975	0.0012192971008912657	0.0012098383615927214	0.04300898900547273	0.04205713674937176	-4.167792542225657e-06	-0.00010818214097427226	-4.139394062683752e-06	-0.00010744501036880072
11.340935602728974	0.0010750788712467615	0.0010697405512648732	0.0011152109569818281	0.0011088685456100572	0.001138707670053559	0.0011317250974319582	0.0011641499493930101	0.0011564310245154117	0.0012189292739698434	0.0012094753335640974	0.04297766116643453	0.042026530129340066	-4.140019185886953e-06	-0.00010810874136682469	-4.111812660407069e-06	-0.00010737218171819052
11.409270444789758	0.001074854105281687	0.001069516276987158	0.0011149512307789158	0.00110861013151903	0.0011384257117442642	0.0011314450600497447	0.0011638424570972299	0.0011561262274106322	0.00121856172746768	0.0012091125810715388	0.04294634758679533	0.04199593738074489	-4.1123934177243054e-06	-0.00010803440667930819	-4.084377867096672e-06	-0.00010729842590670446
11.478017038649782	0.0010746294893049847	0.001069292152274882	0.0011146916805992652	0.001108351892471365	0.0011381439486033893	0.0011311652163152636	0.0011635351842341549	0.0011558216474139944	0.0012181944660482346	0.0012087501086836556	0.042915049273710315	0.041965359487679973	-4.084914086413885e-06	-0.00010795912124167417	-4.057088538849882e-06	-0.00010722372737995145
11.547177865320764	0.001074405024352841	0.0010690681781793945	0.001114432308370445	0.001108093830389181	0.001137862383132056	0.0011308855687085218	0.0011632281339674986	0.0011555172876479905	0.0012178274944410494	0.0012083879210340453	0.042883767246738036	0.041934797446365385	-4.057580044371928e-06	-0.00010788286910237699	-4.029943535457242e-06	-0.00010714807030390294
11.616755420763786	0.0010741807114853432	0.0010688443557760896	0.0011141731160551076	0.0011078359472295597	0.001137581017873373	0.0011306061197512043	0.0011629213095106913	0.0011552131512842932	0.001217460817442782	0.0012080260228223099	0.04285250253798628	0.04190425226528858	-4.0303901476558546e-06	-0.00010780563402257304	-4.0029417203504836e-06	-0.00010707143855903656
11.686752215979308	0.0010739565517870208	0.0010686206861649473	0.0011139141056516692	0.0011075782449852204	0.0011372998554131963	0.001130326872007429	0.0011626147141277309	0.0011549092415445964	0.001217094439918263	0.0012076644188150974	0.0428212561922538	0.04187372496534338	-4.003343255884473e-06	-0.00010772739946995902	-3.976081960496702e-06	-0.00010699381573472944
11.75717077709787	0.0010737325463673938	0.0010683971704710828	0.001113655279194995	0.0011073207256852046	0.0011370188983809	0.0011300478280845115	0.001162308351134049	0.0011546055617014759	0.0012167283668015694	0.0012073031138471629	0.04279002926717867	0.04184321657997562	-3.976438232208487e-06	-0.00010764814861449756	-3.949363126358463e-06	-0.00010691518512426224
11.82801364547121	0.001073508696361531	0.0010681738098453058	0.0011133966387570978	0.0011070633913955702	0.0011367381494501582	0.001129768990633745	0.001162002223897387	0.0011543021150792563	0.0012163626030971132	0.0012069421128224395	0.04275882283338502	0.041812728155326266	-3.949673943242846e-06	-0.00010756786432317145	-3.92278409187298e-06	-0.00010683552972043375
11.899283377763982	0.001073285002930619	0.001067950605464687	0.0011131381864478483	0.0011068062442200976	0.0011364576113397455	0.001129490362351188	0.0011616963358386913	0.0011539989050548957	0.0012159971538807485	0.001206581420715132	0.042727637974634906	0.041782260750379586	-3.923049259054595e-06	-0.00010748652915465451	-3.896343734374058e-06	-0.00010675483220967674
11.970982546046038	0.0010730614672625422	0.0010677275585331421	0.001112879924415699	0.0011065492863010138	0.0011361772868143441	0.001129211945978476	0.0011613906904330196	0.0011536959350588888	0.0012156320243008993	0.0012062210425708283	0.04269647578797928	0.04175181543711161	-3.896563053005023e-06	-0.00010740412535256705	-3.870040934487139e-06	-0.00010667307496511902
12.043113737885237	0.0010728380905724814	0.0010675046702820286	0.0011126218548484293	0.0011062925198197316	0.0011358971786853812	0.0011289337443036443	0.0011610852912104766	0.0011533932085761884	0.0012152672195797122	0.0012058609835076375	0.042665337383913524	0.04172139330064029	-3.870214201756594e-06	-0.00010732063484059085	-3.843874576127566e-06	-0.00010659024004291973
12.115679556440844	0.00107261487410351	0.0010672819419707414	0.0011123639799738895	0.0011060359469975895	0.001135617289811861	0.0011286557601619584	0.0011607801417571457	0.0011530907291471323	0.0012149027450142154	0.0012055012487173296	0.04263422388653254	0.04169099543938052	-3.844001585267751e-06	-0.00010723603921838909	-3.81784354646416e-06	-0.00010650630917671822
12.188682620557461	0.0010723918191272116	0.0010670593748873332	0.0011121063020607664	0.001105779570096618	0.001135337623101223	0.0011283779964367676	0.00116047524571605	0.001152788500368393	0.0012145386059775043	0.0012051418434665094	0.04260313643369069	0.04166062296519565	-3.817924086605556e-06	-0.00010715031975233602	-3.7919467357674236e-06	-0.00010642126376944616
12.26212556485955	0.0010721689269443148	0.0010668369703491472	0.0011118488234193734	0.0011055233914203206	0.001135058181510223	0.0011281004560603765	0.0011601706067881367	0.0011524865258939548	0.0012141748079199594	0.0012047827730978131	0.04257207617716126	0.04163027700355853	-3.791980591976926e-06	-0.00010706345737226952	-3.7661830374425068e-06	-0.00010633508488999688
12.336011039846525	0.0010719461988853206	0.0010666147297034463	0.0011115915464024282	0.0011052674133144535	0.0011347789680458088	0.0011278231420149163	0.0011598662287332548	0.0011521848094360819	0.0012138113563704572	0.0012044240430311068	0.042541044282799846	0.04159995869370791	-3.766169990686123e-06	-0.0001069754326653849	-3.740551347952009e-06	-0.00010624775326664726
12.41034171198835	0.0010717236363111636	0.0010663926543280733	0.0011113344734058734	0.0011050116381678382	0.0011344999857660313	0.001127546057333251	0.0011595621153711762	0.0011518833547663285	0.001213448256937628	0.0012040656587647231	0.042510041930709064	0.041569669188810124	-3.7404911749838385e-06	-0.00010688622586813024	-3.7150505666954173e-06	-0.00010615924927934173
12.485120263821853	0.0010715012406138761	0.0010661707456321148	0.0011110776068696962	0.0011047560684131813	0.0011342212377809646	0.0011272692050998897	0.0011592582705826214	0.0011515821657165583	0.001213085515311126	0.001203707625876716	0.042479070315406695	0.04153940965612346	-3.714943040079334e-06	-0.0001067958168613492	-3.6896795960169107e-06	-0.00010606955295505704
12.560349394047481	0.0010712790132172629	0.0010659490050565787	0.001110820949278767	0.0011045007065279059	0.0011339427272536405	0.0011269925884519144	0.001158954698310303	0.0011512812461799758	0.0012127231372629154	0.0012033499500261294	0.04244813064599299	0.04150918127716324	-3.6895244840563085e-06	-0.00010670418516350866	-3.6644373411177586e-06	-0.00010597864396078016
12.63603181762671	0.0010710569555775972	0.001065727434075087	0.0011105645031636955	0.0011042455550350058	0.0011336644574010057	0.0011267162105799316	0.001158651402559996	0.0011509806001121874	0.0012123611286485902	0.001202992636954298	0.042417224146325226	0.04147898524787054	-3.6642344078581524e-06	-0.00010661130992539736	-3.639322710030299e-06	-0.00010588650159817914
12.712170265880024	0.0010708350691843145	0.0010655060341945724	0.001110308271101691	0.001103990616503903	0.0011333864314948825	0.001126440074729027	0.0011583483874016093	0.0011506802315322633	0.001211999495408699	0.0012026356924861546	0.04238635205519067	0.041448822778780946	-3.639071715152639e-06	-0.00010651716992160498	-3.6143346135069157e-06	-0.00010579310479530424
12.78876748658549	0.0010706133555607462	0.0010652848069560093	0.0011100522557174633	0.0011037358935513419	0.0011331086528629717	0.00112616418419976	0.0011580456569703032	0.001150380144523845	0.0012116382435701193	0.0012022791225315848	0.04235551562648225	0.04141869509519882	-3.6140353122998334e-06	-0.00010642174354408285	-3.5894719649853454e-06	-0.00010569843210070373
12.865826244077915	0.001070391816264836	0.0010650637539351337	0.0011097964596841101	0.0011034813888422736	0.0011328311248898458	0.0011258885423491498	0.0011577432154675985	0.0011500803432362434	0.0012112773792474262	0.0012019229330867771	0.042324716129379526	0.041388603437372024	-3.5891241083147937e-06	-0.00010632500879625972	-3.5647336805201546e-06	-0.00010560246167640175
12.943349319348618	0.0010701704528899008	0.0010648428767432003	0.0011095408857240481	0.0011032271050907853	0.001132553851017983	0.0011256131525917057	0.0011574410671625298	0.0011497808318855828	0.0012109169086443107	0.0012015671302356232	0.04229395484852852	0.04135854906066822	-3.5643370147990516e-06	-0.00010622694328610294	-3.5401186787471783e-06	-0.00010550517129170878
13.0213395101458	0.0010699492670653747	0.0010646221770277294	0.0011092855366099349	0.001102973045061013	0.0011322768347487976	0.0011253380184004461	0.0011571392163927936	0.0011494816147559356	0.0012105568380549974	0.0012012117201511132	0.04226323308422658	0.041328533235755915	-3.539672945882498e-06	-0.00010612752421834681	-3.515625880825407e-06	-0.0001054065383159497
13.099799631075467	0.0010697282604575976	0.0010644016564732945	0.001109030415165631	0.001102719211568106	0.0011320000796437126	0.0011250631433079668	0.0011568376675659426	0.0011491826962005105	0.0012101971738657095	0.0012008567090967856	0.04223255215260982	0.041298557248787233	-3.5151308181045546e-06	-0.00010602672838624927	-3.4912542102956065e-06	-0.00010530653970935999
13.178732513703073	0.0010695074347706	0.0010641813168023066	0.0011087755242671692	0.0011024656074791847	0.001131723589325235	0.0011247885309075077	0.001156536425160585	0.0011488840806428363	0.0012098379225561485	0.0012005021034281812	0.042201913385840284	0.04126862240158157	-3.4907095504315214e-06	-0.00010592453216612396	-3.4670025931210838e-06	-0.00010520515201828395
13.258141006655675	0.0010692867917469083	0.0010639611597758195	0.0011085208668437383	0.0011022122357143252	0.0011314473674780552	0.0011245141848540447	0.0011562354937276079	0.0011485857725779766	0.0012094790907009967	0.0012001479095943282	0.04217131813229928	0.041238730011814266	-3.4664080641507583e-06	-0.00010582091150884709	-3.4428699575705934e-06	-0.000105102351366404
13.338027975724735	0.001069066333168366	0.0010637411871943525	0.0011082664458786926	0.0011019590992475616	0.0011311714178501686	0.0011242401088654042	0.0011559348778914264	0.0011482877765737662	0.0012091206849714525	0.0011997941341392578	0.042140767756782035	0.041208881413206375	-3.442225282833389e-06	-0.00010571584193250216	-3.4188552341767042e-06	-0.00010499811344755194
13.418396303969553	0.001068846060856969	0.0010635214008987222	0.001108012264410573	0.0011017062011079036	0.0011308957442540115	0.0011239663067233912	0.0011556345823512493	0.0011479900972720658	0.001208762712136788	0.0011994407837035367	0.04211026364069478	0.04117907795571735	-3.4181601322571045e-06	-0.00010560929851449741	-3.3949573556742163e-06	-0.0001048924135180207
13.49924889182131	0.0010686259766757192	0.0010633018027709	0.0011077583255341527	0.0011014535443803761	0.0011306203505676248	0.001123692782274944	0.0011553346118823708	0.0011476927393900423	0.0012084051790659358	0.001199087865025835	0.04207980718225398	0.04114932100574126	-3.3942115403124903e-06	-0.00010550125588262849	-3.37117525689868e-06	-0.00010478522638748822
13.580588657187745	0.0010684060825294957	0.0010630823947348803	0.001107504632401501	0.0011012011322070806	0.001130345240735837	0.0011234195394333106	0.0011550349713374897	0.0011473957077214759	0.0012080480927291056	0.001198735384944521	0.0420493997966915	0.04111961194630579	-3.370378437007361e-06	-0.00010539168820886125	-3.3475078747916e-06	-0.00010467652641307779
13.662418535558457	0.001068186380365934	0.0010628631787575596	0.0011072511882230587	0.0011009489677882625	0.0011300704187714584	0.0011231465821792332	0.001154735665648037	0.001147099007138073	0.0012076914601994195	0.0011983833503992722	0.04201904291645857	0.04108995217727141	-3.3466597543531373e-06	-0.00010528056919986706	-3.323954148283341e-06	-0.00010456628748956032
13.744741480110864	0.0010679668721763364	0.0010626441568496482	0.0011069979962687491	0.0011006970543834197	0.0011297958887565161	0.0011228739145621764	0.0011544366998255476	0.001146802642590831	0.0012073352886545928	0.001198031768432735	0.04198873799143557	0.041060343115538855	-3.3230544262989256e-06	-0.00010516787208819656	-3.300513018226342e-06	-0.00010445448304066685
13.827560461816718	0.0010677475599965868	0.001062425331066584	0.0011067450598690929	0.001100445395312412	0.0011295216548434924	0.0011226015407015564	0.0011541380789630387	0.0011465066191113974	0.0012069795853786253	0.0011976806461921929	0.04195848648914358	0.04103078619525146	-3.299561388717641e-06	-0.00010505356962556278	-3.2771834273933806e-06	-0.00010434108601303782
13.910878469549415	0.0010675284459080875	0.0010622067035094677	0.001106492382416352	0.0011001939939565971	0.0011292477212565954	0.0011223294647880026	0.0011538398082364212	0.001146210941813474	0.0012066243577635346	0.0011973299909312743	0.04192828989495972	0.04100128286801148	-3.2761795792646264e-06	-0.00010493763407165568	-3.2539643203387952e-06	-0.00010422606886448249
13.9946985101918	0.0010673095320387215	0.0010619882763260272	0.0011062399673656988	0.0010999428537599985	0.0011289740922930556	0.0011220576910846453	0.0011535418929059407	0.0011459156158942414	0.0012062696133111205	0.0011969798100116959	0.041898149712334964	0.040971834603087995	-3.252907937389797e-06	-0.00010482003718764732	-3.230854643382873e-06	-0.0001041094035574841
14.079023608744702	0.0010670908205638147	0.0010617700517115774	0.0011059878182363902	0.0010996919782304713	0.001128700772324431	0.001121786223928413	0.0011532443383176268	0.001145620646635796	0.0012059153596347455	0.0011966301109050171	0.041868067463015184	0.040942442887635	-3.2297454042196777e-06	-0.00010470075022575576	-3.207853344528583e-06	-0.00010399106154929116
14.163856808436103	0.0010668723137071397	0.001061552031910024	0.0011057359386129862	0.001099441370940916	0.0011284277657979576	0.0011215150677313717	0.001152947149904794	0.001145326039406638	0.0012055616044611712	0.0011962809011944497	0.04183804468726694	0.04091310922691265	-3.206690922510566e-06	-0.00010457974392003022	-3.184959373396523e-06	-0.00010387101378259156
14.24920117083096	0.0010666540137419184	0.0010613342192148667	0.0011054843321465701	0.0010991910355304926	0.001128155077237902	0.0011212442269820705	0.0011526503331895433	0.0011450317996631574	0.0012052083556324006	0.0011959321885766801	0.041808082944103035	0.04088383514450669	-3.1837434365834805e-06	-0.00010445698847774687	-3.1621716811564005e-06	-0.00010374923067657527
14.335059775941703	0.001066435922991859	0.0010611166159702344	0.0011052330025560057	0.0010989409757058738	0.0011278827112469587	0.0011209737062469274	0.0011523538937843118	0.0011447379329511725	0.001204855621107576	0.0011955839808637373	0.04177818381151568	0.040854622182556886	-3.1609018922521687e-06	-0.00010433245356941678	-3.1394892204697836e-06	-0.00010362568211738643
14.421435722339384	0.001066218043832199	0.0010608992245719287	0.0011049819536292057	0.0010986911952425055	0.0011276106725076527	0.0011207035101716248	0.0011520578373934334	0.0011444444449074732	0.0012045034089648912	0.0011952362859848791	0.041748348886710515	0.040825471901985044	-3.1381652367667295e-06	-0.00010420610831912702	-3.1169109454328575e-06	-0.00010350033744888076
14.50833212726552	0.0010660003786907826	0.0010606820474684997	0.0011047311892244374	0.0010984416979859068	0.001127338965783788	0.0011204336434825443	0.001151762169814742	0.0011441513412614119	0.0012041517274035533	0.0011948891119885306	0.04171857978634329	0.040796385882728235	-3.115532418719938e-06	-0.00010407792129410454	-3.0944358114706055e-06	-0.00010337316546152331
14.595752126744532	0.0010657829300491468	0.0010604650871623325	0.0011044807132716374	0.00109819248785298	0.001127067595921906	0.0011201641109882185	0.0011514668969411928	0.001143858627836508	0.001203800584745769	0.0011945424670442397	0.04168887814676474	0.04076736572397498	-3.0930023880298974e-06	-0.0001039478604961952	-3.0720627753229313e-06	-0.0001032441343842283
14.683698875697011	0.0010655657004436311	0.0010602483462107558	0.0011042305297737603	0.0010979435688333507	0.0011267965678527763	0.0011198949175808106	0.0011511720247625137	0.0011435663105520875	0.0012034499894387673	0.0011941963594446748	0.04165924562426121	0.040738413044404787	-3.070574095819477e-06	-0.00010381589334995667	-3.0497907949431774e-06	-0.00010311321187275735
14.772175548053516	0.001065348692466514	0.001060031827227178	0.0011039806428081497	0.0010976949449907352	0.0011265258865929178	0.0011196260682376242	0.0011508775593668942	0.0011432743954249535	0.0012030999500568644	0.0011938507976076602	0.0416296838953078	0.04070952948243145	-3.0482464943668713e-06	-0.0001036819866927774	-3.027618829417461e-06	-0.00010298036499950536
14.861185336869132	0.0010651319087671646	0.0010598155328822377	0.001103731056527934	0.0010974466204643279	0.0011262555572461423	0.0011193575680226383	0.0011505835069426976	0.0011429828885710833	0.0012027504753035585	0.0011935057900782453	0.04160019465681898	0.04068071669644931	-3.026018537042284e-06	-0.000103546106764274	-3.0055458389369183e-06	-0.00010284556024350855
14.95073145443871	0.001064915352053218	0.0010595994659049785	0.001103481775163447	0.0010971985994702156	0.0011259855850051298	0.0011190894220880687	0.0011502898737802043	0.001142691796207357	0.0012024015740136659	0.0011931613455308057	0.0415707796264053	0.04065197636508545	-3.0038891782506807e-06	-0.00010340821919577192	-2.983570784704029e-06	-0.00010270876347925895
15.040817132412794	0.0010646990250917732	0.0010593836290840463	0.0011032328030236764	0.0010969508863028193	0.001125715975153027	0.0011188216356759599	0.0011499966662733882	0.0011424011246533175	0.0012020532551554914	0.0011928174727711906	0.04154144054263313	0.04062331018745317	-2.9818573733372475e-06	-0.00010326828899928642	-2.9616926288753703e-06	-0.00010256993996646258
15.131445621914246	0.0010644829307106124	0.0010591680252689073	0.0011029841444977345	0.0010967034853363589	0.0011254467330650804	0.001118554214119802	0.0011497038909217235	0.0011421108803329602	0.0012017055278330387	0.0011924741807389002	0.04151217916529095	0.040594719883410124	-2.9599220785015215e-06	-0.00010312628055450523	-2.939910334452331e-06	-0.00010242905433688332
15.222620193655578	0.001064267071799452	0.0010589526573710993	0.00110273580405637	0.0010964564010263566	0.0011251778642103034	0.001118287162846191	0.0011494115543320338	0.001141821069776566	0.0012013584012882713	0.0011921314785093154	0.041482997275655416	0.0405662071938214	-2.938082250781779e-06	-0.00010298215760007334	-2.918222865267231e-06	-0.00010228607058532235
15.31434413805701	0.0010640514513111969	0.0010587375283654832	0.0011024877862534804	0.001096209637911143	0.001124909374153153	0.001118020487376491	0.0011491196632203498	0.0011415316996225408	0.0012010118849033863	0.0011917893752959418	0.04145389667676524	0.04053777388082477	-2.9163368479691656e-06	-0.00010283588322099191	-2.8966291859122e-06	-0.0001021409520576555
15.406620765365147	0.0010638360722632426	0.0010585226412915465	0.0011022400957276825	0.00109596320061342	0.0011246412685552644	0.001117754193328558	0.0011488282244138314	0.0011412427766193227	0.0012006659882031617	0.0011914478804527246	0.04142487919369786	0.04050942172810357	-2.894684828473257e-06	-0.00010268741983471275	-2.875128261583919e-06	-0.00010199366143662236
15.499453405772549	0.0010636209377387882	0.001058307999254712	0.0011019927372038934	0.0010957170938418347	0.0011243735531772001	0.0011174882864184773	0.001148537244852704	0.0011409543076272976	0.0012003207208573243	0.0011911070034763844	0.04139594667384989	0.04048115254115735	-2.8731251513151174e-06	-0.00010253672918153489	-2.853719058105303e-06	-0.00010184416073277802
15.592845409537835	0.0010634060508881743	0.001058093605427679	0.0011017457154949438	0.0010954713223925846	0.001124106233880233	0.0011172227724623332	0.0011482467315922337	0.0011406662996207592	0.001199976092682966	0.001190766754008801	0.0413671009872225	0.04045296814758431	-2.851656776066587e-06	-0.00010238377231233664	-2.8324005418378997e-06	-0.00010169241127158668
15.686800147106629	0.0010631914149302484	0.0010578794630517836	0.0011014990355032216	0.0010952258911510538	0.0011238393166281618	0.001116957657378014	0.0011479566918047408	0.0011403787596899022	0.001199632113647002	0.0011904271418394377	0.04133834402671138	0.04042487039736299	-2.830278662703696e-06	-0.000102228509573421	-2.8111716795500494e-06	-0.00010153837367893326
15.781321009233178	0.001062977033153764	0.001057665575438399	0.0011012527022223539	0.001094980805093487	0.0011235728074891716	0.0011166929471870572	0.0011476671327816548	0.0011400916950428605	0.0011992887938686839	0.0011900881769078206	0.04130967770840097	0.04039686116314022	-2.8089897716005938e-06	-0.00010207090059649593	-2.7900314384099456e-06	-0.00010138200787110363
15.87641140710273	0.0010627629089187856	0.0010574519459703375	0.0011010067207388985	0.0010947360692886731	0.0011233067126377018	0.001116428648016507	0.001147378061935589	0.0011398051130077588	0.0011989461436221348	0.0011897498693060377	0.04128110397186459	0.04036894234052232	-2.7877890634454144e-06	-0.00010191090428493532	-2.768978785885022e-06	-0.00010122327304032397
15.972074772454643	0.0010625490456581445	0.00105723857810331	0.0011007610962340938	0.0010944916888996894	0.0011230410383563792	0.0011161647661008353	0.0011470894868024736	0.0011395190210348367	0.0011986041733389578	0.0011894122292813176	0.04125262478046518	0.0403411158483742	-2.766675499110173e-06	-0.00010174847879879101	-2.74801268966042e-06	-0.00010106212764182665
16.06831455770623	0.0010623354468789047	0.001057025475367381	0.0011005158339856204	0.0010942476691856461	0.0011227757910379631	0.0011159013077838662	0.0011468014150437156	0.0011392334266985722	0.001198262893610871	0.0011890752672386175	0.041224242121666976	0.040313383629118536	-2.7456480396438263e-06	-0.00010158358154332969	-2.7271321175878147e-06	-0.00010089852938091615
16.165134236077357	0.001062122116163865	0.0010568126413684786	0.0011002709393694047	0.001094004015503493	0.0011225109771873388	0.0011156382795207644	0.0011465138544483999	0.0011389483376998781	0.0011979223151924016	0.0011887389937432916	0.04119595800734656	0.040285747649042206	-2.724705646153444e-06	-0.00010141616915423923	-2.7063360375553097e-06	-0.00010073243519753694
16.262537301715792	0.001061909057173085	0.0010566000797899162	0.0011000264178614519	0.0010937607333098372	0.0011222466034235396	0.0011153756878800403	0.0011462268129355318	0.0011386637618683178	0.0011975824490036216	0.0011884034195237855	0.041167774474113294	0.040258209898609544	-2.7038472797703827e-06	-0.00010124619748494434	-2.68562341750999e-06	-0.00010056380125583742
16.36052726982327	0.0010616962736454388	0.0010563877943939417	0.0010997822750397105	0.0010935178281627981	0.001121982676481807	0.0011151135395455934	0.0011459402985563136	0.0011383797071643604	0.0011972433061329347	0.0011880685554743827	0.04113969358363042	0.04023077239277662	-2.6830719015253843e-06	-0.00010107362159025857	-2.6649932252879177e-06	-0.00010039258292665609
16.459107676782416	0.0010614837694002063	0.001056175789023332	0.0010995385165859816	0.0010932753057239118	0.0011217192032156975	0.0011148518413188085	0.0011456543194964773	0.001138096181681694	0.0011969048978399217	0.0011877344126580158	0.041111717422945816	0.040203437171311904	-2.6623784722809227e-06	-0.000100898395712673	-2.644444428554285e-06	-0.00010021873477347731
16.55828208028434	0.0010612715483386845	0.0010559640676029998	0.0010992951482878513	0.0010930331717600504	0.0011214561905992144	0.0011145906001206714	0.001145368884078644	0.0011378131936495633	0.0011965672355582263	0.0011874010023091078	0.041083848104823975	0.040176206299124335	-2.6417659526895704e-06	-0.00010072047326858957	-2.6239759947860666e-06	-0.00010004221054024653
16.658054059457015	0.0010610596144458322	0.0010557526341416369	0.0010990521760406615	0.0010927914321453864	0.001121193645728986	0.0011143298229939304	0.001145084000764733	0.0011375307514351572	0.0011962303308984978	0.0011870683358364796	0.04105608776808778	0.040149081866594306	-2.6212333030656287e-06	-0.00010053980683161212	-2.603586891117629e-06	-9.986296313330145e-05
16.758427214994473	0.0010608479717919513	0.0010555414927333952	0.001098809605849526	0.0010925500928633963	0.0011209315758264862	0.0011140695171053053	0.0011447996781584202	0.0011372488635460426	0.0011958941956513925	0.0011867364248263081	0.041028438577961165	0.04012206598991007	-2.6007794833304843e-06	-0.00010035634811772498	-2.583276084289557e-06	-9.968094460732768e-05
16.859405169286727	0.0010606366245343897	0.0010553306475595864	0.0010985674438313694	0.0010923091600088931	0.0011206699882402881	0.001113809689747722	0.0011445159250076282	0.001136967538632636	0.001195558841790622	0.0011864052810451314	0.0410009027264205	0.04009516081141105	-2.580403452951026e-06	-0.00010017004797072127	-2.5630425406174273e-06	-9.949610615136995e-05
16.960991566550526	0.0010604255769192813	0.001055120102890421	0.0010983256962170122	0.0010920686397900975	0.0011204088904483618	0.0011135503483425946	0.0011442327502070725	0.001136686785490721	0.0011952242814760594	0.0011860749164429138	0.040973482432551285	0.0400683684999362	-2.560104170815612e-06	-9.998085634460585e-05	-2.5428852258226747e-06	-9.930839807004155e-05
17.063190072960847	0.0010602148332833215	0.0010549098630867823	0.0010980843693532952	0.0010918285385307566	0.0011201482900604195	0.0011132915004421588	0.0011439501628008515	0.0011364066130640205	0.001194890527056907	0.0011857453431561736	0.0409461799429095	0.04004169125117643	-2.539880595172489e-06	-9.97887222875804e-05	-2.5228031049952943e-06	-9.91177697684531e-05
17.166004376783235	0.001060004398055573	0.001054699932602029	0.0010978434697052398	0.0010915888626722905	0.0011198881948202967	0.0011130331537318322	0.0011436681719850844	0.0011361270304468076	0.001194557591074919	0.0011854165735111554	0.04091899753189012	0.04001513128803701	-2.519731683574278e-06	-9.959359392688882e-05	-2.502795142553943e-06	-9.892416973777962e-05
17.26943818850684	0.0010597942757592982	0.0010544903159838267	0.0010976030038582437	0.0010913496187759787	0.0011196286126083765	0.001112775316032622	0.0011433867871105908	0.001135848046886558	0.0011942254862676769	0.0011850886200270646	0.040891937502102155	0.03998869086099932	-2.4996563927418003e-06	-9.939541845030431e-05	-2.482860302082876e-06	-9.872754553555407e-05
17.37349524097843	0.0010595844710138424	0.0010542810178760294	0.0010973629785203305	0.0010911108135251992	0.001119369551444068	0.00111251799530359	0.0011431060176856306	0.001135569671786672	0.0011938942255719394	0.0011847614954193708	0.040865002184746126	0.03996237224849618	-2.4796536785042303e-06	-9.91941420888931e-05	-2.4629975462885784e-06	-9.852784376959689e-05
17.478179289537028	0.0010593749885365376	0.0010540720430205796	0.0010971234005244263	0.0010908724537276935	0.0011191110194883193	0.0011122611996443425	0.001142825873378686	0.0011352919147092251	0.0011935638221270417	0.0011844352126031603	0.04083819394000417	0.03993617775728863	-2.459722495747052e-06	-9.898971010138813e-05	-2.4432058369407844e-06	-9.832501008180672e-05
17.583494112149474	0.0010591658331446454	0.0010538633962594512	0.0010968842768306838	0.00109063454631788	0.0011188530250461782	0.001112004937297581	0.0011425463640212946	0.0011350147853777773	0.001193234289278359	0.0011841097846965523	0.04081151515743202	0.03991010972284984	-2.4398617982862927e-06	-9.878206675484336e-05	-2.42348413475018e-06	-9.81189891291756e-05
17.689443509546752	0.00105895700975734	0.0010536550825366272	0.001096645614528851	0.0010903970983592115	0.0011185955765694064	0.0011117492166516903	0.001142267499610937	0.0011347382936802344	0.0011929056405808403	0.0011837852250241824	0.04078496825635825	0.039884170509755255	-2.420070538783521e-06	-9.85711553060653e-05	-2.4038313992920737e-06	-9.790972456588665e-05
17.79603130536116	0.0010587485233977255	0.0010534471069001195	0.0010964074208406832	0.001090160117046575	0.0011183386826591369	0.0011114940462433835	0.00114198929031398	0.0011344624496717648	0.0011925778898026023	0.00118346154712075	0.040758555686291935	0.03985836251208211	-2.4003476686712544e-06	-9.8356917983905e-05	-2.384246588913591e-06	-9.769715902474552e-05
17.90326134626431	0.0010585403791948914	0.0010532394745040162	0.001096169703122396	0.0010899236097087338	0.0011180823520685796	0.0011112394347603863	0.0011417117464686667	0.0011341872635777617	0.001192251050928591	0.0011831387647346274	0.04073227992733524	0.03983268815381114	-2.380692138074028e-06	-9.813929597052296e-05	-2.3647286606764267e-06	-9.748123409941689e-05
18.011137502105942	0.0010583325823860042	0.0010530321906105755	0.0010959324688671653	0.0010896875838108141	0.0011178265937057783	0.0011109853910441748	0.0011414348785881673	0.001133912745796865	0.00119192513816431	0.0011828168918315376	0.04070614349060526	0.0398071498892395	-2.3611028956887006e-06	-9.791822938101657e-05	-2.345276570221537e-06	-9.72618903237743e-05
18.119663666053608	0.0010581251383184435	0.001052825260592358	0.0010956957257076782	0.001089452046956846	0.0011175714166364208	0.0011107319240927682	0.0011411586973636854	0.0011336389069040427	0.001191600165939624	0.0011824959425983052	0.0406801489186598	0.03978175020339667	-2.3415788887384825e-06	-9.769365724549006e-05	-2.325889271731843e-06	-9.70390671540533e-05
18.228843754733095	0.001057918052451969	0.0010526186899343882	0.001095459481418718	0.0010892170068923322	0.0011173168300866907	0.001110479043063558	0.0011408832136676158	0.0011333657576537148	0.0011912761489126186	0.0011821759314466628	0.04065429878593469	0.03975649161247236	-2.3221190628454347e-06	-9.746551748773813e-05	-2.306565717809933e-06	-9.681270294817357e-05
18.338681708369887	0.0010577113303609385	0.0010524124842363754	0.0010952237439198142	0.0010889824715068896	0.0011170628434461888	0.0011102267572762115	0.001140608438556771	0.001133093308982955	0.0011909531019735527	0.0011818568730171495	0.04062859569918462	0.03973137666424591	-2.3027223619445994e-06	-9.723374690501219e-05	-2.2873048593739786e-06	-9.658273494483893e-05
18.44918149093129	0.0010575049777365576	0.001052206649214956	0.0010949885212779254	0.001088748448836917	0.0011168094662708887	0.001109975076215607	0.0011403343832756564	0.0011328215720147327	0.0011906310402488652	0.001181538782183061	0.040603042297934926	0.03970640793852815	-2.2833877282189483e-06	-9.699828114809184e-05	-2.268105645623908e-06	-9.634909924474688e-05
18.56034709026951	0.0010572990003891787	0.0010520011907059908	0.0010947538217101831	0.001088514947068324	0.0011165567082861644	0.0011097240095348368	0.0011400610592598134	0.0011325505580612272	0.0011903099791052683	0.0011812216740544875	0.0405776412549378	0.03968158804760978	-2.2641141019805536e-06	-9.675905469974655e-05	-2.248967023892219e-06	-9.611173078838409e-05
18.672182518265565	0.0010570934042506339	0.0010517961146668969	0.0010945196535866767	0.001088281974539306	0.0011163045793898573	0.0011094735670582588	0.0011397884781392175	0.001132280278627194	0.0011899899341539096	0.001180905563982417	0.04055239527663998	0.03965691963671425	-2.2449004215751786e-06	-9.65160008525312e-05	-2.2298879395624485e-06	-9.587056333401622e-05
18.784691810974078	0.001056888195376626	0.0010515914271790336	0.0010942860254333023	0.0010880495397431775	0.0011160530896554197	0.0011092237587846136	0.0011395166517417523	0.0011320107454134065	0.0011896709212546243	0.0011805904675629302	0.040527307103656644	0.03963240538446247	-2.225745623290337e-06	-9.626905168722e-05	-2.2108673359867714e-06	-9.56255294371211e-05
18.897879028768923	0.0010566833799491456	0.001051387134450118	0.001094052945934649	0.0010878176513312438	0.0011158022493350937	0.0011089745948901833	0.0011392455920967287	0.0011317419703201442	0.0011893529565202504	0.001180276400641454	0.04050237951125297	0.03960804800334503	-2.2066486412919764e-06	-9.6018138051851e-05	-2.1919041544114087e-06	-9.537656042865605e-05
19.01174825648978	0.0010564789642789458	0.0010511832428166936	0.0010938204239369484	0.0010875863181157364	0.0011155520688631655	0.001108726085732022	0.0011389753114384835	0.0011314739654507571	0.001189036056321035	0.0011799633793171075	0.04047761530983618	0.039583850240201085	-2.187608407484831e-06	-9.576318953719021e-05	-2.172997333828308e-06	-9.512358639046647e-05
19.126303603589555	0.0010562749548080573	0.0010509797587466509	0.0010935884684510758	0.0010873555490728039	0.0011153025588592715	0.0011084782418512432	0.00113870582221004	0.0011312067431152955	0.0011887202372891231	0.0011796514199471308	0.040453017345454666	0.039559814876705915	-2.1686238514170147e-06	-9.550413445325034e-05	-2.1541458109161638e-06	-9.486653613363649e-05
19.241549204282624	0.0010560713581123586	0.0010507766888417796	0.0010933570886556114	0.0010871253533455486	0.001115053730131774	0.0011082310739763635	0.0011384371370668411	0.0011309403158342025	0.0011884055163231342	0.0011793405391513898	0.040428588500306895	0.039535944729869994	-2.1496939001967516e-06	-9.524089980678108e-05	-2.1353485199302608e-06	-9.460533717484121e-05
19.357489217694134	0.0010558681809041792	0.0010505740398403822	0.0010931262938999476	0.0010868957402471286	0.001114805593681188	0.0011079845930267137	0.0011381692688805436	0.001130674696342078	0.0011880919105928122	0.001179030753816972	0.04040433169325964	0.039512242652541975	-2.1308174784073763e-06	-9.497341127745473e-05	-2.116604392607066e-06	-9.433991571203282e-05
19.474127828010037	0.0010556654300349613	0.0010503718186199256	0.0010928960937074612	0.0010866667192639104	0.0011145581607036768	0.0011077388101159071	0.0011379022307428852	0.0011304098975915128	0.001187779437543775	0.001178722081102862	0.04038024988037356	0.03948871153392684	-2.1119935079902397e-06	-9.470159319285854e-05	-2.097912358073155e-06	-9.407019660118143e-05
19.59146924462811	0.001055463112497968	0.0010501700321997477	0.001092666497778742	0.0010864383000586811	0.001114311442594613	0.0011074937365553753	0.0011376360359696273	0.0011301459327569881	0.0011874681149023477	0.0011784145384447112	0.04035634605544044	0.03946535430010675	-2.093220908116339e-06	-9.44253685021268e-05	-2.07927134271077e-06	-9.379610332913013e-05
19.709517702309874	0.0010552612354310475	0.0010499686877438166	0.0010924375159948874	0.0010862104924739282	0.00111406545095221	0.0011072493838579752	0.0011373706981045743	0.001129882815238863	0.0011871579606804981	0.0011781081435597016	0.0403326232505297	0.0394421739145773	-2.074498595104786e-06	-9.414465875140499e-05	-2.06068027007629e-06	-9.351755798980843e-05
19.828277461333414	0.0010550598061194382	0.0010497677925635335	0.0010922091584208468	0.001085983306535168	0.001113820197581211	0.001107005763741651	0.0011371062309236575	0.001129620558667418	0.001186848993180849	0.0011778029144514904	0.04030908453654361	0.039419173378788204	-2.0558254823447447e-06	-9.385938405900851e-05	-2.0421380608169615e-06	-9.323448125908573e-05
19.94775280764713	0.00105485883199863	0.0010495673541205898	0.0010919814353088331	0.0010857567524543395	0.0011135756944966502	0.0011067628881331715	0.0011368426484390992	0.0011293591769069831	0.001186541231001797	0.001177498869415255	0.040285733023783216	0.039396355732698854	-2.0372004801661944e-06	-9.35694630878614e-05	-2.0236436325468676e-06	-9.294679236751535e-05
20.067948053024427	0.0010546583206572804	0.0010493673800298785	0.001091754357101799	0.0010855308406332637	0.0011133319539276861	0.0011065207691719342	0.001136579964903659	0.0011290986840601423	0.0011862346930427252	0.0011771960270428327	0.04026257186252597	0.03937372405534034	-2.0186224957115598e-06	-9.32748130176575e-05	-2.005195899718558e-06	-9.265440907268996e-05
20.188867535219305	0.0010544582798401871	0.001049167878062465	0.0010915279344369782	0.0010853055816671695	0.0011130889883215083	0.0011062794192138474	0.0011363181948149583	0.0011288390944720196	0.00118592939850932	0.001176894406227964	0.04023960424361212	0.03935128146538805	-2.000090432854179e-06	-9.297534951824282e-05	-1.986793773548455e-06	-9.23572476331791e-05
20.31051561812294	0.0010542587174513056	0.0010489688561485977	0.001091302178149486	0.0010850809863482737	0.001112846810347308	0.0011060388508352696	0.001136057352919878	0.0011285804227346358	0.001185625366918979	0.0011765940261716239	0.040216833399041134	0.03932903112174751	-1.981603192089884e-06	-9.267098672186003e-05	-1.9684361619040983e-06	-9.20552227807181e-05
20.432896691921076	0.0010540596415568335	0.0010487703223807903	0.0010910770992759937	0.0010848570656694393	0.0011126054329003306	0.001105799076837037	0.0011357974542190498	0.0011283226836913576	0.0011853226181063343	0.0011762949063874658	0.040194262602582714	0.03930697622414805	-1.9631596704207735e-06	-9.236163719394952e-05	-1.9501219691835797e-06	-9.174824769084267e-05
20.55601517325261	0.0010538610603883442	0.001048572285016952	0.0010908527090584652	0.001084633830827895	0.0011123648691059999	0.001105560110248557	0.0011355385139714225	0.0011280658924414226	0.0011850211722288725	0.0011759970667073636	0.040171895170395815	0.039285120013748495	-1.944758761235517e-06	-9.20472119039506e-05	-1.9318500961975835e-06	-9.143623395427292e-05
20.679875505368887	0.0010536629823459844	0.0010483747524835775	0.0010906290189479694	0.001084411293229025	0.0011121251323241207	0.0011053219643319832	0.0011352805476989218	0.0011278100643445543	0.0011847210497726679	0.0011757005272870634	0.04014973446166047	0.039263465773755786	-1.9263993542096083e-06	-9.172762019621361e-05	-1.913619440089588e-06	-9.111909154835285e-05
20.804482158294064	0.0010534654160017222	0.0010481777333789942	0.0010904060406085538	0.0010841894644902283	0.0011118862361531564	0.00110508465258646	0.0011350235711911874	0.001127555215025657	0.0011844222715582202	0.001175405308611939	0.04012778387922038	0.039242016830050686	-1.9080803351709252e-06	-9.140276975830308e-05	-1.895428894178007e-06	-9.079672880513145e-05
20.92983962898646	0.0010532683701026694	0.001047981236476678	0.0010901837859212038	0.0010839683564448554	0.001111648194434596	0.0011048481887524623	0.001134767600510416	0.0011273013603796114	0.0011841248587464161	0.001175111431502867	0.04010604687024058	0.039220776551831385	-1.8898005860112574e-06	-9.107256659207641e-05	-1.8772773478824625e-06	-9.046905238274672e-05
21.055952441500814	0.001053071853574444	0.0010477852707286117	0.0010899622669878553	0.0010837479811462022	0.0011114110212573837	0.0011046125868161905	0.0011345126519962698	0.0011270485165761398	0.0011838288328445841	0.0011748189171221987	0.040084526926872484	0.03919974835226361	-1.8715589845553354e-06	-9.073691498073799e-05	-1.8591636865815386e-06	-9.013596723256301e-05
21.18282514715158	0.0010528758755246213	0.0010475898452687313	0.0010897414961355074	0.0010835283508716029	0.0011111747309624572	0.0011043778610140816	0.0011342587422709096	0.001126796700064792	0.001183534215712697	0.0011745277869798709	0.04006322758693681	0.039178935689147584	-1.8533544044185835e-06	-9.039571745672603e-05	-1.8410867914896156e-06	-8.979737656755749e-05
21.31046232467717	0.0010526804452462208	0.0010473949694164088	0.0010895214859203853	0.0010833094781265722	0.0011109393381473437	0.0011041440258373687	0.0011340058882440911	0.001126545927579992	0.001183241029569661	0.0011742380629396073	0.04004215243461464	0.03915834206559232	-1.8351857149472711e-06	-9.004887477057077e-05	-1.8230455395805423e-06	-8.945318183151141e-05
21.438868580405217	0.0010524855722212794	0.0010472006526800201	0.0010893022491321991	0.0010830913756490438	0.0011107048576708633	0.0011039110960367534	0.0011337541071183817	0.0011262962161462079	0.0011829492969997522	0.0011739497672252637	0.04002130510115681	0.039137971030708464	-1.8170517810268266e-06	-8.969628585514533e-05	-1.805038803408092e-06	-8.910328266312217e-05
21.568048548418737	0.00105229126612448	0.001047006904760568	0.0010890837987984757	0.0010828740564136792	0.0011104713046579092	0.0011036790866271518	0.0011335034163944635	0.0011260475830832052	0.0011826590409591674	0.001173662922427282	0.040000689265601186	0.03911782618031161	-1.7989514630046416e-06	-8.933784779377452e-05	-1.7870654510279e-06	-8.874757686463952e-05
21.69800689072348	0.001052097536826846	0.0010468137355553729	0.0010888661481889665	0.001082657533636256	0.0011102386945043192	0.0011034480128925318	0.001133253833876538	0.0011258000460113995	0.0011823702847826988	0.0011733775515092725	0.039980308655508515	0.039097911157637215	-1.7808836165426195e-06	-8.897345578381954e-05	-1.769124345842206e-06	-8.838596036567226e-05
21.828748297416116	0.0010519043943995135	0.0010466211551618384	0.0010886493108201484	0.0010824418207781455	0.0011100070428818442	0.0011032178903908466	0.0011330053776778403	0.0011255536228573211	0.00118208305219055	0.001173093677814731	0.03996016704770889	0.03907822965407316	-1.7628470925035514e-06	-8.86030031027607e-05	-1.7512143465044441e-06	-8.801832718943747e-05
21.960277486853503	0.001051711849117558	0.0010464291738812742	0.0010884333004597933	0.0010822269315508596	0.0011097763657431983	0.0011029887349590488	0.001132758066226245	0.0011253083318591667	0.001181797367295272	0.0011728113250738732	0.03994026826906528	0.03905878540990408	-1.7448407368227462e-06	-8.822638107167102e-05	-1.7333343067674548e-06	-8.764456941634524e-05
22.092599205822967	0.0010515199114639073	0.0010462378022228027	0.0010882181311316387	0.0010820128799206995	0.001109546679327217	0.0011027605627182142	0.0011325119182699944	0.001125064191572474	0.0011815132546088441	0.0011725305174106171	0.03992061619725062	0.039039582215070014	-1.7268633903770592e-06	-8.784347901838463e-05	-1.715483075379401e-06	-8.726457714794411e-05
22.225718229713628	0.0010513285921333105	0.001046047050907323	0.0010880038171201271	0.0010817996801134714	0.0011093180001640992	0.0011025333900787431	0.0011322669528835171	0.0011248212208758868	0.001181230739049885	0.0011722512793496864	0.0399012147615402	0.03902062390994143	-1.7089138888348385e-06	-8.745418423944384e-05	-1.6976594959233066e-06	-8.687823846886822e-05
22.359639362688714	0.0010511379020364004	0.001045856930871567	0.0010877903729752587	0.0010815873466193135	0.0011090903450807653	0.001102307233745684	0.0011320231894733814	0.00112457943897705	0.0011809498459510205	0.0011719736358238738	0.03988206794361885	0.03900191438610774	-1.690991062538831e-06	-8.705838196232385e-05	-1.6798624066921564e-06	-8.648543940900644e-05
22.494367437858962	0.0010509478523038083	0.0010456674532722094	0.0010875778135175057	0.0010813758941975895	0.0011088637312062948	0.0011020821107241305	0.001131780647784336	0.0011243388654185958	0.0011806706010663755	0.0011716976121814236	0.039863179778405665	0.03898345758718213	-1.6730937363951606e-06	-8.66559553078794e-05	-1.6620906405917513e-06	-8.608606390658746e-05
22.629907317457054	0.0010507584542903685	0.001045478629490066	0.0010873661538428393	0.0010811653378818879	0.0011086381759774814	0.0011018580383247393	0.0011315393479054835	0.0011240995200842581	0.0011803930305792265	0.001171423234193574	0.039844554354893015	0.038965257509621876	-1.6552207296911814e-06	-8.624678524832285e-05	-1.6443430249602972e-06	-8.5679993766824e-05
22.766263893012997	0.001050569719579398	0.0010452904711343671	0.0010871554093278416	0.0010809556929851094	0.001108413697144489	0.0011016350341693424	0.0011312993102765673	0.0011238614232050984	0.0011801171611098033	0.0011711505280622436	0.03982619581700396	0.03894731820356544	-1.6373708559714456e-06	-8.583075056747824e-05	-1.626618381438301e-06	-8.526710862163944e-05
22.903442085530802	0.0010503816599870541	0.001045102990047111	0.0010869455956349174	0.0010807469751046548	0.0011081903127766156	0.0011014131161966745	0.00113106055569438	0.0011236245953658562	0.0011798430197232457	0.0011708795204278736	0.03980810836446559	0.038929643773685414	-1.6195429229093339e-06	-8.54077278198695e-05	-1.6089155258375981e-06	-8.48472858896443e-05
23.041446845665973	0.0010501942875667696	0.00104491619830749	0.0010867367287175972	0.001080539200127699	0.0011079680412681603	0.0011011923026681954	0.0011308231053192882	0.0011233890575114089	0.0011795706339377105	0.0011706102383774153	0.03979029625369933	0.038912238380057994	-1.6017357321717468e-06	-8.497759128936466e-05	-1.5912332680233926e-06	-8.442040073478041e-05
23.180283153904217	0.0010500076146137708	0.0010447301082364042	0.001086528824825942	0.0010803323842365714	0.0011077469013444062	0.0011009726121740313	0.0011305869806818884	0.0011231548309533677	0.0011793000317326442	0.0011703427094524833	0.03977276379873029	0.03889510623905263	-1.5839480792456326e-06	-8.454021294426739e-05	-1.5735704117269059e-06	-8.398632602213407e-05
23.31995602074116	0.0010498216536696833	0.001044544732401062	0.0010863219005120548	0.0010801265439142386	0.001107526912067719	0.0011007540636390298	0.0011303522036897936	0.001122921937376797	0.0011790312415572255	0.0011700769616576718	0.03975551537211458	0.038878251624236033	-1.566178753296607e-06	-8.409546239410148e-05	-1.5559257544109362e-06	-8.354493227469284e-05
23.460470486863187	0.0010496364175272166	0.0010443600836196553	0.0010861159726356878	0.0010799216959498847	0.0011073080928437568	0.0011005366763289259	0.0011301187966345425	0.0011226903988470608	0.0011787642923389656	0.0011698130234690306	0.03973855540588333	0.03886167886729611	-1.5484265370592325e-06	-8.364320684681181e-05	-1.5382980871610046e-06	-8.309608763085174e-05
23.60183162332936	0.001049451919234933	0.0010441761749661244	0.001085911058369951	0.0010797178574445923	0.0011070904634277918	0.0011003204698566181	0.0011298867821986425	0.001122460237816794	0.001178499213492482	0.0011695509238427086	0.039721888392510576	0.03884539235898381	-1.5306902066375243e-06	-8.318331106060839e-05	-1.5206861944849943e-06	-8.263965779675697e-05
23.744044531754422	0.0010492681721021163	0.001043993019775019	0.001085707175207145	0.001079515045817146	0.001106874043931171	0.0011001054641885844	0.0011296561834627605	0.0011222314771330293	0.0011782360349284584	0.0011692906922237815	0.0397055188858945	0.03882939655007542	-1.5129685313588007e-06	-8.271563729791986e-05	-1.5030888541782764e-06	-8.217550600086998e-05
23.887114344492932	0.001049085189703715	0.0010438106316464346	0.001085504340964684	0.001079313278809924	0.0011066588548278788	0.0010998916796513946	0.0011294270239130355	0.001122004140044437	0.0011779747870627687	0.0011690323585552408	0.039689451502362916	0.03881369595235377	-1.4952602736622266e-06	-8.224004528006867e-05	-1.4855048371992426e-06	-8.170349294850388e-05
24.031046224824397	0.0010489029858853829	0.0010436290244510474	0.0010853025737911374	0.0010791125744949136	0.0011064449169612333	0.001099679136938363	0.0011291993274485429	0.0011217782502087185	0.0011777155008257916	0.0011687759532871703	0.039673690921699506	0.0387982951396088	-1.477564188885009e-06	-8.17563921365061e-05	-1.4679329074615728e-06	-8.122347677150255e-05
24.175845367139747	0.0010487215747686182	0.0010434482123352449	0.00108510189217239	0.001078912951279838	0.0011062322515507151	0.001099467857116326	0.0011289731183889025	0.0011215538317001423	0.0011774582076719158	0.0011685215073861106	0.039658241888187507	0.038783198748658744	-1.4598790251405327e-06	-8.126453235648978e-05	-1.4503718217197432e-06	-8.073531298058434e-05
24.32151699712871	0.001048540970755984	0.0010432682097263393	0.0010849023149379063	0.0010787144279143911	0.0011060208801989143	0.0010992578616325394	0.00112874842148203	0.001121330909017218	0.0011772029395892263	0.0011682690523445998	0.03964310921167975	0.03876841148039277	-1.442203523132745e-06	-8.076431773840209e-05	-1.4328203293825434e-06	-8.023885441504897e-05
24.468066371968433	0.0010483611885364398	0.0010430890313378929	0.001084703861267127	0.001078517023496601	0.0011058108248986245	0.001099049172321721	0.0011285252619120457	0.0011211095070905335	0.001176949729109401	0.0011680186201909223	0.03962829776868564	0.038753938100837465	-1.4245364160021985e-06	-8.02555973385688e-05	-1.4152771723526143e-06	-7.973395119148519e-05
24.61549878051318	0.0010481822430907554	0.0010429106921751256	0.0010845065506959696	0.0010783207574793007	0.0011056021080400574	0.0010988418114132158	0.0011283036653073272	0.0011208896512907261	0.0011766986093177884	0.0011677702434990398	0.039613812503485966	0.03873978344223888	-1.4068764291772992e-06	-7.973821741980025e-05	-1.3977410848868034e-06	-7.922045065314465e-05
24.763819543485244	0.0010480041496970355	0.001042733207540429	0.0010843104031234628	0.0010781256496767266	0.001105394752418204	0.0010986358015383016	0.0011280836577487266	0.0011206713674366225	0.001176449613863707	0.001167523955398728	0.03959965842926587	0.038725952404175944	-1.389222280167874e-06	-7.92120213961578e-05	-1.3802107933901658e-06	-7.869819731506911e-05
24.91303401366693	0.001047826923936344	0.001042556593038986	0.0010841154388185044	0.0010779317202712448	0.0011051887812403383	0.0010984311657376406	0.0011278652657779479	0.001120454681803534	0.001176202776970945	0.0011672797895859264	0.039585840629275684	0.03871244995468913	-1.3715726784159846e-06	-7.86768497796908e-05	-1.3626850162711153e-06	-7.816703281124382e-05
25.063147576093755	0.0010476505816984256	0.001042380864584484	0.0010839216784267393	0.001077738989820196	0.0011049842181336566	0.0010982279274688617	0.0011276485164060817	0.001120239621131709	0.0011759581334484725	0.0011670377803332846	0.039572364258014484	0.038699281131437155	-1.3539263251051079e-06	-7.813254012362103e-05	-1.3451624637445328e-06	-7.762679583811494e-05
25.214165648248784	0.0010474751391875451	0.0010422060384049445	0.001083729142977582	0.00107754747926288	0.001104781087153077	0.001098026110614306	0.0011274334371223188	0.0011200262126349627	0.0011757157187013835	0.00116679796250094	0.039559234542436594	0.03868645104287862	-1.3362819130070466e-06	-7.757892696724777e-05	-1.3276418376851826e-06	-7.707732209982776e-05
25.366093680258146	0.0010473006129284122	0.0010420321310486448	0.0010835378538913483	0.0010773572099276542	0.0011045794127891666	0.0010978257394888946	0.0011272200559028132	0.0011198144840094525	0.0011754755687420394	0.0011665603715474923	0.03954645678318697	0.038673964869474484	-1.3186381262971815e-06	-7.701584177768894e-05	-1.3101218314412293e-06	-7.651844425049514e-05
25.518937155087716	0.001047127019772242	0.0010418591593901647	0.0010833478329865464	0.0010771682035391886	0.0011043792199762449	0.0010976268388481762	0.0011270084012197455	0.0011196044634426538	0.0011752377202014662	0.0011663250435412272	0.039534036355861696	0.03866182786492062	-1.3009936403319926e-06	-7.644311288848571e-05	-1.2926011296217343e-06	-7.594999183371809e-05
25.672701588741027	0.0010469543769029066	0.001041687140636535	0.001083159102487291	0.0010769804822258432	0.0011041805341006309	0.0010974294338965108	0.0011267985020505446	0.0011193961796224922	0.0011750022103409691	0.0011660920151715555	0.03952197871229316	0.038650045357402754	-1.2833471215159195e-06	-7.586056544248154e-05	-1.2750784079587456e-06	-7.537179122540927e-05
25.827392530458226	0.0010467827018432055	0.0010415160923334967	0.0010829716850308583	0.001076794068527183	0.0011039833810090453	0.0010972335502954136	0.0011265903878872963	0.0011191896617466592	0.001174769077063988	0.0011658613237606852	0.039510289381865835	0.03863862275088286	-1.2656972270875567e-06	-7.526802132878929e-05	-1.2575523330861198e-06	-7.478366557067684e-05
25.983015562916506	0.0010466120124612583	0.0010413460323718863	0.0010827856036753926	0.00107660898540165	0.0011037877870171873	0.0010970392141720702	0.0011263840887463438	0.00111898493953212	0.0011745383589282059	0.0011656330072755473	0.039498973972858745	0.03862756552640732	-1.2480426049132215e-06	-7.466529911881459e-05	-1.2400215623534737e-06	-7.418543472173522e-05
26.139576302431465	0.0010464423269770041	0.0010411769789941282	0.0010826008819077495	0.001076425256234365	0.0011035937789184674	0.0010968464521280035	0.0011261796351780683	0.0011187820432247966	0.001174310095157898	0.0011654071043399532	0.03948803817381645	0.03861687924344801	-1.2303818933160834e-06	-7.40522140043054e-05	-1.222484743649676e-06	-7.35769151756771e-05
26.297080399159835	0.0010462736639688262	0.0010410089508008482	0.0010824175436514932	0.0010762429048450854	0.001103401383992911	0.0010966552912479136	0.0011259770582768688	0.0011185810036094491	0.0011740843256565425	0.0011651836542470098	0.039477487754950524	0.03860656954126948	-1.212713720877539e-06	-7.342857773129374e-05	-1.2049405151968486e-06	-7.29579200085817e-05
26.455533537303385	0.0010461060423802965	0.0010408419667576124	0.0010822356132750403	0.00107606195549631	0.0011032106300162344	0.001096465759108689	0.0011257763896913347	0.0011183818520197509	0.0011738610910196864	0.001164962696971792	0.03946732856957126	0.03859664214032773	-1.1950367062142989e-06	-7.279419853220559e-05	-1.1873875053417665e-06	-7.232825880887361e-05
26.614941435314055	0.0010459394815270488	0.0010406760462017886	0.0010820551155999686	0.001075882432901544	0.0011030215452691023	0.0010962778837885936	0.0011255776616346288	0.0011181846203485656	0.0011736404325480912	0.0011647442731842793	0.03945756655554913	0.03858710284369756	-1.1773494577814979e-06	-7.214888105841477e-05	-1.1698243323559308e-06	-7.16877376099323e-05
26.77530984610034	0.0010457740011037703	0.0010405112088495328	0.0010818760759094715	0.0010757043622337135	0.0011028341585465561	0.00109609169387663	0.001125380906895068	0.0011179893410584267	0.0011734223922611404	0.0011645284242625582	0.03944820773681173	0.03857795753853469	-1.1596505736870787e-06	-7.14924263120198e-05	-1.1522496042490858e-06	-7.103615882236847e-05
26.93664455723489	0.001045609621191325	0.0010403474748029002	0.0010816985199569782	0.0010755277691337423	0.0011026484991676284	0.0010959072184820798	0.001125186158846915	0.001117796047192218	0.00117320701291053	0.0011643151923062987	0.039439258224869475	0.038569212197562285	-1.1419386414402571e-06	-7.082463157209729e-05	-1.1346619185237557e-06	-7.03733211612767e-05
27.098951391163432	0.0010454463622640159	0.0010401848645571004	0.001081522473974946	0.0010753526797192994	0.001102464596985154	0.0010957244872442462	0.0011249934514613955	0.001117604772384085	0.0011729943379942573	0.001164104620150525	0.03943072422037595	0.03856087288059961	-1.1242122377663408e-06	-7.014529032434158e-05	-1.1170598619913638e-06	-6.969901957615265e-05
27.26223620541477	0.0010452842451969633	0.001040023399007866	0.001081347964683802	0.0010751791205936975	0.0011022824823957531	0.0010955435303423606	0.001124802819317918	0.001117415550870543	0.001172784411770883	0.0011638967513796525	0.03942261201472519	0.038552945736119296	-1.106469928377745e-06	-6.94541921866243e-05	-1.099442010541081e-06	-6.901304517664686e-05
27.426504892812353	0.0010451232912736393	0.0010398630994589788	0.0010811750193010776	0.0010750071188549814	0.0011021021863500309	0.0010953643785057117	0.00112461429761554	0.0011172284175018246	0.001172577279274117	0.0011636916303418478	0.03941492799168252	0.03854543700283663	-1.0887102677350352e-06	-6.875112283205587e-05	-1.0818069289099744e-06	-6.83151851571806e-05
27.59176338168682	0.001044963522193525	0.0010397039876299168	0.0010810036655506982	0.0010748367021051718	0.0011019237403629605	0.0010951870630239466	0.0011244279221846421	0.001117043407753443	0.0011723729863276921	0.001163489302163665	0.03940767862904969	0.03853835301134162	-1.0709317988500354e-06	-6.803586391398997e-05	-1.0641531704865502e-06	-6.760522272189484e-05
27.758017636089992	0.0010448049600799158	0.0010395460856636501	0.001080833931672462	0.001074667898459696	0.0011017471765244762	0.0010950116157575907	0.0011242437294988526	0.001116860557737992	0.0011721715795605654	0.0011632898127650086	0.03940087050037127	0.03853170018575985	-1.0531330530381966e-06	-6.730819298611523e-05	-1.046479277056183e-06	-6.688293700513048e-05
27.925273656010095	0.001044647627487868	0.0010393894161345792	0.0010806658464316949	0.0010745007365569955	0.0011015725275102712	0.0010948380691487634	0.0011240617566872022	0.001116679904217182	0.001171973106422435	0.0011630932088744028	0.03939451027667602	0.03852548504545596	-1.0353125496740008e-06	-6.6567883421631e-05	-1.0287837785747343e-06	-6.614810299201968e-05
28.09353747758831	0.0010444915474122959	0.0010392340020566205	0.0010804994391290946	0.0010743352455683207	0.0011013998265928145	0.0010946664562321135	0.0011238820415465321	0.001116501484614122	0.0011717776151995952	0.0011628995380445956	0.03938860472825917	0.038519714206772394	-1.0174687959663142e-06	-6.581470433159042e-05	-1.0110651929295944e-06	-6.540049143680116e-05
28.2628151733366	0.0010443367432962105	0.0010390798668914395	0.0010803347396107592	0.0010741714552077106	0.0011012291076525733	0.0010944968106459607	0.001123704622554145	0.0011163253370258426	0.001171585155031119	0.0011627088486684848	0.03938316072650399	0.038514394384807075	-9.996002867185619e-07	-6.504842048168924e-05	-9.933220257133009e-07	-6.463986878063599e-05
28.43311285235687	0.0010441832390391162	0.0010389270345568325	0.0010801717782784094	0.0010740093957421612	0.0011010604051894645	0.001094329166643659	0.0011235295388807164	0.0011161515002360769	0.0011713957759253949	0.001162521189995386	0.0393781852457461	0.038509532395236086	-9.81705504060279e-07	-6.426879220516879e-05	-9.755527699520546e-07	-6.386599706498242e-05
28.604436660561465	0.0010440310590055619	0.0010387755294352726	0.0010800105860998123	0.0010738490980020008	0.0011008937543345318	0.0010941635591051912	0.0011233568304034687	0.0011159800137283023	0.001171209528777019	0.0011623366121476582	0.03937368536517707	0.038505135156170066	-9.63782917210755e-07	-6.347557531627412e-05	-9.577559058754348e-07	-6.307863384591439e-05
28.77679278089485	0.0010438802280338438	0.0010386253763825994	0.0010798511946193958	0.0010736905933914488	0.0011007291908618488	0.0010940000235489789	0.0011231865377196084	0.0011158109176990388	0.0011710264653840424	0.0011621551661376694	0.03936966827079588	0.03850120969006016	-9.458309822261979e-07	-6.266852102149167e-05	-9.399299006665994e-07	-6.227753210621967e-05
28.950187433556945	0.001043730771444874	0.0010384766007368804	0.0010796936359690759	0.0010735339138993904	0.001100566751200659	0.0010938385961439365	0.001123018702160039	0.0011156442530714245	0.0011708466384655967	0.0011619769038851409	0.039366141257400206	0.038497763125642084	-9.278481417156724e-07	-6.184737582626276e-05	-9.220732081721521e-07	-6.146244016236313e-05
29.124626876227456	0.0010435827150512157	0.001038329228327434	0.0010795379428792929	0.001073379092110358	0.0011004064724477655	0.0010936793137217649	0.0011228533658033603	0.0011154800615090713	0.001170670101679906	0.0011618018782348645	0.03936311173062784	0.038494802699929304	-9.098328245930355e-07	-6.101188144361225e-05	-9.041842686727253e-07	-6.06331015745587e-05
29.30011740429177	0.0010434360851662736	0.0010381832854840112	0.0010793841486902529	0.0010732261612157133	0.0011002483923801486	0.0010935222137894763	0.001122690571490141	0.0011153183854301888	0.0011704969096426737	0.0011616301429747918	0.039360587209042903	0.03849233576024909	-8.917834458158601e-07	-6.016177469925221e-05	-8.862615086036897e-07	-5.978925505187305e-05
29.476665351068124	0.001043290908613663	0.0010380387990461548	0.001079232287363392	0.00107307515502506	0.0011000925494678495	0.0010933673345421833	0.0011225303628374908	0.0011151592680220123	0.0011703271179458817	0.0011614617528545267	0.03935857532626999	0.038490369766327234	-8.736984060692815e-07	-5.929678743174516e-05	-8.683033402554809e-07	-5.893063435344348e-05
29.654277088036206	0.001043147212736755	0.0010378957963727345	0.0010790823934930698	0.0010729261079778737	0.0010999389828871095	0.0010932147148761371	0.0011223727842539395	0.0011150027532555238	0.0011701607831770032	0.0011612967636042235	0.03935708383317909	0.03848891229241961	-8.555760915227029e-07	-5.841664639569255e-05	-8.503081615372429e-07	-5.805696819310979e-05
29.832959025067048	0.0010430050254083836	0.0010377543053516416	0.0010789345023184702	0.001072779055155345	0.0010997877325337594	0.0010930643944020164	0.0011222178809546027	0.0011148488859004631	0.0011699979629386176	0.0011611352319538778	0.03935612060012123	0.03848797102949577	-8.374148735257846e-07	-5.7521073159233493e-05	-8.322743556619765e-07	-5.7167980137023955e-05
30.0127176106544	0.0010428643750407484	0.001037614354409686	0.0010787886497357546	0.0010726340322924736	0.0010996388390368925	0.0010929164134584992	0.0011220656989766814	0.0011146977115406682	0.001169838715868476	0.0011609772156530647	0.03935569361921649	0.038487553787471596	-8.192131083148424e-07	-5.660978400004457e-05	-8.142002908637785e-07	-5.6263388500427114e-05
30.193559332147448	0.0010427252905954882	0.0010374759725226548	0.0010786448723104352	0.001072491075790377	0.0010994923437727972	0.0010927708131260895	0.0011219162851952647	0.001114549276589711	0.0011696831016599933	0.0011608227734910884	0.039355811006694254	0.038487668497494056	-8.009691367266182e-07	-5.568248980011847e-05	-7.960843201142154e-07	-5.5342906243927015e-05
30.37549071598484	0.0010425878015939475	0.0010373391892255718	0.0010785032072899976	0.0010723502227288524	0.0010993482888791786	0.0010926276352412315	0.001121769687339471	0.0011144036283068756	0.0011695311810832009	0.0011606719653175892	0.039356481005291766	0.03848832321428391	-7.826812838738866e-07	-5.4738895936490284e-05	-7.779247807996638e-07	-5.44062408644741e-05
30.55851832793038	0.0010424519381276298	0.00103720403462314	0.0010783636926167683	0.0010722115108791775	0.0010992067172696629	0.0010924869224107044	0.00112162595400892	0.0011142608148134532	0.0011693830160061601	0.0011605248520635996	0.03935771198670576	0.03848952611852674	-7.643478588540212e-07	-5.37787021710201e-05	-7.597199944355155e-07	-5.3453094286809444e-05
30.742648773309874	0.0010423177308688453	0.0010370705394003774	0.0010782263669410284	0.0010720749787171606	0.0010990676726485911	0.0010923487180263033	0.0011214851346905454	0.0011141208851093826	0.0011692386694168494	0.0011603814957630639	0.039359512454105496	0.03849128551932769	-7.45967154422867e-07	-5.280160253742783e-05	-7.414682663348451e-07	-5.2483162750333046e-05
30.92788869724955	0.0010421852110815565	0.001036938734833454	0.0010780912696343914	0.0010719406654364505	0.0010989311995261162	0.0010922130662798244	0.0011213472797757633	0.0011139838890902368	0.001169098205445542	0.001160241959574844	0.03936189104470311	0.038493609856718985	-7.275374466790205e-07	-5.1807285225496935e-05	-7.231678853070016e-07	-5.149613669525044e-05
31.114244784915854	0.001042054410632421	0.0010368086528007236	0.001077958440803433	0.0010718086109620985	0.0010987973432335988	0.00109208001217834	0.001121212440577993	0.001113849877564561	0.0011689616893876791	0.0011601063078052044	0.03936485653238832	0.038496507704233233	-7.090569947229564e-07	-5.0795432462419354e-05	-7.048171233150005e-07	-5.049170064483355e-05
31.30172376175672	0.0010419253620020455	0.0010366803257939674	0.0010778279213036002	0.0010716788559643965	0.0010986661499393239	0.0010919496015597975	0.001121080669350553	0.0011137189022715783	0.0011688291877272642	0.0011599746059308092	0.03936841783042244	0.03849998777153228	-6.905240403322008e-07	-4.976572039253058e-05	-6.864142351559015e-07	-4.9469533085516604e-05
31.4903323937443	0.0010417980982964398	0.0010365537869298383	0.0010776997527533797	0.0010715514418729766	0.001098537666664525	0.0010918218811089208	0.0011209520193049226	0.0011135910158992595	0.0011687007681607682	0.0011598469206222282	0.03937258399420129	0.038504058907103914	-6.719368076265296e-07	-4.8717818954407965e-05	-6.679574581203683e-07	-4.842930634538223e-05
31.68007748761912	0.0010416726532586891	0.001036429069961523	0.0010775739775487538	0.0010714264108911938	0.0010984119412997412	0.0010916968983734434	0.0011208265446293957	0.0011134662721027785	0.0011685764996215882	0.001159723319767971	0.03937736422408293	0.03850873010102101	-6.532935026937019e-07	-4.765139175261224e-05	-6.494450116348825e-07	-4.7370686467207435e-05
31.870965891135747	0.001041549061280846	0.001036306209290622	0.0010774506388779427	0.0010713038060107928	0.0010982890226215107	0.0010915747017806714	0.0011207043005081296	0.0011133447255233585	0.0011684564523050532	0.0011596038724990718	0.03938276786828346	0.03851401048777039	-6.345923132546581e-07	-4.656609593067795e-05	-6.308750969299774e-07	-4.6293333082453314e-05
32.063004493309954	0.001041427357416029	0.0010361852399792398	0.0010773297807364236	0.0010711836710268544	0.0010981689603093915	0.0010914553406543744	0.001120585343140584	0.0011132264318075033	0.0011683406976939923	0.001159488649214214	0.03938880442584524	0.03851990934914706	-6.158314082961927e-07	-4.546158203813655e-05	-6.122458966642368e-07	-4.5196899279092984e-05
32.25620022466719	0.0010413075773907658	0.0010360661977623182	0.0010772114479422668	0.0010710660505530518	0.0010980518049633471	0.001091338865232039	0.0011204697297613922	0.0011131114476266562	0.0011682293085848977	0.0011593777216054445	0.03939548354967578	0.0385264361172226	-5.97008937698422e-07	-4.4337493895957314e-05	-5.935555745595691e-07	-4.4081031467996246e-05
32.45056005749291	0.0010411897576175467	0.001035949119060177	0.0010770956861517534	0.0010709509900371935	0.0010979376081214714	0.0010912253266824564	0.0011203575186606324	0.001112999830697254	0.001168122359114668	0.0011592711626844548	0.03940281504966241	0.038533600377382536	-5.78123031853145e-07	-4.319346845796379e-05	-5.748022750399519e-07	-4.294536924678849e-05
32.64609100608406	0.0010410739352076262	0.0010358340409913093	0.0010769825418753209	0.0010708385357770854	0.0010978264222780952	0.0010911147771236855	0.0011202487692045522	0.0011128916398012263	0.001168019924787982	0.0011591690468094771	0.039410808895863285	0.03854141187144225	-5.591718012700614e-07	-4.2029135669807705e-05	-5.559841228216025e-07	-4.1789545258685834e-05
32.84280012700226	0.0010409601479840537	0.0010357210013853993	0.0010768720624938128	0.0010707287349367013	0.0010977183009022492	0.001091007269641378	0.0011201435418567197	0.0011127869348069221	0.001167922082505288	0.0011590714497127894	0.03941947522177658	0.03854988050083816	-5.401533362068417e-07	-4.0844118325472634e-05	-5.370992225517228e-07	-4.061318505058087e-05
33.040694519328454	0.0010408484344949518	0.00103561003879659	0.0010767642962750572	0.0010706216355626764	0.0010976132984565179	0.001090902858307482	0.0011200418981996386	0.0011126857766904858	0.0011678289105914476	0.001158978448528852	0.039428824327692666	0.03855901632989688	-5.210657062406504e-07	-3.963803191867066e-05	-5.181456583921648e-07	-3.941590692607688e-05
33.239781324919136	0.0010407388340270363	0.0010355011925169985	0.0010766592923907707	0.0010705172866011278	0.0010975114704162782	0.0010908015981993338	0.0011199439009568185	0.0011125882275576917	0.0011677404888250354	0.0011588901218230988	0.03943886668412701	0.038568829589187906	-5.019069598622208e-07	-3.8410484491741004e-05	-4.991214936117712e-07	-3.8197321795468975e-05
33.44006772866406	0.0010406313866193986	0.0010353945025904823	0.0010765571009338068	0.0010704157379148157	0.0010974128732893424	0.001090703545419144	0.0011198496140153327	0.001112494350666252	0.0011676568984683297	0.0011588065496213927	0.03944961293534188	0.03857933067895728	-4.826751240712308e-07	-3.7161076482411515e-05	-4.800247701834855e-07	-3.6957033023754526e-05
33.64156095874556	0.0010405261330775292	0.001035290009826657	0.001076457772935736	0.0010703170403006347	0.0010973175646359955	0.0010906087571138825	0.0011197591024488455	0.0011124042104485958	0.0011675782222979854	0.0011587278134401586	0.03946107390295301	0.038590530172651426	-4.6336820392397365e-07	-3.588940056414858e-05	-4.608535083450334e-07	-3.569463627245417e-05
33.84426828689945	0.0010404231149876235	0.0010351877558151914	0.0010763613603847972	0.0010702212455074745	0.0010972256030894719	0.0010905172914955907	0.001119672432541163	0.0011123178725351574	0.0011675045446364477	0.0011586539963172363	0.03947326058963106	0.03860243882052481	-4.4398418210661594e-07	-3.459504148525805e-05	-4.416057061704462e-07	-3.4409719340239286e-05
34.04819702867729	0.001040322374731131	0.001035087782940349	0.0010762679162441824	0.0010701284062544158	0.0010971370483768314	0.0010904292078620964	0.001119589671810265	0.0011122354037781475	0.0011674359513840766	0.0011585851828434318	0.0394861841828925	0.038615067553341646	-4.2452101848503704e-07	-3.327757590348979e-05	-4.222793391246704e-07	-3.310186199864673e-05
34.25335454371064	0.0010402239554996038	0.0010349901343958234	0.00107617749447072	0.0010700385762493134	0.001097051961340301	0.0010903445666181858	0.0011195108890328935	0.0011121568722758657	0.0011673725300520568	0.0011585214591948334	0.03949985605898906	0.03862842748617206	-4.0497664964469354e-07	-3.193657221622903e-05	-4.028723596168765e-07	-3.177063582443518e-05
34.45974823597649	0.0010401279013097923	0.0010348948541998304	0.0010760901500339007	0.0010699518102077331	0.0010969704039590338	0.0010902634292971904	0.0011194361542696458	0.0011120823473975187	0.001167314369796056	0.0011584629131658692	0.03951428778689625	0.038642529922281135	-3.8534898842744816e-07	-3.0571590387939995e-05	-3.833826965268794e-07	-3.0415604027611565e-05
34.66738555406454	0.001040034257019054	0.0010348019872105036	0.0010760059389353183	0.0010698681638722897	0.001096892439371354	0.0010901858585830584	0.0011193655388906478	0.001112011899808604	0.0011672615614507116	0.0011584096342031626	0.03952949113240272	0.03865738635712029	-3.656359234402093e-07	-2.9182181771808535e-05	-3.6380825473329367e-07	-2.9036321275238697e-05
34.87627399144595	0.001039943068341026	0.0010347115791415594	0.001075924918228475	0.0010697876940323546	0.0010968181318974457	0.0010901119183328598	0.0011192991156017637	0.0011119456014968307	0.0011672141975649125	0.001158361713440177	0.03954547806230483	0.038673008482422076	-3.458353185826525e-07	-2.7767888929358664e-05	-3.4414691464125513e-07	-2.763233351291139e-05
35.086421086743854	0.0010398543818616079	0.0010346236765782736	0.0010758471460390112	0.0010697104585441833	0.0010967475470625375	0.00109004167359979	0.0011192369584714056	0.0011118835257986257	0.001167172372437946	0.0011583192437327014	0.03956226074870833	0.038689408190393924	-3.259450125294057e-07	-2.632824544357426e-05	-3.2439653166807525e-07	-2.620317777896064e-05
35.29783442400536	0.0010397682450552354	0.0010345383269937437	0.0010757726815853266	0.0010696365163514316	0.0010966807516205684	0.001089975190656644	0.0011191791429579216	0.0011118257474262143	0.0011671361821564978	0.0011582823196951695	0.03957985157344394	0.038706597578029564	-3.059628182274128e-07	-2.4862775729606046e-05	-3.045549357514471e-07	-2.4748382016992476e-05
35.51052163297529	0.0010396847063014652	0.0010344555787654688	0.0010757015851996332	0.0010695659275061042	0.00109661781357836	0.0010899125370197986	0.0011191257459376	0.001111772342495308	0.001167105724632552	0.0011582510377378652	0.039598263132594895	0.038724588951523406	-2.85886522367277e-07	-2.3370994838761705e-05	-2.846199308216557e-07	-2.326746488209852e-05
35.72449038937153	0.0010396038149018698	0.0010343754811922335	0.0010756339183494309	0.0010694987531899192	0.0010965588022203044	0.0010898537814736972	0.00111907684573329	0.0011117233885534	0.0011670810996422046	0.001158225496105014	0.03961750824114138	0.03874339483080451	-2.657138848550372e-07	-2.1852408260747413e-05	-2.645892942815947e-07	-2.175993554429101e-05
35.93974841516195	0.0010395256210972458	0.0010342980845113123	0.0010755697436594185	0.0010694350557361105	0.0010965037881335681	0.0010897989940958574	0.0011190325221436621	0.0011116789646086942	0.0011670624088654183	0.0011582057949137998	0.039637599937729806	0.03876302795418803	-2.4544263825835785e-07	-2.0306511718554132e-05	-2.4446077645946113e-07	-2.0225293485581775e-05
36.15630347884324	0.0010394501760851555	0.0010342234399160015	0.0010755091249338602	0.0010693748986516799	0.0010964528432338507	0.0010897482462824165	0.001118992856473128	0.0011116391511596818	0.0011670497559267503	0.0011581920361943315	0.03965855148956328	0.03878350128314755	-2.2507048724187614e-07	-1.873279095879199e-05	-2.2423210004974062e-07	-1.866302829225952e-05
36.374163395721176	0.0010393775320377914	0.0010341515995734782	0.0010754521271794028	0.0010693183466401004	0.0010964060407916833	0.001089701610774221	0.0011189579315624275	0.0011116040302253764	0.001167043246437075	0.0011581843239305842	0.039680376397425186	0.03880482800721248	-2.045951079986466e-07	-1.7130721538666238e-05	-2.0390095955202456e-07	-1.7072619443531112e-05
36.59333602819267	0.0010393077421201808	0.001034082616642999	0.0010753988166283658	0.0010692654656244856	0.0010963634554592976	0.001089659161683475	0.001118927831819906	0.0011115736853762343	0.0011670429880363308	0.0011581827641023383	0.03970308840083018	0.038827021548999224	-1.8401414766337082e-07	-1.5499768606208608e-05	-1.834650206924797e-07	-1.5453536094389708e-05
36.813829286029524	0.0010392408605087342	0.0010340165452944403	0.0010753492607625068	0.001069216322771238	0.001096325163298072	0.0010896209745209647	0.0011189026432534975	0.0011115482017657649	0.0011670490904373246	0.0011581874647281535	0.03972670148331647	0.03885009556936762	-1.6332522370654523e-07	-1.3839386675207344e-05	-1.6292191981929702e-07	-1.380523685173829e-05
37.03565112666392	0.001039176942410146	0.0010339534407271956	0.0010753035283372822	0.001069170986514183	0.0010962912418065753	0.0010895871262238729	0.0011188824535034367	0.001111527666162864	0.0011670616654706218	0.0011581985359094057	0.03975122987787522	0.03887406397272185	-1.4252592332080274e-07	-1.2149019395335525e-05	-1.4226926330074274e-07	-1.2127169547238026e-05
37.25880955547555	0.0010391160440806479	0.0010338933591894231	0.001075261689406602	0.0010691295265792026	0.0010962617699492106	0.001089557695184189	0.00111886735187571	0.0011115121669848756	0.0011670808271305483	0.00115821608987541	0.03977668807252868	0.038898940912448214	-1.2161380279424386e-07	-1.0428099316728279e-05	-1.2150462690716304e-07	-1.0418771004216953e-05
37.483312626080554	0.0010390582228456326	0.0010338363579976638	0.0010752238153481023	0.001069092014009375	0.001096236828185489	0.0010895327612777412	0.0011188574293762728	0.0011115017943314075	0.0011671066916223482	0.0011582402410296691	0.039803090816054446	0.038924740796501336	-1.0058638685601223e-07	-8.67604764748231e-06	-1.0062555516046276e-07	-8.679466797001378e-06
37.70916844062219	0.0010390035371196486	0.0010337824955568328	0.0010751899788889424	0.0010690585211906433	0.001096216498499939	0.0010895124058938612	0.0011188527787460523	0.0011114966400189248	0.001167139377410523	0.001158271105997282	0.039830453123865586	0.03895147829314005	-7.944116802707443e-08	-6.892274006853327e-06	-7.96295606948598e-08	-6.908671006472522e-06
37.93638515006311	0.0010389520464267692	0.0010337318313805844	0.0010751602541321321	0.001069029121878008	0.0010962008644326666	0.0010894967119656912	0.001118853494496749	0.0011114967976161262	0.001167179005268383	0.001158308803673532	0.03985879028405085	0.03897916833681585	-5.817560592633053e-08	-5.07617617062639e-06	-5.851412357036831e-08	-5.1057859684067175e-06
38.164970954479706	0.00103890381142136	0.0010336844261120764	0.0010751347165834204	0.0010690038912222796	0.0010961900111105952	0.0010894857640011638	0.0011188596729474732	0.0011115023624801484	0.0011672256983288663	0.0011583534552737156	0.039888117863574823	0.039007826134223315	-3.67871265932046e-08	-3.2271398117122985e-06	-3.727669060362912e-08	-3.2702020159591783e-06
38.39493410335793	0.001038858893909228	0.001033640341545115	0.0010751134431787302	0.0010689829057973718	0.0010961840252793776	0.001089479648114651	0.0011188714122622172	0.0011115134317935915	0.0011672795821366317	0.001158405184384214	0.03991845171465138	0.0390374671705148	-1.5273121768601822e-08	-1.3445382334442701e-06	-1.5914674656673095e-08	-1.4012972154031633e-06
38.626282895891045	0.0010388173568691853	0.0010335996406457193	0.0010750965123121833	0.0010689662436281853	0.001096182995336028	0.0010894784520593236	0.0011188888124882112	0.001111530104602417	0.0011673407847014995	0.0011584641170148807	0.0399498079812884	0.03906810721568446	6.369051831940642e-09	5.722679039532608e-07	5.5745460790859735e-09	5.015629041815739e-07
38.859025681279114	0.0010387792644750147	0.0010335623875740824	0.0010750840038647002	0.0010689539842190607	0.001096187011362262	0.0010894822652602104	0.0011189119755951593	0.0011115524818547122	0.001167409436553245	0.0011585303816527513	0.039982203106012776	0.03909976233112643	2.8142073267654194e-08	2.5239308636682e-06	2.7193628823144605e-08	2.439025628714342e-06
39.09317085903034	0.0010387446821178642	0.0010335286477069678	0.0010750759992332153	0.0010689462085828447	0.0010961961651585904	0.0010894911788480077	0.001118941005515409	0.0011115806664403756	0.0011674856707978216	0.0011586041093171473	0.04001565383678163	0.039132448876374744	5.004865813668449e-08	4.5111161195710014e-06	4.894526696441748e-08	4.411751344024495e-06
39.328726879264174	0.0010387136764290613	0.0010334984876605197	0.0010750725813604963	0.0010689429992705565	0.0010962105502791586	0.001089505285693625	0.0011189760081850488	0.001111614763231717	0.0011675696231750218	0.0011586854336161842	0.04005017723408356	0.039166183516029233	7.209155935541597e-08	6.534502650312746e-06	7.083219082668415e-08	6.420413826729865e-06
39.56570224301631	0.0010386863153033687	0.0010334719753135224	0.0010750738347656051	0.001068944440401693	0.0010962302620673753	0.0010895246804435118	0.0011190170915859868	0.0011116548791250222	0.0011676614321176493	0.0011587744908047534	0.040085790678236956	0.03920098322687202	9.427356797465924e-08	8.594783242693582e-06	9.285716847870495e-08	8.465700544524335e-06
39.80410550254544	0.001038662667922685	0.0010334491798311021	0.0010750798455749974	0.00106895061769517	0.0010962553976923337	0.0010895494595557708	0.0011190643657890153	0.0011117011230830963	0.001167761238812229	0.0011588714198440063	0.04012251187689222	0.03923686530518457	1.165975139862975e-07	1.0692664799888396e-05	1.1502300652308645e-07	1.0548312961461415e-05
40.04394526164196	0.0010386428047801956	0.0010334301716888774	0.001075090701554285	0.0010689616185009187	0.0010962860561860497	0.0010895797213370776	0.0011191179429979024	0.0011117536061788075	0.001167869187261308	0.0011589763624623892	0.04016035887274437	0.039273847374267076	1.3906626719758716e-07	1.2828868661718396e-05	1.3733255096884736e-07	1.2668966855172714e-05
40.28523017593832	0.0010386267977050025	0.0010334150226975942	0.0010751064921406873	0.0010689775318321736	0.0010963223384815536	0.0010896155659804484	0.0011191779375945437	0.0011118124416396858	0.0011679854243474147	0.0011590894632182965	0.040199350051461136	0.03931194739216929	1.616827380690293e-07	1.5004130928586434e-05	1.5978868805671329e-07	1.4828392637805665e-05
40.52796895322162	0.0010386147198872037	0.001033403806028207	0.001075127308476152	0.0010689984483984204	0.0010963643474518193	0.0010896570956038358	0.0011192444661851694	0.0011118777448935573	0.001168110099898681	0.0011592108695643458	0.04023950414983396	0.039351183659640354	1.844498786224974e-07	1.7219202797208455e-05	1.8239434515206557e-07	1.7027335687841427e-05
40.77217035374772	0.0010386066459034814	0.001033396596237474	0.0010751532434412152	0.0010690244606390835	0.001096412187949607	0.0010897044142896262	0.0011193176476476951	0.0011119496336153036	0.0011682433667562467	0.00115934073191339	0.04028084026416328	0.039391574828301266	2.0737068335890604e-07	1.947485090469936e-05	2.0515249165133434e-07	1.9266556691183157e-05
41.017843190557436	0.0010386026517431655	0.001033393469294023	0.001075184391689567	0.0010690556627579112	0.0010964659668481883	0.0010897576281250164	0.0011193976031801864	0.001112028227774721	0.0011683853808434341	0.0011594792037062582	0.04032337785887799	0.03943313990905149	2.304481901728439e-07	2.1771857679070417e-05	2.2806613988839153e-07	2.15468319876011e-05
41.26499632979458	0.0010386028148348088	0.0010333945026049357	0.0010752208496833727	0.0010690921507581163	0.0010965257930830175	0.001089816845243319	0.001119484456350512	0.0011121136496855494	0.0011685363012367996	0.0011596264414813237	0.04036713677540297	0.039475898280713254	2.536854813439682e-07	2.4111021703021596e-05	2.51138346105996e-07	2.3868953931222014e-05
41.51363869102594	0.0010386072140732762	0.0010333997750428424	0.0010752627157293582	0.0010691340224782736	0.0010965917776943556	0.0010898821758662197	0.0011195783331472027	0.0011122060240556875	0.0011686962902390976	0.0011597826049459376	0.04041213724128097	0.039519869698925014	2.7708568451105184e-07	2.6493158084617274e-05	2.7437221143331025e-07	2.6233731258012982e-05
41.763779247563185	0.0010386159298473592	0.001033409366973547	0.0010753100900156773	0.0010691813776289975	0.0010966640338708749	0.0010899537323469993	0.0011196793620315514	0.0011123054780386333	0.0011688655134542267	0.0011599478570497943	0.04045839987955533	0.039565074305288675	3.0065197367595484e-07	2.8919098837593138e-05	2.9777088285517714e-07	2.8641989460759243e-05
42.0154270267867	0.0010386290440679174	0.001033423360284176	0.0010753630746495732	0.0010692343178304053	0.0010967426769942677	0.0010900316292147486	0.0011197876739909827	0.0011124121412861706	0.0011690441398642087	0.001160122364060277	0.04050594571842466	0.03961153263678258	3.2438757026527487e-07	3.138969327382002e-05	3.2133755427377064e-07	3.109457117839165e-05
42.26859111047143	0.0010386466401965837	0.001033441838411897	0.0010754217736958767	0.0010692929466504192	0.0010968278246848999	0.001090115983219623	0.0011199034025937543	0.0011125261460023692	0.001169232341908294	0.0011603062956398761	0.04055479620117813	0.039659265635443815	3.4829574418809503e-07	3.390580840514912e-05	3.4507546754942997e-07	3.3592336593640804e-05
42.523280635114425	0.0010386688032750111	0.0010334648863731745	0.0010754862932163313	0.0010693573696438825	0.0010969195968485142	0.0010902069133791293	0.0011200266840449905	0.0011126476269988966	0.0011694302955642267	0.0011604998249257115	0.040604973196417656	0.039708294658336606	3.723798149349311e-07	3.6468329355526796e-05	3.6898791358442803e-07	3.613616384068319e-05
42.77950479226489	0.0010386956199547024	0.0010334925907936152	0.0010755567413097931	0.0010694276943925536	0.0010970181157240369	0.0010903045410255107	0.001120157657244125	0.0011127767217517155	0.0011696381804317756	0.0011607031286112613	0.04065649900858306	0.039758641487807556	3.9664315271267445e-07	3.907815978587692e-05	3.930782334436028e-07	3.872694942572141e-05
43.03727282885567	0.0010387271785274128	0.001033525039938385	0.0010756332281533075	0.001069504030545965	0.0010971235059324955	0.0010904089898542259	0.001120296463843764	0.0011129135704591793	0.0011698561798185766	0.0011609163870303421	0.040709396388782224	0.03981032834204495	4.210891795990504e-07	4.1736222329225026e-05	4.1734981949060126e-07	4.136560865719563e-05
43.29659404753705	0.001038763568956157	0.0010335623237432308	0.001075715866044102	0.0010695864898631982	0.001097235894527098	0.00109052038597358	0.0011204432483100306	0.0011130583161015897	0.0011700844808283854	0.0011611397842434357	0.04076368854594009	0.039863377885945094	4.457213707313376e-07	4.444345903781288e-05	4.4180611656272073e-07	4.405307608804088e-05
43.55747780701245	0.001038804882906809	0.001033604533846099	0.0010758047694424946	0.0010696751862555658	0.001097355411044482	0.0010906388579555106	0.001120598157984421	0.0011132111045022324	0.0011703232744517986	0.001161373508126419	0.04081939915828287	0.039917813242302876	4.7054325553585324e-07	4.720083184334145e-05	4.6645062318261335e-07	4.679030597168343e-05
43.81993352237618	0.0010388512137803414	0.001033651763619393	0.0010759000550157746	0.0010697702358302631	0.0010974821875571964	0.0010907645368875988	0.0011207613431472338	0.0011133720843899738	0.0011705727556595557	0.0011616177504618084	0.04087655238515771	0.03997365800333473	4.955584189921328e-07	5.0009323029898134e-05	4.912868928059859e-07	4.957827272925042e-05
44.08397066545326	0.0010389026567456795	0.0010337041082028474	0.0010760018416830464	0.0010698717569349728	0.0010976163587274187	0.001090897556426293	0.0011209329570826	0.0011135414074634174	0.0011708331234984769	0.0011618727070325633	0.04093517287920797	0.04003093624254087	5.207705029053496e-07	5.286993571762544e-05	5.163185350749375e-07	5.241797142815918e-05
44.349598765141174	0.0010389593087732104	0.0010337616645370604	0.0010761102506610788	0.0010699798702034768	0.0010977580618619592	0.0010910380528514172	0.0011211131561451712	0.0011137192284567065	0.0011711045811901445	0.0011621385777185666	0.04099528579891348	0.04008967252692729	5.461832072654708e-07	5.578369436498587e-05	5.415492171632376e-07	5.53104182793307e-05
44.6168274077539	0.0010390212686689614	0.001033824531397694	0.001076225405511198	0.001070094698602296	0.0010979074369686	0.0010911861651219882	0.001121302099828531	0.0011139057052070107	0.001171387336232431	0.0011624155665958724	0.04105691682150634	0.04014989192959292	5.718002915973061e-07	5.8751645279658815e-05	5.669826650986191e-07	5.82566511414806e-05
44.88566623736761	0.0010390886371094297	0.001033892809430333	0.0010763474321872082	0.001070216367478362	0.001098064626813764	0.001091342034933357	0.0011214999508353406	0.0011141009987237235	0.0011716816005039336	0.0011627038820387775	0.04112009215627927	0.040211620042694934	5.976255763647659e-07	6.177485714622954e-05	5.926226651531592e-07	6.12577300438677e-05
45.15612495616904	0.001039161516677131	0.0010339666011860544	0.001076476459084425	0.0010703450046077845	0.0010982297769816095	0.0010915058067757525	0.0011217068751493264	0.0011143052732594694	0.0011719875903714685	0.0011630037368248716	0.0411848385582963	0.04027488299081164	6.236629444388714e-07	6.485442157072585e-05	6.184730652870028e-07	6.431473772439134e-05
45.42821332480542	0.0010392400118968278	0.0010340460111576907	0.0010766126170897983	0.0010704807402457115	0.0010984030359345387	0.0010916776279942314	0.0011219230421091163	0.0011145186963829289	0.001172305526800683	0.001163315348243121	0.041251183342521536	0.040339707444705546	6.499163425605602e-07	6.79914536363957e-05	6.445377765985916e-07	6.742878017951259e-05
45.701941162736816	0.00103932422927249	0.00103413114581682	0.0010767560396331853	0.0010706237071773264	0.0010985845550751925	0.001091857648850091	0.0011221486244840145	0.0011147414390535715	0.0011726356354699245	0.0011636389382051154	0.041319154398381595	0.04040612063551371	6.763897828971667e-07	7.118709247957988e-05	6.708207748447152e-07	7.060098723291053e-05
45.97731834859046	0.0010394142773249905	0.0010342221136514919	0.001076906862739793	0.0010707740407700098	0.0010987744888099646	0.0010920460225837855	0.0011223837985517616	0.0011149736756983358	0.0011729781468874706	0.0011639747333595815	0.04138878020477399	0.04047415036936769	7.030873446023725e-07	7.4442501879185e-05	6.973261019883187e-07	7.383251311890437e-05
46.25435482051728	0.0010395102666305432	0.0010343190252047059	0.0010770652250838176	0.00107093187902669	0.0010989729946140716	0.001092242905479385	0.0011226287441783384	0.0011152155842903246	0.0011733332965122357	0.0011643229652102802	0.04146008984553934	0.040543825042469374	7.30013175444244e-07	7.775887086444722e-05	7.240578678035549e-07	7.712453708322298e-05
46.533060576550575	0.0010396123098599197	0.00103442199311366	0.0010772312680433207	0.0010710973626404253	0.001099180233098239	0.0010924484569306253	0.001122883644899891	0.0011154673464295786	0.0011737013248780848	0.001164683870237403	0.041533113025414146	0.04061517365662858	7.571714934796747e-07	8.113741434068178e-05	7.510202515148817e-07	8.04782640010937e-05
46.813445674966815	0.0010397205218184414	0.0010345311321497861	0.0010774051357563688	0.0010712706350502396	0.0010993963680770362	0.001092662839508592	0.0011231486880068297	0.0011157291474259922	0.0011740824777218813	0.0011650576900225998	0.04160788008647991	0.04068822583528791	7.845665887854219e-07	8.457937373421154e-05	7.782175035137874e-07	8.389492501506557e-05
47.09552023464871	0.0010398350194867857	0.0010346465592595965	0.0010775869751784837	0.00107145184249826	0.001099621566638927	0.0010928862190310992	0.001123424064630191	0.001116001176384447	0.00117447700611541	0.0011654446713777699	0.04168442202512604	0.04076301184004526	8.122028252093103e-07	8.808601765239454e-05	8.056539470768179e-07	8.737577818732079e-05
47.37929443545016	0.0010399559220625899	0.001034768393606333	0.001077776936141402	0.0010716411340881585	0.0010998559992180493	0.0010931187646337761	0.0011237099698302934	0.0011162836262922043	0.0011748851666012862	0.0011658450664777228	0.04176277050954662	0.04083956258769585	8.400846421960286e-07	9.16586425658561e-05	8.333339801679541e-07	9.092210917369115e-05
47.66477851856398	0.0010400833510029145	0.001034896756612476	0.0010779751714132318	0.0010718386618449808	0.001100099839667826	0.0010933606488429646	0.001124006602687818	0.0011165766941086761	0.0011753072213330443	0.0011662591329968982	0.04184295789778977	0.04091790966781068	8.682165566942408e-07	9.529857351384119e-05	8.612620773140647e-07	9.45352319209336e-05
47.951982786891236	0.0010402174300675525	0.001035031772003105	0.0010781818367600086	0.0010720445807763635	0.001100353265336424	0.0010936120476504432	0.0011243141663973481	0.001116880580857614	0.0011757434382195233	0.0011666871342502583	0.04192501725637623	0.040998085360871614	8.966031650710707e-07	9.900716482505456e-05	8.894427914912014e-07	9.821648937866079e-05
48.24091760541319	0.0010403582853632132	0.0010351735658501323	0.0010783970910086902	0.0010722590489351854	0.001100616457144127	0.001093873140590038	0.0011246328683634627	0.0011171954917218012	0.0011761940910737128	0.0011671293393385079	0.042008982379515586	0.041080122656980946	9.252491451126714e-07	0.00010278580086300892	9.178807560906912e-07	0.00010196725423572417
48.53159340156531	0.0010405060453886033	0.0010353222666174401	0.0010786210961116487	0.0010724822274837016	0.0011008895996626848	0.0010941441108161917	0.0011249629202994696	0.001117521636140344	0.0011766594597662412	0.0011675860232978185	0.04209488780893215	0.041164055275172654	9.541592580859445e-07	0.00010663589679402175	9.465806869570024e-07	0.0001057889296792458
48.82402066561362	0.0010406608410804196	0.0010354780052069322	0.0010788540172126824	0.001072714280759193	0.0011011728811966912	0.0010944251451845345	0.00112530453832886	0.0011178592279086296	0.0011771398303836618	0.0011680574672542105	0.04218276885433082	0.04124991768333734	9.833383508592395e-07	0.0001105588993785267	9.755473844700636e-07	0.00010968295017607654
49.11820995103327	0.001040822805860283	0.001035640915005526	0.0010790960227146042	0.0010729553763411763	0.0011014664938670637	0.0010947164343345288	0.0011256579430895808	0.0011182084852810515	0.0011776354953917324	0.0011685439585827745	0.04227266161452224	0.041337745118793526	1.012791358089623e-06	0.00011455628778500593	1.0047857356941525e-06	0.00011365078227662528
49.41417187488941	0.001040992075682618	0.001035811131933098	0.0010793472843484322	0.0010732056851202123	0.0011017706336966693	0.0010950181727742362	0.0011260233598412066	0.0011185696310765812	0.0011781467538038584	0.0011690457910719057	0.042364602999234495	0.041427573609521935	1.0425233044762845e-06	0.0001186295744307897	1.0343007166009437e-06	0.00011769392544491719
49.71191711822035	0.0010411687890835228	0.001035988794491419	0.0010796079772442528	0.0010734653813683688	0.0011020855006981898	0.0010953305589672942	0.0011264010185751253	0.0011189428927872974	0.0011786739113549246	0.001169563265092756	0.042458630751632614	0.04151943999609213	1.0725393070943907e-06	0.0001227803058483634	1.0640973943678005e-06	0.00012181391291496424
50.01145642642306	0.0010413530872306293	0.0010361740438140866	0.0010798782800037782	0.001073734642811373	0.0011024112989642685	0.0010956537954221498	0.0011267911541278217	0.001119328502689957	0.0011792172806806913	0.0011700966877740897	0.042554783471576124	0.04161338195430343	1.1028445777844492e-06	0.00012701006357668243	1.0941809297220374e-06	0.00012601231257020062
50.3128006096408	0.0010415451139739887	0.0010363670237174816	0.0010801583747746591	0.001074013650702503	0.0011027482367600271	0.0010959880887836254	0.0011271940062973745	0.0011197266979607145	0.0011797771815029914	0.0011706463731827497	0.04265310063964397	0.04170943801857001	1.1334444256370837e-06	0.00013132046508329553	1.1245565793877466e-06	0.0001302907278536991
50.61596054315354	0.0010417450158980064	0.0010365678807527819	0.0010804484473266047	0.0010743025898982774	0.0011030965266180237	0.0010963336499269036	0.001127609819963274	0.0011201377207931047	0.0011803539408209468	0.0011712126425099697	0.04275362264194692	0.04180764760607615	1.1643442595426438e-06	0.00013571316471305828	1.1552296985976786e-06	0.00013465079870550456
50.9209471677702	0.0010419529423744396	0.0010367767642590394	0.0010807486871293498	0.0010746016489359771	0.0011034563854357194	0.0010966906940539822	0.001128038845209671	0.0011205618185193835	0.0011809478931084374	0.0011717958242637293	0.04285639079577013	0.041908051041731655	1.1955495908360075e-06	0.00014018985466854317	1.1862057436877373e-06	0.0001390942025294717
51.22777149022361	0.0010421690456165012	0.001036993826417368	0.0010810592874325416	0.0010749110201130746	0.0011038280345755525	0.001097059440792705	0.0011284813374521849	0.001120999243735368	0.0011815593805180778	0.0011723962544674255	0.04296144737606535	0.04201068958395841	1.2270660360209646e-06	0.00014475226602064795	1.2174902747790796e-06	0.00014362265519141104
51.53644458356769	0.0010423934807340697	0.001037219222306244	0.0010813804453475748	0.0010752308995686008	0.0011042116999676788	0.001097440114298424	0.0011289375575683775	0.0011214502544288638	0.0011821887530919456	0.001173014276865074	0.04306883564283436	0.0421156054513374	1.2588993195672415e-06	0.0001494021697501513	1.249088958527652e-06	0.0001482379120464894
51.84697758757708	0.0010426264057900537	0.0010374531099579573	0.0010817123619314552	0.0010755614873665196	0.0011046076122154802	0.0010978329433583925	0.0011294077720320358	0.001121915114111829	0.0011828363689793439	0.0011736502431333215	0.04317859986943171	0.04222284185015298	1.291055276827005e-06	0.0001541413778253231	1.2810075709929897e-06	0.00015294176900312872
52.15938170914916	0.0010428679818579262	0.0010376956504162466	0.0010820552422727405	0.001075902987581173	0.001105016006703928	0.0010982381614989781	0.0011298922530513936	0.0011223940919564003	0.0011835025946618737	0.0011743045131005362	0.04329078537182706	0.04233244300286549	1.3235398570352833e-06	0.0001589717443137295	1.3132520005844275e-06	0.00015773606361924042
52.47366822270851	0.001043118373080459	0.0010379470077951313	0.0010824092955796206	0.0010762556083848446	0.0011054371237108926	0.001098656007095776	0.001130391278711428	0.0011228874629349102	0.001184187805186119	0.0011749774549732633	0.04340543853886007	0.04244445417754897	1.356359126402978e-06	0.00016389516652826064	1.3458282511016363e-06	0.00016262267623329274
52.789848470613855	0.0010433777467296827	0.0010382073493389755	0.001082774735270197	0.001076619562137509	0.0011058712085214876	0.0010990867234867239	0.001130905133120376	0.001123395507964043	0.0011848923844042414	0.0011756694455703326	0.04352260686353132	0.04255892171833595	1.389519271313526e-06	0.00016891358621201613	1.3787424448757739e-06	0.00016760353113301485
53.107933863567155	0.001043646273268103	0.0010384768454838136	0.0010831517790650322	0.0010769950654788349	0.0011063185115455611	0.0010995305590883121	0.0011314341065606233	0.0011239185140532702	0.0011856167252228226	0.0011763808705649447	0.04364233897536367	0.04267589307689859	1.423026601648364e-06	0.000174028990763464	1.4120008260348847e-06	0.00017268059776345823
53.42793588102576	0.00104392412641121	0.0010387556699199714	0.0010835406490820386	0.0010773823394225094	0.0011067792884384344	0.0010999877675150057	0.001131978495644134	0.0011244567744577382	0.0011863612298602954	0.0011771121247350599	0.04376468467388556	0.04279541684502106	1.4568875541995634e-06	0.00017924341450042958	1.4456097638623246e-06	0.00017785589197405471
53.74986607161648	0.0010442114831912934	0.0010390439996560007	0.0010839415719337666	0.0010777816094529442	0.001107253800224986	0.0011004586077019583	0.0011325386034725612	0.0011250105888357368	0.0011871263101133052	0.001177863612222425	0.04388969496326864	0.0429175427882916	1.4911086962010774e-06	0.0001845589399654124	1.479575756255366e-06	0.00018313147730497636
54.073736053552395	0.0010445085240226126	0.001039342015083969	0.0010843547788271703	0.0010781931056244413	0.001107742313427204	0.0011009433440311476	0.0011331147398022305	0.0011255802634109427	0.001187912387632392	0.001178635746800606	0.04401742208817814	0.04304232188097113	1.5256967289909579e-06	0.00018997769927614483	1.5139054333275677e-06	0.0001885094663192366
54.399557515052166	0.0010448154327679393	0.0010396499000461304	0.001084780505665927	0.0010786170626628936	0.0011082451001953161	0.0011014422464610402	0.001133707221214167	0.0011261661111395989	0.0011887198942073759	0.001179428952152398	0.04414791957087593	0.04316980634207697	1.56065849179674e-06	0.00019550187552203058	1.5486055611262876e-06	0.00019399202197895038
54.727342214761876	0.0010451323968065243	0.001039967841903024	0.0010852189931553913	0.0010790537200700977	0.0011087624384426289	0.0011019555906599085	0.0011343163712893602	0.0011267684518828202	0.0011895492720628712	0.0011802436621570207	0.044281242249630356	0.043300049672735416	1.5960009656596028e-06	0.00020113370420801746	1.5836830454783474e-06	0.00019958135906858465
55.057101982179326	0.0010454596071035036	0.001040296031603016	0.0010856704869102573	0.0010795033222307565	0.0011092946119841919	0.0011024836581429217	0.001134942520789449	0.0011273876125842098	0.0011904009741643491	0.0011810803211875008	0.0444174463184843	0.04343310669485294	1.631731277464783e-06	0.00020687547474468326	1.6191449359534427e-06	0.00020527974566331153
55.38884871808102	0.0010457972582807796	0.0010406346637533235	0.0010861352375650076	0.0010799661185222455	0.0011098419106794115	0.0011030267364131247	0.0011355860078430355	0.001128023927452973	0.0011912754645352014	0.0011819393844186782	0.044556589368440466	0.04356903359115684	1.6678567041428574e-06	0.0002127295319925282	1.654998429980424e-06	0.00021108950465084653
55.722594394951685	0.0010461455486894336	0.0010409839366925739	0.0010866135008872557	0.0010804423634272501	0.0011104046305787747	0.0011035851191064702	0.0011362471781378488	0.0011286777381527655	0.0011921732185853017	0.0011828213181463115	0.04469873043011597	0.04370788794666755	1.704384677013275e-06	0.0002186982778596691	1.691250877114284e-06	0.000217013015305495
56.058351057416104	0.001046504680483678	0.0010413440525649088	0.0010871055378940467	0.001080932316649337	0.0011109830740747974	0.00110415910614101	0.0011369263851189627	0.001129349393996456	0.001193094723451542	0.0011837266001177389	0.04484393001793093	0.043849728791654725	1.7413227862859634e-06	0.00022478417295504483	1.7279097834460404e-06	0.00022305271491623868
56.39613082267415	0.0010468748596964225	0.001041715217395707	0.001087611614971242	0.0010814362432315825	0.001111577550057377	0.001104749003870424	0.0011376239901933324	0.0011300392521470717	0.0011940404783509061	0.0011846557198746384	0.044992250175895476	0.043994616646144354	1.7786787857017143e-06	0.00023098973829702163	1.7649828161602887e-06	0.00022921110047038895
56.7359458809379	0.0010472562963164383	0.0010420976411689147	0.0010881320039960315	0.0010819544136783106	0.0011121883740736545	0.001105355125241996	0.0011383403629408359	0.001130747677825103	0.0011950109949465798	0.0011856091791083588	0.045143754525057936	0.0441426135660339	1.8164605973557992e-06	0.00023731755708422675	1.8024778082614563e-06	0.00023549073039688673
57.07780849587155	0.0010476492043672277	0.0010424915379060808	0.0010886669824627412	0.0010824871040800872	0.001112815868492608	0.0011059777899592384	0.001139075881332144	0.0011314750445224838	0.0011960067977277507	0.0011865874920284564	0.04529850831268734	0.04429378319089219	1.854676316705682e-06	0.00024377027653035843	1.8404027634824193e-06	0.00024189422637277413
57.42173100503407	0.001048053801987582	0.0010428971257470895	0.001089216833611979	0.0010830345962420335	0.0011134603626744885	0.001106617324649295	0.0011398309319536229	0.001132221734223445	0.00119702842440365	0.0011875911857449583	0.04545657846326097	0.0444481907935064	1.8933342177407126e-06	0.0002503506097619179	1.878765861355533e-06	0.0002484242751919219
57.7677258203244	0.0010484703115139092	0.00104331462703267	0.0010897818465632697	0.0010835971778155966	0.0011141221931453157	0.001107274063035317	0.0011406059102395884	0.0011329881376325544	0.001198076426312528	0.0011886208006650226	0.04561803363133404	0.044605903331253596	1.932442758352179e-06	0.0002570613377857467	1.9175754624725302e-06	0.0002550836307013138
58.115805428429454	0.0010488989595643504	0.0010437442683886957	0.001090362316451263	0.001084175142433859	0.001114801703776581	0.001107948346113969	0.0011414012207121773	0.001133774654410194	0.0011991513688462143	0.001189676890904611	0.0457829442563742	0.04476698949937597	1.9720105859052407e-06	0.00026390531152795105	1.956840113944997e-06	0.00026187511580760825
58.465982391274686	0.0010493399771247535	0.0010441862808123516	0.0010909585445656558	0.001084768789850533	0.001115499245970381	0.0011086405223382743	0.0011422172772291611	0.001134581693415798	0.0012002538318910076	0.0011907600247158937	0.045951382619640435	0.044931519786235954	2.0120465430029794e-06	0.0002708854539454908	1.9965685550530667e-06	0.0002688016245552538
58.818269346477535	0.0010497935996365186	0.0010446408997601766	0.001091570838494917	0.0010853784260827254	0.001116215178850141	0.0011093509478059657	0.0011430545032399923	0.0011354096729591335	0.0012013844102856167	0.0011918707849310761	0.046123422903199346	0.04509956653064394	2.0525596734800866e-06	0.0002780047622168713	2.036769723112253e-06	0.0002758661242812932
59.172679007803275	0.0010502600670864034	0.0010451083652380719	0.0010921995122739829	0.0010860043635576324	0.001116949869457176	0.0011100799864535737	0.001143913332050455	0.0011362590210599727	0.001202543714296993	0.0011930097694234452	0.04629914125116855	0.045271203981337715	2.0935592286240156e-06	0.00028526631001368763	2.0774527595666687e-06	0.00028307165784954846
59.52922416562417	0.0010507396240982997	0.0010455889218932855	0.001092844886536014	0.0010866469212632587	0.0011177036929532712	0.0011108280102564362	0.001144794207096232	0.001137130175716479	0.0012037323701148573	0.001194177591586412	0.04647861583328412	0.04544650835872074	2.135054673616443e-06	0.00029267324985515764	2.1186270162969114e-06	0.0002904213459668237
59.887917687380885	0.0010512325200270586	0.0010460828191084556	0.0010935072886683738	0.0010873064249033273	0.001118477032829526	0.0011115953994348714	0.0011456975822257836	0.0011380235851826746	0.0012049510203658346	0.0011953748808314194	0.0466619269108984	0.04562555791894393	2.1770556942319035e-06	0.0003002288155520838	2.160302062176019e-06	0.0002979183895854831
60.24877251804685	0.0010517390090544003	0.0010465903110977387	0.0010941870529729606	0.0010879832070564903	0.001119270281121688	0.0011123825426667252	0.0011466239219929035	0.0011389397082553516	0.0012062003246481171	0.0011966022831055945	0.04684915690550882	0.045808433020445266	2.219572203803139e-06	0.00030793632474393484	2.2024876898847634e-06	0.00030556607239776157
60.6118016805955	0.0010522593502869822	0.001047111657005105	0.0010948845208310503	0.0010886776073400159	0.0011200838386322353	0.0011131898373065582	0.001147573701959378	0.0011398790145708375	0.0012074809600876664	0.0011978604614301131	0.047040390469938284	0.04599521619305028	2.2626143504284393e-06	0.00031579918152907505	2.245193922963953e-06	0.00031336776342086314
60.97701827647021	0.0010527938078566446	0.0010476471210048178	0.001095600040872776	0.0010893899725780633	0.0011209181151594348	0.0011140176896116832	0.0011485474090081322	0.001140841984911991	0.0012087936219169597	0.0011991500964602365	0.04723571456227665	0.04618599220974895	2.306192524484949e-06	0.00032382087919816116	2.2884310231642384e-06	0.0003213269196833124
61.34443548605718	0.001053342651022943	0.0010481969724042038	0.0010963339691514467	0.0010901206569747502	0.0011217735297336883	0.001114866514975369	0.001149545541667364	0.0011418291115259053	0.0012101390240774452	0.0012004718870681304	0.04743521852271722	0.046380848161268445	2.350317366437739e-06	0.00033200500307403735	2.332209498082582e-06	0.0003294470890150003
61.71406656916102	0.0010539061542779804	0.001048761485748729	0.0010970866693228302	0.0010908700222921341	0.001122650510861408	0.0011157367381674362	0.001150568610446081	0.0011428408984527326	0.001211517899846813	0.0012018265509495284	0.04763899415341138	0.0465798735335712	2.3949997749411842e-06	0.00034035523345848917	2.376540109081055e-06	0.0003377319129417855
62.085924865483435	0.0010544845974536274	0.0010493409409294695	0.0010978585128295984	0.0010916384380333043	0.0011235494967767397	0.0011166287935825655	0.0011516171381815651	0.0011438778618661275	0.0012129310024923646	0.0012032148252554547	0.047847135801484926	0.04678316028840651	2.4402509152703696e-06	0.0003488753486957652	2.4214338795321925e-06	0.0003461851296944207
62.46002379510434	0.0010550782658311805	0.0010499356232930239	0.0010986498790911	0.001092426281630746	0.0011244709357014224	0.0011175431254965933	0.0011526916603992565	0.001144940530425793	0.0012143791059517541	0.0012046374672502302	0.04805974044535562	0.04699080294705565	2.486082228090117e-06	0.0003575692283566134	2.4669021033857114e-06	0.00035481057733466326
62.83637685896657	0.0010556874502535328	0.0010505458237539446	0.0010994611556986579	0.0010932339386401705	0.0011254152861131274	0.0011184801883311324	0.001153792725685622	0.0011460294456426719	0.0012158630055425087	0.0012060952549970997	0.048276907784512324	0.04720289867742476	2.532505438600013e-06	0.00036644085655124226	2.5129563541010334e-06	0.00036361219700753455
63.21499763936286	0.0010563124472399278	0.0010511718389097566	0.0011002927386165907	0.0010940618029400097	0.0011263830170226041	0.0011194404469268382	0.001154920896074566	0.0011471451622573278	0.001217383518701793	0.001207588988072876	0.0484987403329066	0.04741954738462955	2.5795325660179277e-06	0.00037549432537012373	2.55960849391613e-06	0.00037259403631872967
63.59589980042612	0.0010569535591033446	0.0010518139711586133	0.00110114503238914	0.001094910276936751	0.0011273746082599732	0.001120424376825652	0.0011560767474479768	0.0011482882486320834	0.001218941485757945	0.0012091194883130595	0.04872534351613634	0.047640851805242745	2.627175933464466e-06	0.00038473383846540643	2.606870683495837e-06	0.00038176025284866744
63.979097088622495	0.0010576110940706154	0.0010524725288196886	0.0011020184503535428	0.0010957797717763519	0.0011283905507705595	0.0011214324645624032	0.0011572608699510554	0.00114945928715755	0.0012205377707354655	0.001210687600589032	0.048956825772591285	0.04786691760537222	2.6754481782811056e-06	0.0003941637147803212	2.654755392004094e-06	0.00039111511781095287
64.36460333324754	0.0010582853664053366	0.0010531478262563645	0.0011029134148594607	0.001096670707561935	0.0011294313469206463	0.0011224652079661434	0.0011584738684230897	0.0011506588746741794	0.00122217326219519	0.0012122941936189733	0.049193298658756525	0.04809785348275389	2.7243622627453647e-06	0.0004037883924271346	2.70327540756541e-06	0.00040066301985614006
64.75243244692527	0.0010589766965336434	0.0010538401840022903	0.001103830357494987	0.0010975835135779925	0.0011304975108135426	0.0011235231164715962	0.001159716362844356	0.001151887622909511	0.0012238488741114855	0.0012139401608142583	0.04943487695886351	0.048333771273046465	2.7739314852484945e-06	0.0004136124327262791	2.7524438481676006e-06	0.0004104084690321197
65.14259842611021	0.0010596854111729437	0.001054549928890401	0.0011047697193194898	0.001098518628521343	0.0011315895686164136	0.0011246067114411562	0.0011609889887999121	0.0011531461589318367	0.0012255655467884618	0.0012156264211632167	0.04968167879910839	0.04857478606053302	2.824169491962578e-06	0.00042364052441581923	2.8022741730441766e-06	0.0004203561009108181
65.53511535159264	0.001060411843463691	0.0010552773941849775	0.0011057319511035425	0.0010994765007390917	0.0011327080588983134	0.0011257165264978715	0.0011622923979610498	0.00115443512562104	0.0012273242478172768	0.0012173539201542495	0.049933825766648815	0.048821016293440815	2.8750902889829438e-06	0.00043387748803358495	2.8527801945153492e-06	0.00043051068088323374
65.92999738900669	0.0010611563331042694	0.0010560229197168235	0.0011067175135761871	0.0011004575884738406	0.0011338535329798807	0.0011268531078698553	0.0011636272585852175	0.0011557551821573797	0.001229125973076745	0.0012191236307403856	0.05019144303362165	0.04907258390409982	2.926708255005959e-06	0.00044432828048668327	2.9039760903485853e-06	0.0004408771086364949
66.32725878934137	0.0010619192264891	0.0010567868520216623	0.0011077268776798362	0.0011014623601164348	0.0011350265552952145	0.0011280170147466284	0.0011649942560352986	0.0011571070045290873	0.001230971747779629	0.0012209365543475559	0.050454659486418287	0.0493296144341858	2.9790381545562964e-06	0.00045499799981454925	2.955876416649338e-06	0.00045146042281990484
66.72691388945532	0.0010627008768500459	0.0010575695444818352	0.001108760524833073	0.0011024912944665186	0.0011362277037664256	0.001129208819647879	0.0011663940933191459	0.0011584912860596306	0.0012328626275671041	0.0012227937219289422	0.050723607860489815	0.04959223716528755	3.032095151786658e-06	0.00046589189015655563	3.0084961213073212e-06	0.0004622658059096896
67.12897711259382	0.0010635016444012217	0.0010583713574714034	0.001109818947201675	0.0011035448810012025	0.001137457570191431	0.0011304291088051887	0.0011678274916503463	0.0011599087379555975	0.0012347996996540866	0.001224696195067955	0.05099842488094619	0.04986058525507102	3.085894824907641e-06	0.0004770153469365046	3.061850558052975e-06	0.0004732985892849373
67.53346296890952	0.0010643218964873082	0.0010591926585047536	0.0011109026479781683	0.0011046236201521567	0.0011387167606455588	0.001131678482557279	0.0011692951910312376	0.0011613600898761792	0.0012367840840282554	0.001226645067132538	0.05127925140924906	0.05013479587931526	3.1404531812293055e-06	0.0004883739222695249	3.1159555010991814e-06	0.000484564258519532
67.94038605598601	0.0010651620077354604	0.0010600338223887963	0.0011120121416702323	0.0011057280235914348	0.0011400058958975557	0.0011329575557593506	0.0011707979508592404	0.0011628460905252754	0.0012388169347057948	0.0012286414644836557	0.05156623259630123	0.05041501038011777	3.1957866728944684e-06	0.0004999733306092491	3.1708271604662455e-06	0.0004960684589086217
68.3497610593647	0.001066022360210941	0.0010608952313788862	0.0011131479543983244	0.001106858614526396	0.0011413256118406583	0.001134266958207166	0.0011723365505576725	0.0011643675082673541	0.0012408994410471016	0.0012306865477410588	0.051859518042263616	0.05070137442058375	3.251912213333855e-06	0.0005118194546468724	3.226482197990141e-06	0.0005078170012391969
68.7616027530747	0.0010669033435765777	0.0010617772753385615	0.0011143106242028748	0.0011080159280040663	0.0011426765599393829	0.0011356073350765	0.0011739117902322346	0.0011659251317682035	0.001243032829135888	0.0012327815131095673	0.052159261963439195	0.05099403814632468	3.308847194457209e-06	0.0005239183514719192	3.2829377440452435e-06	0.0005198158678144105
69.17592600016614	0.001067805355256161	0.0010626803519032178	0.0011155007013614307	0.0011092005112253096	0.0011440594076927422	0.001136979347378658	0.0011755244913544509	0.0011675197706618157	0.0012452183632253565	0.0012349275937693638	0.052465623366597644	0.051293156354126464	3.366609504641075e-06	0.000536276259012175	3.3402114150435716e-06	0.0005320712187503185
69.59274575324658	0.001068728800601911	0.0010636048666478454	0.0011167187487161573	0.0011104129238692102	0.0011454748391146396	0.0011383836724327815	0.0011771754974734205	0.0011691522562447098	0.0012474573472553705	0.001237126061334013	0.0527787662311216	0.05159888866815073	3.4252175475527145e-06	0.0005488996027668003	3.398321331731782e-06	0.0005445893985563666
70.01207705502031	0.0010696740930661345	0.001064551233258945	0.0011179653420121081	0.001111653738428069	0.0011469235552322178	0.0011398210043557034	0.0011788656749573089	0.001170823442199064	0.0012497511264448035	0.0012393782273801665	0.05309885969938966	0.051911399724065756	3.4846902618617705e-06	0.0005617950028490859	3.4572861383518408e-06	0.0005573769430169406
70.43393503883172	0.0010706416543772106	0.0010655198737107674	0.0011192410702467127	0.0011129235405534506	0.0011484062746030042	0.001141292054570162	0.0011805959137661133	0.0011725342053461366	0.0012521010889635586	0.00124168544505321	0.053426078275835384	0.052230859361530255	3.545047141877188e-06	0.0005749692813559193	3.5171250226885727e-06	0.0005704405863888873
70.85833492921113	0.0010716319147200362	0.0010665112184459918	0.0011205465360309352	0.0011142229294137263	0.0011499237338517116	0.0011427975523322133	0.0011823671282572947	0.0011742854464315078	0.001254508667689023	0.001244049110753357	0.053760602035135996	0.05255744282546487	3.6063082591737943e-06	0.0005884294700814474	3.5778577370801975e-06	0.0005837872689345991
71.2852920424243	0.001072645312921086	0.0010675257065610121	0.0011218823559625982	0.0011155525180635995	0.001151476688227633	0.0011443382452787506	0.0011841802580260118	0.0011760780909438075	0.0012569753420521067	0.0012464706659070645	0.05410261684003628	0.05289133097658943	3.668494285256462e-06	0.0006021828185948652	3.63950462041766e-06	0.0005974241448063189
71.71482178702524	0.0010736822966382234	0.0010685637859959517	0.0011232491610123742	0.001116912933826094	0.0011530659121835943	0.0011459148999960578	0.0011860362687817524	0.0011779130899686539	0.0012595026399783212	0.001248951598828924	0.054452314569317574	0.05323271051172277	3.731626515332759e-06	0.0006162368027040066	3.7020866212210055e-06	0.0006113585903049779
72.14693966441222	0.0010747433225554374	0.0010696259137295864	0.0011246475969229931	0.0011183048186875551	0.001154692199977509	0.0011475283026104247	0.0011879361532633169	0.0011797914210796836	0.0012620921399298026	0.0012514934466796128	0.05480989335647757	0.053581774194377006	3.7957268932506828e-06	0.0006305991333258598	3.765625321832918e-06	0.0006255982125335235
72.58166126938723	0.0010758288565826577	0.0010707125559793213	0.0011260783246222201	0.0011197288297061928	0.001156356366297619	0.0011491792594018513	0.0011898809321941872	0.0011817140892686217	0.001264745473054554	0.0012540977975258282	0.05517555783970647	0.05393872109621287	3.860818037661326e-06	0.0006452777657859066	3.830142963794905e-06	0.000640150858464944
73.01900229071879	0.001076939374060821	0.0010718241884063976	0.001127542020650203	0.0011211856394347586	0.0011580592469125732	0.0011508685974419813	0.001191871655280471	0.001183682127916499	0.0012674643254496692	0.0012567662925085975	0.05554951942378876	0.05430375684995691	3.926923269509039e-06	0.000660280909576122	3.895662474501325e-06	0.0006550246244546032
73.45897851170821	0.001078075359972387	0.0010729612963265123	0.0011290393776018262	0.0011226759363579754	0.0011598016993475844	0.0011525971652574414	0.0011939094022537585	0.0011856965998082447	0.0012702504405458016	0.0012595006281268077	0.0559319965546034	0.05467709391441474	3.9940666408874725e-06	0.0006756170385928961	3.962207495162694e-06	0.0006702278662165384
73.90160581075892	0.0010792373091574577	0.0010741243749260178	0.0011305711045847043	0.0011242004253453363	0.0011615846035879281	0.0011543658335198285	0.001195995283961329	0.001187758598193015	0.001273105621620625	0.0012623025586432793	0.056323215006932034	0.05505895185227425	4.062272965385527e-06	0.0006912949018886561	4.029802410206e-06	0.0006857692092963885
74.34690016194996	0.001080425726535755	0.0010753139294839308	0.0011321379276935592	0.0011257598281199995	0.001163408862811205	0.001156175495763701	0.0011981304435064032	0.0011898692478928086	0.0012760317344497154	0.0012651738986213118	0.056723408186338614	0.05544955762140781	4.131567849988702e-06	0.0007073235349652207	4.0984723781701225e-06	0.0007016575600688191
74.79487763561212	0.0010816411273345996	0.0010765304755999156	0.0011337405905016596	0.0011273548837444408	0.001165275404149765	0.0011580270691339473	0.0012003160574411765	0.001192029706462029	0.00127903071010378	0.0012681165256001373	0.05713281744592665	0.055849145880464086	4.201977728621707e-06	0.0007237122716402811	4.168243364176824e-06	0.0007179021172874778
75.24555439890803	0.001082884037323166	0.0010777745394284833	0.0011353798545701442	0.0011289863491236597	0.0011671851794848888	0.0011599214951640445	0.0012025533370156936	0.0011942411654008828	0.0012821045479019665	0.0012711323829184312	0.05755169241884563	0.056257959309560304	4.273529897485867e-06	0.0007404707565291102	4.239142174122367e-06	0.0007345123842296131
75.6989467164156	0.0010841549930532212	0.001079046657919633	0.0011370564999760326	0.001130654999526727	0.001169139166274343	0.0011618597405867982	0.001204843529485732	0.001196504851425679	0.0012852553185316643	0.001274223482695695	0.057980291367463285	0.056676248946963645	4.346252552235542e-06	0.0007576089581699808	4.311196490647002e-06	0.000751498181463417
76.15507095071504	0.0010854545421065847	0.0010803473790661528	0.0011387713258597782	0.0011323616291275022	0.001171138368415049	0.001163842798179221	0.001207187919483106	0.0011988220277992757	0.00128848516734601	0.001277391908982066	0.05841888155019532	0.05710427454270264	4.420174827168789e-06	0.0007751371828424447	4.384434911014175e-06	0.0007688696602802803
76.61394356297929	0.001086783243349588	0.0010816772621578543	0.0011405251509933095	0.0011341070515654336	0.0011731838171427412	0.0011658716876433615	0.0012095878304520652	0.0012011939957251856	0.001291796317851246	0.0012806398210879657	0.05886773960704305	0.0575423049301063	4.495326836526569e-06	0.0007930660891169727	4.458886987043428e-06	0.0007866373168373686
77.07558111356816	0.0010881416671947794	0.001083036878042995	0.0011423188143694948	0.001135892100527375	0.0011752765719705558	0.0011679474565249779	0.0012120446261556599	0.0012036220958090641	0.0012951910753969652	0.0012839694571058766	0.059327151964969065	0.05799061841635229	4.571739718044719e-06	0.0008114067031826655	4.53458326717701e-06	0.0008048120070466569
77.54000026262605	0.0010895303958701774	0.0010844268093971523	0.0011441531758140842	0.0011377176303514007	0.0011774177216686697	0.001170071181172058	0.0012145597122562718	0.0012061077095915527	0.0012986718310833772	0.0012873831376374852	0.05979741526431714	0.05844950319316963	4.649445678924554e-06	0.0008301704350087424	4.611555340869496e-06	0.0008234049622671824
78.00721777068286	0.0010909500236963706	0.0010858476509998756	0.0011460291166212066	0.0011395845166537084	0.0011796083852872179	0.001172243967735374	0.0012171345379747727	0.001208652261156776	0.0013022410659008436	0.0012908832697405526	0.06027883680756723	0.05891925776892476	4.72847804435482e-06	0.0008493690953875477	4.689835885437468e-06	0.0008424278058491719
78.47725049925933	0.001092401157371775	0.001087300010019392	0.001147947540213573	0.001141493656979697	0.0011818497132248637	0.0011744669532133317	0.0012197705978330964	0.0012112572188210384	0.001305901355118166	0.0012944723511109728	0.060771735031811186	0.0594001914234104	4.808871308775156e-06	0.0008690149139208292	4.769458715513661e-06	0.0008618925705838332
78.95011541147531	0.001093884416266395	0.0010887845063057204	0.0011499093728286145	0.001143445971480428	0.001184142888345569	0.0011767413065435761	0.0012224694334853669	0.0012139240969066352	0.0013096553729374817	0.0012981529745167751	0.061276440006433675	0.05989262468674732	4.890661190056931e-06	0.0008891205580122685	4.850458835308109e-06	0.0008818117171221773
79.42582957266194	0.001095400432724444	0.0010903017726925216	0.0011519155642318538	0.0011454424036157179	0.0011864891271462649	0.001179068229743949	0.0012252326356430858	0.00121665445760602	0.001313505897435095	0.0013019278325021974	0.06179329395758872	0.060396889843912505	4.973884686803329e-06	0.0009096991529323473	4.932872493843259e-06	0.000902198153424294
79.90441015097758	0.0010969498523761931	0.0010918524553080633	0.0011539670884588848	0.0011474839208852011	0.0011888896809783213	0.0011814489591055826	0.0012280618461002941	0.001219449912941972	0.001317455815809192	0.0013057997223814757	0.06232265182118302	0.06091333146651793	5.058580138985521e-06	0.0009307643030297408	5.016737243386613e-06	0.0009230652553123553
80.38587441802741	0.0010985333344594643	0.0010934372138956857	0.0011560649445874333	0.0011495715155887879	0.0011913458373258982	0.0011838847664411005	0.001230958759865066	0.001222312126829814	0.001321508129957173	0.0013097715515436427	0.062864881826204	0.06144230697358583	5.144787292136761e-06	0.000952330114167621	5.1020920012827785e-06	0.0009444268881992346
80.87023974948666	0.0011001515521511791	0.0010950567221441763	0.0011582101575410544	0.0011517062056180184	0.0011938589211444876	0.0011863769603910918	0.001233925127404157	0.00122524281724818	0.001325665962407266	0.0013138463430914331	0.06342036611035977	0.061984187223190906	5.232547365384985e-06	0.0009744112174723263	5.188977115448603e-06	0.0009662974300774785
81.35752362572781	0.001101805192909433	0.0010967116680285088	0.001160403778926137	0.001153889035279938	0.0011964302962631846	0.001188926887792268	0.0012369627570081795	0.001228243758525347	0.0013299325626312428	0.0013180272418394118	0.06398950137016707	0.06253935713698866	5.3219031235431525e-06	0.0009970227944811338	5.277434433746935e-06	0.0009886917958514818
81.8477436324513	0.001103494958826548	0.0010984027541613803	0.0011626468879039596	0.001156121076155169	0.0011990613668544498	0.0011915359351109015	0.001240073517285175	0.0012313167837486188	0.0013343113137673562	0.0013223175206985463	0.0645726995477571	0.06310821635979538	5.412898953604476e-06	0.0010201806037947458	5.367507377565571e-06	0.0010116254631131472
82.34091746132043	0.001105221566993651	0.0011001306981560798	0.0011649405920997197	0.001158403427992046	0.0012017535789754531	0.0011942055299454806	0.0012432593397911672	0.0012344637873049169	0.0013388057397852628	0.001326720587476942	0.06517038855687676	0.06369117995655513	5.505580945933553e-06	0.0010439010093401813	5.459241019875475e-06	0.0010351144994618089
82.83706291059936	0.00110698574987729	0.0011018962330011858	0.0011672860285505105	0.001160737219638716	0.0012045084221853097	0.0011969371426026997	0.00124652222180684	0.001237686727561274	0.0013434195131274411	0.0013312399921289757	0.06578301305072919	0.06428867914921065	5.599996980491448e-06	0.0010682010103581496	5.552682168087891e-06	0.0010591755914763357
83.33619788579601	0.0011087882557086913	0.0011037001074476703	0.001169684364694422	0.0011631236100153044	0.0012073274312429001	0.0011997322877512942	0.0012498642292702988	0.0012409876296946819	0.0013481564628648054	0.0013358794344880487	0.0664110352345216	0.06490116209618821	5.696196818493274e-06	0.0010930982732477723	5.647879452096117e-06	0.0010838260754674478
83.83834040030794	0.0011106298488862667	0.0011055430864090037	0.0011721367994030406	0.0011655637891283459	0.0012102121878902698	0.001202592526158494	0.0012532874998766198	0.0012443685886814556	0.0013530205834075932	0.0013406427725213027	0.06705493572581435	0.06552909471742696	5.794232199881439e-06	0.001118611165400546	5.744883417848007e-06	0.0011090839701328736
84.34350857607244	0.0011125113103920303	0.0011074259513748947	0.001174644564059805	0.0011680589791298436	0.0012131643227269934	0.0012055194665142514	0.0012567942463557662	0.0012478317724571018	0.0013580160438164163	0.0013455340311481758	0.06771521446600261	0.06617296156811175	5.894156947064931e-06	0.0011447587911761758	5.8437466268954595e-06	0.0011349680112631433
84.85172064422062	0.0011144334382226378	0.0011093495008393558	0.0011772089236868467	0.001170610435423495	0.001216185517181297	0.0012085147673487901	0.0012603867599414221	0.0012513794252585857	0.0013631471977625371	0.0013505574116685565	0.06839239168655226	0.06683326676452583	5.996027075401682e-06	0.001171561030182261	5.9445237623613045e-06	0.001161497688651203
85.36299494573534	0.001116397047835799	0.0011113145507438155	0.0011798311781231138	0.0011732194478207792	0.0012192775055841641	0.0012115801390494255	0.0012640674140442965	0.0012550138711618457	0.0013684185941910407	0.0013557173018505415	0.0690870089338887	0.06751053496571861	6.099900910949219e-06	0.0011990385780336343	6.047271741816025e-06	0.0011886932853709675
85.87734993211305	0.0011184029726128669	0.0011133219349360602	0.001182512663256795	0.0011758873417498069	0.0012224420773531398	0.0012147173459830702	0.001267838668144614	0.0012587375178284889	0.0013738349887456765	0.001361018286732558	0.06979963015717595	0.06820531241498934	6.205839216045627e-06	0.0012272129897868689	6.152049837607936e-06	0.0012165759196125225
86.39480416602983	0.0011204520643384782	0.0011153725056458402	0.001185254752315271	0.0011786154795200448	0.0012256810792930773	0.001217928208731348	0.0012717030719197357	0.0012625528604767657	0.0013794013560198084	0.0013664651601998192	0.07053084286356491	0.06891816804551563	6.31390532334665e-06	0.0012561067262564507	6.258919805227081e-06	0.0012451675892689584
86.91537632201124	0.001122545193698165	0.001117467133978034	0.0011880588572160545	0.0011814052616462376	0.0012289964180216186	0.001221214606445754	0.0012756632696242242	0.001266462486093199	0.0013851229027041427	0.0013720629374008788	0.0712812593458907	0.0696496946548269	6.424165278976369e-06	0.0012857432034419636	6.367946020334513e-06	0.001274491219492413
87.43908518710603	0.0011246832507949196	0.0011196067104243177	0.0011909264299824328	0.001184258128235102	0.00123239006252785	0.0012245784793309122	0.0012797220047411485	0.0012704690779026446	0.0013910050817088594	0.001377816868076458	0.07205151798820923	0.07040051015321339	6.536687995553668e-06	0.001316146845319055	6.479195625159074e-06	0.0013045707134575202
87.9659496615646	0.0011268671456858038	0.001121792145394384	0.0011938589642278296	0.0011871755604386468	0.0012358640468732474	0.0012280218312646222	0.0012838821249251053	0.0012745754201161333	0.0013970536073455054	0.001383732450879871	0.07284228465504393	0.07117125889161248	6.651545415874887e-06	0.0013473431402642455	6.592738685029086e-06	0.0013354310065921415
88.4959887595208	0.0011290978089397163	0.001124024369767802	0.0011968579967131655	0.0011901590819782426	0.0012394204730447555	0.0012315467325640906	0.0012881465872591916	0.0012787844029774984	0.0014032744716625193	0.0013898154487762481	0.07365425417071486	0.07196261307497208	6.768812688149727e-06	0.0013793587014146458	6.7086483558447246e-06	0.0013670981245536284
89.0292216096782	0.0011313761922175718	0.0011263043354676943	0.001199925108981874	0.0011932102607438817	0.0012430615139706854	0.0012351553229084944	0.0012925184638501999	0.001283099028131688	0.0014096739620378495	0.0013960719056165716	0.07448815189568284	0.07277527426764417	6.888568353734335e-06	0.0014122213312859344	6.827001063411994e-06	0.0013995992452625616
89.56566745600044	0.0011337032688761841	0.0011286330160575197	0.0012030619290775344	0.0011963307104734292	0.0012467894167109723	0.0012388498144289056	0.0012970009477884605	0.0012875224143397196	0.0014162586801426918	0.0014025081639923468	0.0753447354074733	0.07360997499792063	7.010894548431209e-06	0.0014459600910105563	6.947876695649223e-06	0.0014329627653359711
90.1053456584057	0.0011360800345973027	0.001131011407362319	0.0012062701333495377	0.0011995220925170229	0.001250606505834356	0.0012426324949775013	0.0013015973595012166	0.001292057803567485	0.0014230355624022572	0.0014091308844876255	0.07622479629440296	0.07446748046946701	7.135877218507379e-06	0.001480605374588051	7.071358808719919e-06	0.0014672183712853004
90.6482756934654	0.0011385075080433057	0.0011334405281158955	0.0012095514483525715	0.0012027861176921867	0.001254515186996075	0.0012465057315889975	0.0013063111535310528	0.001296708567478126	0.0014300119020926537	0.0014159470664572807	0.0771291620711037	0.0753485903881169	7.263606352682882e-06	0.00151618898857514	7.197534848298699e-06	0.001502397115888482
91.19447715510712	0.0011409867315412033	0.0011359214206355132	0.0012129076528462094	0.0012061245482356735	0.0012585179507308686	0.0012504719741483674	0.001311145925773858	0.0013014782143604584	0.0014371953732277521	0.0014229640704740301	0.07805869822563753	0.07625414091325435	7.394176231503543e-06	0.0015527442376943867	7.326496387299744e-06	0.0015385315001864575
91.74396975532183	0.001143518771796726	0.0011384551515258288	0.0012163405799013977	0.0012095391998585444	0.001262617376477376	0.0012545337592801326	0.001316105421214099	0.0013063703965289903	0.0014445940564064236	0.001430189642601929	0.07901431040893708	0.07718500674386704	7.527685695607727e-06	0.00159030601687829	7.45833938147443e-06	0.0015756555615922263
92.29677332487483	0.0011461047206403963	0.0011410428124138821	0.0012198521191211702	0.0012130319439114985	0.0012668161368514193	0.001258693714475829	0.0013211935421987384	0.0013113889182344372	0.0014522164668090123	0.0014376319406710302	0.07999694677827918	0.07814210335029641	7.66423843457124e-06	0.0016289109103214405	7.5931644444784e-06	0.001613804968652377
92.85290781402206	0.0011487456958076507	0.0011436855207171382	0.001223444218983557	0.0012166047096680759	0.00127111700218726	0.001262954562477767	0.0013264143572952081	0.0013165377441274142	0.0014600715845526802	0.0014452995627470342	0.08100760050763736	0.07912638936374844	7.803943298193266e-06	0.0016685972981773378	7.731077144149546e-06	0.0016530171230623725
93.41239329322968	0.0011514428417552347	0.0011463844204467242	0.0012271188893153112	0.0012202594867339808	0.001275522845367622	0.001267319125938809	0.0013317721107832486	0.001321821008322124	0.001468168887638521	0.001453201578011117	0.08204731247896625	0.08013886913677568	7.946914632247972e-06	0.001709405471589459	7.872188321901607e-06	0.001693331269584708
93.97524995389855	0.0011541973305162518	0.0011491406830481535	0.001230878203905789	0.0012239983275914486	0.0012800366469651755	0.001271790332379678	0.0013372712328353817	0.0013272430241114594	0.001476518387749488	0.0014613475602891436	0.08311717416984794	0.08118059548921652	8.093272640952382e-06	0.001751377756829181	8.016614437363631e-06	0.0017347886145992475
94.54149810909283	0.00115701036259648	0.0011519555082820602	0.0012347243032711727	0.001227823350288391	0.001284661500720312	0.0012763712194673322	0.0013429163504463037	0.0013328082943901264	0.001485130669187672	0.0014697476244965716	0.08421833075441859	0.08225267265549026	8.243143778637876e-06	0.0017945586493879895	8.164477940574661e-06	0.0017774324540830722
95.11115819427312	0.001159883167914717	0.0011548301251475986	0.001238659397580036	0.0012317367412828298	0.0012894006193823182	0.0012810649406400682	0.0013487122991775694	0.0013385215228480154	0.0014940169312725679	0.0014784124662956858	0.08535198443619003	0.08335625945069723	8.396661173374221e-06	0.001838994958965362	8.315907674341996e-06	0.0018213083119065776
95.68425076803395	0.0011628170067902188	0.0011577657928514705	0.0012426857697523104	0.0012357407584541232	0.0012942573409436945	0.001285874771107521	0.0013546641357908115	0.001344387626002512	0.001503189034559437	0.0014873534052962196	0.08651939803320201	0.08449257267471817	8.5539650855628e-06	0.0018847359663894392	8.471039309580243e-06	0.0018664640894217321
96.26079651284576	0.001165813170980447	0.001160763801825681	0.0012468057787446698	0.0012398377342934192	0.0012992351353001382	0.0012908041142563182	0.0013607771518502954	0.001350411746145436	0.0015126595512790439	0.0014965824321690317	0.08772189883803977	0.08566289077543164	8.715203404870272e-06	0.0019318335936235331	8.630015816798748e-06	0.0019129502274273513
96.84081623580131	0.001168872984772701	0.0011638254747974642	0.0012510218630366317	0.0012440300792869645	0.0013043376113719535	0.001295856508495211	0.0013670568883841834	0.0013565992652882985	0.0015224418204478937	0.001506112260086378	0.0889608827775054	0.08686855779429842	8.880532189225803e-06	0.0019803425881387837	8.792987977230497e-06	0.0019608198817157585
97.42433086936633	0.0011719978061334223	0.0011669521679150445	0.0012553365443328712	0.001248320285507057	0.0013095685247260843	0.0013010356345767237	0.001373509151703341	0.0013629558201983683	0.0015325500081520907	0.0015159563809517304	0.09023781889931067	0.08811098761995598	9.05011624999924e-06	0.002030320723068829	8.960114937469179e-06	0.0020101291135310173
98.01136147213543	0.0011751890279193221	0.0011701452719332362	0.0012597524314987367	0.0012527109304268313	0.0013149317857419323	0.0013063453234360986	0.001380140030487229	0.001369487318628001	0.001542999173569319	0.0015261291269383051	0.09155425421598218	0.08939166857811459	9.224129787957676e-06	0.002081829014729808	9.131564811913281e-06	0.0020609370964267404
98.60192922959182	0.001178448079154798	0.0011734062134631904	0.0012642722247474796	0.0012572046809765228	0.0013204314683684033	0.0013117895645923228	0.0013869559142583295	0.0013761999568507473	0.0015538053413629554	0.001536645737919009	0.09291181893933842	0.09071216838899446	9.402757085078374e-06	0.0021349319592541827	9.307515337785097e-06	0.0021133063411654107
99.1960554548718	0.0011817764263804711	0.0011767364562909612	0.0012688987200994556	0.0012618042978605035	0.001326071819524473	0.0013173725151605902	0.0013939635133799937	0.0013831002386302462	0.001564985581161457	0.0015475224354428781	0.09431223214243863	0.09207413952685699	9.586193257898412e-06	0.0021896977903027026	9.488154588046345e-06	0.002167302940504212
99.79376158953411	0.00118517557507811	0.0011801375027699818	0.0012736348141354952	0.0012665126401562423	0.001331857269200973	0.0013230985095306202	0.001401169880727688	0.0013901949957619347	0.0015765580949261859	0.0015587765039953376	0.09575730788983522	0.09347932501985036	9.774645078716726e-06	0.0022461987600325695	9.673681748121905e-06	0.002222996835910429
100.39506920433367	0.0011886470711775952	0.0011836108952929098	0.0012784835090687108	0.001271332670218279	0.0013377924413272425	0.0013289720697708337	0.001408582435200549	0.0013974914103432978	0.001588542313113371	0.0015704263803732318	0.0972489618813852	0.0949295647325181	9.968331871657498e-06	0.002304511445754054	9.864307962990015e-06	0.0022804621084868693
101.00000000000001	0.001192192502652076	0.0011871582178487976	0.001283447918161377	0.0012762674589125755	0.00134388216547304	0.001334997916824716	0.0014162089872592912	0.0014049970389461571	0.0016009590006530086	0.00158249175211247	0.0987892186597944	0.09642680217791211	1.0066811260764956e-05	0.002334130570103139	9.96121721203611e-06	0.002309647117421398
