# Supplementary material for: White matter micro- and macrostructure brain charts for the human lifespan
Source: Nature. 2026 May 13;655(8124):979–89. doi: 10.1038/s41586-026-10454-2 (PMC13391363; doi:10.1038/s41586-026-10454-2)
Supplement: Supplementary file 12 — Centiles trajectories of brain charts. SDT.T9.1–5 contain the brain charts for the global metrics; SDT.T9.6–509 contain the brain charts for the tract-specific metrics (unnormalized); and SDT.T9.510–1157 contain the brain charts for the tract-specific macrostructural metrics (normalized). Included in each table are the male and female centile trajectories for the 2.5th, 25th, 50th, 75th and 97.5th percentiles; the interquartile range normalized by the 50th centile; and the derivatives of the 50th centiles with respect to both age and log(age). Charts are sampled in logarithmically spaced intervals. Age is reported in years, while centile trajectory values are reported in metric-specific units: diffusivities in mm2 s−1, volume in mm3, surface area in mm2, average length in mm, and FA is dimensionless (unitless). [file 41586_2026_10454_MOESM12_ESM.zip › plotted_curves/SDT.T9.270-SLF_III_right_surface_area_curve_metrics.csv]

ages	male_0.025th_percentile	female_0.025th_percentile	male_0.25th_percentile	female_0.25th_percentile	male_0.5th_percentile	female_0.5th_percentile	male_0.75th_percentile	female_0.75th_percentile	male_0.975th_percentile	female_0.975th_percentile	male_normalized_quantile_range	fwmale_normalized_quantile_range	male_median_centile_d_age	male_median_centile_d_log_age	female_median_centile_d_age	female_median_centile_d_log_age
0.25	4578.225578419683	4583.837993462215	6514.725484862517	6254.124414663168	7402.30029985672	7018.959848310322	8186.743657985101	7700.108570299737	9438.689816797767	8800.575502774325	0.22587818723795194	0.2060111735764754	6027.5944235104425	3480.2053316499027	5715.447889290775	3299.9785352997515
0.25150637576242696	4583.841217840302	4589.46053523655	6522.716552789662	6261.795832738608	7411.380122002036	7027.569460482164	8196.78572442411	7709.5537191673675	9450.26758735793	8811.370543080648	0.22587819597387362	0.20601118132945906	6016.66291870689	3484.321545669809	5705.082499329932	3303.8815936839674
0.2530218281966045	4589.470139868392	4595.096376138838	6530.726523211625	6269.485397273977	7420.4814224727115	7036.199438737369	8206.851545688683	7719.021210847212	9461.87274587842	8822.191119740695	0.22587820480231413	0.20601118916455158	5994.7537975138985	3492.551980355289	5684.307995895855	3311.6858204463497
0.25454641199404576	4595.112338052277	4600.745509712533	6538.755386968321	6277.1930994768845	7429.604190867458	7044.849773213919	8216.941110280128	7728.5110345242965	9473.505279108027	8833.037220399001	0.22587821372431244	0.20601119708267512	5972.8844027039595	3500.778380582109	5663.5711616599	3319.486221922096
0.2560801821758082	4600.7678057859475	4606.407929346606	6546.803134680315	6284.918930344391	7438.748416535837	7053.520453813563	8227.054406424264	7738.023179124547	9485.165173478015	8843.908832404033	0.2258782227409201	0.20601120508476292	5951.054923595395	3509.0006508419756	5642.8721761382185	3327.2827075526584
0.25762319409447826	4606.436536309017	4612.083628275495	6554.869756748764	6292.662880662931	7447.9140885782	7062.211470201747	8237.191422071355	7747.557633314706	9496.85241510201	8854.805942808096	0.22587823185320127	0.20601121317175933	5929.265547513496	3517.218695629621	5622.211216957774	3335.0751867811196
0.2591755034361701	4612.11852270677	4617.772599579165	6562.955243355487	6300.424941008395	7457.101195845762	7070.922811807695	8247.352144896195	7757.114385502428	9508.566989776133	8865.72853836746	0.22587824106223198	0.20601122134461938	5907.516459795646	3525.432419446297	5601.588459855411	3342.8635690577794
0.2607371662225343	4617.813757910119	4623.4748361830625	6571.059584462919	6308.205101746087	7466.309726940564	7079.654467824368	8257.536562298055	7766.693423836228	9520.308882978925	8876.67660554227	0.22587825036910122	0.20601122960430945	5885.807843773626	3533.641726787202	5581.004078671336	3350.647763827117
0.2623082388127803	4623.52223469563	4629.190330858135	6579.18276981413	6316.0033530307355	7475.539670215482	7088.406427208473	8267.744661400708	7776.2947362054965	9532.078079871384	8887.650130496604	0.22587825977491005	0.20601123795180673	5864.139880795032	3541.8465221554507	5560.458245364018	3358.4276805415284
0.2638887779057103	4629.243945685519	4634.919076220835	6587.324788932842	6323.8196848065145	7484.791013774254	7097.178678680493	8277.976429052454	7785.918310240533	9543.874565296981	8898.649099098475	0.22587826928077318	0.20601124638810023	5842.512750219554	3550.0467100590467	5539.951130002737	3366.2032286562026
0.26547884054176485	4634.978883347651	4640.661064733119	6595.485631123427	6331.654086807034	7494.063745471478	7105.971210724679	8288.231851826115	7795.564133312534	9555.698323781666	8909.673496919842	0.22587827888781734	0.2060112549141904	5820.926629393827	3558.242194989929	5519.482900753152	3373.9743176135235
0.2670784841050822	4640.727039995497	4646.416288702398	6603.66528547084	6339.5065485552905	7503.357852912535	7114.784011588981	8298.510916018959	7805.232192533528	9567.549339533785	8920.723309236533	0.2258782885971832	0.20601126353108923	5799.381693677977	3566.4328814460896	5499.053723894525	3381.7408568605315
0.26868776632556873	4646.488407788185	4652.1847402815965	6611.863740840706	6347.377059363737	7512.673323453698	7123.617069285147	8308.81360765281	7814.922474756473	9579.4275964442	8931.798521028344	0.2258782984100244	0.20601127223982063	5777.878116461448	3574.6186739318073	5478.6637638355605	3389.5027558493894
0.2703067452809827	4652.262978730455	4657.966411469109	6620.08098587926	6355.265608334233	7522.01014420205	7132.470371588655	8319.13991247397	7824.634966575186	9591.333078086205	8942.899116978977	0.22587830832750744	0.2060112810414202	5756.416069138795	3582.799476948334	5458.313183099497	3397.2599240322597
0.2719354793990299	4658.050744672698	4663.761294108833	6628.317009013397	6363.172184358091	7531.368302015552	7141.343906038771	8329.489815953295	7834.369654324415	9603.265767715606	8954.02508147611	0.22587831835081393	0.206011289936936	5734.9957211050205	3590.97519498528	5438.0021423087455	3405.0122708471026
0.27357402745947257	4663.851697310867	4669.569379890083	6636.571798450558	6371.0967761159645	7540.7477835029185	7150.237659938423	8339.863303286043	7844.126524079693	9615.225648270552	8965.176398611238	0.22587832848113798	0.2060112989274281	5713.61723976396	3599.145732524339	5417.730800195597	3412.759705725359
0.2752224485962505	4669.66582818653	4675.390660347651	6644.845342178808	6379.03937207793	7550.148575023697	7159.151620354292	8350.260359391978	7853.90556165744	9627.212702371677	8976.353052179797	0.22587833871968763	0.20601130801396844	5692.280790546443	3607.31099405	5397.499313626904	3420.502138102427
0.27688080229961526	4675.493128686829	4681.2251268617465	6653.13762796677	6386.999960503416	7559.570662688204	7168.085774116743	8360.68096891529	7863.706752614889	9639.226912321967	8987.555025681062	0.22587834906768545	0.20601131719764249	5670.986536910757	3615.4708840462845	5377.3078375984915	3428.239477412775
0.2785491484182772	4681.333590044504	4687.072770658055	6661.448643363692	6394.978529441272	7569.014032357587	7177.040107819888	8371.125116224688	7873.530082250162	9651.268260106897	8998.782302318246	0.22587835952636862	0.2060113264795475	5649.734640322626	3623.6253069832455	5357.156525213271	3435.971633076668
0.28022754716156506	4687.187203337812	4692.93358280762	6669.778375699301	6402.97506672963	7578.478669643688	7186.014607821447	8381.592785413206	7883.375535602107	9663.336727394208	9010.034864998319	0.22587837009698783	0.20601133586079418	5628.525260256603	3631.774167315103	5337.045527688228	3443.698514500167
0.2819160591015993	4693.053959490563	4698.8075542269025	6678.126812083881	6410.989559995974	7587.964559909099	7195.009260242816	8392.083960298312	7893.243097450382	9675.432295534027	9021.312696332101	0.22587838078080896	0.20601134534250562	5607.3585542356595	3639.917369500501	5316.974994391203	3451.420031094225
0.28361474517547763	4698.933849272082	4704.694675677741	6686.493939408216	6419.021996657091	7597.471688267129	7204.02405096902	8402.59862442184	7903.1327523154	9687.554945558786	9032.615778634192	0.22587839157911263	0.20601135492581804	5586.234677790664	3648.0548179782927	5296.945072797127	3459.136092249304
0.2853236666874746	4704.826863297171	4710.594937767308	6694.879744343544	6427.0723639190255	7607.000039581733	7213.058965648662	8413.136761049933	7913.044484458274	9699.704658183167	9043.944093922926	0.2258784024931944	0.20601136461188171	5565.153784497175	3656.1864171857014	5276.955908530625	3466.8466073558666
0.2870428853112538	4710.7329920261445	4716.508330948147	6703.284213341603	6435.140648777119	7616.549598467576	7222.113989693963	8423.698353173095	7922.97827788087	9711.881413804154	9055.29762392042	0.22587841352436447	0.20601137440185963	5544.116025948431	3664.312071537832	5257.007645335281	3474.551485782489
0.28877246309209376	4716.652225764709	4722.434845518061	6711.707332634475	6443.226838015874	7626.120349289853	7231.189108280616	8434.283383506016	7932.934116325632	9724.085192500846	9066.676350052378	0.22587842467394934	0.20601138429692803	5523.1215517767705	3672.431685439078	5237.10042509553	3482.250636889832
0.2905124624491269	4722.5845546640385	4728.374471620178	6720.149088234695	6451.33091820904	7635.712276164414	7240.284306347885	8444.89183448769	7942.91198327571	9736.315974034578	9078.080253448241	0.22587843594328966	0.20601139429827822	5502.170509657357	3680.54516328359	5217.23438784061	3489.9439700259827
0.29226294617759224	4728.529968720664	4734.327199242845	6728.6094659350865	6459.452875719472	7645.325362957582	7249.3995685984455	8455.523688281231	7952.911861954762	9748.573737848723	9089.509314940966	0.22587844733374315	0.20601140440711366	5481.263045301661	3688.65240944596	5197.409671736648	3497.631394521799
0.294023977451102	4734.488457776505	4740.293018219666	6737.088451308832	6467.592696699193	7654.959593286236	7258.53487949845	8466.178926773957	7962.933735327058	9760.858463068775	9100.963515067131	0.22587845884668278	0.20601141462465353	5460.3993024695665	3696.7533282847144	5177.626413098071	3505.3128196932375
0.29579561982392083	4740.460011518784	4746.271918229406	6745.586029709339	6475.750367089258	7664.614950517646	7267.690223277387	8476.85753157721	7972.977586097298	9773.170128502165	9112.442834066745	0.22587847048349724	0.20601142495213012	5439.579422956798	3704.8478241343983	5157.884746380616	3512.988154832972
0.29757793723326015	4746.444619480025	4752.263888795997	6754.102186270247	6483.925872619777	7674.291417769508	7276.865583928103	8487.559484026397	7983.043396710652	9785.508712638291	9123.947251883288	0.22587848224559204	0.20601143539079103	5418.803546617739	3712.9358013137244	5138.184804195305	3520.657309219707
0.29937099400158496	4752.44227103799	4758.26891928848	6762.6369059053495	6492.119198809825	7683.988977909831	7286.060945206698	8498.28476518086	7993.131149352645	9797.87419364838	9135.476748163574	0.22587849413438843	0.20601144594189735	5398.07181137288	3721.017164128367	5118.526717321714	3528.3201921179425
0.3011748548389356	4758.452955415702	4764.286998921012	6771.190173308615	6500.3303309674675	7693.707613556977	7295.276290632566	8509.033355823938	8003.240825949193	9810.266549385553	9147.031302257805	0.22587850615132465	0.20601145660672568	5377.3843531906605	3729.0918168530334	5098.910614689114	3535.976712765172
0.30298958484526295	4764.476661681305	4770.318116752748	6779.761972954013	6508.559254189603	7703.447307079465	7304.511603488212	8519.805236462735	8013.37240816642	9822.685757384563	9158.610893219357	0.22587851829785643	0.20601146738656773	5356.741306096315	3737.1596637349576	5079.336623382056	3543.626780372113
0.30481524951277783	4770.513378748103	4776.362261687867	6788.352289095561	6516.8059533619935	7713.20804059602	7313.76686681929	8530.600387328175	8023.5258774106815	9835.131794861863	9170.215499804808	0.22587853057545512	0.2060114782827294	5336.142802195158	3745.2206090055406	5059.8048686659895	3551.270304133417
0.3066519147283146	4776.563095374471	4782.4194224754865	6796.9611057672055	6525.070413159162	7722.989795975442	7323.042063434487	8541.418788374878	8033.7012148284575	9847.604638715458	9181.845100473818	0.22587854298561083	0.2060114892965331	5315.588971657213	3753.2745568647515	5040.315473970724	3558.9071932148654
0.3084996467757088	4782.625800163828	4788.489587709633	6805.588406782789	6533.35261804435	7732.792554836571	7332.337175905483	8552.260419281096	8043.898401306291	9860.104265524833	9193.49967338906	0.22587855552982977	0.2060115004293159	5295.07994272979	3761.3214114846196	5020.868560902309	3566.537356755929
0.31035851233818973	4788.701481564565	4794.572745829181	6814.234175735957	6541.652552269443	7742.616298548184	7341.652186566858	8563.125259448618	8054.117417470703	9872.630651550857	9205.17919641613	0.22587856820963664	0.20601151168243056	5274.61584173888	3769.3610770076048	5001.464249246754	3574.1607038681395
0.3122285785007863	4794.790127870012	4800.668885117808	6822.898396000108	6549.970199874911	7752.4610082289355	7350.987077516038	8574.013288002698	8064.35824368812	9885.183772735685	9216.883647123452	0.22587858102657332	0.20601152305724552	5254.1967930954415	3777.393457544036	4982.10265697306	3581.777143632062
0.3141099127527488	4800.891727218357	4806.777993703926	6831.581050728292	6558.305544689716	7762.326664747251	7360.341830613188	8584.924483791947	8074.620860064773	9897.763604702643	9228.61300278217	0.22587859398220073	0.20601153455514626	5233.82291930588	3785.4184571777005	4962.783900243696	3589.386585103115
0.31600258298998396	4807.006267592631	4812.900059560655	6840.282122853186	6566.658570331291	7772.213248721296	7369.716427481185	8595.858825388286	8084.905246446656	9910.370122756176	9240.367240366111	0.22587860707809743	0.20601154617753314	5213.494340961799	3793.4359799488448	4943.508093407378	3596.988937296672
0.3179066575175057	4813.133736820576	4819.0350705057035	6849.001595086926	6575.0292602053705	7782.12074051878	7379.110849505438	8606.816291086745	8095.211382419336	9923.003301881616	9252.146336551556	0.22587862031585984	0.2060115579258239	5193.21117676096	3801.445929867914	4924.275349016301	3604.5841091992334
0.3198222050518999	4819.274122574671	4825.183014201387	6857.739449921125	6583.41759750602	7792.049120256998	7388.52507783392	8617.7968589055	8105.5392473079855	9935.663116745227	9263.950267717288	0.22587863369710437	0.20601156980145263	5172.973543511238	3809.4482109127566	4905.0857778289355	3612.1720097651705
0.32174929472380437	4825.427412371983	4831.343878154488	6866.495669626699	6591.823565215458	7801.9983678026165	7397.959093376962	8628.80050658564	8115.888820177164	9948.349541693939	9275.779009944335	0.22587864722346546	0.20601158180586976	5152.781556111993	3817.4427270074375	4885.939488796284	3619.752547900891
0.32368799608040405	4831.593593574141	4837.5176497162165	6875.270236253803	6600.247146104008	7811.96846277161	7407.412876807213	8639.827211591104	8126.260079830766	9961.062550755272	9287.632539015924	0.22587866089659733	0.20601159394054314	5132.6353276001755	3825.4293820511084	4866.836589103332	3627.3256324862596
0.3256383790879404	4837.772653387273	4843.704316082164	6884.0631316317695	6608.688322730021	7821.959384529192	7416.886408559546	8650.876951108601	8136.65300481193	9973.802117637251	9299.51083041736	0.22587867471817322	0.2060116062069581	5112.534969121683	3833.408079893794	4847.77718413854	3634.8911723552737
0.32760051413423674	4843.964578861885	4849.903864292175	6892.874337368937	6617.147077439732	7831.971112189627	7426.379668830901	8661.949702047394	8147.067573402857	9986.568215728163	9311.413859335846	0.22587868868988548	0.20601161860661685	5092.480589934625	3841.3787243291736	4828.761377506191	3642.449076290475
0.3295744720312385	4850.169356892804	4856.116281230286	6901.703834852567	6625.623392367167	7842.003624616126	7435.892637580183	8673.045441039212	8157.503763624707	9999.36081809644	9323.341600660338	0.22587870281344768	0.20601163114103951	5072.472297460074	3849.3412191292737	4809.78927106387	3649.9992530525196
0.33156032401756863	4856.386974219152	4862.341553624718	6910.551605248822	6634.117249434126	7852.05690042084	7445.425294528245	8684.164144438211	8167.961553237577	10012.179897490632	9335.294028981541	0.22587871709059196	0.20601164381176404	5052.5101972501725	3857.295468013035	4790.860964899184	3657.541611350607
0.33355814176109866	4862.617417424184	4868.579668047689	6919.417629502536	6642.628630349966	7862.130917964585	7454.977619157642	8695.305788320704	8178.440919740236	10025.025426339096	9347.271118591603	0.22587873152307217	0.20601165662034607	5032.5943929699715	3865.2413746269885	4771.9765573095065	3665.076059827348
0.33556799736153503	4868.86067293521	4874.830610915362	6928.301888337116	6651.157516611496	7872.2256553567395	7464.549590712522	8706.470348485022	8188.941840370002	10037.897376749825	9359.272843483972	0.22587874611266154	0.2060116695683601	5012.724986471003	3873.1788425929844	4753.136144872056	3672.6025071004406
0.3375899633530214	4875.116727023581	4881.094368487814	6937.20436225452	6659.703889502972	7882.341090455225	7474.141188198614	8717.657800451512	8199.464292102735	10050.795720510467	9371.299177353394	0.22587876086115513	0.2060116826573984	4992.902077744715	3881.107775470009	4734.339822403388	3680.120861730771
0.3396241127067558	4881.38556580449	4887.370926868851	6946.125031534981	6668.267730095827	7892.47720086619	7483.752390382932	8728.868119462175	8210.008251652516	10063.720429087889	9383.350093595538	0.2258787757703678	0.2060116958890727	4973.125764943892	3889.028076760238	4715.587682972662	3687.6310322221834
0.3416705188336247	4887.667175236974	4893.6602720059955	6955.063876237023	6676.849019248675	7902.633963944032	7493.383175793783	8740.101280480707	8220.573695471643	10076.671473628241	9395.425565307009	0.22587879084213727	0.2060117092650129	4953.396144396858	3896.9396499141585	4696.879817921668	3695.1329270310234
0.343729255586852	4893.961541123732	4899.962389690332	6964.02087619721	6685.447737607089	7912.81135679111	7503.033522720511	8751.357258192167	8231.16059975037	10089.648824956575	9407.525565285041	0.22587880607832128	0.20601172278686875	4933.713310599094	3904.842398320092	4678.216316853184	3702.6264545554295
0.34580039726466444	4900.268649111098	4906.277265556441	6972.996011030095	6694.063865603536	7923.009356257696	7512.70340921344	8762.636027002942	8241.768940416827	10102.652453576784	9419.650066027412	0.2258788214808008	0.20601173645630863	4914.077356229536	3912.736225305358	4659.597267648438	3710.1115231339354
0.3478840186129729	4906.588484688859	4912.604885082258	6981.989260127994	6702.697383457179	7933.227938941717	7522.392813083631	8773.937561040446	8252.398693136778	10115.682329671294	9431.799039732157	0.22587883705147835	0.20601175027502117	4894.488372159656	3920.621034137672	4641.022756472696	3717.5880410503596
0.34998019482807	4912.921033190232	4918.94523358902	6991.000602660942	6711.348271173807	7943.467081188701	7532.101711902833	8785.261834153069	8263.049833313544	10128.738423100975	9443.972458297503	0.2258788527922778	0.20601176424471448	4874.946447452297	3928.4967280218843	4622.4928677792195	3725.0559165282175
0.352089001559344	4919.266279791671	4925.298296241099	7000.030017576429	6720.016508545616	7953.726759091494	7541.830083003219	8796.608819909874	8273.722336087727	10141.820703404814	9456.170293321535	0.22587886870514742	0.20601177836711654	4855.451669364702	3936.363210086478	4604.007684308104	3732.515057720244
0.3542105149120084	4925.624209512799	4931.664058045919	7009.077483599317	6728.702075151104	7964.006948490155	7551.57790347728	8807.978491600468	8284.416176337101	10154.929139799753	9468.39251610208	0.22587888479205726	0.20601179264397668	4836.004123381805	3944.2203834098764	4585.567287116079	3739.9653727274854
0.35634481144984936	4931.994807216309	4938.042503853849	7018.142979231692	6737.404950354933	7974.307624971792	7561.345150177666	8819.370822234829	8295.131328676422	10168.063701180505	9480.639097636504	0.2258789010550001	0.20601180707706315	4816.603893186897	3952.068150986219	4567.1717555555515	3747.406769575784
0.35849196819798806	4938.37805760777	4944.433618358046	7027.226482752617	6746.125113307714	7984.628763870291	7571.131799716944	8830.785784543012	8305.867767457185	10181.22435611921	9492.910008621408	0.2258789174959936	0.20601182166816637	4797.25106068328	3959.9064157342073	4548.821167289745	3754.839156217873
0.36065206264566085	4944.773945235563	4950.837386094351	7036.327972218024	6754.862542945874	7994.970340266189	7580.937828467464	8842.223350975004	8316.625466767458	10194.411072865263	9505.205219452475	0.2258789341170781	0.20601183641909707	4777.94570601685	3967.7350805106107	4530.51559831528	3762.2624405480456
0.3628251727490157	4951.182454490747	4957.253791441179	7045.447425460548	6763.617217991511	8005.332328986484	7590.763212561189	8853.68349370052	8327.404400431711	10207.623819345103	9517.524700224249	0.2258789509203179	0.20601185133168773	4758.687907562824	3975.554048088379	4512.255122949835	3769.6765303802676
0.3650113769339257	4957.603569606896	4963.682818619349	7054.58482008929	6772.389116952171	8015.714704604382	7600.607927889441	8865.166184608719	8338.204542010533	10220.862563161858	9529.86842072982	0.22587896790780196	0.2060118664077917	4739.477741944371	3983.363221165724	4494.039813848678	3777.081333457958
0.36721075409881926	4964.037274660009	4970.124451691999	7063.740133489706	6781.178218120736	8026.1174414391635	7610.471950102796	8876.671395308063	8349.025864800518	10234.127271595215	9542.236350460706	0.22587898508164375	0.20601188164928522	4720.315284031443	3991.1625023570377	4475.86974200746	3784.4767574472353
0.3694233836175272	4970.483553568318	4976.578674564396	7072.91334282334	6789.9844995751655	8036.540513555878	7620.355254610771	8888.199097125984	8359.868341833928	10247.417911601011	9554.628458606458	0.22587900244398143	0.20601189705806544	4701.200606950326	3998.9517941924278	4457.744976765476	3791.8627099303994
0.37164934534214805	4976.942390092193	4983.045470983837	7082.104425027691	6798.807939178377	8046.983894765207	7630.257816581715	8899.749261108724	8370.731945878566	10260.73444981107	9567.044714054522	0.22587901999697832	0.20601191263605254	4682.133782107616	4006.730999126099	4439.665585834067	3799.239098422462
0.3738887196059291	4983.4137678339775	4989.524824539486	7091.313356815992	6807.648514578034	8057.447558623212	7640.179610942559	8911.321858021067	8381.616649437514	10274.076852532891	9579.485085389939	0.22587903774282367	0.206011928385189	4663.114879169501	4014.500019516563	4421.631635271246	3806.605830343673
0.3761415872261661	4989.897670237834	4996.016718662221	7100.540114676994	6816.506203206324	8067.931478431082	7650.1206123785705	8922.916858346058	8392.522424748859	10287.445085749318	9591.94954089504	0.22587905568373146	0.2060119443074402	4644.143966082018	4022.258757629432	4403.643189506838	3813.9628130290657
0.3784080295071193	4996.394080589582	5002.521136624481	7109.784674874745	6825.380982279773	8078.4356272349005	7660.080795333158	8934.534232284752	8403.449243785479	10300.83911511826	9604.43804854919	0.22587907382194303	0.20601196040479508	4625.221109092934	4030.0071156504564	4385.700311359018	3821.309953738004
0.3806881282429484	5002.902982016587	5009.038061540139	7119.047013448442	6834.272828799073	8088.959977825466	7670.060134007668	8946.173949756007	8414.397078254826	10314.258905972463	9616.950576028557	0.22587909215972485	0.20601197667926563	4606.346372749889	4037.7449956738856	4367.803062033607	3828.647159639979
0.38298196572066395	5009.424357487557	5015.567476364322	7128.327106212152	6843.1817195488475	8099.50450273799	7680.058602361126	8957.835980396163	8425.365899598637	10327.704423319123	9629.487090705783	0.2258791106993713	0.20601199313288696	4587.519819880836	4045.47229967732	4349.951501107076	3835.9743377985433
0.3852896247230969	5015.9581898123615	5022.109363893207	7137.624928754552	6852.107631097376	8110.069174251792	7690.076174109932	8969.5202935587	8436.355678992615	10341.175631839511	9642.047559649603	0.22587912944320274	0.2060120097677191	4568.741511653177	4053.188929562457	4332.145686579635	3843.2913952020463
0.38761118853188686	5022.504461641956	5028.663706763966	7146.940456438839	6861.05053979652	8120.6539643902115	7700.112822727783	8981.226858314149	8447.366387346328	10354.67249588886	9654.631949624752	0.22587914839356762	0.20601202658584583	4550.011507550953	4060.894787127385	4314.385674856603	3850.5982387415133
0.3899467409304866	5029.063155468092	5035.230487454465	7156.273664402329	6870.010421781335	8131.258844920147	7710.168521445235	8992.95564344957	8458.397995302743	10368.194979495784	9667.240227091426	0.22587916755284135	0.20601204358937567	4531.329865366453	4068.5897740486544	4296.6715207388625	3857.8947751936503
0.39229636620718694	5035.634253623217	5041.80968828317	7165.624527556308	6878.987252969934	8141.883787351893	7720.24324324955	9004.706617468395	8469.45047323806	10381.743046362073	9679.872358205095	0.22587918692342812	0.20601206078044226	4512.696641255403	4076.273791922489	4279.00327747548	3865.180911258096
0.3946601491581577	5042.217738280288	5048.401291408965	7174.993020585797	6887.981009063255	8152.528762938876	7730.336960884443	9016.479748590116	8480.523791261421	10395.31665986236	9692.528308816178	0.22587920650775944	0.20601207816120343	4494.111889704363	4083.9467422238085	4261.38099673274	3872.4565535208676
0.3970381750905084	5048.813591452555	5055.005278830928	7184.379117949232	6896.991665544759	8163.19374267729	7740.449646849745	9028.275004749907	8491.617919214565	10408.915783043674	9705.208044469633	0.22587922630829665	0.20601209573384366	4475.575663563097	4091.608526326483	4243.804728624178	3879.721608470194
0.39943052982536675	5055.421794993436	5061.621632388213	7193.782793878307	6906.019197680277	8173.878697305932	7750.581273401228	9040.092353598417	8502.732826671618	10422.540378625214	9717.91153040475	0.22587924632752918	0.20601211350057186	4457.088014035253	4099.259045486106	4226.274521703366	3886.975982483942
0.4018372997009759	5062.0423305962395	5068.250333759769	7203.2040223775875	6915.06358051764	8184.58359730575	7760.7318125502015	9051.931762501299	8513.868482938664	10436.190408997789	9730.638731554633	0.22587926656797624	0.20601213146362438	4438.648990696063	4106.898200844647	4208.790422979975	3894.2195818317123
0.40425857157581063	5068.675179794062	5074.891364464253	7212.642777224374	6924.12478888655	8195.308412899702	7770.901236063361	9063.793198539039	8525.024857053577	10449.865836223651	9743.389612546021	0.22587928703218652	0.20601214962526307	4420.258641503984	4114.525893432088	4191.352477930486	3901.452312677633
0.4066944328317112	5075.320323959514	5081.5447058597265	7222.09903196831	6933.202797398205	8206.053114052309	7781.089515462374	9075.676628506471	8536.201917785564	10463.56662203592	9756.164137698783	0.22587930772273895	0.2060121679877762	4401.917012801394	4122.142024154542	4173.960730498657	3908.674081068486
0.4091449713770379	5081.977744304576	5088.210339143553	7231.572759931205	6942.297580445129	8216.817670469463	7791.296622023695	9087.582018912566	8547.399633634972	10477.292727838345	9768.962271025672	0.22587932864224297	0.20601218655347986	4383.624149333453	4129.746493807295	4156.615223114146	3915.884792943485
0.411610275649843	5088.647421880362	5094.888245352126	7241.063934206692	6951.409112200837	8227.602051598034	7801.522526778185	9099.509335979992	8558.61797283287	10491.044114704804	9781.783976231873	0.22587934979333835	0.20601220532471706	4365.380094239721	4137.339203047799	4139.315996682737	3923.0843541151844
0.41409043462106226	5095.329337576903	5101.578405360683	7250.5725276599405	6960.537366619576	8238.40622662555	7811.767200510828	9111.458545644778	8569.856903340733	10504.820743378918	9794.62921671463	0.2258793711786966	0.206012224303858	4347.184889076278	4144.92005241313	4122.063090611948	3930.2726702813525
0.41658553779772634	5102.023472122951	5108.280799883084	7260.098512927382	6969.68231743604	8249.230164479883	7822.030613760417	9123.429613555956	8581.116392850114	10518.622574273644	9807.497955562882	0.22587939280101996	0.20601224349330208	4329.038573823869	4152.488942315336	4104.856542811729	3937.449647017289
0.41909567522619073	5108.729806085755	5114.9954094716095	7269.641862416395	6978.8439381650915	8260.07383382891	7832.312736819231	9135.422505075194	8592.396408782277	10532.449567470847	9820.390155556839	0.22587941466304381	0.2060122628954756	4310.941186896991	4160.0457730374765	4087.6963897093665	3944.6151897811797
0.4216209374953856	5115.44831987085	5121.722214516745	7279.202548305033	6988.022202101483	8270.937203080188	7842.613539732745	9147.437185276434	8603.696918287886	10546.301682720892	9833.305779167638	0.2258794367675347	0.20601228251283438	4292.892765145516	4167.59044472524	4070.582666248316	3951.7692038989626
0.42416141574008476	5122.178993721809	5128.461195246922	7288.7805425416545	6997.217082319517	8281.820240380552	7852.932992299231	9159.47361894545	8615.017888246573	10560.178879442143	9846.244788556845	0.22587945911729151	0.20601230234786277	4274.893343867734	4175.122857389273	4053.5154058989137	3958.911594567122
0.4267172016441951	5128.921807720034	5135.212331728331	7298.3758168446675	7006.428551672782	8292.722913615817	7863.271064069482	9171.531770579537	8626.359285266635	10574.081116720577	9859.20714557611	0.2258794817151476	0.20601232240307502	4256.942956814775	4182.642910897499	4036.494640667457	3966.0422668503597
0.42928838744406506	5135.676741784485	5141.975603864641	7307.98834270213	7015.656582793791	8303.645190410332	7873.627724346397	9183.611604387	8637.721075684574	10588.008353309255	9872.192811766656	0.22587950456396913	0.2060123426810141	4239.041636210633	4190.150504985126	4019.520401110174	3973.1611256848555
0.43187506593181346	5142.443775671507	5148.750991396818	7317.618091371523	7024.901148093752	8314.587038126732	7884.002942184731	9195.713084286885	8649.103225564839	10601.960547627948	9885.201748358964	0.22587952766665537	0.2060123631842538	4221.189412757987	4197.645539246732	4002.5927163418382	3980.2680758740753
0.4344773304586784	5149.2228889745265	5155.538473902845	7327.26503387933	7034.1622197621655	8325.548423865452	7894.396686390648	9207.83617390845	8660.505700699325	10615.93765776259	9898.233916272227	0.22587955102614055	0.20601238391539842	4203.38631563331	4205.1279131216	3985.7116140287835	3987.363022076199
0.4370952749383861	5156.014061123837	5162.338030797484	7336.929141020743	7043.439769766547	8336.529314464402	7904.808925521408	9219.980836590817	8671.92846660704	10629.939641464829	9911.289276113961	0.22587957464539363	0.2060124048770826	4185.632372516673	4212.597525910474	3968.877120419871	3994.445868815761
0.4397289938505404	5162.8172713863405	5169.14964133205	7346.610383359309	7052.733769852089	8347.529676498574	7915.239627884992	9232.147035382519	8683.371488533689	10643.96645615155	9924.367788179527	0.22587959852741857	0.20601242607197198	4167.927609574515	4220.054276749957	3952.0892603276297	4001.516520463396
0.4423785822440318	5169.632498865261	5175.973284594089	7356.30873122652	7062.04419154126	8358.54947627957	7925.688761539662	9244.334733040998	8694.834731451198	10658.01805890427	9937.4694124516	0.22587962267525483	0.20601244750276412	4150.272051500622	4227.49806463765	3935.3480571678374	4008.5748812558595
0.4450441357404687	5176.459722499966	5182.808939507226	7366.024154721585	7071.371006133592	8369.588679855357	7936.156294293712	9256.543892032321	8706.31816005744	10672.094406468836	9950.594108599864	0.22587964709197736	0.20601246917218793	4132.6657215124	4234.928788420977	3918.653532957658	4015.620855289977
0.44772575053762753	5183.2989210656315	5189.656584830827	7375.756623710957	7080.714184705233	8380.647253009722	7946.642193704982	9268.774474530597	8717.821738775718	10686.195455254736	9963.741835980392	0.22587967178069754	0.2060124910830058	4115.108641332015	4242.346346762031	3902.0057082981803	4022.6543464881834
0.4504235234129248	5190.15007317296	5196.516199159718	7385.506107827951	7090.073698108573	8391.725161261855	7957.1464270804345	9281.026442417511	8729.345431754271	10700.321161334572	9976.912553635131	0.22587969674456454	0.20601251323801076	4097.600831244374	4249.75063818763	3885.404602422612	4029.6752586404327
0.4531375517269096	5197.01315726801	5203.387760924003	7395.272576472499	7099.449516972004	8402.822369866057	7967.668961475889	9293.299757281999	8740.88920286602	10714.471480443704	9990.106220291576	0.22587972198676318	0.2060125356400304	4080.1423100857064	4257.141561065102	3868.850233193254	4036.683495388599
0.4558679334267773	5203.888151631825	5210.271248388716	7405.055998810651	7108.841611699459	8413.9388438112	7978.2097636955095	9305.594380419656	8752.45301570799	10728.646367979549	10003.322794362133	0.225879747510517	0.2060125582919256	4062.733095223317	4264.519013568992	3852.3426170812454	4043.6789601913188
0.45861476704990445	5210.775034380157	5217.166639653534	7414.856343774183	7118.24995247002	8425.074547820263	7988.768800291369	9317.910272832236	8764.036833600834	10742.845779001014	10016.56223394357	0.2258797733190873	0.2060125811965905	4045.3732026082	4271.8828937236685	3835.88176921336	4050.6615563652012
0.4613781517274047	5217.67378346325	5224.073912652556	7424.673580060297	7127.674509237643	8436.229446350011	7999.346037563138	9330.247395227289	8775.640619588501	10757.069668228087	10029.824496816645	0.22587979941577455	0.20601260435695343	4028.062646773411	4279.233099387027	3819.4677033699118	4057.631187068997
0.4641581871877068	5224.584376665486	5230.993045153963	7434.507676131145	7137.115251730688	8447.403503590447	8009.941441557572	9342.605708017552	8787.264336437673	10771.317990041143	10043.109540445454	0.2258798258039169	0.20601262777597848	4010.8014408233576	4286.569528233726	3803.1004319798667	4064.587755287299
0.4669549737601532	5231.506791605121	5237.924014759756	7444.358600213457	7146.57214945158	8458.596683464404	8020.5549780681185	9354.985171320523	8798.90794663733	10785.590698480433	10056.417321976965	0.2258798524868934	0.20601265145666287	3993.5895964712836	4293.892077772878	3786.779966151342	4071.531163848471
0.46976861237862133	5238.441005733999	5244.866798905454	7454.226320298139	7156.045171676413	8469.80894962709	8031.186612634492	9367.38574495793	8810.571412398302	10799.887747245511	10069.747798240469	0.2258798794681223	0.20601267540204124	3976.427124017151	4301.200645318022	3770.5063156527467	4078.461315395776
0.4725992045851658	5245.38699633719	5251.821374859754	7464.110804139788	7165.5342874544785	8481.040265465523	8041.836310542137	9379.807388455143	8822.25469565267	10814.209089694528	10083.10092574693	0.22587990675106207	0.20601269961518326	3959.3140323883854	4308.495128019014	3754.279488949571	4085.378112416016
0.4754468525336833	5252.344740532788	5258.787719724317	7474.0120192564	7175.039465608004	8492.290594098238	8052.504036821943	9392.250061040828	8833.957758053453	10828.554678843842	10096.47666068863	0.2258799343392132	0.2060127240991945	3942.2503291300964	4315.775422832929	3738.0994931983296	4092.2814572146162
0.47831165899359906	5259.314215271469	5265.765810433333	7483.92993292877	7184.560674731561	8503.55989837458	8063.189756249588	9404.713721646176	8845.680560973902	10842.924467367155	10109.874958938335	0.22587996223611667	0.20601274885721818	3925.2360204211436	4323.041426535696	3721.966334261466	4099.171251926571
0.4811937273535759	5266.295397336332	5272.755623753367	7493.864512200266	7194.097883191866	8514.848140874463	8073.893433345304	9417.198328904642	8857.423065507239	10857.318407595198	10123.295776049043	0.2258799904453554	0.20601277389243391	3908.271111079026	4330.293035708601	3705.880016706651	4106.047398499679
0.4840931616252451	5273.288263342396	5279.757136282851	7503.815723876136	7203.651059127094	8526.15528390759	8084.615032373132	9429.703841151082	8869.185232465836	10871.73645151473	10136.739067253013	0.2258800189705552	0.20601279920805898	3891.3556045710575	4337.530146741308	3689.8405438247137	4112.909798702458
0.4870100664469608	5280.292789736468	5286.770324451957	7513.78353452333	7213.22017044673	8537.481289513245	8095.354517340737	9442.230216421533	8880.967022381039	10886.178550768314	10150.204787461578	0.22588004781538454	0.2060128248073503	3874.4895030397456	4344.752655845135	3673.847917648731	4119.758354132995
0.4899445470875755	5287.3089527966695	5293.795164522118	7523.767910469837	7222.80518483092	8548.826119459562	8106.111851998699	9454.777412452391	8892.768395502357	10900.644656653361	10163.69289126424	0.22588007698355528	0.20601285069360095	3857.6728072769474	4351.960459010676	3657.9021389293484	4126.592966180528
0.49289670945023945	5294.336728632169	5300.83163258578	7533.768817804329	7232.406069730135	8560.189735243102	8116.886999840135	9467.345386679968	8904.589311797077	10915.134720121618	10177.203332928213	0.22588010647882295	0.20601287687014452	3840.90551676997	4359.153452048311	3642.0032071857713	4133.413536065025
0.4958666600762229	5301.376093182851	5307.879704566058	7543.786222375692	7242.022792364721	8571.572098088343	8127.679924100193	9479.934096239922	8916.42973094971	10929.648691778513	10190.736066397789	0.22588013630498835	0.20601290334035413	3824.1876296808477	4366.331530550262	3626.1511206743307	4140.219964797841
0.4988545061487607	5308.427022218911	5314.939356216325	7553.820089792472	7251.655319724365	8582.97316894705	8138.4905877554675	9492.543497966559	8928.289612361335	10944.186521882371	10204.29104529361	0.225880166465897	0.20601293010764216	3807.5191428859252	4373.49458992132	3610.3458764364477	4147.0121532140765
0.5018603554969207	5315.489491340629	5322.010563120017	7563.870385422561	7261.303618567807	8594.392908497919	8149.318953523665	9505.173548392444	8940.168915149254	10958.748160343963	10217.868222912271	0.22588019696543907	0.20601295717546145	3790.9000519674737	4380.642525355099	3594.5874702844303	4153.790001948364
0.5048843165994948	5322.563475977889	5329.093300690118	7573.937074392543	7270.967655422187	8605.831277145842	8160.164983862896	9517.824203747605	8952.067598146208	10973.333556725574	10231.467552225422	0.22588022780755235	0.20601298454730685	3774.3303512069397	4387.775231816806	3578.875896796817	4160.553411417175
0.5079264985889148	5329.648951389893	5336.187544168904	7584.020121587278	7280.647396582677	8617.288235021444	8171.028640971243	9530.495419959	8963.985619899906	10987.942660240426	10245.088985879242	0.2258802589962198	0.20601301222671276	3757.8100336347707	4394.892604081426	3563.2111493682023	4167.302281860728
0.5109870112551897	5336.745892664815	5343.293268627587	7594.119491649443	7290.3428081120255	8628.763741980558	8181.9098867862685	9543.187152649967	8975.922938672496	11002.575419752015	10258.732476193825	0.22588029053547304	0.20601304021725683	3741.3390910150483	4401.994536706945	3547.593220190378	4174.036513310159
0.5140659650498691	5343.854274719408	5350.410448965917	7604.235148978985	7300.053855840026	8640.257757603611	8192.808682984421	9555.89935713953	8987.879512439915	11017.231783773339	10272.397975162456	0.22588032242939027	0.20601306852255938	3724.91751384316	4409.0809240164235	3532.0221002530307	4180.756005574483
0.5171634710900281	5350.974072298607	5357.539059911808	7614.367057732575	7309.780505363012	8651.770241195014	8203.72499098047	9568.631988441726	8999.855298891258	11031.911700466126	10286.085434450883	0.22588035468209813	0.2060130971462826	3708.5452913865447	4416.151660128497	3516.4977793814614	4187.460658272263
0.5202796411622786	5358.105259975253	5364.679076021045	7624.515181823213	7319.522722043472	8663.301151782713	8214.658771927074	9581.385001265138	9011.850255428326	11046.615117640273	10299.794805396814	0.22588038729777332	0.20601312609213246	3692.222411677474	4423.206638940377	3501.020246230066	4194.150370808784
0.5234145877268029	5365.247812149618	5371.830471676809	7634.679484919593	7329.280471009428	8674.850448117471	8225.6099867141	9594.15835001207	9023.86433916487	11061.341982752936	10313.526039009048	0.22588042028064056	0.20601315536385892	3675.948861510027	4430.245754107134	3485.5894882776774	4200.825042359997
0.5265684239214125	5372.401703049063	5378.993221089357	7644.859930445616	7339.053717153988	8686.418088672333	8236.578595968109	9606.951988777986	9035.89750692604	11076.092242907858	10327.279085966855	0.2258804536349763	0.20601318496525658	3659.724626474548	4437.268899069168	3470.2054918624926	4207.484571899753
0.5297412635656308	5379.566906727666	5386.167298295629	7655.05648157988	7348.842425134846	8698.004031642033	8247.564560051816	9619.765871350837	9047.949715247787	11090.865844854625	10341.053896619289	0.2258804873651058	0.20601321490016516	3643.5496909564827	4444.275967036141	3454.868242182769	4214.128858184209
0.5329332211648017	5386.743397065817	5393.352677158868	7665.269101255131	7358.646559373762	8709.608234942387	8258.567839063497	9632.599951210414	9060.020920376215	11105.662734987902	10354.850420984467	0.22588052147540663	0.2060132451724687	3627.424038137542	4451.266850975575	3439.5777232907712	4220.757799737854
0.5361444119142209	5393.931147769807	5400.549331368185	7675.4977521576775	7368.4660840559945	8721.230656209636	8269.588392836366	9645.454181527613	9072.111078266915	11120.482859346599	10368.66860874879	0.22588055597030904	0.20601327578609888	3611.3476500185207	4458.241443625884	3424.333918121876	4227.371294868877
0.5393749517032939	5401.130132371472	5407.757234438231	7685.742396726918	7378.300963129851	8732.871252799905	8280.62618093807	9658.32851516384	9084.220144584402	11135.326163613188	10382.508409266324	0.22588059085429402	0.20601330674503365	3595.320507424185	4465.199637487298	3409.1368084969	4233.969241661485
0.5426249571197181	5408.3403242277545	5414.976359708731	7696.0029971547165	7388.151160306094	8744.529981788506	8291.681162670035	9671.222904670254	9096.348074701393	11150.192593112846	10396.369771557973	0.22588062613189747	0.20601333805329722	3579.342590001179	4472.1413248041645	3393.98637511814	4240.551537955413
0.5458945454536906	5415.561696520276	5422.206680344099	7706.279515384832	7398.016639057389	8756.206799969295	8302.753297066836	9684.13730228705	9108.494823698144	11165.082092812618	10410.252644310713	0.2258806618077081	0.20601336971496262	3563.413876251783	4479.066397595685	3378.882597602438	4247.118081378052
0.5491838347021408	5422.794222255004	5429.448169333068	7716.571913112451	7407.897362617854	8767.901663854145	8313.842542895716	9697.071659942883	9120.660346361905	11179.994607320767	10424.156975876998	0.22588069788636927	0.20601340173415103	3547.5343435271643	4485.974747629138	3363.8254544774536	4253.668769318145
0.5524929435729888	5430.03787426175	5436.70079948821	7726.880151783483	7417.7932939823995	8779.614529672153	8324.948858655833	9710.025929253998	9132.844597186102	11194.930080885766	10438.082714273807	0.22588073437257947	0.20601343411503178	3531.703968029702	4492.8662664084695	3348.8149231786374	4260.203498914838
0.55582199148943	5437.2926251937815	5443.964543445548	7737.2041925940475	7427.704395906216	8791.345353369063	8336.0722025777	9723.000061523597	9145.047530369733	11209.888457395597	10452.029807181969	0.22588077127109366	0.2060134668618245	3515.9227248481475	4499.740845208755	3333.8509800869506	4266.722167088417
0.5591710985942444	5444.558447527436	5451.23937366417	7747.543996489926	7437.630630904263	8803.094090606646	8347.212532622607	9735.994007741145	9157.269099816736	11224.869680376929	10465.998201945447	0.22588080858672147	0.20601349997879842	3500.1905879385304	4506.598375028931	3318.9336005088408	4273.224670501659
0.5625403857541326	5451.835313561592	5458.525262425697	7757.899524165834	7447.571961250567	8814.860696761882	8358.369806481856	9749.007718581495	9169.509259135144	11239.873692994128	10479.987845570367	0.2258808463243316	0.2060135334702739	3484.5075301476754	4513.438746616244	3304.062758701155	4279.710905576125
0.565929974564078	5459.123195417339	5465.8221818339725	7768.270736064978	7457.528348977797	8826.645126926463	8369.54398157627	9762.04114440432	9181.76796163656	11254.900438048604	10493.998684724436	0.22588088448884938	0.2060135673406224	3468.8735232322942	4520.261850468116	3289.2384278839454	4286.180768497754
0.569339987351735	5466.422065037474	5473.130103814542	7778.657592378338	7467.499755876584	8838.447335905987	8380.735015055445	9775.09423525323	9194.045160335338	11269.94985797781	10508.030665735996	0.2258809230852588	0.20601360159426682	3453.2885378438514	4527.067576802801	3274.4605802309234	4292.634155186359
0.5727705471818436	5473.7318941860685	5480.44900011423	7789.060053044094	7477.486143494955	8850.267278219308	8391.942863797121	9788.166940855064	9206.340807947896	11285.021894854412	10522.083734593261	0.2258809621186033	0.20601363623568356	3437.752543569077	4533.855815594085	3259.7291869060136	4299.070961332647
0.5762217778606706	5481.052654448073	5487.7788423007505	7799.478077747068	7487.48747313782	8862.104908097905	8403.167484406607	9801.259210619202	9218.654856892084	11300.116490385515	10536.157836943587	0.22588100159398608	0.2060136712694012	3422.2655089059845	4540.626456527738	3245.044218041934	4305.491082353517
0.5796938039404782	5488.384317228752	5495.119601762141	7809.911625917945	7497.503705866214	8873.960179485017	8414.408833215932	9814.3709936366	9230.98725928627	11315.233585911545	10550.252918092428	0.22588104151657123	0.2060137067000024	3406.827401289949	4547.3793890161905	3230.4056427595206	4311.894413403701
0.5831867507240184	5495.7268537533255	5502.471249706403	7820.360656732782	7507.534802496814	8885.83304603508	8425.666866283324	9827.502238679172	9243.337966948764	11330.373122405561	10564.368923002705	0.2258810818915835	0.20601374253212507	3391.438187119551	4554.114502222976	3215.8134292026516	4318.2808494081255
0.5867007442690553	5503.0802350664935	5509.833757161035	7830.825129112357	7517.580723601342	8897.723461112992	8436.94153939253	9840.652894198996	9255.706931397064	11345.53504047233	10578.505796293923	0.22588112272431038	0.20601377877046068	3376.0978317381814	4560.831685018493	3201.2675445107743	4324.650285010925
0.5902359113929144	5510.4444320319235	5517.20709497252	7841.305001721447	7527.641429505859	8909.631377793316	8448.232808052038	9853.822908327424	9268.094103847036	11360.719280347308	10592.66348224125	0.22588116402010167	0.20601381541975797	3360.8062994508073	4567.5308259911835	3186.767954838695	4331.002614586847
0.5937923796770596	5517.819415331811	5524.59123380589	7851.800232968246	7537.716880290202	8921.556748859603	8459.540627494442	9867.012228874346	9280.499435212194	11375.925781895807	10606.841924774712	0.22588120578437104	0.20601385248482118	3345.5635535421316	4574.211813454749	3172.3146253766026	4337.33773225476
0.597370277471697	5525.205155466402	5531.986144144246	7862.310781003681	7547.807035787344	8933.49952680364	8470.864952675742	9880.220803327367	9292.92287610295	11391.15448461203	10621.041067478316	0.22588124802259707	0.20601388997051193	3330.369556285441	4580.874535442097	3157.9075203519315	4343.655531864846
0.6009697339004076	5532.601622753524	5539.391796288295	7872.836603720784	7557.9118555827745	8945.459663824739	8482.205738274646	9893.448578851	9305.364376825848	11406.405327618186	10635.260853589205	0.22588129074032157	0.20601392788174935	3315.2242689388804	4587.5188796902075	3143.546603032388	4349.955906986957
0.6045908788648067	5540.008787328054	5546.808160355828	7883.377658753957	7568.031299013811	8957.437111828902	8493.562938691806	9906.69550228579	9317.823887382734	11421.678249663446	10649.501225996695	0.22588133394315482	0.20601396622351154	3300.1276517689694	4594.144733654568	3129.2318357434124	4356.238750925288
0.6082338430492322	5547.426619141507	5554.235206281292	7893.933903478393	7578.165325169034	8969.431822428178	8504.936508049188	9919.961520147568	9330.301357470069	11436.973189123113	10663.762127241504	0.2258813776367715	0.20601400500083564	3285.079664056655	4600.751984500093	3114.963179878192	4362.503956707893
0.611898757925461	5554.8550879614695	5561.672903815253	7904.505295009316	7588.313892887568	8981.443746939805	8516.326400189273	9933.246578626535	9342.796736478047	11452.29008399756	10678.043499514752	0.22588142182691506	0.20601404421881792	3270.0802640942857	4607.3405190825	3100.740595890442	4368.751417071791
0.6155857557574533	5562.294163371126	5569.121222523896	7915.091790201303	7598.476960758421	8993.472836385446	8527.732568674326	9946.55062358641	9355.309973489817	11467.628871911267	10692.345284657076	0.22588146651939717	0.20601408388261677	3255.129409214249	4613.910223977407	3086.5640433249064	4374.981024485314
0.6192949696061266	5569.743814768791	5576.5801317885835	7925.693345647663	7608.6544871198985	9005.519041490492	8539.154966785733	9959.873600563662	9367.841017280738	11482.989490111931	10706.667424157778	0.2258815117200979	0.2060141239974503	3240.2270557901356	4620.460985457292	3072.433480816195	4381.192671132507
0.6230265333341571	5577.204011367349	5584.049600805285	7936.309917679652	7618.84643005885	9017.582312683176	8550.593547523173	9973.215454766547	9380.389816317494	11498.37187546937	10721.00985915383	0.2258815574349678	0.20601416456859953	3225.37315923837	4626.992689488456	3058.3488660932053	4387.386248907074
0.6267805816108112	5584.674722193784	5591.529598584121	7946.941462365839	7629.05274741006	9029.662600093865	8562.048263603938	9986.576131074316	9392.956318757339	11513.775964474607	10735.372530429006	0.2258816036700281	0.20601420560140782	3210.5676740377676	4633.505221730797	3044.3101559933275	4393.561649411218
0.6305572499168048	5592.155916088631	5599.020093948796	7957.587935511325	7639.273396755495	9041.759853554173	8573.519067462094	9999.955574036258	9405.540472447195	11529.201693238787	10749.755378412865	0.22588165043137154	0.20601424710128338	3195.810553729767	4639.998467537109	3030.3173064664006	4399.718763956334
0.634356674549194	5599.647561705473	5606.521055536126	7968.249292657083	7649.508335423685	9053.874022596228	8585.005911247788	10013.353727870872	9418.142224922884	11544.648997492219	10764.158343179874	0.2258816977251632	0.2060142890736969	3181.1017509389203	4646.47231195448	3016.3702725928742	4405.857483564643
0.6381789926262927	5607.149627510419	5614.032451795498	7978.925489079218	7659.757520488996	9066.005056451831	8596.50874682645	10026.770536464968	9430.76152340826	11560.117812583348	10778.581364448431	0.2258817455576422	0.20601433152418544	3166.441217376152	4652.926639718702	3002.469008587068	4411.977698963834
0.642024342092622	5614.662081781579	5621.554250988363	7989.616479788251	7670.020908770968	9078.152904051662	8608.027525778045	10040.205943372766	9443.398314814398	11575.60807347773	10793.024381579933	0.22588179393512073	0.20601437445835089	3151.828903841786	4659.3613352424	2988.6134677999653	4418.079300576821
0.6458928617238878	5622.184892608505	5629.08642118766	8000.322219528348	7680.298456833545	9090.31751402439	8619.562199396227	10053.659891814958	9456.052545738676	11591.119714756946	10807.487333577732	0.22588184286398738	0.20601441788186373	3137.2647602437064	4665.776282626204	2974.803602735279	4424.1621785266325
0.6497846911319898	5629.718027891688	5636.628930277342	8011.042662776634	7690.590120984452	9102.49883469593	8631.112718687633	10067.132324677843	9468.724162463983	11606.652670617626	10821.970159086264	0.22588189235070558	0.20601446180045915	3122.748735602945	4672.171365648042	2961.039365057135	4430.226222634548
0.6536999707700591	5637.261455341969	5644.181745951775	8021.777763742378	7700.895857274391	9114.696814088511	8642.679034371	10080.62318451234	9481.413110957785	11622.206874870313	10836.472796389942	0.2258819424018166	0.20601450621994277	3108.280778063694	4678.546467766399	2947.3207055963576	4436.27132241684
0.6576388419375281	5644.815142480064	5651.744835715263	8032.527476366338	7711.215621496418	9126.911399919936	8654.261096876466	10094.132413533162	9494.119336871348	11637.782260938504	10850.995183412311	0.22588199302393888	0.20601455114618902	3093.8608348967973	4684.901472105179	2933.647574358154	4442.297367075691
0.661601446785229	5652.379056635906	5659.318166881401	8043.291754319859	7721.549369185089	9139.142539602573	8665.858856344626	10107.659953617711	9506.8427855387	11653.378761857408	10865.537257714856	0.22588204422377062	0.20601459658514118	3079.4888525174465	4691.236261468846	2920.019920536084	4448.30424550944
0.6655879283205246	5659.953164948218	5666.901706572656	8054.070551004293	7731.897055615888	9151.390180242706	8677.472262625892	10121.205746305353	9519.583401975946	11668.996310273109	10880.098956496222	0.22588209600808845	0.20601464254281412	3065.1647764972877	4697.550718340557	2906.4376925202087	4454.29184630909
0.6695984304124688	5667.537434363855	5674.4954217196955	8064.863819550082	7742.258635804368	9163.6542686395	8689.10126527953	10134.769732796296	9532.34113088022	11684.63483844127	10894.680216591034	0.2258821483837503	0.20601468902529416	3050.8885515467264	4703.844724841416	2892.9008378898725	4460.260057727573
0.6736330977969988	5675.131831637253	5682.099279060854	8075.671512816004	7752.634064505414	9175.934751284149	8700.745813572854	10148.351853950651	9545.115916628796	11700.294278226065	10909.280974468873	0.22588220135769613	0.20601473603873982	3036.660121559864	4710.118162781	2879.409303445369	4466.208767719567
0.6776920760821589	5682.736323329916	5689.713245141624	8086.49358338848	7763.023296212584	9188.231574359104	8712.405856480487	10161.952050287578	9557.907703278288	11715.97456109921	10923.901166233381	0.225882254936948	0.2060147835893834	3022.4794296007603	4716.3709136247635	2865.9630352021195	4472.137863913318
0.6817755117533548	5690.350875809766	5697.337286313989	8097.329983580664	7773.426285157229	9200.544683737045	8724.081342683385	10175.57026198416	9570.716434563583	11731.67561813866	10938.54072762105	0.22588230912861165	0.20601483168353132	3008.3464179197326	4722.602858497528	2852.561978403479	4478.0472336167
0.6858835521786408	5697.9754552506465	5704.971368735969	8108.180665431774	7783.8429853078815	9212.874024980138	8735.772220568144	10189.206428874584	9583.542053897094	11747.397380027693	10953.199594000353	0.22588236393987776	0.20601488032756493	2994.261027961271	4728.813878181856	2839.206077530049	4483.936763814185
0.6900163456140378	5705.610027631659	5712.615458370923	8119.045580706178	7794.27335036934	9225.219543338986	8747.478438226006	10202.860490449004	9596.38450436766	11763.139777053571	10967.877700370525	0.22588241937802248	0.20601492952794162	2980.223200365668	4735.003853105241	2825.8952762975823	4489.806341149379
0.6941740412088835	5713.254558736637	5720.269520987039	8129.924680892659	7804.717333781991	9237.58118375183	8759.199943452082	10216.532385852635	9609.243728739712	11778.902739106552	10982.574981360603	0.22588247545040827	0.20601497929119536	2966.232874993002	4741.1726633613	2812.6295176841086	4495.655851952964
0.6983567890112157	5720.9090141535235	5727.93352215673	8140.817917203591	7815.174888721017	9249.958890843604	8770.936683744485	10230.222053884745	9622.119669452331	11794.686195678689	10997.29137122835	0.2258825321644861	0.20601502962393914	2952.2899909191765	4747.320188685553	2799.4087439222494	4501.485182216624
0.702564739973187	5728.573359273795	5735.607427256041	8151.72524057411	7825.645968095596	9262.35260892501	8782.688606303434	10243.92943299762	9635.012268618259	11810.49007586268	11012.026803859138	0.22588258952779508	0.20601508053286327	2938.3944864470977	4753.446308459854	2786.2328965138877	4507.294217595831
0.7067980459565127	5736.247559291844	5743.291201464045	8162.6466016613	7836.130524548121	9274.7622819916	8794.455658030396	10257.654461295559	9647.921468022962	11826.314308350713	11026.781212764896	0.22588264754796394	0.20601513202473853	2924.546299115289	4759.550901706796	2773.101916234242	4513.082843406126
0.7110568597379514	5743.931579204367	5750.984809762234	8173.581950843337	7846.628510453388	9287.187853722815	8806.237785527166	10271.397076533834	9660.847209123647	11842.158821433246	11041.554531082977	0.2258827062327137	0.2060151841064163	2910.74536571512	4765.633847103454	2760.0157431510743	4518.850944636157
0.7153413350148182	5751.6253838098255	5758.688216933983	8184.531238218743	7857.13987791788	9299.629267481152	8818.034935095086	10285.157216117743	9673.789433048394	11858.023542997971	11056.346691575176	0.22588276558985496	0.2060152367848297	2896.9916222854517	4771.695022955071	2746.9743166175904	4524.598405921366
0.7196516264105322	5759.328937707706	5766.40138756382	8195.494413605395	7867.664578778811	9312.086466311046	8829.847052733978	10298.934817101417	9686.748080594994	11873.90840052841	11071.157626626426	0.22588282562729403	0.2060152900669941	2883.2850041277707	4777.734307204839	2733.9775752893183	4530.325111555634
0.7239878894801961	5767.042205298042	5774.124286036938	8206.471426539849	7878.202564603485	9324.559392938105	8841.674084141432	10312.72981618696	9699.723092230182	11889.813321102949	11085.987268243904	0.22588288635302947	0.20601534396000926	2869.6254458238836	4783.751577444375	2721.0254571387777	4536.030945498729
0.7283502807162107	5774.765150780711	5781.856876538507	8217.462226276384	7888.753786688379	9337.047989768042	8853.515974711781	10326.54214972329	9712.71440808851	11905.738231393509	11100.835548055782	0.22588294777515655	0.2060153984710587	2856.0128812212497	4789.746710875072	2708.117899441393	4541.715791341849
0.7327389575539218	5782.497738154804	5789.599123053046	8228.466761786132	7899.318196058312	9349.552198885704	8865.37266953519	10340.371753705045	9725.721967971354	11921.683057664295	11115.70239731007	0.22588300990186605	0.2060154536074116	2842.447243460221	4795.719584336039	2695.2548388033174	4547.379532332299
0.7371540783773028	5790.239931218025	5797.350989363833	8239.484981756274	7909.895743465667	9362.071962054148	8877.244113396779	10354.218563771616	9738.745711345971	11937.647725770685	11130.587746873565	0.2258830727414474	0.20601550937642465	2828.9284649868496	4801.670074309222	2682.4362111708615	4553.022051377455
0.74159580252467	5797.991693566083	5805.112439052279	8250.516834589185	7920.486379389581	9374.60722071371	8889.130250775726	10368.082515206064	9751.785577344512	11953.63216115801	11145.491527230732	0.22588313630228704	0.20601556578554114	2815.456477545551	4807.59805689007	2669.661951827118	4558.6432310224045
0.746064290294433	5805.752988591998	5812.883435497264	8261.562268401494	7931.090054035043	9387.157915980915	8901.031025844275	10381.963542933992	9764.841504762939	11969.63628886023	11160.413668482457	0.22588320059287356	0.20601562284229447	2802.0312121869065	4813.503407787299	2656.931995395804	4564.242953443667
0.7505597029508803	5813.52377948547	5820.663941874502	8272.621231023222	7941.706717332069	9399.723988647549	8912.946382466804	10395.861581522464	9777.913432060015	11985.660033498727	11175.354100344925	0.22588326562179595	0.20601568055430686	2788.652599290246	4819.386002339888	2644.2462758645415	4569.82110046735
0.7550822027299987	5821.304029232261	5828.453921155914	8283.693669996932	7952.336318934882	9412.305379179661	8924.876264198923	10409.776565178954	9791.001297356315	12001.70331928109	11190.312752148486	0.22588333139774552	0.2060157389292912	2775.32056856493	4825.245715504978	2631.6047265853267	4575.37755355821
0.7596319528453285	5829.093700613522	5836.253336108979	8294.779532576807	7962.978808221036	9424.902027716562	8936.820614286502	10423.708427750209	9804.105038433176	12017.766069999829	11205.289552836455	0.22588339792951592	0.20601579797505326	2762.0350490558194	4831.08242185507	2619.0072802816285	4580.912193818018
0.7642091174938536	5836.892756205146	5844.062149296088	8305.878765727775	7973.634134290583	9437.513874069824	8948.77937566474	10437.657102721203	9817.224592731673	12033.848209031145	11220.28443096397	0.2258834652260089	0.20601585769949132	2748.795969156199	4836.895995575236	2606.4538690570043	4586.424901980441
0.7688138618619275	5844.70115837711	5851.880323073869	8316.991316124595	7984.302245965175	9450.14085772226	8960.752490957175	10451.622523213962	9830.359897351549	12049.949659333626	11235.297314696767	0.22588353329622976	0.20601591811059844	2735.603256611852	4842.686310461955	2593.9444244016195	4591.915558408713
0.7734463521312342	5852.518869292807	5859.707819592555	8328.117130150955	7994.9830917872305	9462.78291782691	8972.739902474746	10465.604621986484	9843.510889050185	12066.070343446994	11250.328131810022	0.22588360214929187	0.20601597921646178	2722.456838526763	4848.453239911469	2581.4788771980675	4597.384043091442
0.7781067554847866	5860.345850908354	5867.5446007952805	8339.256153898521	8005.676620019003	9475.439993205975	8984.741552214773	10479.603331431554	9856.677504241503	12082.210183490752	11265.376809687075	0.22588367179441715	0.206016041025267	2709.3566413810477	4854.196656938875	2569.057157737203	4602.830235654255
0.7827952401129585	5868.182064971986	5875.390628417477	8350.40833316611	8016.382778641803	9488.112022349887	8996.757381860087	10493.618583575739	9869.85967899499	12098.369101163029	11280.443275318377	0.22588374224093824	0.20601610354529518	2696.302591033629	4859.916434161132	2556.6791957201203	4608.254015345825
0.7875119752195561	5876.027473023313	5883.245863986141	8361.573613458677	8027.101515355009	9500.79894341617	9008.787332777923	10507.65031007813	9883.057349034532	12114.547017739145	11295.527455300125	0.2258838134982989	0.206016166784928	2683.2946127228206	4865.612443787046	2544.3449202593183	4613.655261026928
0.792257131027923	5883.882036392669	5891.110268819191	8372.751939986416	8037.832777575234	9513.50069422844	9020.831346019017	10521.698442229233	9896.270449737392	12130.743854070362	11310.62927583311	0.2258838855760551	0.20601623075264627	2670.3326310908888	4871.2845576419495	2532.0542599036125	4619.033851198386
0.7970308787870847	5891.745716200456	5898.983804024807	8383.943257663886	8048.576512435458	9526.217212275407	9032.889362316619	10535.762910949903	9909.498916133163	12146.959530582626	11325.748662721538	0.2258839584838774	0.20601629545703232	2657.4165701718302	4876.932647128357	2519.807142623351	4624.389663956128
0.8018333907779276	5899.618473356366	5906.866430500662	8395.147511108924	8059.332666784016	9538.948434709673	9044.961322085375	10549.843646789988	9922.742682902537	12163.193967275065	11340.885541371645	0.22588403223155115	0.20601636090677058	2644.546353413607	4882.556583253434	2507.603495834279	4629.722577025881
0.8066648403194178	5907.5002685588015	5914.758108933363	8406.364644641875	8070.101187183841	9551.694298346858	9057.047165420507	10563.940579927408	9936.00168437641	12179.44708371889	11356.039836790658	0.22588410682897916	0.20601642711064952	2631.7219036846654	4888.156236620154	2495.4432464024285	4635.032467748271
0.8115254017748545	5915.39106229409	5922.658799797631	8417.594602284502	8080.882019911428	9564.454739664381	9069.14683209663	10578.053640166796	9949.275854534608	12195.71879905587	11371.21147358537	0.2258841822861828	0.20601649407756245	2618.943143279059	4893.731477422407	2483.3263206487754	4640.319213077426
0.8164152505581643	5923.290814835866	5930.5684633557385	8428.837327759158	8091.675110956049	9577.22969480053	9081.260261566911	10592.18275693847	9962.56512700495	12212.009031997168	11386.400375961064	0.22588425861330128	0.20601656181650832	2606.209993917728	4899.282175432425	2471.2526443518	4645.582689567003
0.8213345631402307	5931.199486244248	5938.487059656652	8440.092764487665	8102.480406018655	9590.019099553201	9093.387392961831	10606.327859297084	9975.86943506192	12228.317700821755	11401.606467720027	0.22588433582059747	0.2060166303365944	2593.522376767476	4904.808200014988	2459.22214276297	4650.822773385327
0.8262835170552626	5939.117036365277	5946.414548535493	8451.360855590532	8113.297850511161	9602.82288937903	9105.528165088399	10620.48887592063	9989.188711625806	12244.64472337532	11416.82967226054	0.22588441391845404	0.2060166996470361	2580.8802124435315	4910.309420121135	2447.234740613494	4656.039340311661
0.8312622909072027	5947.043424830069	5954.3508896127	8462.641543885817	8124.127389555332	9615.6409993921	9117.682516428917	10634.665735109067	10002.522889261343	12260.990017068667	11432.069912575382	0.22588449291737966	0.20601676975715907	2568.2834210112924	4915.785704271169	2435.290362110012	4661.232265711995
0.8362710643761712	5954.978611054183	5962.2960422933875	8473.934771888258	8134.9689679819585	9628.473364362992	9129.850385140058	10648.85836478324	10015.87190017673	12277.3534988765	11447.327111250688	0.22588457282800745	0.20601684067640028	2555.73192200996	4921.236920582596	2423.388930962421	4666.401424575131
0.8413100182249524	5962.922554236877	5970.249965766629	8485.240481808265	8145.822530329898	9641.319918717629	9142.031709051817	10663.066692483646	10029.23567622246	12293.735085336006	11462.60119046464	0.2258846536610984	0.20601691241430894	2543.225634443341	4926.662936742185	2411.530370372464	4671.546691480558
0.8463793343055166	5970.875213360381	5978.212619004704	8496.558615550926	8156.688020845107	9654.180596536176	9154.226425666422	10677.290645369198	10042.614148890178	12310.134692545445	11477.892071986143	0.2258847354275407	0.20601698498054977	2530.7644767967286	4932.0636200122535	2399.7146030490985	4676.667940604268
0.8514791955655843	5978.836547189174	5986.183960762419	8507.88911471503	8167.565383479726	9667.055331551941	9166.434472157323	10691.530150216046	10056.00724931153	12326.552236162805	11493.199677173567	0.225884818138354	0.20601705838490092	2518.3483670372516	4937.438837223221	2387.9415512122214	4681.765045717591
0.8566097860552276	5986.80651426923	5994.163949576327	8519.23192059203	8178.454561891078	9679.944057150215	9178.655785368092	10705.785133416286	10069.414908256998	12342.987631404314	11508.523926973387	0.22588490180468865	0.20601713263725874	2505.9772226286586	4942.788454781286	2376.211136602564	4686.83788018534
0.861771290933513	5994.785072927317	6002.152543764049	8530.586974165099	8189.355499440758	9692.846706367207	9190.890301811396	10720.055520976806	10082.83705613478	12359.440793043152	11523.864741918935	0.22588498643782856	0.2060172077476372	2493.6509605329484	4948.112338657491	2364.523280485999	4691.886316962773
0.8669638964751838	6002.772181270211	6010.149701423497	8541.954216108059	8200.268139193622	9705.763211888854	9203.13795766789	10734.341238517978	10096.27362298958	12375.911635407923	11539.222042129019	0.22588507204919284	0.2060172837261708	2481.3694972229423	4953.410354393534	2352.8779036641354	4696.910228599096
0.8721877900773816	6010.767797184009	6018.155380432176	8553.33358678445	8211.19242391688	9718.693506049764	9215.398688785204	10748.64221127249	10109.724538501494	12392.40007238134	11554.595747306677	0.22588515865033584	0.2060173605831136	2469.1327486912487	4958.682367105503	2341.274926483631	4701.909487238387
0.877443160266411	6018.771878333351	6026.1695384464365	8564.725026246477	8222.128296079105	9731.637520832051	9227.672430676848	10762.958364084081	10123.18973198484	12408.90601739879	11569.98577673783	0.22588524625295087	0.20601743832884323	2456.940630442463	4963.928241451504	2329.7142688276945	4706.883964592125
0.8827301967045416	6026.784382160636	6034.192132900669	8576.128474233923	8233.075697849179	9744.59518786411	9239.959118521041	10777.289621406198	10136.66913238687	12425.42938344677	11585.392049289843	0.22588533486887122	0.20601751697386117	2444.793057514704	4969.147841656813	2318.1958501383197	4711.833531962009
0.8880490901968541	6034.805265885321	6042.223121006638	8587.54387017323	8244.034571095424	9757.566438419586	9252.258687159749	10791.635907300855	10150.162668286734	12441.970083061622	11600.81448341033	0.22588542451007063	0.2060175965287943	2432.6899444877636	4974.3410315150395	2306.7195894219913	4716.758060241118
0.8934000326981257	6042.834486503134	6050.262459752675	8598.971153176406	8255.004857384549	9770.551203416155	9264.571071097515	10805.997145437312	10163.670267894193	12458.528028327986	11616.25299712573	0.22588551518866673	0.20601767700439658	2420.6312054832233	4979.507674372988	2295.285405252129	4721.6574199008755
0.8987832173197573	6050.872000785332	6058.310105902961	8610.410262040037	8265.986497980703	9783.549413414403	9276.896204500421	10820.373259090844	10177.191859048498	12475.103130877436	11631.70750804	0.2258856069169218	0.20601775841155032	2408.616754169576	4984.647633121815	2283.8932157709496	4726.5314809789415
0.904198838336744	6058.917765277875	6066.366015996711	8621.861135244155	8276.979433844399	9796.560998616578	9289.234021194876	10834.764171141365	10190.72736921708	12491.695301886872	11647.177933333156	0.22588569970724479	0.20601784076126822	2396.6465037781745	4989.760770216351	2272.5429387055337	4731.380113098072
0.9096470911946843	6066.971736300749	6074.430146347477	8633.32371095132	8287.983605631633	9809.585888865558	9301.584454666656	10849.169804072295	10204.276725494487	12508.304452077253	11662.664189760066	0.22588579357219227	0.20601792406469407	2384.7203671028838	4994.846947656944	2261.2344913712004	4736.203185456572
0.915128172516836	6075.0338699470885	6082.502453042304	8644.797927005433	8298.99895369275	9822.624013643512	9313.947438059644	10863.590079969112	10217.83985460103	12524.930491711933	11678.166193648913	0.22588588852447186	0.20601800833310574	2372.838256509509	4999.90602699318	2249.9677906747675	4741.000566820847
0.9206422801112097	6083.104122082491	6090.582891941047	8656.283720930827	8310.025418071558	9835.675302070882	9326.322904174845	10878.024920518223	10231.416682881701	12541.573330595378	11693.68386089997	0.22588598457694228	0.20601809357791478	2361.0000839425484	5004.937869319925	2238.742753125145	4745.772125529358
0.9261896129777101	6091.182448344148	6098.6714186754925	8667.781029931051	8321.0629385042	9848.739682905038	9338.710785469137	10892.474247005497	10245.007136304825	12558.232878071482	11709.217106984072	0.22588608174261726	0.20601817981067014	2349.2057609339245	5009.942335281987	2227.5592948385747	4750.5177294935565
0.931770371315315	6099.268804140155	6106.767988648701	8679.289790887982	8332.111454418255	9861.817084539265	9351.111014054284	10906.937980315146	10258.61114046098	12574.909043022308	11724.76584694141	0.2258861800346642	0.20601826704305898	2337.455198608688	5014.919285066426	2216.417331546545	4755.237246191362
0.9373847565293029	6107.363144648626	6114.872557034111	8690.809940360588	8343.17090493161	9874.907435001396	9363.52352169567	10921.416040928238	10272.228620561616	12591.601733866375	11740.329995379945	0.22588627946640938	0.20601835528690665	2325.7483076824574	5019.868578386726	2205.316778591834	4759.930542651797
0.9430329712385201	6115.465424816952	6122.9850787748	8702.341414583943	8354.241228851472	9888.010661952701	9375.94823981122	10935.90834892148	10285.8595014379	12608.31085855728	11755.90946647412	0.22588638005133874	0.2060184445541821	2314.084998487495	5024.790074516088	2194.257550954353	4764.597485488979
0.9487152192826929	6123.575599361013	6131.105508582726	8713.884149468175	8365.32236467338	9901.126692686703	9388.385099470306	10950.414823965915	10299.503707539503	12625.036324582212	11771.504173963478	0.22588648180309778	0.20601853485699573	2302.4651809653733	5029.683632258093	2183.2395632434636	4769.237940871157
0.9544317057297852	6131.693622764354	6139.233800937893	8725.438080597325	8376.414250580125	9914.255454127915	9400.834031392531	10964.935385325552	10313.161162933304	12641.778038960376	11787.114031151186	0.2258865847354969	0.2060186262076038	2290.8887646711664	5034.549109941814	2172.262729701237	4773.851774516515
0.9601826368833979	6139.819449277366	6147.369910087544	8737.003143228261	8387.51682444068	9927.39687283062	9413.294965946583	10979.469951856016	10326.831791302107	12658.535908241476	11802.738950902622	0.22588668886251093	0.20601871861840823	2279.355658788467	5039.386365434155	2161.3269642184023	4778.438851707615
0.9659682202902156	6147.953032916503	6155.51379004539	8748.579272289619	8398.630023809223	9940.550874977685	9425.76783314911	10994.018442003255	10340.515515943469	12675.309838504223	11818.378845643994	0.22588679419828198	0.20601881210196013	2267.8657721407944	5044.195256151259	2150.4321803440107	4782.999037298141
0.9717886647474951	6156.094327463508	6163.66539459084	8760.166402380752	8409.753785924104	9953.717386379396	9438.252562663612	11008.580773802269	10354.212259768452	12692.099735354894	11834.03362736098	0.22588690075712145	0.20601890667096046	2256.4190131797222	5048.97563901823	2139.578291274258	4787.532195678214
0.9776441803106027	6164.243286464491	6171.824677268086	8771.764467770494	8420.888047706676	9966.89633247205	9450.749083799124	11023.15686487557	10367.92194530021	12708.905503925573	11849.703207597093	0.2258870085535114	0.20601900233826143	2245.015290003852	5053.727370489389	2128.765209870995	4792.038190791849
0.9835349783005937	6172.399863229225	6179.99159138541	8783.373402396206	8432.032745760376	9980.08763831692	9463.257325509216	11037.746632432045	10381.644494672913	12725.727048872863	11865.387497452484	0.22588711760210806	0.20601909911687086	2233.6545103710378	5058.450306565035	2117.992848672904	4796.516886154655
0.9894612713118381	6180.564010830264	6188.166090014309	8794.993139862592	8443.187816369606	9993.291228598915	9475.77721639074	11052.349993265487	10395.379829630363	12742.564274376196	11881.086407582374	0.22588722791774193	0.20601919701995003	2222.336581683252	5063.144302739529	2107.2611198810628	4800.968144800514
0.9954232732196957	6188.735682102083	6196.348125988641	8806.623613440532	8454.35319549859	10006.50702762528	9488.308684682584	11066.966863753183	10409.127871524652	12759.41708413624	11896.799848195535	0.22588733951542234	0.206019296060819	2211.061411014525	5067.809214046458	2096.5699353856035	4805.391829329543
1.0014211991882311	6196.914829640333	6204.537651903903	8818.264756066099	8465.528818790472	10019.734959324494	9500.851658264652	11081.5971598547	10422.888541315058	12776.285381373507	11912.527729053034	0.22588745241033698	0.20601939625295676	2199.8289051125757	5072.444895052118	2085.9192067683907	4809.787801899482
1.0074552656779823	6205.101405800966	6212.734620116332	8829.916500339355	8476.714621566123	10032.97494724493	9513.406064656572	11096.240797110424	10436.661759566634	12793.169068826695	11928.26995946666	0.22588756661785592	0.20601949761000385	2188.638970397529	5077.051199828507	2075.3088452983648	4814.155924197752
1.013525690453769	6213.295362699394	6220.938982742111	8841.578778523244	8487.910538823116	10046.226914553614	9525.971831016534	11110.897690640195	10450.447446448952	12810.068048751129	11944.026448297474	0.22588768215353255	0.20601960014576381	2177.491512970417	5081.627981964964	2064.738761943532	4818.496057455195
1.0196326925925556	6221.496652209644	6229.150691656507	8853.25152254245	8499.116505234611	10059.490784034955	9538.548884140077	11125.567755141936	10464.245521734787	12826.982222917186	11959.797103954352	0.22588779903310754	0.20601970387420587	2166.3864386229543	5086.175094569102	2054.208867378882	4822.808062451193
1.0257764924913542	6229.705225963541	6237.369698493071	8864.934663982289	8510.332455148311	10072.7664780895	9551.137150458932	11140.25090489027	10478.055904798844	12843.911492608753	11975.581834392531	0.22588791727250887	0.20601980880946563	2155.323652841267	5090.69239026471	2043.7190719891805	4827.091799502028
1.0319573118751795	6237.921035349836	6245.5959546427775	8876.628134087547	8521.55832258534	10086.053918732647	9563.736556039777	11154.947053735126	10491.878514616435	12860.855758621608	11991.380547112105	0.2258880368878555	0.20601991496584882	2144.3030608125264	5095.179721185705	2033.2692858751398	4831.347128461581
1.0381753738050519	6246.144031513361	6253.829411253189	8888.331863761354	8532.79404123918	10099.353027593379	9576.347026583062	11169.656115100359	10505.713269762173	12877.814921261863	12007.193149156572	0.22588815789546	0.2060200223578312	2133.3245674320497	5099.636938981479	2022.859418861568	4835.573908726918
1.0444309026860459	6254.374165354205	6262.070019227626	8900.045783564057	8544.03954447457	10112.66372591301	9588.968487421802	11184.378001982359	10519.560088408689	12894.788880344378	12023.019547111375	0.22588828031182887	0.20602013100006333	2122.388077302021	5104.063894800143	2012.489380495157	4839.7719992180355
1.05072412427539	6262.611387526775	6270.317729224267	8911.769823711988	8555.294765326355	10125.985934543809	9601.600863520289	11199.112626948576	10533.418888325217	12911.777535191079	12038.859647102288	0.22588840415366787	0.20602024090737012	2111.4934947536094	5108.460439316696	2002.159080065554	4843.941258409293
1.057055265690613	6270.855648439084	6278.57249165542	8923.503914076495	8566.559636498534	10139.319573947923	9614.24407947307	11213.859902136313	10547.289586876483	12928.780784629595	12054.713354794192	0.225888529437881	0.20602035209475428	2100.6407238347456	5112.8264226992615	1991.8684265944175	4848.081544295186
1.0634245554177415	6279.106898251704	6286.834256686491	8935.24798418253	8577.834090362941	10152.664564195797	9626.898059503446	11228.619739251028	10561.172101021091	12945.798526991312	12070.58057538923	0.22588865618157633	0.20602046457739784	2089.82966832316	5117.161694616545	1981.6173288457794	4852.192714394769
1.0698322233195456	6287.365086877057	6295.102974235297	8947.001963207731	8589.118058958331	10166.020824965153	9639.562727462508	11243.392049565196	10575.066347310467	12962.83066011008	12086.461213625615	0.2258887844020659	0.20602057837066554	2079.0602317386074	5121.466104256688	1971.405695340247	4856.274625774706
1.0762785006438331	6295.630163978446	6303.378593971083	8958.765779981091	8600.411473989134	10179.3882755395	9652.238006827729	11258.176743916694	10588.97224188733	12979.877081320381	12102.35517377592	0.22588891411686873	0.20602069349010485	2068.3323173372773	5125.739500295371	1961.2334343489492	4860.32713501784
1.0827636200317978	6303.902078969233	6311.66106531375	8970.539362981894	8611.714266824429	10192.766834806958	9664.923820701852	11272.973732707516	10602.889700484493	12996.937687455871	12118.262359645703	0.22588904534371493	0.20602080995145064	2057.6458281253	5129.981730917236	1951.100453904597	4864.350098237861
1.089287815526412	6312.180781011931	6319.950337432906	8982.322640338467	8623.026368496747	10206.156421258862	9677.620091811557	11287.782925902231	10616.818638423407	13014.012374847618	12134.182674571892	0.225889178100545	0.2060209277706252	2047.0006668596761	5134.192643796792	1941.006661804393	4868.343371070689
1.0958513225808764	6320.466219017339	6328.246359247054	8994.115539827053	8634.347709701009	10219.556952988498	9690.326742506291	11302.604233026643	10630.758970612904	13031.101039322572	12150.116021421327	0.22588931240551677	0.2060210469637421	2036.3967360584065	5138.372086114949	1930.9519656193443	4872.306808681926
1.1024543780671139	6328.75834164367	6336.549079422707	9005.91798887063	8645.678220793376	10232.968347689803	9703.043694757003	11317.437563166319	10644.710611547818	13048.203576201908	12166.062302589244	0.22588944827700347	0.206021167547108	2025.8339380046818	5142.519904548768	1920.9362726970576	4876.240265761036
1.1090972202843215	6337.057097295643	6344.858446373503	9017.729914537715	8657.017831790117	10246.39052265602	9715.770870154904	11332.282824965157	10658.67347530763	13065.319880299388	12182.021419997722	0.22588958573359896	0.20602128953722434	2015.3121747508412	5146.635945270769	1910.9594901670935	4880.143596520182
1.115780088967567	6345.362434123626	6353.174408259346	9029.55124354121	8668.366472366508	10259.823394778416	9728.508189910224	11347.139926623984	10672.647475555154	13082.449845919766	12197.993275094206	0.22588972479412045	0.2060214129507909	2004.8313481201185	5150.7200539340265	1901.0215249407338	4884.016654679552
1.1225032252964444	6353.674300022675	6361.4969129854735	9041.38190223712	8679.72407185561	10273.266880544857	9741.255574850893	11362.008775898985	10686.632525535068	13099.593366856998	12213.977768849854	0.22588986547761	0.2060215378047072	1994.3913597196806	5154.772075692657	1891.12228372565	4887.85929348995
1.1292668719037753	6361.992642631729	6369.825908201643	9053.221816623502	8691.090559247245	10286.72089603863	9754.012945421404	11376.889280100431	10700.628538072697	13116.750336392814	12229.974801758166	0.22589000780333832	0.20602166411607462	1983.99211094575	5158.791855199961	1881.2616730284644	4891.671365723014
1.1360712728843656	6370.317409332643	6378.1613413012	9065.070912339157	8702.46586318677	10300.185356937003	9766.780221681453	11391.7813460911	10714.635425572555	13133.920647294906	12245.984273833328	0.2258901517908066	0.2060217919022006	1973.633502980345	5162.779236582341	1871.4395991530037	4895.452723654453
1.1429166738038161	6378.64854724932	6386.503159420182	9076.929114662475	8713.849911973955	10313.66017850992	9779.557323304714	11406.684880284853	10728.65310001699	13151.104191815317	12262.006084608698	0.22589029745974942	0.20602192118059917	1963.3154368047835	5166.734063463984	1861.6559682136867	4899.203219087329
1.1498033217073829	6386.986003246786	6394.851309436463	9088.796348510232	8725.242633561851	10327.145275618674	9792.344169577587	11421.599788645199	10742.681472964845	13168.300861688807	12278.040133135286	0.22589044483013865	0.20602205196899448	1953.0378132029437	5170.656178954756	1851.9106861365726	4902.922703335062
1.1567314651288954	6395.329723930307	6403.205737968826	9100.672538436385	8736.643955555628	10340.640562714569	9805.14067939791	11436.525976683813	10756.720455550058	13185.510548131182	12294.086317980182	0.2258905939221847	0.20602218428532262	1942.800532764173	5174.54542564787	1842.203658663435	4906.61102722073
1.1637013540997225	6403.679655644449	6411.566391376063	9112.557608630852	8748.053805211392	10354.145953837546	9817.946771273671	11451.463349459063	10770.769958480274	13202.733141837602	12310.144537224993	0.22589074475634038	0.20602231814773606	1932.6034958893433	5178.401645618025	1832.5347913581645	4910.268041080097
1.1707132401577995	6412.0357444721785	6419.933215756088	9124.4514829183	8759.47210943507	10367.661362614863	9830.762363321772	11466.411811574551	10784.82989203548	13219.968532980942	12326.214688464303	0.22589089735330406	0.2060224535746025	1922.4466027989984	5182.22468042816	1822.9039896125905	4913.8935947634745
1.177767376356704	6420.397936233948	6428.3061569450265	9136.354084756953	8770.898794781224	10381.186702259736	9843.58737326672	11481.371267177645	10798.900166066625	13237.216611210099	12342.296668804118	0.22589105173402166	0.206022590584512	1912.329753536149	5186.014371125959	1813.3111586517189	4917.487537633628
1.1848640172747877	6428.766176486791	6436.685160516327	9148.265337237366	8782.333787451926	10394.721885570014	9856.421718439393	11496.341619958017	10812.98068999426	13254.47726564838	12358.39037486032	0.22589120791969028	0.20602272919627615	1902.2528479708126	5189.77055823477	1803.75620353478	4921.049718556693
1.1920034190243662	6437.140410523363	6445.070171779814	9160.185163081182	8793.777013295527	10408.266824926768	9869.265315775687	11511.322773146132	10827.071372807071	13271.750384891735	12374.495702757056	0.22589136593176193	0.20602286942893233	1892.2157858002465	5193.493081746856	1794.2390291587217	4924.579985897755
1.1991858392609598	6445.520583371023	6453.461135780778	9172.113484639905	8805.228397805515	10421.821432292929	9882.11808181525	11526.314629511739	10841.172123060525	13289.035857007077	12390.612548125155	0.22589152579194402	0.20602301130174588	1882.2184665666427	5197.181781151798	1784.7595402726438	4928.078187544597
1.2064115371925936	6453.906639790945	6461.857997299112	9184.050223893739	8816.68786611939	10435.385619212026	9894.97993270026	11541.317091362498	10855.282848875533	13306.333569530716	12406.740806100675	0.22589168752220545	0.20602315483421374	1872.2607896525878	5200.836495411117	1775.3176414743066	4931.54417088558
1.2136807735891502	6462.298524277144	6470.260700848331	9195.99530245028	8828.155343017419	10448.959296806695	9907.85078417404	11556.330060542388	10869.403457936962	13323.643409466538	12422.88037132319	0.22589185114477864	0.20602330004606645	1862.3426542849047	5204.457062953385	1765.9132372144377	4934.977782806614
1.2209938107917835	6470.696181055558	6478.669190674686	9207.948641543322	8839.630752921505	10462.542375777391	9920.730551579823	11571.353438430253	10883.533857492284	13340.965263284392	12439.031137934302	0.22589201668216177	0.20602344695727062	1852.4639595412882	5208.04332168214	1756.5462318016216	4938.378869694658
1.2283509127223842	6479.099554083077	6487.0834107562005	9219.910162031574	8851.114019893947	10476.13476640093	9933.61914985938	11586.387125938254	10897.673954350108	13358.29901691829	12455.192999575958	0.22589218415712323	0.20602359558803224	1842.6246043602005	5211.595108983573	1747.216529413825	4941.747277450515
1.2357523448931043	6487.508587046685	6495.503304801815	9231.879784397524	8862.605067636368	10489.736378529256	9946.516493551862	11601.431023510513	10911.823654878912	13375.644555764908	12471.365849389049	0.2258923535927047	0.20602374595880005	1832.8244875440141	5215.112261723494	1737.9240340976976	4945.0828514781315
1.2431983744159416	6495.9232233624425	6503.928816250403	9243.857428746112	8874.103819488431	10503.347121587949	9959.422496792355	11616.485031121481	10925.9828650055	13393.001764681714	12487.54958001165	0.22589252501222326	0.20602389809026786	1823.0635077543557	5218.594616222195	1728.6686497679912	4948.385436667828
1.2506892700123766	6504.3434061745675	6512.359888269848	9255.843014803508	8885.61019842669	10516.96690457488	9972.337073310653	11631.549048274494	10940.151490213653	13410.37052798533	12503.74408357752	0.22589269843927662	0.2060240520033775	1813.3415635256097	5222.042008275166	1719.4502802193165	4951.65487741516
1.2582253020230734	6512.769078354471	6520.796463756095	9267.836461915844	8897.124127063373	10530.595636058806	9985.2601364299	11646.622974000213	10954.32943554267	13427.75072944979	12519.949251714464	0.22589287389774437	0.20602420771932176	1803.658553268644	5225.45427315007	1710.2688291283557	4954.891017614165
1.2658067424176331	6521.200182499829	6529.238485332267	9279.837689048018	8908.645527645234	10544.233224178035	9998.191599065334	11661.706706855208	10968.516605586019	13445.142252304897	12536.164975542795	0.22589305141179353	0.2060243652595484	1794.01437527698	5228.8312455925625	1701.1242000601487	4958.093700664351
1.2734338648044117	6529.636660933638	6537.685895347682	9291.846614782422	8920.17432205235	10557.879576639029	10011.131373722963	11676.800144920411	10982.71290448989	13462.5449792345	12552.391145673735	0.22589323100588063	0.2060245246457613	1784.4089277229505	5232.172759799054	1692.016296465532	4961.262769448105
1.2811069444403917	6538.078455703191	6546.138635876891	9303.863157317628	8931.710431796851	10571.53460071493	10024.07937249818	11691.903185799527	10996.918235951707	13479.958792374686	12568.627652207715	0.22589341270475538	0.2060246858999251	1774.842108671437	5235.478649443481	1682.9450216940604	4964.3980663535185
1.2888262582411194	6546.52550857923	6554.596648718815	9315.887234467255	8943.253778021857	10585.198203244321	10037.035507074585	11707.01572661768	11011.13250321886	13497.383573312243	12584.874384732968	0.22589359653346439	0.20602484904426832	1765.3138160819653	5238.748747670092	1673.9102789941244	4967.499433265533
1.296592084790695	6554.977761054871	6563.0598753957	9327.918763658581	8954.804281500137	10598.870290629691	10049.999688722524	11722.137664019738	11025.355609087113	13514.819203082774	12601.13123232374	0.2258937825173548	0.20602501410128582	1755.8239478073083	5241.982887073653	1664.9119715134148	4970.566711549647
1.3044047043518285	6563.435154344705	6571.528257152234	9339.957661931361	8966.361862632986	10612.550768836109	10062.971828297854	11737.268894168883	11039.587455899278	13532.265562169063	12617.398083538785	0.2258939706820774	0.20602518109374227	1746.372401609202	5245.180899734376	1655.9500023139408	4973.599742087768
1.312264398875954	6571.897629383846	6580.001734954604	9352.003845936575	8977.926441449046	10626.239543389855	10075.951836240636	11752.40931274513	11053.827945543811	13549.722530499415	12633.674826419807	0.22589416105359197	0.20602535004467523	1736.959075148101	5248.3426171732135	1647.0242743603885	4976.598365228856
1.320171452013404	6580.365126826868	6588.480249489445	9364.057231935049	8989.497937602951	10639.93651937688	10088.939622573675	11767.558814943626	11068.076979453215	13567.189987445714	12649.96134848966	0.22589435365816796	0.20602552097739893	1727.5838659999426	5251.467870387016	1638.1346905387472	4979.562420829199
1.3281261491236485	6588.8375870469645	6596.963741163028	9376.117735796355	9001.076270374328	10653.641601441614	10101.935096901405	11782.71729547338	11082.334458602858	13584.667811822004	12666.257536751013	0.2258945485223918	0.2060256939155074	1718.246671656496	5254.556489837123	1629.2811536549125	4982.491748237982
1.3361287772855897	6597.314950134849	6605.452150100173	9388.185272997393	9012.661358666395	10667.354693785353	10114.93816840836	11797.8846485555	11096.600283509308	13602.155881882498	12682.563277684489	0.2258947456731671	0.20602586888287736	1708.9473895251285	5257.608305435628	1620.4635664338712	4985.386186283315
1.3441796253079266	6605.7971558978725	6613.945416143372	9400.259758621214	9024.253121004873	10681.075700165014	10127.94874585798	11813.060767921845	11110.87435422905	13619.654075320019	12698.878457247223	0.2258949451377219	0.2060260459036724	1699.6859169410309	5260.623146569356	1611.68183153274	4988.245573299006
1.352278983739575	6614.284143858997	6622.443478851788	9412.341107355705	9035.851475536716	10694.804523891637	10140.966737591227	11828.24554681339	11125.156570356994	13637.162269264203	12715.20296087119	0.22589514694360988	0.20602622500234613	1690.462151163607	5263.600842073094	1602.9358515376225	4991.069747094763
1.3604271448801535	6622.775853255811	6630.946277500293	9424.429233492314	9047.456340028895	10708.541067828997	10153.992051525238	11843.438877978735	11139.446831025016	13654.680340279767	12731.53667346157	0.22589535111871598	0.20602640620364493	1681.2759893847397	5266.541220243322	1594.2255289688474	4993.858544972027
1.3686244027905345	6631.272223039565	6639.453751078506	9436.524050924778	9059.067631867189	10722.285234392195	10167.024595152016	11858.640653672559	11153.745034900558	13672.208164364798	12747.879479395164	0.22589555769125944	0.20602658953261338	1672.1273287339136	5269.444108843338	1585.5507662896998	4996.611803730018
1.3768710533034536	6639.7731918741965	6647.965838289843	9448.625473147873	9070.685268054987	10736.036925546277	10180.064275537117	11873.850765654135	11168.051080185194	13689.745616949056	12764.231262518804	0.22589576668979838	0.20602677501459551	1663.0160662765848	5272.309335080441	1576.9114659016486	4999.3293596401345
1.3851673940341884	6648.27869813526	6656.482477550476	9460.733413256034	9082.309165211984	10749.796042804714	10193.110999318214	11889.069105185668	11182.364864613093	13707.292572892102	12780.591906147627	0.2258959781432338	0.20602696267523973	1653.942099024658	5275.136725629913	1568.3075301549397	5002.0110484696925
1.3935137243912972	6656.788679909072	6665.0036069884645	9472.847783942221	9093.939239573077	10763.562487228144	10206.164672703902	11904.29556303094	11196.686285449732	13724.848906481764	12796.961293063618	0.22589619208081274	0.2060271525405025	1644.90532393998	5277.926106627565	1559.7388613527874	5004.656705477741
1.4019103455874267	6665.303074991584	6673.5291644426825	9484.968497496502	9105.575406987035	10777.336159422819	10219.225201472233	11919.53002945363	11211.015239490314	13742.414491432248	12813.339305513853	0.225896408532135	0.20602734463665207	1635.905637931195	5280.677303655306	1551.205361749162	5007.266165401088
1.410357560650181	6673.821820887489	6682.059087461922	9497.095465804854	9117.217582915355	10791.116959539275	10232.292490969468	11934.772394215852	11225.35162305843	13759.989200882495	12829.725825208992	0.22589662752715398	0.20602753899027157	1626.94293786271	5283.390141748358	1542.706933554262	5009.8392624561675
1.4188556744330574	6682.344854809109	6690.5933133038	9509.228600347767	9128.865682430902	10804.904787270792	10245.366446108601	11950.022546576509	11239.695332004449	13777.572907394293	12846.120733321479	0.22589684909618354	0.20602773562826374	1618.017120561446	5286.064445409924	1534.2434789441759	5012.375830359058
1.4274049936264492	6690.872113675546	6699.131778933928	9521.367812199125	9140.51962021688	10818.699541852167	10258.446971368225	11965.28037528995	11254.046261704316	13795.165482950806	12862.523910484197	0.22589707326990122	0.2060279345778538	1609.1280828175368	5288.700038597221	1525.8149000591366	5014.875702308258
1.4360058267687137	6699.403534111534	6707.674421024795	9533.51301202474	9152.179310565416	10832.501122058098	10271.53397079097	11980.54576860422	11268.404307057866	13812.766798954564	12878.935236788584	0.22589730007935238	0.2060281358665933	1600.2757213824661	5291.2967447042465	1517.4210990031715	5017.338710971642
1.4446584842573071	6707.939052446508	6716.221175954851	9545.664110081143	9163.844667376405	10846.309426201853	10284.627347982288	11995.818614259626	11282.769362487516	13830.376726225863	12895.35459178314	0.22589752955595652	0.20602833952236652	1591.4599329837365	5293.8543866002	1509.0619778586552	5019.764688519761
1.453363278359986	6716.478604713605	6724.771979807501	9557.821016214313	9175.515604156302	10860.124352133862	10297.727006109084	12011.098799487208	11297.141321936777	13847.995135001045	12911.781854471821	0.22589776173150913	0.20602854557339	1582.6806143206777	5296.372786594788	1500.7374386792071	5022.1534665944055
1.4621205232260774	6725.022126648592	6733.3267683701015	9569.9836398583	9187.192034016807	10873.94579724021	10310.832847898319	12026.386211007102	11311.520078868776	13865.621894930642	12928.21690331232	0.22589799663818758	0.2060287540482218	1573.9376620689873	5298.851766452426	1492.4473834978417	5024.504876321182
1.470930534897817	6733.5695536889225	6741.8854771329925	9582.151890033998	9198.873869673711	10887.7736584413	10323.944775635713	12041.680735027097	11325.905526264842	13883.256875077761	12944.65961621454	0.22589823430855627	0.20602896497576	1565.230972892954	5301.291147409705	1484.1917143354658	5026.818748327438
1.4797936313217521	6742.120820972722	6750.4480412885305	9594.325675347874	9210.561023445658	10901.60783219043	10337.062691164443	12056.982257241101	11340.29755662311	13900.899943916353	12961.109870538998	0.22589847477557007	0.20602917838525206	1556.5604434313718	5303.690750121605	1475.9703331899364	5029.094912692439
1.48871013236022	6750.6758633376585	6759.014395729961	9606.504903990499	9222.253407252758	10915.448214472182	10350.186495883589	12072.290662827396	11354.696061956849	13918.55096932924	12977.567543094961	0.22589871807257988	0.20602939430629516	1547.9259703145362	5306.0503947085235	1467.7831420508446	5031.333198989043
1.4976803598028874	6759.234615320079	6767.584475050597	9618.689483735452	9233.950932615562	10929.294700801252	10363.316090747041	12087.605836447356	11369.100933793296	13936.209818606698	12994.032510139163	0.22589896423333716	0.20602961276884307	1539.3274501734413	5308.36990077002	1459.6300429076655	5033.533436296042
1.5067046373783677	6767.797011153919	6776.158213542722	9630.879321937946	9245.653510653705	10943.147186220893	10376.451376262014	12102.92766224379	11383.512063172042	13953.876358444564	13010.504647373991	0.22589921329199827	0.20602983380320852	1530.7647796231322	5310.649087318219	1451.5109377356712	5035.695453139488
1.5157832907659001	6776.362984769632	6784.735545196569	9643.074325533426	9257.361052084629	10957.005565301408	10389.592252487651	12118.2560238393	11397.92934064355	13971.550454942395	13026.98382994581	0.22589946528313062	0.20603005744006847	1522.2378552819137	5312.887772833463	1443.4257285132771	5037.8190775436815
1.5249166476071065	6784.932469793262	6793.31640369939	9655.274401036426	9269.073467222446	10970.869732138885	10402.738619033802	12133.590804334908	11412.35265626783	13989.231973601947	13043.469932443519	0.22589972024171587	0.2060302837104688	1513.7465737712337	5315.085775251035	1435.3743172213435	5039.904137014411
1.5341050375178134	6793.5053995453245	6801.900722434382	9667.479454539129	9280.790665976592	10984.739580353616	10415.89037505954	12148.931886308368	11426.781899612844	14006.92077932524	13059.962828896747	0.22589997820315713	0.206030512645827	1505.2908317180118	5317.242911956739	1427.3566058459692	5041.950458541047
1.5433487920999491	6802.081707039877	6810.4884344797565	9679.68939171019	9292.51255785069	10998.615003088813	10429.047419271943	12164.279151812745	11441.21695975322	14024.616736413012	13076.462392774421	0.22590023920328076	0.2060307442779401	1496.870525755803	5319.358999778517	1419.3724963804707	5043.95786858513
1.5526482449535108	6810.66132498337	6819.079472607621	9691.90411779326	9304.239051941167	11012.495893008983	10442.20964992457	12179.632482374705	11455.657725268578	14042.319708562733	13092.968496982914	0.22590050327834585	0.20603097863898487	1488.4855525323655	5321.433855002746	1411.4218908306211	5045.926193097839
1.5620037316886017	6819.244185773735	6827.673769283114	9704.123537605872	9315.970056936178	11026.38214229872	10455.376964816314	12194.99175899318	11470.104084242335	14060.029558867165	13109.481013864688	0.22590077046504617	0.2060312157615259	1480.135808711755	5323.46729337424	1403.5046912182588	5047.855257514864
1.5714155899375468	6827.830221499258	6836.271256663251	9716.347555537985	9327.705481114202	11040.27364266109	10468.549261289862	12210.356862137622	11484.555924260038	14077.74614981238	13125.999815196452	0.22590104080051535	0.20603145567851902	1471.8211909716483	5325.459130063653	1395.6207995776786	5049.744886732893
1.580884159367074	6836.419363937568	6844.8718665959905	9728.576075550704	9339.445232342865	11054.170285316251	10481.726436230414	12225.727671746536	11499.013132407983	14095.469343276103	13142.524772187622	0.2259013143223341	0.20603169842331548	1463.5415960159153	5327.409179716371	1387.7701179687865	5051.594905151287
1.5904097816905756	6845.011544554647	6853.475530619222	9740.809001175048	9351.189218077732	11068.071961000092	10494.908386064384	12241.104067226008	11513.475595271837	14113.19900052607	13159.055755478783	0.22590159106853486	0.20603194402966746	1455.2969205747359	5329.317256425973	1379.9525484761689	5053.405136650428
1.5999928006804371	6853.606694503733	6862.082179959726	9753.046235510563	9362.937345361002	11081.978559962721	10508.095006757982	12256.48592744806	11527.943198935101	14130.934982218194	13175.592635139978	0.22590187107760648	0.20603219253173266	1447.0870614027372	5331.183173730969	1372.1679932075785	5055.175404583104
1.6096335621804478	6862.204744624306	6870.6917455321645	9765.287681224037	9374.689520820282	11095.889971967066	10521.286193815877	12271.873130749162	11542.415828977693	14148.67714839487	13192.135280669128	0.225902154388501	0.20603244396407933	1438.911915283883	5333.006744610611	1364.4163542980095	5056.9055317735765
1.6193324141182788	6870.805625440994	6879.304157938017	9777.533240548137	9386.445650667285	11109.806086287368	10534.481842279782	12287.265554928585	11556.893370474427	14166.425358483168	13208.683560990341	0.2259024410406375	0.20603269836169105	1430.7713790406706	5334.787781511433	1356.6975339198252	5058.595340545522
1.6290897065180392	6879.40926716263	6887.919347464669	9789.782815280218	9398.205640696708	11123.726791707908	10547.681846727255	12302.663077247053	11571.37570799372	14184.179471293288	13225.237344452482	0.22590273107390962	0.20603295575997166	1422.665349533665	5336.526096336078	1349.0114342815941	5060.244652709458
1.6389057915129117	6888.015599681117	6896.537244084293	9802.036306780908	9409.969396284878	11137.651976521438	10560.886101270218	12318.065574425043	11585.862725596022	14201.939345016679	13241.796498827402	0.22590302452869	0.20603321619475065	1414.5937236570753	5338.221500417218	1341.3579576236662	5061.853289534105
1.6487810233578566	6896.624552570391	6905.157777452843	9814.293615972801	9421.736822388506	11151.581528527768	10574.094499553612	12333.472922641271	11600.354306832358	14219.704837224323	13258.360891308357	0.22590332144583725	0.20603347970228778	1406.5563983537722	5339.873804554343	1333.7370062315604	5063.421071786899
1.6587157584424002	6905.236055085418	6913.78087690907	9826.554643339223	9433.507823543514	11165.515335032414	10587.30693475413	12348.884997531222	11614.850334742992	14237.475804865117	13274.93038850848	0.2259036218666997	0.20603374631927926	1398.5532706117956	5341.482819000259	1326.1484824354993	5064.947819720022
1.6687103553034934	6913.850036161101	6922.406471473456	9838.81928892284	9445.282303863716	11179.453282845087	10600.523299578788	12364.301674185544	11629.350691855885	14255.252104264053	13291.504856459098	0.22590392583312346	0.20603401608286195	1390.5842374623753	5343.048353439197	1318.5922886057524	5066.433353046421
1.6787651746384535	6922.466424411192	6931.034489847167	9851.087452324315	9457.060167039548	11193.395258278237	10613.743486263547	12379.722827148471	11643.855260185219	14273.033591120473	13308.08416060808	0.22590423338745835	0.20603428903061874	1382.649195995531	5344.570217029657	1311.0683271674789	5067.877490984276
1.6888805793179813	6931.085148127343	6939.664860411114	9863.359032701159	9468.841316336948	11207.341147145771	10626.967386572112	12395.148330416452	11658.363921230124	14290.820120506532	13324.668165818433	0.2259045445725614	0.20603456520058444	1374.7480433534365	5346.0482183811255	1303.5765005971189	5069.2800522332545
1.6990569343992543	6939.706135277939	6948.297511224815	9875.63392876623	9480.625654595953	11221.290834761463	10640.194891794414	12410.57805743644	11672.876555973056	14308.61154686527	13341.25673636649	0.22590485943180671	0.206034844631252	1366.8806767346105	5347.482165547553	1296.116711422801	5070.640854966594
1.7092946071391046	6948.329313507125	6956.932370025456	9887.912038786559	9492.413084229576	11235.244205937654	10653.425892745392	12426.011881104489	11687.393044878485	14326.407724009077	13357.849735940461	0.22590517800908885	0.20603512736157603	1359.0469933972927	5348.871866038535	1288.688862230978	5071.959716846701
1.7195939670072704	6956.954610133665	6965.5693642267815	9900.193260581933	9504.203507222466	11249.2011449837	10666.660279763544	12441.449673764108	11701.91326789135	14344.208505117835	13374.447027638731	0.22590550034883006	0.206035413430979	1351.2468906625872	5350.217126816511	1281.2928556669503	5073.236455018399
1.7299553856997325	6965.581952149958	6974.208420918119	9912.477491523676	9515.996825129727	11263.161535704681	10679.897942709676	12456.891307204849	11716.43710443574	14362.01374273734	13391.04847396837	0.22590582649598673	0.2060357028793594	1343.4802659178386	5351.517754300963	1273.9285944382427	5074.470886112889
1.7403792371521247	6974.211266220909	6982.849466863302	9924.764628533254	9527.792939075616	11277.125261399853	10693.138770965468	12472.336652660675	11730.964433413332	14379.823288777492	13407.653936843439	0.22590615649605597	0.20603599574709291	1335.7470166169805	5352.773554363288	1266.5959813168738	5075.662826245418
1.7508658975532332	6982.8424786829155	6991.492428499675	9937.054568081036	9539.591749752362	11291.092204861336	10706.38265343222	12487.785580808524	11745.495133202086	14397.636994510704	13424.263277583512	0.22590649039508165	0.206036292075042	1328.0470402868232	5353.98433233751	1259.2949191431399	5076.812091022963
1.76141574535857	6991.4755155427765	7000.137231937024	9949.347206184948	9551.39315741887	11305.062248372622	10719.629478529452	12503.237961766748	11760.029081654746	14415.454710570135	13440.876356912038	0.22590682823966196	0.20603659190456108	1320.380234522745	5355.149892992806	1252.025310822064	5077.918495519087
1.7720291613040315	7000.110302476595	7008.783802956519	9961.642438409108	9563.197061899438	11319.035273707123	10732.879134193525	12518.693665093504	11774.566156097335	14433.27628694793	13457.493034954668	0.22590717007695396	0.20603689527750005	1312.7464969994035	5356.270040573087	1244.7870593349799	5078.981854313519
1.7827065284196406	7008.746764828782	7017.43206700975	9973.940159862646	9575.003362582644	11333.011162126877	10746.131507876435	12534.15255978543	11789.106233327926	14451.10157299372	13474.113171237897	0.22590751595468356	0.20603720223621347	1305.1457254708512	5357.344578780234	1237.5800677379593	5080.001981473761
1.7934482320433673	7017.384827610923	7026.081949217615	9986.240265198283	9586.81195841997	11346.989794381016	10759.386486544352	12549.614514275956	11803.649189615046	14468.930417412766	13490.736624687297	0.22590786592114906	0.2060375128235651	1297.5778177673346	5358.373310755473	1230.4042391593102	5080.978690537857
1.8042546598350382	7026.0244155007185	7034.733374369295	9998.542648611048	9598.622747924615	11360.971050704375	10772.643956676318	12565.07939643385	11818.194900696295	14486.762668264315	13507.363253626003	0.22590822002523084	0.2060378270829331	1290.0426718085073	5359.356039126404	1223.259476812149	5081.911794558866
1.8151262017903238	7034.66545284098	7043.386266921289	10010.847203837067	9610.435629170326	11374.954810816196	10785.903804263018	12580.547073561802	11832.743241777061	14504.598172960075	13523.992915773273	0.22590857831639585	0.20603814505821857	1282.5401855942328	5360.292565952521	1216.1456839857856	5082.8011060548015
1.8260632502548164	7043.307863638406	7052.040550996198	10023.153824152045	9622.250499789954	11388.940953918469	10799.165914805217	12596.01741239468	11847.294087528822	14522.436778262214	13540.625468242646	0.2259089408447076	0.2060384667938497	1275.0702572122682	5361.182692755479	1209.0627640530583	5083.6464370358735
1.8370661999381863	7051.95157156266	7060.696150381872	10035.462402370185	9634.067256974442	11402.929358694777	10812.43017331267	12611.490279098272	11861.847312088023	14540.278330282013	13557.260767540662	0.2259093076608298	0.20603879233478944	1267.632784845715	5362.026220534928	1202.0106204767944	5084.447599020088
1.848135447928429	7060.596499945201	7069.352988530236	10047.77283084274	9645.88579747144	11416.919903308733	10825.696464302648	12626.965539267638	11876.402789054484	14558.12267447802	13573.898669565137	0.22590967881603718	0.20603912172654165	1260.2276667651022	5362.822949732188	1194.9891568029416	5085.20440299646
1.8592713937061955	7069.242571778234	7078.010988556294	10060.085001456755	9657.706017584109	11430.912465402624	10838.964671798654	12642.443057925648	11890.960391490049	14575.969655654426	13590.539029603675	0.22591005436222067	0.2060394550151575	1252.8548013389227	5363.57268026052	1187.99827667122	5085.916659462266
1.8704744391592067	7077.88970971364	7086.670073237089	10072.398805633773	9669.527813169914	11444.906922096014	10852.234679329129	12657.922699521498	11905.5199919172	14593.81911795943	13607.181702332118	0.2259104343518954	0.20603979224724167	1245.514087032876	5364.27521149395	1181.0378838124452	5086.584178400226
1.8817449885967616	7086.5378360618715	7095.330165010631	10084.714134328518	9681.35107963935	11458.903149984331	10865.506369926079	12673.4043279292	11920.081462317617	14611.670904883566	13623.826541812985	0.22591081883820802	0.20604013346995984	1238.20542241144	5364.93034226913	1174.1078820512048	5087.206769286655
1.8930834487643238	7095.186872790889	7103.991185974868	10097.0308780276	9693.175711954715	11472.901025137468	10878.779626123789	12688.887806446091	11934.644674130795	14629.524859258041	13640.473401493933	0.22591120787494434	0.2060404787310447	1230.9287061399082	5365.537870880682	1167.2081753083621	5087.784241089132
1.9044902288582053	7103.836741525057	7112.653057886601	10109.348926748187	9705.001604628866	11486.900423098363	10892.054329957467	12704.372997791337	11949.209498252625	14647.380823253083	13657.122134206214	0.22591160151653808	0.20604082807880403	1223.6838369906764	5366.097595103551	1160.3386676060618	5088.316402284661
1.9159657405403292	7112.487363544106	7121.3157021605275	10121.668170036794	9716.828651724072	11500.901218881696	10905.33036296203	12719.859764104523	11963.775805034094	14665.238638376406	13673.772592163226	0.22591199981807758	0.20604118156212575	1216.470713839517	5366.609312163666	1153.4992630644701	5088.803060832899
1.9275103979530908	7121.13865978197	7129.979039868041	10133.988496967844	9728.656746850624	11514.903286972341	10918.607606170624	12735.347966944013	11978.34346427972	14683.098145471358	13690.424626958811	0.2259124028353133	0.20604153923048682	1209.2892356696539	5367.072818753775	1146.689865905908	5089.244024189655
1.9391246177343011	7129.790550825767	7138.642991736328	10146.309796142506	9740.485783165763	11528.906501324123	10931.885940113478	12750.837467285637	11992.91234524634	14700.959184715519	13707.078089565914	0.22591281062466714	0.20604190113395887	1202.1393015800859	5367.4879110548645	1139.91038046201	5089.639099327847
1.9508088190322228	7138.442956914706	7147.30747814724	10158.631955687351	9752.315653372383	11542.910735358388	10945.165244816524	12766.328125521157	12007.482316641645	14718.821595618958	13723.732830334997	0.2259132232432395	0.2060422673232162	1195.0208107759245	5367.854384690989	1133.1607111657504	5089.988092698855
1.9625634235206988	7147.095797938929	7155.972419136228	10170.954863253004	9764.14624971778	11556.915861962534	10958.445399800054	12781.819801456735	12022.05324662277	14736.685217022581	13740.38869899245	0.22591364074881895	0.2060426378495428	1187.9336625800352	5368.172034769785	1126.440762561455	5090.29081026325
1.9743888554143678	7155.748993438518	7164.637734391353	10183.27840601297	9775.977463992505	11570.921753488781	10971.726284077513	12797.312354311589	12036.625002795017	14754.549887096637	13757.045544639239	0.22591406319988755	0.20604301276483986	1180.8777564329794	5368.440655874554	1119.7504393048584	5090.547057490796
1.9862855414839768	7164.40246260234	7173.3033432521715	10195.602470662247	9787.809187529077	11584.928281752675	10985.007776154132	12812.805642716434	12051.1974522104	14772.415443339003	13773.703215749287	0.2259144906556325	0.20604339212163375	1173.8529918902786	5368.660042047501	1113.08964616101	5090.7566393367015
1.9982539110717792	7173.056124266955	7181.9691647087	10207.926943416045	9799.64131120077	11598.935318031738	10998.289754025622	12828.29952471204	12065.770461366259	14790.281722573593	13790.361560167963	0.22591492317595357	0.20604377597308113	1166.8592686323682	5368.829986819997	1106.4582880135276	5090.919360281434
2.010294396107033	7181.709896915586	7190.635117400409	10220.251710008604	9811.473725420477	11612.942733064174	11011.572095176989	12843.793857747867	12080.34389620405	14808.148560948875	13807.020425110763	0.22591536082147018	0.20604416437298056	1159.8964864594745	5368.950283187907	1099.856269859767	5091.035024296027
2.0224074311215867	7190.363698676926	7199.301119615069	10232.576655691753	9823.30632013935	11626.950397047365	11024.854676581077	12859.288498680466	12094.917622107763	14826.015793936074	13823.679657161565	0.22591580365353234	0.20604455737577695	1152.964545294817	5369.02072361717	1093.2834968128009	5091.103434851393
2.0345934532655616	7199.017447324116	7207.967089287769	10244.901665233736	9835.138984845706	11640.958179636604	11038.137374697404	12874.783303772138	12109.491503902716	14843.883256327757	13840.339102271342	0.22591625173422783	0.2060449550365701	1146.0633451922913	5369.0411000712775	1086.7398741114303	5091.12439495232
2.0468529023231294	7207.671060273647	7216.6329439998735	10257.226622917935	9846.971608563794	11654.965949943738	11051.420065470893	12890.278128689515	12124.065405854211	14861.750782236228	13856.99860575667	0.22591670512639211	0.206045357411124	1139.1927863323945	5369.011203982867	1080.2253071129671	5091.097707095556
2.059186220728381	7216.324454584232	7225.298600977903	10269.551412541541	9858.804079852553	11668.973576535765	11064.7026243305	12905.77282850206	12138.639191666107	14879.618205091896	13873.658012298185	0.2259171638936172	0.20604576455587317	1132.352769022924	5368.930826254189	1073.7397012959118	5091.023173281923
2.0715938535812968	7224.977546955699	7233.963977092509	10281.875917414274	9870.636286804403	11682.980927433464	11077.984926187986	12921.267257680614	12153.212724479496	14897.485357641715	13890.31716593913	0.22591762810025967	0.20604617652793134	1125.5431937065441	5368.79975728225	1067.2829622672289	5090.90059503587
2.084076248663807	7233.630253727946	7242.628988857435	10294.200020357179	9882.468117044093	11696.98787011012	11091.26684543667	12936.761270096087	12167.785866871429	14915.352071947704	13906.975910083986	0.22591809781145222	0.20604659338510053	1118.7639609610196	5368.617786951829	1060.8549957608338	5090.729773398954
2.0966338564559543	7242.282490879818	7251.29355242845	10306.523603701315	9894.299457727471	11710.994271490146	11104.54825595015	12952.254719017958	12182.358480853545	14933.218179385338	13923.634087496956	0.22591857309311034	0.20604701518587784	1112.0149714950821	5368.384704616386	1054.455707636429	5090.5105089140125
2.109267130152151	7250.934174027959	7259.957583602251	10318.846549286447	9906.130195540247	11724.99999794767	11117.829031080983	12967.747457112824	12196.930427870695	14951.083510641958	13940.291540300494	0.22591905401194348	0.20604744198946495	1105.2961261571036	5368.100299119018	1048.085003885324	5090.242601645645
2.1219765256775314	7259.585218425782	7268.620997815457	10331.16873845985	9917.960216696862	11739.0049153053	11131.109043659504	12983.239336443086	12211.501568799698	14968.94789571532	13956.948109973939	0.22591954063546477	0.20604787385577564	1098.6073259355617	5367.7643588040955	1041.742790631426	5089.925851181615
2.1347625017044103	7268.23553896233	7277.283710143539	10343.490052075005	9929.78940693925	11753.008888832741	11144.388165992525	12998.73020846548	12226.071763947986	14986.811163912023	13973.603637352047	0.22592003303199937	0.20604831084544592	1091.9484719585162	5367.376671495847	1035.4289741314715	5089.560056625865
2.147625519668832	7276.885050161188	7285.945635299749	10355.810370490366	9941.617651535684	11767.011783245474	11157.666269862108	13014.219924029721	12240.640873052316	15004.673143846003	13990.257962623606	0.2259205312706958	0.2060487530198414	1085.3194654961117	5366.937024507672	1029.1434607770643	5089.145016600378
2.160566043787228	7285.533666179356	7294.606687634059	10368.12957356806	9953.444835279537	11781.01346270341	11170.943226524281	13029.708333377057	12255.208755277414	15022.533663436978	14006.910925329941	0.22592103542153497	0.2060492004410666	1078.7202079619747	5366.445204645861	1022.8861570956069	5088.680529249832
2.1735845410731627	7294.181300806172	7303.266781132114	10380.447540672669	9965.27084248814	11795.013790809591	11184.218906707829	13045.195286138916	12269.775269214719	15040.392549908976	14023.56236436359	0.22592154555533958	0.20604965317197366	1072.150600916415	5365.900998215191	1016.6569697541418	5088.166392248124
2.1866814813541975	7302.827867462196	7311.925829414183	10392.764150669971	9977.095557001594	11809.012630608868	11197.493180613046	13060.680631335546	12284.340272881089	15058.249629788836	14040.212117966877	0.22592206174378685	0.20605011127617195	1065.6105460669496	5365.304191016126	1010.4558055585367	5087.602402792778
2.199857337288837	7311.473279198109	7320.583745734071	10405.07928192569	9988.918862181574	11823.009844586599	11210.765917910494	13076.164217374602	12298.903623717479	15076.104728904702	14056.8600237305	0.2259225840594155	0.20605057481803607	1059.0999452702818	5364.654568350408	1004.2825714566279	5086.988357611932
2.213112584383593	7320.11744869361	7329.240442978099	10417.39281230425	10000.740640910179	11837.005294667333	11224.0369877398	13091.645892049812	12313.465178587707	15093.957672384568	14073.50591859219	0.22592311257563893	0.2060510438627167	1052.6187005299726	5363.9519150001	998.1371745356591	5086.324052948039
2.2264477010101436	7328.760288256258	7337.895833663973	10429.70461916747	10012.560775588683	11850.998842213437	11237.306258708326	13107.125502539511	12328.024793777064	15111.808284654679	14090.149638835204	0.22592364736675416	0.20605151847614875	1046.1667140048812	5363.196015268564	992.0195220301975	5085.609284590464
2.2398631684225956	7337.4017098204695	7346.549829939833	10442.014579373468	10024.379148136506	11864.990348023955	11250.573598890132	13122.602895405478	12342.582324991217	15129.656389438289	14106.791020087183	0.22592418850795326	0.20605199872506072	1039.7438880088157	5362.386652970221	985.9295213215519	5084.843847869895
2.2533594707748548	7346.041624946331	7355.20234358311	10454.322569275304	10036.19563998993	11878.979672333195	11263.838875824615	13138.077916591432	12357.137627354823	15147.501809754034	14123.429897318609	0.22592473607533345	0.20605248467698623	1033.3501250070403	5361.523611404933	979.8670799345127	5084.027537633199
2.2669370951380965	7354.679944818511	7363.853285999504	10466.628464719786	10048.010132100988	11892.966674809471	11277.101956515353	13153.550411421744	12371.690555410287	15165.34436791453	14140.066104841515	0.2259252901459091	0.2060529764002702	1026.9853276212234	5360.606673382688	973.8321055429988	5083.1601482699625
2.2805965315183476	7363.316580245135	7372.502568221895	10478.932141046214	10059.822504936265	11906.951214553801	11290.362707428865	13169.020224600063	12386.240963116501	15183.183885524892	14156.699476308093	0.22592585079762217	0.20605347396408205	1020.649398632464	5359.635621233378	967.8245059709297	5082.241473708767
2.294338272874165	7371.951441656723	7381.150100909328	10491.23347308521	10071.6326384758	11920.933150098692	11303.620994493465	13184.487200208054	12400.788703847658	15201.020183481407	14173.329844709455	0.22592641810935296	0.20605397743842457	1014.3422409807681	5358.6102367937565	961.8441891942057	5081.27130742697
2.308162815134429	7380.584439105027	7389.795794345921	10503.53233515745	10083.440412211889	11934.912339406796	11316.876683098031	13199.95118170402	12415.333630391942	15218.853081970004	14189.957042374208	0.22592699216093207	0.20605448689414282	1008.0637577652233	5357.530301407911	955.8910633389605	5080.24944243161
2.3220706572162446	7389.215482261949	7398.439558439806	10515.828601072431	10095.245705147945	11948.888639869672	11330.129638090797	13215.412011921593	12429.875594950325	15236.682400464884	14206.580900967174	0.2259275730331525	0.20605500240293637	1001.8138522476074	5356.395595939364	949.9650366857531	5079.175671280362
2.336062301042938	7397.8444804184155	7407.081302722086	10528.122144127297	10107.048395797354	11962.861908306531	11343.379723778207	13230.869533068439	12444.41444913532	15254.507957727112	14223.201251488066	0.22592816080777978	0.20605552403736738	995.5924278568127	5355.205900789704	944.0660176735837	5078.049786095973
2.3501382515621807	7406.471342483333	7415.720936345825	10540.412837105676	10118.848362182425	11976.832000963062	11356.6268039238	13246.323586725051	12458.95004396989	15272.329571803346	14239.817924270323	0.22592875556756511	0.20605605187087256	989.3993881799979	5353.960995848291	938.1939148915117	5076.871578521561
2.3642990167642037	7415.095976982322	7424.358368084842	10552.700552276281	10130.645481833033	11990.798773509952	11369.870741746814	13261.7740138432	12473.482229885964	15290.147060024145	14256.430748979497	0.22592935739625608	0.2060565859777741	983.2346369724837	5352.660660535563	932.3486370884348	5075.640839759726
2.378545107700138	7423.718292056781	7432.993506332827	10564.985161391929	10142.439631785728	12004.762081041903	11383.111399921285	13277.220654744933	12488.010856723515	15307.960239002936	14273.039554612322	0.22592996637860957	0.20605712643328838	977.0980781586259	5351.304673810955	926.5300931736128	5074.357360580005
2.392877038500453	7432.338195462647	7441.626259102163	10577.266535688186	10154.23068858244	12018.721778076218	11396.348640574695	13292.66334912111	12502.535773729174	15325.768924634422	14289.644169495201	0.22593058260040408	0.20605767331353894	970.9896158311749	5349.892814157065	920.7381922152708	5073.0209313016385
2.4072953263935135	7440.955594569389	7450.256534022962	10589.544545882314	10166.0185282695	12032.677718551728	11409.582325286974	13308.10193603029	12517.056829555206	15343.572932093435	14306.244421283147	0.22593120614845044	0.20605822669556592	964.9091542515089	5348.4248595810495	914.9728434421122	5071.631341803353
2.4218004917242455	7449.570396358779	7458.8842383419105	10601.819062171904	10177.803026396354	12046.62975582738	11422.812315089182	13323.53625389729	12531.573872258134	15361.37207583335	14322.840136958299	0.22593183711060721	0.20605878665733843	958.8565978492261	5346.900587606244	909.2339562428533	5070.188381505199
2.436393057972914	7458.182507423841	7467.509278921269	10614.08995423379	10189.584058014552	12060.577742681127	11436.038470462461	13338.96614051202	12546.086749297681	15379.166169584898	14339.43114282882	0.22593247557579083	0.20605935327776442	952.8318512315745	5345.319775323849	903.5214401740232	5068.691839424428
2.4510735517740176	7466.791833967789	7476.1315622378515	10626.357091222932	10201.361497676673	12074.521531308781	11449.260651336956	13354.391433028335	12560.59530753566	15396.955026354914	14356.017264527714	0.2259331216339888	0.20605992663670325	946.8348191763507	5343.682199341245	897.8352049540263	5067.141504121013
2.46584250293529	7475.3982818027935	7484.750994381878	10638.620341771071	10213.135219435087	12088.46097332264	11462.478717090533	13369.811967962603	12575.099393234641	15414.73845842485	14372.59832701144	0.22593377537627402	0.2060605068149762	940.8654066347517	5341.987635803875	892.1751604660531	5065.537163727917
2.4807004444568266	7484.00175634897	7493.367481056008	10650.879573985701	10224.905096840992	12102.395919750445	11475.692526547798	13385.227581192643	12589.598852056975	15432.516277349632	14389.17415455885	0.2259344368948165	0.2060610938943785	934.9235187349841	5340.2358604045585	886.5412167607574	5063.878605946433
2.4956479125503126	7492.602162633183	7501.980927574207	10663.13465544879	10236.671002943196	12116.326221034062	11488.901937978864	13400.638107956374	12604.093529063513	15450.288293956237	14405.744570769868	0.22593510628289715	0.20606168795769145	929.0090607830789	5338.426648386754	880.9332840575953	5062.165618060157
2.510685446658382	7501.199405288042	7510.591238860797	10675.38545321575	10248.43281028716	12130.251727028453	11502.10680909838	13416.043382850778	12618.583268712631	15468.054318342613	14422.309398564454	0.22593578363492106	0.2060622890886944	923.121938261902	5336.559774537105	875.3512727443594	5060.39798692707
2.5258135894740787	7509.793388550662	7519.19831944929	10687.631833814126	10260.190390913782	12144.172287000332	11515.306997064288	13431.443239830503	12633.067914858935	15485.814159876218	14438.868460181262	0.2259364690464311	0.20606289737217554	917.2620568312122	5334.635013176594	869.7950933758402	5058.5754989646375
2.54103288696045	7518.384016261611	7527.802073481391	10699.873663242517	10271.943616358363	12158.087749627075	11528.502358476773	13446.837512206781	12647.547310752221	15503.56762719284	14455.421577176532	0.22593716261412256	0.20606351289394534	911.4293223337154	5332.652138200123	864.2646566802287	5056.697940190788
2.556343888370238	7526.971191863801	7536.402404705953	10712.110806969436	10283.692357649557	12171.997962995574	11541.692749377218	13462.226032646238	12662.021299036403	15521.31452819541	14471.968570422981	0.22593786443585537	0.20606413574084953	905.6236407917459	5330.6109230499715	858.7598735570791	5054.765096204355
2.571747146265715	7535.554818401349	7544.999216477898	10724.343129932122	10295.436485308255	12185.902774601032	11554.87802524706	13477.60863316969	12676.489721748338	15539.054670052703	14488.509260108574	0.22593857461067016	0.2060647660007793	899.84491841204	5328.511140734889	853.2806550800451	5052.776752195321
2.5872432165386163	7544.134798518504	7553.592411757233	10736.570496535489	10307.175869346604	12199.802031345916	11568.05804100682	13492.985145151059	12690.952420316858	15556.787859198252	14505.043465735534	0.22593929323879972	0.20606540376268584	894.093061581545	5326.352563814726	847.8269124937942	5050.732692931313
2.602832658430207	7552.711034458452	7562.181893107868	10748.79277065084	10318.910379266788	12213.695579538642	11581.23265101485	13508.355399316075	12705.409235561508	15574.513901328928	14521.571006119	0.22594002042168748	0.2060660491165933	888.367976870737	5324.13496440649	842.3985572172678	5048.632702768315
2.6185160345514573	7561.2834280622665	7570.7675626966975	10761.00981561486	10330.639884060114	12227.583264892592	11594.401709066447	13523.719225741243	12719.860007691621	15592.232601403943	14538.091699386092	0.225940756261998	0.2060667021536104	882.669571038452	5321.858114215545	836.9955008482793	5046.476565676741
2.6342939109033563	7569.851880767777	7579.34932229249	10773.221494228455	10342.364252205913	12241.464932524936	11607.565068392723	13539.076453852695	12734.304576305205	15609.943763643605	14554.605362974766	0.2259415008636349	0.2060673629659437	876.99775102688	5319.521784501616	831.6176551579265	5044.2640652093105
2.6501668568973313	7578.416293608431	7587.92707326483	10785.427668755612	10354.083351670462	12255.340426955503	11620.722581659556	13554.426912425017	12748.742780387882	15627.647191528145	14571.11181363269	0.22594225433175383	0.20606803164691312	871.3524239679682	5317.1257461127825	826.2649320976343	5041.994984533638
2.666135445375801	7586.976567212246	7596.500716583141	10797.628200922369	10365.797049906045	12269.209592105753	11633.874100966637	13569.770429580258	12763.174458311923	15645.342687796681	14587.610867416297	0.2259430167727788	0.2060687082909626	865.7334971786477	5314.669769460801	820.9372437943821	5039.669106410351
2.6822002526328483	7595.532601800578	7605.070152815538	10809.82295191555	10377.50521384977	12283.072271297526	11647.019477846286	13585.106832786614	12777.599447835055	15663.030054445857	14604.102339689503	0.22594378829441636	0.20606939299367422	860.140878163802	5312.153624526225	815.6345025534392	5037.28621319728
2.6983618584350144	7604.0842971870825	7613.63528212783	10822.011782381782	10389.207709922639	12296.928307252043	11660.158563262547	13600.435948857506	12792.017586099571	15680.709092728905	14620.58604512284	0.22594456900567314	0.20607008585178443	854.5744746219134	5309.577080903109	810.3566208636039	5034.846086889505
2.71462084604223	7612.631552776625	7622.19600428252	10834.194552426414	10400.904404028544	12310.777542088885	11673.29120761019	13615.757603950497	12806.428709631315	15698.379603154544	14637.061797692413	0.22594535901686913	0.20607078696319445	849.0341944401152	5306.939907755237	805.1035113923717	5032.348509081639
2.730977802228858	7621.174267564086	7630.752218637682	10846.371121612337	10412.595161553183	12324.619817324787	11686.41726071362	13631.071623566113	12820.832654338605	15716.041385485785	14653.529410678788	0.2259461584396548	0.20607149642698663	843.519945695647	5304.241873829626	799.8750869878568	5029.793260976672
2.747433317304874	7629.712340133299	7639.303824145968	10858.54134895896	10424.279847363083	12338.45497387265	11699.536571825942	13646.377832546877	12835.2292555113	15733.694238738917	14669.988696666038	0.22594696738702813	0.20607221434343884	838.0316366591142	5301.482747476082	794.6712606815854	5027.180123408791
2.763987985137163	7638.245668655908	7647.850719353538	10870.7050929411	10435.958325804591	12352.282852040456	11712.64898962795	13661.676055076201	12849.618347819785	15751.33796118242	14686.439467540753	0.2259477859733486	0.20607294081403726	832.5691757941386	5298.662296636496	789.4919456879143	5024.508876832668
2.780642403170963	7646.7741508902745	7656.39280239904	10882.862211487938	10447.630460702881	12366.10329153024	11725.75436222716	13676.966114677394	12863.999765314027	15768.97235033594	14702.88153449104	0.22594861431435612	0.2060736759414928	827.132471756544	5295.780288845766	784.3370554040303	5021.779301322531
2.797397172451417	7655.297684180308	7664.929971012544	10895.012561981897	10459.296115360934	12379.916131436989	11738.85253715681	13692.247834212565	12878.37334142257	15786.5972029692	14719.314708005542	0.22594945252718615	0.20607441982975488	821.7214334004675	5292.8364912648685	779.2065034145489	5018.991176600568
2.8142528976452668	7663.816165454473	7673.462122514565	10907.15600125772	10470.95515255865	12393.721210247777	11751.943361375002	13707.521035881771	12892.738908951704	15804.212315101146	14735.738797872606	0.22595030073038627	0.2060751725840261	816.3359697716078	5289.83067063475	774.1002034859266	5016.144282000605
2.831210187062679	7672.329491224476	7681.989153814897	10919.292385601166	10482.60743455168	12407.51836584046	11765.026681263544	13722.785541221732	12907.096300084306	15821.817481998634	14752.15361317908	0.22595115904393534	0.20607593431077872	810.9759901118232	5286.76259331312	769.0180695712916	5013.238396498375
2.848269652679189	7680.837557584347	7690.510961411722	10931.421570748233	10494.252823070661	12421.307435482962	11778.102342627237	13738.041171105146	12921.445346379163	15839.412498175785	14768.558962309708	0.2259520275892589	0.2060767051177694	805.6414038644871	5283.6320252958685	763.9600158139947	5010.273298732936
2.865431910157798	7689.340260209232	7699.027441390507	10943.543411883977	10505.891179320155	12435.088255832117	11791.17019069283	13753.287745739543	12935.785878769937	15856.997157392847	14784.954652946037	0.22595290648924682	0.20607748511405424	800.3321206641849	5280.438732160255	758.9259565395187	5007.248766952194
2.882697578871184	7697.837494354225	7707.538489422911	10955.657763641426	10517.522363977625	12448.860662932631	11804.230070108033	13768.525084666277	12950.117727564177	15874.571252655142	14801.340492065478	0.22595379586827277	0.20607827441000465	795.0480503464933	5277.182479118928	753.9158062635106	5004.164579066914
2.900067281924058	7706.329154853356	7716.044000765856	10967.764480100679	10529.146237192605	12462.624492216228	11817.28182494073	13783.753006759696	12964.44072244259	15892.13457621233	14817.716285940573	0.2259546958522097	0.2060790731173241	789.7891029476887	5273.863031024579	748.9294796923059	5001.020512652118
2.9175416461756507	7714.815136118432	7724.543870260444	10979.863414787838	10540.76265858571	12476.379578500619	11830.325298678028	13798.971330226168	12978.754692458106	15909.6869195574	14834.081840138078	0.22595560656844998	0.20607988134906374	784.5551887009642	5270.480152340606	743.9668917186791	4997.8163449168205
2.9351213022623317	7723.295332137891	7733.037992330893	10991.95442067393	10552.371487247641	12490.12575598849	11843.360334225288	13814.179872603056	12993.05946603491	15927.228073425687	14850.436959518021	0.22595652814592254	0.2060806992196377	779.3462180407369	5267.033607168589	739.0279574265005	4994.551852739416
2.952806884620376	7731.769636475744	7741.526260983577	11004.037350174007	10563.972581738357	12503.862858266655	11856.386773905373	13829.378450757944	13007.354870967767	15944.757827794132	14866.781448233043	0.2259574607151121	0.20608152684484204	774.1621016017743	5263.523159245495	734.1125920896302	4991.226812656969
2.970599031508854	7740.237942270387	7750.0085698059165	11016.112055146026	10575.565800086031	12517.590718304979	11869.404459457619	13844.566880887589	13021.640734420977	15962.275971880235	14883.115109727374	0.2259584044080782	0.20608236434186863	769.0027502205921	5259.948571949732	729.2207111731404	4987.8410008708015
2.9884983850326714	7748.700142233571	7758.484811965424	11028.178386889977	10587.150999786261	12531.309168455584	11882.413232037117	13859.744978517167	13035.916882927722	15979.782294141376	14899.437746736241	0.22595935935847358	0.20608321182932343	763.8680749357445	5256.309608303942	724.3522303340142	4984.394193258602
3.006505591165733	7757.156128649196	7766.954880208601	11040.236196146776	10598.728037801031	12545.018040451796	11895.412932213725	13874.91255849926	13050.18314238911	15997.276582273807	14915.749161284883	0.225960325701564	0.2060840694272449	758.7579869889305	5252.606030983385	719.507065421727	4980.886165368371
3.0246212997742656	7765.605793372298	7775.418666860011	11052.285333097427	10610.296770557947	12558.717165407379	11908.403399971357	13890.069435013156	13064.439338073507	16014.758623212017	14932.049154687991	0.22596130357424749	0.20608493725711907	753.6723978258087	5248.837602320593	714.6851324791205	4977.316692434251
3.0428461646402667	7774.049027827847	7783.876063821158	11064.325647361926	10621.857053949238	12572.406373815518	11921.384474707047	13905.215421563857	13078.68529461562	16032.228203127781	14948.337527548787	0.22596229311507432	0.20608581544189777	748.6112190929125	5245.004084285814	709.8863477397244	4973.685549354646
3.0611808434850984	7782.485723009659	7792.326962569495	11076.35698799833	10633.408743330887	12586.08549554794	11934.355995230131	13920.35033098127	13092.92083601575	16049.685107429394	14964.61407975834	0.22596329446426705	0.2060867041060171	743.5743626421317	5241.105238517746	705.1106276321225	4969.992510719225
3.079625997993227	7790.915769479281	7800.771254157402	11088.379203501816	10644.951693521767	12599.75435985407	11947.317799761458	13935.473975419412	13107.145785639039	16067.129120760936	14980.878610494836	0.22596430776374052	0.2060876033754147	738.5617405315861	5237.140826329123	700.3578887797194	4966.23735081451
3.0981822938360946	7799.339057364895	7809.208829211176	11100.392141803735	10656.485758802775	12613.412795360162	11960.269725932594	13950.586166355602	13121.359966214724	16084.560027001527	14997.130918222916	0.22596533315712222	0.2060885133775486	733.5732650258578	5233.110608709976	695.6280480024288	4962.419843632728
3.116850400696155	7807.75547636022	7817.639577930042	11112.395650270719	10668.010792916019	12627.060630068494	11973.211610785082	13965.686714589732	13135.56319983546	16101.977609264677	15013.370800693052	0.2259663707897739	0.20608943424141524	728.6088485927903	5229.014346307144	690.9210223127156	4958.539762845263
3.135630992291033	7816.16491572332	7826.063390085028	11124.389575703606	10679.526649063828	12640.697691356378	11986.14329076951	13980.77543024331	13149.755307956417	16119.381649897357	15029.598054940665	0.22596742080881188	0.20609036609756734	723.668403905991	5224.851799439639	686.2367289183312	4954.596881822217
3.1545247463978408	7824.567264275551	7834.480155018055	11136.373764336648	10691.033179908016	12654.32380597545	11999.064601744873	13995.85212275884	13163.936111394716	16136.771930479497	15045.812477285677	0.22596848336312764	0.20609130907813408	718.7518438489642	5220.622728133574	681.5750852259225	4950.5909736608155
3.1735323448776414	7832.9624104004615	7842.88976164087	11148.348061836556	10702.530237569035	12667.938800050835	12011.975378977788	14010.916600899072	13178.105430328716	16154.148231823277	15062.013863331824	0.22596955860341145	0.20609226331683933	713.8590815099888	5216.326892083511	676.936008836783	4946.521811155137
3.192654473700048	7841.3502420426075	7851.292098434028	11160.312313301536	10714.017673625069	12681.542499080257	12024.875457141685	14025.968672746141	13192.263084297238	16171.510333972372	15078.202007965961	0.22597064668217137	0.20609322894902135	708.9900301852031	5211.964050674811	672.3194175485405	4942.389166812412
3.211891822967991	7849.730646706502	7859.6870534458885	11172.266363260458	10725.495339111283	12695.134727933328	12037.764670316135	14041.008145700986	13206.40889219898	16188.858016201442	15094.37670535758	0.22597174775375833	0.2060942061116521	704.1446033826214	5207.53396301996	667.7252293604543	4938.192812887952
3.2312450869426166	7858.1035114555425	7868.074514291668	11184.21005567201	10736.963084519064	12708.715310850817	12050.642851986198	14056.034826482659	13220.542672291947	16206.191057015567	15110.537748958282	0.22597286197438524	0.20609519494335835	699.322714814276	5203.036387896631	663.1533624653239	4933.93252133159
3.2507149640683446	7866.4687229107485	7876.454368152273	11196.143233923633	10748.420759795024	12722.284071443652	12063.509835041486	14071.048521127437	13234.66424219253	16223.509234149395	15126.684931500962	0.2259739895021521	0.2060961955844383	694.5242784015136	5198.4710837919265	658.6037352542044	4929.608063821681
3.2703021569980693	7874.826167249791	7884.826501773442	11208.065740830807	10759.868214340391	12735.840832692382	12076.365451775677	14086.04903498835	13248.773418875155	16240.812324566816	15142.818044999527	0.22597513049706755	0.20609720817688582	689.749208277557	5193.8378089200705	654.0762663190835	4925.219211788848
3.2900073726185273	7883.175730205798	7893.190801464648	11219.977418636106	10771.305297010107	12749.385416946307	12089.20953388571	14101.036172734415	13262.870018671518	16258.100104460289	15158.936880748242	0.225976285121073	0.206098232864409	684.9974187856424	5189.136321214959	649.5708744512522	4920.765736403875
3.3098313220758016	7891.517297066348	7901.547153098184	11231.878109008456	10782.731856112188	12762.917645922878	12102.041912471248	14116.009738350145	13276.953857270144	16275.372349250467	15175.041229321387	0.22597745353806517	0.20609926979245052	680.2688244779711	5184.366378320847	645.0874786404311	4916.247408575378
3.329774720800988	7899.850752672212	7909.895442108043	11243.767653042109	10794.147739406773	12776.437340706789	12114.862418033827	14130.96953513469	13291.024749715612	16292.628833585453	15191.130880572557	0.22597863591391926	0.20610031910821056	675.5633401143714	5179.527737584896	640.6259980730829	4911.663998936303
3.349838288536016	7908.17598141632	7918.235553488963	11255.645891255874	10805.552794105448	12789.944321749335	12127.670880476278	14145.915365701348	13305.082510408056	16309.869331340402	15207.205623634285	0.22597983241651518	0.20610138096066524	670.8808806702145	5174.620156121906	636.1863521398045	4907.015277907252
3.370022749359618	7916.492867242682	7926.567371795477	11267.51266359238	10816.946866870552	12803.438408867834	12140.467129102197	14160.847031977055	13319.126953102732	16327.093615617183	15223.265246917726	0.22598104321575926	0.20610245550059153	666.2213613308268	5169.643390770536	631.7684604306705	4902.301015656441
3.390328831713469	7924.801293645208	7934.8907811408335	11279.367809417114	10828.32980381434	12816.919421244775	12153.250992615156	14175.764335201653	13333.157890909324	16344.301458743757	15239.309538112064	0.22598226848361058	0.20610354288058613	661.5846974904416	5164.597198092379	627.3722427340108	4897.520982100163
3.4107572684284713	7933.101143666628	7943.205665196028	11291.211167517667	10839.701450498284	12830.387177427214	12166.02229911818	14190.667075927407	13347.175136291497	16361.492632273805	15255.338284184176	0.225983508394105	0.20610464325508923	656.9708047585445	5159.481334417593	622.9976190421148	4892.674946942832
3.431308796751202	7941.392299897406	7951.511907188839	11303.042576102975	10851.061651932394	12843.841495326182	12178.780876113166	14205.555054018514	13361.178501066435	16378.666906986413	15271.351271378318	0.22598476312338106	0.2061057567804061	652.3795989560895	5154.295555826742	618.6445095476229	4887.762679659296
3.4519841583705158	7949.6746444746	7959.809389902802	11314.861872802463	10862.410252574455	12857.282192215962	12191.526550500257	14220.428068650495	13375.167796404307	16395.82405288562	15287.348285215696	0.22598603284970412	0.20610688361473037	647.8109961148002	5149.039618139155	614.312834643817	4882.783949492034
3.47278409944432	7957.948059080746	7968.097995676192	11326.668894665261	10873.74709632932	12870.709084733457	12204.259148577263	14235.285918309703	13389.142832827782	16412.963839200012	15303.329110494124	0.22598731775349398	0.20610802391816624	643.2649124792661	5143.713276939932	610.0025149252615	4877.738525465131
3.4937093706264992	7966.212424942757	7976.377606401059	11338.46347815944	10885.072026548218	12884.121988877601	12216.978496039106	14250.12840079283	13403.10342021159	16430.086034382468	15319.293531287703	0.22598861801734924	0.2061091778527521	638.7412645071163	5138.316287580412	605.7134711887338	4872.626176391728
3.514760727094002	7974.467622830791	7984.648103522213	11350.24545917122	10896.38488602806	12897.520720008719	12229.684417977258	14264.955313206428	13417.049367782065	16447.19040610976	15335.241330946532	0.22598993382607557	0.20611034558248345	634.239968871465	5132.848405202851	601.4456244354369	4867.446670898236
3.535938928574102	7982.713533057238	7992.909368036327	11362.014673004342	10907.685517010876	12910.905092848088	12242.376738879344	14279.76645196659	13430.98048411688	16464.276721282487	15351.17229209658	0.2259912653667107	0.2061115272733377	629.7609424578259	5127.309384718072	597.1988958677393	4862.199777398258
3.557244739371806	7990.950035475483	8001.161280490806	11373.770954379135	10918.973761182971	12924.27492147716	12255.05528262842	14294.561612798292	13444.896577144404	16481.34474602452	15367.08619663919	0.22599261282855237	0.2061127230932965	625.3041023627738	5121.698980799876	592.9732068887679	4856.885264093522
3.578678928397448	7999.1770094788635	8009.403720982901	11385.514137431892	10930.249459674389	12937.630019337103	12267.719872502592	14309.340590735115	13458.797454143483	16498.39424568294	15382.982825751003	0.22599397640318628	0.2061139332123725	620.8693658988923	5116.01694792835	588.7684791064239	4851.502899011131
3.600242269194432	8007.394333999539	8017.636569158676	11397.244055714096	10941.512453058218	12950.97019922825	12280.37033117449	14324.103180118784	13472.682921742999	16515.42498482775	15398.861959883701	0.22599535628451214	0.2061151578026312	616.4566505939001	5110.263040384743	584.5846343321027	4846.05244999798
3.6219355399671502	8015.601887507434	8025.859704212083	11408.960542191782	10952.762581350022	12964.295273309619	12293.006480710848	14338.849174598885	13486.552785921605	16532.436727251785	15414.723378763903	0.22599675266877345	0.20611639703821796	612.065874187334	5104.43701223284	580.4215945786564	4840.533684707712
3.643759523609069	8023.799548009012	8034.073004883883	11420.663429244682	10963.999684007089	12977.605053098248	12305.628142571915	14353.578367132324	13500.406852007238	16549.42923597035	15430.566861392826	0.22599816575458537	0.20611765109538177	607.696954634448	5098.538617350627	576.279282063595	4834.946370627731
3.6657150077309777	8031.987193046323	8042.276349460774	11432.352548665707	10975.223599927982	12990.899349468897	12318.235137611175	14368.290549983203	13514.244924677012	16566.402273221334	15446.392186046394	0.22599959574296333	0.20611892015250263	603.3498101063888	5092.567609437741	572.1576192086213	4829.290275083389
3.6878027846894206	8040.164699695773	8050.469615774355	11444.02773166013	10986.434167451815	13004.177972653413	12330.827286074791	14382.985514722326	13528.066807956757	16583.355600464896	15462.199130274923	0.22600104283735226	0.20612020439011494	599.0243589869351	5086.523741994984	568.056528637826	4823.565165224951
3.710023651615288	8048.3319445670695	8058.652681200146	11455.688808844967	10997.6312243577	13017.440732240322	12343.404407601241	14397.663052226972	13541.872305220813	16600.288978383436	15477.987470903116	0.2260025072436559	0.20612150399093582	594.7205198763404	5080.406768356916	563.975933180016	4817.770808055997
3.732378410442586	8056.488803802113	8066.825422656646	11467.335610248312	11008.814607864191	13030.68743717439	12355.966321220922	14412.322952680614	13555.66121919179	16617.202166881583	15493.75698403001	0.22600398917026748	0.20612281913989056	590.4382115885383	5074.21644167928	559.9157558672014	4811.906970419921
3.7548678679373717	8064.635153073845	8074.98771660431	11478.967965308635	11019.984154628643	13043.9178957561	12368.512845355694	14426.965005572572	13569.433351940233	16634.094925086018	15509.507445028843	0.22600548882809834	0.2061241500241393	586.1773531530052	5067.952514950186	555.8759199354681	4805.973419013433
3.777492835726878	8072.770867585185	8083.139439044622	11490.585702874183	11031.139700746715	13057.131915641321	12381.043797818587	14441.588999697851	13583.188504884505	16650.96701134559	15525.238628547126	0.22600700643060978	0.20612549683310505	581.9378638166236	5061.614741021302	551.8563488271902	4799.969920414034
3.8002541303288	8080.8958220679515	8091.280465519138	11502.188651202388	11042.281081751855	13070.32930384092	12393.558995813468	14456.194723156963	13596.926478790585	16667.81818323134	15540.950308506684	0.22600854219384464	0.20612685975849931	577.7196630404796	5055.202872580849	547.8569661879446	4793.896241053939
3.823152573180761	8089.009890781686	8099.410671108471	11513.776637959178	11053.408132614673	13083.509866720295	12406.058255934615	14470.781963355603	13610.64707377183	16684.648197536455	15556.642258103584	0.2260100963364559	0.206128238994353	573.5226705000387	5048.716662156861	543.8776958668604	4787.752147227526
3.8461889906699622	8097.112947512567	8107.529930431345	11525.349490218361	11064.52068774246	13096.673409999015	12418.541394166426	14485.350507004507	13624.350089288806	16701.45681027634	15572.314249808223	0.22601166907974138	0.20612963473704066	569.3468060867162	5042.155862143263	539.9184619174921	4781.53740511369
3.8693642141629967	8105.204865572304	8115.638117643618	11536.907034461048	11075.618580978658	13109.81973875047	12431.008225883099	14499.900140119284	13638.035324149168	16718.243776688727	15587.966055365388	0.2260132606476743	0.20613104718531194	565.1919899095083	5035.520224814769	535.9791886002058	4775.251780787483
3.892679080035866	8113.285517797075	8123.735106437368	11548.449096575121	11086.701645602418	13122.948657401606	12443.458565848417	14514.430648020361	13651.702576507609	16735.00885123389	15603.5974457945	0.22601487126693642	0.20613247654031985	561.0581422920222	5028.80950231012	532.0598003783962	4768.8950402047485
3.9161344297041563	8121.354776546339	8131.820770039868	11559.975501854555	11097.769714328013	13136.059969732474	12455.892228215347	14528.941815332719	13665.351643865613	16751.75178759463	15619.208191389534	0.22601650116694993	0.2061339230056487	556.9451837734086	5022.023446639068	528.1602219204069	4762.46694921935
3.9397311096534064	8129.412513701796	8139.8949812126675	11571.486074998935	11108.82261930445	13149.15347887602	12468.309026525896	14543.433425985912	13678.982323071508	16768.472338676576	15634.798061719366	0.2260181505799122	0.2061353867873448	552.8530351099325	5015.161809714977	524.2803781005205	4755.967273596674
3.963469971469652	8137.458600666257	8147.957612250631	11582.980640112866	11119.860192114953	13162.22898731777	12480.7087737108	14557.905263213928	13692.594410320331	16785.170256608362	15650.366825627852	0.22601981974082788	0.20613686809394605	548.7816172727034	5008.224343325943	520.4201939960476	4749.395778997801
3.987351871870168	8145.492908362511	8156.008534980953	11594.45902070543	11130.882263776495	13175.286296895514	12493.09128208929	14572.35710955514	13706.187701153774	16801.845292741804	15665.91425123405	0.2260215088875443	0.20613836713651199	544.7308514493634	5001.21079916833	516.5795948907034	4742.752231013961
4.01137767273438	8153.515307232272	8164.047620762257	11605.921039689676	11141.888664739423	13188.325208799137	12505.456363368961	14586.788746852308	13719.761990460243	16818.497197652254	15681.440105932521	0.22602321826078586	0.2061398841286543	540.7006590432138	4994.120928838849	512.758506272221	4736.03639514884
4.035548241134971	8161.525667234999	8172.07474048356	11617.366519382056	11152.87922488691	13201.345523570257	12517.803828645447	14601.199956252472	13733.317072474736	16835.12572113877	15696.94415639346	0.22602494810418758	0.20614141928656948	536.6909616740886	4986.9544838475995	508.9568538337189	4729.24803683674
4.059864449369175	8169.523857846863	8180.089764563427	11628.795281501993	11163.853773534684	13214.34704110215	12530.13348840239	14615.590518207104	13746.852740779	16851.730612224583	15712.426168563175	0.22602669866433264	0.20614297282906704	532.701681179693	4979.711215642281	505.17456347489497	4722.3869214686565
4.08432717499025	8177.509748059631	8188.092562948967	11640.207147171368	11174.812139430544	13227.329560639491	12542.44515251123	14629.960212472086	13760.368788301525	16868.311619157397	15727.88590766431	0.22602847019078692	0.20614454497760387	528.7327396097244	4972.390875561163	501.41156129699084	4715.452814343851
4.108937300839158	8185.483206379447	8196.083005114817	11651.601936913923	11185.754150753879	13240.29288077804	12554.738630230948	14644.308818107615	13773.865007317481	16884.868489409604	15743.323138196074	0.2260302629361346	0.20614613595631606	524.7840592334396	4964.993214902934	497.6677736091078	4708.445480735507
4.133695715076422	8193.444100825927	8204.060960062368	11662.979470655026	11196.679635115517	13253.236799464763	12567.013730208184	14658.636113478604	13787.341189449078	16901.40096967904	15758.737623934912	0.22603207715601664	0.20614774599204996	520.855562536628	4957.517984910868	493.9431269254128	4701.364685875829
4.15860331121418	8201.39229893087	8212.026296318669	11674.339567720986	11207.588419557133	13266.161113997407	12579.270260476904	14672.941876254481	13800.797125665416	16917.908805889103	15774.129127934633	0.2260339131091666	0.20614937531439684	516.9471722160233	4949.9649367309175	490.23754796097637	4694.210194922052
4.183660988148428	8209.327667737176	8219.97888193548	11685.682046838652	11218.480330550923	13279.065621024416	12591.50802845835	14687.225883409359	13814.232606282658	16934.391743189255	15789.497412526862	0.22603577105744826	0.20615102415572598	513.0588111898396	4942.333821508568	486.55096364053315	4686.981773043051
4.208869650191461	8217.25007379786	8227.91858448848	11697.006726135143	11229.355193999434	13291.950116545026	12603.726840961135	14701.487911222413	13827.647420964366	16950.849525955804	15804.842239321753	0.2260376512658945	0.2061526927512173	509.1904025922122	4934.624390353449	482.88330109330127	4679.6791853862815
4.2342302071045115	8225.159383174841	8235.84527107621	11708.313423137273	11240.212835235083	13304.814395908974	12615.926504181043	14715.727735277846	13841.041358721503	16967.28189779217	15820.163369208249	0.2260395540027455	0.20615438133889566	505.3418697685702	4926.836394296028	479.234487649519	4672.302197038196
4.259743574130585	8233.055461437776	8243.758808319086	11719.601954771095	11251.053079019774	13317.65825381638	12628.106823700928	14729.945130465012	13854.414207912578	16983.688601529415	15835.460562354536	0.2260414795394871	0.20615609015966777	501.5131362847751	4918.96958438959	475.60445084804087	4664.850573122036
4.285410672027485	8240.938173663168	8251.659062358667	11730.872137361772	11261.875749544868	13330.481484317981	12640.267604490977	14744.139870978981	13867.765756244156	17000.06937922718	15850.733578208963	0.2260434281508906	0.20615781945735376	497.70412592214416	4911.023711662274	471.99311843232135	4657.3240787494
4.311232427101037	8248.807384432997	8259.545898856497	11742.123786632883	11272.68067043059	13343.283880814764	12652.4086509084	14758.311730320404	13881.095790770762	17016.423972173907	15865.982175500181	0.22604540011505375	0.2061595694787249	493.9147626737249	4902.998527096119	468.40041834657313	4649.722479002085
4.337209771238533	8256.66295783376	8267.419182993268	11753.356717706203	11283.46766472589	13356.065236058097	12664.529766697597	14772.460481295939	13894.40409789531	17032.752120887675	15881.206112237976	0.22604739571343935	0.2061613404735397	490.1449707529973	4894.893781715538	464.8262787441781	4642.045539019629
4.363343641942354	8264.50475745537	8275.278779467952	11764.570745101426	11294.23655490824	13368.825342149818	12676.630754990272	14786.585896018665	13907.69046336947	17049.05356511703	15896.40514571398	0.22604941523091768	0.20616313269457814	486.39467458750005	4886.709226535633	461.27062798151746	4634.293023943901
4.389634982363801	8272.332646389963	8283.124552496743	11775.765682735662	11304.987162883255	13381.563990542092	12688.711418305344	14800.6877459082	13920.954672293814	17065.328043841466	15911.579032502148	0.22605145895580758	0.20616494639768057	482.66379881929606	4878.444612572435	457.73339461820433	4626.464698934928
4.416084741337141	8280.146487230857	8290.956365812244	11786.941343923223	11315.719309984554	13394.280972037574	12700.771558549124	14814.765801691174	13934.196509118283	17081.57529527235	15926.727528459603	0.22605352717991775	0.20616678184178377	478.95226830689353	4870.099690875504	454.21450741947046	4618.560329196975
4.442693873413836	8287.946142071376	8298.774082662458	11798.097541375242	11326.432816973465	13406.976076789399	12712.81097701537	14828.819833401534	13947.415757642462	17097.79505685363	15941.850388727285	0.2260556201985904	0.20616863928895873	475.2600081238197	4861.674212517217	450.71389535450726	4610.579679972492
4.469463338897009	8295.731472503823	8306.577565809912	11809.234087199433	11337.127504038894	13419.649094301325	12724.829474385435	14842.849610381	13960.612201016052	17113.987065262736	15956.947367730789	0.22605773831074286	0.2061705190044493	471.58694355902844	4853.167928607669	447.23148759661126	4602.5225165542215
4.49639410387609	8303.502339618277	8314.366677530717	11820.350792899748	11347.80319079705	13432.29981342779	12736.826850728381	14856.854901279425	13973.785621739204	17130.151056411356	15972.018219181075	0.2260598818189118	0.20617242125671048	467.93300011663814	4844.580590304919	443.7672135233879	4594.388604296837
4.523487140261684	8311.258604001558	8322.141279613666	11831.447469376159	11358.45969629136	13444.928022374092	12748.802905501183	14870.835474055333	13986.935801663038	17146.286765446446	15987.062696075409	0.2260620510292983	0.20617434631744716	464.29810351502965	4835.911948805209	440.3210027155001	4586.177708606236
4.550743425820648	8319.000125736029	8329.901233359255	11842.52392692431	11369.096838992167	13457.533508696422	12760.757437548798	14884.791095976245	14000.062521989972	17162.393926750985	16002.080550698058	0.22606424625181015	0.2061762944616542	460.6821796884469	4827.161755381618	436.8927849587053	4577.889594978653
4.578163944211368	8326.726764398598	8337.646399578878	11853.579975235423	11379.71443679677	13470.116059302223	12772.690245104559	14898.721533619402	14013.16556327442	17178.472273945197	16017.071534621418	0.22606646780010914	0.2061782659676558	457.08515478565823	4818.329761367291	433.48249024155666	4569.524028977379
4.605749685019276	8334.438379059458	8345.376638593762	11864.615423395873	11390.312307029066	13482.675460450146	12784.601125790143	14912.626552872038	14026.244705423052	17194.52153988725	16032.035398706646	0.22606871599165532	0.20618026111714727	453.50695516896667	4809.415718163829	430.09004875583923	4561.0807762532495
4.633501643792551	8342.134828281109	8353.091810234193	11875.63007988715	11400.890266439625	13495.211497750455	12796.489876616051	14926.505918932166	14039.299727695558	17210.54145667457	16046.971893104914	0.22607099114775428	0.20618228019523455	449.9475074162765	4800.419377268758	426.7153908976179	4552.559602561872
4.6614208220780515	8349.815970117137	8360.791773838491	11886.623752585527	11411.448131205434	13507.723956165122	12808.356293981682	14940.359396308988	14052.33040870504	17226.53175564469	16061.880767258155	0.22607329359360293	0.206184323490477	446.40673831955064	4791.340490268078	423.35844726563664	4543.960273757111
4.689508227457455	8357.481662111164	8368.476388252195	11897.596248761958	11421.985716929925	13520.212620008182	12820.200173675756	14954.186748823642	14065.336526418741	17242.492167376553	16076.761769900273	0.22607562365833817	0.20618639129492827	442.88457488414133	4782.178808843251	420.01914866190054	4535.282555805054
4.717764873583629	8365.13176129568	8376.145511827048	11908.54737508183	11432.50283864278	13532.677272945893	12832.0213108765	14967.987739609714	14078.317858158529	17258.422421691466	16091.614649058063	0.22607798167508383	0.20618848390417957	439.38094432937214	4772.934084782377	416.69742609059904	4526.526214786805
4.746191780217212	8372.766124190948	8383.799002420177	11919.476937604857	11442.999310799954	13545.117697997128	12843.819500152042	14981.762131113994	14091.274180601638	17274.322247654432	16106.439152052388	0.22608036798099929	0.20619060161740319	435.8957740897604	4763.6060700085945	413.393210760114	4517.6910169259645
4.774789973263409	8380.384606803917	8391.436717393153	11930.384741784952	11453.47494728362	13557.533677533678	12855.59453546077	14995.509685097184	14104.205269781341	17290.191373575337	16121.235025499323	0.2260827829173296	0.20619274473739574	432.42899181175744	4754.194516551215	410.10643408008036	4508.776728566736
4.803560484809025	8387.987064627008	8399.058513611048	11941.270592469997	11463.929561402061	13569.924993280512	12867.346210151603	15009.230162634502	14117.110901087519	17306.029527010105	16136.002015311195	0.22608522682945423	0.20619491357062023	428.98052535564057	4744.699176579714	406.8370276631031	4499.783116206527
4.832504353159697	8395.573352637095	8406.664247441606	11952.134293901852	11474.362965889768	13582.291426316247	12879.074316964514	15022.923324116578	14129.99084926757	17321.836434762157	16150.739866697953	0.22608770006693762	0.20619710842725458	425.5503027952218	4735.11980241118	403.5849233242043	4490.709946496878
4.861622622877388	8403.143325294306	8414.253774754257	11962.97564971617	11484.774972907328	13594.632757073447	12890.778648030817	15036.588929250142	14142.84488842701	17337.611822883606	16165.448324168265	0.2260902029835807	0.20619932962123477	422.1382524170622	4725.456146509852	400.35005307977553	4481.556986245792
4.890916344818065	8410.696836540947	8421.82695091928	11973.794462942355	11495.165394041522	13606.948765339092	12902.458994873687	15050.226737058878	14155.672792030327	17353.355416676706	16180.127131530853	0.22609273593747212	0.20620157747029924	418.74430271986057	4715.707961493172	397.1323491478979	4472.324002425186
4.9203865761696335	8418.233739800306	8429.383630806824	11984.590536003418	11505.53404030525	13619.239230254907	12914.115148408511	15063.836505884177	14168.474332901718	17369.06694069516	16194.776031895728	0.22609529929104025	0.20620385229603894	415.3683824154723	4705.875000156462	393.931743948895	4463.0107621969655
4.950034380490085	8425.753887975628	8436.923668786123	11995.363670716053	11515.88072213773	13631.503930317966	12925.746898943515	15077.417993386176	14181.249283226043	17384.746118745752	16209.394767675665	0.2260978934111074	0.20620615442394025	412.0104204288218	4695.9570154775865	390.7481701049546	4453.6170329130255
4.979860827745887	8433.2571334489	8444.446918724476	12006.113668290476	11526.205249404411	13643.742643381034	12937.35403618013	15090.970956544486	14193.997414549562	17400.39267388965	16223.983080587452	0.22610051866894176	0.2062084841834351	408.67034589574905	4685.953760610893	387.58156043841154	4444.142582108732
5.009866994350591	8440.743328079767	8451.953233986434	12016.840329330475	11536.507431397138	13655.955146653154	12948.93634921359	15104.495151659225	14206.718497780908	17416.00632844405	16238.540711653372	0.22610317544031203	0.2062108419079484	405.34808816420264	4675.864988908172	384.43184797262074	4434.587177527137
5.040053963203681	8448.212323204358	8459.442467432847	12027.543453833332	11546.787076834189	13668.14121670008	12960.493626533413	15117.990334351889	14219.41230319194	17431.58680398365	16253.0674012026	0.22610586410554281	0.20621322793494617	402.0435767939198	4665.690453926101	381.2989659322193	4424.950587126892
5.070422823729659	8455.6639696342	8466.914471420007	12038.22284118992	11557.043993860438	13680.300629444924	12972.025656024047	15131.456259566465	14232.078600418768	17447.133821342366	16267.562888872775	0.22610858504957085	0.2062156426059856	398.7567415559315	4655.429909436032	378.18284774190397	4415.232579085045
5.100974671917351	8463.098117655038	8474.369097798708	12048.878290184606	11567.277990047398	13692.433160168614	12983.532224965358	15144.892681570276	14244.71715846262	17462.64710061483	16282.026913611408	0.22611133866199895	0.20621808626676438	395.48751243264996	4645.083109432366	375.0834270270425	4405.432921814732
5.131710610359471	8470.514617025747	8481.806197913425	12059.509598995437	11577.488872393486	13704.538583510619	12995.013120033382	15158.299353955235	14257.327745690998	17478.126361158294	16296.4592136776	0.2261141253371551	0.2062205592671713	392.23581961746095	4634.6498081446625	372.0006376131787	4395.551383968908
5.1626317482924104	8477.913316977134	8489.22562260133	12070.11656519405	11587.67644732404	13716.616673469436	13006.468127300817	15171.676029638747	14269.910129838558	17493.57132159412	16310.859526643495	0.22611694547414943	0.2062230619613375	389.0015935136471	4624.129760034382	368.9344135247811	4385.58773443941
5.193739201636265	8485.294066210849	8496.627222191477	12080.698985745837	11597.840520691601	13728.667203403324	13017.897032237788	15185.022460864931	14282.464078008295	17508.981699809734	16325.227589396018	0.22611979947693212	0.20622559470768873	385.7847647360177	4613.522719826084	365.8846889868437	4375.541742389556
5.225034093035115	8492.656712898224	8504.010846503854	12091.256657009999	11607.980897776051	13740.689946030936	13029.299619712487	15198.338399205732	14294.989356672571	17524.35721296035	16339.563138138532	0.22612268775435312	0.2062281578689963	382.5852641077945	4602.828442487866	362.8513984226447	4365.413177235052
5.256517551897525	8500.001104679082	8511.376344848508	12101.789374739597	11618.09738328479	13752.684673431955	13040.67567399185	15211.623595562032	14307.48573167422	17539.697577470786	16353.86590839248	0.2261256107202218	0.20623075181243178	379.40302266404615	4592.0466832770035	359.8344764558424	4355.2018086845055
5.288190714437326	8507.327088660715	8518.723566024712	12112.296934081824	11628.18978135309	13764.651157047976	13052.02497874242	15224.877800165048	14319.95296822784	17555.002509037568	16368.13563499935	0.22612856879336718	0.2062333769096192	376.23797164851567	4581.177197723184	356.83385790803004	4344.907406724524
5.320054723714605	8514.634511416576	8526.05235831997	12122.779129577935	11638.257895544159	13776.589167683038	13063.347317030923	15238.100762577327	14332.390830920787	17570.27172263058	16382.37205212221	0.2261315623976998	0.20623603353669076	373.09004251344595	4570.219741632696	353.8494777989981	4334.529741627164
5.352110729676963	8521.92321898525	8533.362569509212	12133.235755163554	11648.301528849526	13788.498475504539	13074.642471325194	15251.29223169419	14344.799083714539	17585.50493249526	16396.574893247744	0.2261345919622725	0.20623872207434107	369.9591669218498	4559.174071134068	350.8812713481602	4324.068583993241
5.384359889201005	8529.193056869262	8540.65404685389	12143.6666041688	11658.320483689298	13800.378850043997	13085.910223494946	15264.451955745022	14357.177489945905	17600.701852154594	16410.743891188096	0.22613765792134558	0.20624144290788235	366.8452767437557	4548.039942641277	347.9291739712644	4313.523704711348
5.41680336613411	8536.443870033885	8547.926637101042	12154.071469318404	11668.314561912368	13812.230060197788	13097.150354812526	15277.579682294494	14369.525812328235	17615.86219441106	16424.878778082668	0.22614076071444777	0.20624419642730232	363.74830405716784	4536.81711288169	344.99312128141173	4302.894874992315
5.44944233133642	8543.675502905997	8555.180186482434	12164.45014273195	11678.28356479678	13824.05187422804	13108.362645953825	15290.67515824401	14381.843812952777	17630.985671348844	16438.97928540017	0.22614390078644248	0.20624698302732017	360.6681811506278	4525.505338943098	342.07304909144295	4292.181866408791
5.482277962723094	8550.887799373011	8562.41454071374	12174.802415924201	11688.227293050146	13835.844059763614	13119.546876999259	15303.738129833231	14394.131253290132	17646.0719943361	16453.04514394075	0.22614707858759198	0.20624980310744456	357.60484051925596	4514.104378232267	339.16889341012575	4281.3844508603215
5.515311445306831	8558.08060278157	8569.629544993539	12185.128079805154	11698.145546809827	13847.606383800792	13130.7028274345	15316.768342641297	14406.387894191434	17661.12087402694	16467.0760838378	0.22615029457362382	0.20625265707203186	354.5582148650428	4502.613988499623	336.28059044264955	4270.502400593832
5.548543971240616	8565.253755936492	8576.825044002528	12195.426924680423	11708.038125643414	13859.338612704378	13141.830276151546	15329.76554158847	14418.613495889907	17676.13202036386	16481.071834560225	0.2261535492057973	0.20625554533034637	351.52823709728546	4491.033927850891	333.40807659033453	4259.535488216206
5.581976739860765	8572.407101099496	8584.00088190253	12205.69874025138	11717.904828548999	13871.04051220846	13152.929001449542	15342.72947093748	14430.807818002158	17691.10514257985	16495.032124914404	0.22615684295097205	0.2062584682966189	348.5148403328494	4479.363954773638	330.5512884519703	4248.483486718498
5.615610957730194	8579.540479988178	8591.156902335757	12215.943315615634	11727.745453955738	13882.711847417631	13163.998781035958	15355.659874295294	14442.970619529862	17706.039949201026	16508.9566830466	0.2261601762816743	0.2062614263901083	345.51795789488824	4467.603828126565	327.71016282151686	4237.346169466618
5.649447838681973	8586.653733774654	8598.29294842375	12226.16043926709	11737.559799724046	13894.352382807709	13175.039392027364	15368.55649461443	14455.101658861005	17720.936148048644	16522.845236444875	0.22616354967616975	0.20626442003516368	342.53752331243595	4455.7533071539365	324.88463668862823	4226.123310220428
5.6834886038631165	8593.746703084575	8605.408862766668	12236.349899096518	11747.347663146264	13905.961882227033	13186.05061095071	15381.419074194813	14467.200693771683	17735.793446241903	16536.69751194167	0.2261669636185292	0.20626744966128407	339.57347032183316	4443.812151519116	322.0746472394676	4214.814683154691
5.717734481778674	8600.8192279958	8612.50448744229	12246.511482391708	11757.108840946947	13917.540108897341	13197.032213744218	15394.247354685273	14479.267481427505	17750.6115502002	16550.513235715873	0.22617041859870401	0.2062705157031845	336.6257328618376	4431.780121250078	319.28013185207965	4203.420062817633
5.75218670833605	8607.871148037226	8619.579664005087	12256.644975837828	11766.843129283303	13929.08682541481	13207.983975758438	15407.041077085161	14491.301778385148	17765.390165645586	16564.29213329514	0.22617391511259494	0.2062736186008584	333.69424507941585	4419.6569768381305	316.5010281022114	4191.939224220812
5.786846526889619	8614.902302187715	8626.634233485533	12266.750165517973	11776.550323745909	13940.601793751419	13218.905671757602	15419.799981746342	14503.30334059425	17780.128997605676	16578.03392955856	0.22617745366212652	0.20627675879964036	330.77894132590154	4407.442479194142	313.7372737592668	4180.371942796744
5.821715188285586	8621.912528874765	8633.668036388994	12276.826836913335	11786.230219358931	13952.084775255786	13229.797075920475	15432.52380837463	14515.271923398783	17794.827750415887	16591.738348738756	0.22618103475531967	0.20627993675027523	327.8797561559768	4395.136389657389	310.9888067856955	4168.717994412407
5.856793950907131	8628.901665973424	8640.68091269501	12286.87477490377	11795.882610580878	13963.535530654564	13240.657961841762	15445.212296031823	14527.207281538995	17809.48612772242	16605.405114424626	0.226184658906368	0.20628315290898067	324.9966243295348	4382.738470029086	308.255565338477	4156.977155394852
5.892084080719833	8635.869550804991	8647.672701856285	12296.893763768114	11805.50729130497	13974.953820053457	13251.488102533109	15457.865183137346	14539.109169152971	17824.103832484725	16619.03394956366	0.22618832663571128	0.20628640773751705	322.1294808095554	4370.2484825667925	305.53748776734574	4145.149202529341
5.927586851317345	8642.816020135902	8654.643242797909	12306.883587184708	11815.104054859836	13986.339402938578	13262.287270424496	15470.48220747025	14550.977339778554	17838.680566978474	16632.624576464677	0.22619203847011313	0.20628970170325295	319.2782607639674	4357.666190017946	302.8345126165077	4133.233913095202
5.963303543967366	8649.740910176508	8661.592373916408	12316.844028231842	11824.672694010038	13997.692038177653	13273.055237365412	15483.063106171083	14562.811546355093	17853.21603279832	16646.176716800386	0.22619579494273884	0.2062930352792348	316.4428995617782	4344.991355589125	300.1465786205954	4121.231064828578
5.999235447657878	8656.644056579788	8668.519933078842	12326.774869388148	11834.21300095661	14009.01148402121	13283.791774626068	15495.607615743706	14574.611541225231	17867.70993086062	16659.69009160994	0.2261995965932324	0.20629640894425733	313.62333277543075	4332.223742985167	297.47362470746157	4109.140435967129
6.035383859143656	8663.525294440227	8675.425757621948	12336.675892533194	11843.724767337755	14020.297498103992	13294.4966528988	15508.115472057412	14586.377076136861	17882.161961406542	16673.16442130177	0.2262034439677975	0.2062998231829322	310.81949618068757	4319.363116438035	294.8155899978592	4096.961805275176
6.071750082993084	8670.384458292581	8682.30968435128	12346.546878948	11853.207784229493	14031.549837446297	13305.169642299417	15520.586410348913	14598.107902245063	17896.571824004994	16686.599425656357	0.22620733761927608	0.20630327848575952	308.0313257557864	4306.409240697045	292.17241380451014	4084.694952032063
6.108335431635222	8677.221382110658	8689.17154954031	12356.387609315565	11862.661842146314	14042.768258455328	13315.810512368545	15533.020165224418	14609.803770114067	17910.939217555664	16699.994823829005	0.22621127810723232	0.20630677534920155	305.2587576780934	4293.361881004646	289.54403562899097	4072.339656015858
6.145141225407182	8684.035899305989	8696.011188929417	12366.197863721283	11872.086731041692	14053.95251692643	13326.419032072874	15545.416470661488	14621.46442971904	17925.26384029186	16713.35033435252	0.22621526599803066	0.2063103142757543	302.50172832762473	4280.220803165808	286.9303951652546	4059.8956975629553
6.182168792601758	8690.827842726772	8702.828437725191	12375.977421653735	11881.482240309035	14065.102368044778	13336.994969806827	15557.775060011527	14633.08963044841	17939.545389783983	16726.665675140393	0.2262193018649249	0.20631389577402157	299.7601742865518	4266.985773549415	284.3314322986989	4047.3628575722687
6.2194194695153895	8697.597044656504	8709.623130599408	12385.726062005115	11890.848158782226	14076.217566386633	13347.538093393827	15570.095666001665	14644.679121105728	17953.783562942463	16739.94056348956	0.22622338628813754	0.2063175203587897	297.03403233527206	4253.656559055671	281.74708710311097	4034.7409174740314
6.256894600496366	8704.343336812768	8716.395101688153	12395.443563071878	11900.184274736372	14087.297865920858	13358.048170087815	15582.378020737056	14656.232649911804	17967.97805602102	16753.174716083417	0.22622751985494804	0.20632118855110512	294.32323945642565	4240.232927189209	279.17729984404286	4022.029659304768
6.294595537993358	8711.06655034607	8723.144184591023	12405.129702555458	11909.490375888687	14098.343020010565	13368.524966574876	15594.621855703226	14667.749964506964	17982.12856462011	16766.36784899499	0.22623170315977872	0.20632490087834765	291.6277328308497	4226.714646014851	276.62201097488287	4009.228865656536
6.332523642604218	8717.766515838426	8729.870212370048	12414.784257562702	11918.766249399028	14109.35278141438	13378.968248974523	15606.826901768096	14679.23081195297	17996.23478368992	16779.519677689772	0.2262359368042827	0.20632865787431157	288.9474498385971	4213.101484194398	274.08116113810684	3996.338319716975
6.370680283125076	8724.443063302262	8736.573017548973	12424.40700460675	11928.011681870914	14120.32690228829	13389.377782841517	15618.99288918456	14690.674938735494	18010.296407534093	16792.62991702913	0.22624022139743138	0.20633246007928255	286.28232806094456	4199.39321102621	271.55469116702443	3983.357805307023
6.40906683659976	8731.096022179103	8743.252432112286	12433.997719607634	11937.226459352245	14131.265134187135	13399.753333167355	15631.119547592763	14702.082090766246	18024.313129813014	16805.698281273384	0.22624455755560596	0.20633630804011674	283.63230527506676	4185.5895963944495	269.0425420809479	3970.2871068352833
6.447684688369473	8737.72522133824	8749.908287504284	12443.556177892906	11946.410367336077	14142.167228066155	13410.094664381844	15643.206606022397	14713.452013385222	18038.284643547246	16818.724484084974	0.2262489459026869	0.20634020231032393	280.99731945761596	4171.690410831943	266.54465508821886	3957.1260093534365
6.486535232122802	8744.330489075584	8756.540414628262	12453.08215419851	11955.563190761612	14153.032934282837	13420.40154035489	15655.253792895344	14724.784451363152	18052.21064112124	16831.708238531937	0.2262533870701471	0.2063441434501453	278.3773087831505	4157.695425513666	264.06097158484044	3943.87429855112
6.525619869945995	8750.911653112264	8763.148643845492	12462.575422669364	11964.684714014913	14163.862002598416	13430.673724398024	15667.260836027961	14736.079148903722	18066.09081428676	16844.649257091038	0.22625788169714478	0.20634813202664004	275.7722116224468	4143.604412255809	261.5914331531676	3930.5317607601173
6.564940012373588	8757.468540593416	8769.732804974425	12472.035756860212	11973.774720929905	14174.654182179722	13440.910979266242	15679.227462633713	14747.335849646077	18079.924854166624	16857.54725165131	0.2262624304306175	0.20635216861376643	273.1819665446819	4129.417143562343	259.13598156371154	3917.0981829944067
6.604497078439295	8764.000978086891	8776.292727289736	12481.462929736404	11982.832994789265	14185.409221600918	13451.113067159717	15691.15339932575	14758.554296667242	18093.712451258485	16870.401933517478	0.2262670339253781	0.20635625379246678	270.60651231429074	4115.133392596152	256.6945587719965	3903.57335292222
6.644292495727218	8770.508791581906	8782.828239521383	12490.856713674599	11991.859318325287	14196.1268688452	13461.279749725498	15703.038372119401	14769.734232484536	18107.453295438398	16883.213013413366	0.22627169284421172	0.20636038815075478	268.0457878925663	4100.752933220472	254.26710692056804	3889.957058909815
6.684327700423376	8776.991806487822	8789.339169853778	12500.216880463724	12000.853473720952	14206.806871306764	13471.410788059466	15714.882106434974	14780.875399058219	18121.14707596489	16895.980201485596	0.2262764078579721	0.20636457228380048	265.4997324369906	4086.275540011935	251.85356833785772	3876.2490900317207
6.724604137367524	8783.449847632779	8795.825345924812	12509.543201305689	12009.81524261081	14217.448975792537	13481.505942708054	15726.684327100353	14791.97753779395	18134.793481482666	16908.70320730708	0.22628117964568448	0.20636880679401917	262.96828529876075	4071.7009882358834	249.45388553626253	3862.449236049317
6.76512326010531	8789.882739262375	8802.28659482492	12518.835446816272	12018.744406081969	14228.052928524063	13491.564973670125	15738.444758353697	14803.040389545376	18148.39220002657	16921.38173988066	0.22628600889464137	0.20637309229116008	260.451386025612	4057.0290539106354	247.06800121441483	3848.5572874667123
6.805886530940724	8796.290305038425	8808.722743096267	12528.093387026069	12027.640744675218	14238.618475139532	13501.587640398971	15750.163123846361	14814.063694616922	18161.942919025707	16934.015507642976	0.2262908963005077	0.20637742939239734	257.94897435838357	4042.2595137725584	244.6958582541847	3834.5730355065316
6.846895420988873	8802.672368037473	8815.133616731657	12537.316791381203	12036.504038385865	14249.14536069551	13511.573701804058	15761.839146645476	14825.047192766197	18175.445325307235	16946.60421846794	0.22629584256742272	0.2063818187224192	255.4609902323864	4027.3921453175135	242.33739972190233	3820.4962721429765
6.888151410229076	8809.028750749645	8821.519041173784	12546.505428744467	12045.334066665006	14259.633329669161	13521.5229162532	15773.472549237067	14835.990623207028	18188.899105100776	16959.147579670873	0.2263008484081034	0.20638626091352366	252.9873737776943	4012.4267268250696	239.99256886879448	3806.3267901274376
6.92965598755826	8815.359275077191	8827.878841314216	12555.659067396105	12054.130608420479	14270.082125960109	13531.435041574447	15785.063053528807	14846.89372461203	18202.303944042407	16971.6452980122	0.22630591454395177	0.2063907566057088	250.52806531533133	3997.3630373124033	237.66130912708468	3792.0643829475157
6.971410650844719	8821.663762333115	8834.212841492417	12564.777475034749	12062.893442017925	14280.49149289245	13541.309835058033	15796.610380852913	14857.756235115374	18215.659527178843	16984.0970797013	0.2263110417051599	0.20639530644676896	248.08300536073511	3982.2008566181175	235.3435641133692	3777.7088448996656
7.01341690698215	8827.942033239933	8840.520865494958	12573.86041877854	12071.622345282063	14290.861173217	13551.14705345865	15808.114251969342	14868.57789231584	18228.965538971937	16996.502630400744	0.22631623063081946	0.20639991109239061	245.65213462145766	3966.939965374768	233.03927762669628	3763.2599710738286
7.055676271944047	8834.193907928193	8846.802736554437	12582.907665165958	12080.317095497656	14301.190909113204	13560.946452997323	15819.574387068607	14879.358433279485	18242.2216633028	17008.861655230066	0.22632148206903074	0.20640457120625003	243.2353939957393	3951.5801450121216	230.74839364681975	3748.7175573487766
7.098190270838397	8840.419205935128	8853.058277348595	12591.91898015688	12088.977469410751	14311.480442191376	13570.707789363629	15830.990505774933	14890.097594542658	18255.427583476292	17021.17385876997	0.2263267967770137	0.2064092874601097	240.83272457457497	3936.121177809313	228.47085633632378	3734.081400441937
7.1409604379627405	8846.61774620333	8859.287309999403	12600.894129133678	12097.60324322988	14321.729513494904	13580.43081771788	15842.362327149458	14900.795112115024	18268.582982225544	17033.438945066515	0.22633217552122104	0.20641406053392095	238.44406763958978	3920.5628468785435	226.20661003878922	3719.351297902409
7.183988316859528	8852.7893470793	8865.48965607207	12609.832876902203	12106.194192627216	14331.937863502386	13590.115292693263	15853.68956969329	14911.45072148249	18281.68754171642	17045.65661763525	0.2263376190774501	0.2064188911159218	236.06936466280604	3904.904936181847	223.95559927838622	3704.527048118878
7.227275460371831	8858.933826312077	8871.66513657412	12618.73498769287	12114.750092739836	14342.105232129925	13599.76096839809	15864.97195135078	14922.064157610315	18294.740943552126	17057.826579465516	0.2263431282309604	0.20642377990273983	233.70855730588664	3889.1472305413336	221.71776875897194	3689.608450330794
7.270823430699384	8865.051001051792	8877.81357195438	12627.600225161716	12123.270718170885	14352.231358733326	13609.36759841798	15876.209189512709	14932.635154946134	18307.742868777805	17069.948533024686	0.22634870377658844	0.20642872759949726	231.36158742112457	3873.2895156699233	219.4930633652839	3674.595304661896
7.31463379945495	8871.14068784833	8883.93478210213	12636.428352391613	12131.755842990975	14362.315982110546	13618.934935818297	15887.401001019718	14943.163447423238	18320.69299788538	17082.02218026269	0.22635434651886652	0.20643373491991346	229.0283970494056	3857.3315781652927	217.28142816136824	3659.4874121160246
7.358708147721062	8877.202702649814	8890.02858634601	12645.219131893266	12140.205240739337	14372.358840503863	13628.462733146302	15898.547102165505	14953.648768463594	18333.591010818167	17094.047222616275	0.2263600572721426	0.20643880258641165	226.70892841980094	3841.273205519654	215.08280838938663	3644.2845745794475
7.403048066107065	8883.23686080122	8896.094803453141	12653.972325606439	12148.618684425197	14382.359671602368	13637.950742433599	15909.64720870031	14964.09085098117	18346.436586975804	17106.023361013602	0.22636583686070125	0.2064439313302265	224.40312395078945	3825.1141861602664	212.89714947112952	3628.9865948627703
7.447655154806527	8889.242977042932	8902.133251628127	12662.68769490113	12156.99594652911	14392.318212544358	13647.398715198526	15920.701035834343	14974.489427385211	18359.229405219143	17117.95029587878	0.22637168611888572	0.2064491218915132	222.1109262481623	3808.8543094363995	210.72439700635732	3613.5932766934857
7.49253102365499	8895.220865509278	8908.14374851206	12671.365000578726	12165.336799004283	14402.23419991976	13656.806402448541	15931.70829824125	14984.8442295835	18371.969143875187	17129.827727136453	0.22637760589122272	0.20645437501945585	219.83227810589597	3792.493365654256	208.56449677312048	3598.1044247434475
7.537677292188054	8901.1703397271	8914.126111181602	12680.004002873295	12173.641013278018	14412.107369772679	13666.173554682759	15942.668710061731	14995.154988985827	18384.655480742225	17141.655354216546	0.2263835970325482	0.20645969147238055	217.56712250318378	3776.0311460494995	206.4173947251984	3582.5198446083814
7.583095589699846	8907.091212614165	8920.080156147855	12688.604461452625	12181.90836025293	14421.937457603723	13675.49992189424	15953.581984906878	15005.421436507164	18397.28809309462	17153.432876058767	0.22638966040813385	0.20646507201786737	215.3154026067641	3759.4674428449944	204.283036994515	3566.8393428595737
7.628787555301809	8912.983296477854	8926.005699355548	12697.166135419737	12190.138610308608	14431.72419837282	13684.785253572794	15964.447835862142	15015.643302571418	18409.86665768838	17165.15999111772	0.22639579689381756	0.2064705174328646	213.0770617700473	3742.802049261052	202.16136988988728	3551.0627270564437
7.674754837981857	8918.846403013535	8931.902556181907	12705.688783313959	12198.331533302866	14441.467326501604	13694.02929870733	15975.265975490742	15025.820317114705	18422.39085076606	17176.836397367515	0.2264020073761318	0.20647602850380528	210.8520435304672	3726.0347594870254	200.05233989458065	3535.189805713482
7.720999096663877	8924.680343303082	8937.770541435693	12714.172163112262	12206.486898573256	14451.166575876086	13703.23180578849	15986.036115837474	15035.952209588922	18434.860348062142	17188.46179230669	0.22640829275243887	0.20648160602672214	208.64029161218787	3709.1653687520884	197.95589366921922	3519.2203883780167
7.767522000267617	8930.484927813448	8943.609469356243	12722.616032230693	12214.604474938635	14460.82167984941	13712.392522811406	15996.757968432585	15046.038708965494	18447.27482480851	17200.03587296339	0.2264146539310612	0.20648725080736968	206.44174992269836	3692.193673289381	195.8719780483225	3503.154285592027
7.814325227768903	8936.259966394973	8949.419153612322	12731.020147525473	12222.684030700484	14470.432371244335	13721.511197278129	16007.43124429533	15056.079543738711	18459.6339557396	17211.55833590006	0.22642109183141942	0.20649296366134035	204.2563625536859	3675.119470366277	193.80054004100384	3486.991308918223
7.861410468260233	8942.005268279987	8955.199407301234	12739.38426529456	12230.725333644605	14479.998382356152	13730.587576200527	16018.055653938107	15066.074441929679	18471.93741509811	17223.028877218825	0.22642760738416937	0.2064987454141901	202.08407378199627	3657.9425583323464	191.7415268320765	3470.731270989869
7.908779421011744	8947.720642081233	8960.950042947768	12747.70814127897	12238.728151042636	14489.519444955411	13739.621406102982	16028.630907370285	15076.023131089943	18484.18487664053	17234.447192566575	0.2264342015313408	0.2065045969015575	199.92482806617045	3640.662736574188	189.69488577893935	3454.3739854674786
7.956433795532517	8953.40589579022	8966.670872503073	12755.991530664078	12246.692249653513	14498.995290290606	13748.61243302504	16039.156714102048	15085.92533830518	18496.37601364261	17245.81297714004	0.2264408752264768	0.20651051896929237	197.7785700481909	3623.279805567581	187.6605644125375	3437.919267086312
8.004375311632296	8959.060836775767	8972.361707343738	12764.234188081167	12254.617395725214	14508.425649091172	13757.560402524381	16049.632783148601	15095.78079019916	18508.510498905216	17257.125925691285	0.22644762943477856	0.20651651247357922	195.64524455199717	3605.7935668812133	185.63851043686736	3421.3669316661544
8.052605699483543	8964.685271782306	8978.022358270637	12772.435867608725	12262.50335499623	14517.810251570194	13766.465059679495	16060.058823034053	15105.589212937442	18520.588004759913	17268.385732532843	0.22645446513324902	0.20652257828106557	193.5247965840099	3588.2038231953047	183.62867172891856	3404.7167961262167
8.101126699683881	8970.279006928402	8983.652635507995	12780.596322774065	12270.349892697359	14527.1488274275	13775.326149092754	16070.434541795721	15115.350332231514	18532.60820307504	17279.592091543367	0.22646138331083843	0.20652871726899383	191.4171713308897	3570.510378299281	181.6309963365493	3387.968678478617
8.149940063318896	8975.841847704967	8989.252348702139	12788.715306554568	12278.156773553137	14536.441105852344	13784.143414893037	16080.759646988025	15125.063873342415	18544.5707652612	17290.744696172747	0.22646838496859356	0.20653493032532913	189.32231416087598	3552.7130371239036	179.64543247997062	3371.122397867497
8.199047552025359	8981.373598973843	8994.821306920656	12796.792571379445	12285.923761783788	14545.68681552669	13792.916600739016	16091.033845686992	15134.729561085118	18556.475362277677	17301.843239448055	0.2264754711198053	0.20654121834889458	187.24017062305938	3534.8116057626903	177.67192855107714	3354.177774586249
8.248450938054788	8986.874064965994	9000.359318651126	12804.827869131046	12293.650621106719	14554.88568462799	13801.645449821865	16101.25684449433	15144.347119832291	18568.32166463812	17312.88741397884	0.22648264279016475	0.20654758224950387	185.17068644589745	3516.805891456548	175.71043311155518	3337.1346300607547
8.298152004337403	8992.343049279962	9005.866191800153	12812.820951146527	12301.337114738362	14564.037440832402	13810.329704868456	16111.428349541824	15153.916273518587	18580.109342416847	17323.87691196296	0.22648990101791217	0.2065540229480999	183.11380753695266	3498.6957026245072	173.76089489337755	3319.992786884308
8.348152544546481	8997.780354880102	9011.341733692181	12820.771568219281	12308.98300539582	14573.14181131771	13818.969108144263	16121.548066495594	15163.43674564462	18591.838065254826	17334.811425192165	0.22649724685399567	0.2065605413768902	181.0694799835037	3480.4808488865383	171.82326279880363	3302.7520688367076
8.398454363163072	9003.18578409502	9016.785751068497	12828.679470600675	12316.588055298775	14582.198522766661	13827.563401456639	16131.615700560706	15172.908259281372	18603.507502366156	17345.6906450581	0.22650468136222912	0.20656713847948827	179.03765005088644	3462.1611410616897	169.8974858991569	3285.4123008837923
8.449059275541144	9008.559138615741	9022.198050085995	12836.544408001462	12324.15202617111	14591.207301369908	13836.112326157734	16141.630956485387	15182.330537074202	18615.117322544116	17356.51426255791	0.2265122056194503	0.2065738152110538	177.01826418197015	3443.7363911806606	167.9835134340392	3267.97330918815
8.49996910797308	9013.900219494106	9027.578436316142	12844.366129593544	12331.674679242853	14600.167872829375	13844.615623147822	16151.593538565714	15191.70330124733	18626.66719416773	17367.28196830038	0.226519820715682	0.2065805725384377	175.0112689982634	3425.2064125300385	166.0812948126113	3250.4349211533554
8.551185697755594	9019.208827141007	9032.926714743839	12852.144384011557	12339.155775251971	14609.07996236145	13853.07303287845	16161.503150650187	15201.026273608108	18638.156785208157	17377.993452511844	0.2265275277543006	0.20658741144032539	173.01661129816785	3406.5710196425207	164.19077961178846	3232.7969654169865
8.602710893256043	9024.48476132468	9038.242689766295	12859.878919354573	12346.59507444627	14617.943294700293	13861.484295355729	16171.35949614431	15210.299175551478	18649.585763235304	17388.648405042313	0.22653532785219577	0.20659433290738483	171.03423805552302	3387.830028292723	162.3119175749889	3215.05927184131
8.654546553979111	9029.727821168826	9043.526165191759	12867.569483187614	12353.992336585114	14626.757594100996	13869.849150143424	16181.162278015112	15219.521728064215	18660.953795424153	17399.2465153714	0.22654322213994152	0.2066013379424152	169.06409642094513	3368.98325554654	160.44465861318167	3197.2216715700924
8.706694550633951	9034.937805151028	9048.77694423856	12875.215822543603	12361.347320941575	14635.522584343187	13878.167336366554	16190.911198796224	15228.693651729709	18672.260548561837	17409.78747261482	0.22655121176196952	0.20660842756049622	167.10613372086664	3350.03051976813	158.58895280444995	3179.2839970244095
8.759156765201672	9040.114511100777	9053.994829533744	12882.817683924852	12368.65978630412	14644.23798873418	13886.438592714472	16200.60596059225	15237.814666732254	18683.505689053985	17420.270965530373	0.22655929787673307	0.20661560278914404	165.1602974567213	3330.9716406245716	156.74475039253593	3161.246081917081
8.811935091003267	9045.257736197846	9059.17962311208	12890.374813305001	12375.929490978788	14652.90353011263	13894.662657444509	16210.246265083988	15246.884492861873	18694.68888293192	17430.69668252456	0.226567481656891	0.2066228646684617	163.22653530471143	3311.806439110078	154.9120017872192	3143.107761271298
8.865031432767935	9050.36727697029	9064.331126414696	12897.886956130587	12383.156192790935	14661.518930851795	13902.839268385165	16219.831813532985	15255.902849518738	18705.80979585922	17441.064311658716	0.2265757642894781	0.2066302142512992	161.3047951144108	3292.5347375380807	153.09065756258497	3124.86887141224
8.918447706701835	9055.442929292742	9069.449140287994	12905.353857322969	12390.339649087387	14670.083912863176	13910.968162939731	16229.36230678669	15264.869455718026	18716.8680931389	17451.37354065564	0.22658414697608714	0.20663765260341013	159.3950249098707	3273.1563595887274	151.28066845845024	3106.5292500229552
8.972185840557227	9060.484488384478	9074.533464982398	12912.775261280034	12397.479616738377	14678.598197599993	13919.04907808973	16238.837445283334	15273.784030094585	18727.863439720342	17461.624056906105	0.22659263093304943	0.2066451808036124	157.49717288764077	3253.671130301431	149.48198537825374	3088.0887361248024
9.02624777370205	9065.491748807583	9079.583900151138	12920.150911878074	12404.575852139613	14687.061506060805	13927.081750398476	16248.256929057023	15282.646290907767	18738.795500206474	17471.815547475464	0.22660121739161798	0.20665279994395153	155.61118741775863	3234.078876105137	147.69455938978354	3069.547170110047
9.080635457189915	9070.464504465052	9084.600244849024	12927.480552473613	12411.628111214335	14695.473558793143	13935.065916014662	16257.620457742876	15291.455956046291	18749.663938860984	17481.94769911036	0.2266099075981563	0.2066605111298654	153.73701704177074	3214.379424813669	145.91834172361996	3050.9043937437236
9.135350853830497	9075.40254859885	9089.582297531173	12934.763925905228	12418.63614941536	14703.834075897099	13943.001310675929	16266.927730582034	15300.212743033075	18760.46841961548	17492.020198245405	0.22661870281432064	0.20666831548035056	151.8746104730235	3194.5726056545973	144.1532837736595	3032.16025019018
9.190395938260405	9080.30567378802	9094.529856051786	12942.000774495484	12425.599721727256	14712.14277702912	13950.887669712609	16276.178446427062	15308.916369030285	18771.208606076983	17502.032731010124	0.22662760431725923	0.20667621412813122	150.02391659634304	3174.6582492860034	142.39933709611068	3013.314584023785
9.245772697014415	9085.173671946714	9099.442717662856	12949.190840052792	12432.518582668396	14720.399381405676	13958.724728051335	16285.372303747057	15317.566550844253	18781.884161535232	17511.984983235743	0.2266366133997981	0.20668420821983036	148.1848844671913	3154.6361878025346	140.65645340918854	2994.367241240572
9.301483128597186	9090.006334322234	9104.320679012902	12956.33386387336	12439.392486293165	14728.603607807085	13966.512220218849	16294.509000633067	15326.163004930624	18792.49474897029	17521.876640462247	0.22664573137064153	0.20669229891614446	146.35746331099654	3134.5062547549605	138.92458459244517	2975.3180692759342
9.357529243555355	9094.80345149303	9109.163536145645	12963.4295867431	12446.221186194081	14736.755174581283	13974.249880345704	16303.588234803396	15334.705447399363	18803.04003106001	17531.707387945335	0.22665495955456832	0.20670048739201624	144.541602523037	3114.2682851590216	137.2036826864205	2956.1669170130044
9.413913064550128	9099.564813366695	9113.971084498717	12970.477748939584	12453.004435504008	14744.853799647712	13981.937442170118	16312.60970360907	15343.193594019998	18813.519670187772	17541.4769106636	0.22666429929263443	0.20670877483681602	142.73725166807708	3093.9221155266277	135.4936998925259	2936.9136348161846
9.47063662643026	9104.290209177954	9118.74311890235	12977.47809023408	12459.741986898405	14752.899200501228	13989.574639041846	16321.573104039335	15351.627160226832	18823.933328450246	17551.184893325717	0.22667375194237338	0.20671716245451857	140.94436047926138	3073.4675838616677	133.79458857196732	2917.558074520435
9.527701976305488	9108.979427486578	9123.479433577999	12984.430349893459	12466.433592597477	14760.891094215976	13997.16120392599	16330.478132727128	15360.005861124138	18834.280667665073	17560.831020377627	0.22668331887800536	0.20672565146388813	139.16287885767815	3052.9045296744443	132.10630124520685	2898.100089455489
9.585111173620431	9113.63225617532	9128.179822137003	12991.33426668224	12473.079004368492	14768.829197449388	14004.696869406976	16339.324485954723	15368.329411491528	18844.561349378862	17570.414976009917	0.22669300149064558	0.2067342430986608	137.3927568730287	3032.232794029638	130.4287905927631	2878.5395344840363
9.642866290228868	9118.248482447882	9132.844077579282	12998.18957886471	12479.677973528107	14776.71322644628	14012.181367692583	16348.11185965945	15376.597525789413	18854.775034875216	17579.936444165323	0.22670280118851419	0.20674293860773432	135.63394476233225	3011.4522195341997	128.7620094537997	2858.876265993342
9.700969410468568	9122.827892826726	9137.471992291878	13004.99602420689	12486.23025094459	14784.542897042811	14019.61443061787	16356.83994943929	15384.809918164314	18864.921385182697	17589.395108546083	0.22671271939715046	0.20675173925535534	133.88639292861626	2990.5626503420062	127.105910825092	2839.1101419040933
9.75942263123647	9127.370273150964	9142.063358047588	13011.75333997862	12492.735587040188	14792.317924670599	14026.995789649249	16365.50845055872	15392.966302454404	18875.00006108298	17598.79065262156	0.2267227575596326	0.2067606463213131	132.15005194101832	2969.563932181336	125.46044786092534	2819.241021689959
9.818228062064373	9131.875408574177	9146.617966003521	13018.461262955632	12499.193731793408	14800.038024360812	14034.325175888516	16374.117057954429	15401.06639219497	18885.01072311902	17608.122759635786	0.22673291713679372	0.20676966110113268	130.42487253504805	2948.4559123818763	123.82557387341512	2799.268766408786
9.877387825195074	9136.343083562266	9151.135606699732	13025.119529421734	12505.604434741486	14807.702910748441	14041.602320077085	16382.66546624136	15409.10990062414	18894.953031603458	17617.3911126153	0.22674319960744824	0.20677878490627374	128.71080561191775	2927.2384398928843	122.20124233196839	2779.193238721695
9.936904055658934	9140.773081891246	9155.616070057751	13031.72787517091	12511.967444982743	14815.312298076471	14048.826952600119	16391.153369718577	15417.09654068846	18904.826646626978	17626.595394376902	0.22675360646861523	0.20678801906432792	127.00780223670881	2905.911365263164	120.5874068615085	2759.01430287119
9.996778901350961	9145.165186644954	9160.059145379078	13038.286035509407	12518.282511178933	14822.865900200062	14055.998803490653	16399.580462375154	15425.02602504855	18914.631228066653	17635.735287535415	0.2267641392357452	0.20679736491922285	125.31581363893929	2884.474540684838	118.98402124278073	2738.7318247244693
10.05701452310831	9149.519180212861	9164.464621343774	13044.793745258	12524.549381557752	14830.363430590942	14063.117602433947	16407.9464378964	15432.898066084934	18924.366435594628	17644.810474511738	0.2267747994429553	0.2068068238314259	123.63479121281125	2862.9278200212866	117.39103941302164	2718.345671801362
10.117613094788254	9153.834844287772	9168.832286008936	13051.250738754143	12530.767803915298	14837.804602341723	14070.183078771759	16416.250989669912	15440.712375903875	18934.031928686716	17653.82063754085	0.22678558864326198	0.20681639717815226	121.96468651435862	2841.271058772225	115.808415462845	2697.855713242665
10.178576803346665	9158.111959863456	9173.16192680713	13057.656749854077	12536.937525618418	14845.189128170145	14077.194961506526	16424.49381079161	15448.468666343071	18943.62736663095	17662.765458679747	0.2267965084088179	0.20682608635357458	120.3054512632516	2819.5041141407564	114.23610363808984	2677.2618198697455
10.239907848916916	9162.350307232422	9177.453330544975	13064.011511935229	12543.05829360739	14852.516720423702	14084.152979305954	16432.674594072178	15456.166648977824	18953.15240853664	17671.644619815834	0.22680756033115243	0.2068358927690366	118.65703734253475	2797.626845050603	112.67405833983503	2656.5638642120175
10.301608444889292	9166.549665983517	9181.706283401541	13070.314757898388	12549.129854398383	14859.787091084007	14091.056860507342	16440.793032043308	15463.806035126921	18962.60671334314	17680.45780267513	0.22681874602141738	0.20684581785326758	117.01939679475618	2775.6391120939516	111.12223412029562	2635.761720445007
10.363680817990868	9170.709814999449	9185.920570926673	13076.5662201698	12555.15195408583	14866.999951771117	14097.906333121848	16448.848816963808	15471.386535858497	18971.989939828596	17689.204688830338	0.2268300671106322	0.20685586305260228	115.39248182506708	2753.540777614806	109.58058568595152	2614.8552644788288
10.426127208365882	9174.830532454522	9190.095978039597	13082.765630703721	12561.124338345258	14874.155013748368	14104.701124839274	16456.84164082638	15478.907861996431	18981.301746619374	17697.884959709623	0.22684152524993575	0.2068660298312008	113.77624480024679	2731.3317057299428	108.0490678968199	2593.8443739796057
10.488949869656532	9178.911595812133	9194.232289027203	13088.912720984556	12567.04675243572	14881.251987926771	14111.440963032434	16464.771195363814	15486.369724126327	18990.54179219897	17706.498296604903	0.226853122110835	0.20687631967127398	112.17063824561774	2709.0117622688413	106.52763576316647	2572.728928307537
10.552151069084381	9182.95278182223	9198.329287542367	13095.007222029108	12572.918941202337	14888.290584869575	14118.12557476164	16472.63717205552	15493.771832601646	18999.709734917124	17715.044380680312	0.22686485938546738	0.20688673407331004	110.57561484786856	2686.5808148793876	105.01624444845947	2551.5088086193427
10.615733087532126	9186.953866518987	9202.386756602478	13101.04886438914	12578.740649079156	14895.270514797172	14124.754686779583	16480.4392621344	15501.113897550236	19008.805232999504	17723.52289298118	0.22687673878686035	0.20689727455630422	108.99112745210005	2664.038732977584	103.51484926648845	2530.1838978282176
10.679698219625935	9190.914625218058	9206.404478587538	13107.037378153413	12584.511620091473	14902.191487591428	14131.328025535617	16488.177156593007	15508.395628880276	19017.827944556568	17731.933514442288	0.22688876204918984	0.20690794265799237	107.41712906185421	2641.3853877792135	102.02340568134969	2508.7540806243196
10.744048773818252	9194.834832514203	9210.382235238667	13112.972492950295	12590.231597858761	14909.053212800742	14137.845317180752	16495.850546190657	15515.616736286976	19026.777527593484	17740.275925897076	0.22690093092805258	0.20691873993508725	105.85357284058409	2618.620652358979	100.5418693087704	2487.2192435376346
10.808787072471103	9198.714262278627	9214.319807656304	13118.853937950058	12595.900325597262	14915.855399644686	14144.306287572255	16503.459121460062	15522.776929258886	19035.653640019496	17748.549808086358	0.22691324720073577	0.20692966796351778	104.30041210846684	2595.744401608128	99.07019591337303	2465.579274899792
10.87391545193992	9202.552687656373	9218.216976298489	13124.68144186728	12601.517546122685	14922.597757018842	14150.710662278452	16511.00257271409	15529.875917084386	19044.45593965763	17756.754841667313	0.22692571266648617	0.20694072833867108	102.75760034294217	2572.756512267515	97.60834140893712	2443.8340648724698
10.93943626265785	9206.349881063652	9222.07352097908	13130.454732963215	12607.083001852914	14929.279993499622	14157.05816658348	16518.4805900527	15536.913408858201	19053.184084254335	17764.890707222465	0.22693832914679535	0.20695192267563753	101.2250911789015	2549.656862962991	96.15626185855945	2421.9835054841824
11.00535186922059	9210.105614185231	9225.889220866049	13136.173539048332	12612.596434810855	14935.90181734928	14163.348525492267	16525.892863369943	15543.889113488143	19061.8377314895	17772.957085268998	0.22695109848567518	0.20696325260946064	99.70283840682532	2526.4453341905028	94.71391347312601	2400.0274906172417
11.071664650471687	9213.819657971602	9229.663854479548	13141.837587484588	12618.05758662701	14942.462936520653	14169.581463735227	16533.239082360775	15550.802739701547	19070.416538986057	17780.953656267662	0.22696402254994474	0.206974719795389	98.19079597368545	2503.1218083580025	93.2812526118505	2377.9659160445444
11.138376999588447	9217.491782636389	9233.397199690246	13147.446605188114	12623.46619854251	14948.963058662406	14175.756705773441	16540.518936528402	15557.653996052275	19078.920164320407	17788.880100632443	0.22697710322951936	0.2069863259091306	96.68891798167897	2479.686169791501	91.85823578137206	2355.7986794426106
11.205491324168262	9221.121757653425	9237.089033717315	13153.000318631466	12628.822011411685	14955.40189112379	14181.873975803397	16547.73211519113	15564.442590927238	19087.348265032077	17796.736098739584	0.2269903424377033	0.206998072647113	95.19715868741332	2456.138304738328	90.44481963479484	2333.525680389721
11.273010046315514	9224.709351754056	9240.739133126692	13158.498453846309	12634.12476570507	14961.779140959912	14187.93299776218	16554.878307489773	15571.168232553418	19095.700498634233	17804.52133093732	0.22700374211148533	0.20700996172674338	93.71547250277945	2432.4781014146283	89.0409609725466	2311.1468204143457
11.340935602728974	9228.254332924243	9244.347273829091	13163.94073642582	12639.374201512155	14968.094514936736	14193.93349533245	16561.957202394773	15577.830629004711	19103.976522623787	17812.23547755529	0.22701730421183905	0.20702199488667758	92.24381399287086	2408.705449984409	87.64661674045783	2288.6620029774494
11.409270444789758	9231.756468401683	9247.913231078108	13169.326891527242	12644.570058544285	14974.347719536247	14199.87519194756	16568.96848871357	15584.429488208867	19112.17599449183	17819.878218914182	0.22703103072402905	0.20703417388708548	90.78213787582354	2384.8202425823547	86.26174402973265	2266.0711334953085
11.478017038649782	9235.215524672863	9251.436779468228	13174.656643874372	12649.712076137468	14980.538460961572	14205.75781079663	16575.911855097864	15590.96451795445	19120.298571733943	17827.449235335385	0.22704492365791581	0.20704650050992543	89.33039902320888	2360.822373352479	84.88630007691972	2243.3741193711758
11.547177865320764	9238.631267470186	9254.917692932906	13179.929717760211	12654.799993255401	14986.666445142337	14211.581074829843	16582.78699005125	15597.435425898066	19128.343911860953	17834.94820715095	0.2270589850482736	0.20705897655922123	87.88855245921877	2336.711738455575	83.52024226347567	2220.5708700083196
11.616755420763786	9242.003461768936	9258.355744742523	13185.145837049482	12659.83354849231	14992.731377739843	14217.344706763593	16589.59358193654	15603.841919571389	19136.311672409447	17842.374814713334	0.22707321695510024	0.2070716038613406	86.45655335966148	2312.488236071542	82.16352811489196	2197.6612968165427
11.686752215979308	9245.33187178426	9261.750707502368	13190.304725181217	12664.81248007592	14998.732964152416	14223.048429085791	16596.33131898344	15610.183706388412	19144.20151095253	17849.72873840544	0.2270876214639441	0.20708438426528025	85.03435705094307	2288.151766399853	80.81611529950169	2174.6453132075258
11.75717077709787	9248.616260968032	9265.102353150483	13195.40610517126	12669.736525870314	15004.670909520602	14228.691964061029	16602.99988929597	15616.46049365255	19152.0130851105	17857.00965865051	0.22710220068622503	0.20709731964295108	83.62191901159531	2263.7022317289375	79.47796162986197	2151.5228346618824
11.82801364547121	9251.856392005935	9268.41045295575	13200.44969961511	12674.605423379122	15010.54491873287	14234.275033736187	16609.598980860483	15622.67198856426	19159.746052562103	17864.217255922606	0.22711695675956575	0.20711041188947257	82.21919487048581	2239.1395364194177	78.1490250613424	2128.293778717052
11.899283377763982	9255.05202681413	9271.674777515598	13205.435230690307	12679.418909748305	15016.354696430724	14239.79735994557	16616.12828155311	15628.817898228117	19167.400071055177	17871.351210756482	0.22713189184812593	0.20712366292346493	80.82614040496992	2214.46358688036	76.82926369017514	2104.9580649458803
11.970982546046038	9258.20292653613	9274.895096753886	13210.36242015913	12684.176721769201	15022.099947014274	14245.258664316394	16622.587479147638	15634.897929660327	19174.974798417876	17878.41120375799	0.22714700814293987	0.20713707468735004	79.44271154301532	2189.674291658215	75.51863575560856	2081.5156150399707
12.043113737885237	9261.308851539648	9278.071179918788	13215.23098937134	12688.878595881672	15027.78037464782	14250.658668274353	16628.976261323485	15640.911789796339	19182.469892569934	17885.396915614634	0.22716230786225794	0.20715064914765347	78.0688643619942	2164.771561426576	74.21709963861213	2057.9663528036326
12.115679556440844	9264.369561413292	9281.202795580539	13220.040659266782	12693.524268177067	15033.395683265373	14255.99709304907	16635.294315673604	15646.859185498333	19189.88501153396	17892.308027105944	0.22717779325189696	0.20716438829531267	76.70455508641317	2139.7553089628927	72.92461385969364	2034.3102041268721
12.188682620557461	9267.384814963187	9284.289711629119	13224.79115037797	12698.113474401216	15038.945576576105	14261.273659679538	16641.541329712316	15652.739823562708	19197.21981344658	17899.144219113932	0.2271934665855897	0.20717829414598615	75.34974008947029	2114.6254492141306	71.64113708067453	2010.547097057104
12.26212556485955	9270.354370209783	9287.331695272114	13229.48218283297	12702.64594995769	15044.429758070219	14266.488089019937	16647.71699088365	15658.553410728018	19204.47395657027	17905.905172634055	0.22720933016534262	0.2071923687403709	74.00437589158537	2089.3818992818706	70.36662810300186	1986.6769617819227
12.336011039846525	9273.277984384282	9290.32851303222	13234.113476357836	12707.121429910658	15049.84793102433	14271.64010174497	16653.82098656915	15664.299653682398	19211.647099304537	17912.590568785574	0.2272253863217979	0.20720661414452082	72.66841916009434	2064.024578451179	69.10104586755915	1962.6997306547128
12.41034171198835	9276.155413925395	9293.279930745093	13238.684750279604	12711.539648988242	15055.199798507469	14276.729418355846	16659.853004096396	15669.978259071671	19218.73890019796	17919.200088822778	0.2272416374145999	0.2072210324501711	71.34182670946757	2038.5534082190134	67.84434945488465	1938.615338228643
12.485120263821853	9278.98641447572	9296.185713556817	13243.195723528794	12715.900341585484	15060.485063386623	14281.755759185764	16665.812730747	15675.588933506997	19225.749017959683	17925.733414145667	0.22725808583276583	0.20723562577506588	70.02455549905426	2012.9683122625574	66.5964980830322	1914.4237212226726
12.560349394047481	9281.77074087827	9299.045625921537	13247.646114642208	12720.20324176752	15065.703428332572	14286.718844405737	16671.69985376496	15681.131383572829	19232.677111471337	17932.190226311017	0.2272747339950602	0.2072503962632905	68.71656263421755	1987.2692165006883	65.35745110863354	1890.1248185839504
12.63603181762671	9284.508147172917	9301.85943159902	13252.035641765693	12724.448083272766	15070.854595825751	14291.618394030389	16677.514060365167	15686.605315834948	19239.52283979903	17938.570207043507	0.22729158435038221	0.20726534608561026	67.41780536547594	1961.456049096305	64.12716802601062	1865.7185714896768
12.712170265880024	9287.19838659276	9304.62689365215	13256.364022656864	12728.634599516081	15075.938268162097	14296.454127923798	16683.255037741714	15692.010436848475	19246.28586220537	17944.87303824694	0.22730863937814602	0.20728047743981048	66.12824108779023	1935.5287404675037	62.905608466782724	1841.2049233615398
12.78876748658549	9289.841211560477	9307.347774444419	13260.630974687887	12732.76252359197	15080.954147458966	14301.225765805364	16688.92247307649	15697.346453165977	19252.96583816164	17951.098402015494	0.2273259015886768	0.20729579255104216	64.8478273396031	1909.4872232903726	61.692732198600424	1816.583819865249
12.865826244077915	9292.436373684559	9310.021835637303	13264.836214848161	12736.831588277699	15085.901935660999	14305.933027255645	16694.516053547606	15702.613071345566	19259.5624273599	17957.245980645028	0.2273433735236044	0.20731129367217532	63.57652180340665	1883.3314325404353	60.48849912585865	1791.8552089515142
12.943349319348618	9294.98362375565	9312.648838187757	13268.979459747234	12740.841526036662	15090.781334546253	14310.575631722455	16700.035466338246	15707.809997959259	19266.07528972554	17963.31545664472	0.22736105775627002	0.20732698308415184	62.31428230502934	1857.061305500567	59.292869289027294	1767.019040870946
13.0213395101458	9297.482711742667	9315.228542345512	13273.06042561749	12744.792069021507	15095.59204573212	14315.15329852676	16705.480398645195	15712.936939601177	19272.504085429602	17969.3065127485	0.22737895689213003	0.2073428630963481	61.06106681197707	1830.6767817493528	58.1058028631378	1742.0752681572922
13.099799631075467	9299.933386788925	9317.760707650375	13277.078828316928	12748.682949077373	15100.333770681373	14319.665746868694	16710.850537687642	15717.993602895855	19278.84847490124	17975.218831926664	0.22739707356917396	0.20735893604693856	59.81683343407349	1804.177803201601	56.92726015817607	1717.0238456707448
13.178732513703073	9302.33539720828	9320.245092929556	13281.034383332013	12752.513897745195	15105.006210708318	14324.112695833679	16716.14557071599	15722.979694506726	19285.108118840453	17981.052097397718	0.2274154104583381	0.20737520430326709	58.58154042363458	1777.5643141437322	55.75720161944628	1691.8647306277417
13.258141006655675	9304.688490481185	9322.681456294924	13284.926805780538	12756.284646265029	15109.609066985016	14328.493864398615	16721.365185020903	15727.894921144654	19291.28267823094	17986.805992640242	0.22743397026393575	0.2073916702622218	57.355146172849345	1750.8362611886114	54.59558782505337	1666.5978825674392
13.338027975724735	9306.992413250533	9325.069555140084	13288.755810414223	12759.994925579134	15114.1420405472	14332.808971437797	16726.509067941945	15732.73898957623	19297.371814352548	17992.48020140457	0.22745275572408605	0.2074083363506159	56.13760921471112	1723.993593330495	53.4423794868344	1641.2232634001411
13.418396303969553	9309.246911317772	9327.40914613768	13292.521111621783	12763.644466335507	15118.604832300785	14337.057735729371	16731.576906876893	15737.51160663264	19303.375188794613	17998.07440772511	0.2274717696111478	0.20742520502557243	54.928888222930254	1697.036261969246	52.29753745000926	1615.7408374315128
13.49924889182131	9311.45172963864	9329.699985236386	13296.222423431576	12767.232998891015	15122.997143027907	14341.239875961379	16736.56838929065	15742.212479218137	19309.292463468708	18003.58829593223	0.22749101473216646	0.20744227877491597	53.72894201040617	1669.9642208991572	51.161022692147526	1590.1505713546649
13.580588657187745	9313.606612319085	9331.941827658069	13299.859459514559	12770.760253314846	15127.318673393384	14345.355110738177	16741.48320272451	15746.84131431889	19315.123300621988	18009.021550664627	0.2275104939293198	0.20745956011756772	52.53772952897998	1642.7774263233878	50.03279632255726	1564.4524342613295
13.662418535558457	9315.7113026109	9334.134427894664	13303.431933186945	12774.225959391646	15131.569123950818	14349.403158586527	16746.32103480519	15751.397819011561	19320.86736285012	18014.373856881382	0.22753021008037505	0.20747705160394828	51.3552098696091	1615.475836894475	48.91281958272157	1538.6463976907544
13.744741480110864	9317.765542907626	9336.277539705368	13306.93955741331	12777.629846625157	15135.748195149277	14353.383737962276	16751.08157325439	15755.881700472499	19326.524313111044	18019.644899874726	0.22755016609914672	0.20749475581638413	50.1813422615669	1588.0594137171283	47.80105384546914	1512.7324356250465
13.827560461816718	9319.769074740007	9338.370916113345	13310.382044809166	12780.971644241265	15139.855587339407	14357.296567256419	16755.764505897812	15760.292665986271	19332.09381473797	18024.83436528214	0.22757036493596555	0.20751267536952012	49.01608607097296	1560.528120329138	46.69746061337355	1486.710524471011
13.910878469549415	9321.721638771674	9340.41430940274	13313.759107643958	12784.251081191542	15143.891000780022	14361.141364801708	16760.36952067482	15764.630422954866	19337.575531453178	18029.941939099142	0.227590809578155	0.20753081291073802	47.85940080146247	1532.8819227577187	45.60200151981553	1460.5806431276724
13.9946985101918	9323.622974794638	9342.40747111543	13317.070457843816	12787.467886156515	15147.854135644491	14364.91784887902	16764.896305647682	15768.894678906576	19342.96912738149	18034.967307691848	0.227611503050506	0.20754917112057963	46.71124609395338	1505.1207895330153	44.51463832832815	1434.3427729862742
14.079023608744702	9325.47282172484	9344.350152047917	13320.315806994562	12790.621787549184	15151.744692027429	14368.625737724014	16769.344549011388	15773.08514150529	19348.27426706422	18039.91015780992	0.22763244841576838	0.20756775271317818	45.571581725133	1477.244691674132	43.43533293137443	1407.9968979242258
14.163856808436103	9327.27091759741	9346.242102247901	13323.494866344328	12793.7125135182	15155.562369950974	14372.26474953344	16773.713939102912	15777.201518559381	19353.4906154727	18044.770176599148	0.2276536487751424	0.20758656043669338	44.44036760737072	1449.2536027198657	42.3640473504056	1381.5430043390952
14.24920117083096	9329.016999562189	9348.083071011139	13326.60734680666	12796.739791951497	15159.30686937167	14375.834602471978	16778.00416441124	15781.243518031204	19358.61783802257	18049.547051614703	0.22767510726878196	0.20760559707375256	43.31756378854334	1421.147498743143	41.30074373536627	1354.981081157457
14.335059775941703	9330.710803878823	9349.872806877887	13329.652958963125	12799.703350479465	15162.977890186807	14379.335014678598	16782.214913586715	15785.210848046103	19363.655600587466	18054.2404708339	0.22769682707629768	0.20762486544189948	42.2031304508273	1392.9263583468273	40.24538436376315	1328.311119835358
14.421435722339384	9332.352065912119	9351.611057629632	13332.631413066334	12802.602916478516	15166.575132241273	14382.765704273395	16786.34587545112	15789.103216901949	19368.603569513416	18058.850122669548	0.22771881141727515	0.20764436839404862	41.09702791180462	1364.5901627275161	39.197931641712785	1301.5331144225784
14.50833212726552	9333.940520127175	9353.297570285571	13335.542419042788	12805.438217074512	15170.098295334248	14386.126389364297	16790.396739007476	15792.920333078535	19373.461411633085	18063.37569598321	0.22774106355179463	0.20766410881894354	39.99921662171255	1336.138895616401	38.158348101351294	1274.6470615048893
14.595752126744532	9335.475900084348	9354.93209109898	13338.385686495554	12808.208979146002	15173.547079225724	14389.416788053575	16794.36719344978	15796.661905246845	19378.228794279858	18067.816880098268	0.227763586780961	0.20768408964162643	38.90965716425853	1307.5725433309563	37.126596401503775	1247.652960257139
14.683698875697011	9336.957938434403	9356.51436555376	13341.160924707307	12810.914929327853	15176.921183643493	14392.636618444856	16798.256928173232	15800.327642278817	19382.905385302598	18072.17336481367	0.22778638444744084	0.2077043138239096	37.82831025686755	1278.8910948173143	36.10263932796079	1220.5508124805056
14.772175548053516	9338.386366913413	9358.044138360732	13343.867842643092	12813.555794014606	15180.220308289865	14395.78559864981	16802.065632784153	15803.91725325683	19387.490853080064	18076.444840417324	0.22780945993600313	0.20772478436485547	36.75513674895046	1250.0945416167378	35.08643979183398	1193.3406225736253
14.861185336869132	9339.76091633762	9359.521153453949	13346.50614895318	12816.131299363913	15183.444152848491	14398.863446795018	16805.792997110144	15807.430447483372	19391.984866535615	18080.630997699747	0.22783281667407354	0.2077455043012634	35.69009762124915	1221.1828778753988	34.077960829017684	1166.0223975516856
14.95073145443871	9341.081316598204	9360.945153986859	13349.075551975811	12818.641171299905	15186.592416991138	14401.86988102875	16809.43871121014	15810.866934490656	19396.387095151822	18084.731527967655	0.22785645813229224	0.20776647670816276	34.63315398641862	1192.1561003951356	33.07716560077097	1138.596147086937
15.040817132412794	9342.347296656104	9362.315882328623	13351.575759740183	12821.085135516792	15189.664800384773	14404.804619528059	16813.002465384885	15814.226424050587	19400.697208985603	18088.74612305805	0.22788038782508355	0.20778770469931288	33.58426708854677	1163.0142086381093	32.08401739306282	1111.0618835156783
15.131445621914246	9343.55858453661	9363.633080060126	13354.006479969177	12823.462917482197	15192.661002698353	14407.667380505587	16816.48395018704	15817.508626184474	19404.91487868299	18092.674475351934	0.22790460931122578	0.20780919142771126	32.543398301437264	1133.7572047072463	31.098479615029646	1083.4196218233556
15.222620193655578	9344.714907323962	9364.896487970063	13356.367420082182	12825.774242440622	15195.580723609815	14410.457882216579	16819.88285643162	15820.71325117293	19409.03977549428	18096.51627778837	0.22792912619443847	0.20783094008610603	31.510509129133425	1104.3850933825597	30.120515799659188	1055.669379683677
15.31434413805701	9345.815991155838	9366.105846050925	13358.658287197904	12828.0188354169	15198.423662813066	14413.1758429659	16823.19887520641	15823.840009565865	19413.071571289172	18100.271223878615	0.2279539421239726	0.2078529539075195	30.485561205117847	1074.8978821332566	29.150089602801017	1027.8111774660647
15.406620765365147	9346.861561217804	9367.260893494922	13360.878788137166	12830.196421219647	15201.189520025007	14415.820981115075	16826.431697882475	15826.888612192477	19417.0099385721	18103.939007720277	0.22797906079521124	0.20787523616577494	29.468516292254208	1045.2955811345018	28.187164803181076	999.8450382561423
15.499453405772549	9347.851341737702	9368.3613686899	13363.028629425771	12832.306724444767	15203.877994992648	14418.393015089441	16829.58101612472	15829.85877017143	19420.854550497654	18107.51932401176	0.22800448595027192	0.2078977901760343	28.459336282030563	1015.5782032725401	27.231705301834154	971.7709878650494
15.592845409537835	9348.78505597985	9369.407009215076	13365.107517297203	12834.349469478828	15206.488787500128	14420.891663385199	16832.646521902552	15832.750194920909	19424.605080886035	18111.011868066544	0.22803022137863263	0.20792061929534172	27.457983193613472	985.7457641432993	26.283675120881526	943.5890548224561
15.686800147106629	9349.662426239276	9370.397551836779	13367.11515769541	12836.32438050253	15209.02159737583	14423.316644576553	16835.627907500475	15835.562598168828	19428.26120423863	18114.416335827707	0.22805627091775074	0.20794372692317406	26.464419173891656	955.7982820798643	25.34303840404027	915.2992704156786
15.781321009233178	9350.483173835817	9371.332732504135	13369.051256277608	12838.231181494186	15211.476124499563	14425.66767732296	16838.524865528903	15838.295691963174	19431.822595753787	18117.732423882582	0.2280826384536982	0.207967116502002	25.478606497257715	925.7357781683095	24.409759415939334	886.9016686952673
15.87641140710273	9351.247019108152	9372.212286344638	13370.915518416998	12840.069596233136	15213.852068809732	14427.944480376296	16841.33708893498	15840.949188682262	19435.28893134261	18120.959829477426	0.22810932792180702	0.20799079151785452	24.50050756437122	895.5582762425765	23.483802541260957	858.3962864750065
15.972074772454643	9351.953681407724	9373.035947659664	13372.707649205498	12841.839348303174	15216.14913031051	14430.146772588121	16844.0642710134	15843.522801045157	19438.659887644833	18124.098250532206	0.22813634330732038	0.2080147555008975	23.530084902406088	865.2658029091544	22.565132284973515	829.7831633663736
16.06831455770623	9352.60287909264	9373.803449919951	13374.427353456516	12843.54016109606	15218.36700907914	14432.274272916999	16846.706105417434	15846.016242122178	19441.935142044968	18127.147385655582	0.2281636886460543	0.2080390120260144	22.567301164206583	834.8583875517361	21.65371327131288	801.0623417724855
16.165134236077357	9353.19432952137	9374.514525760931	13376.074335707584	12845.171757814862	15220.505405273118	14434.326700435742	16849.26228616982	15848.429225345313	19445.1143726883	18130.106934159798	0.22819136802506926	0.20806356471339874	21.61211912793806	804.3360623461194	20.749510243636905	772.2338669081219
16.262537301715792	9353.727749046519	9375.16890697808	13377.648300223142	12846.733861477464	15222.564019137571	14436.303774338854	16851.732507673936	15850.761464518922	19448.197258497283	18132.976596075907	0.22821938558335048	0.20808841722915572	20.664501696504885	773.6988622639328	19.852488063872443	743.2977868104354
16.36052726982327	9354.20285300832	9375.766324522081	13379.148950997107	12848.226194919915	15224.54255101248	14438.205213949796	16854.116464724873	15853.012673830239	19451.183479187734	18135.75607216885	0.22824774551250276	0.2081135732859083	19.72441189707024	742.9468250838108	18.962611712049693	714.2541523450054
16.459107676782416	9354.619355728208	9376.306508494017	13380.57599175564	12849.648480799911	15226.440701340105	14440.030738728494	16856.41385252061	15855.182567860189	19454.072715285427	18138.445063952862	0.22827645205744346	0.20813903664341699	18.79181288050313	712.0799913974479	18.07984628569102	685.1030172193423
16.55828208028434	9354.976970502134	9376.789188140374	13381.929125959638	12851.000441600097	15228.258170672232	14441.780068278647	16858.62436667321	15857.270861593997	19456.8646481425	18141.043273706728	0.22830550951712028	0.20816481110920454	17.866667921785847	681.0984046533704	17.204157000305713	655.8444380201399
16.658054059457015	9355.275409594053	9377.214091848178	13383.208056807616	12852.281799631688	15229.994659677834	14443.452922355455	16860.74770322041	15859.277270432298	19459.558959954436	18143.5504044896	0.22833492224522928	0.20819090053919223	16.948940418558777	650.002111131791	16.33550918805122	626.4784741965123
16.758427214994473	9355.514384228947	9377.580947139719	13384.412487238025	12853.492277037598	15231.649869150184	14445.04902087282	16862.783558636587	15861.201510201685	19462.155333776507	18145.966160156237	0.22836469465094328	0.20821730883834347	16.03859388976707	618.7911599143408	15.473868296248838	597.0051880315877
16.859405169286727	9355.693604585967	9377.8894806674	13385.542119931883	12854.631595795869	15233.223500014361	14446.56808391093	16864.7316298444	15863.043297165717	19464.653453540686	18148.290245372773	0.22839483119966275	0.208244039961318	15.135591977872537	587.4656030018814	14.619199889799347	567.4246447579935
16.960991566550526	9355.812779791642	9378.139418208648	13386.596657315571	12855.699477723272	15234.715253334984	14448.009831724075	16866.591614226436	15864.80234803621	19467.05300407304	18150.52236563287	0.2284253364137587	0.2082710979131347	14.239898446699954	556.025495249778	13.77146964876738	537.7369124940597
17.063190072960847	9355.871617912555	9378.330484660348	13387.575801563049	12856.695644478354	15236.12483032336	14449.37398474788	16868.36320963649	15866.478379983912	19469.353671110355	18152.66222727317	0.22845621487334364	0.20829848674984477	13.3514771800983	524.4708943548612	12.930643367420998	507.9420622391626
17.166004376783235	9355.869825948306	9378.462404033526	13388.479254598535	12857.619817564948	15237.451932345173	14450.660263607113	16870.04611441129	15868.071110649827	19471.555141317607	18154.709537489554	0.22848747121704038	0.2083262105792129	12.470292183366837	492.8018609331921	12.096686955614132	478.04016795102507
17.26943818850684	9355.807109824193	9378.534899447804	13389.306718098971	12858.471718335486	15238.69626092802	14451.868389123298	16871.640027382236	15869.580258156391	19473.657102305267	18156.66400435324	0.22851911014277249	0.20835427356141112	11.59630758179992	461.01845847722143	11.26956643704034	448.0313064982183
17.37349524097843	9355.683174383787	9378.547693125754	13390.057893496418	12859.25106799425	15239.857517768893	14452.998082322316	16873.14464788706	15871.005541118626	19475.65924264666	18158.52533682688	0.22855113640856167	0.20838267990972054	10.72948762003216	429.12075337814167	10.449247949043638	417.9155576918274
17.478179289537028	9355.497723381468	9378.50050638722	13390.732481980513	12859.957587600718	15240.935404741807	14454.04906444213	16874.559675781606	15872.346678655482	19477.561251895546	18160.29324478097	0.2285835548333335	0.20841143389124298	9.869796662314911	397.1088149459101	9.635697742603952	387.69300430547446
17.583494112149474	9355.250459474828	9378.393059643522	13391.330184500895	12860.59099807286	15241.929623905422	14455.021056940544	16875.884811451808	15873.603390401244	19479.362820603827	18161.967439010274	0.22861637029774376	0.20844053982762575	9.01719919158495	364.98271540366113	8.828882181711379	357.3637320729904
17.689443509546752	9354.941084216933	9378.225072391546	13391.850701769534	12861.151020190355	15242.839877510607	14455.913781502873	16877.11975582548	15874.775396516876	19481.06364033924	18163.547631250294	0.22864958774500646	0.20847000209579397	8.171659808751428	332.7425298872404	8.02876774231845	326.92782968329266
17.79603130536116	9354.569298048475	9377.996263207726	13392.293734263028	12861.637374597827	15243.665868008078	14456.726960049698	16878.264210384303	15875.862417701475	19482.663403703216	18165.033534193863	0.2286832121817423	0.2084998251286947	7.333143232463044	300.3883364559151	7.2353210125729674	296.3853888064623
17.90326134626431	9354.134800289836	9377.70634974197	13392.658982224926	12862.049781808075	15244.407298056023	14457.460314744669	16879.317877175916	15876.864175203831	19484.16180434886	18166.424861507872	0.22871724867883914	0.20853001341605276	6.501614299035282	267.92021612171084	6.448508692483301	265.7365041137673
18.011137502105942	9353.637289133074	9377.35504871149	13392.94614566803	12862.387962205314	15245.06387052787	14458.113568002354	16880.280458825935	15877.780390834056	19485.558536999117	18167.721327850195	0.22875170237231382	0.20856057150513668	5.677037961984752	235.3382528447546	5.668297593379975	234.98127327347174
18.119663666053608	9353.076461633726	9376.942075894507	13393.154924376604	12862.65163604833	15245.635288519912	14458.686442496042	16881.15165855023	15878.610786975209	19486.853297464946	18168.92264888653	0.22878657846420572	0.2085915040015368	4.859379290355719	202.64253350533545	4.8946546366933035	204.11979693965986
18.228843754733095	9352.45201370244	9376.467146123769	13393.285017908462	12862.840523473555	15246.121255358916	14459.178661165504	16881.931180166917	15879.35508659489	19488.045782663477	18170.028541307343	0.2288218822234684	0.20862281556995324	4.048603469826048	169.83314795792103	4.127546854695538	173.15217879321426
18.338681708369887	9351.763640096695	9375.929973280181	13393.3361255973	12862.954344498348	15246.521474610034	14459.589947225042	16882.618728108868	15880.013013257196	19489.13569063672	18171.038722845224	0.22885761898687879	0.2086545109349975	3.244675801077392	136.9101889966987	3.3669413891184377	142.07852552086115
18.44918149093129	9351.011034412075	9375.330270286013	13393.307946554534	12862.99281902386	15246.835650084231	14459.92002417111	16883.214007435687	15880.584291134246	19490.122720569667	18171.95291229175	0.22889379415996214	0.2086865948820048	2.4475617002899526	103.87375240167603	2.6128054916043766	110.89894685754552
18.56034709026951	9350.193889073851	9374.667749098422	13393.20017967174	12862.955666838463	15247.063485846438	14460.168615790606	16883.716723846585	15881.068645018457	19491.006572809496	18172.77082951535	0.2289304132179305	0.20871907225785688	1.65722669812385	70.72393691306934	1.865106522651331	79.61355556128547
18.672182518265565	9349.311895327923	9373.942120702342	13393.012523622258	12862.842607620376	15247.204686222844	14460.335446168358	16884.126583692236	15881.465800334021	19491.78694888372	18173.492195478153	0.2289674817066304	0.208751947971823	0.8736364387004869	37.46084421919659	1.1238119508197997	48.22246741456911
18.784691810974078	9348.36474323208	9373.15309510375	13392.744676863462	12862.653360941002	15247.258955808988	14460.42023969541	16884.443293987708	15881.775483149215	19492.46355151946	18174.116732253962	0.22900500524351355	0.20878522699640484	0.0967566809267737	4.084579029586166	0.38888935385330115	16.725801290012896
18.897879028768923	9347.352121646918	9372.300381322524	13392.39633763862	12862.3876462678	15247.225999477434	14460.422721076862	16884.666562424816	15881.997420188334	19493.036084662308	18174.64416304575	0.22904298951861055	0.2088189143682008	-0.6734467040223535	-29.404751002788544	-0.3396935836208286	-14.876320925541222
19.01174825648978	9346.273718226572	9371.383687385227	13391.967203978667	12862.045182967171	15247.105522385447	14460.34261533977	16884.79609738469	15882.131338843688	19493.504253495266	18175.074212203304	0.22908144029553226	0.20885301518877983	-1.4370077320199925	-63.00703523494303	-1.0619690694802557	-46.58377427235246
19.126303603589555	9345.129219409488	9370.402720317874	13391.456973704158	12861.625690307483	15246.897229982926	14460.179647841269	16884.831607950488	15882.176967187894	19493.867764458115	18175.40660524125	0.22912036341247388	0.20888753462557036	-2.193960306394729	-96.72216002596542	-1.7779692044787225	-78.39643071359023
19.241549204282624	9343.918310408915	9369.357186138473	13390.865344426995	12861.128887461882	15246.60082802011	14459.9335442765	16884.772803920085	15882.134033985982	19494.126325266596	18175.641068856876	0.22915976478324324	0.20892247791276103	-2.944338219211204	-130.55000877100974	-2.4877259833956487	-110.31415916513652
19.357489217694134	9342.6406752033	9368.246789849463	13390.192013552101	12860.554493511123	15246.216022555347	14459.604030686603	16884.619395818747	15882.002268707622	19494.279644931805	18175.77733094819	0.2291996503983	0.20895785035221517	-3.6881751507753506	-164.49046185612679	-3.1912712946214015	-142.33682544715703
19.474127828010037	9341.29599652659	9367.071235430101	13389.436678279199	12859.902227446455	15245.74251996301	14459.190833466862	16884.371094912105	15881.781401539536	19494.327433779854	18175.815120632185	0.22924002632581428	0.2089936573143996	-4.425504670500231	-198.5433966810815	-3.8886369209212717	-174.46429230133072
19.59146924462811	9339.88395585831	9365.830225828615	13388.599035604302	12859.171808172296	15245.180026941183	14458.693679374628	16884.027613218797	15881.47116339775	19494.269403471317	18175.75416826295	0.22928089871273388	0.20902990423932788	-5.156360237459012	-232.70868765050545	-4.579854540061206	-206.6964193880558
19.709517702309874	9338.404233413568	9364.523462954312	13387.678782321393	12858.36295450905	15244.528250519585	14458.112295537478	16883.588663523613	15881.071285940108	19494.10526702112	18175.5942054502	0.22932227378587908	0.20906659663751698	-5.880775200959761	-266.98620619112626	-5.264955725215259	-239.0330632859841
19.828277461333414	9336.856508132789	9363.150647669438	13386.675615023725	12857.475385195636	15243.786898067194	14457.446409461127	16883.053959390156	15880.58150157854	19493.834738818197	18175.334965077513	0.22936415785304287	0.2091037400909573	-6.598782800931076	-301.3758207401261	-5.943971945343947	-271.4740774878301
19.94775280764713	9335.240457671474	9361.711479781061	13385.589230105412	12856.508818892251	15242.955677300222	14456.695749037628	16882.423215174113	15880.00154349175	19493.457534645608	18174.976181321053	0.22940655730411777	0.2091413402541013	-7.310416167405492	-335.87739670369774	-6.6169345647867885	-304.01931235473603
20.067948053024427	9333.555758389732	9360.205658032763	13384.419323762799	12855.462974183003	15242.034296289954	14455.86004255351	16881.69614603626	15879.331145637814	19492.973371700667	18174.517589668354	0.22944947861223033	0.20917940285486256	-8.015708322702267	-370.4907965371385	-7.2838748451613355	-336.668615182396
20.188867535219305	9331.80208534151	9358.63288009604	13383.165591995577	12854.337569578242	15241.022463470314	14454.939018697629	16880.872467955407	15878.570042766547	19492.381968614834	18173.958926936757	0.22949292833490237	0.20921793369563346	-8.714692181049031	-405.2158797075972	-7.944823945188546	-369.42183017684147
20.31051561812294	9329.979112263896	9356.992842561776	13381.827730608165	12853.132323517219	15239.919887645878	14453.932406569453	16879.951897741703	15877.717970432364	19491.68304547424	18173.29993129255	0.22953691311522342	0.20925693865431683	-9.40740054838534	-440.0525026633404	-8.599812920387194	-402.27879840740934
20.432896691921076	9328.08651156615	9355.28524093149	13380.405435210825	12851.8469543705	15238.726277999618	14452.839935687121	16878.93415304981	15876.774665006964	19490.876323840035	18172.540342269895	0.22958143968304384	0.20929642368537393	-10.093866123752377	-475.0005188812502	-9.248872724325338	-435.2393578533083
20.55601517325261	9326.123954318555	9353.509769608407	13378.898401220738	12850.48118044233	15237.441344100673	14451.661335995535	16877.818952392157	15875.739863692055	19489.961526768882	18171.679900789906	0.2296265148561875	0.20933639482088814	-10.774121499533067	-510.0597788593732	-9.892034208933183	-468.30334339430556
20.679875505368887	9324.091110241121	9351.666121888367	13377.306323862977	12849.034719972933	15236.064795912107	14450.396337874425	16876.60601515217	15874.613304532131	19488.93837883353	18170.718349179766	0.2296721455416801	0.20937685817164545	-11.448199161743105	-545.2301301117986	-10.529328124786844	-501.4705868009478
20.804482158294064	9321.987647692147	9349.753989950686	13375.628898171486	12847.507291140842	15234.59634379873	14449.044672146507	16875.295061597677	15873.394726427396	19487.806606143622	18169.655431192117	0.2297183387369982	0.20941781992823172	-12.116131490918633	-580.511417192407	-11.160785121872323	-534.7409167545848
20.92983962898646	9319.813233656496	9347.773064848663	13373.865818989781	12845.898612064982	15233.03569853472	14447.606070085454	16873.885812894147	15872.083869146489	19486.565936366325	18168.490892024245	0.22976510153134053	0.2094592863621459	-12.777950761759712	-615.9034816599451	-11.78643574922171	-568.1141588045284
21.055952441500814	9317.567533733967	9345.723036500242	13372.016780971977	12844.208400807043	15231.382571311633	14446.080263424257	16872.377991118414	15870.680473339737	19485.216098747627	18167.224478337936	0.22981244110691437	0.20950126382693288	-13.43368914390885	-651.4061620999128	-12.40631045569171	-601.5901353913359
21.18282514715158	9315.25021212716	9343.603593678183	13370.081478583235	12842.436375373389	15229.636673745901	14444.466984363095	16870.771319271866	15869.184280551875	19483.75682413311	18165.855938278753	0.22986036474024407	0.20954375875932996	-14.083378703333437	-687.0192941748537	-13.02043959126604	-635.1686658887193
21.31046232467717	9312.860931629302	9341.414424000235	13368.059606100383	12840.582253717082	15227.79771788659	14442.765965577462	16869.065521293982	15867.595033235135	19482.18784498915	18164.385021495793	0.22990887980349992	0.2095867776804361	-14.727051401561766	-722.7427105670795	-13.628853406327835	-668.8495665448718
21.438868580405217	9310.399353612009	9339.155213919172	13365.950857612514	12838.64575373994	15225.865416223196	14440.976940226348	16867.260322076065	15865.912474762394	19480.508895424267	18162.811479161595	0.22995799376585174	0.2096303271968942	-15.364739096359699	-758.5762409996241	-14.231582052190788	-702.6326504959725
21.568048548418737	9307.865138012665	9336.825648712587	13363.754927021331	12836.626593294373	15223.83948169328	14439.099641960302	16865.35544747471	15864.136349440294	19478.719711210517	18161.135063992	0.23000771419483673	0.2096744140020974	-15.996473543113098	-794.5197122902609	-14.828655582488864	-736.5177278132178
21.69800689072348	9305.257943321669	9334.425412472467	13361.471508041373	12834.5244901851	15221.71962769001	14437.13380492936	16863.350624325314	15862.266402522233	19476.820029804785	18159.355530265995	0.2300580487577521	0.20971904487740856	-16.62228639395471	-830.5729482872412	-15.42010395233956	-770.5046054427512
21.828748297416116	9302.577426569653	9331.954188094827	13359.100294200472	12832.339162171118	15219.505568070095	14435.079163791415	16861.245580456063	15860.302380221905	19474.80959037078	18157.472633846195	0.2301090052230704	0.20976422669340483	-17.242209199066565	-866.7357699279673	-16.00595701959537	-804.5930872540921
21.960277486853503	9299.823243314186	9329.411657268787	13356.640978839547	12830.07032696709	15217.197017161052	14432.93545371992	16859.040044701305	15858.244029726158	19472.68813380026	18155.48613219859	0.23016059146188098	0.20980996641113583	-17.856273407545814	-903.0079952608794	-16.58624454549863	-838.7829740513116
22.092599205822967	9296.99504762657	9326.797500465826	13354.093255112823	12827.7177022451	15214.793689769005	14430.702410412157	16856.73374691548	15856.091099208523	19470.455402735173	18153.395784413162	0.2302128154493455	0.20985627108340663	-18.464510366473405	-939.3894393905066	-17.160996193902974	-873.0740635204129
22.225718229713628	9294.092492078324	9324.11139692867	13351.4568159877	12825.281005636143	15212.295301186257	14428.379770097255	16854.32641798691	15853.84333784252	19468.11114158952	18151.201351224263	0.23026568526618443	0.20990314785607853	-19.066951322427485	-975.8799145398661	-17.730241532743094	-907.4661502866074
22.359639362688714	9291.115227727429	9321.353024660017	13348.731354244517	12822.759954731504	15209.701567198752	14425.967269544139	16851.817789851528	15851.500495814953	19465.65509657136	18148.902595031042	0.2303192091001817	0.20995060396939036	-19.663627421992715	-1012.4792300611734	-18.294010034383973	-941.9590259161778
22.494367437858962	9288.06290410439	9318.522060411056	13345.916562476206	12820.154267084077	15207.01220409358	14423.464646069535	16849.207595506738	15849.062324339331	19463.0870157049	18146.499279918095	0.23037339524771863	0.20999864675930316	-20.254569711818476	-1049.187192431651	-18.852331075715483	-976.5524789076298
22.629907317457054	9284.935169198116	9315.618179669847	13343.012133087896	12817.463660209647	15204.226928666487	14420.871637545984	16846.495569025366	15846.528575669312	19460.406648852826	18143.991171676204	0.23042825211533133	0.2100472836588624	-20.839809138924466	-1086.0036052567884	-19.405233938457968	-1011.2462946893647
22.766263893012997	9281.731669441582	9312.641056649478	13340.017758296395	12814.687851588074	15201.345458229345	14418.187982409841	16843.68144556956	15843.899003112243	19457.613747738676	18141.378037823197	0.23048378822128765	0.21009652219958566	-21.419376551828464	-1122.9282693173736	-19.952747810188157	-1046.0402556625195
22.903442085530802	9278.452049697165	9309.590364275937	13336.933130129384	12811.826558664221	15198.367510617429	14415.41341966908	16840.7649614046	15841.17336104251	19454.708065969175	18138.659647624714	0.23054001219719633	0.21014637001287137	-21.99330270063365	-1159.960982564371	-20.494901784404647	-1080.9341411883943
23.041446845665973	9275.09595324193	9306.465774175927	13333.757940424734	12808.879498849048	15195.29280419689	14412.547688911334	16837.745853913017	15838.351404915225	19451.68935905691	18135.83577211539	0.2305969327896395	0.21019683483142815	-22.561618236941285	-1197.101540105883	-21.031724860375107	-1115.927727567032
23.180283153904217	9271.663021752604	9303.26695666441	13330.491880829602	12805.846389520486	15192.121057872127	14409.59053031184	16834.62386160868	15835.432891279841	19448.55738444312	18132.90618412	0.23065455886183428	0.21024792449073093	-23.124353715647885	-1234.3497342919	-21.563245944940718	-1151.0207881210372
23.31995602074116	9268.152895290186	9299.993580731782	13327.134642799156	12802.726948023997	15188.851991092812	14406.541684641035	16831.398724150466	15832.417577793492	19445.311901520112	18129.870658274405	0.23071289939531395	0.21029964693049685	-23.681539594210335	-1271.705354669597	-22.089493851774023	-1186.2130931434222
23.460470486863187	9264.56521228466	9296.645314031177	13323.685917595683	12799.520891673526	15185.485323861474	14403.400893272763	16828.070182356787	15829.305223235013	19441.952671654628	18126.728971047294	0.23077196349164714	0.21035201019618735	-24.23320623334439	-1309.1681880098768	-22.61049730189552	-1221.5044099120423
23.60183162332936	9260.899609519087	9293.221822865178	13320.14539628701	12796.2279377518	15182.02077674041	14400.167898191798	16824.637978219267	15826.095587518324	19438.479458210506	18123.480900761268	0.230831760374173	0.21040502244053547	-24.779383898370725	-1346.7380183767527	-23.126284925136133	-1256.8945027575828
23.744044531754422	9257.155722113695	9289.722772172516	13316.512769745092	12792.847803510855	15178.458070858906	14396.842442001696	16821.101854917073	15822.788431706205	19434.892026571844	18120.126227614488	0.2308922993897803	0.21045869192509384	-25.32010275844368	-1384.4146270779893	-23.636885259234987	-1292.3831330095418
23.887114344492932	9253.333183509687	9286.14782551454	13312.78772864445	12789.380206172382	15174.796927920384	14393.424267932622	16817.461556830953	15819.383518024097	19431.190144166354	18116.664733702346	0.23095359001069654	0.2105130270218127	-25.85539288756263	-1422.197792712599	-24.14232675079984	-1327.9700590274297
24.031046224824397	9249.431625452758	9282.496645061372	13308.969963460366	12785.824862927935	15171.037070209399	14389.913119848996	16813.716829557474	15815.88060987384	19427.37358048859	18113.096203039175	0.23101564183632528	0.21056803621464132	-26.385284265474183	-1460.087291222997	-24.642637756252952	-1363.6550362557173
24.175845367139747	9245.450677976301	9278.768891577804	13305.059164466855	12782.181490938898	15167.178220598506	14386.308742257073	16809.86741992306	15812.279471847321	19423.44210712326	18109.420421579955	0.231078464595104	0.21062372810115507	-26.909806777752237	-1498.0828958838247	-25.13784654175106	-1399.437817201484
24.32151699712871	9241.389969384512	9274.96422440909	13301.055021734688	12778.449807336554	15163.2201025553	14382.61088031269	16805.913075998193	15808.579869740424	19419.39549776892	18105.637177242344	0.23114206814638713	0.2106801113942111	-27.428990215499653	-1536.184377293568	-25.62798128297436	-1435.318151417654
24.468066371968433	9237.249126235172	9271.082301466433	13296.95722512921	12774.629529221995	15159.162440149354	14378.819279828926	16801.853547111892	15804.781570566958	19415.233528261695	18101.746259928877	0.2312064624823791	0.2107371949236304	-27.942864277472836	-1574.3915034863167	-26.113070067098306	-1471.29578560777
24.61549878051318	9233.02777332195	9267.122779212015	13292.765464307637	12770.720373665508	15155.004958058655	14374.933687283312	16797.68858386541	15800.884342572128	19410.955976598587	18097.747461548595	0.23127165773007774	0.21079498763790708	-28.4514585695797	-1612.7040398977697	-26.593140892284282	-1507.370463585481
24.763819543485244	9228.72553365685	9263.085312644183	13288.479428716799	12766.722057706498	15150.747381576724	14370.953849825708	16793.417938146944	15796.887955246855	19406.562622961832	18093.640576039812	0.23133766415326432	0.21085349860594724	-28.95480260479235	-1651.121749368962	-27.06822166758502	-1543.5419262675568
24.91303401366693	9224.342028451998	9258.969555282007	13284.09880759018	12762.634298352708	15146.389436619045	14366.879515285535	16789.041363145672	15792.792179341412	19402.053249742556	18089.425399392123	0.23140449215452497	0.21091273701883484	-29.452925805104314	-1689.6443922501057	-27.538340214763593	-1579.809911770746
25.063147576093755	9219.876877101322	9254.775159149709	13279.62328994499	12758.456812579494	15141.930849729628	14362.710432179148	16784.55861336594	15788.596786879343	19397.42764156481	18085.101729668837	0.23147215227729928	0.21097271219162972	-29.945857500628335	-1728.2717263535596	-28.003524267514877	-1616.1741553605534
25.214165648248784	9215.329697162015	9250.501774760925	13275.05256457917	12754.189317329114	15137.371348087683	14358.446349717356	16779.969444641778	15784.301551171584	19392.68558530996	18080.669367029695	0.23154065520797226	0.21103343356519333	-30.433626930891478	-1767.0035070250742	-28.463801472462364	-1652.6343895057216
25.366093680258146	9210.700104335483	9246.149051102477	13270.386320067888	12749.831529509527	15132.710659513823	14354.087017812484	16775.27361415085	15779.906246830164	19387.82687014065	18076.128113753228	0.23161001177799337	0.21109491070804515	-30.91626324508252	-1805.8394871694036	-28.91919938961655	-1689.1903439024463
25.518937155087716	9205.987712448248	9241.716635618066	13265.624244760196	12745.383165993377	15127.948512476596	14349.63218708578	16770.47088042905	15775.41064978237	19382.851287525402	18071.47777425969	0.23168023296604112	0.21115715331825188	-31.39379550259764	-1844.7794172777794	-29.369745492724178	-1725.841745490674
25.672701588741027	9201.192133432327	9237.204174191502	13260.766026775162	12740.843943616512	15123.084636098542	14345.081608874396	16765.56100338445	15770.814537284548	19377.758631262852	18066.718155133636	0.23175132990021116	0.21122017122534772	-31.866252673382405	-1883.8230454600416	-29.815467169588374	-1762.5883184708655
25.827392530458226	9196.312977305532	9232.611311129842	13255.811353998137	12736.213579176672	15118.118760162575	14340.435035238685	16760.543744311944	15766.11768793628	19372.54869750658	18061.849065147104	0.23182331386025698	0.21128397439228572	-32.33366363829555	-1922.9701174637303	-30.256391722432454	-1799.4297843263485
25.983015562916506	9191.349852151256	9227.937689146076	13250.75991407651	12731.49178943171	15113.050615117918	14335.692218969105	16755.418865907275	15761.319881694253	19367.221284789564	18056.870315282413	0.23189619627985478	0.21134857291742426	-32.79605719014944	-1962.2203767444007	-30.69254636878759	-1836.365861872211
26.139576302431465	9186.302364098068	9223.182949341557	13245.611394415426	12726.67829109781	15107.879932086125	14330.85291359322	16750.18613228145	15756.420899886323	19361.776194049067	18051.781718755374	0.2319699887489182	0.2114139770365458	-33.25346203385561	-2001.5735644884408	-31.123958241696528	-1873.396267273929
26.297080399159835	9181.170117298901	9218.346731188112	13240.365482173162	12721.772800847433	15102.606442866907	14325.916873382537	16744.845308974887	15751.420525225456	19356.213228651373	18046.583091038356	0.23204470301594346	0.21148019712491065	-33.705906786861306	-2041.0294196396135	-31.55065439005557	-1910.5207140627317
26.455533537303385	9175.952713910025	9213.428672509912	13235.02186425645	12716.775035307206	15097.229879944001	14320.883853359406	16739.396162971883	15746.318541823859	19350.5321944169	18041.27424988374	0.2321203509904051	0.2115472436993461	-34.15341997936048	-2080.5876789237373	-31.972661778796464	-1947.7389131519012
26.614941435314055	9170.649754069627	9208.428409464992	13229.580227315484	12711.68471105558	15091.749976490879	14315.753609303778	16733.838462714808	15741.114735207017	19344.732899645307	18035.855015347293	0.23219694474518	0.21161512742036978	-34.596030055625306	-2120.2480769436806	-32.390007290152425	-1985.050572917331
26.77530984610034	9165.260835875964	9203.345576526312	13224.04025773851	12706.50154462012	15086.166466376118	14310.525897759699	16728.17197811827	15735.808892327552	19338.815155140404	18030.325209811468	0.23227449651902815	0.2116838590943515	-35.03376537399163	-2160.0103461863473	-32.80271772353444	-2022.4553991956636
26.93664455723489	9159.785555365357	9198.179806462727	13218.401641646518	12701.225252474913	15080.479084169065	14305.200476042055	16722.396480583513	15730.400801579452	19332.778774235707	18024.684658009213	0.23235301871910424	0.21175344967571172	-35.46665420699719	-2199.874217043631	-33.21081979574228	-2059.953095295932
27.098951391163432	9154.223506489727	9192.93073031948	13212.664064887464	12695.855551037579	15074.687565145108	14299.77710224302	16716.511743012634	15724.890252812045	19326.623572819688	18018.93318704755	0.23243252392351937	0.21182391026915662	-35.89472474295326	-2239.839417926036	-33.61434014232509	-2097.5433620968834
27.26223620541477	9148.574281093674	9187.597977398236	13206.82721303013	12690.392156665963	15068.79164529074	14294.255535238286	16710.517539822627	15719.277037343849	19320.349369361094	18013.070626431185	0.23251302488394693	0.21189525213195332	-36.31800508523156	-2279.9056752361357	-34.01330531702115	-2135.225898018107
27.426504892812353	9142.837468891521	9182.181175237152	13200.890771358181	12684.834785655068	15062.79106130898	14288.63553469368	16704.41364695995	15713.560947976963	19313.955984934873	18007.096808086746	0.2325945345282714	0.21196748667624438	-36.736523253326595	-2320.072713443078	-34.407741792580055	-2173.000399071723
27.59176338168682	9137.012657443605	9176.679949590132	13194.854424863368	12679.18315423319	15056.685550624034	14282.91686107108	16698.19984191436	15707.741779010748	19307.443243247475	18001.011566386373	0.23267706596328525	0.21204062547140295	-37.15030718384514	-2360.340255169198	-34.79767596173042	-2210.866558942944
27.758017636089992	9131.099432132452	9171.09392440604	13188.717858238882	12673.436978558271	15050.47485138627	14277.09927563467	16691.87590373329	15701.819326256013	19300.81097066281	17994.814738171957	0.23276063247743561	0.21211468024642693	-37.559384730266174	-2400.7080211928114	-35.183134136968874	-2248.8240689802915
27.925273656010095	9125.097376138468	9165.422721807394	13182.480755872224	12667.595974713793	15044.15870247687	14271.182540456863	16685.441613035906	15695.793387048938	19294.058996228	17988.50616277919	0.23284524754361666	0.21218966289237887	-37.963783663508366	-2441.1757305040956	-35.56414255105483	-2286.8726182389073
28.09353747758831	9119.00607041535	9159.665962068824	13176.142801837985	12661.659858704643	15037.736843512506	14265.16641842434	16678.896752027384	15689.663760265215	19287.18715169952	17982.08568206198	0.23293092482201116	0.2122655854648649	-38.36353167308698	-2481.743100397289	-35.9407273579709	-2325.0118935573846
28.2628151733366	9112.825093664867	9153.823263594897	13169.703679889963	12655.6283464524	15031.209014849508	14259.050673243592	16672.24110451269	15683.430246333766	19280.195271568937	17975.55314041647	0.23301767816298274	0.21234246018655978	-38.75865636729577	-2522.409846512601	-36.3129146332285	-2363.2415795861743
28.43311285235687	9106.554022311564	9147.894242897864	13163.163073453416	12649.50115379078	15024.574957588338	14252.835069446788	16665.474455910946	15677.092647250935	19273.083193089285	17968.90838480572	0.23310552161002376	0.21242029944977597	-39.1491852732579	-2563.1756828567013	-36.680730373780534	-2401.561358798761
28.604436660561465	9100.192430476825	9141.8785145748	13156.52066561674	12643.277996460574	15017.834413577633	14246.519372397259	16658.59659326937	15670.65076659435	19265.85075630127	17962.151264784134	0.2331944694027523	0.21249911581907746	-39.535145837959135	-2604.040321898181	-37.04420049901091	-2439.9709115736187
28.77679278089485	9093.73988995265	9135.775691284434	13149.776139122925	12636.958590104436	15010.987125418182	14240.103348294959	16651.607305277234	15664.104409536905	19258.497804059618	17955.28163252209	0.2332845359799583	0.21257892203394194	-39.9165654291719	-2645.003474658821	-37.403350851498544	-2478.4699162594043
28.950187433556945	9087.195970174833	9129.585383723428	13142.9291763605	12630.542650261204	15004.032836466515	14233.586764181591	16644.506382279695	15657.45338286045	19251.024182059253	17948.299342830433	0.23337573598271494	0.21265973101146785	-40.293471335069626	-2686.064850710798	-37.75820719674084	-2517.0580491726287
29.124626876227456	9080.560238196056	9123.307200602545	13135.979459354588	12624.029892360399	14996.971290838861	14226.96938794608	16637.293616292067	15650.697494970023	19243.42973886225	17941.204253185628	0.23346808425754018	0.21274155584913218	-40.66589076513628	-2727.224158269819	-38.108795223917696	-2555.7349846698344
29.30011740429177	9073.832258658163	9116.940748622024	13128.92666975709	12617.420031715914	14989.802233414277	14220.25098832933	16629.9688010133	15643.8365559074	19235.714325924073	17933.9962237543	0.2335615958596117	0.21282440982759662	-41.03385085129412	-2768.4811043031514	-38.45514054692467	-2594.5003952370025
29.476665351068124	9067.011593764244	9110.485632446747	13121.770488836852	12610.712783519766	14982.525409838026	14213.431334929226	16622.531731840023	15636.870377365041	19227.877797620415	17926.675117418312	0.23365628605605132	0.2129083064135648	-41.39737864756171	-2809.8353945408016	-38.797268703987356	-2633.353951489087
29.654277088036206	9060.097803250203	9103.941454680942	13114.510597469429	12603.907862835473	14975.140566524668	14206.510198205404	16614.982205880235	15629.798772699889	19219.920011274	17919.240799799845	0.23375217032925472	0.21299325926269022	-41.75650113094889	-2851.2867335639894	-39.135205158519966	-2672.2953222412616
29.832959025067048	9053.090444355874	9097.307815842396	13107.146676126442	12597.004984591142	14967.647450660952	14199.487349483858	16607.320021967156	15622.621556947155	19211.84082718152	17911.693139286548	0.23384926438029854	0.21307928222253691	-42.111245202184364	-2892.8348249020055	-39.46897529978742	-2711.32417459134
30.0127176106544	9045.989071795646	9090.584314336173	13099.678404864497	12590.00386357214	14960.045810208416	14192.362560961301	16599.544980672625	15615.338546833957	19203.64010864046	17904.03200705667	0.23394758413238906	0.21316638933559628	-42.46163768629776	-2934.479371100664	-39.79860444339283	-2750.4401739677414
30.193559332147448	9038.793237728638	9083.770546427937	13092.10546331384	12582.904214413595	14952.33539390592	14185.135605709522	16591.656884320993	15607.949560793048	19195.317721976244	17896.257277104414	0.23404714573440188	0.21325459484235534	-42.807705332881596	-2976.220073784236	-40.12411783143034	-2789.6429841746576
30.37549071598484	9031.502491728412	9076.866106216796	13084.427530666551	12575.705751592524	14944.515951271918	14177.806257679487	16583.655537002465	15600.454418976464	19186.873536569394	17888.368826265356	0.23414796556445824	0.21334391318442283	-43.14947481670242	-3018.056633741595	-40.445540633169	-2828.9322674670257
30.55851832793038	9024.116380752237	9069.870585607614	13076.644285664406	12568.408189419646	14936.587232606555	14170.374291705346	16575.540744586684	15592.852943269158	19178.307424882776	17880.366534241944	0.23425006023358472	0.2134343590077134	-43.48697273838479	-3059.9887510119006	-40.76289794549666	-2868.307684607804
30.742648773309874	9016.634449109746	9062.7835742829	13068.755406586237	12561.011242030834	14928.54898899347	14162.839483508185	16567.312314736155	15585.144957302527	19169.619262488945	17872.250283629077	0.23435344658943988	0.21352594716568832	-43.820225625160674	-3102.0161249870434	-41.07621479372028	-2907.768894960638
30.92788869724955	9009.056238431172	9055.604659674063	13060.760571234863	12553.514623378174	14920.400972301373	14155.201609699592	16558.97005691943	15577.33028646787	19160.80892809743	17864.019959939662	0.2344581417201008	0.21361869272265832	-44.14925993122597	-3144.138454482425	-41.38551613180607	-2947.3155565378256
31.114244784915854	9001.381287635084	9048.333426932331	13052.659456923711	12545.918047220792	14912.142935185482	14147.46044778514	16550.513782424576	15569.4087579299	19151.876303582405	17855.675451630454	0.23456416295793486	0.2137126109571454	-44.474102038147976	-3186.3554378165863	-41.69082684267778	-2986.9473260603845
31.30172376175672	8993.60913289558	9040.969458899042	13044.451740462911	12538.221227115253	14903.774631088672	14139.61577616764	16541.943304372235	15561.380200640164	19142.821274010206	17847.216650127913	0.23467152788352671	0.2138077173653087	-44.79477825602953	-3228.6667729420587	-41.992171739380865	-3026.663859069813
31.4903323937443	8985.739307608894	9033.512336075353	13036.13709814483	12530.423876405479	14895.295814242243	14131.66737415004	16533.258437728637	15553.244445350241	19133.64372766687	17838.643449853927	0.23478025432969302	0.21390402766443348	-45.11131482348719	-3271.072157501243	-42.28957556494424	-3066.464809964411
31.68007748761912	8977.771342359638	9025.96163659161	13027.715205729468	12522.525708212572	14886.706239666762	14123.615021938493	16524.458999318897	15545.001324625246	19124.343556086165	17829.95574825207	0.23489036038556926	0.21400155779648497	-45.42373790854617	-3313.571288942825	-42.583062993202475	-3106.349832095206
31.870965891135747	8969.704764886275	9018.316936175905	13019.185738428945	12514.526435423884	14878.00566317224	14115.45850064476	16515.54480783962	15536.650672856817	19114.920654077156	17821.153445813437	0.2350018644007688	0.2141003239317298	-45.73207360917149	-3356.1638646223582	-42.87265862923232	-3146.3185778418556
32.063004493309954	8961.539100046277	9010.577808122347	13010.548370891935	12506.425770682057	14869.193841358436	14107.197592288865	16506.515683872007	15528.192326276487	19105.374919752383	17812.236446103063	0.23511478498962685	0.21420034247242395	-46.03634795407561	-3398.849581913557	-43.15838701011671	-3186.3706987071782
32.25620022466719	8953.273869780443	9002.743823258445	13001.802777187155	12498.223426373233	14860.270531614453	14098.832079801023	16497.371449894297	15519.626122968495	19095.70625455554	17803.20465578582	0.23522914103552164	0.21430163005657293	-46.33658690312586	-3441.6281383070163	-43.44027260524308	-3226.505845391657
32.45056005749291	8944.908593076976	8994.814549912277	12992.948630786832	12489.919114615328	14851.235492118549	14090.361747023902	16488.111930294705	15510.951902883073	19085.914563289924	17794.05798465311	0.23534495169528033	0.2144042035617597	-46.63281634795567	-3484.499231517315	-43.71833981684904	-3266.7236678730696
32.64609100608406	8936.44278593463	8986.789553878692	12983.985604549147	12481.51254724538	14842.08848183714	14081.786378714114	16478.73695138365	15502.1695078491	19075.999754146254	17784.79634564893	0.23546223640366853	0.2145080801090488	-46.92506211283035	-3527.4625596143305	-43.992612980742706	-3307.0238155215047
32.84280012700226	8927.875961325582	8978.668398385229	12974.913370700568	12473.003435806888	14832.829260523946	14073.105760543918	16469.24634140636	15493.278781587154	19065.96173873116	17775.41965489662	0.2355810148779641	0.21461327706696168	-47.21334995475627	-3570.5178210991435	-44.26311636647006	-3347.405937146861
33.040694519328454	8919.207629157512	8970.450644057246	12965.731600817417	12464.391491536442	14823.457588718604	14064.319679102422	16459.63993055517	15484.279569722214	19055.800432095457	17765.927831725334	0.23570130712262397	0.21471981205553053	-47.4977055647978	-3613.6647150772624	-44.529874178428145	-3387.869681151584
33.239781324919136	8910.437296235099	8962.135848882408	12956.439965806825	12455.67642534989	14813.973227744897	14055.427921896518	16449.917550981514	15475.171719796233	19045.515752762418	17756.320798696575	0.2358231334340338	0.2148277029504285	-47.77815456845565	-3656.9029413559474	-44.792910556127026	-3428.4146955958568
33.44006772866406	8901.564466220949	8953.723568174646	12947.038135887276	12446.857947828172	14804.375939708858	14046.430277351728	16440.079036808213	15465.955081280823	19035.10762275636	17746.598481631067	0.2359465144053637	0.21493696788717928	-48.054722525957914	-3700.2322005508468	-45.052249574546295	-3469.040628285613
33.64156095874556	8892.588639595904	8945.213354537429	12937.525780568503	12437.935769202595	14794.665487496452	14037.326534812684	16430.12422414121	15456.629505589746	19024.575967631234	17736.760809635503	0.2360714709314948	0.21504762526544965	-48.32743493335147	-3743.652194241062	-45.30791524495726	-3509.7471268996596
33.84426828689945	8883.509313618644	8936.604757826306	12927.902568630707	12428.909599339557	14784.841634770868	14028.116484543316	16420.052951081518	15447.194846091232	19013.920716499168	17726.807715129406	0.23619802421407074	0.2151596937534223	-48.596317223207734	-3787.162625109777	-45.55993151565053	-3550.533839098178
34.04819702867729	8874.325982284667	8927.897325110851	12918.168168103206	12419.779147724814	14774.904145969464	14018.799917726756	16409.865057736653	15437.650958120263	19003.14180205917	17716.739133872063	0.23632619576662153	0.2152731922922556	-48.86139476495009	-3830.7631970550865	-45.808322272161604	-3591.4004126139916
34.25335454371064	8865.03813628467	8919.090600635927	12908.32224624253	12410.544123447258	14764.852786300486	14009.376626465064	16399.56038623247	15427.997698990835	18992.239160626006	17706.555004989626	0.2364560074198149	0.21538814010063206	-49.122692865814315	-3874.4536153483205	-46.053111338071176	-3632.346495374106
34.45974823597649	8855.645262962136	8910.184125782165	12898.364469509672	12401.204235182036	14754.687321739177	13999.846403778472	16389.138780724115	15418.23492800787	18981.212732158907	17696.255271002105	0.2365874813267799	0.21550455667939014	-49.38023677153251	-3918.2335867816582	-46.29432247564546	-3673.3717356259003
34.66738555406454	8846.146846270382	8901.177439025838	12888.29450354689	12391.759191173263	14744.407519023733	13990.209043604484	16378.600087407538	15408.36250647928	18970.062460290595	17685.83987785063	0.23672063996856696	0.21562246181625377	-49.63405166681332	-3962.102819797583	-46.531979386214516	-3714.4757820325904
34.87627399144595	8836.542366728829	8892.070075897958	12878.112013153697	12382.208699216082	14734.013145650742	13980.464340796601	16367.944154530425	15398.380297727734	18958.788292356247	17675.308774924688	0.23685550615969647	0.21574187559064947	-49.88416267625871	-4006.061024659779	-46.766105710972624	-3755.658283812925
35.086421086743854	8826.831301378576	8882.86156894263	12867.816662262172	12372.552466638159	14723.503969870242	13970.612091122697	16357.170832403035	15388.288167102368	18947.39017942254	17664.661915089415	0.23699210305382318	0.2158628183786227	-50.130594864960585	-4050.1079135979526	-46.99672503146576	-3796.9188908585347
35.29783442400536	8817.013123737323	8873.55144767469	12857.408113911617	12362.790200280628	14712.879760680395	13960.652091263128	16346.279973409026	15378.085981990367	18935.868076316834	17653.89925471306	0.23713045414951903	0.2159853108578485	-50.37337323927932	-4094.24320097873	-47.223860870300996	-3838.257253868971
35.51052163297529	8807.08730375348	8864.139238536542	12846.886030222371	12352.921606478349	14702.14028782167	13950.584138808414	16335.271432015832	15367.773611828354	18924.221941656306	17643.020753694367	0.23727058329616268	0.21610937401274424	-50.6125227477969	-4138.46660347702	-47.447536691957794	-3879.6730244937353
35.72449038937153	8797.053307759592	8854.6244648542	12836.250072368943	12342.946391039575	14691.285321770614	13940.408032256593	16324.145064785083	15357.350928113668	18912.451737877207	17632.026375490128	0.23741251469995783	0.2162350291396843	-50.8480682814552	-4182.777840211522	-47.6677759028571	-3921.1658554328606
35.93974841516195	8786.910598425104	8845.006646792679	12825.499900552479	12332.864259225127	14680.31463373333	13930.123571010396	16312.900730382833	15346.817804415648	18900.557431264373	17620.916087142938	0.23755627293006312	0.21636229785231617	-51.08003467490198	-4227.176632957533	-47.88460185249642	-3962.7354006115347
36.15630347884324	8776.658634708148	8835.285301310343	12814.635173972163	12322.67491572661	14669.227995638139	13919.730555373675	16301.538289589365	15336.174116386426	18888.538991980346	17609.68985930865	0.23770188292485636	0.2164912020869875	-51.30844670703664	-4271.662706309464	-48.098037834035495	-4004.3813153132796
36.374163395721176	8766.296871806839	8825.459942112664	12803.655550796151	12312.37806464427	14658.0251801282	13909.228786547876	16290.057605309094	15325.419741771955	18876.3963940951	17598.347666284346	0.23784936999831585	0.21662176410828096	-51.533329101665004	-4316.235787858255	-48.3081070847511	-4046.103256320115
36.59333602819267	8755.824761109548	8815.53007960498	12792.560688131376	12301.973409463955	14646.70596055326	13898.618066627758	16278.458542580021	15314.554560422554	18864.12961561539	17586.88948603598	0.237998759846543	0.21675400651465956	-51.75470652868535	-4360.895608412102	-48.51483278704109	-4087.9008820909075
36.813829286029524	8745.241750144522	8805.495220844463	12781.350241992672	12291.460653033428	14635.270110961117	13887.898198596922	16266.740968583044	15303.578454303439	18851.738638514355	17575.3153002263	0.2381500785544082	0.21688795224422958	-51.97260360424116	-4405.641902137548	-48.71823806864268	-4129.773852872662
37.03565112666392	8734.54728252872	8795.354869491295	12770.02386727109	12280.839497538085	14623.717406088632	13877.068986322956	16254.904752651239	15292.491307505192	18839.22344876134	17563.625094242958	0.23830335260234226	0.21702362458061916	-52.1870448920381	-4450.4744067979045	-48.91834600362927	-4171.721830894239
37.25880955547555	8723.740797915725	8785.108525758817	12758.5812177011	12270.109644475708	14612.047621351949	13866.130234551943	16242.949766278525	15281.293006253749	18826.584036351363	17551.818857226302	0.23845860887326084	0.21716104715897627	-52.398054904089804	-4495.392863957211	-49.11517961317077	-4213.744480531663
37.483312626080554	8712.821731942915	8774.755686362872	12747.021945827102	12259.270794630624	14600.26053283644	13855.081748902745	16230.875883128441	15269.983438920488	18813.820395335046	17539.896582097597	0.2386158746596366	0.21730024397209335	-52.605658101259905	-4540.397019164171	-49.308761865879205	-4255.841468452476
37.70916844062219	8701.789516177818	8764.295844470258	12735.3457029689	12248.322648047078	14588.355917285975	13843.923335860773	16218.682979042485	15258.562496032013	18800.93252384841	17527.858265587172	0.23877517767071502	0.21744123937665297	-52.80987889427706	-4585.48662217753	-49.49911567871095	-4298.012463796884
37.93638515006311	8690.643578063558	8753.728489646213	12723.55213918629	12237.264904001777	14576.333552091677	13832.654802771303	16206.370932048434	15247.03007027978	18787.920424142794	17515.70390826266	0.23893654603988987	0.21758405809960726	-53.01074164484089	-4630.661427219398	-49.68626391796715	-4340.257138392888
38.164970954479706	8679.383340863396	8743.053107800853	12711.640903242449	12226.097260975468	14564.193215279885	13821.275957832153	16193.93962236783	15235.38605652932	18774.78410261461	17503.433514557084	0.23910000833221307	0.21772872524468823	-53.20827066605489	-4675.921193154994	-49.87022939958479	-4382.575166886207
38.39493410335793	8668.0082236046	8732.269181134916	12699.611642566728	12214.819416624076	14551.934685499957	13809.786610086281	16181.388932424099	15223.63035182969	18761.52356983562	17491.047092797493	0.23926559355208848	0.2178752662990508	-53.402490223375935	-4721.26568373898	-50.05103488989698	-4424.9662269451655
38.626282895891045	8656.517641021197	8721.376188084227	12687.464003216	12203.431067748534	14539.557742010951	13798.186569413429	16168.718746849532	15211.762855422228	18748.13884058277	17478.544655233134	0.23943333115110577	0.21802370714005942	-53.5934245359058	-4766.694667886011	-50.22870310687358	-4467.429999484215
38.859025681279114	8644.91100349597	8710.37360326337	12675.197629835198	12191.931910264024	14527.062164668023	13786.475646521534	16155.928952492475	15199.78346874938	18734.62993386834	17465.926218063993	0.23960325103605143	0.218174074042213	-53.78109777681311	-4812.207919880282	-50.40325672034669	-4509.966168824583
39.09317085903034	8633.1877170015	8699.260897408238	12662.812165616691	12180.3216391682	14514.44773390802	13774.653652937544	16143.019438424084	15187.692095463202	18720.9968729701	17453.191801469296	0.23977538357708808	0.21832639368421863	-53.96553407441752	-4857.805219633039	-50.57471835295655	-4552.574422907084
39.328726879264174	8621.347183040347	8688.037537317663	12650.307252258632	12168.59994850858	14501.714230734515	13762.720400997721	16129.990095944766	15175.488641433694	18707.23968546155	17440.341429636177	0.23994975961610074	0.21848069315621146	-54.14675751305549	-4903.486352942884	-50.74311058087187	-4595.2544534998015
39.56570224301631	8609.388798584221	8676.702985793889	12637.68252992206	12156.766531348898	14488.861436702047	13750.675703837358	16116.84081859044	15163.173014756809	18693.35840324215	17427.375130788234	0.24012641047523928	0.2186369999671305	-54.32479213432816	-4949.251111790072	-50.908455934913945	-4638.005956439301
39.80410550254544	8597.311956012223	8665.256701581975	12624.937637186857	12144.821079734453	14475.889133899635	13738.519375379834	16103.571502138137	15150.745125762134	18679.3530625675	17414.29293721417	0.24030536796562055	0.21879534205224904	-54.49966193766522	-4995.099294568412	-51.07077690094229	-4680.828631814104
40.04394526164196	8585.116043048236	8653.698139308266	12612.07221100667	12132.76328465667	14462.7971049338	13726.251230325373	16090.182044611736	15138.204887020618	18665.223704079886	17401.094885296723	0.2404866643962358	0.21895574778086774	-54.67139088150725	-5041.030706387479	-51.23009592085509	-4723.722184210084
40.28523017593832	8572.800442697171	8642.026749417544	12599.085886662351	12120.592836016347	14449.585132910486	13713.87108413882	16076.672346286901	15125.552213351615	18650.970372838405	17387.781015541255	0.2406703325830423	0.21911824596417143	-54.84000288424795	-5087.04515935434	-51.38643539344412	-4766.686322942376
40.52796895322162	8560.36453318046	8630.241978109283	12585.97829771444	12108.309422586179	14436.253001416648	13701.378753037197	16063.042309696157	15112.787021830076	18636.593118349676	17374.35137260486	0.2408564058582589	0.21928286586325424	-55.00552182509273	-5133.142472859938	-51.5398176750532	-4809.720762278419
40.77217035374772	8547.807687870349	8618.343267272563	12572.749075954112	12095.912731971912	14422.800494500636	13688.774053976284	16049.291839633079	15099.90923179309	18622.09199459809	17360.806005325077	0.24104491807985282	0.21944963719731966	-55.167971545550245	-5179.322473919019	-51.690265080844256	-4852.825221720617
41.017843190557436	8535.129275223293	8606.330054419937	12559.39785135292	12083.402450572556	14409.22739665204	13676.056804636735	16035.420843156444	15086.918764846321	18607.467060076346	17347.144966748918	0.24123590364124392	0.219618590152057	-55.32737584993083	-5225.584997434635	-51.83779988526658	-4895.999426220078
41.26499632979458	8522.32865871239	8594.201772620132	12545.924252011262	12070.778263539501	14395.533492780687	13663.226823409532	16021.429229593981	15073.815544870164	18592.718377816087	17333.368314161944	0.24142939748121692	0.21978975538819914	-55.483758506645245	-5271.929886539932	-51.98244432305728	-4939.243106449954
41.51363869102594	8509.405196758678	8581.957850429488	12532.327904105321	12058.03985473437	14381.718568194688	13650.283929380676	16007.316910545585	15060.599498025485	18577.84601541839	17319.476109117262	0.24162543509405313	0.21996316405026922	-55.637143249303335	-5318.356992930174	-52.12422059017263	-4982.55599906994
41.763779247563185	8496.358242661496	8569.597711822224	12518.608431832718	12045.186906685773	14367.782408577727	13637.227942315247	15993.083799886272	15047.270552759128	18562.85004508441	17305.468417464705	0.2418240525398863	0.22013884777551643	-55.78755377782363	-5364.866177196614	-52.26315084482849	-5025.937847008463
42.0154270267867	8483.187144527728	8557.120776119447	12504.765457356592	12032.219100544758	14353.724799965346	13624.058682640642	15978.72981376854	15033.828639808988	18547.730543645997	17291.345309379925	0.2420252864552854	0.22031683870305022	-55.93501375927735	-5411.457309150137	-52.399257208049676	-5069.388399716932
42.26859111047143	8469.891245200126	8544.526457916978	12490.798600748427	12019.136116039208	14339.545528720546	13610.7759714293	15964.254870624542	15020.273692208979	18532.48759259654	17277.10685939378	0.24222917406407063	0.22049716948317488	-56.07954682937998	-5458.130268211942	-52.53256176500872	-5112.907413483132
42.523280635114425	8456.469882184352	8531.814167011755	12476.707479928977	12005.937631426656	14325.244381508059	13597.379630380301	15949.658891167584	15006.605645293259	18517.121278121384	17262.753146421364	0.24243575318838648	0.22067987328692967	-56.22117659369178	-5504.884943779092	-52.66308656602632	-5156.494651739951
42.77950479226489	8442.922387575145	8518.983308327048	12462.491710607972	11992.62332344603	14310.821145268006	13583.869481800499	15934.94179839325	14992.824436700444	18501.631691128758	17248.28425379143	0.24264506225999993	0.2208649838158447	-56.35992662823628	-5551.721235548612	-52.790853627036995	-5200.149885311723
43.03727282885567	8429.248087981357	8506.033281836424	12448.150906222143	11979.192867268068	14296.275607188494	13570.245348584791	15920.10351758016	14978.93000637738	18486.01892728059	17233.700269275825	0.24285714033186662	0.22105253531190933	-56.49582048132288	-5598.639053957537	-52.9158849311425	-5243.87289278442
43.29659404753705	8415.446304449812	8492.963482486166	12433.684677871417	11965.64593644411	14281.607554676986	13556.50705419537	15905.143976290059	14964.922296582317	18470.283087023083	17219.001285118695	0.24307202708996142	0.22124256256776795	-56.62888167431447	-5645.638320542406	-53.0382024292594	-5287.663460789714
43.55747780701245	8401.516352388217	8479.773300116602	12419.092634253771	11951.982202853846	14266.816775331004	13542.65442264049	15890.063104367577	14950.801251888086	18454.42427561781	17204.18739806619	0.24328976286535897	0.22143510093714283	-56.759133703209955	-5692.718968370929	-53.15782804139599	-5331.52138435794
43.81993352237618	8387.457541486767	8466.462119381766	12404.374381597938	11938.20133665116	14251.90305690727	13528.687278451867	15874.860833939325	14936.566819184336	18438.44260317223	17189.258709395588	0.24351038864661623	0.22163018634549211	-56.88660003982295	-5739.880942454096	-53.274783657721855	-5375.446467253845
44.08397066545326	8373.269175638854	8453.02931966794	12389.52952359475	11924.30300620895	14236.866187290234	13514.60544666171	15859.537099412586	14922.2189476799	18422.33818467077	17174.21532494512	0.2437339460924088	0.22182785530090898	-57.01130413278952	-5787.124200143386	-53.389091139284574	-5419.438522295095
44.349598765141174	8358.950552860479	8439.474275010594	12374.55766132642	11910.286878062096	14221.705954459152	13500.40875277845	15844.091837473436	14907.75758890438	18406.11114000561	17159.05735514337	0.243960477544479	0.22202814490527112	-57.13326940918341	-5834.448711602483	-53.500772319413954	-5463.497371732723
44.6168274077539	8344.500965208652	8425.796354010008	12359.45839319407	11896.15261684905	14206.422146454166	13486.09702276178	15828.524987084258	14893.182696709442	18389.76159400762	17143.78491503896	0.24419002604086665	0.22223109286563902	-57.252519275785744	-5881.854460250586	-53.6098490047807	-5507.622847617604
44.88566623736761	8329.919698698557	8411.994919745304	12344.231314843266	11881.899885251683	14191.014551341052	13471.670082996488	15812.836489480731	14878.494227269539	18373.289676477154	17128.398124330062	0.24442263532945793	0.22243673750592075	-57.36907712047105	-5929.341443227604	-53.71634297656783	-5551.814792178571
45.15612495616904	8315.206033219658	8398.069329687147	12328.8760190877	11867.5283439336	14175.482957174876	13457.127760265525	15797.026288168196	14863.692139082308	18356.69552221507	17112.897107394172	0.2446583498818361	0.22264511777880233	-57.4829663135024	-5976.909671858419	-53.820275991471135	-5596.073058190756
45.42821332480542	8300.359242450606	8384.018935608818	12313.39209583079	11853.037651476687	14159.82715196231	13442.469881721881	15781.09432891747	14848.776392968346	18339.979271053544	17097.281993317723	0.24489721490746558	0.22285627327795265	-57.594210209073935	-6024.5591721609235	-53.92166978307796	-5640.397509397473
45.701941162736816	8285.378593773017	8369.843083495862	12297.779131985242	11838.427464315964	14144.04692362267	13427.6962748595	15765.04055975987	14833.746952070576	18323.141067887045	17081.552915925826	0.24513927636819294	0.223070244250513	-57.70283214656229	-6072.289985321462	-54.020546062823996	-5684.788020888809
45.97731834859046	8270.263348184137	8355.54111345419	12282.0367113906	11823.697436672728	14128.142059947717	13412.806767483147	15748.864930981961	14818.603781853148	18306.18106270333	17065.710013812113	0.24538458099310698	0.22328707160987454	-57.80885545228375	-6120.102168240584	-54.11692652145575	-5729.24447954772
46.25435482051728	8255.012760208205	8341.112359616522	12266.164414728397	11808.84722048566	14112.112348559858	13397.801187677005	15732.567395119093	14803.346850099597	18289.099410614195	17049.753430368353	0.24563317629372775	0.22350679694875672	-57.91230344080395	-6167.995794045273	-54.2108328301656	-5773.766784468666
46.533060576550575	8239.626077806879	8326.556150047412	12250.161819435409	11793.87646534036	14095.95757686928	13382.679363772368	15716.147906948829	14787.976126910768	18271.896271886595	17033.68331381444	0.24588511057956927	0.22372946255258844	-58.013199416396674	-6215.970952624455	-54.302286641777755	-5818.354847390205
46.813445674966815	8224.102542288312	8311.87180664653	12234.02849961436	11778.784818396687	14079.677532029351	13367.441124313964	15699.606423483265	14772.491584701937	18254.57181197346	17017.49981722812	0.24614043297406396	0.22395511141320928	-58.11156667499017	-6264.02775122365	-54.39130959232352	-5863.008593178354
47.09552023464871	8208.441388215133	8297.058645050383	12217.764025942402	11763.571924314276	14063.272000890649	13352.086298025131	15682.94290396074	14756.893198199397	18237.126201544583	17001.20309857482	0.24639919343086605	0.22418378724288618	-58.20742850536408	-6312.166314984206	-54.47792330209995	-5907.727960263379
47.37929443545016	8192.641843311332	8282.11597453247	12201.367965577268	11748.23742517605	14046.740769953565	13336.614713771874	15666.157309836977	14741.180944436634	18219.559616517643	16984.79332073765	0.24666144275054935	0.22441553448867055	-58.3008081910084	-6360.386787551455	-54.562149377125024	-5952.512901135255
47.66477851856398	8176.7031283678625	8267.043097901606	12184.839882060814	11732.780960409516	14030.08362531914	13321.026200525434	15649.249604775145	14725.354802749605	18201.87223808895	16968.27065154716	0.2469272325976978	0.22465039834709208	-58.391729011531424	-6408.689331653528	-54.64400941038548	-5997.363382817712
47.951982786891236	8160.624457147301	8251.839311398846	12168.179335220317	11717.20216670622	14013.30035263864	13305.32058732388	15632.219754635515	14709.414754771778	18184.064252764623	16951.63526381148	0.2471966155184089	0.22488842477920232	-58.48021424472245	-6457.074129767716	-54.72352498346663	-6042.279387402348
48.24091760541319	8144.405036287035	8236.503904592371	12151.38588106675	11701.500677938564	13996.390737060952	13289.497703231906	15615.06772746387	14693.360784428021	18166.135852391068	16934.887335345968	0.24746964495822904	0.22512966052598507	-58.56628716842533	-6505.541384769604	-54.80071766817127	-6087.2609125860035
48.53159340156531	8128.044065201621	8221.036160270914	12134.4590716908	11685.676125074768	13979.354563178742	13273.557377299596	15597.793493479401	14677.192877928199	18148.08723418598	16918.027049003253	0.24774637528051072	0.225374153124129	-58.64997106147348	-6554.091320504434	-54.87560902723271	-6132.307972125709
48.82402066561362	8111.540735983949	8205.435354335501	12117.398455156166	11669.72813609153	13962.191614972873	13257.499438519859	15580.397025061835	14660.911023760196	18129.918600769426	16901.054592703436	0.24802686178522246	0.2256219509221883	-58.73128920635281	-6602.72418255033	-54.948220616533945	-6177.420596464071
49.11820995103327	8094.89423330507	8189.700755689168	12100.203575389674	11653.65633588395	13944.90167575459	13241.323715783934	15562.878296737137	14644.515212681714	18111.630160194196	16883.970159463675	0.2483111607282157	0.225873103097132	-58.81026489082433	-6651.440238893498	-55.01857398647917	-6222.598833281081
49.41417187488941	8078.103734313227	8173.831626125229	12082.873972069023	11637.460346173479	13927.484528106408	13225.03003783593	15545.23728516308	14628.005437711923	18093.22212597695	16866.773947428483	0.24859932934097495	0.22612765967129708	-58.88692140967032	-6700.2397806211375	-55.08669068337986	-6267.842748052441
49.71191711822035	8061.168408531527	8157.827220213546	12065.409180507222	11621.13978541304	13909.93995382069	13208.61823322544	15527.473969113167	14611.381694121937	18074.694717128696	16849.46615989948	0.2488914258508361	0.22638567152975433	-58.961282066840795	-6749.123122680467	-55.15259225128102	-6313.15242467355
50.01145642642306	8044.0874177547	8141.686785185158	12047.808731534247	11604.694268689804	13892.267733836556	13192.088130258808	15509.588329460057	14594.643979424814	18056.04815818561	16832.04700536553	0.2491875095017182	0.22664719043810336	-59.033370177185134	-6798.090604605153	-55.21630023333637	-6358.527966041118
50.3128006096408	8026.859915944743	8125.409560815053	12030.07215137553	11588.123407625266	13874.467648174686	13175.43955694871	15491.580349157832	14577.792293364644	18037.282679239772	16814.516697532712	0.2494876405753625	0.22691226906070325	-59.103209068729484	-6847.1425913237035	-55.277836173729156	-6403.969494720455
50.61596054315354	8009.485049125471	8108.994779303092	12012.198961527227	11571.42681027259	13856.539475870026	13158.67234096196	15473.450013223252	14560.826637904749	18018.398515969588	16796.87545535425	0.2497918804131072	0.22718096097935217	-59.170822084757674	-6896.279473947827	-55.33722161939295	-6449.477153584361
50.9209471677702	7991.961955276083	8092.441665153139	11994.188678628268	11554.604081011204	13838.48299490243	13141.78630956571	15455.197308715864	14543.747017215233	17999.395909670457	16779.12350306049	0.25010029143819446	0.22745332071244198	-59.236232585721154	-6945.501670576632	-55.394478121528664	-6495.051106463186
51.22777149022361	7974.289764223796	8075.749435050424	11976.04081432917	11537.65482043867	13820.297982125212	13124.781289571916	15436.822224717394	14526.553437659519	17980.275107285353	16761.261070188975	0.2504129371786558	0.2277294037345696	-59.299463951476355	-6994.809627145063	-55.449627237496316	-6540.691538841929
51.53644458356769	7956.467597535392	8058.917297736937	11957.754875157281	11520.578625259475	13801.984213191345	13107.657107279878	15418.324752309612	14509.245907780129	17961.036361435214	16743.288391614366	0.2507298822907555	0.22800926649666275	-59.36053958375487	-7044.203818320297	-55.502690532885026	-6586.398658588063
51.84697758757708	7938.494568407856	8041.944453885036	11939.330362378509	11503.375088170862	13783.541462477342	13090.413588416897	15399.704884551167	14491.824438283296	17941.679930449274	16725.205707578283	0.2510511925830358	0.22829296644658922	-59.41948290808432	-7093.684748351108	-55.55368958300096	-6632.172696638852
52.15938170914916	7920.369781558222	8024.830095969248	11920.76677185565	11486.043797745753	13764.969503005017	13073.050558077244	15380.962616453542	14474.289042023145	17922.206078395615	16707.01326371952	0.2513769350409749	0.22858056205030822	-59.47631737632037	-7143.252952008974	-55.60264597504283	-6678.013907776214
52.47366822270851	7902.092333112324	8007.573408136062	11902.063593902692	11468.584338312221	13746.26810636045	13055.567840658783	15362.097944955281	14456.639733984208	17902.615075111175	16688.711311103656	0.2517071778522651	0.22887211281353273	-59.5310664691533	-7192.9089955491945	-55.64958131013191	-6723.922571405303
52.789848470613855	7883.661310492908	7990.17356607198	11883.220313135564	11450.996289829951	13727.437042610749	13037.965259797851	15343.110868895465	14438.87653126355	17882.907196232056	16670.300106253122	0.2520419904327518	0.22916767930396562	-59.58375369814166	-7242.653477626387	-55.69451720498546	-6769.898992295843
53.107933863567155	7865.075792306911	7972.62973686972	11864.236408318984	11433.279227763369	13708.476080218226	13020.242638302023	15324.001388985613	14420.99945305168	17863.08272322375	16651.779911177156	0.2523814434530167	0.22946732317408955	-59.63440260853167	-7292.487030338962	-55.73747529424509	-6815.9435014403425
53.42793588102576	7846.334848231893	7954.941078892393	11845.111352209096	11415.43272295115	13689.38498595172	13002.399798080534	15304.769507780371	14403.00852061218	17843.141943410992	16633.150993401472	0.25272560886567474	0.2297711071845421	-59.68303678181837	-7342.4103202433325	-55.77847723256855	-6862.05645687785
53.74986607161648	7827.437538901914	7937.106741635996	11825.844611392251	11397.456341472447	13670.163524795447	12984.436560072709	15285.41522964684	14384.903757260603	17823.085150007813	16614.413625998237	0.25307455993335354	0.23007909522809722	-59.72967983825947	-7392.4240494119	-55.81754469676525	-6908.238244556356
54.073736053552395	7808.382915792631	7919.1258655898755	11806.435646119327	11379.349644509299	13650.811459854856	12966.352744173915	15265.93856073235	14366.685188341977	17802.91264214729	16595.568087615702	0.25342837125741136	0.23039135235426614	-59.774355439618375	-7442.528956517577	-55.85469938798269	-6954.489279218018
54.399557515052166	7789.170021105952	7900.997582095504	11786.883910135959	11361.112188205532	13631.328552259787	12948.148169159365	15246.339508931074	14348.352841207303	17782.624724911373	16576.614662508087	0.2537871188074042	0.2307079447945267	-59.817087291750795	-7492.725817930419	-55.88996303384556	-7000.810005289968
54.727342214761876	7769.797887654089	7882.72101320329	11767.188850508168	11342.743523521724	13611.714561064593	12929.822652605413	15226.618083848984	14329.906745188873	17762.22170936054	16557.55364056524	0.25415087995132396	0.23102893998822358	-59.857899147573335	-7543.015448891092	-55.92335739095506	-7047.200897841714
55.057101982179326	7750.265538743182	7864.29527152761	11747.349907443497	11324.243196086301	13591.96924314521	12911.376010808364	15206.774296767342	14311.346931574319	17741.70391256331	16538.38531734232	0.25451973348663404	0.23135440660913714	-59.896814810046635	-7593.3987047025	-55.95490424732634	-7093.662463562563
55.38884871808102	7730.571988056497	7845.719460099954	11727.36651410736	11305.610746042537	13572.09235309304	12892.808058700679	15186.808160604382	14292.673433579292	17721.07165762556	16519.109994089307	0.25489375967211314	0.23168441459274985	-59.93385813504938	-7643.876481939573	-55.98462542472771	-7140.195241746958
55.722594394951685	7710.716239537371	7826.992672220342	11707.238096434683	11286.845707891496	13552.083643105698	12874.11860976464	15166.719689875748	14273.88628631898	17700.325273719864	16499.727977780567	0.255273040260565	0.23201903516423267	-59.969053034179524	-7694.449719668832	-56.012542780983495	-7186.79980527563
56.058351057416104	7690.697287272054	7808.113991307011	11686.964072936718	11267.947610330855	13531.942862874568	12855.307475943415	15146.508900653138	14254.985526778477	17679.46509611478	16480.239581144546	0.2556576585323768	0.23235834086717644	-60.002423478101264	-7745.119400774594	-56.03867821282256	-7233.476761723869
56.39613082267415	7670.514115372147	7789.082490744142	11666.543854502452	11248.915976089025	13511.66975946859	12836.374467548992	15126.175810520926	14235.971193781266	17658.49146620363	16460.645122692888	0.2560476993299858	0.23270240559307992	-60.03399349979372	-7795.886553287506	-56.06305365841399	-7280.226754416712
56.7359458809379	7650.165697857303	7769.897233728111	11645.976844195176	11229.750321755166	13491.2640772149	12817.319393167656	15105.720438531567	14216.843327956789	17637.404731533567	16440.94492675003	0.25644324909327626	0.23305130461162651	-60.06378719759596	-7846.7522517261095	-56.08569109999735	-7327.0504635474645
57.07780849587155	7629.650998537814	7750.557273111833	11625.262437043471	11210.450157604304	13470.72555757562	12798.142059562175	15085.142805158575	14197.601971706232	17616.205245834153	16421.139323482344	0.25684439589590985	0.23340511460177668	-60.09182873870668	-7897.717618522234	-56.1066125667312	-7373.948607330676
57.42173100503407	7608.968970897491	7731.061651247611	11604.400019826837	11191.014987417935	13450.053939021063	12778.8422715712	15064.4429322481	14178.247169166976	17594.89336904599	16401.22864892741	0.25725122948266	0.2337639136836886	-60.11814236252394	-7948.78382545663	-56.12584013741434	-7420.92194317095
57.7677258203244	7588.118557976793	7711.409399828243	11583.388970855629	11171.444308299611	13429.24895689902	12759.419832005377	15043.620842968361	14158.778966175427	17573.469467349085	16381.213245023095	0.25766384130775266	0.23412778145150986	-60.14275238434857	-7999.952095170505	-56.14339594358171	-7467.971268908586
58.115805428429454	7567.0986922563725	7691.599539726609	11562.22865974518	11151.737610485558	13408.310343300082	12739.87454154024	15022.676561756925	14139.197410228164	17551.93391319096	16361.093459636506	0.2580823245742425	0.23449679900705087	-60.16568319868384	-8051.223702663556	-56.1593021721892	-7515.097424029838
58.465982391274686	7545.908295541315	7671.631080833812	11540.918447184176	11131.894377150327	13387.237826919121	12720.206198606014	15001.610114266367	14119.502550441735	17530.287085314878	16340.86964659311	0.25850677427448215	0.2348710489943799	-60.18695928326633	-8102.599976913538	-56.17358106897518	-7562.301291001961
58.818269346477535	7524.546278845829	7651.503021895626	11519.457684696563	11111.914084206777	13366.031132912145	12700.414599273534	14980.42152730724	14099.694437510232	17508.529368787338	16320.542165705214	0.25893728723169707	0.2352506156353633	-60.20660520262027	-8154.082302468829	-56.18625494141088	-7609.583796569146
59.172679007803275	7503.011542279183	7631.214350347897	11497.845714397741	11091.796200101198	13344.689982749484	12680.49953713729	14959.11082878952	14079.773123661784	17486.661155026126	16300.111382801102	0.25937396214270353	0.23563558476617727	-60.22464561207016	-8205.672121144366	-56.19734616189817	-7656.945913136471
59.52922416562417	7481.3029749321995	7610.7640421502	11476.081868743673	11071.540185602216	13323.21409406378	12660.460803194137	14937.678047660971	14059.738662612554	17464.682841827213	16279.577669753167	0.25981689962181337	0.23602604387483572	-60.24110526189543	-8257.370933766942	-56.206877171345695	-7704.388660200406
59.887917687380885	7459.419454765343	7590.151061618562	11454.165470273965	11051.145493584483	13301.603180494076	12640.29818571884	14916.123213844065	14039.591109519377	17442.594833392264	16258.941404506666	0.2602662022459693	0.23642208213974533	-60.256009001019265	-8309.180301889777	-56.21487048209383	-7751.9131057462655
60.24877251804685	7437.359848497992	7569.374361256871	11432.095831347891	11030.611568806251	13279.856951524864	12620.011470135532	14894.44635816985	14019.330520930293	17420.397540355516	16238.202971107985	0.2607219746011189	0.23682379046933974	-60.26938178158525	-8361.10184967937	-56.22134868178546	-7799.52036779793
60.6118016805955	7415.123011499312	7548.432881587168	11409.872253873473	11009.937847680847	13257.975112320311	12599.60043888515	14872.647512309659	13998.956954733058	17398.091379810383	16217.362759732758	0.26118432332991137	0.2372312615428214	-60.28124866339567	-8413.137265813537	-56.22633443700397	-7847.211615968961
60.97701827647021	7392.707787680831	7527.325550978932	11387.49402902936	10989.123758041918	13235.957363553425	12579.064871288805	14850.726708703996	13978.470470101534	17375.67677533574	16196.421166713784	0.26165335718072086	0.2376445898520387	-60.291634817960585	-8465.288305373397	-56.229850496561994	-7894.988073003013
61.34443548605718	7370.113009391242	7506.051285477647	11364.960436979647	10968.168718902522	13213.803401230392	12558.404543407181	14828.683980489359	13957.871127440321	17353.154157022407	16175.378594569174	0.26212918705807214	0.2380638717445451	-60.300565533161716	-8517.556791856885	-56.231919695415854	-7942.85101642739
61.71406656916102	7347.337497313183	7484.608988632371	11342.270746580823	10947.072140207287	13191.512916509248	12537.61922789528	14806.519361421617	13937.158988326846	17330.523961498744	16154.235452029845	0.26261192607447387	0.2384892054678799	-60.3080662181419	-8569.944619269576	-56.23256495869282	-7990.801780264825
62.085924865483435	7324.380060362636	7462.9975513227955	11319.424215081186	10925.833422578042	13169.085595513287	12516.708693852874	14784.232885797184	13916.334115451338	17307.78663195635	16132.992154067117	0.2631016896037535	0.23892069121509332	-60.31416240815088	-8622.453754257876	-56.23180930571834	-8038.841756784823
62.46002379510434	7301.23949559092	7441.215851585618	11296.420087812092	10904.451957052243	13146.52111913862	12495.672706670139	14761.824588370793	13895.396572554439	17284.942618175068	16111.649121919865	0.2635985953359013	0.23935843117158806	-60.31887976919097	-8675.086238260381	-56.22967585381048	-8086.972398251295
62.83637685896657	7277.914588089955	7419.262754440827	11273.25759787144	10882.92712481464	13123.819162856373	12474.511027868957	14739.294504270943	13874.346424362624	17261.99237654828	16090.206783121981	0.26410276333349963	0.2398025295632781	-60.32224410318304	-8727.844189770054	-56.22618782256541	-8135.195218787063
63.21499763936286	7254.404110900516	7397.1371117174185	11249.935965798328	10861.258296921149	13100.97939650838	12453.223414938842	14716.642668911629	13853.18373652087	17238.936370107185	16068.66557152901	0.2646143160897752	0.24025309270615175	-60.324281353539845	-8780.729806725867	-56.22136853853772	-8183.511796333827
63.59589980042612	7230.706824924263	7374.837761879245	11226.454399239305	10839.444834015345	13078.001484096969	12431.809621168002	14693.86911790114	13831.908575522886	17215.775068545012	16047.02592734486	0.26513337858833097	0.2407102290572554	-60.32501761000458	-8833.7453688276	-56.21524143914576	-8231.923774542753
63.979097088622495	7206.821478839783	7352.363529851016	11202.812092605947	10817.486086037346	13054.885083568553	12410.269395469415	14670.973886947882	13810.521008638914	17192.50894824115	16025.28829714851	0.26566007836462036	0.24117404926715189	-60.32447911444615	-8886.893240054138	-56.20783007753198	-8280.432864843402
64.36460333324754	7182.746809022693	7329.71322684443	11179.008226723	10795.38139192432	13031.629846590255	12388.602482201082	14647.957011762297	13789.021103840458	17169.13849228426	16003.45313391993	0.26619454556921396	0.24164466623391548	-60.32269226665812	-8940.175871234853	-56.19915812737236	-8329.040848553646
64.75243244692527	7158.481539470566	7306.885650184946	11155.041968467462	10773.130079303053	13008.235418320108	12366.808620981097	14624.818527955618	13767.408929722485	17145.664190495478	15981.520897066197	0.26673691303291663	0.24212219515869624	-60.31968362988118	-8993.595802639145	-56.18924938741475	-8377.749578997958
65.14259842611021	7134.0243817328255	7283.879583139243	11130.912470398038	10750.731464173941	12984.701437170164	12344.887546496851	14601.558470935053	13745.6845554226	17122.086539451004	15959.492052447134	0.2672873163338128	0.24260675360291528	-60.31547993690765	-9047.155666702427	-56.17812778658117	-8426.5609837519
65.53511535159264	7109.374034846102	7260.693794743671	11106.618870374745	10728.184850586318	12961.027534562456	12322.838988308386	14578.176875795132	13723.84805053734	17098.4060425043	15937.36707240074	0.267845893866283	0.24309846154715128	-60.310108096238764	-9100.858190825675	-56.16581738904097	-8475.477066934109
65.92999738900669	7084.529185275422	7237.327039633848	11082.16029116845	10705.489530304796	12937.213334677504	12300.66267064564	14554.67377720521	13701.89948503532	17074.623209807767	15915.146435768282	0.26841278691206816	0.24359744145176584	-60.30359519846388	-9154.706200270914	-56.15234239952042	-8524.499911582097
66.32725878934137	7059.488506861749	7213.778057875777	11057.535840059994	10682.644782466392	12913.25845419519	12278.358312199403	14531.049209293089	13679.838929167183	17050.738558333935	15892.83062791904	0.2689881397134616	0.24410381831933264	-60.29596852271243	-9208.702621128876	-56.137727168694255	-8573.6316821035
66.72691388945532	7034.250660776291	7190.045574798706	11032.744608428735	10659.6498732282	12889.162502027742	12255.92562590579	14507.303205524517	13657.66645337223	17026.752611896158	15870.420140774739	0.26957209954868355	0.24461771975892344	-60.287255543345964	-9262.850483389106	-56.121996198688066	-8622.874626778066
67.12897711259382	7008.814295482166	7166.128300830061	11007.785671330148	10636.504055405338	12864.925079044619	12233.36431872409	14483.435798578383	13635.382128181798	17002.665901168824	15847.915472833676	0.27016481680951576	0.2451392760523326	-60.27748393680304	-9317.152924102265	-56.105174148791775	-8672.231080372818
67.53346296890952	6983.178046703849	7142.024931332773	10982.658087062215	10613.206568098853	12840.545777788973	12210.674091407658	14459.447020217787	13612.986024118898	16978.478963706937	15825.317129194424	0.27076644508129655	0.24566862022227864	-60.26668158870598	-9371.613190651871	-56.08728584136952	-8721.703466823325
67.94038605598601	6957.340537405093	7117.734146445354	10957.36089672033	10589.756636313366	12816.024182185482	12187.854638267738	14435.336901156312	13590.478211594573	16954.192343965206	15802.625621579202	0.27137714122531337	0.24620588810269067	-60.25487660108229	-9426.234644121956	-56.0683562678787	-8771.294302007183
68.3497610593647	6931.300377775772	7093.254610925025	10931.893123740349	10566.153470564073	12791.359867239227	12164.905646929876	14411.105470919874	13567.858760800093	16929.80659331644	15779.841468356783	0.27199706546372443	0.24675121841110015	-60.24209729996801	-9481.02076278627	-56.0484105951964	-8821.006196617614
68.7616027530747	6905.056165228369	7068.58497399438	10906.253773429493	10542.39626647284	12766.552398725316	12141.826798082775	14386.752757703514	13545.127741595581	16905.32227006933	15756.965194564966	0.27262638146705404	0.24730475282326372	-60.22837224301111	-9535.975145692937	-56.02747417192222	-8870.841859104112
69.17592600016614	6878.606484404744	7043.723869191953	10880.441832484861	10518.484204353144	12741.601332869073	12118.617765219342	14362.278788223546	13522.285223394516	16880.73993948562	15733.997331932685	0.27326525644439287	0.2478666360500565	-60.21373022745138	-9591.101516373456	-56.00557253507577	-8920.804098738823
69.59274575324658	6851.949907193848	7018.669914227107	10854.456268499089	10494.416448783404	12716.506216016287	12095.27821436955	14337.683587564194	13499.331275044065	16856.06017379647	15710.938418901487	0.2739138612363529	0.24843701591673462	-60.19820029816219	-9646.403726647608	-55.98273141677237	-8970.895828743
70.01207705502031	6825.084992761218	6993.4217108398525	10828.296029453028	10470.192148168606	12691.266584293558	12071.807803825175	14312.967179019304	13476.26596470133	16831.283552218385	15687.78900064681	0.27457237041091165	0.24901604344464412	-60.18181175602331	-9701.885760577861	-55.95897675120068	-9021.120069545694
70.43393503883172	6798.010287590838	6967.977844665851	10801.960043194818	10445.810434289575	12665.881963257927	12048.206183855658	14288.129583928378	13453.089359704953	16806.410660968057	15664.549629098437	0.2752409623622329	0.24960387293546385	-60.16459416685211	-9757.551738580689	-55.93433468213516	-9071.47995218169
70.85833492921113	6770.724325540261	6942.336885107317	10775.447216905119	10421.27042183968	12640.351867535723	12024.472996415085	14263.170821506608	13429.801526442125	16781.44209327647	15641.220862960441	0.27591981941254556	0.2502006620580705	-60.14657736996742	-9813.405921592377	-55.908831570015536	-9121.978721716441
71.2852920424243	6743.225627910005	6916.497385210432	10748.756436548396	10396.571207948864	12614.67580045051	12000.607874840209	14238.090908669841	13406.402530211184	16756.378449402495	15617.803267730824	0.2766091279172494	0.25080657193812333	-60.12779148736627	-9869.452715414576	-55.8824939996739	-9172.61974083865
71.71482178702524	6715.512703527817	6890.457881549657	10721.886566309431	10371.711871694173	12588.853253639232	11976.610443538673	14212.889859852656	13382.892435078962	16731.22033664527	15594.297415720264	0.2773090783732849	0.25142176725045834	-60.108266933259074	-9925.696675219107	-55.855348788300034	-9223.406493579969
72.14693966441222	6687.584048849006	6864.216894119777	10694.836448015054	10346.691473596778	12562.883706656656	11952.480317667623	14187.567686820725	13359.271303733274	16705.968369355898	15570.703886070405	0.278019865530952	0.2520464163143975	-60.088034423752106	-9982.142510177102	-55.827422993523214	-9274.342589135282
72.58166126938723	6659.438148073619	6837.772926236187	10667.604900540451	10321.509055104856	12536.766626567354	11928.217102801991	14162.124398476311	13335.53919733008	16680.62316894806	15547.023264771351	0.27874168850925496	0.2526806911920822	-60.06712498665911	-10038.795088220388	-55.79874392167221	-9325.431765797548
73.01900229071879	6631.073473281796	6811.124464444367	10640.190719200014	10296.163638062244	12510.501467525322	11903.820394592578	14136.56000065747	13311.69617533543	16655.185363907967	15523.256144678751	0.27947475091492596	0.253324767789929	-60.04556997192594	-10095.659441005904	-55.769339136477356	-9376.677895066328
73.45897851170821	6602.48848458799	6784.269978438931	10612.592675121748	10270.65422416194	12484.087670340043	11879.289778412909	14110.874495929766	13287.742295361395	16629.65558980279	15499.4031255297	0.28021926096524524	0.2539788259633264	-60.023401062209814	-10152.740769016556	-55.73923646799631	-9428.084985864814
73.90160581075892	6573.681630315638	6757.207920993501	10584.809514605537	10244.979794384706	12457.524662029493	11854.6248289953	14085.067883371421	13263.677612996724	16604.034489288588	15475.464813958411	0.2809754316148106	0.2546430496246972	-60.00065028355675	-10210.044446801767	-55.70846402152165	-9479.657188875135
74.34690016194996	6544.651347193177	6729.936727901872	10556.83995846427	10219.139308421729	12430.81185535887	11829.82511005511	14059.140158350572	13239.502181631131	16578.322712116795	15451.441823510735	0.2817434806863781	0.2553176268550374	-59.97735001699402	-10267.57602848392	-55.67705018736524	-9531.3988011037
74.79487763561212	6515.396060572713	6702.454817931458	10528.682701347581	10193.131704081134	12403.948648364834	11804.89017390294	14033.091312294882	13215.216052273377	16552.520915139437	15427.334774657806	0.28252363100594374	0.25600275001906947	-59.95353300966963	-10325.341253315099	-55.64502365021508	-9583.314270478673
75.24555439890803	6485.914184673034	6674.7605927903205	10500.336411048189	10166.955896678297	12376.934423865281	11779.819561044953	14006.921332453652	13190.819273363284	16526.62976231379	15403.144294809359	0.283316110542207	0.25669861588412557	-59.929232386995864	-10383.346051537432	-55.612413399363504	-9635.408200716134
75.6989467164156	6456.204122847648	6646.852437108028	10471.799727789414	10140.61077840848	12349.768548952981	11754.612799769648	13980.63020165092	13166.311890576522	16500.649924704805	15378.87101832524	0.28412115255058656	0.25740542574293357	-59.90448166488568	-10441.596550380811	-55.57924873902448	-9687.685356293805
76.15507095071504	6426.264267880215	6618.728718432317	10443.071263494707	10114.095217702603	12322.45037447406	11729.269405722232	13954.217898030858	13141.693946623167	16474.582080487246	15354.515586526944	0.28493899572194564	0.25812338554040903	-59.87931476210542	-10500.099080230575	-55.54555929871458	-9740.150667561684
76.61394356297929	6396.093002308116	6590.387787241915	10414.1496010376	10087.408058564573	12294.979234489463	11703.78888146474	13927.684394793805	13116.965481038575	16448.426914945765	15330.07864770744	0.2857698843362139	0.25885270600462584	-59.85376601376265	-10558.860181124415	-55.511375044707165	-9792.809236154426
77.07558111356816	6365.688698776209	6561.8279769770625	10385.033293472152	10060.548119890147	12267.354445719524	11678.170716022143	13901.029659923157	13092.12652996701	16422.18512047365	15305.560857140119	0.2866140684210726	0.2595936027821222	-59.827870184259154	-10617.88660930749	-55.47672629091721	-9845.666340426076
77.54000026262605	6335.049720422504	6533.047604089091	10355.720863243647	10033.514194767042	12239.575306971228	11652.41438441412	13874.253655903258	13067.177125937926	16395.857396570507	15280.962877086962	0.2874718039159071	0.26034629657769554	-59.801662481218955	-10677.185344106983	-55.44164371070656	-9898.727441174444
78.00721777068286	6304.174421297249	6504.0449681100245	10326.210801378416	10006.305049755183	12211.641098546921	11626.519347171317	13847.356339426953	13042.117297633855	16369.444449837896	15256.285376805137	0.28834335284121004	0.26111101329885733	-59.77517856980376	-10736.76359503856	-55.406158349005636	-9951.998187552672
78.47725049925933	6273.061146817548	6474.818351743915	10296.501566652923	9978.91942414706	12183.55108163448	11600.48504983624	13820.337661093345	13016.947069650398	16342.94699397363	15231.529032552671	0.28922898347364934	0.26188798420512815	-59.74845458720483	-10796.628809099086	-55.370301634597126	-10005.484423146117
78.95011541147531	6241.708234259379	6445.3660209812115	10266.591584741258	9951.356029207365	12155.30449767795	11574.31092244781	13793.197565094863	12991.666462247595	16316.365749764307	15206.694527592743	0.29012897052700726	0.2626774460623566	-59.721527157857054	-10856.788678361103	-55.33410539304168	-10059.192192302085
79.42582957266194	6210.114013289051	6415.686225237783	10236.479247340712	9923.61354739148	12126.900567728124	11547.99637900925	13765.935988893505	12966.275491092501	16289.701445076049	15181.782552196693	0.29104359533921764	0.2634796413022485	-59.69443340887119	-10917.25114778243	-55.297601859727365	-10113.127746634185
79.90441015097758	6178.2768065363225	6385.7771975202595	10206.162911274965	9895.690631542237	12098.33849177242	11521.540816938681	13738.552862885865	12940.77416699261	16262.95481484358	15156.79380364576	0.29197314606572894	0.26429481818730083	-59.667210986119244	-10978.024423310533	-55.26082369363576	-10167.297551803757
80.38587441802741	6146.194930211319	6355.637154619249	10175.640897574183	9867.585904064175	12069.61744804315	11494.94361650163	13711.048110056248	12915.162495619703	16236.126601057103	15131.728986231128	0.29291791787943217	0.26512323098136487	-59.639898070761774	-11039.116980251856	-55.223803991351815	-10221.708294499665
80.87023974948666	6113.866694767746	6325.264297332547	10144.911490531847	9839.29795607509	12040.736592303743	11468.204140225209	13683.421645617955	12889.440477224167	16209.21755274748	15106.588811252786	0.2938782131774122	0.2659651401260441	-59.61253339623909	-11100.53757193312	-55.18657630157759	-10276.366889681667
81.35752362572781	6081.290405614731	6294.656810719904	10113.972936737448	9810.82534653373	12011.695057111827	11441.321732292812	13655.67337664168	12863.608106338637	16182.228425969002	15081.373997016464	0.2948543417947727	0.2668208124231411	-59.585156265744445	-11162.295238628052	-55.14917464002792	-10331.280488052871
81.8477436324513	6048.464363880087	6263.812864391765	10082.82344408504	9782.166601343697	11982.491951058853	11414.29571791932	13627.803201671313	12837.665371471721	16155.159983780453	15056.08526882936	0.295846621225814	0.2676905212234157	-59.55780657033938	-11224.399316835683	-55.111633504935526	-10386.4564838293
82.34091746132043	6015.386867227387	6232.730612833655	10051.461180756474	9753.320212432112	11953.126357984775	11387.125402705253	13599.81101032573	12811.612254790141	16128.012996223333	15030.72335899361	0.29685537685284585	0.26857454662187763	-59.53052480764745	-11286.859448862262	-55.073987893038066	-10441.902522769757
82.83706291059936	5982.056210730054	6201.4081957689505	10019.88427417958	9724.284636803217	11923.597336167684	11359.810071970067	13571.696682887054	12785.448731789891	16100.788240298221	15005.289006798444	0.2978809421829275	0.2694731756598633	-59.50335210089543	-11349.685592699796	-55.03627331588177	-10497.626510465518
83.33619788579601	5948.470687805107	6169.843738561931	9988.090809960135	9695.058295565615	11893.903917486923	11332.348990063074	13543.460089874075	12759.174770955566	16073.486499938335	14979.782958510152	0.2989236590928472	0.2703867025342021	-59.47633021883303	-11412.888032296207	-54.99852581693813	-10553.636620965786
83.83834040030794	5914.6285912098665	6138.035352663932	9956.078830787581	9665.63957293286	11864.045106559135	11304.741399651683	13515.10109160079	12732.790333407305	16046.108565980681	14954.205967360122	0.2999838780826596	0.27131542881369664	-59.44950159595828	-11476.477388124913	-54.9607819889934	-10609.941305660177
84.34350857607244	5880.528214104821	6105.981136105103	9923.846335313874	9636.026815196663	11834.019879846239	11276.986520986018	13486.619537719356	12706.295372535276	16018.655236134553	14928.558793531018	0.30106195853811374	0.2722596636632461	-59.4229093536469	-11540.464628172107	-54.923078992304	-10666.54930252675
84.85172064422062	5846.1678511859045	6073.679174034398	9891.391277004812	9606.21832967183	11803.827184734138	11249.08355113889	13458.015266746637	12679.689833620845	15991.127314947043	14902.842204140457	0.30215826900232257	0.27321972407590905	-59.3965973218601	-11604.86107928725	-54.88545457333021	-10723.46964569157
85.36299494573534	5811.5457998898855	6041.127539310886	9858.711562963663	9576.212383612521	11773.465938581472	11221.031663220534	13429.288105574153	12652.973653444025	15963.525613765747	14877.05697322267	0.30327318745703963	0.27419593511319323	-59.37061006130898	-11669.678438895382	-54.84794708388108	-10780.711675303522
85.87734993211305	5776.660361676492	6008.324293149324	9825.805052726504	9546.007203098967	11742.935027737203	11192.830005567037	13400.437868960518	12626.14675987698	15935.85095069846	14851.203881707723	0.30440710161391615	0.27518863015394923	-59.344992886475666	-11734.928787138313	-54.810595500997806	-10838.28504778305
86.39480416602983	5741.5098433911335	5975.267485823202	9792.66955702888	9515.600971894062	11712.233306526023	11164.47770090162	13371.464359005848	12599.209071462621	15908.104150569681	14825.283717398335	0.30556040921613764	0.27619815115216123	-59.319791889412954	-11800.624599461444	-54.77343944760287	-10896.199746459723
86.91537632201124	5706.092558712137	5941.955157428529	9759.302836543193	9484.991830268884	11681.359596200258	11135.973845467544	13342.367364607207	12572.160496977896	15880.286044873632	14799.297274943912	0.30673351835085383	0.2772248489040338	-59.29505396404966	-11866.77875958709	-54.73651921358032	-10954.466092550196
87.43908518710603	5670.406829686954	5908.385338712138	9725.702600586863	9454.177873796867	11650.312683857594	11107.317508132128	13313.14666089491	12545.000934981543	15852.397471724154	14773.245355812216	0.30792684777282653	0.27826908332473216	-59.27082683146	-11933.404572989792	-54.69987577772736	-11013.094756567385
87.9659496615646	5634.45098836126	5874.556051967779	9691.8665058002	9423.157152115313	11619.091321322649	11078.507729460107	13283.802008648106	12517.730273344705	15824.439275800518	14747.128768257762	0.30914082723975195	0.2793312237351484	-59.24715906581332	-12000.515780813992	-54.66355083038616	-11072.096770130564
88.4959887595208	5598.223378506046	5840.465312004398	9657.792154794426	9391.927667654196	11587.69422399207	11049.543520756013	13254.33315368983	12490.34838876526	15796.412308289919	14720.94832728766	0.3103758978597177	0.28041164915915634	-59.224100120876756	-12068.126574238297	-54.62758679657236	-11131.483538158704
89.0292216096782	5561.722357447022	5806.111127190274	9623.477094769005	9360.487374331095	11556.120069641189	11020.423863073938	13224.739826260025	12462.855146263697	15768.317426825877	14694.70485462423	0.3116325124512866	0.2815107486317006	-59.201700357883965	-12136.251609438565	-54.59202686032222	-11191.266851598397
89.56566745600044	5524.946298001367	5771.491500577396	9588.918816098027	9328.834176211547	11524.367497191	10991.14770619348	13195.021740365779	12435.25039866081	15740.155495422307	14668.399178664169	0.31291113591671904	0.28262892151825114	-59.180011073727655	-12204.906022990588	-54.556914989418146	-11251.458900531754
90.1053456584057	5487.89359052715	5736.604431110711	9554.114750885787	9296.965926134524	11492.435105434484	10961.713967561118	13165.178593108347	12407.533986036276	15711.927384403716	14642.032134434725	0.314212245628864	0.28376657784602144	-59.159084530110704	-12274.10544780409	-54.52229596097641	-11312.072287770454
90.6482756934654	5450.5626450905365	5701.447914926738	9519.062271490991	9264.880424301891	11460.321451720414	10932.121531195226	13135.210063985534	12379.705735167145	15683.633970330686	14615.604563546076	0.3155363318322707	0.28492413864746935	-59.13897398390509	-12343.866029696073	-54.488215388197204	-11373.12004300789
91.19447715510712	5412.951893756377	5666.019946746473	9483.758689019493	9232.575416831307	11428.025050593202	10902.36924655359	13105.115814168596	12351.765458945541	15655.2761359206	14589.117314139932	0.3168838980591075	0.2861020363165795	-59.11973371795284	-12414.20444444567	-54.4547197474767	-11434.615637393203
91.74396975532183	5375.059793008166	5630.318521368	9448.20125178584	9200.048594272215	11395.544372387727	10872.455927362382	13074.895485753132	12323.71295577516	15626.85476996391	14562.571240834674	0.31825546156048923	0.28730071497845416	-59.10141907310208	-12485.137915493455	-54.421856406795996	-11496.572998706484
92.29677332487483	5336.884826303017	5594.341635263765	9412.387143743037	9167.297590083659	11362.877841776824	10842.380350404512	13044.5487009821	12295.548008944937	15598.37076723483	14535.967204665938	0.3196515537538419	0.288520630872774	-59.08408648111072	-12556.68423225917	-54.38967365485951	-11559.00652706204
92.85290781402206	5298.425506768213	5558.087288288579	9376.313482881156	9134.319979073998	11330.023836270535	10812.141254266635	13014.075061440812	12267.270385979875	15569.825028397243	14509.30607302349	0.32107272068697473	0.28976225275169865	-59.06779349849421	-12628.861769071314	-54.35822073118106	-11621.93111117906
93.41239329322968	5259.680380045495	5521.553485503888	9339.977319594398	9101.113275801283	11296.980684664784	10781.737338042598	12983.474147221892	12238.879837967248	15541.218459904634	14482.588719583197	0.32251952351953656	0.291026062292816	-59.052598841572035	-12701.689504809212	-54.32754785731777	-11685.36214529397
93.97524995389855	5220.64802729	5484.738239124715	9303.375635017208	9067.674932934155	11263.746665438191	10751.167259992235	12952.74551605969	12210.376098857876	15512.551973894477	14455.816024234673	0.3239925390225838	0.2923125545277761	-59.038562422067116	-12775.187043120619	-54.297706268664115	-11749.315546581522
94.54149810909283	5181.327068330764	5447.639570595736	9266.505339329768	9034.002339572804	11230.320005095231	10720.429636153882	12921.888702432903	12181.758884741399	15483.826488076917	14428.98887300429	0.3254923600970121	0.29362223828726147	-59.02574538435147	-12849.374633468688	-54.26874824785955	-11813.807773351204
95.11115819427312	5141.716164999664	5410.255512802833	9229.363270032705	9000.092819528832	11196.698876453213	10689.52303890823	12890.903216633349	12153.027893093755	15455.042925616444	14402.10815797251	0.32701959631163297	0.2949556366629943	-59.0142101434576	-12924.273192846216	-54.240727158932714	-11878.855843836442
95.68425076803395	5101.814024636695	5372.584112427734	9191.946190192426	8965.943629564545	11162.881396872142	10658.4459954928	12859.788543800762	12124.18280199693	15426.202215007808	14375.174777186658	0.3285748744617202	0.29631328748749386	-59.004020424068585	-12999.904328210745	-54.213697482453426	-11944.477355649928
96.26079651284576	5061.61940377881	5334.623432452518	9154.250786656969	8931.551957590465	11128.865626424646	10627.196986464283	12828.54414292119	12095.223269328859	15397.305289944608	14348.189634567698	0.33015883914887884	0.29769574383235003	-58.99524130091231	-13076.29035975691	-54.18771485209436	-12010.690506013576
96.84081623580131	5021.131112040536	5296.371554821979	9116.273668243624	8896.91492082126	11094.64956600438	10595.774444107443	12797.169445788251	12066.14893192283	15368.353089181031	14321.15363981156	0.3317721533831431	0.29910357452579167	-58.987939240121705	-13153.45434494922	-54.162836092138605	-12077.514112682082
97.42433086936633	4980.348016194354	5257.826583271632	9078.011363899066	8862.029563889571	11060.231155370568	10564.176750788292	12765.663855925268	12036.959404694884	15339.346556386046	14294.067708284238	0.33341549920822144	0.3005373646903817	-58.98218214186454	-13231.42010341119	-54.13911925632965	-12144.967635671841
98.01136147213543	4939.269044459278	5218.986646329649	9039.460320833085	8826.892856917622	11025.608271126543	10532.402237249613	12734.026747466967	12007.654279738008	15310.286639989865	14266.932760910695	0.33508957835089037	0.30199771630170824	-58.978039384066506	-13310.212242632639	-54.11662366785458	-12213.071199750062
98.60192922959182	4897.893191006387	5179.849900501417	9000.61690262738	8791.50169354664	10990.778724630101	10500.449180846757	12702.257463999087	11978.233125381757	15281.174293022395	14239.749724057234	0.33679511289554115	0.3034852487689617	-58.97558186745846	-13389.856184592005	-54.09540996064061	-12281.845617778366
99.1960554548718	4856.219520690077	5140.414533645603	8961.477387320674	8755.852888923893	10955.740259833188	10468.3158037214	12670.355317354017	11948.695485215809	15252.010472943106	14212.51952940685	0.33853284598496075	0.30500059953835995	-58.974882061753306	-13470.37819325761	-54.07554012193941	-12351.312414888293
99.79376158953411	4814.24717401429	5100.678768551119	8922.037965472058	8719.94317764774	10920.490551048722	10436.000270911174	12638.319586360947	11919.04087707612	15222.79614146232	14185.243113827632	0.34030354254846223	0.3065444247203978	-58.97601405302703	-13551.805403013015	-54.05707753614843	-12421.493853533873
100.39506920433367	4771.975372343019	5060.640866724568	8882.294738204384	8683.769211670708	10885.02720064196	10403.5006883927	12606.149515548454	11889.268791992026	15193.532264353245	14157.921419233535	0.34210799005853193	0.30811739974196667	-58.979053592654964	-13634.16584810568	-54.040087030303766	-12492.412959516747
101.00000000000001	4729.403423364625	5020.29913239818	8842.243715229732	8647.327558160985	10849.347736643658	10370.81510105542	12573.844313797414	11859.378693092427	15164.219811254152	14130.555392437147	0.34394699931722217	0.30972022002441807	-58.981067345066904	-13675.582940945238	-54.03194476365928	-12528.059856105612
