# Supplementary material for: White matter micro- and macrostructure brain charts for the human lifespan
Source: Nature. 2026 May 13;655(8124):979–89. doi: 10.1038/s41586-026-10454-2 (PMC13391363; doi:10.1038/s41586-026-10454-2)
Supplement: Supplementary file 12 — Centiles trajectories of brain charts. SDT.T9.1–5 contain the brain charts for the global metrics; SDT.T9.6–509 contain the brain charts for the tract-specific metrics (unnormalized); and SDT.T9.510–1157 contain the brain charts for the tract-specific macrostructural metrics (normalized). Included in each table are the male and female centile trajectories for the 2.5th, 25th, 50th, 75th and 97.5th percentiles; the interquartile range normalized by the 50th centile; and the derivatives of the 50th centiles with respect to both age and log(age). Charts are sampled in logarithmically spaced intervals. Age is reported in years, while centile trajectory values are reported in metric-specific units: diffusivities in mm2 s−1, volume in mm3, surface area in mm2, average length in mm, and FA is dimensionless (unitless). [file 41586_2026_10454_MOESM12_ESM.zip › plotted_curves/SDT.T9.271-SLF_III_right_volume_curve_metrics.csv]

ages	male_0.025th_percentile	female_0.025th_percentile	male_0.25th_percentile	female_0.25th_percentile	male_0.5th_percentile	female_0.5th_percentile	male_0.75th_percentile	female_0.75th_percentile	male_0.975th_percentile	female_0.975th_percentile	male_normalized_quantile_range	fwmale_normalized_quantile_range	male_median_centile_d_age	male_median_centile_d_log_age	female_median_centile_d_age	female_median_centile_d_log_age
0.25	3987.9904794590484	4020.012436153291	6344.8279567421105	6135.95164009317	7510.370855230429	7175.19729107873	8581.183952830743	8132.9664154724815	10364.18223734667	9738.791449415072	0.2977690501836101	0.27832193239652053	7237.146522630715	4178.575090545379	6914.590381755834	3992.3380078294845
0.25150637576242696	3993.757783837053	4025.8287121223593	6354.030207792363	6144.852199149767	7521.272717341252	7185.6132624369175	8593.646980725594	8144.778698523481	10379.243543957306	9752.943797639828	0.2977709833296577	0.27832370409195406	7224.855318163056	4184.003147499403	6902.848325381521	3997.5249166879803
0.2530218281966045	3999.5399350464245	4031.6599779461803	6363.256317527733	6153.775842659576	7532.20290294856	7196.056298985479	8606.142431285596	8156.621712793292	10394.344087961654	9767.133014399344	0.2977729281403004	0.27832548647737565	7200.217727622483	4194.859885223443	6879.31149795698	4007.899339478463
0.25454641199404576	4005.336933216443	4037.5062339523374	6372.506288123598	6162.722572819408	7543.1614153074115	7206.526403881673	8618.67030873481	8168.49546230258	10409.483875107962	9781.359105084966	0.29777488468602165	0.2783272796173752	7175.618121737614	4205.717814166797	6855.810961158015	4018.274918595329
0.2560801821758082	4011.148778307771	4043.3674802999685	6381.780121502232	6171.692391582047	7554.148257378506	7217.023580001932	8631.230616964875	8180.399950757103	10424.662910747962	9795.622074715411	0.29777685303773255	0.2783290835769333	7151.056725619361	4216.576821397524	6832.346930042375	4028.651546286186
0.25762319409447826	4016.9754701120473	4049.2437169793457	6391.077819332294	6180.685300655698	7565.163431827627	7227.547829941262	8643.823359534383	8192.335181547069	10439.881199836167	9809.921927936011	0.2977788332667732	0.2783308984214249	7126.533762393985	4227.436793809058	6808.9196177623235	4039.0291146284435
0.2591755034361701	4022.8170082516176	4055.134943811633	6400.399383028495	6189.701301503722	7576.206941025287	7238.099156012957	8656.448539668512	8204.301157746831	10455.138746929457	9824.258669018402	0.29778082544491663	0.27833272421662075	7102.0494532198645	4238.29761813255	6785.5292356023565	4049.4075155523606
0.2607371662225343	4028.673392179186	4061.0411604485357	6409.744813751153	6198.7403953441835	7587.278787046233	7248.677560248117	8669.106160258492	8216.297882114357	10470.43555618647	9838.632301859901	0.29778282964437114	0.27833456102868975	7077.604017233476	4249.15918090241	6762.175992927048	4059.786640807055
0.2623082388127803	4034.5446211774292	4066.96236637196	6419.114112405707	6207.802583149444	7598.378971668916	7259.283044395187	8681.796223861013	8228.325357090751	10485.771631366932	9853.042829982998	0.2977848459377814	0.27833640892420225	7053.19767160574	4260.021368490066	6738.86009720061	4070.16638197517
0.2638887779057103	4040.43069435875	4072.898560893696	6428.507279642418	6216.887865645764	7609.507496375174	7269.915609919547	8694.518732697903	8240.383584799794	10501.146975831305	9867.490256534802	0.29778687439823276	0.2783382679701317	7028.830631512217	4270.884067088133	6715.581753981765	4080.5466304698493
0.26547884054176485	4046.331610664842	4078.8497431550745	6437.924315855812	6225.9962433128785	7620.66436234961	7280.575258003038	8707.273688655458	8252.47256704745	10516.561592539996	9881.974584286505	0.2977889150992549	0.27834013823385806	7004.503110129852	4281.747162704589	6692.341166943777	4090.9272775417194
0.2670784841050822	4052.247368866427	4084.815912126672	6447.365221184356	6235.127716383653	7631.849570479255	7291.261989543586	8720.06109328406	8264.592305321461	10532.015484052956	9896.495815632918	0.2977909681148216	0.27834201978316886	6980.215318650939	4292.610541172791	6669.138537847437	4101.3082142681815
0.26868776632556873	4058.1779675628495	4090.7970666079223	6456.829995509945	6244.282284843583	7643.063121352993	7301.975805154677	8732.880947797565	8276.742800790757	10547.508652528983	9911.053952591823	0.29779303351935527	0.2783439126862624	6955.967466275673	4303.4740881447215	6645.974066536408	4111.689331545029
0.2703067452809827	4064.1234051817883	4096.79320522681	6466.318638457549	6253.459948430428	7654.305015261191	7312.716705164933	8745.733253072916	8288.924054305038	10563.041099725262	9925.648996803484	0.29779511138773	0.2783458170117506	6931.7597602061	4314.337689089356	6622.847950971685	4122.070520108566
0.2719354793990299	4070.083679978848	4102.804326439537	6475.831149394687	6262.660706633812	7665.575252195109	7323.484689617704	8758.61800964949	8301.136066394314	10578.612826996634	9940.280949530123	0.29779720179527375	0.27834773282866154	6907.5924056386575	4325.2012292817235	6599.760387190618	4132.451670508366
0.27357402745947257	4076.0587900372425	4108.830428530139	6485.367527431034	6271.884558694723	7676.873831846484	7334.279758270505	8771.53521772865	8313.378837268301	10594.223835295114	9954.949811655259	0.2977993048177703	0.2783496602064417	6883.465605793521	4336.064593825489	6576.711569336709	4142.832673127763
0.2752224485962505	4082.048733267438	4114.871509610212	6494.927771417985	6281.13150360521	7688.200753607046	7345.101910594704	8784.48487717323	8325.652366816084	10609.87412516927	9969.655583683327	0.29780142053146336	0.2783515992149573	6859.379561893642	4346.927667635027	6553.701689645648	4153.213418170111
0.27688080229961526	4088.053507406798	4120.927567618477	6504.511879948192	6290.401540107825	7699.556016568021	7355.9511457749	8797.466987506998	8337.956654605454	10625.563696763635	9984.398265738906	0.2978035490130588	0.27835354992449896	6835.334473161027	4357.790335433325	6530.7309384350665	4163.593795651803
0.2785491484182772	4094.073110019208	4126.998600320497	6514.119851355104	6299.694666695286	7710.939619519625	7366.827462708573	8810.481547914105	8350.29169988253	10641.292549818083	9999.177857566323	0.2978056903397279	0.27835551240578355	6811.330536816269	4368.6524817487225	6507.799504134804	4173.973695421126
0.28022754716156506	4100.107538494717	4133.084605308292	6523.751683712504	6309.010881609996	7722.351560950551	7377.730860005547	8823.528557238535	8362.657501571184	10657.060683667192	10013.99435852898	0.2978078445891097	0.2783574867299569	6787.367948104627	4379.513990931446	6484.907573254779	4184.35300713731
0.2819160591015993	4106.156790049209	4139.185579999995	6533.4073748341225	6318.350182843623	7733.791839047563	7388.661335987546	8836.608013983661	8375.054058272548	10672.868097239763	10028.847767608828	0.2978100118393132	0.27835947296859453	6763.446900268085	4390.3747471314855	6462.055330416653	4194.731620283332
0.28361474517547763	4112.2208617239685	4145.301521639497	6543.086922273053	6327.71256813667	7745.260451694847	7399.618888687723	8849.719916311547	8387.48136826453	10688.714789058009	10043.738083405791	0.2978121921689217	0.27836147119370747	6739.567584545817	4401.234634300228	6439.24295832403	4205.109424151946
0.2853236666874746	4118.299750385372	4151.432427296067	6552.790323321402	6337.098034977994	7756.757396473628	7410.603515850131	8862.864262042547	8399.939429501237	10704.600757237104	10058.665304137123	0.2978143856569949	0.27836348147774276	6715.730190197937	4412.093536199303	6416.4706377829425	4215.486307853134
0.2870428853112538	4124.393452724463	4157.578293864014	6562.517575009724	6346.506580604403	7768.282670661562	7421.615214929298	8876.04104865462	8412.428239612504	10720.525999484416	10073.629427636897	0.297816592383072	0.2783655038935862	6691.934904491529	4422.95133639453	6393.738547697663	4225.862160308752
0.28877246309209376	4130.501965256636	4163.739118062293	6572.268674106652	6355.938202000158	7779.836271232326	7432.65398308968	8889.250273282918	8424.947795903323	10736.490513099034	10088.630451355333	0.2978188124271742	0.27836753851456686	6668.181912709493	4433.807918254752	6371.046865066979	4236.236870249966
0.2905124624491269	4136.625284321201	4169.9148964341575	6582.043617118325	6365.392895896558	7791.418194854994	7443.719817205202	8902.49193271909	8437.498095353345	10752.494294970977	10103.668372358261	0.29782104586980784	0.2783695854144566	6644.471398131456	4444.6631649381015	6348.395765002817	4246.610326224705
0.29226294617759224	4142.763406081026	4176.105625346783	6591.842400287953	6374.870658771467	7803.028437893564	7454.812713858765	8915.766023410783	8450.079134616342	10768.537341580632	10118.743187326498	0.2978232927919683	0.2783716446674761	6620.803542066831	4455.516959412722	6325.785420697648	4256.982416575775
0.294023977451102	4148.916326522164	4182.311300990861	6601.665019595347	6384.371486848813	7814.66699640644	7465.932669341672	8929.07254146108	8462.690910019603	10784.619648998112	10133.854892555162	0.29782555327514115	0.2783737163482952	6597.178523823619	4466.369184430456	6303.2160034719855	4267.353029468097
0.29579561982392083	4155.084041453416	4188.53191938029	6611.511470756354	6393.895376098222	7826.333866145823	7477.079679653268	8942.41148262784	8475.333417563528	10800.74121288251	10149.003483953244	0.2978278274013075	0.2783758005320371	6573.596520732157	4477.219722542213	6280.687682738295	4277.722052862635
0.29757793723326015	4161.266546506003	4194.767476351704	6621.381749222467	6403.442322234409	7838.02904255727	7488.253740500239	8955.782842323219	8488.006652920889	10816.902028481361	10164.18895704274	0.2978301152529437	0.2783778972942795	6550.0577081502415	4488.068456097273	6258.200626005884	4288.0893745159265
0.29937099400158496	4167.463837133119	4201.017967564156	6631.275850180241	6413.012320716817	7849.752520779082	7499.454847296246	8969.18661561301	8500.710611436434	10833.102090629884	10179.41130695822	0.29783241691302825	0.27838000671105956	6526.562259450555	4498.91526723071	6235.754998908611	4298.4548819970805
0.3011748548389356	4173.675908609573	4207.283388498684	6641.193768550856	6422.605366749057	7861.504295641798	7510.682995161311	8982.622797216109	8513.445288126219	10849.34139375038	10194.670528446066	0.29783473246504194	0.2783821288588756	6503.110346028581	4509.7600378685165	6213.35096519161	4308.818462673575
0.30298958484526295	4179.902756031358	4213.5637344579745	6651.135498989565	6432.221455278515	7873.284361667612	7521.938178921385	8996.09138150386	8526.210677677147	10865.619931851494	10209.966615863977	0.29783706199297216	0.27838426381468895	6479.702137291897	4520.602649710607	6190.988686712924	4319.180003710557
0.30481524951277783	4186.144374315234	4219.859000565911	6661.101035885166	6441.860580995772	7885.092713069777	7533.2203931077165	9009.592362499436	8539.006774446292	10881.937698527494	10225.299563180171	0.29783940558131605	0.27838641165592853	6456.337800697889	4531.442984260619	6168.668323429767	4329.539392058272
0.3066519147283146	4192.400758198387	4226.169181767194	6671.090373359584	6451.52273833415	7896.929343752173	7544.529631956366	9023.125733877354	8551.833572460364	10898.294686957754	10240.669363972802	0.29784176331508316	0.27838857246049203	6433.017501726281	4542.280922796112	6146.390033441596	4339.896514475113
0.3084996467757088	4198.671902237921	4232.494272826962	6681.103505267213	6461.207921469239	7908.794247308562	7555.86588940769	9036.691488962677	8564.69106541517	10914.690889905805	10256.076011429344	0.2978441352797985	0.2783907463067512	6409.741403879132	4553.116346372291	6124.153972940752	4350.2512574947905
0.31035851233818973	4204.957800810533	4238.834268330325	6691.140425194521	6470.916124318312	7920.687417022174	7567.229159105683	9050.289620730566	8577.57924667489	10931.126299718873	10271.519498345775	0.29784652156150604	0.2783929332735511	6386.509668706451	4563.949135826901	6101.960296267178	4360.603507455438
0.3122285785007863	4211.258448112008	4245.1891626820525	6701.2011264593975	6480.647340539955	7932.608845864983	7578.619434397615	9063.920121805493	8590.498109271697	10947.600908326938	10286.999817126156	0.29784892224677206	0.27839513344021655	6363.322455799207	4574.779171778355	6079.8091558997985	4370.953150491696
0.3141099127527488	4217.573838156894	4251.558950106081	6711.285602110759	6490.401563533455	7944.558526497286	7590.036708333336	9077.582984460796	8603.447645905004	10964.114707242274	10302.516959781766	0.2978513374226881	0.27839734688655327	6340.179922789335	4585.606334618293	6057.700702399714	4381.300072492566
0.31600258298998396	4223.9039647779855	4257.9436246451	6721.393844927876	6500.178786438259	7956.53645126695	7601.480973664688	9091.278200617848	8616.427848940823	10980.667687558462	10318.070917930387	0.2978537671768733	0.2783995736928506	6317.082225334831	4596.430504496675	6035.635084493086	4391.64415915194
0.3179066575175057	4230.248821625925	4264.3431801601855	6731.525847419879	6509.979002133561	7968.542612208889	7612.952222845069	9105.005761845505	8629.43871041131	10997.259839949798	10333.661682795786	0.2978562115974799	0.27840181393988533	6294.029517169576	4607.2515613525175	6013.612449052278	4401.98529595416
0.3198222050518999	4236.608402168801	4270.757610330343	6741.681601825256	6519.802203237711	7980.577001044499	7624.450448028783	9118.765659359491	8642.480222014057	11013.891154670571	10349.289245206914	0.2978586707731937	0.2784040677089246	6271.021950070979	4618.069384887349	5991.632941064658	4412.323368144687
0.32174929472380437	4242.982699691659	4277.186908652063	6751.861100111216	6529.648382107669	7992.639609180977	7635.975641070442	9132.557884021653	8655.552375111442	11030.56162155423	10364.95359559718	0.29786114479323966	0.2784063350817283	6248.059673865559	4628.883854562882	5969.696703669382	4422.658260753844
0.32368799608040405	4249.371707296096	4283.631068438929	6762.064333973191	6539.517530838518	8004.730427710754	7647.527793524441	9146.382426339364	8668.655160730068	11047.271230012693	10380.654724003809	0.29786363374738345	0.2784086161405522	6225.142836446874	4639.6948496091645	5947.803878156235	4432.989858588902
0.3256383790879404	4255.775417899788	4290.090082821146	6772.291294834226	6549.409641262877	8016.849447410849	7659.106896644317	9160.2392764648	8681.788569560074	11064.01996903554	10396.392620067058	0.2978661377259359	0.2784109109681517	6202.271583779249	4650.50224902411	5925.954603968421	4443.318046235014
0.32760051413423674	4262.193824236086	4296.563944745151	6782.541973844475	6559.324704950425	8028.996658742309	7670.712941382232	9174.128424194354	8694.952591954576	11080.80782718934	10412.167273029594	0.29786865681975583	0.278413219647784	6179.446059883572	4661.305931553012	5904.149018696044	4453.642708040075
0.3295744720312385	4268.626918853491	4303.0526469730985	6792.81636188052	6569.262713207255	8041.172051849447	7682.345918388254	9188.049858967812	8708.147217928885	11097.634792616696	10427.978671735607	0.297871191120254	0.2784155422632108	6156.666406850563	4672.105775699252	5882.38725808193	4463.963728119386
0.33156032401756863	4275.074694115259	4309.556182082476	6803.114449544886	6579.22365707539	8053.375616559342	7694.0058180098595	9202.00356986778	8721.372437159984	11114.500853035626	10443.826804630213	0.2978737407193948	0.27841787889870406	6133.932764862431	4682.901659730123	5860.66945604817	4474.28099036566
0.33355814176109866	4281.537142198911	4316.074542465624	6813.436227165405	6589.207527332204	8065.60734238111	7705.6926302912725	9215.989545618942	8734.628238985795	11131.405995738693	10459.711659758634	0.2978763057097025	0.2784202296390447	6111.245272175875	4693.69346165983	5838.995744678192	4484.5943784329575
0.33556799736153503	4288.014255095782	4322.607720329303	6823.781684794658	6599.214314489866	8077.867218505312	7717.4063449728765	9230.007774587379	8747.914612404575	11148.350207592239	10475.633224765495	0.2978788861842615	0.2784225945695309	6088.604065132793	4704.481059251819	5817.366254222114	4494.903775733197
0.3375899633530214	4294.506024610527	4329.155707694199	6834.150812209323	6609.244008794731	8090.1552338032325	7729.146951490545	9244.058244779802	8761.23154607415	11165.333475035517	10491.591486893987	0.29788148223672184	0.27842497377597597	6066.009278161451	4715.264330014354	5795.781113104895	4505.209065438947
0.3396241127067558	4301.012442360671	4335.718496394493	6844.5435989096195	6619.296600226807	8102.471376826274	7740.914438975053	9258.140943842907	8774.579028311326	11182.355784079939	10507.586432985176	0.2978840939613032	0.27842736734471546	6043.4610437876545	4726.0431512014475	5774.240447935183	4515.510130481096
0.3416705188336247	4307.533499776107	4342.296078077374	6854.9600341186615	6629.372078499136	8114.815635805234	7752.708796251414	9272.255859062558	8787.957047091139	11199.417120308175	10523.618049477156	0.2978867214527946	0.2784297753626089	6020.959492649883	4736.817399818683	5752.744383507874	4525.806853548158
0.343729255586852	4314.069188098665	4348.888444202586	6865.400106781923	6639.470433057243	8127.187998649736	7764.530011838272	9286.402977363217	8801.365590046213	11216.517468873471	10539.686322404337	0.29788936480656336	0.27843219791704243	5998.504753476474	4747.586952601094	5731.293042811798	4536.099117084639
0.34580039726466444	4320.619498381532	4355.495586041942	6875.86380556647	6649.591653078528	8139.588452947379	7776.378073947238	9300.582285306977	8814.804644466043	11233.656814498567	10555.791237396616	0.29789202411855437	0.2784346350959332	5976.096953108441	4758.35168602108	5709.886547018308	4546.386803274974
0.3478840186129729	4327.184421488872	4362.117494678832	6886.351118860502	6659.735727471636	8152.016985963226	7788.252970482198	9314.793769093038	8828.274197296252	11250.835141475103	10571.932779678538	0.29789469948529507	0.2784370869877323	5953.736216511112	4769.111476292834	5688.525015503867	4556.669794056565
0.34998019482807	4333.763948095232	4368.754161007758	6896.86203477257	6669.902644875894	8164.473584638959	7800.154689038712	9329.037414556768	8841.77423513792	11268.05243366253	10588.110934068553	0.29789739100389906	0.27843955368142664	5931.422666755738	4779.866199351847	5667.2085658640135	4566.9479711235035
0.352089001559344	4340.3580686850955	4375.4055757338565	6907.396541131038	6680.092393660717	8176.958235592281	7812.083216903352	9343.313207169076	8855.304744246901	11285.30867448741	10604.32568497822	0.29790009877207074	0.27844203526654465	5909.156425060006	4790.615730878431	5645.9373138833325	4577.221215896076
0.3542105149120084	4346.966773552382	4382.071729372354	6917.9546254834095	6690.304961924899	8189.47092511617	7824.038541052928	9357.621132035583	8868.865710532962	11302.603846942482	10620.577016411236	0.2979028228881057	0.27844453183315754	5886.937610765686	4801.359946273034	5624.711373570375	4587.4894095426425
0.35634481144984936	4353.59005279992	4388.752612248137	6928.536275095671	6700.540337496111	8202.011639178176	7836.020648153952	9371.96117389588	8882.457119559213	11319.937933585772	10636.864911962804	0.29790556345089925	0.2784470434718837	5864.766341342824	4812.098720653448	5603.530857157428	4597.752432971727
0.35849196819798806	4360.227896338911	4395.448214495184	6939.141476951606	6710.798507930167	8214.580363419642	7848.029524561816	9386.333317122651	8896.078956541221	11337.31091653965	10653.189354818602	0.29790832055994465	0.27844957027389194	5842.642732407898	4822.8319288613275	5582.395875093294	4608.010166818043
0.36065206264566085	4366.880293888451	4402.158526056109	6949.770217752175	6721.079460510451	8227.177083155042	7860.065156320188	9400.73754572099	8909.731206346347	11354.72277749001	10669.550327754061	0.297911094315341	0.2784521123309043	5820.566897739656	4833.559445467778	5561.306536075426	4618.262491466245
0.3628251727490157	4373.547234975006	4408.883536681637	6960.422483914849	6731.383182247289	8239.801783371237	7872.127529160307	9415.173843327571	8923.413853492995	11372.173497685337	10685.947813133489	0.29791388481779524	0.27845466973519956	5798.538949257694	4844.281144747976	5540.262947023148	4628.509287013905
0.3650113769339257	4380.228708931836	4415.623235930063	6971.098261572872	6741.709659877221	8252.454448726668	7884.216628500196	9429.642193209773	8937.126882149758	11389.66305793571	10702.381792909116	0.2979166921686248	0.27845724257961796	5776.558997051325	4854.996900697704	5519.265213105362	4638.750433295267
0.36721075409881926	4386.924704898537	4422.37761316678	6981.797536574665	6752.05887986246	8265.135063550713	7896.332439444071	9444.142578264993	8950.870276134772	11407.19143861201	10718.852248620353	0.2979195164697649	0.2784598309575623	5754.627149380976	4865.70658702706	5498.313437749166	4648.985809876351
0.3694233836175272	4393.635211820444	4429.146657563713	6992.520294483075	6762.430828390152	8277.84361184283	7908.474946781527	9458.674981019702	8964.644018914847	11424.75861964486	10735.359161392815	0.2979223578237673	0.2784624349630037	5732.743512663292	4876.410077139037	5477.407722617267	4659.215296028182
0.37164934534214805	4400.3602184481015	4435.930358098799	7003.26652057468	6772.8254913717265	8290.58007727182	7920.6441349868255	9473.23938362865	8978.448093604688	11442.364580523694	10751.90251193742	0.2979252163338086	0.27846505469048316	5710.908191510243	4887.10724415374	5456.548167646863	4669.438770753564
0.3738887196059291	4407.09971333674	4442.728703555462	7014.036199839124	6783.242854442246	8303.344443175081	7932.839988218198	9487.835767874067	8992.282482966131	11460.009300295853	10768.48228054955	0.2979280921036918	0.2784676902351158	5689.121288716095	4897.797960891388	5435.734871040564	4679.656112770783
0.3761415872261661	4413.853684845695	4449.541682522065	7024.829316978366	6793.682902959707	8316.136692557793	7945.062490317059	9502.464115164745	9006.147169407328	11477.692757565555	10785.098447108081	0.29793098523785005	0.27847034169259627	5667.382905266248	4908.482099868823	5414.967929272214	4689.867200509878
0.3784080295071193	4420.622121137875	4456.36928339137	7035.645856406002	6804.145622004375	8328.956808092153	7957.311624807293	9517.124406535248	9020.042134981928	11495.414930492958	10801.750991074507	0.2979338958413518	0.2784730091591979	5645.693140346324	4919.1595333023	5394.247437092941	4700.0719121117145
0.3806881282429484	4427.405010179179	4463.211494359979	7046.485802246511	6814.630996378059	8341.804772116562	7969.587374894453	9531.816622644994	9033.96736138825	11513.175796793143	10818.439891491953	0.2979368240199034	0.27847569273178124	5624.052091351943	4929.830133101204	5373.573487555375	4710.270125437528
0.38298196572066395	4434.202339737952	4470.068303427829	7057.349138334555	6825.139010603505	8354.680566634848	7981.889723465106	9546.540743777427	9047.922829968544	11530.975333735141	10835.16512698437	0.29793976987985354	0.27847839250779344	5602.459853888955	4940.493770867353	5352.946171989664	4720.46171804308
0.3852896247230969	4441.014097384397	4476.939698397545	7068.235848214225	6835.6696489235555	8367.584173315428	7994.218653085895	9561.296749839103	9061.908521707997	11548.813518140927	10851.926675755376	0.297942733528197	0.2784811085852747	5580.91652178159	4951.150317886379	5332.365580020472	4730.64656718215
0.38761118853188686	4447.840270490008	4483.82566687395	7079.1459151383	6846.222895300546	8380.515573490506	8006.574146002899	9576.084620358819	9075.924417234028	11566.690326384363	10868.724515587486	0.2979457150725797	0.2784838410628608	5559.422187082702	4961.799645131454	5311.831799596082	4740.824549824698
0.3899467409304866	4454.680846226985	4490.726196263474	7090.079322067499	6856.798733415557	8393.474748155233	8018.956184140795	9590.904334486693	9089.970496815386	11584.605734390221	10885.558623841056	0.29794871462130035	0.27848659003978654	5537.976940074004	4972.441623253282	5291.344916965347	4750.995542629389
0.39229636620718694	4461.5358115676345	4497.641273773567	7101.036051669719	6867.397146667675	8406.461677966878	8031.364749102064	9605.755870993273	9104.046740361282	11602.55971763309	10902.428977453317	0.29795173228331734	0.2784893556158899	5516.5808692805	4983.076122583356	5270.905016694218	4761.159421945922
0.3946601491581577	4468.405153283799	4504.570886412133	7112.016086319274	6878.018118173272	8419.47634324398	8043.799822166182	9620.639208268602	9118.153127420528	11620.552251136365	10919.33555293739	0.2979547681682503	0.2784921378916154	5495.234061480267	4993.703013133956	5250.512181682978	4771.316063824575
0.3970381750905084	4475.2888579462615	4511.515020986961	7123.019408096146	6888.661630765298	8432.518723965535	8056.261384288861	9635.55432432134	9132.2896371807	11638.583309471214	10936.278326381333	0.2979578223863855	0.27849493696801786	5473.936601705849	5004.322164590936	5230.166493166937	4781.4653440064285
0.39943052982536675	4482.186911924131	4518.473664105112	7134.045998785193	6899.3276669925	8445.588799770105	8068.749416101198	9650.501196777794	9146.45624846722	11656.65286675547	10953.257273447092	0.29796089504867923	0.2784977529467668	5452.688573242398	5014.933446297888	5209.868030708516	4791.607137906365
0.4018372997009759	4489.099301384226	4525.446802172324	7145.095839875327	6910.016209118671	8458.686549954926	8081.2638979088215	9665.479802880951	9160.652939742437	11674.760896652533	10970.272369369472	0.2979639862667631	0.2785005859301488	5431.490057647228	5025.536727269646	5189.616872219602	4801.741320625646
0.40425857157581063	4496.026012290478	4532.434421392424	7156.16891255877	6920.727239121908	8471.811953475079	8093.80480969111	9680.490119489563	9174.879689104766	11692.90737237031	10987.323588955136	0.2979670961529468	0.2785034360210727	5410.341134767747	5036.131876196712	5169.413093979936	4811.867766958661
0.4066944328317112	4502.967030403335	4539.436507766745	7167.26519773027	6931.460738693878	8484.964988942631	8106.372131100368	9695.532123077224	9189.13647428782	11711.092266660176	11004.410906581634	0.2979702248202227	0.27850630332307263	5389.2418827218935	5046.718761415454	5149.256770617561	4821.986351363594
0.4091449713770379	4509.922341279077	4546.453047093461	7178.384675986216	6942.216689238965	8498.145634625644	8118.965841460903	9710.60578973129	9203.423272659375	11729.315551815722	11021.534296196214	0.29797337238227045	0.2785091879403122	5368.1923779216595	5057.297250923002	5129.147975130007	4832.096947976854
0.411610275649843	4516.8919302692575	4553.484024967034	7189.527327623916	6952.9950718735945	8511.353868447397	8131.585919768266	9725.711095152026	9217.740061220578	11747.57719967179	11038.693731314936	0.29797653895346143	0.27851208997758764	5347.192695085192	5067.867212374462	5109.086778893368	4842.199430606095
0.41409043462106226	4523.875782520012	4560.529426777538	7200.6931326406975	6963.795867425341	8524.58966798538	8144.232344688293	9740.848014651501	9232.086816604893	11765.877181603202	11055.88918502144	0.2979797246488604	0.27851500954033337	5326.242907231906	5078.428513072664	5089.07325166557	4852.293672727887
0.41658553779772634	4530.8738829714675	4567.589237710086	7211.882070733151	6974.619056432246	8537.853010470459	8156.905094556338	9756.016523152715	9246.46351507727	11784.21546852375	11073.120629966044	0.29798292958423467	0.2785179467346239	5305.343085700413	5088.98101997003	5069.107461596839	4862.379547484452
0.41909567522619073	4537.886216357057	4574.663442744153	7223.094121296223	6985.464619141916	8551.143872785882	8169.604147376299	9771.216595188473	9260.870132533088	11802.592030884916	11090.388038364501	0.29798615387605387	0.27852090166717897	5284.493300149217	5099.524599662283	5049.18947523227	4872.45692768041
0.4216209374953856	4544.9127672029035	4581.75202665298	7234.3292634224445	6996.332535510809	8564.46223146642	8182.3294808198225	9786.448204900464	9275.30664449729	11821.006838674846	11107.691381997049	0.2979893976414958	0.27852387444536647	5263.6936185758095	5110.059118391713	5029.319357528584	4882.525685782544
0.42416141574008476	4551.953519827148	4588.854974002908	7245.587475901036	7007.222785203356	8577.808062697373	8195.081072225343	9801.7113260382	9289.773026123357	11839.459861417072	11125.030632207203	0.2979926609984516	0.27852686517720854	5242.9441073013	5120.5844420278445	5009.497171843192	4892.585693902802
0.4267172016441951	4559.008458339273	4595.972269152725	7256.868737217028	7018.13534759115	8591.18134231362	8207.85889859719	9817.005931957938	9304.269252192318	11857.951068169321	11142.405759900657	0.2979959440655295	0.2785298739713828	5222.2448310034815	5131.10043608211	4989.722979964688	4902.636823816691
0.42928838744406506	4566.077566639474	4603.103896253039	7268.173025550466	7029.07020175215	8604.582045798705	8220.662936604724	9832.33199562173	9318.795297111823	11876.480427522423	11159.816735544224	0.29799924696205854	0.27853290093722893	5201.595852717757	5141.60696570063	4969.996842108201	4912.678946948843
0.43187506593181346	4573.160828417959	4610.249839245603	7279.500318775479	7040.027326469818	8618.01014828384	8233.493162581372	9847.6894895963	9333.351134915092	11895.047907599002	11177.26352916463	0.2980025698080943	0.27853594618475025	5180.997233834118	5152.103895650944	4950.31881691888	4922.711934364168
0.4344773304586784	4580.258227154276	4617.41008186265	7290.850594459413	7051.006700232279	8631.465624546929	8246.34955252371	9863.078386051997	9347.936739259934	11913.653476052305	11194.746110347394	0.2980059127244224	0.27853900982462027	5160.449034119956	5162.591090330621	4930.688961493783	4932.735656778794
0.4370952749383861	4587.369746116642	4624.584607626245	7302.223829861965	7062.008301231496	8644.948449011616	8259.23208209057	9878.498656761754	9362.552083427752	11932.297100064987	11212.264448235706	0.29800927583256287	0.278542091968185	5139.951311718905	5173.068413757719	4911.107331377454	4942.749984546099
0.4397289938505404	4594.4953683612375	4631.773399847579	7313.620001934245	7073.032107362369	8658.45859574625	8272.140726602032	9893.950273099961	9377.197140322467	11950.978746347817	11229.81851152919	0.2980126592547763	0.2785451927274677	5119.504123163875	5183.5357295686845	4891.573980571702	4952.754787655547
0.4423785822440318	4601.63507673153	4638.976441626319	7325.039087317926	7084.07809622192	8671.996038462932	8285.075461038532	9909.433206041422	9391.871882469557	11969.698381138503	11247.408268482817	0.2980160631140656	0.27854831221517395	5099.1075233824085	5193.992901016027	4872.088961551897	4962.749935734784
0.4450441357404687	4608.788853857556	4646.193715849905	7336.481062344278	7095.146245108387	8685.56075051647	8298.036260039877	9924.947426160215	9406.576282014954	11988.45597020036	11265.033686905637	0.29801948753418356	0.278551450544693	5078.7615657032	5204.439790960634	4852.652325261151	4972.735298037995
0.44772575053762753	4615.956682155229	4653.42520519286	7347.945903033288	7106.23653102035	8699.152704903372	8311.023097904266	9940.492903628601	9421.310310724022	12007.251478821086	11282.69473415963	0.29802293263963464	0.27855460783010555	5058.466301872861	5214.876261875732	4833.264121130109	4982.710743449628
0.4504235234129248	4623.138543825623	4660.670892116103	7359.433585092715	7117.348930655864	8712.771874260836	8324.03594858735	9956.069608215912	9436.073939980515	12026.084871811448	11300.391377158487	0.29802639855568214	0.2785577841861862	5038.221782056848	5225.30217584013	4813.924397082068	4992.676140479511
0.4531375517269096	4630.334420854255	4667.930758866239	7370.94408391716	7128.483420411539	8726.418230865698	8337.07478570122	9971.67750928741	9450.867140785467	12044.956113504006	11318.123582366386	0.2980298854083511	0.27856097972840677	5018.028054847382	5235.717394529842	4794.63319953531	5002.631357256323
0.4558679334267773	4637.544295010364	4675.204787474847	7382.4773745871225	7139.639976381648	8740.091746633385	8350.139582513419	9987.316575803143	9465.68988375615	12063.865167751796	11335.891315796767	0.29803339332443324	0.27856419457294307	4997.885167280445	5246.1217792273965	4775.390573424054	5012.576261534588
0.45861476704990445	4644.768147846191	4682.492959757793	7394.033431868068	7150.818574357251	8753.792393116908	8363.230311945983	10002.986776316844	9480.542139125004	12082.811997927049	11353.694543011137	0.2980369224314928	0.278567428836677	4977.7931648311205	5256.515190800419	4756.1965621886775	5022.51072067488
0.4613781517274047	4652.00596069621	4689.795257314464	7405.612230209412	7162.01918982521	8767.520141505704	8376.34694657435	10018.688078974674	9495.423876738465	12101.796566919758	11371.533229117715	0.29804047285787033	0.2785706826372015	4957.752091434086	5266.897489713738	4737.051207792945	5032.4346016461495
0.4641581871877068	4659.257714676448	4697.111661527075	7417.213743743647	7173.241797967301	8781.274962624691	8389.4894586264	10034.420451514188	9510.335066055919	12120.818837136501	11389.407338770241	0.2980440447326874	0.2785739560928261	4937.761989489896	5277.268536025193	4717.954550744267	5042.347771042958
0.4669549737601532	4666.523390683678	4704.442153559951	7428.837946285282	7184.486373659333	8795.056826933092	8402.657819981463	10050.18386126303	9525.27567614863	12139.878770498935	11407.31683616677	0.29804763818585056	0.2785772493225794	4917.822899858234	5287.628189359093	4698.906630079728	5052.250095048919
0.46976861237862133	4673.802969394691	4711.786714358742	7440.484811329874	7195.752891470091	8808.865704523349	8415.85200216917	10065.978275137797	9540.24567569848	12158.976328442468	11425.261685048208	0.2980512533480597	0.27858056244621465	4897.934861897957	5297.976308943704	4679.907483389368	5062.14143945626
0.4725992045851658	4681.096431265565	4719.145324649737	7452.154312053119	7207.041325660515	8822.701565120136	8429.071976368556	10081.80365964291	9555.245032997	12178.11147191501	11443.241848697236	0.2980548903508088	0.2785838955842143	4878.097913451027	5308.312753577484	4660.957146824105	5072.021669660462
0.4754468525336833	4688.403756530859	4726.517964939074	7463.846421309745	7218.351650182659	8836.56437807911	8442.317713406888	10097.659980869275	9570.273715944108	12197.284161375406	11461.257289936832	0.2980585493263919	0.2785872488577942	4858.312090849504	5318.637381622102	4642.055655087344	5081.890650637215
0.47831165899359906	4695.724925202859	4733.90461551199	7475.561111632562	7229.6838386787385	8850.454112385883	8455.589183758648	10113.54720449316	9585.331692046977	12216.494356792142	11479.307971129016	0.2980622304079102	0.2785906223889078	4838.577428939752	5328.950051021995	4623.203041472938	5091.748246974079
0.4811937273535759	4703.059917070812	4741.3052564321115	7487.2983552314445	7241.037864480236	8864.370736654864	8468.886357544521	10129.465295774933	9600.418928418967	12235.742017641902	11497.393854173608	0.2980659337292745	0.27859401630025094	4818.893961086404	5339.250619287137	4604.399337846087	5101.594322833233
0.4840931616252451	4710.408711700133	4748.719867540592	7499.058123992301	7252.413700606792	8878.314219128155	8482.209204530192	10145.414219557842	9615.53539177829	12255.027102908183	11515.514900506709	0.29806965942521146	0.27859743071526677	4799.26171917934	5349.538943494903	4585.644574667094	5111.428741969168
0.4870100664469608	4717.771288431636	4756.14842845546	7510.8403894760695	7263.811319765371	8892.284527674401	8495.55769412542	10161.393940266773	9630.681048447022	12274.349571079849	11533.67107109958	0.29807340763126733	0.27860086575814963	4779.680733636487	5359.814880276099	4566.938780992525	5121.251367714489
0.4899445470875755	4725.147626380712	4763.590918570714	7522.645122917628	7275.230694349101	8906.281629787603	8508.931795382761	10177.404421906955	9645.8558643497	12293.709380149641	11551.862326457025	0.2980771784838155	0.2786043215538502	4760.151033418253	5370.078285816126	4548.281984486384	5131.062062979443
0.49289670945023945	4732.537704436538	4771.047317055656	7534.472295224775	7286.671796436432	8920.305492585985	8522.331476996644	10193.445628062706	9661.059805012334	12313.106487612748	11570.088626616278	0.29808097212005885	0.2786077982280807	4740.672646040097	5380.329015860567	4529.674211436184	5140.8606902596075
0.4958666600762229	4739.941501261287	4778.51760285402	7546.321876977179	7298.134597790016	8934.356082810831	8535.756707302126	10209.517521896174	9676.292835561042	12332.540850465362	11588.349931145442	0.2980847886780363	0.27861129590731787	4721.24559758231	5390.566925708903	4511.11548674712	5150.647111614468
0.4988545061487607	4747.358995289317	4786.001754683226	7558.193838425341	7309.619069855759	8948.433366825322	8549.207454273866	10225.620066146072	9691.554920720931	12352.01242520321	11606.646199142198	0.2980886282966273	0.2786148147188088	4701.869912686292	5400.791870195884	4492.605833958369	5160.42118867184
0.5018603554969207	4754.790164726316	4793.4997510335315	7570.08814948944	7321.12518376172	8962.537310613272	8562.6836855249	10241.753223126294	9706.846024814779	12371.521167819967	11624.97738923231	0.29809249111555913	0.27861835479057656	4682.545614571078	5411.0037037003785	4474.145275249146	5170.18278262252
0.5048843165994948	4762.234987548522	4801.011570167273	7582.004779758339	7332.652910317154	8976.667879778013	8576.185368305583	10257.916954724682	9722.16611176187	12391.06703380586	11643.343459568297	0.29809637727540794	0.27862191625142274	4663.272725056624	5421.202280154219	4455.733831458259	5179.931754231686
0.5079264985889148	4769.693441501881	4808.53719011803	7593.943698488473	7344.202220011444	8990.825039541178	8589.712469502427	10274.111222401712	9737.515145076739	12410.649978146132	11661.744367827992	0.298100286917608	0.2786254992309342	4644.0512645510025	5431.387453016359	4437.371522079455	5189.667963817483
0.5109870112551897	4777.16550410121	4816.076588689808	7605.904874602747	7355.7730830130495	9005.008754741451	8603.264955636925	10290.335987189135	9752.893087867904	12430.269955319487	11680.18007121309	0.2981042201844547	0.278629103859488	4624.881252058316	5441.559075265657	4419.058365263743	5199.391271239379
0.5140659650498691	4784.651152629312	4823.629743456182	7617.888276689372	7367.3654691684005	9019.218989833313	8616.842792864343	10306.591209688571	9768.299902836512	12449.92691929648	11698.650526447616	0.29810817721911087	0.27863273026825314	4605.7627052075695	5451.7169994232245	4400.794377849903	5209.10153592471
0.5171634710900281	4792.150364136215	4831.19663175953	7629.893873000878	7378.97934800094	9033.455708885904	8630.445946972668	10322.876850070325	9783.735552275239	12469.620823538145	11717.15568977666	0.2981121581656122	0.2786363785891995	4586.69564025756	5461.861077540321	4382.579575367738	5218.798616853543
0.5202796411622786	4799.663115438243	4838.777230710149	7641.92163145289	7390.614688709975	9047.71887558171	8644.074383381325	10339.192868071888	9799.199998066884	12489.351620994286	11735.695516964759	0.2981161631688718	0.2786400489551013	4567.680072095012	5471.991161184618	4364.41397202597	5228.48237253516
0.5234145877268029	4807.189383117208	4846.371517185415	7653.971519623071	7402.271460169596	9062.008453215356	8657.728067140006	10355.53922299666	9814.693201683074	12509.119264102004	11754.269963294433	0.2981201923746856	0.27864374149954074	4548.716014240868	5482.107101433445	4346.297580744373	5238.152661030181
0.5265684239214125	4814.729143519483	4853.979467828949	7666.043504749889	7413.9496309276265	9076.324404692254	8671.406962927498	10371.915873712453	9830.215124183007	12528.92370478396	11772.878983564753	0.29812424592973885	0.278647456356914	4529.8034788710065	5492.208748881705	4328.230413154466	5247.809339937288
0.5297412635656308	4822.282372755187	4861.601059049752	7678.137553731571	7425.649169204498	9090.666692527433	8685.111035050448	10388.322778650225	9845.76572621211	12548.764894446944	11791.522532089775	0.2981283239816105	0.2786511936624371	4510.942476826021	5502.2959536404815	4310.212479601614	5257.452266383218
0.5329332211648017	4829.849046697264	4869.236267021329	7690.253633124876	7437.370042892136	9105.03527884419	8698.840247442133	10404.7598958026	9861.344968000694	12568.642783980154	11810.200562697046	0.2981324266787803	0.2786549535521498	4492.1330176163465	5512.368565329583	4292.243789167842	5267.08129703626
0.5361444119142209	4837.4291409806465	4876.885067680864	7702.391709144006	7449.112219552896	9119.430125372872	8712.594563661294	10421.227182722527	9876.952809362689	12588.557323753663	11828.913028726125	0.2981365541706318	0.27865873616292103	4473.37510942528	5522.426433064276	4274.324349667877	5276.69628808531
0.5393749517032939	4845.022631001294	4884.547436728283	7714.551747659331	7460.875666418372	9133.851193449462	8726.373946890808	10437.72459652175	9892.589209694188	12608.508463616656	11847.659883026934	0.29814070660746045	0.27866254163245335	4454.668759125285	5532.469405462965	4256.454167662421	5286.297095244983
0.5426249571197181	4852.62949191537	4892.223349625438	7726.733714196329	7472.660350388341	9148.2984440144	8740.178359936539	10454.252093869514	9908.25412797222	12628.496152895945	11866.441077958352	0.2981448841404777	0.2786663700992899	4436.013972296612	5542.497330650222	4238.63324847701	5295.88357376121
0.5458945454536906	4860.249698638293	4899.912781595184	7738.9375739343195	7484.466238029592	9162.771837611188	8754.007765226037	10470.809630991036	9923.947522753311	12648.520340394203	11885.256565386579	0.2981490869218172	0.27867022170281674	4417.410753207048	5552.510056225583	4220.86159618455	5305.45557838073
0.5491838347021408	4867.883225843819	4907.615707620476	7751.1632917052575	7496.29329557474	9177.271334385041	8767.862124807236	10487.39716366602	9939.669352172083	12668.580974388273	11904.106296683502	0.2981533151045398	0.2786740965832718	4398.859104846837	5562.507429283578	4203.139213637449	5315.012963369489
0.5524929435729888	4875.530047963152	4915.332102443503	7763.410831992582	7508.141488921146	9191.796894081606	8781.741400347253	10504.014647227292	9955.419573939938	12688.678002627572	11922.990222725235	0.298157568842641	0.2786779948817464	4380.359028938226	5572.489296412328	4185.466102475533	5324.555582513334
0.55582199148943	4883.190139184013	4923.0619405647585	7775.6801589299685	7520.010783629712	9206.348476045596	8795.645553131077	10520.662036559259	9971.198145343631	12708.811372332337	11941.90829389046	0.2981618482910548	0.2786819167401925	4361.91052593221	5582.4555036791135	4167.842263126979	5334.083289104048
0.5591710985942444	4890.863473449714	4930.805196242158	7787.971236300135	7531.901144923751	9220.926039219441	8809.574544060304	10537.339286096476	9987.00502324391	12728.981030191973	11960.860460058871	0.29816615360566073	0.27868586230142833	4343.513595024822	5592.405896628741	4150.267694811802	5343.595935926307
0.5625403857541326	4898.5500244582145	4938.561843490065	7800.28402753359	7543.812537687728	9235.529542141909	8823.528333651757	10554.046349822112	10002.840164073983	12749.186922363291	11979.846670609448	0.29817048494328874	0.2786898317091421	4325.1682341538835	5602.340320270974	4132.74239556049	5353.093375271652
0.565929974564078	4906.249765661161	4946.3318560784355	7812.6184957073565	7555.74492646617	9250.158942946691	8837.506882036289	10570.783181266408	10018.703523838241	12769.428994468723	11998.866874418954	0.29817484246172554	0.2786938251078986	4306.8744400306605	5612.258619099157	4115.266362229828	5362.575458938256
0.569339987351735	4913.962670262997	4954.115207531856	7824.974603543832	7567.698275462437	9264.81419936113	8851.510148957414	10587.5497335053	10034.595058110772	12789.707191594742	12017.92101986027	0.29817922631972116	0.27869784264314507	4288.632208131952	5622.1606370694935	4097.83959048707	5372.042038200423
0.5727705471818436	4921.688711219932	4961.911871128578	7837.3523134093975	7579.672548537468	9279.495268704683	8865.538093769936	10604.345959158718	10050.514722033839	12810.021458289915	12037.009054800646	0.2981836366769938	0.2787018844612152	4270.441532716388	5632.0462176043075	4080.462074843468	5381.492963836063
0.5762217778606706	4929.4278612390635	4969.72181989965	7849.751587313293	7591.6677092086775	9294.202107887668	8879.590675438727	10621.171810389229	10066.46247031658	12830.37173856333	12056.130926600206	0.29818807369423644	0.27870595070933557	4252.30240683048	5641.915203584358	4063.1338086510077	5390.928086105268
0.5796938039404782	4937.1800927773265	4977.545026627886	7862.172386906212	7603.683720648629	9308.9346734097	8893.667852537254	10638.027238900318	10082.43825723339	12850.757975882623	12075.286582110106	0.29819253753312247	0.2787100415356307	4234.2148223107215	5651.767437336734	4045.854784107534	5400.347254744032
0.5831867507240184	4944.945378040575	4985.381463846958	7874.614673479102	7615.720545683867	9323.692921358364	8907.769583246316	10654.91219593495	10098.442036622544	12871.180113172322	12094.475967670956	0.2981970283563123	0.2787141570891288	4216.178769816877	5661.602760662092	4028.624992283294	5409.750318985898
0.5867007442690553	4952.723688982601	4993.231103840449	7887.078407961884	7627.778146793705	9338.476807407795	8921.89582535268	10671.826632274	10114.473761884728	12891.63809281204	12113.699029111145	0.2982015463274589	0.27871829751976795	4198.194238816388	5671.4210147983395	4011.4444231099915	5419.137127527036
0.5902359113929144	4960.5149973041125	5001.093918640839	7899.563550922092	7639.856486108919	9353.286286817158	8936.046536247648	10688.7704982346	10130.533385981464	12912.131856634578	12132.955711745028	0.2982060916112139	0.27872246297840003	4180.2612175985705	5681.22204042552	3994.313065394992	5428.507528537186
0.5937923796770596	4968.3192744517755	5008.969880028563	7912.070062563611	7651.955525410535	9368.121314429258	8950.221672925736	10705.743743668625	10146.62086143367	12932.661345924169	12152.245960371292	0.2982106643732352	0.27872665361679855	4162.379693294177	5691.005677673034	3977.230906839017	5437.861369661288
0.597370277471697	4976.1364916172	5016.858959531025	7924.597902725354	7664.075226128579	9382.98184466906	8964.421191983263	10722.74631796106	10162.736140320147	12953.22650141462	12171.56971927122	0.2982152647801907	0.2787308695876628	4144.549651876325	5700.771766106365	3960.197934035212	5447.19849800691
0.6009697339004076	4983.966619735937	5024.761128421612	7937.14703087994	7676.215549340784	9397.867831542228	8978.645049616955	10739.778170028409	10178.879174276031	12973.827263287458	12190.926932206918	0.2982198929997663	0.2787351110446243	4126.771078171674	5710.52014472778	3943.2141324831173	5456.518760148669
0.6045908788648067	4991.809629486473	5032.676357718707	7949.717406132362	7688.376455771351	9412.77922863364	8992.893201622559	10756.839248317081	10195.049914491303	12994.463571170094	12210.317542419618	0.29822454920067226	0.2787393781422513	4109.043955864618	5720.250651964219	3926.2794865898322	5465.822002111236
0.6082338430492322	4999.665491289183	5040.604618184659	7962.308987218609	7700.557905789601	9427.715989105873	9007.16560339336	10773.929500801702	10211.248311709169	13015.135364133863	12229.741492627809	0.29822923355264835	0.27874367103605713	4091.3682675149757	5729.963125673123	3909.393979687942	5475.108069380047
0.611898757925461	5007.534175305356	5048.5458803248275	7974.921732504394	7712.759859408763	9442.678065697755	9021.462209918853	10791.048874983577	10227.474316224605	13035.842580692262	12249.198725025602	0.29823394622647115	0.2787479898825028	4073.7439945673104	5739.657403143123	3892.5575940464623	5484.3768069008365
0.6155857557574533	5015.415651436124	5056.500114386544	7987.5555999837325	7724.982276284633	9457.665410722833	9035.782975783251	10808.197317888971	10243.727877882753	13056.585158798986	12268.68918128087	0.29823868739396037	0.27875233483900563	4056.171117347665	5749.33332107286	3875.77031086199	5493.628059053095
0.6192949696061266	5023.309889321429	5064.4672903580795	8000.210547277588	7737.225115714248	9472.677976067833	9050.127855164026	10825.374776067456	10260.008946077322	13077.36303584598	12288.212802533415	0.29824345722798556	0.2787567060639443	4038.649615084054	5758.990715580294	3859.0321102866437	5502.861669670092
0.6230265333341571	5031.216858339001	5072.447377967657	8012.886531632524	7749.488336634621	9487.715713191168	9064.496801830517	10842.581195590259	10276.317469749061	13098.176148661594	12307.769529393256	0.29824825590247106	0.27876110371666335	4021.1794659164734	5768.629422203172	3842.34297143016	5512.077482031193
0.6267805816108112	5039.136527603294	5080.440346682398	8025.583509919301	7761.771897621384	9502.778573121404	9078.889769142428	10859.816522048592	10292.653397384149	13119.02443350863	12327.359301938744	0.2982530835924047	0.2787655279574814	4003.7606468966696	5778.249275879003	3825.702872364782	5521.2753388467245
0.6305572499168048	5047.068865964414	5088.446165707291	8038.301438631472	7774.075756887462	9517.866506455664	9093.306710048366	10877.080700551911	10309.016677012589	13139.907826082339	12346.982059714752	0.2982579404738432	0.27876997894769606	3986.3931340053678	5787.8501109580975	3809.1117901317775	5530.455082260072
0.634356674549194	5055.013842007093	5096.464803984127	8051.040273884023	7786.399872281708	9532.97946335815	9107.747577084338	10894.373675726287	10325.407256206554	13160.826261508559	12366.637741730792	0.29826282672391835	0.27877445684958896	3969.076902158791	5797.431761191692	3792.5697007665876	5539.616553856991
0.6381789926262927	5062.971424049584	5104.496230190515	8063.799971411924	7798.74420128764	9548.117393558508	9122.212322372352	10911.695391712634	10341.825082078914	13181.779674341655	12386.326286459293	0.29826774252084487	0.27877896182643475	3951.811925213784	5806.994059724733	3776.0765792911407	5548.759594648145
0.642024342092622	5070.941580142601	5112.540412738751	8076.580486568725	7811.10870102198	9563.280246350292	9136.700897618812	10929.04579216501	10358.270101281434	13202.767998562593	12406.047631833571	0.29827268804392654	0.2787834940425039	3934.598175979918	5816.536839097273	3759.6323997178115	5557.884045054438
0.6458928617238878	5078.924278068221	5120.597319774785	8089.381774325117	7823.493328233324	9578.467970589343	9151.213254113043	10946.424820248863	10374.742260003199	13223.791167576888	12425.801715246023	0.29827766347356266	0.2787880536630711	3917.4356262385845	5826.059931252617	3743.237135082949	5566.989744940773
0.6497846911319898	5086.919485338849	5128.6669191771925	8102.203789267577	7835.898039300847	9593.680514692303	9165.74934272587	10963.832418639395	10391.241503969064	13244.849114212751	12445.588473546346	0.29828266899125505	0.2787926408544208	3900.3242467374075	5835.563167515444	3726.8907574352343	5576.07653358113
0.6536999707700591	5094.927169196046	5136.749178556033	8115.046485596801	7848.3227902328	9608.917826634866	9180.309113907952	10981.268529519644	10407.767778437834	13265.941770718866	12465.407843039457	0.29828770477961525	0.2787972557838532	3883.2640071928035	5845.046378579456	3710.593237837078	5585.144249649718
0.6576388419375281	5102.947296609467	5144.8440652518	8127.909817126321	7860.767536665182	9624.179853950236	9194.892517688317	10998.733094578814	10424.321028200677	13287.069068762465	12485.259759483673	0.29829277102237095	0.2788018986196911	3866.2548763297964	5854.509394546039	3694.3445464039687	5594.192731256364
0.661601446785229	5110.979834275782	5152.95154633437	8140.793737281096	7873.23223386039	9639.466543727578	9209.499503672883	11016.226055010568	10440.901197579504	13308.230939427376	12505.14415808889	0.29829786790437296	0.2788065695312856	3849.2968218594324	5863.9520448746625	3678.1446522837505	5603.221815905301
0.6655879283205246	5119.024748617486	5161.071588601834	8153.69819909591	7885.716836705711	9654.777842610223	9224.130021042785	11033.747351511063	10457.50823042516	13329.42731321175	12525.060973514452	0.29830299561160234	0.2788112686890235	3832.3898104995023	5873.374158400577	3661.9935236703604	5612.231340497034
0.6695984304124688	5127.08200578186	5169.204158579454	8166.623155214042	7898.221299711974	9670.1136967942	9238.784018552886	11051.296924277356	10474.142070115779	13350.658120026243	12545.010139867345	0.2983081543311772	0.27881599626433123	3815.5338079922367	5882.775563339004	3645.8911278315354	5621.221141352551
0.6736330977969988	5135.15157163978	5177.349222518558	8179.568557885674	7910.745577012158	9685.47405202647	9253.461444530247	11068.87471300546	10490.802659555164	13371.923289191753	12564.991590700274	0.2983133442513599	0.2788207524296853	3798.7287790973205	5892.156087261159	3629.837431097403	5630.191054181429
0.6776920760821589	5143.233411784631	5185.506746395396	8192.534358966468	7923.289622359885	9700.858853603331	9268.162246872467	11086.480656888618	10507.489941170928	13393.222749437455	12585.005259009593	0.2983185655615646	0.278825537358615	3781.9746876070276	5901.515557100065	3613.8323988697957	5639.140914082527
0.6817755117533548	5151.327491531113	5193.676695910045	8205.520509915992	7935.853389128048	9716.268046368685	9282.886373046158	11104.114694615379	10524.20385691288	13414.556428898584	12605.051077233411	0.29832381845236294	0.2788303512257116	3765.271496359259	5910.853799153352	3597.875995639246	5648.070555548184
0.6858835521786408	5159.433775914156	5201.859036485259	8218.526961796295	7948.436830307309	9731.701574712453	9297.633770085302	11121.776764367896	10540.944348251198	13435.924255114469	12625.128977249542	0.29832910311549343	0.2788351942066335	3748.6191672489513	5920.170639079995	3581.9681849905755	5656.979812459787
0.6900163456140378	5167.552229687731	5210.053733265383	8231.553665270336	7961.03989850471	9747.15938256883	9312.404384589705	11139.466803819992	10557.711356174768	13457.32615502631	12645.23889037359	0.29833441974386654	0.2788400664781123	3732.0176612210926	5929.465901878197	3566.1089296145365	5665.868518087314
0.6941740412088835	5175.682817323686	5218.260751115178	8244.60057060046	7973.662545942183	9762.641413414585	9327.19816272336	11157.184750135324	10574.50482118941	13478.76205497507	12665.380747356909	0.29833976853157385	0.2788449682179618	3715.4669382995926	5938.7394119100645	3550.2981913054828	5674.736505074892
0.6983567890112157	5183.825503010624	5226.4800546186825	8257.667627646915	7986.304724455054	9778.14761026743	9342.015050212807	11174.93053996557	10591.324683316061	13500.231880699392	12685.554478384549	0.29834514967389286	0.27884989960508205	3698.9669575754087	5947.990992865525	3534.5359309792984	5683.583605444059
0.702564739973187	5191.980250652647	5234.711608078081	8270.754785866196	7998.9663854906175	9793.677915684155	9356.854992345536	11192.704109448427	10608.170882089076	13521.735557333279	12705.760013073288	0.29835056336729776	0.27885486081946803	3682.5176772281993	5957.22046777932	3518.822108680615	5692.409650594462
0.7067980459565127	5200.147023868264	5242.955375512526	8283.861994309615	8011.647480106611	9809.232271759072	9371.717933968333	11210.505394205873	10625.043356554399	13543.273009404113	12725.997280469563	0.29835600980946375	0.27885985204221564	3666.119054544717	5966.427659044974	3503.1566835900303	5701.214471299201
0.7110568597379514	5208.325785989176	5251.211320657005	8296.989201621704	8024.347958969764	9824.810620122224	9386.603819485661	11228.334329342237	10641.942045267813	13564.844160830418	12746.266209047451	0.2983614891992764	0.2788648734555285	3649.771045900183	5975.6123883638065	3487.5396140264347	5709.997897685971
0.7153413350148182	5216.516500059048	5259.479406961116	8310.136356038576	8037.067772354225	9840.412901937563	9401.512592857922	11246.190849442191	10658.866886293046	13586.44893491957	12766.566726706516	0.2983670017368387	0.27886992524272447	3633.473606788786	5984.774476781953	3471.9708574647084	5718.759759257315
0.7196516264105322	5224.71912883238	5267.759597587974	8323.303405386472	8049.806870140158	9856.039057901351	9416.444197599922	11264.074888569	10675.817817200113	13608.087254365762	12786.898760769904	0.29837254762347787	0.27887500758824413	3617.2266918262467	5993.913744671037	3456.4503705424722	5727.499884878518
0.7239878894801961	5232.933634773223	5276.05185541295	8336.490297080052	8062.565201812122	9871.689028240247	9431.398576779084	11281.986380262444	10692.794775063341	13629.759041247631	12807.26223798209	0.29837812706175404	0.2788801206776555	3601.0302547572646	6003.030011727242	3440.97810905776	5736.218102758983
0.7283502807162107	5241.159980054063	5284.356143022531	8349.69697812093	8075.342716457605	9887.36275270969	9446.375673013818	11299.925257537048	10709.797696459626	13651.464217026207	12827.657084506889	0.2983837402554681	0.2788852646976627	3584.8842484643683	6012.1230969678145	3425.554027993232	5744.9142404778395
0.7327389575539218	5249.398126554504	5292.672422713126	8362.923395095946	8088.139362765504	9903.060170591974	9461.375428471856	11317.891452879954	10726.826517466616	13673.202702542487	12848.083225925366	0.29838938740966664	0.27889043983611334	3568.7886249767616	6021.192818725016	3410.1780815178063	5753.588124963222
0.7371540783773028	5257.648035860131	5301.000656489853	8376.169494175665	8100.955089024557	9918.7812206946	9476.397784868524	11335.884898249156	10743.88117366081	13694.97441801537	12868.540587233681	0.2983950687306546	0.27889564628200336	3552.7433354782406	6030.238994644256	3394.850222982699	5762.23958247737
0.74159580252467	5265.909669261207	5309.340806065308	8389.435221112657	8113.789843121765	9934.525841348339	9491.442683464993	11353.905525071352	10760.961600115674	13716.779283039223	12889.02909284091	0.29840078442599827	0.2789008842254862	3536.7483303162735	6039.261441682	3379.5704049461056	5770.868438635254
0.746064290294433	5274.182987751502	5317.692832858418	8402.720521239979	8126.643572540914	9950.293970405573	9506.510065066652	11371.953264240145	10778.067731399875	13738.61721658179	12909.548666567063	0.298406534704536	0.27890615385787965	3520.8035590117797	6048.2599761057645	3364.3385791776236	5779.4745183985215
0.7505597029508803	5282.467952027001	5326.056697993151	8416.02533946945	8139.516224360943	9966.085545238362	9521.59987002132	11390.028046113934	10795.199501575318	13760.488136981776	12930.099231640794	0.29841231977638555	0.2789114553716726	3504.9089702637866	6057.234413479688	3349.1546966598835	5788.05764605687
0.7550822027299987	5290.7645224846865	5334.432362297345	8429.349620290071	8152.407745254416	9981.900502736704	9536.71203821754	11408.129800513998	10812.35684419531	13782.391961946634	12950.680710697337	0.2984181398529513	0.2789167889605328	3489.0645119694527	6066.184568684315	3334.0187076083384	5796.617645250866
0.7596319528453285	5299.072659221293	5342.819786301479	8442.693307766387	8165.3180814859625	9997.73877930671	9551.846509082889	11426.258456722513	10829.5396923027	13804.328608550306	12971.293025776378	0.29842399514693263	0.2789221548193136	3473.2701312068384	6075.110255869571	3318.930561458459	5805.154338929104
0.7642091174938536	5307.392322031968	5351.21893023735	8456.056345536694	8178.247178910563	10013.600310868616	9567.003221582056	11444.413943480376	10846.7479784278	13826.297993230673	12991.936098319662	0.2984298858723333	0.2789275531440616	3457.5257742700633	6084.011288495967	3303.890206894721	5813.6675493808
0.7688138618619275	5315.723470409128	5359.629754036963	8469.438676811584	8191.194982972156	10029.485032855175	9582.18211421533	11462.596188985446	10863.981634586751	13848.3000317876	13012.609849169134	0.29843581224446736	0.27893298413202466	3441.8313866672106	6092.887479313882	3288.897591853398	5822.157098226715
0.7734463521312342	5324.066063541055	5368.052217331165	8482.840244372068	8204.161438701849	10045.392880209556	9597.383125016619	11480.805120890245	10881.240592279348	13870.334639380235	13033.31419856445	0.29844177447996806	0.2789384479816589	3426.1869131282438	6101.738640361233	3273.952663520118	5830.622806395171
0.7781067554847866	5332.420060310754	5376.4862794484625	8496.260990568093	8217.146490716437	10061.32378738373	9612.60619155182	11499.040666300203	10898.524782487271	13892.401730525033	13054.049066140977	0.2984477727967972	0.27894394489263513	3410.592297610827	6110.564582953928	3259.0553683482576	5839.064494140446
0.7827952401129585	5340.785419294519	5384.931899413716	8509.700857316635	8230.1500832167	10077.277688336315	9627.851250916934	11517.302751771305	10915.834135672056	13914.501219093003	13074.81437092743	0.29845380741425254	0.2789494750658489	3395.047483306378	6119.365117677487	3244.2056520687183	5847.481981040211
0.7875119752195561	5349.1620987607475	5393.389035946927	8523.15978610017	8243.172159985881	10093.254516530922	9643.118239736412	11535.591303308262	10933.168581773261	13936.63301830766	13095.610031343827	0.2984598785529756	0.27895503870342564	3379.552412666846	6128.1400544212665	3229.4034596869024	5855.875085972715
0.792257131027923	5357.550056668617	5401.857647461886	8536.637717964917	8256.212664387916	10109.254204934176	9658.407094161168	11553.90624636237	10950.528050206343	13958.797040742527	13116.435965199025	0.29846598643496075	0.2789606360087298	3364.1070273888763	6136.889202328632	3214.648735493305	5864.243627122138
0.7970308787870847	5365.949250666755	5410.3376920649625	8550.134593519102	8269.271539365916	10125.2766860138	9673.717749866943	11572.247505829424	10967.912469860847	13980.99319831875	13137.292089688668	0.29847213128356415	0.27896626718637196	3348.7112684324384	6145.612369812094	3199.941423082608	5872.587421992095
0.8018333907779276	5374.359638091942	5418.829127553772	8563.650352931249	8282.348727440442	10141.321891736721	9689.050142052385	11590.615006047617	10985.321769098337	14003.221402302679	13158.178321392825	0.29847831332351044	0.2789719324422174	3333.3650760333985	6154.309364561923	3185.2814653492533	5880.906287383055
0.8066648403194178	5382.7811759678125	5427.331911415935	8577.184935928479	8295.444170707922	10157.389753567191	9704.404205437306	11609.008670795512	11002.755875750494	14025.481563303543	13179.094576273812	0.2984845327809029	0.27897763198339215	3318.068389698048	6162.9799935149495	3170.6688044944312	5889.200039386982
0.8115254017748545	5391.213821003474	5435.846000827694	8590.73828179468	8308.557810838875	10173.480202464743	9719.779874260728	11627.428423289808	11020.214717116995	14047.773591270874	13200.040769673762	0.29849078988323235	0.27898336601829316	3302.8211482299957	6171.624062886694	3156.103382045869	5897.4684934071265
0.8164152505581643	5399.657529592271	5444.371352652727	8604.310329368938	8321.689589076408	10189.593168882458	9735.177082279233	11645.874186183439	11037.698219963719	14070.09739549233	13221.016816312595	0.29849708485938337	0.2789891347565944	3287.6232897229493	6180.241378141334	3141.5851388548035	5905.711464134743
0.8213345631402307	5408.112257810343	5452.907923440722	8617.901017043567	8334.839446234362	10205.72858276479	9750.595762764915	11664.345881563202	11055.206310520503	14092.452884590968	13242.022630285444	0.2985034179396466	0.2789949384092551	3272.4747515687486	6188.831743987044	3127.114015100524	5913.928765540244
0.8262835170552626	5416.5779614153635	5461.455669426131	8631.510282762518	8348.007322695748	10221.886373545787	9766.035848503649	11682.843430947818	11072.738914479303	14114.839966523012	13263.058125060543	0.2985097893557242	0.27900077718852917	3257.375470482046	6197.394964406267	3112.6899503157474	5922.120210904628
0.8312622909072027	5425.054595845163	5470.014546526844	8645.138064019558	8361.193158411037	10238.066470147089	9781.497271793236	11701.366755285735	11090.295956992131	14137.25854857534	13284.123213476896	0.2985161993407402	0.2790066513079719	3242.325382483541	6205.930842603091	3098.3128833710216	5930.285612771753
0.8362710643761712	5433.542116216338	5478.584510342807	8658.784297856428	8374.396892896384	10254.268800975868	9796.979964441409	11719.915774952884	11107.877362668909	14159.70853736289	13305.217807741808	0.2985226481292491	0.2790125609824475	3227.3244229247794	6214.439181033988	3083.982752496493	5938.424782971619
0.8413100182249524	5442.040477322958	5487.165516154756	8672.448920861165	8387.618465232023	10270.493293922984	9812.483857764102	11738.490409750686	11125.48305557559	14182.189838826369	13326.341819428746	0.29852913595724634	0.27901850642813947	3212.3725264945533	6222.919781404315	3069.6994952899404	5946.537532621529
0.8463793343055166	5450.549633635143	5495.757518922832	8686.131869166235	8400.857814060488	10286.739876360913	9828.008882583461	11757.090578903737	11143.112959231998	14204.702358229633	13347.495159474867	0.29853566306217316	0.27902448786255685	3197.4696272226283	6231.372444652254	3055.463048718055	5954.623672109563
0.8514791955655843	5459.069539297734	5504.360473285264	8699.833078446785	8414.114877584936	10303.008475141813	9843.554969226028	11775.716201057761	11160.766996609836	14227.246000157274	13368.677738178765	0.2985422296829314	0.27903050550454356	3182.6156584857963	6239.796970947646	3041.273349125404	5962.68301109341
0.8566097860552276	5467.600148128867	5512.974333556979	8713.552483918791	8427.389593567366	10319.29901659545	9859.122047520748	11794.367194277302	11178.445090130544	14249.820668512026	13389.88946519799	0.29854883605988725	0.2790365595742858	3167.810553016956	6248.193159687566	3027.1303322409512	5970.715358496876
0.861771290933513	5476.141413618617	5521.599053728282	8727.29002033726	8440.68189932692	10335.61142652724	9874.71004679713	11813.043476043595	11196.14716166328	14272.426266512279	13411.130249546773	0.29855548243488356	0.2790426502933215	3153.0542429185007	6256.560809507733	3013.033933190978	5978.7205225198995
0.8669638964751838	5484.693288927611	5530.234587463472	8741.045621994428	8453.991731738142	10351.945630216236	9890.31889588331	11831.744963252384	11213.873132522835	14295.062696689602	13432.399999593641	0.29856216905124877	0.27904877788454824	3138.3466596659273	6264.899718269007	2998.9840865018778	5986.69831062411
0.8721877900773816	5493.255726885621	5538.880888099488	8754.819222717924	8467.319027229232	10368.301552413091	9905.948523104136	11850.471572211678	11231.622923467537	14317.729860886146	13453.698623059008	0.29856889615380444	0.2790549425722314	3123.687734108302	6273.20968304039	2984.9807261032984	5994.648529521888
0.877443160266411	5501.828679990137	5547.537908644493	8768.610755868885	8480.663721780233	10384.679117337973	9921.598856279174	11869.223218639496	11249.396454697096	14340.42766025207	13475.026027012744	0.29857566398887697	0.27906114458201364	3109.0773964879336	6281.490500123939	2971.0237853439758	6002.570985193597
0.8827301967045416	5510.41210040502	5556.205601776558	8782.420154340207	8494.025750921362	10401.078248678641	9937.269822720877	11887.999817661746	11267.193645850606	14363.155995243105	13496.382117871864	0.2985824728043051	0.27906738414092247	3094.515576441423	6289.7419650324155	2957.1131969928974	6010.465482868487
0.8880490901968541	5519.005939959005	5564.8839198422	8796.247350554579	8507.405049731131	10417.498869588253	9952.961349232504	11906.801283809857	11285.014416004287	14385.914765617817	13517.766801397976	0.29858932284945106	0.2790736614773797	3080.002203004551	6297.963872488122	2943.248893251759	6018.331827036571
0.8934000326981257	5527.6101501443545	5573.5728148550825	8810.092276462732	8520.801552834713	10433.940902683433	9968.673362106343	11925.62753101864	11302.858683669563	14408.703870435189	13539.179982695081	0.2985962143752074	0.27907997682120983	3065.5372046271805	6306.156016428955	2929.430805751006	6026.169821420917
0.8987832173197573	5536.224682115375	5582.272238494475	8823.954863541487	8534.215194401944	10450.404270042109	9984.405787121479	11944.478472623967	11320.726366790628	14431.523208051902	13560.621566206783	0.29860314763401075	0.2790863304036484	3051.120509169763	6314.318189987447	2915.6588655669475	6033.979268996045
0.904198838336744	5544.849486686998	5590.982142104006	8837.83504279191	8547.64590814576	10466.888893201474	10000.158549542128	11963.35402136051	11338.617382742634	14454.3726761198	13582.091455714246	0.2986101228798472	0.2790927224573517	3036.7520439308137	6322.450185525697	2901.933003237471	6041.759972002357
0.9096470911946843	5553.484514333407	5599.702476690165	8851.732744737526	8561.093627320273	10483.394693156013	10015.931574115471	11982.254089359614	11356.531648329357	14477.252171583417	13603.589554333523	0.2986171403682644	0.27909915321640516	3022.43173563038	6330.5517945876345	2888.253148740856	6049.511731887702
0.915128172516836	5562.129715186466	5608.433192920877	8865.647899422236	8574.558284718954	10499.92159035519	10031.724785069677	12001.17858814676	11374.469079781033	14500.161590677068	13625.115764513068	0.2986242003563815	0.27910562291633195	3008.1595104217995	6338.6228079015855	2874.6192315255757	6057.234349348582
0.9206422801112097	5570.78503903436	5617.174241124111	8879.580436408572	8588.039812672865	10516.46950470152	10047.538106111968	12020.127428639473	11392.429592752263	14523.10082892245	13646.669988031375	0.29863130310289776	0.27911213179410327	2993.9352939164964	6346.663015415426	2861.0311805142555	6064.927624323638
0.9261896129777101	5579.450435320117	5625.925571286456	8893.530284775756	8601.538143048838	10533.038355548415	10063.371460426597	12039.100521144963	11410.413102319824	14546.069781125945	13668.25212599447	0.2986384488681024	0.27911868008814567	2979.7590111796744	6354.672206269577	2847.4889241070487	6072.591355982702
0.931770371315315	5588.125853140165	5634.687133051675	8907.497373117812	8615.053207247647	10549.628061698131	10079.22477067286	12058.097775357892	11428.419522980497	14569.068341376049	13689.862078833432	0.29864563791388676	0.27912526803835114	2965.630586727755	6362.6501687732525	2833.9923901889706	6080.225342724472
0.9373847565293029	5596.811241242784	5643.45887571927	8921.481629541559	8628.584936202165	10566.238541399483	10095.097958983055	12077.119100357886	11446.448768648868	14592.09640304053	13711.499746301897	0.29865287050375144	0.27913189588608656	2951.5499445487512	6370.596690431004	2820.54150612955	6087.829382162308
0.9430329712385201	5605.506548026741	5652.240748243012	8935.482981664809	8642.13326037549	10582.869712345928	10110.990946960428	12096.164404607429	11464.500752655083	14615.153858763995	13733.165027473484	0.29866014690281817	0.2791385638742021	2937.5170081125107	6378.511557945749	2807.1361988037825	6095.403271145886
0.9487152192826929	5614.2117215397375	5661.032699229538	8949.501356614373	8655.698109759187	10599.5214916733	10126.903655677244	12115.23359594942	11482.57538774277	14638.240600465113	13754.857820739437	0.29866746737783967	0.27914527224704144	2923.5317003608216	6386.394557177788	2793.7763945915503	6102.946805746993
0.9544317057297852	5622.926709476938	5669.834676936859	8963.536681024116	8669.279413871354	10616.193795957683	10142.83600567266	12134.326581604839	11500.672586066716	14661.356519333907	13776.57802380598	0.29867483219721	0.27915202125044974	2909.593943727901	6394.245473176707	2780.462019379367	6110.459781247424
0.9601826368833979	5631.65145917949	5678.646629272915	8977.588881033034	8682.877101754806	10632.886541213302	10158.787916950721	12153.443268170437	11518.792259190714	14684.501505829143	13798.325533691845	0.29868224163097395	0.27915881113178515	2895.703660145635	6402.064090168336	2767.1929985764436	6117.941992152948
0.9659682202902156	5640.385917633014	5687.468503794092	8991.657882283307	8696.491101975187	10649.599642890333	10174.759308978315	12172.583561616375	11536.934318085317	14707.675449675602	13820.100246725735	0.2986896959508381	0.2791656421399269	2881.8607710431097	6409.850191539386	2753.969257112127	6125.393232171191
0.9717886647474951	5649.130031466095	5696.300247703752	9005.743609918289	8710.121342619088	10666.33301587272	10190.750100683066	12191.747367283828	11555.09867312557	14730.878239861326	13841.902058543734	0.29869719543018225	0.279172514525284	2868.0651973645436	6417.6035598611925	2740.7907194512663	6132.813294233754
0.9776441803106027	5657.883746948806	5705.141807850786	9019.845988580642	8723.767751292235	10683.086574476098	10206.760210451375	12210.934589882718	11573.285234088891	14754.109764635048	13863.730864086885	0.2987047403440674	0.27917942853980715	2854.316859570099	6425.323976865737	2727.6573095974745	6140.201970478753
0.9835349783005937	5666.647009991156	5713.993130728089	9033.964942410274	8737.430255117519	10699.860232445497	10222.789556126252	12230.145133489244	11591.49391015269	14777.369911503336	13885.586557598492	0.2987123309692496	0.27918638443699606	2840.61567763926	6433.011223446578	2714.5689510946395	6147.559052242665
0.9894612713118381	5675.419766141594	5722.854162471098	9048.100395042413	8751.108780733162	10716.65390295325	10238.838055005293	12249.37890154356	11609.724609892219	14800.658567227945	13907.469032621642	0.29871996758418706	0.2791933824719116	2826.9615710815415	6440.665079654893	2701.5255670368206	6154.88433006336
0.9954232732196957	5684.201960585449	5731.724848856262	9062.252269605566	8764.803254290768	10733.46749859671	10254.905623838542	12268.635796847313	11627.977241278206	14823.975617822996	13929.378181996564	0.2987276504690538	0.27920042290118274	2813.3544589463854	6448.28532470949	2688.5270800789585	6162.177593688248
1.0014211991882311	5692.993538143466	5740.605135299606	9076.420488719623	8778.5136014535	10750.300931396172	10270.992178826498	12287.91572156138	11646.251711674742	14847.320948552388	13951.313897858161	0.29873537990574844	0.27920750598301913	2799.79425982479	6455.871736984234	2675.573412439204	6169.438632061938
1.0074552656779823	5701.794443270192	5749.494966855155	9090.604974493755	8792.239747394076	10767.154112792547	10287.097635617922	12307.218577203324	11664.547927836862	14870.694443926868	13973.276071633294	0.2987431561779062	0.2792146319772198	2786.2808918558294	6463.424093999434	2662.6644859019434	6176.667233316926
1.013525690453769	5710.6046200524825	5758.394288213473	9104.805648524487	8805.981616792933	10784.026953645234	10303.221909307793	12326.5442646451	11682.865795908348	14894.095987701417	13995.26459403829	0.2987509795709102	0.27922180114518125	2772.814272733056	6470.942172423238	2649.8002218269976	6183.8631847770885
1.0196326925925556	5719.424012207915	5767.303043700099	9119.022431893602	8819.739133836209	10800.919364229807	10319.364914435131	12345.892684110499	11701.205221419385	14917.525462872336	14017.279355076227	0.29875885037190064	0.2792290137499129	2759.3943197169574	6478.425748081179	2636.9805411612615	6191.026272966061
1.0257764924913542	5728.252563083298	5776.221177274095	9133.255245166243	8833.512222213943	10817.831254235927	10335.526564981004	12365.263735172908	11719.56610928436	14940.982751674652	14039.320244034483	0.29876676886978715	0.2792362700560405	2746.0209496386815	6485.874595948029	2624.2053644388216	6198.156283597229
1.0319573118751795	5737.090215653046	5785.148632526448	9147.504008388792	8847.300805118033	10834.762532764991	10351.706774366286	12384.65731675274	11737.948363799469	14964.4677355792	14061.387149481983	0.2987747353552601	0.27924357032982094	2732.6940788989887	6493.288490128471	2611.4746117857285	6205.253001559526
1.0381753738050519	5745.936912517649	5794.085352678592	9161.768641086876	8861.104805240346	10851.713108327936	10367.905455449596	12404.073327115046	11756.351888640476	14987.980295289879	14083.479959266642	0.29878275012080135	0.2792509148391516	2719.4136234840844	6500.66720387293	2598.788202929427	6212.316210928373
1.0444309026860459	5754.792595902095	5803.031280580828	9176.049062263315	8874.92414477075	10868.68288884299	10384.122520525123	12423.511663867053	11774.776586860344	15011.520310740845	14105.598560512703	0.2987908134606954	0.27925830385357864	2706.179498967016	6508.010509569198	2586.146057203412	6219.345694960095
1.05072412427539	5763.657207654286	5811.986358710802	9190.3451903961	8888.758745395166	10885.671781633411	10400.357881320515	12442.972223955732	11793.222360886959	15035.087661093712	14127.742839618108	0.29879892567104127	0.2792657376443107	2692.9916205188492	6515.318178744987	2573.548093557707	6226.34123609541
1.057055265690613	5772.530689243491	5820.950529171977	9204.656943436348	8902.60852829364	10902.679693425265	10416.611448994749	12462.454903665357	11811.689112520817	15058.682224734775	14149.912682251908	0.2988070870497632	0.27927321648422593	2679.849902910879	6522.5899820621125	2560.994230560027	6233.302615950583
1.0634245554177415	5781.412981758727	5829.923733692054	9218.984238806237	8916.473414138352	10919.706530345129	10432.883134135947	12481.95959861502	11830.176742932672	15082.303879272158	14172.107973351549	0.2988152978966233	0.27928074064788544	2666.754260516842	6529.825689299498	2548.484386398224	6240.229615304386
1.0698322233195456	5790.304025907156	5838.9059136214	9233.326993396902	8930.35332309161	10936.75219791778	10449.172846759195	12501.4862037561	11848.685152661144	15105.952501532933	14194.328597120186	0.29882355851323156	0.27928831041154173	2653.7046073257225	6537.025069370866	2536.0184788915794	6247.122014111141
1.0762785006438331	5799.203762012523	5847.897009931515	9247.685123566433	8944.248174803932	10953.816601063987	10465.480496304419	12521.034613369884	11867.21424161046	15129.627967560371	14216.574437024086	0.29883186920305915	0.2792959260531505	2640.7008569508325	6544.187890324509	2523.5964255016297	6253.9795915049035
1.0827636200317978	5808.11213001355	5856.896963213462	9262.05854513779	8958.157888412063	10970.899644098208	10481.805991634232	12540.604721065047	11885.763909048092	15153.3301526111	14238.845375789964	0.2988402302714481	0.27930358785238135	2627.7429226269014	6551.313919323031	2511.2181433285587	6260.802125781076
1.089287815526412	5817.0290694623045	5865.9057136762785	9276.447173396693	8972.082382536944	10988.001230726277	10498.14924103171	12560.196419775153	11904.334053602353	15177.05893115221	14261.141295402249	0.29884864202562644	0.27931129609062794	2614.8307172239292	6558.402922659647	2498.883549123886	6267.589394406648
1.0958513225808764	5825.954519522628	5874.923201145436	9290.850923089592	8986.02157528181	11005.121264043166	10514.510152198287	12579.8096017562	11922.924573260145	15200.814176858481	14283.462077100507	0.2988571047747164	0.27931905105101945	2601.964153246372	6565.454665737692	2486.5925592835993	6274.341173988767
1.1024543780671139	5834.888418968474	5883.949365061156	9305.269708421512	8999.975384230003	11022.259646530596	10530.88863225139	12599.444158584038	11941.535365364352	15224.595762609406	14305.807601376504	0.29886561882974794	0.2793268530184309	2589.1431428379146	6572.468913064338	2474.345089873066	6281.057240317343
1.1090972202843215	5843.830706182282	5892.984144476975	9319.703443053948	9013.943726443236	11039.416280054738	10547.284587722525	12619.099981151872	11960.166326611818	15248.403560486353	14328.177747971884	0.29887418450367237	0.27933470227949536	2576.3675978012616	6579.445428286213	2462.1410566237755	6287.737368347123
1.115780088967567	5852.781319153424	5902.0274780580285	9334.152040102883	9027.926518459364	11056.591065864024	10563.697924554832	12638.776959667872	11978.81735305067	15272.23744176982	14350.572395875157	0.2988828021113709	0.2793425991226136	2563.637429592898	6586.383974156808	2449.9803749248385	6294.381332151825
1.1225032252964444	5861.740195476488	5911.079304079467	9348.61541213654	9041.923676290426	11073.783904586679	10580.128548100944	12658.474983652504	11997.488340078018	15296.097276936414	14372.991423319045	0.29889147196967114	0.2793505438379664	2550.9525493258843	6593.284312526695	2437.862959857681	6300.988905002363
1.1292668719037753	5870.7072723496885	5920.139560424957	9363.093471173366	9055.935115420743	11090.99469622848	10596.576363120932	12678.193941936095	12016.179182437712	15319.982935656037	14395.434707777988	0.29890019439735527	0.2793585367175243	2538.3128677837085	6600.146204362623	2425.788726180326	6307.559859307483
1.1360712728843656	5879.682486573203	5929.208184584939	9377.586128679843	9069.960750804723	11108.223340170374	10613.041273779858	12697.933722656231	12034.889774217727	15343.89428678893	14417.90212596513	0.29890896971517517	0.27936657805506093	2525.718295424129	6606.969409739599	2413.7575883349637	6314.093966614455
1.1429166738038161	5888.665774547544	5938.2851136551035	9392.093295568431	9084.000496864957	11125.46973516622	10629.52318364574	12717.69421325532	12053.620008847936	15367.8311983829	14440.393553829817	0.29891779824586456	0.2793746681461634	2513.1687423785916	6613.753687823657	2401.7694604577264	6320.5909976263065
1.1498033217073829	5897.657072271856	5947.370284334705	9406.614882195343	9098.054267490068	11142.733779340293	10646.021995687162	12737.475300477876	12072.369779097526	15391.793537670203	14462.908866554644	0.2989266803141497	0.27938280728824255	2500.664118468645	6620.498796894681	2389.824256386608	6327.0507221962325
1.1567314651288954	5906.656315342358	5956.463632925047	9421.150798358556	9112.121976032835	11160.015370185169	10662.537612271251	12757.27687036821	12091.13897707283	15415.781171064926	14485.447938553023	0.29893561624676335	0.2793909957805464	2488.204333206173	6627.204494335223	2377.9218896619277	6333.4729093206115
1.1637013540997225	5915.663438950564	5965.565095327718	9435.700953295516	9126.203535307952	11177.314404559136	10679.06993516121	12777.098808267663	12109.92749421465	15439.793964159795	14508.010643466108	0.298944606372459	0.2793992339241719	2475.7892957931617	6633.870536608156	2366.062273535412	6339.857327143429
1.1707132401577995	5924.678377881715	5974.674607043119	9450.265255681114	9140.298857590215	11194.630778684012	10695.618865514347	12796.94099881218	12128.73522129612	15463.831781723471	14530.596854160418	0.29895365102202026	0.27940752202207353	2463.4189151382307	6640.496679285541	2354.245320969494	6346.203742937185
1.177767376356704	5933.70106651303	5983.792103168646	9464.843613625433	9154.407854612173	11211.964388142656	10712.184303879501	12816.80332592965	12147.562048419932	15487.89448769743	14553.206442724637	0.2989627505282768	0.27941586037907923	2451.0930998543045	6647.082677026279	2342.470944644767	6352.5119231115095
1.1848640172747877	5942.731438812096	5992.917518397218	9479.435934671701	9168.530437562351	11229.315127876707	10728.766150195108	12836.685672837433	12166.407865016243	15511.98194519323	14575.83928046728	0.29897190522611483	0.2794242493018989	2438.811758269323	6653.62828358775	2330.7390569769777	6358.781633234816
1.1920034190243662	5951.769428335133	6002.050787015531	9494.042125794036	9182.666517083007	11246.68289218413	10745.36430378675	12856.587922039707	12185.27255984003	15536.094016489424	14598.495237913687	0.2989811154524921	0.27943268909913843	2426.574798424961	6660.133251806255	2319.049570101546	6365.012637987966
1.1991858392609598	5960.814968225343	6011.191842902444	9508.662093395325	9196.816003268139	11264.06757471687	10761.978663364967	12876.50995532492	12204.156020968734	15560.230563028668	14621.174184803336	0.2989903815464502	0.27944118008131086	2414.3821280922275	6666.597333620768	2307.40239589836	6371.204701205017
1.2064115371925936	5969.867991211228	6020.340619527346	9523.29574330509	9210.978805661427	11281.469068478516	10778.609127023037	12896.451653763259	12223.058135799838	15584.391445414867	14643.87599008711	0.2989997038491275	0.27944972256084794	2402.2336547627347	6673.020280035678	2295.7974459790858	6377.357585828751
1.2136807735891502	5978.928429604817	6029.497049948418	9537.942980777176	9225.15483325403	11298.887265821755	10795.255592234538	12916.412897703878	12241.97879104826	15608.576523409973	14666.600521924343	0.2990090827037728	0.2794583168521135	2390.12928566779	6679.401841152925	2284.2346317067277	6383.47105394653
1.2209938107917835	5987.996215300095	6038.661066811088	9552.603710487772	9239.343994482704	11316.322058446216	10811.917955851324	12936.393566772584	12260.917872744154	15632.785655931377	14689.347647680328	0.2990185184557589	0.27946696327141457	2378.068927780143	6685.741766163614	2272.713864196441	6389.544866779586
1.2283509127223842	5997.071279771189	6047.832602346263	9567.27783653306	9253.546197227532	11333.77333739587	10828.596114101028	12956.393539868997	12279.87526623022	15657.018701048659	14712.117233923262	0.29902801145259583	0.2794756621370146	2366.052487807465	6692.039803313557	2261.235054315068	6395.578784661135
1.2357523448931043	6006.153554070699	6057.011588368731	9581.96526242707	9267.76134880996	11351.240993056697	10845.289962584933	12976.412695164023	12298.850856159404	15681.27551598072	14734.909146421645	0.29903756204394405	0.27948441376914523	2354.0798722181935	6698.29569995543	2249.798112694407	6401.572567061987
1.2431983744159416	6015.242968828015	6066.197956275428	9596.665891099568	9281.989355990621	11368.72491515436	10861.99939627559	12996.450910097354	12317.844526492323	15705.555957092922	14757.723250141378	0.29904717058162933	0.2794932184900184	2342.1509872283787	6704.509202502668	2238.402949724812	6407.525972557254
1.2506892700123766	6024.339454247532	6075.391637043781	9611.37962489371	9296.230124967246	11386.224992751624	10878.724309514535	13016.508061374636	12336.856160494817	15729.859879893875	14780.559409242951	0.29905683741965416	0.27950207662384086	2330.2657388170483	6710.680056447163	2227.0494755767286	6413.438758869423
1.2582253020230734	6033.442940107015	6084.59256123007	9626.106365564001	9310.483561372648	11403.741114246137	10895.464596010117	13036.58402496511	12355.885640735578	15754.187139032758	14803.417487078825	0.2990665629142147	0.2795109884968233	2318.4240327303996	6716.808006362058	2215.7376001938246	6419.310682834592
1.2658067424176331	6042.553355755796	6093.800658967669	9640.846014273959	9324.749570272495	11421.273167367857	10912.220148835047	13056.67867609879	12374.932849083541	15778.537588296082	14826.297346190404	0.29907634742371225	0.27951995443719796	2306.625774479122	6722.892795878928	2204.467233294854	6425.141500392463
1.2734338648044117	6051.670630113082	6103.015859965397	9655.598471593963	9339.028056163268	11438.821039176699	10928.990860424175	13076.791889263928	12393.997666705454	15802.911080604821	14849.198848305343	0.29908619130876823	0.27952897477522615	2294.8708693514345	6728.934167703148	2193.238284386578	6430.930966608459
1.2811069444403917	6060.7946916662	6112.23809350579	9670.363637499004	9353.318922970098	11456.384616060064	10945.776622572146	13096.923538204333	12413.079974063368	15827.307468011377	14872.121854334679	0.2990960949322378	0.279538049843215	2283.159222419141	6734.93186361948	2182.05066276819	6436.678835670929
1.2888262582411194	6069.9254684689095	6121.467288443472	9685.14141136654	9367.622074044733	11473.963783730507	10962.57732643117	13117.073495916862	12432.179650912243	15851.726601696693	14895.06622437013	0.2991060586592252	0.2795471799755292	2271.490738535649	6740.8856244725175	2170.90427753143	6442.384860876482
1.296592084790695	6079.06288813958	6130.703373203351	9699.93169197416	9381.937412163299	11491.55842722316	10979.392862508601	13137.241634648612	12451.296576297304	15876.168331967085	14918.031817681107	0.2991160828570968	0.2795563655086033	2259.8653223458678	6746.795190173201	2159.7990375680383	6448.0487946379
1.3044047043518285	6088.206877859527	6139.946275779012	9714.734377497474	9396.26483952429	11509.16843089344	10996.22312066474	13157.42782589445	12470.430628551709	15900.63250825143	14941.018492712074	0.29912616789549623	0.27956560678095627	2248.2828782891156	6752.660299696494	2148.7348515732447	6453.6703884750605
1.312264398875954	6097.357364371186	6149.195923730918	9729.549365507763	9410.604257746321	11526.793678414455	11013.06799011038	13177.631940394205	12489.58168529388	15925.118979097964	14964.026107079539	0.2991363141463582	0.2795749041332033	2236.7433106024982	6758.480691078585	2137.711628049612	6459.249393020291
1.320171452013404	6106.5142739764215	6158.452244184772	9744.376552969848	9424.955567866098	11544.434052774695	11029.927359404619	13197.853848130177	12508.749623425165	15949.627592171459	14987.0545175694	0.29914652198392416	0.27958425790807073	2225.2465233312687	6764.2561014238745	2126.7292753155343	6464.785558017902
1.3281261491236485	6115.677532534724	6167.715163829734	9759.215836239779	9439.3186703362	11562.089436275492	11046.80111645243	13218.093418324372	12527.9343191272	15974.158194250074	15010.103580133962	0.2991567917847559	0.2795936684504081	2213.7924203282455	6769.986266896129	2115.7877015064005	6470.278632320464
1.3361287772855897	6124.847065461483	6176.984608916759	9774.067111062648	9453.693465023018	11579.759710528633	11063.689148502424	13238.350519435942	12547.135647859519	15998.710631222473	15033.173149889253	0.2991671239277507	0.2796031361072024	2202.3809052584693	6775.670922708698	2104.8868145779707	6475.728363880888
1.3441796253079266	6134.022797726174	6186.260505256802	9788.930272570256	9468.079851204495	11597.44475645381	11080.591342144398	13258.625019158413	12566.353484356894	16023.284748084627	15056.263081112014	0.29917751879415694	0.279612661227591	2191.0118816075847	6781.309803144075	2094.026522313943	6481.134499764536
1.352278983739575	6143.204653850653	6195.542778219171	9803.805215278995	9482.477727568126	11615.144454276295	11097.507583307155	13278.916784417188	12585.587702627014	16047.880388937036	15079.37322723706	0.29918797676758785	0.27962224416287657	2179.6852526852163	6786.902641540393	2083.206732330378	6486.496786142234
1.3604271448801535	6152.392557907318	6204.831352729718	9818.69183308745	9496.886992208674	11632.85868352434	11114.437757256012	13299.225681366717	12604.838175947782	16072.497396981473	15102.503440854254	0.29919849823403766	0.2796318852665395	2168.4009216243867	6792.44917027792	2072.427352073835	6491.814968274441
1.3686244027905345	6161.586433517369	6214.126153269139	9833.590019274234	9511.307542626077	11650.587323026793	11131.381748590551	13319.55157538793	12624.104776864899	16097.135614518083	15125.653573705757	0.2992090835818955	0.2796415848942529	2157.158791396534	6797.949120812584	2061.6882888380205	6497.088790545706
1.3768710533034536	6170.786203849034	6223.427103871254	9848.499666495729	9525.73927572332	11668.33025091064	11148.339441242291	13339.894331085603	12643.387377189363	16121.794882942419	15148.823476683228	0.2992197332019629	0.2796513434038958	2145.9587648054585	6803.402223637328	2050.9894497551722	6502.3179964250885
1.3851673940341884	6179.99179161574	6232.734128121206	9863.420666783744	9540.182087804187	11686.087344598447	11165.310718472247	13360.253812285559	12662.68584799483	16146.475042742217	15172.012999824829	0.29923044748746663	0.2796611611555666	2134.8007444950053	6808.808208294213	2040.3307418047916	6507.502328480594
1.3935137243912972	6189.203119074362	6242.04714915376	9878.352911543316	9554.635874571162	11703.858480805957	11182.295462868651	13380.629882032097	12682.000059615193	16171.175933494536	15195.221992312498	0.29924122683407617	0.2796710385116002	2123.684632962453	6814.166803400032	2029.7120718264487	6512.641528400127
1.4019103455874267	6198.42010802346	6251.366089651569	9893.296291550474	9569.100531123302	11721.643535539662	11199.293556344652	13401.022402585364	12701.329881642072	16195.897393862735	15218.450302469131	0.2992520716399174	0.2796809758365778	2112.6103325486183	6819.477736603003	2019.1333465107018	6517.735336953308
1.410357560650181	6207.642679801393	6260.6908718433615	9908.250696949852	9583.575951953959	11739.442384094182	11216.304880135836	13421.431235418533	12720.675182922174	16220.639261593298	15241.697777755586	0.29926298230559095	0.2796909734973451	2101.577745447168	6824.740734591149	2008.5944724077126	6522.783494003583
1.4188556744330574	6216.870755284601	6270.021417502228	9923.216017252491	9598.062030948686	11757.254901049875	11233.329314797951	13441.856241215215	12740.035831554836	16245.401373512885	15264.964264767923	0.29927395923418515	0.27970103186302464	2090.5867737176595	6829.955523128621	1998.095355935162	6527.78573851753
1.4274049936264492	6226.104254885787	6279.357647943836	9938.19214133358	9612.558661383018	11775.080960270392	11250.366740204518	13462.297279866827	12759.411694889457	16270.183565525374	15288.249609234506	0.29928500283129456	0.27971115130503144	2079.63731927576	6835.121827000286	1987.6359033795306	6532.74180855602
1.4360058267687137	6235.343098552057	6288.699484024701	9953.178957430067	9627.065735920349	11792.920434900034	11267.4170355445	13482.754210469733	12778.802639523003	16294.985672608595	15311.553656013204	0.29929611350503316	0.27972133219708645	2068.729283906985	6840.239370048046	1977.2160209026188	6537.651441285852
1.4446584842573071	6244.587205763209	6298.0468461404	9968.176353138526	9641.583146609726	11810.773197361461	11284.480079319947	13503.226891322794	12798.208531297465	16319.807528811569	15334.87624908851	0.299307291666053	0.2797315749152327	2057.8625692720525	6845.307875170372	1966.8356145411963	6542.514372956008
1.453363278359986	6253.836495529838	6307.399654223802	9983.184215412744	9656.110784883651	11828.639119353065	11301.555749343583	13523.715179924513	12817.62923529727	16344.648967251285	15358.217231568638	0.2993185377275597	0.2797418798378486	2047.0370769019937	6850.327064292505	1956.4945902109612	6547.330338903237
1.4621205232260774	6263.090886391549	6316.757827743274	9998.202430561487	9670.648541555887	11846.518071846516	11318.643922736444	13544.218932970405	12837.064615846757	16369.509820109699	15381.576445682682	0.2993298521053284	0.2797522473456647	2036.2527082073502	6855.296658386011	1946.1928537167842	6552.099073572084
1.470930534897817	6272.350296415136	6326.12128570098	10013.230884246175	9685.19630681935	11864.409925084241	11335.7444759256	13564.738006350266	12856.514536507708	16394.389918630666	15404.953732777827	0.29934123521771977	0.27976267782177655	2025.509364488651	6860.216377482284	1935.9303107521264	6556.820310496725
1.4797936313217521	6281.614643192802	6335.489946631014	10028.269461478681	9699.753970243833	11882.31454857704	11352.857284641665	13585.272255145625	12875.97886007671	16419.289093117066	15428.348933316382	0.2993526874856978	0.2797731716516622	2014.8069469295442	6865.08594064042	1925.7068668989232	6561.493782286532
1.48871013236022	6290.883843840248	6344.863728597663	10043.318046618884	9714.32142077382	11900.231811101394	11369.982223916473	13605.821533626828	12895.45744858261	16444.207172927458	15451.76188687293	0.2993642093328454	0.2797837292231953	2004.1453566072742	6869.905065968167	1915.5224276435329	6566.119220670778
1.4976803598028874	6300.157814994962	6354.2425491936665	10058.376523372543	9728.89854672642	11918.161580697199	11387.119168080806	13626.38569525062	12914.950163284142	16469.143986473402	15475.192432131642	0.2993758011853832	0.2797943509266622	1993.5244944934966	6874.673470609821	1905.3768983656773	6570.696356443688
1.5067046373783677	6309.4364728142455	6363.626325538318	10073.444774788786	9743.485235788949	11936.103724664994	11404.26799076179	13646.96459265711	12934.456864667074	16494.099361216005	15498.640406883087	0.29938746347218265	0.27980503715477606	1982.9442614602158	6879.39087074995	1895.2701843520626	6575.224919497967
1.5157832907659001	6318.719732973532	6373.014974275809	10088.522683258045	9758.081375016975	11954.058109563735	11421.428564880787	13667.558077667447	12953.977412441984	16519.07312366329	15522.105648021714	0.299399196624787	0.27981578830269266	1972.404558287235	6884.056981629692	1885.2021908008028	6579.704638828058
1.5249166476071065	6328.007510664437	6382.408411573342	10103.610130509562	9772.686850831944	11972.024601208093	11438.600762650824	13688.166001280855	12973.511665541493	16544.06509936685	15545.587991542754	0.2994110010774265	0.27982660476802745	1961.9052856551716	6888.671517504379	1875.1728228154825	6584.13524249522
1.5341050375178134	6337.299720592976	6391.806553119369	10118.706997609168	9787.301549019057	11990.003064666022	11455.784455574296	13708.788213672047	12993.059482117793	16569.075112918938	15569.087272539444	0.299422877267036	0.27983748695086863	1951.4463441614062	6893.234191691037	1865.181985419942	6588.516457668971
1.5433487920999491	6346.596276977722	6401.209314121818	10133.81316495698	9801.925354725077	12007.993364256274	11472.979514440598	13729.424564188537	13012.620719540135	16594.102987949424	15592.603325200185	0.29943482563327134	0.279848435253796	1941.027634316939	6897.744716536719	1855.2295835552504	6592.8480105977505
1.5526482449535108	6355.897093547936	6410.616609306255	10148.92851228505	9816.558152456078	12025.995363545842	11490.185809323704	13750.074901347902	13032.195234392206	16619.1485471227	15616.135982805634	0.2994468466185289	0.27985945008189517	1930.6490565504646	6902.202803420834	1845.315522084129	6597.129626615904
1.5620037316886017	6365.202083541736	6420.028352914105	10164.052918655067	9831.199826075279	12044.008925347465	11507.4032095798	13770.739072835097	13051.782882469613	16644.21161213466	15639.685077725842	0.29945894066796186	0.2798705318427733	1920.310511218151	6906.608162783552	1835.4397057997994	6601.361030162312
1.5714155899375468	6374.511159704287	6429.444458700883	10179.18626245612	9845.85025880088	12062.033911717213	11524.631583844992	13791.416925499856	13071.383518777426	16669.29200370978	15663.250441417526	0.29947110822949763	0.2798816809465768	1910.0118985992158	6910.9605040862225	1825.602039422025	6605.541944749653
1.580884159367074	6383.824234285869	6438.8648399343065	10194.328421402233	9860.509333203736	12080.0701839518	11541.870800032757	13812.108305353811	13090.996997527433	16694.38954159782	15686.831904420973	0.2994833497538571	0.2798928978060063	1899.7531189006986	6915.259535823483	1815.8024276015349	6609.672092972323
1.5904097816905756	6393.141219040094	6448.289409392565	10209.479272530185	9875.17693120527	12098.11760258623	11559.120725331708	13832.813057567957	13110.623172135776	16719.50404457104	15710.429296357392	0.29949566569457114	0.2799041828363342	1889.53407226759	6919.504965539556	1806.0407749296864	6613.751196525991
1.5999928006804371	6402.462025222016	6457.718079362475	10224.638692197112	9889.852934075194	12116.176027391186	11576.381226203135	13853.531026469855	13130.26189522029	16744.635330420988	15734.042445925927	0.29950805650799905	0.2799155364554194	1879.3546587829478	6923.696499821264	1796.3169859389309	6617.7789761959575
1.6096335621804478	6411.786563586314	6467.150761637696	10239.806556078283	9904.537222429371	12134.245317370647	11593.65216837871	13874.262055541083	13149.913018598078	16769.78321595565	15757.671180900952	0.2995205226533482	0.27992695908372667	1869.214778468362	6927.83384428639	1786.6309651018819	6621.755151845049
1.6193324141182788	6421.114744385369	6476.587367516875	10254.98273916465	9919.229676227504	12152.325330759215	11610.933416857977	13895.005987414324	13169.576393282798	16794.947516996188	15781.315328129009	0.2995330645926893	0.27993845114434107	1859.1143312888453	6931.916703581344	1776.9826168386498	6625.679442421533
1.6290897065180392	6430.446477367455	6486.0278078018755	10270.167115760632	9933.93017477102	12170.415925019723	11628.224835906085	13915.762663870864	13189.251869482256	16820.128048374085	15804.974713526144	0.2995456827909786	0.27995001306298506	1849.0532171613304	6935.9447814095765	1767.3718455224298	6629.551565976813
1.6389057915129117	6439.781671774873	6495.471992795944	10285.359559481782	9948.638596700826	12188.516956840702	11645.526289051377	13936.531925837846	13208.939296595827	16845.324623928085	15828.649162074991	0.29955837771607435	0.27996164526803696	1839.0313359511783	6939.917780501302	1757.7985554769402	6633.371239636093
1.6487810233578566	6449.1202363420425	6504.9198323018745	10300.559943252409	9963.354819995066	12206.628282133832	11662.837639082958	13957.3136133855	13228.638523211855	16870.537056501078	15852.338497821862	0.29957114983875444	0.279973348190547	1829.0485874795122	6943.835402624682	1748.2626509837573	6637.138179616071
1.6587157584424002	6458.462079293693	6514.371235620226	10315.768139303325	9978.078721966973	12224.749756031484	11680.158748048405	13978.10756572458	13248.349397105201	16895.765157937196	15876.042543874022	0.2995839996327384	0.279985122264254	1819.104871527641	6947.697348597925	1738.7640362873208	6640.852101231925
1.6687103553034934	6467.807108342966	6523.826111547484	10330.984019169508	9992.81017926263	12242.881232884207	11697.48947725134	13998.913621203614	13268.071765234663	16921.008739078745	15899.761122396796	0.29959692757470346	0.27999696792560397	1809.200087835663	6951.5033182636835	1729.3026155900443	6644.5127188689075
1.6787651746384535	6477.15523068953	6533.28436837421	10346.207453687735	10007.549067858707	12261.022566258163	11714.829687249005	14019.731617306188	13287.80547374037	16946.267609763123	15923.494054610635	0.2996099341443056	0.28000888561376663	1799.334136108053	6955.253010503016	1719.8782930653542	6648.1197460149415
1.6888805793179813	6486.506353017724	6542.745913883282	10361.43831299429	10022.295263060363	12279.173608932664	11732.179237850014	14040.561390648281	13307.5503679414	16971.541578819862	15947.241160788488	0.2996230198241972	0.28002087577065327	1789.5069160232088	6958.946123259142	1710.490972856409	6651.672895252239
1.6990569343992543	6495.860381494729	6552.210655348009	10376.676466522724	10037.048639498938	12297.334212897746	11749.537988111859	14061.402776975705	13327.306292333105	16996.83045406773	15971.002260252788	0.2996361851000479	0.28003293884093466	1779.7183272250695	6962.58235349087	1701.1405590738868	6655.171878226567
1.7092946071391046	6505.217221768587	6561.678499530304	10391.921783001346	10051.809071129735	12315.504229351454	11766.905796338537	14082.255611161165	13347.073090584583	17022.13404231143	15994.777171372622	0.2996494304605631	0.2800450752720586	1769.968269334524	6966.161397203337	1691.8269558101892	6658.616405701265
1.7195939670072704	6514.576778966446	6571.149352678937	10407.17413045111	10066.57643122994	12333.683508697592	11784.282520078303	14103.11972720187	13366.850605536296	17047.452149338937	16018.565711561092	0.2996627563975041	0.2800572855142671	1760.2566419518553	6969.682949452661	1682.5500671351328	6662.006187522784
1.7299553856997325	6523.938957692585	6580.623120527594	10422.433376183135	10081.350592396231	12351.87190054301	11801.66801612114	14123.99495821663	13386.638679197345	17072.784579918214	16042.36769727226	0.2996761634057076	0.2800695700206169	1750.5833446566248	6973.146704324987	1673.3097970992094	6665.340932621621
1.7403792371521247	6533.303662026599	6590.099708293139	10437.699386796483	10096.13142654272	12370.06925369526	11819.06214049651	14144.881136443326	13406.437152743096	17098.13113779442	16066.182943998507	0.29968965198310527	0.2800819292469945	1740.948277013842	6976.552354954649	1664.1060497388244	6668.620349027682
1.7508658975532332	6542.670795521485	6599.579020673722	10452.972028175782	10110.918804898653	12388.275416159971	11836.464748470897	14165.77809323616	13426.245866512552	17123.491625686755	16090.011266267591	0.2997032226307451	0.28009436365213636	1731.3513385733822	6979.899593509268	1654.938729076879	6671.8441438553855
1.76141574535857	6552.040261201767	6609.060961846975	10468.251165488922	10125.712598006226	12406.490235138433	11853.87569454549	14186.68565906301	13446.064660005888	17148.865845285578	16113.8524776399	0.2997168758528102	0.28010687369764703	1721.7924288788345	6983.188111211173	1645.8077391288243	6675.012023317162
1.7720291613040315	6561.411961561625	6618.545435468178	10483.536663184756	10140.512675718392	12424.713557025083	11871.294832453808	14207.603663502781	13465.89337188192	17174.25359724938	16137.706390705638	0.2997306121566395	0.28011945984801806	1712.2714474650566	6986.41759831924	1636.7129839024274	6678.123692719266
1.7827065284196406	6570.785798562994	6628.032344668414	10498.828384990737	10155.318907196632	12442.945227404982	11888.72201515932	14228.531935242705	13485.731839955568	17199.6546812018	16161.572817081986	0.29974443205274887	0.280132122570645	1702.7882938662078	6989.587744147517	1627.6543674046407	6681.178856467828
1.7934482320433673	6580.1616736337255	6637.521592052772	10514.126193910693	10170.131160908802	12461.185091051411	11906.157094853144	14249.470302075779	13505.579901195424	17225.06889572872	16185.451567410419	0.2997583360548508	0.2801448623358486	1693.3428676142357	6992.698237047996	1618.6317936407868	6684.177218060009
1.8042546598350382	6589.539487665637	6647.0130796984595	10529.429952222403	10184.94930462686	12479.43299192327	11923.599922951607	14270.418590897973	13525.43739172113	17250.49603837519	16209.342451353741	0.2997723246798753	0.2801576796168917	1683.9350682387594	6995.748764404096	1609.6451666125795	6687.118480070028
1.8151262017903238	6598.919141012642	6656.506709152959	10544.73952147528	10199.773205424633	12497.688773162597	11941.050350093868	14291.376627705595	13545.304146800867	17275.935905642415	16233.245277593325	0.2997863984479917	0.28017057488999986	1674.5647952820873	6998.739012670238	1600.6943903352367	6690.002344199456
1.8260632502548164	6608.300533488931	6666.0023814322985	10560.054762488207	10214.602729675791	12515.952277092232	11958.508226139731	14312.344237592817	13565.180000849035	17301.388292985073	16257.159853826544	0.2998005578826288	0.2801835486343791	1665.231948294444	7001.668667355552	1591.7793688310776	6692.828511247411
1.8370661999381863	6617.6835643670165	6675.499997019101	10575.375535347079	10229.437743051465	12534.223345213195	11975.973400167135	14333.321244748848	13585.064787423571	17326.852994808087	16281.085986763737	0.2998148035104962	0.28019660133223706	1655.9364268309437	7004.537412986159	1582.9000061274273	6695.5966810891405
1.848135447928429	6627.068132375833	6684.999455860788	10590.701699402496	10244.27811051812	12552.501818202196	11993.445720469836	14354.307472455288	13604.95833922349	17352.329804463698	16305.02348212553	0.29982913586160514	0.28020973346879985	1646.6781304643955	7007.344933160581	1574.0562062651152	6698.306552701164
1.8592713937061955	6636.454135698927	6694.500657367721	10606.033113267556	10259.123696335308	12570.787535909276	12010.92503455504	14375.302743083648	13624.860488086377	17377.818514248702	16328.972144640005	0.29984355546929153	0.2802229455323344	1637.456958785071	7010.0909105301835	1565.2478733063908	6700.957824185491
1.8704744391592067	6645.841471972486	6704.0035004114425	10621.369634815437	10273.97436405361	12589.08033735522	12028.411189141205	14396.306878092559	13644.771064986058	17403.318915401313	16352.931778040152	0.29985806287023664	0.28023623801416725	1628.2728114003548	7012.775026788469	1556.4749113299185	6703.550192737486
1.8817449885967616	6655.230038283515	6713.507883322748	10636.711121177175	10288.82997651228	12607.380060729163	12045.90403015551	14417.31969802523	13664.689900029893	17428.830798098363	16376.902185060831	0.2998726586044872	0.2802496114087032	1619.1255879423115	7015.396962694358	1547.7372244331054	6706.083354645874
1.8930834487643238	6664.619731167911	6723.013703889899	10652.057428739314	10303.69039583716	12625.686543386095	12063.403402731652	14438.341022506822	13684.616822456457	17454.353951452344	16400.883167436215	0.29988734321548116	0.2802630662134465	1610.0151880647754	7017.956398053095	1539.0347167372238	6708.5570053085685
1.9044902288582053	6674.010446608573	6732.520859356748	10667.408413141591	10318.555483438406	12643.999621844367	12080.9091512074	14459.370670241746	13704.551660632951	17479.888163508404	16424.874525896914	0.2999021172500656	0.28027660292902207	1600.9415114511503	7020.4530117311515	1530.367292391602	6710.970839233603
1.9159657405403292	6683.402080033551	6742.029246420962	10682.763929274706	10333.425100008411	12662.319131783313	12098.4211191224	14480.40845901119	13724.494242052848	17505.433221241612	16448.876060167368	0.2999169812585223	0.2802902220591921	1591.9044578168541	7022.886481663678	1521.734855576069	6713.3245500479825
1.9275103979530908	6692.794526314132	6751.538761232148	10698.123831277979	10348.29910551955	12680.644908040755	12115.939149215777	14501.454205670423	13744.444393333386	17530.98891055393	16472.887568963062	0.29993193579458766	0.28030392411088134	1582.9039269036148	7025.2564848191105	1513.1373104951927	6715.617830458097
1.9391246177343011	6702.187679762914	6761.049299389977	10713.487972536988	10363.177359221945	12698.976784610451	12133.463083423725	14522.50772614612	13764.401940212983	17556.555016271242	16496.908849987674	0.2999469814154775	0.2803177095941934	1573.9398184958845	7027.562697255053	1504.5745613934123	6717.8503723083995
1.9508088190322228	6711.581434132033	6770.560755942451	10728.856205681475	10378.059719641446	12717.314594639898	12150.992762877413	14543.568835434	13784.366707549045	17582.131322140758	16520.939699930634	0.29996211868190725	0.2803315790224345	1565.0120324116433	7029.804794078227	1496.046512552246	6720.021866562311
1.9625634235206988	6720.975682611118	6780.073025383996	10744.228382582789	10392.946044577333	12735.65817042757	12168.528027900487	14564.637347595908	13804.338519315314	17607.717610827734	16544.979914464195	0.29997734815811705	0.2803455329121323	1556.1204685097327	7031.982449459843	1487.553068283305	6722.132003255654
1.9743888554143678	6730.370317825562	6789.5860016535935	10759.60435435187	10407.836191100092	12754.007343420792	12186.06871800674	14585.713075757574	13824.317198599389	17633.31366391298	16569.029288240683	0.2999926704118936	0.2803595717830587	1547.2650266960263	7034.0953366542235	1479.0941329477355	6724.180471582338
1.9862855414839768	6739.765231834533	6799.099578133083	10774.98397133678	10422.730015549465	12772.361944213091	12203.61467189803	14606.79583210578	13844.30256760055	17658.919261889754	16593.08761489012	0.30000808601459333	0.2803736961582488	1538.4456069131847	7036.143127952702	1470.6696109463228	6726.166959837079
1.9982539110717792	6749.160316129096	6808.6136476451475	10790.36708312045	10437.627373531997	12790.721802541806	12221.165727461677	14627.885427885836	13864.29444762698	17684.534184160922	16617.154687017104	0.3000235955411667	0.28038790656402446	1529.6621091587003	7038.125494737644	1462.2794067261275	6728.091155434493
2.010294396107033	6758.555461630385	6818.128102451677	10805.753538518491	10452.528119919167	12809.086747285752	12238.721721768481	14648.981673399108	13884.292659093693	17710.158209036235	16641.230296198584	0.30003919957018	0.28040220353001377	1520.9144334802404	7040.042107472662	1453.923424783803	6729.952744920738
2.0224074311215867	6767.950558687689	6827.642834251759	10821.143185576859	10467.432108844961	12827.456606462747	12256.282491070158	14670.084378000402	13904.2970215198	17735.79111372942	16665.31423298077	0.3000548986838407	0.2804165875891743	1512.2024799757637	7041.892635679338	1445.6015696615214	6731.75141394278
2.0345934532655616	6777.345497076551	6837.157734179975	10836.535871569586	10482.339193703909	12845.831207227182	12273.847870797224	14691.193350095384	13924.30735352632	17761.43267435534	16689.406286876776	0.3000706934680204	0.28043105927781425	1503.5261487963144	7043.676747951191	1437.3137459576828	6733.486847290304
2.0468529023231294	6786.740165996895	6846.672692804497	10851.931442996503	10497.249227148806	12864.210375867598	12291.417695556634	14712.308397138024	13944.32347283362	17787.082665927126	16713.506246363773	0.3000865845122784	0.2804456191356132	1494.8853401534143	7045.394111969508	1429.0598583244719	6735.158728876151
2.059186220728381	6796.1344540711625	6856.187600125306	10867.329745581008	10512.162061088655	12882.593937804355	12308.991799129564	14733.429325628125	13964.345196259133	17812.740862353483	16737.613898880463	0.30010257240988814	0.28046026770564597	1486.2799543197616	7047.04439450847	1420.8398114732117	6736.766741752159
2.0715938535812968	6805.528249342455	6865.702345572375	10882.730624267848	10527.077546686513	12900.981717587225	12326.570014469144	14754.555941108792	13984.372339714968	17838.407036435878	16761.729030824474	0.3001186577578581	0.2804750055344043	1477.7098916254472	7048.627261398826	1412.6535101703485	6738.310568082612
2.084076248663807	6814.9214392725635	6875.216818003769	10898.13392322073	10541.995534357244	12919.373538892884	12344.15217369809	14775.688048163769	14004.404718205358	17864.080959865558	16785.851427549518	0.3001348411569593	0.2804898331718182	1469.1750524668023	7050.142377570737	1404.5008592464728	6739.789889182895
2.0966338564559543	6824.313910740218	6884.730905703942	10913.539485820242	10556.915873765567	12937.769224522712	12361.738108106636	14796.825450415112	14024.442145824543	17889.762403221062	16809.980873363103	0.3001511232117474	0.2805047511712796	1460.6753373074462	7051.589407044463	1396.3817635923624	6741.204385487828
2.109267130152151	6833.705550039108	6894.244496381769	10928.947154661462	10571.838413823694	12956.168596400254	12379.327648150018	14817.96795052053	14044.484435754088	17915.451135965202	16834.11715152353	0.3001675045305905	0.2805197600896645	1452.2106466781115	7052.968012921512	1388.2961281680036	6742.553736586589
2.1219765256775314	6843.096242876078	6903.757477168901	10944.35677155183	10586.763002689479	12974.571475568959	12396.920623446567	14839.115350170992	14064.531400260888	17941.14692644246	16858.260044237737	0.300183985725692	0.28053486048735604	1443.7808811800205	7054.277857397683	1380.2438579996233	6743.837621205021
2.1347625017044103	6852.485874369193	6913.269734617768	10959.768177508802	10601.68948776401	12992.977682189712	12414.516862775126	14860.267450088104	14084.58285069444	17966.849541876098	16882.40933265831	0.3002005674131158	0.2805500529282674	1435.385941488319	7055.518601767253	1372.224858180969	6745.055717204232
2.147625519668832	6861.874329045952	6922.781154699929	10975.181212757756	10616.617715689736	13011.387035538603	12432.116194073102	14881.424050021804	14104.638597484809	17992.55874836561	16906.564796881215	0.3002172502128133	0.28056533797986505	1427.0257283539977	7056.689906424377	1364.239033880469	6746.207701601088
2.160566043787228	6871.261490841351	6932.291622804121	10990.595716729642	10631.547532348168	13029.79935400446	12449.718444434022	14902.584948747715	14124.69845014005	18018.274310883804	16930.726215942992	0.300234034748647	0.28058071621319175	1418.7001426007482	7057.791430843528	1356.2862903372152	6747.293250551913
2.1735845410731627	6880.647243096013	6941.801023734559	11006.011528058787	10646.478782857917	13048.214455086525	12467.323440105483	14923.749944064724	14144.762217244064	18043.995993274148	16954.893367818404	0.3002509216484178	0.2805961882028905	1410.4090851375367	7058.822833632585	1348.3665328691131	6748.312039377168
2.1866814813541975	6890.0314685544245	6951.309241709053	11021.428484580802	10661.4113115725	13066.632155392243	12484.931006486842	14944.918832792666	14164.829706454155	18069.72355824822	16979.06602941776	0.3002679115438898	0.28061175452722736	1402.152456950862	7059.783772486262	1340.4796668673516	6749.263742531184
2.199857337288837	6899.414049362934	6960.816160357217	11036.846423330166	10676.34496207824	13085.052270634713	12502.540968127007	14966.091410769626	14184.900724498733	18095.456767382722	17003.24397658438	0.3002850050708178	0.280627415768117	1393.930159109761	7060.673904206604	1332.6255978064728	6750.148033645004
2.213112584383593	6908.794867068005	6970.321662718717	11052.265180538205	10691.279577192272	13103.474615630572	12520.153148722336	14987.267472849722	14204.9750771751	18121.19538111708	17027.42698409221	0.300302202868972	0.28064317251114423	1385.74209277099	7061.492884715088	1324.8042312410544	6750.964585501701
2.2264477010101436	6918.1738026143	6979.825631241398	11067.684591630785	10706.214998960346	13121.899004297542	12537.76737111434	15008.446812900525	14225.052569347046	18146.93915875059	17051.61482564315	0.30031950558216497	0.2806590253455908	1377.5881591766956	7062.240369043779	1317.015472808096	6751.713070042897
2.2398631684225956	6927.5507363428615	6989.327947779545	11083.104491226179	10721.151068654823	13140.325249652211	12555.38345728757	15029.62922380075	14245.13300494263	18172.687858439884	17075.807273864673	0.3003369138582795	0.280674974864457	1369.4682596587809	7062.91601134371	1309.259228230454	6752.393158379942
2.2533594707748548	6936.92554798923	6998.828493592046	11098.524713132827	10736.087626772553	13158.753163807669	12573.001228367397	15050.81449743774	14265.216186951864	18198.44123719619	17100.00410030725	0.3003544283492937	0.28069102166448834	1361.3822956376243	7063.5194648727775	1301.5354033157928	6753.0045207822695
2.2669370951380965	6946.298116681596	7008.3271493405955	11113.945090347172	10751.024513032806	13177.182557971211	12590.620504617847	15072.002424705095	14285.301917424442	18224.199050882708	17124.2050754419	0.3003720497113091	0.2807071663461998	1353.330168631801	7064.050382040907	1293.8439039649093	6753.546826711856
2.2805965315183476	6955.668320939032	7017.823795087997	11129.365455051588	10765.961566375323	13195.61324244221	12608.241105439556	15093.192795500436	14305.389997467608	18249.961054212195	17148.409968657874	0.3003897786045776	0.2807234095138991	1345.311780250806	7064.508414365817	1286.1846361654461	6754.019744789228
2.294338272874165	6965.036038669519	7027.318310296228	11144.78563861201	10780.89862495806	13214.04502660959	12625.862849367413	15114.385398722734	14325.48022724368	18275.72700074402	17172.618548259925	0.3004076156935292	0.28073975177571425	1337.3270321999444	7064.893212492112	1278.5575059970724	6754.422942810226
2.308162815134429	6974.401147168229	7036.810573824791	11160.205471575971	10795.835526155333	13232.477718949789	12643.485554068619	15135.580022270213	14345.572405968034	18301.49664288188	17196.830581466147	0.3004255616467988	0.28075619374361616	1329.3758262869087	7065.204426216893	1270.9624196368968	6754.756087770686
2.3220706572162446	6983.763523115624	7046.300463928868	11175.624783670339	10810.77210655568	13250.911127024381	12661.109036340451	15156.776453037852	14365.666331906785	18327.269731871085	17221.045834405406	0.3004436171372556	0.28077273603344677	1321.4580644151429	7065.441704452969	1263.3992833538214	6755.018845827784
2.336062301042938	6993.12304257563	7055.787858257542	11191.043403799178	10825.708201959815	13269.345057477844	12678.733112108133	15177.974476915038	14385.761802374518	18353.04601779598	17245.26407211493	0.3004617828420291	0.2807893792649416	1313.5736485943198	7065.604695277289	1255.8680035171565	6755.210882348008
2.3501382515621807	7002.4795809938605	7065.272633852085	11206.461160041697	10840.643647378702	13287.779316035409	12696.357596422822	15199.17387878335	14405.85861373225	18378.82524957754	17269.48505853805	0.3004800594425384	0.28080612406175787	1305.7224809333566	7065.693045886699	1248.3684865924297	6755.331861870363
2.3642990167642037	7011.833013195686	7074.75466714408	11221.877879649941	10855.578277031356	13306.213707500647	12713.982303459317	15220.374442514016	14425.956561384985	18404.60717497059	17293.70855652158	0.3004984476245216	0.2808229710514991	1297.9044636498438	7065.706402641255	1240.9006391476141	6755.381448136643
2.378545107700138	7021.183213384542	7084.233833953785	11237.293389046878	10870.511924343049	13324.6480357535	12731.60704651419	15241.575950965873	14446.055439779822	18430.39154056161	17317.93432781373	0.30051694807806273	0.2808399208657424	1290.1194990687072	7065.6444110590965	1233.4643678534194	6755.359304095618
2.392877038500453	7030.530055140008	7093.710009488274	11252.707513824118	10885.444421943112	13343.08210374786	12749.231638003504	15262.778185982841	14466.155042403541	18456.17809176596	17342.162133061505	0.3005355614976211	0.2808569741400635	1282.3674896213342	7065.506715799216	1226.0595794851542	6755.265091898385
2.4072953263935135	7039.873411416064	7103.183068339778	11268.120078739903	10900.375601663132	13361.515713509501	12766.855889460945	15283.980928391782	14486.255161780684	18481.96657282557	17366.391731808657	0.3005542885820611	0.28087413151406365	1274.6483378513367	7065.292960688472	1218.6861809208058	6755.098472886253
2.4218004917242455	7049.213154539229	7112.652884483787	11283.530907716937	10915.305294534715	13379.948666133818	12784.479611535471	15305.183958000121	14506.35558947109	18507.75672680637	17390.62288249295	0.3005731300346801	0.2808913936313966	1266.9619464142597	7065.002788718324	1211.344079145405	6754.859107611701
2.436393057972914	7058.549156206804	7122.119331277453	11298.93982384035	10930.233330787736	13398.380761783712	12802.102613989528	15326.38705359368	14526.456116068075	18533.5482955959	17414.855342444273	0.3005920865632393	0.28090876113979574	1259.3082180799101	7064.635842050891	1204.0331812574295	6754.546655870043
2.4510735517740176	7067.8812874850455	7131.582281457777	11314.346649355599	10945.15953984827	13416.811799687399	12819.72470569689	15347.589992934383	14546.556531196162	18559.34101990089	17439.08886788214	0.3006111588799923	0.2809262346910996	1251.6870557317743	7064.191762011964	1196.7533944611205	6754.1607766444795
2.46584250293529	7077.2094188073615	7141.041607139868	11329.751205666342	10960.083750336596	13435.241578136218	12837.345694640597	15368.792552757988	14566.65662350896	18585.13463924474	17463.32321391339	0.30063034770171626	0.28094381494128134	1244.0983623707434	7063.670189106371	1189.504626072594	6753.701128150802
2.4807004444568266	7086.533419972544	7150.497179815219	11345.153313332437	10975.005790065306	13453.669894482542	12854.965387910981	15389.994508771919	14586.756180687116	18610.92889196523	17487.558134530034	0.3006496537497403	0.2809615025504743	1236.5420411175583	7063.07076302683	1182.2867835232755	6753.1673678350635
2.4956479125503126	7095.853160142974	7159.948870349994	11360.552792067867	10989.925486037328	13472.096545137641	12872.583591703655	15411.195635653063	14606.854989436228	18636.723515212103	17511.79338260695	0.3006690777499777	0.28097929818300044	1229.0179952126928	7062.393122649752	1175.0997743580956	6752.559152370784
2.510685446658382	7105.1685078428445	7169.396548983284	11375.949460738671	11004.842664443982	13490.521325569547	12890.20011131748	15432.395707045525	14626.952835484757	18662.518244944666	17536.028709899674	0.3006886204329541	0.280997202507399	1221.5261280164705	7061.636906034779	1167.9435062371776	6751.876137665939
2.5258135894740787	7114.479330956373	7178.840085325397	11391.343137360926	11019.757150663072	13508.944030300938	12907.814751152597	15453.594495558504	14647.049503581977	18688.31281592949	17560.263867042195	0.3007082825338409	0.2810152161964524	1214.0663430135464	7060.801750439685	1160.8178869400872	6751.117978871334
2.54103288696045	7123.785496726042	7188.279348356155	11406.733639098691	11034.668769256967	13527.364452907057	12925.42731470846	15474.791772764076	14667.14477749596	18714.106961738053	17584.49860354477	0.3007280647924845	0.2810333399272166	1206.6385438119178	7059.887292317115	1153.7228243609425	6750.284330364782
2.556343888370238	7133.086871750816	7197.714206423118	11422.120782261994	11049.57734397058	13545.782386013607	12943.037604581752	15495.987309195063	14687.238440011393	18739.900414744385	17608.732667791588	0.3007479679534383	0.2810515743810482	1199.2426341478713	7058.893167339731	1146.6582265199977	6749.374845803715
2.571747146265715	7142.383321984439	7207.144527240044	11437.50438230489	11064.482697729747	13564.197621294767	12960.645422464715	15517.180874342966	14707.330272927924	18765.69290612294	17632.965807039047	0.3007679927659924	0.281069920243634	1191.8785178829567	7057.819010371342	1139.6240015572985	6748.389178086072
2.5872432165386163	7151.674712733587	7216.5701778850025	11452.884253823324	11079.384652639004	13582.609949470972	12978.250569142869	15538.372236655701	14727.420057057738	18791.484165846075	17657.197767413083	0.30078813998420845	0.281088378205019	1184.5460990065476	7056.664455488324	1132.6200577315758	6747.326979347039
2.602832658430207	7160.960908656198	7225.991024798804	11468.260210553255	11094.283029979923	13601.019160307029	12995.8528444933	15559.56116353563	14747.507572223847	18817.273922682016	17681.428293907393	0.3008084103669492	0.2811069489596365	1177.2452816389268	7055.429135989863	1125.6463034292683	6746.187901000027
2.6185160345514573	7170.241773759664	7235.406933783244	11483.632065368585	11109.177650209116	13619.425042609917	13013.452047482613	15580.747421337328	14767.592597257955	18843.061904192422	17705.657130381136	0.30082880467791057	0.281125633206336	1169.9759700339637	7054.112684407737	1118.7026471632998	6744.971593736205
2.6342939109033563	7179.5171713991995	7244.817769999523	11498.999630279332	11124.068332956524	13637.82738422701	13031.0479761652	15601.930775365732	14787.674909998705	18868.847836730438	17729.884019557107	0.3008493236856549	0.281144431648414	1162.7380685772514	7052.7147325007245	1111.7889975728467	6743.677707512863
2.6501668568973313	7188.786964275987	7254.223397966468	11514.362716429501	11138.954897023417	13656.225972043814	13048.640427681159	15623.110989873849	14807.75428728953	18894.63144543822	17754.108703019374	0.30086996816364375	0.2811633449936428	1155.5314817870967	7051.2349112513475	1104.9052634238033	6742.305891558062
2.666135445375801	7198.0510144355485	7263.623681558938	11529.721134095274	11153.837160380659	13674.620591982171	13066.229198254556	15644.287828060884	14827.830504976884	18920.412454244975	17778.33092121147	0.30089073889026946	0.28118237395430146	1148.3561143162078	7049.672850874718	1098.0513536104118	6740.855794376228
2.6822002526328483	7207.309183265926	7273.018484006086	11545.074692682907	11168.714940166741	13693.011028998062	13083.81408319139	15665.461052070006	14847.903337908128	18946.190585864555	17802.550413434084	0.30091163664888937	0.2812015192472044	1141.2118709564093	7048.028180843685	1091.2271771597443	6739.327063770965
2.6983618584350144	7216.561331496103	7282.407667889813	11560.423200727026	11183.58805268617	13711.397067079923	13101.394876877977	15686.630422986638	14867.972559929924	18971.96556179365	17826.766917843426	0.3009326622278585	0.28122078159373304	1134.0986566388747	7046.300529892091	1084.4326432324597	6737.719346853904
2.71462084604223	7225.807319194191	7291.791095143051	11575.766465888524	11198.456313407512	13729.778489246472	13118.971372778946	15707.795700836205	14888.037943886156	18997.73710230942	17850.980171448977	0.30095381642056324	0.28124016171986604	1127.0163764304598	7044.489525988232	1077.6676611161674	6736.032289994881
2.730977802228858	7235.0470057657985	7301.168627048108	11591.104294952773	11213.319536961586	13748.15507754489	13136.543363435389	15728.956644582322	14908.099261616044	19023.504926467533	17875.189910111487	0.30097510002545563	0.2812596603562097	1119.9649355391157	7042.59479636047	1070.932140236895	6734.265538895968
2.747433317304874	7244.280249952263	7310.540124235099	11606.43649382762	11228.177537139798	13766.526613048793	13154.110640463203	15750.11301212468	14928.156283952467	19049.26875209997	17899.395868541254	0.30099651384608667	0.2812792782380291	1112.9442393154604	7040.615967519116	1064.2259901567595	6732.418738574255
2.763987985137163	7253.5069098290805	7319.90544668029	11621.762867541658	11243.030126892294	13784.892875856485	13171.672994551189	15771.264560297308	14948.208780720028	19075.028295813165	17923.597780296048	0.30101805869114034	0.2812990161052798	1105.9541932536522	7038.552665242925	1057.549120571406	6730.491533340886
2.780642403170963	7262.726842804119	7329.264453704454	11637.083220242219	11257.877118326174	13803.253645088911	13189.230215459269	15792.41104486648	14968.256520733228	19100.783272985813	17947.795377779195	0.3010397353744705	0.28131887470263955	1098.9947029892355	7036.404514580965	1050.9014413147233	6728.483566835057
2.797397172451417	7271.939905616032	7338.617003971306	11652.397355193609	11272.718322703815	13821.608698887883	13206.782092016758	15813.55222052889	14988.29927179472	19126.533397766943	17971.98839223774	0.3010615447151313	0.28133885477953796	1092.0656743052532	7034.171139874961	1044.2828623600653	6726.394482026342
2.8142528976452668	7281.145954332538	7347.962955485867	11667.705074775216	11287.553550441082	13839.957814414174	13224.3284121206	15834.687840909766	15008.336800693525	19152.278383073935	17996.176553760582	0.3010834875374172	0.28135895709019176	1085.1670131296269	7031.852164751384	1037.693293819495	6724.223921208642
2.831210187062679	7290.3448443488005	7357.302165592879	11683.006180479704	11302.382611105624	13858.300767845685	13241.868962733613	15855.81765856097	15028.368873203239	19178.017940590533	18020.359591276596	0.30110556467089455	0.2813791823936334	1078.298625537078	7029.447212131694	1031.1326459455304	6721.971526014619
2.848269652679189	7299.536430385771	7366.634490975219	11698.300472911178	11317.205313415156	13876.637334375599	13259.403529882782	15876.941424959163	15048.395254080322	19203.751780764916	18044.537232552837	0.30112777695043863	0.2813995314537464	1071.4604177541914	7026.95590426214	1024.6008291358594	6719.63693744177
2.865431910157798	7308.720566488603	7375.959787652368	11713.587751783478	11332.021465235845	13894.967288210693	13276.93189865765	15898.058890504104	15068.415707062473	19229.479612807947	18068.709204192866	0.30115012521627	0.2814200050392962	1064.6522961535957	7024.377862670459	1018.0977539267624	6717.219795810524
2.882697578871184	7317.897106024906	7385.277910978722	11728.86781591819	11346.830873580448	13913.290402569311	13294.453853208412	15919.169804516563	15088.429994866692	19255.20114469096	18092.87523163468	0.3011726103139891	0.2814406039239639	1057.8741672578035	7021.712708203122	1011.6233309979434	6714.719740793575
2.900067281924058	7327.065901683246	7394.588715642142	11744.140463243077	11361.633344606798	13931.606449679804	13311.969176744426	15940.273915236807	15108.4378791878	19280.916083144217	18117.035039149236	0.30119523309461355	0.281461328886379	1051.125937743287	7018.96006103931	1005.1774711782346	6712.136411456391
2.9175416461756507	7336.226805471445	7403.892055662368	11759.405490790152	11376.42868361612	13949.91520077862	13329.477651532537	15961.370969822645	15128.439120696747	19306.624133654837	18141.18834983866	0.30121799441461544	0.28148218071015285	1044.4075144401286	7016.119540693704	998.7600854397169	6709.46944621345
2.9351213022623317	7345.379668715081	7413.187784389442	11774.66269469412	11391.216695051324	13968.216426108738	13346.979058895357	15982.46071434789	15148.433479038858	19332.325000465276	18165.334885634442	0.3012408951359567	0.2815031601839117	1037.7188043298665	7013.1907660048455	992.371084901446	6706.718482859898
2.952806884620376	7354.524342055765	7422.47575450224	11789.911870190426	11405.997182495472	13986.509894917719	13364.473179209752	16003.542893800368	15168.420712832383	19358.01838657118	18189.474367295934	0.30126393612612745	0.28152426810133235	1031.0597145465435	7010.173355136998	986.0103808279964	6703.88315855572
2.970599031508854	7363.660675449634	7431.755818006815	11805.152811613667	11420.769948669991	14004.795375456133	13381.959791905041	16024.617252080367	15188.400579666612	19383.703993719853	18213.60651440838	0.3012871182581825	0.28154550526117406	1024.4301523845643	7007.066925636493	979.677884634526	6700.963109862059
2.9884983850326714	7372.788518165801	7441.027826235057	11820.385312395905	11435.534795433317	14023.072634975902	13399.438675461683	16045.683531998993	15208.372836100632	19409.38152240854	18237.731045381715	0.30131044241077976	0.28156687246731404	1017.8300252927584	7003.871094392613	973.3735078881728	6697.957972754259
3.006505591165733	7381.907718784711	7450.291629843047	11835.6091650649	11450.291523779119	14041.341439728527	13416.909607409507	16066.741475276394	15228.337237661523	19435.05067188261	18261.847677448623	0.3013339094682181	0.28158837052878205	1011.2592408772907	7000.5854776529595	967.0971623032237	6694.867382583674
3.0246212997742656	7391.018125196648	7459.547078809627	11850.824161242503	11465.039933834825	14059.601554963527	13434.372364326253	16087.790822540223	15248.293538842923	19460.71114013398	18285.95612666314	0.3013575203204762	0.28161000025979493	1004.7177069030586	6997.209691043012	960.8487597458297	6691.690974117257
3.0428461646402667	7400.119584600157	7468.794022434876	11866.03009164294	11479.779824859997	14077.852744926735	13451.826721835967	16108.831313323904	15268.24149310343	19486.362623899346	18310.05610789897	0.3013812758632492	0.28163176247979244	998.2053312927019	6993.743349551689	954.6282122338889	6688.428381532896
3.0611808434850984	7409.2119435005	7478.032309338637	11881.226746071197	11494.510995244842	14096.094772858696	13469.27245460754	16129.86268606511	15288.180852865142	19512.004818658625	18334.14733484803	0.30140517699798963	0.2816536580134712	991.7220221308526	6990.186067566741	948.4354319393751	6685.079238439444
3.079625997993227	7418.295047708161	7487.261787459063	11896.41391342141	11509.233242508664	14114.327400993125	13486.709336353197	16150.8846781042	15308.111369512184	19537.637418633403	18358.229520018944	0.3014292246319462	0.28167568769082224	985.2676876628539	6986.537458865438	942.2703311882797	6681.643177876715
3.0981822938360946	7427.368742337297	7496.482304051158	11911.591381675207	11523.94636329838	14132.550390555263	13504.137139827035	16171.8970256826	15328.03279338924	19563.26011678526	18382.302374735576	0.30145341967820194	0.28169785234716477	978.8422362959827	6982.797136626206	936.1328224588651	6678.119832305703
3.116850400696155	7436.432871804259	7505.693705685274	11926.758937900184	11538.650153386934	14150.76350176039	13521.555636823461	16192.899463941365	15347.944873800037	19588.872604814336	18406.365609135453	0.30147776305571516	0.28172015282318497	972.4455766005558	6978.964713434223	930.0228183884174	6674.5088336546905
3.135630992291033	7445.487279826091	7514.895838245797	11941.91636824827	11553.344407672022	14168.966493812239	13538.964598175991	16213.891726919608	15367.847359006155	19614.47457315776	18430.418932168635	0.30150225568935896	0.2817425899649692	966.0776173080667	6975.039801276289	923.9402317680651	6670.809813289437
3.1545247463978408	7454.531809418991	7524.088546929546	11957.063457954122	11568.028920174347	14187.159124901433	13556.3637937555	16234.873547552957	15387.739996225297	19640.065710988074	18454.46205159591	0.301526898509962	0.2817651646240441	959.73826731788	6971.022011586931	917.8849755463307	6667.022402036004
3.1735323448776414	7463.566302896954	7533.271676244544	11972.199991333753	11582.70348403647	14205.341152204182	13573.752992469168	16255.844657672333	15407.62253163029	19665.64570621208	18478.49467398787	0.30155169245434876	0.2817878776574111	953.4274356926326	6966.910955214407	911.8569628298283	6663.14623018913
3.192654473700048	7472.590601870166	7542.445070008426	11987.325751782755	11597.367891521093	14223.512331880524	13591.131962258747	16276.804788002168	15427.49471034736	19691.214245468967	18502.516504723102	0.3015766384653804	0.28181072992758494	947.1450316601549	6962.706242446322	905.8561068829149	6659.180927515961
3.211891822967991	7481.604547243679	7551.608571347221	12002.440521775035	11612.021934009927	14241.672419073153	13608.500470099552	16297.75366815934	15447.356276455177	19716.77101412937	18526.52724798736	0.3016017374919962	0.28183372230263026	940.8909646191751	6958.40748304408	899.8823211307172	6655.126123274211
3.2312450869426166	7490.607979215921	7560.762022693811	12017.544082861199	11626.665402002047	14259.821167905853	13625.858281998811	16318.691026651612	15467.206972983238	19742.315696293765	18550.52660677183	0.3016269904892548	0.2818568556562011	934.665144129016	6954.014286175836	893.9355191566283	6650.981446201447
3.2507149640683446	7499.600737277198	7569.905265786697	12032.636215666978	11641.298085112727	14277.958331481968	13643.205162994598	16339.616590876154	15487.046541910842	19767.847974790988	18574.514282872253	0.30165239841837643	0.2818801308675767	928.4674799218192	6949.526260507293	888.0156147067319	6646.746524544898
3.2703021569980693	7508.582660208424	7579.038141668534	12047.716699892018	11655.919772071911	14296.083661883296	13660.540877154344	16360.530087118534	15506.874724165642	19793.36753117736	18598.489976887424	0.30167796224678545	0.28190354882170165	922.2978818994015	6944.943014182616	882.1225216851453	6642.420986041892
3.2900073726185273	7517.553586079586	7588.160490684831	12062.785314308234	11670.53025072297	14314.196910168495	13677.865187573654	16381.431240551115	15526.691259622534	19818.874045735018	18622.45338821812	0.3017036829481512	0.28192711040922436	916.1562601299374	6940.2641548020765	876.2561541611212	6638.004457957577
3.3098313220758016	7526.513352248427	7597.272152482618	12077.841836758473	11685.129308021349	14332.297826371825	13695.177856375049	16402.319775231925	15546.495887102412	19844.367197470867	18646.40421506593	0.3017295615024335	0.28195081652653475	910.0425248542451	6935.48928947188	870.4164263652056	6633.496567077003
3.329774720800988	7535.461795359033	7606.372966009102	12092.886044155113	11699.716730033255	14350.386159501837	13712.478644706694	16423.195414103353	15566.288344371	19869.846664115354	18670.342154432088	0.3017555988959229	0.28197466807580573	903.9565864828764	6930.618024790194	864.6032526926138	6628.896939724218
3.349838288536016	7544.398751340476	7615.462769510406	12107.917712478655	11714.29230193444	14368.461657540021	13729.767312741287	16444.05787899091	15586.068368137763	19895.31212212123	18694.266902116462	0.30178179612128575	0.2819986659650304	897.8983555983286	6925.64996686345	858.8165476999711	6624.205201745965
3.370022749359618	7553.324055405462	7624.541400530163	12122.93661677638	11728.855808008757	14386.5240674396	13747.043619674661	16464.906890602066	15605.835694054575	19920.763246662475	18718.17815271624	0.3018081541776085	0.2820228111080636	891.867742956616	6920.584721321706	853.0562261093874	6619.420978539623
3.390328831713469	7562.237542049	7633.608695908347	12137.942531161028	11743.40703164711	14404.57313512425	13764.307323724846	16485.742168525067	15625.590056714866	19946.199711633195	18742.075599625157	0.30183467407043957	0.2820471044246616	885.864659484243	6915.421893304214	847.322202810843	6614.543895086274
3.4107572684284713	7571.139045047026	7642.664491779965	12152.935228809381	11757.945755346153	14422.608605486817	13781.558182130835	16506.563431227733	15645.33118965244	19971.62118964643	18765.958935032395	0.3018613568118387	0.28207154684052127	879.8890162827447	6910.161087493878	841.614392856136	6609.573575899005
3.431308796751202	7580.02839745517	7651.708623573738	12167.914481961094	11772.471760706985	14440.63022238823	13798.795951151376	16527.370396056376	15665.058825340344	19997.027352033274	18789.82784992146	0.30188820342041167	0.28209613928732385	873.9407246283372	6904.801908124238	835.9327114643529	6604.509645076003
3.4519841583705158	7588.90543160738	7660.740926010939	12182.880061917305	11786.9848284341	14458.637728656218	13816.020386064009	16548.162779234754	15684.772695189984	20022.41786884175	18813.68203406944	0.3019152149213684	0.2821208827027729	868.0196959706373	6899.343958968297	830.2770740238484	6599.351726314053
3.47278409944432	7597.769979114675	7669.761233104114	12197.831739039422	11801.484738334146	14476.630866084213	13833.231241163938	16568.940295862947	15704.472529550063	20047.792408835892	18837.521176045964	0.30194239234656034	0.2821457780306373	862.1258419349906	6893.786843368318	824.6473960879375	6594.099442886654
3.4937093706264992	7606.621870863866	7678.769378155882	12212.76928274787	11815.971269314774	14494.609375430193	13850.428269762959	16589.702659916336	15724.15805770561	20073.150639494783	18861.344963212356	0.3019697367345273	0.28217082622079254	856.2590743226465	6888.130164235365	819.0435933783301	6588.7524176696315
3.514760727094002	7615.460937016274	7687.765193757704	12227.692461520848	11830.44419938351	14512.572996415582	13867.611224188446	16610.44958424457	15743.82900787704	20098.49222701164	18885.15308172077	0.3019972491305439	0.28219602822926326	850.4193051119801	6882.373524070717	813.4655817867024	6583.310273165349
3.535938928574102	7624.287007006548	7696.748511788748	12242.601042893204	11844.903305646698	14530.521467724224	13884.779855782417	16631.180780570703	15763.485107219305	20123.816836293045	18908.94521651344	0.30202493058666807	0.2822213850182641	844.6064464576775	6876.516524961218	807.9132773724268	6577.772631485481
3.557244739371806	7633.099909541355	7705.7191634146475	12257.494793455153	11859.348364308315	14548.454527001235	13901.933914900434	16651.89595949008	15783.1260818209	20149.124130957953	18932.72105132178	0.3020527821617843	0.2822468975562446	838.8204106916673	6870.558768593706	802.3865963643184	6572.139114367776
3.578678928397448	7641.899472598233	7714.676979086392	12272.373478851205	11873.779150668985	14566.371910852069	13919.07315091075	16672.59483046958	15802.751656703102	20174.413773337033	18956.48026866573	0.30208080492165484	0.2822725668179305	833.0611103230622	6864.499856257811	796.8854551605764	6566.4093431900255
3.600242269194432	7650.685523424316	7723.62178853912	12287.236863778931	11888.195439124847	14584.273354841383	13936.197312193284	16693.277101846572	15822.361555819032	20199.68542447176	18980.22254985294	0.3021089999389661	0.2822983937843676	827.3284580410691	6858.339388882276	791.4097703318112	6560.582938991953
3.6219355399671502	7659.457888535251	7732.553420791083	12302.084711988007	11902.597003166666	14602.158593492282	13953.306146138879	16713.942480828235	15841.955502053033	20224.938744113933	19003.94757497826	0.30213736829337356	0.28232437944296496	821.6223667141167	6852.076967026573	785.9594586188905	6554.659522468224
3.643759523609069	7668.216393713941	7741.471704142433	12316.916786278969	11916.983615378684	14620.02736028515	13970.399399148255	16734.59067349058	15861.53321721972	20250.173390724733	19027.655022922918	0.30216591107155416	0.28235052478753947	815.9427493893891	6845.712190888356	780.5344369342783	6548.6387139856815
3.6657150077309777	7676.960864009475	7750.376466174213	12331.732848502288	11931.355047437783	14637.879387656929	13987.476816631319	16755.221384777808	15881.094422063417	20275.389021474315	19051.344571354104	0.3021946293672517	0.28237683081836	810.2895192924188	6839.244660302531	775.134622360114	6542.520133570302
3.6878027846894206	7685.69112373584	7759.267533747131	12346.532659557106	11945.711070112304	14655.714406999954	14004.538143006108	16775.834318501322	15900.638836257178	20300.58529224088	19075.015896724064	0.30222352428133187	0.28240329854219237	804.6625898298225	6832.673974777106	769.7599321522866	6536.303400950041
3.710023651615288	7694.406996471002	7768.144733000668	12361.315979390489	11960.051453261387	14673.532148661403	14021.583121698277	16796.4291773392	15920.166178402435	20325.761857610476	19098.66867426997	0.3022525969218192	0.282429928972343	799.0618745913962	6825.99973351229	764.4102837410173	6529.988135568798
3.732378410442586	7703.1083050556435	7777.007889351894	12376.082566996236	11974.37596583386	14691.33234194225	14038.611495140123	16817.005662835454	15939.67616602812	20350.91837087621	19122.302578013157	0.30228184840396244	0.2824567231287058	793.4872873462155	6819.22153537767	759.0855947284726	6523.573956571054
3.7548678679373717	7711.794871592177	7785.856827494527	12390.832180414012	11988.684375867477	14709.114715096575	14055.623004770003	16837.563475399405	15959.168515590214	20376.054484037908	19145.917280758807	0.30231127985027734	0.28248368203780716	787.9387420453131	6812.33897893969	753.7857828887645	6517.060482804198
3.777492835726878	7720.4665174436	7794.691371397771	12405.56457672833	12002.976450487871	14726.87899533069	14072.617391031374	16858.102314304877	15978.642942470908	20401.169847801557	19169.51245409529	0.30234089239059214	0.282510806732852	782.4161528199329	6805.351662458386	748.5107661703369	6510.447332856711
3.8002541303288	7729.12306323245	7803.511344305482	12420.27951206761	12017.251955907934	14744.624908802392	14089.594393372388	16878.621877689715	15998.099160978352	20426.264111578876	19193.08776839408	0.30237068716210747	0.28253809825377024	776.9194339863025	6798.259183933493	743.2604626988759	6503.734125081915
3.823152573180761	7737.764328839839	7812.316568735087	12434.9767416034	12031.51065742687	14762.35218062037	14106.553750245082	16899.121862555316	16017.536884345967	20451.33692348711	19216.642892809257	0.30240066530944365	0.28256555764726343	771.4485000435379	6791.06114109233	738.0347907716641	6496.920477558859
3.8461889906699622	7746.390133404355	7821.106866476614	12449.656019549375	12045.752319429403	14780.060534843375	14123.495199104753	16919.601964765912	16036.955824731953	20476.38793034855	19240.17749527714	0.30243082798469106	0.28259318596685196	766.0032656713738	6783.757131384686	732.8336688608397	6490.006008130964
3.8693642141629967	7755.000295321078	7829.8820585917465	12464.31709916053	12059.97670538501	14797.749694479582	14140.418476409342	16940.06187904818	16056.355693218835	20501.416777690232	19263.69124251608	0.30246117634746594	0.2826209842729223	760.583645734645	6776.346752021927	727.6570156146772	6482.99033442419
3.892679080035866	7763.59463224061	7838.641965412909	12478.959732732357	12074.18357784721	14815.419381486014	14157.323317618937	16960.501298990763	16075.736199813102	20526.42310974381	19287.183800026243	0.30249171156496135	0.28264895363277587	755.1895552833448	6768.829599996097	722.5047498588101	6475.873073864263
3.9161344297041563	7772.17296106815	7847.3864065423695	12493.583671600112	12088.37269845287	14833.069316767947	14174.20945719521	16980.9199170439	16095.097053444808	20551.40656944533	19310.654832089454	0.30252243481199853	0.2826770951206748	749.820909549715	6761.205272051506	717.3767905921559	6468.653843648732
3.9397311096534064	7780.735097962433	7856.115200851252	12508.188666137883	12102.543827921376	14850.699220178234	14191.076628600795	17001.317424518864	16114.4379619671	20576.366798434912	19334.104001768872	0.3025533472710826	0.28270540981789394	744.477623950108	6753.473364721984	712.2730569899431	6461.33226078935
3.963469971469652	7789.28085833491	7864.828166478744	12522.774465757986	12116.696726054097	14868.30881051686	14207.924564298932	17021.693511587764	16133.758632156016	20601.303437056802	19357.530970909058	0.30258445013245483	0.28273389881276684	739.1596140887705	6745.633474363945	707.1934684071457	6453.907942141406
3.987351871870168	7797.8100568488235	7873.525120831237	12537.340818910248	12130.831151733737	14885.897805530483	14224.752995753019	17042.047867283276	16153.058769710211	20626.21612435932	19380.935400135902	0.3026157445941498	0.28276256320073617	733.8667957518483	6737.685197120067	702.1379443716141	6446.38050435856
4.01137767273438	7806.322507418237	7882.205880581369	12551.887473081173	12144.94686292357	14903.465921911766	14241.561653426003	17062.38017949809	16172.338079250521	20651.104498094584	19404.31694885635	0.302647231862045	0.28279140408440434	728.5990849100053	6729.628128944896	697.1064045894309	6438.74956394732
4.035548241134971	7814.8180232072145	7890.870261667341	12566.41417479336	12159.04361666703	14921.012875299064	14258.350266780219	17082.69013498484	16191.596264319958	20675.968194718716	19427.67527525874	0.3026789131499198	0.2828204225735821	723.3563977247686	6721.461865676567	692.0987689467147	6431.014737291727
4.059864449369175	7823.296416629053	7899.518079292044	12580.920669605	12173.121169087055	14938.538380276133	14275.118564276912	17102.977419356077	16210.833027383418	20700.806849392025	19451.010036312662	0.3027107896795113	0.2828496197853393	718.1386505395058	6713.186002966948	687.114957503276	6423.17564060865
4.08432717499025	7831.757499345269	7908.149147922231	12595.40670210898	12187.1792753855	14956.042150371444	14291.866273375845	17123.24171708367	16230.048069827471	20725.62009597871	19474.320887769005	0.30274286268056816	0.28287899684405704	712.9457598840818	6704.8001363291405	682.1548904993688	6415.231890017167
4.108937300839158	7840.201082264968	7916.763281287869	12609.872015932573	12201.217689842775	14973.523898058154	14308.593120535177	17143.48271149906	16249.241091960439	20750.407567047438	19497.607484160326	0.3027751333909066	0.2829085548814779	707.7776424775948	6696.303861176595	677.2184883541777	6407.183101532981
4.133695715076422	7848.626975543948	7925.36029238129	12624.316353736733	12215.236165817234	14990.983334753602	14325.298831211054	17163.70008479295	16268.41179301214	20775.168893871265	19520.869478800814	0.3028076030564693	0.28293829503675716	702.6342152224388	6687.696772776544	672.3056716624997	6399.028891053982
4.15860331121418	7857.034988583934	7933.939993456484	12638.73945721558	12229.234455744745	15008.420170819065	14341.983129857394	17183.89351801534	16287.559871133893	20799.90370642794	19544.10652378658	0.30284027293138555	0.2829682184565156	697.5153952084947	6678.978466301225	667.4163611982367	6390.76887439331
4.183660988148428	7865.424930031841	7942.502196028391	12653.14106709591	12243.212311138235	15025.834115559495	14358.645739925665	17204.062691075324	16306.685023398499	20824.611633400138	19567.31826999587	0.3028731442780178	0.28299832629489335	692.4210997143527	6670.148536852095	662.5504779152106	6382.402667309158
4.208869650191461	7873.796607779084	7951.046710872264	12667.520923136786	12257.169482587386	15043.22487722341	14375.286383864814	17224.207282741427	16325.786945800342	20849.292302175952	19590.50436708951	0.3029062183670345	0.2830286197135993	687.3512462073122	6661.20657946635	657.7079429485602	6373.92988551734
4.2342302071045115	7882.149828960844	7959.573348022996	12681.87876412909	12271.10571975825	15060.592163002684	14391.904783121128	17244.326970641447	16344.865333255508	20873.945338849204	19613.664463511275	0.30293949647745627	0.28305909988196803	682.3057523390162	6652.152189090848	652.8886776072904	6365.350144639611
4.259743574130585	7890.4843999553395	7968.081916774342	12696.214327895	12285.020771392696	15077.93567903227	14408.500658137873	17264.421431262566	16363.919879601555	20898.570368219705	19636.798206487914	0.3029729798967256	0.2830897679770109	677.2845359481871	6642.984960620757	648.0926033813157	6356.663060281426
4.285410672027485	7898.8001263831875	7976.572225678488	12710.527351287696	12298.914385308392	15095.255130390218	14425.073728355575	17284.49033995147	16382.9502775981	20923.16701379388	19659.90524203011	0.30300666992075775	0.28312062518347203	672.2875150653999	6633.7044889507815	643.3196419441374	6347.868248062208
4.311232427101037	7907.096813106813	7985.044082545344	12724.817570191064	12312.78630839835	15112.550221097641	14441.623712211802	17304.53337091468	16401.956218926756	20947.734897785347	19682.985214932673	0.3030405678540062	0.2831516726938823	667.3146079073776	6624.3103689411655	638.5697151452769	6338.965323562268
4.337209771238533	7915.374264229762	7993.497294441992	12739.084719519284	12326.636286630728	15129.820654118581	14458.15032714119	17324.550197218578	16420.937394191413	20972.273641115364	19706.037768775164	0.3030746750095188	0.2831829117086135	662.3657328789704	6614.802195440978	633.8427450134186	6329.953902358655
4.363343641942354	7923.632283096141	8001.93166769207	12753.3285332166	12340.464065048503	15147.066131360083	14474.653289575397	17344.54049078982	16439.8934929184	20996.782863413522	19729.062545922334	0.30310899270900366	0.2832143434359352	657.4408085739706	6605.179563313723	629.1386537601356	6320.833600077778
4.389634982363801	7931.870672290022	8010.347007875369	12767.548744257041	12354.269387769491	15164.286353672194	14491.132314943407	17364.50392241554	16458.824203557047	21021.262183018378	19752.059187525087	0.30314352228288655	0.28324596909206995	652.5397537735989	6595.442067435477	624.4573637761641	6311.6040323707275
4.416084741337141	7940.089233634894	8018.743119827177	12781.745084644177	12368.051997985938	15181.481020848034	14507.58711767135	17384.44016174376	16477.72921347971	21045.711216978172	19775.027333520768	0.3031782650703784	0.283277789901249	647.6624874482513	6585.589302720502	619.7987976300647	6302.264814907219
4.442693873413836	7948.287768193134	8027.119807637846	12795.917285410946	12381.811637964513	15198.64983162391	14524.01741118278	17404.34887728366	16496.60820898232	21070.129581051577	19797.96662263409	0.30321322241952886	0.2833098070957707	642.8089287593612	6575.620864153374	615.1628780747415	6292.815563460812
4.469463338897009	7956.466076265558	8035.476874652394	12810.065076619578	12395.548049046274	15215.792483679588	14540.422907898941	17424.229736406276	16515.4608752849	21094.516889708713	19820.876692378	0.30324839568729905	0.28334202191605623	637.978997054277	6565.53634675825	610.5495280409232	6283.255893848836
4.49639410387609	7964.623957390805	8043.814123469905	12824.188187361256	12409.260971646387	15232.908673638218	14556.803319238734	17444.08240534457	16534.286896531736	21118.87275613165	19843.757179054202	0.3032837862396177	0.28337443561070746	633.1726118696388	6555.33534563845	605.958670639724	6273.585421976633
4.523487140261684	7972.761210345029	8052.131355943257	12838.286345756249	12422.950145254286	15249.998097066822	14573.158355619198	17463.906549194304	16553.085955792172	21143.196792215684	19866.607717754323	0.3033193954514489	0.28340704943656675	628.3896929344046	6545.017456025351	601.3902291659615	6263.803763881326
4.550743425820648	7980.877633141412	8060.428373178673	12852.359278953749	12436.615308433607	15267.060448476474	14589.48772645573	17483.701831914444	16571.857735061043	21167.48860857021	19889.427942360733	0.30335522470685344	0.2834398646587726	623.6301601637388	6534.582273226231	596.8441270922776	6253.910535687581
4.578163944211368	7988.973023029704	8068.704975535308	12866.406713131799	12450.256198822148	15284.095421322514	14605.791140162311	17503.46791632781	16590.601915259205	21191.747814519615	19912.217485547415	0.3033912753990626	0.2834728825508213	618.893933662679	6524.029392677359	592.3202880729223	6243.905353656039
4.605749685019276	7997.04717649592	8076.960962624965	12880.428373497378	12463.872553132003	15301.102708005017	14622.068304151991	17523.204464121645	16609.318176234276	21215.97401810454	19934.975978781124	0.30342754893053064	0.2835061043946264	614.1809337264276	6513.358409965411	587.8186359432875	6233.7878341963515
4.633501643792551	8005.09988926193	8085.1961333117115	12894.423984286395	12477.464107149593	15318.0819998691	14638.318924837191	17542.91113584836	16628.006196761184	21240.16682608292	19957.703052322333	0.3034640467130081	0.28353953148057626	609.4910808384302	6502.5689208181575	583.3390947201988	6223.557593883481
4.6614208220780515	8013.130956285145	8093.410285711654	12908.393268763753	12491.030595735876	15335.032987205355	14654.542707630253	17562.587590926294	16646.665654543045	21264.325843931165	19980.39833522651	0.3035007701676107	0.2835731651075973	604.8242956740432	6491.660521155689	578.8815886017983	6213.214249467477
4.689508227457455	8021.140171758249	8101.603217192586	12922.335949223549	12504.571752826403	15351.95535925041	14670.739356943803	17582.23348764057	16665.296226211776	21288.450675845565	20003.061455345138	0.30353772072488294	0.2836070065832137	600.18049909611	6480.6328070634045	574.4460419652751	6202.757417868357
4.717764873583629	8029.127329108836	8109.774724373778	12936.251746989063	12518.087311431544	15368.848804187246	14686.908576191281	17601.848483143673	16683.89758732893	21312.54092474332	20025.692039326965	0.3035748998248631	0.28364105722360916	595.5596121565322	6469.485374823213	570.0323793707066	6192.186716226395
4.746191780217212	8037.092220999227	8117.924603125754	12950.140382413048	12531.577003636738	15385.713009145895	14703.05006778756	17621.432233456617	16702.469412386596	21336.596192264096	20048.289712619342	0.30361230891715985	0.28367531835368853	590.9615561006358	6458.217820971273	565.6405255609425	6181.5017619216815
4.774789973263409	8045.03463932626	8126.052648570148	12964.001574877997	12545.040560602809	15402.547660204073	14719.16353314958	17640.98439346978	16721.011374808353	21360.616078771523	20070.85409946963	0.3036499494610111	0.2837097913071408	586.3862523594871	6446.829742234666	561.270405457064	6170.702172533609
4.803560484809025	8052.954375220974	8134.158655079383	12977.835042796161	12558.477712566046	15419.352442387539	14735.248672696749	17660.50461694367	16739.523146949938	21384.60018335428	20093.384822926262	0.3036878229253602	0.2837444774265017	581.8336225539679	6435.320735592861	556.9219441610912	6159.787565891631
4.832504353159697	8060.8512190485635	8142.242416276659	12991.640503610073	12571.88818883875	15436.127039671057	14751.305185851843	17679.992556510264	16758.004400100504	21408.54810382799	20115.881504840494	0.30372593078892535	0.28377937806321774	577.3035884977435	6423.690398321953	552.5950669598824	6148.757560128812
4.861622622877388	8068.724960408179	8150.303725035838	13005.417673792774	12585.27171780954	15452.871134978981	14767.332771041698	17699.44786367389	16776.454804483583	21432.4594367367	20138.343765867816	0.30376427454026655	0.28381449457770924	572.796072193305	6411.938327970449	548.2896993189934	6137.611773632001
4.890916344818065	8076.575388132862	8158.342373481263	13019.166268848228	12598.628026943692	15469.584410186091	14783.331125697843	17718.87018881246	16794.874029258066	21456.333777354524	20160.771225469394	0.3038028556778596	0.283849828339436	568.3109958303685	6400.06412235694	544.0057668849768	6126.3498250814155
4.9203865761696335	8084.402290289306	8166.3581529877565	13032.886003311538	12611.956842783615	15486.266546118168	14799.299946257393	17738.25918117836	16813.261742519386	21480.170719687154	20183.163501913743	0.30384167571016557	0.28388538072696085	563.8482817902404	6388.067379635759	539.7431954873318	6114.971333489288
4.950034380490085	8092.205454178011	8174.350854180593	13046.576590749648	12625.25789094936	15502.917222553166	14815.238928163895	17757.61448890006	16831.617611300742	21503.969856473937	20205.52021227842	0.30388073615570493	0.28392115312801713	559.4078526454687	6375.947698310483	535.5019111360307	6103.475918191951
4.979860827745887	8099.984666333101	8182.3202669354705	13060.237743761629	12638.53089613908	15519.536118221864	14831.147765868156	17776.93575898313	16849.941301574225	21527.730779189482	20227.840972451653	0.30392003854313093	0.2839571469395731	554.9896311544871	6363.704677188769	531.281840020587	6091.86319884751
5.009866994350591	8107.739712522326	8190.266180378473	13073.86917397918	12651.775582129512	15536.122910808805	14847.02615282912	17796.222637311483	16868.232478252026	21551.45307804547	20250.125397134027	0.3039595844112989	0.2839933635678996	550.5935402678733	6351.337915474083	527.0829085135483	6080.132795499638
5.040053963203681	8115.470377747184	8198.18838288624	13087.470592067308	12664.991671776714	15552.677276953418	14862.87378151498	17815.47476864902	16886.490805187925	21575.13634199282	20272.37309984052	0.3039993753093468	0.2840298044286367	546.2195031276206	6338.847012771759	522.9050431700889	6068.284328587819
5.070422823729659	8123.176446242938	8206.086662085996	13101.041707724884	12678.178887016637	15569.198892250997	14878.690343404143	17834.691796640873	16904.715945178592	21598.78015872361	20294.58369290231	0.3040394127967619	0.28406647094686105	541.8674430612882	6326.231569041032	518.7481707230327	6056.317418903578
5.100974671917351	8130.857701478602	8213.960804855556	13114.58222968509	12691.336948865614	15585.687431253564	14894.475528986099	17853.87336381475	16922.907559964788	21622.384114672863	20316.756787468457	0.30407969844346333	0.28410336455715585	537.5372835875023	6313.491184676997	514.61221808751	6044.231687665451
5.131710610359471	8138.513926157225	8221.810597323625	13128.091865716335	12704.465577421313	15602.142567471281	14910.229027762785	17873.019111582722	16941.065310233127	21645.947795021068	20338.891993508292	0.3041202338298734	0.2841404867036772	533.2289484165958	6300.625460535288	510.49711236177245	6032.026756544597
5.1626317482924104	8146.144902215933	8229.635824869869	13141.570322622834	12717.564491863315	15618.563973373444	14925.950528249576	17892.12868024264	16959.188855617416	21669.47078369613	20360.98891981319	0.3041610205469956	0.28417783884022646	528.9423614446132	6287.633997882716	506.40278082169243	6019.702247621026
5.193739201636265	8153.750410826093	8237.43627212508	13155.0173062453	12730.63341045387	15634.951320389633	14941.639717976428	17911.20170897968	16977.277854700144	21692.95266337555	20383.04717399869	0.3042020601964914	0.2842154224303171	524.6774467600626	6274.516398492269	502.3291509266128	6007.257783464622
5.225034093035115	8161.330232393644	8245.211722971522	13168.432521461933	12743.672050538862	15651.304278911206	14957.296283489291	17930.23783586829	16995.33196501431	21716.393015489033	20405.066362506877	0.3042433543907573	0.28425323894724674	520.4341286385898	6261.272264601663	498.2761503159418	5994.692987117916
5.256517551897525	8168.884146559144	8252.96196054305	13181.815672188932	12756.680128548473	15667.622518292217	14972.91991035117	17949.236697873555	17013.350843044842	21739.79142022034	20427.046090608335	0.30428490475300757	0.2842912898741696	516.2123315449862	6247.90119895339	494.24370680813445	5982.00748209795
5.288190714437326	8176.411932198239	8260.686767225465	13195.166461381681	12769.657359998162	15683.905706851154	14988.51028314353	17968.197930853254	17031.334144230386	21763.14745651027	20448.985962404517	0.30432671291734326	0.284329576704165	512.0119801358669	6234.402804850135	490.2317484043888	5969.20089246612
5.320054723714605	8183.91336742187	8268.38592465685	13208.4845910355	12782.603459489648	15700.153511872106	15004.067085467734	17987.121169559676	17049.28152296517	21786.46070205881	20470.885580830232	0.304368780528845	0.28436810094031345	507.8329992541694	6220.7766861054115	486.240203287045	5956.272842816543
5.352110729676963	8191.3882295766	8276.05921372789	13221.769762186595	12795.518140711822	15716.365599606268	15019.589999946396	18006.00604764134	17067.192632600705	21809.730733327797	20492.744547655922	0.30441110924364084	0.28440686409576615	503.6753139325301	6207.0224471050315	482.2689998159767	5943.222958263941
5.384359889201005	8198.836295245033	8283.706414582204	13235.021674913098	12808.40111644168	15732.541635273421	15035.078708224724	18024.852197645105	17085.06712544754	21832.957125543522	20514.562463490005	0.30445370072899625	0.28444586769381985	499.53884939147974	6193.139692803845	478.3180665332475	5930.0508645097725
5.41680336613411	8206.257340246153	8291.327306616866	13248.240028336026	12821.252098545563	15748.681283063428	15050.532890972254	18043.659251018064	17102.90465277745	21856.139452699357	20536.338927781697	0.30449655666339287	0.28448511326799253	495.42353104171343	6179.128028778359	474.38733216232504	5916.756187856197
5.44944233133642	8213.651139635853	8298.921668482777	13261.424520620505	12834.070797980128	15764.784206137965	15065.952227884247	18062.42683810972	17120.7048648252	21879.277287558674	20558.07353882341	0.30453967873660853	0.28452460236209404	491.3292844813259	6164.987061207183	470.47672560368665	5903.338555174414
5.482277962723094	8221.017467707292	8306.489278085104	13274.5748489767	12846.85692479343	15780.850066631952	15081.336397683255	18081.154588173915	17138.467410790538	21902.370201657413	20579.76589375332	0.30458306864980345	0.2845643365303071	487.256035497383	6150.716396913398	466.58617594026146	5889.79759398289
5.515311445306831	8228.356097991524	8314.029912583916	13287.690709661183	12859.610188126288	15796.878525655477	15096.685078120945	18099.84212937122	17156.191938840464	21925.417765307255	20601.415588558353	0.30462672811560165	0.2846043173372577	483.2037100660673	6136.315643391106	462.7156124347239	5876.132932441775
5.548543971240616	8235.666803257938	8321.543348394598	13300.771797978	12872.33029621332	15812.86924329536	15111.99794597961	18118.489088771024	17173.878096111144	21948.419547598365	20623.022218076698	0.3046706588581785	0.2846445463580946	479.1722343492147	6121.7844087774865	458.8649645286205	5862.344199361745
5.581976739860765	8242.949355514855	8329.029361188519	13313.817808279944	12885.016956384343	15828.821878616962	15127.27467707406	18137.09509235376	17191.525528710266	21971.3751164024	20644.585376000843	0.30471486261334113	0.28468502517856675	475.16153469870915	6107.122301933356	455.03416184306843	5848.431024229154
5.615610957730194	8250.20352601018	8336.487725893548	13326.828433969933	12897.669875065536	15844.73608966615	15142.514946253255	18155.659765013417	17209.13388171909	21994.284038375787	20666.10465488027	0.3047593411286176	0.28472575539510037	471.17153765432886	6092.328932435717	451.2231341789011	5834.393037230242
5.649447838681973	8257.429085232003	8343.918216694812	13339.803367502276	12910.288757780947	15860.611533471067	15157.718427402324	18174.18273055984	17226.702799194925	22017.145878962707	20687.579646124635	0.3048040961633445	0.2847667386148768	467.20216994240764	6077.403910583351	447.4318115168717	5820.2298692758195
5.6834886038631165	8264.62580290929	8351.320607035277	13352.742300384083	12922.873309153776	15876.447866044118	15172.884793444327	18192.6636117212	17244.23192417335	22039.960202398353	20709.009940006672	0.3048491294887528	0.28480797645591305	463.25335847749375	6062.346847440582	443.6601240161981	5805.941152002662
5.717734481778674	8271.793448012602	8358.694669616521	13365.644923176718	12935.423232907868	15892.244742383991	15188.013716342282	18211.102030146474	17261.720898670683	22062.72657171227	20730.395125665353	0.30489444288805295	0.28484947054714105	459.32503036104026	6047.157354841474	439.9080020150868	5791.526517801918
5.75218670833605	8278.93178875483	8366.040176399434	13378.51092549723	12947.938231869144	15908.00181647765	15203.10486710107	18229.49760640803	17279.16936368637	22085.444548731637	20751.734791108967	0.3049400381565272	0.2848912225284878	455.4171128826565	6031.835045428481	436.17537603125675	5776.985599848907
5.786846526889619	8286.040592592042	8373.356898605081	13391.339996019993	12960.418007967228	15923.71874130256	15218.157915769625	18247.84996000438	17296.576959205646	22108.113694084866	20773.028523218523	0.3049859171016182	0.2849332340509575	451.5295335179544	6016.379532649182	432.4621767604549	5762.318032098934
5.821715188285586	8293.11962622421	8380.644606715401	13404.131822478104	12972.86226223686	15939.39516882866	15233.172531442822	18266.15870936273	17313.943324201864	22130.733567204836	20794.275907750798	0.305032081543024	0.2849755067767118	447.66221992953797	6000.790430791676	428.76833507634	5747.523449321743
5.856793950907131	8300.16865559618	8387.903070474174	13416.886091665194	12985.270694819668	15955.030750020778	15248.148382263817	18284.42347184176	17331.268096639364	22153.30372633277	20815.47652934191	0.30507853331277524	0.2850180423791539	443.8150999674981	5985.067355012521	425.09378203350934	5732.6014871452935
5.892084080719833	8307.187445898498	8395.132058887884	13429.602489436948	12997.643004965797	15970.625134840742	15263.085135426207	18302.643863734505	17348.550913476105	22175.823728521646	20836.629971510767	0.30512527425534314	0.2850608425430114	439.98810166705516	5969.209921329282	421.4384488615033	5717.551782013848
5.927586851317345	8314.175761568378	8402.331340226568	13442.280700712894	13009.978891035487	15986.177972249778	15277.98245717612	18320.819500271205	17365.791410666225	22198.293129640042	20857.73581666227	0.3051723062277244	0.2851039089644194	436.18115325056715	5953.217746672686	417.8022669686761	5702.373971254099
5.963303543967366	8321.133366290675	8409.50068202489	13454.92040947815	13022.27805050099	16001.68891021086	15292.840012814731	18338.94999562217	17382.98922316309	22220.71148437586	20878.793646091213	0.30521963109953126	0.2851472433510071	432.3941831268603	5937.090448902454	414.18516794304014	5687.067693113815
5.999235447657878	8328.060022998936	8416.639851083106	13467.521298785283	13034.54017994835	16017.157595691213	15307.657466700555	18357.034962900965	17400.14398492208	22243.07834624033	20899.803039985843	0.3052672507530933	0.28519084742198	428.62711989026866	5920.827646813355	410.5870835488022	5671.632586733904
6.035383859143656	8334.955493876392	8423.74861346808	13480.08305075608	13046.764975079168	16032.583674664686	15322.434482251801	18375.0740141673	17417.25532890346	22265.393267571748	20920.76357743144	0.30531516708354856	0.2852347229082097	424.8798923190625	5904.4289601449855	407.0079457263928	5656.06829217542
6.071750082993084	8341.819540357075	8430.826734514356	13492.605346583485	13058.952130712525	16047.966792114317	15337.17072194884	18393.066760430112	17434.32288707534	22287.655799539538	20941.67483641414	0.305363381998935	0.285278871552318	421.1524293793773	5887.894009653013	403.44768659514375	5640.374450478237
6.108335431635222	8348.651923127012	8437.87397882534	13505.08786653365	13071.10134078701	16063.306592035067	15351.86584733683	18411.01281165111	17451.34629041687	22309.86549214852	20962.536393824903	0.30541189742030117	0.28532329510876514	417.44466022224515	5871.222417099401	399.90623845136724	5624.550703657791
6.145141225407182	8355.452402125322	8444.89011027439	13517.530289947848	13083.212298362621	16078.602717436335	15366.519519028188	18428.911776747573	17468.32516892121	22332.021894242884	20983.347825463305	0.3054607152817831	0.2853679953439392	413.7565141822852	5854.413805257529	396.38353376695886	5608.596694713924
6.182168792601758	8362.220736545463	8451.874892006024	13529.932295244547	13095.28469562283	16093.854810344714	15381.131396705243	18446.763263595956	17485.25915159871	22354.124553510454	21004.108706041534	0.3055098375307199	0.28541297403624344	410.08792077959515	5837.467797960155	392.8795051908528	5592.512067667209
6.2194194695153895	8368.956684836505	8458.828086437172	13542.293559921549	13107.318223876682	16109.062511806778	15395.70113912293	18464.566879035207	17502.14786648019	22376.17301648704	21024.818609188485	0.30555926612774564	0.2854582329761875	406.4388097189076	5820.3840201185085	389.39408554829424	5576.2964675808325
6.256894600496366	8375.6600047044	8465.749455258423	13554.613760558139	13119.312573560926	16124.22546189191	15410.228404111516	18482.32222887017	17518.99094062017	22398.16682856083	21045.477107453873	0.30560900304688776	0.28550377396647736	402.8091108893568	5803.162097742315	385.92720784040284	5559.949540575035
6.294595537993358	8382.330453113342	8472.638759435355	13566.892572817305	13131.267434242207	16139.343299695209	15424.712848579406	18500.02891787517	17535.788000100245	22420.105533976843	21066.08377231243	0.3056590502756718	0.28554959882210634	399.19875436395523	5785.801657956559	382.4788052458025	5543.470933878329
6.332523642604218	8388.967786287152	8479.49575920994	13579.12967144801	13143.182494619394	16154.415663340409	15439.154128516107	18517.686549797618	17552.538670032634	22441.988675841494	21086.638174168344	0.30570940981522404	0.28559570937044815	395.6076703997096	5768.3023290331475	379.04881111648865	5526.860295788385
6.370680283125076	8395.5717597107	8486.32021410179	13591.324730287495	13155.057442525638	16169.44218998293	15453.551898994847	18535.294727361532	17569.242574563334	22463.81579612718	21107.139882359217	0.30576008368036695	0.2856421074513497	392.03578943709726	5750.66374040721	375.6371589799819	5510.117275732569
6.40906683659976	8402.142128131358	8493.111882909747	13603.47742226366	13166.891964930963	16184.42251581291	15467.905814175852	18552.853052271377	17585.89933687598	22485.586435677014	21127.588465160912	0.30581107389973006	0.2856887949172237	388.4830420986982	5732.885522683151	372.2437825399393	5493.241524300538
6.447684688369473	8408.678645560485	8499.87052371325	13615.587419397418	13178.685747944453	16199.356276058272	15482.215527309138	18570.36112521569	17602.50857919521	22507.300134209494	21147.983489791706	0.3058623825158502	0.28573577363314445	384.94935919201816	5714.967307708226	368.86861567539745	5476.232693261001
6.486535232122802	8415.1810652751	8506.595893873988	13627.65439280536	13190.438476816951	16214.243104988142	15496.480690737866	18587.81854587124	17619.06992279066	22528.956430323644	21168.324522417282	0.3059140115852795	0.28578304547694294	381.4346717070148	5696.908728555776	365.51159243876464	5459.09043555567
6.525619869945995	8421.649139819327	8513.287750037247	13639.678012702048	13202.149835943193	16229.082635915816	15510.7009559011	18605.22491290656	17635.5829879802	22550.554861503588	21188.611128154822	0.3059659631786885	0.2858306123393019	377.9389108149335	5678.709419541527	362.1726470562862	5441.814405331854
6.564940012373588	8428.082621006148	8519.945848133728	13651.65794840279	13213.819508864686	16243.874501202296	15524.87597333736	18622.579823986227	17652.047394134217	22572.094964123873	21208.842871078206	0.30601823938097483	0.28587847612385475	374.4620078699663	5660.369016270153	358.85171393083874	5424.404258013237
6.604497078439295	8434.481259919014	8526.569943381066	13663.593868326117	13225.447178272132	16258.618332259472	15539.005392687712	18639.882875774736	17668.462759679216	22593.576273454302	21229.019314222598	0.30607084229137327	0.28592663874728186	371.00389440875733	5641.887155662756	355.5487276375934	5406.8596502612345
6.644292495727218	8440.844806913678	8533.15979028559	13675.485439996677	13237.032526008154	16273.313759553801	15553.08886269914	18657.1336639408	17684.828702101866	22614.998323665444	21249.140019589413	0.3061237740235591	0.28597510213941035	367.5645021488017	5623.263475957327	352.26362292442354	5389.180240004323
6.684327700423376	8447.17301161982	8539.71514264394	13687.33233004772	13248.575233069869	16287.96041260951	15567.12603122779	18674.331783161306	17701.144837952794	22636.36064783347	21269.20454815102	0.3061770367057648	0.28602386824331166	364.1437629890279	5604.497616742738	348.9963347137091	5371.365686495323
6.724604137367524	8453.46562294304	8546.235753544992	13699.134204224167	13260.074979611829	16302.557920012428	15581.116545242638	18691.476827125833	17717.410782850955	22657.662777945916	21289.212459856164	0.30623063248088495	0.2860729390154057	360.7416090108163	5585.58921900671	345.74679810140515	5353.41565032769
6.76512326010531	8459.722389066616	8552.72137537157	13710.890727385298	13271.531444948709	16317.105909413474	15595.0600508288	18708.568388540854	17733.626151487515	22678.904244906862	21309.163313634774	0.30628456350659305	0.28612231642555735	357.35797247471055	5566.537925115321	342.51494835480116	5335.329793421552
6.805886530940724	8465.943057453449	8559.17175980235	13722.601563507722	13282.944307558191	16331.604007532353	15608.956193191172	18725.606059134127	17749.79055763016	22700.08457854249	21329.056667403245	0.30633883195544986	0.28617200245718316	353.9927858225128	5547.343378870282	339.30072091461625	5317.107779088896
6.846895420988873	8472.12737484804	8565.586657813765	13734.266375688345	13294.31324508391	16346.051840161337	15622.804616658033	18742.589429659238	17765.90361412732	22721.2033076067	21348.892078069708	0.3063934400150208	0.2862219991073508	350.64598167687654	5528.005225536879	336.10405139430077	5298.749272048939
6.888151410229076	8478.275087278513	8571.96581968198	13745.884826147452	13305.637934338449	16360.449032169137	15636.60496468479	18759.518089900197	17781.964932912593	22742.259959786854	21368.669101539443	0.3064483898879893	0.2862723083868852	347.31749283868703	5508.52311182674	332.92487557741697	5280.253938415553
6.92965598755826	8484.385940058586	8578.308994984802	13757.45657623161	13316.918051306213	16374.795207504574	15650.356879857509	18776.391628675803	17797.97412500891	22763.254061709253	21388.38729272002	0.306503683792272	0.2863229323204734	344.0072522897681	5488.896685973275	329.7631294206076	5261.621445771772
6.971410650844719	8490.459677789824	8584.61593260387	13768.981286417089	13328.153271146772	16389.089989200846	15664.060003897052	18793.209633844708	17813.93080053334	22784.18513894542	21408.046205527226	0.30655932396113517	0.2863738729467683	340.7151931915723	5469.125597742852	326.6187490519369	5242.851463174913
7.01341690698215	8496.49604436365	8590.886380726612	13780.458616312808	13339.343268197754	16403.33299937926	15677.713977662639	18809.971692309904	17829.834568701346	22805.052716017646	21427.64539289026	0.3066153126433161	0.28642513231849837	337.4412488839007	5449.209498440847	323.4916707701341	5223.943661169149
7.055676271944047	8502.494782963682	8597.120086848494	13791.888224663804	13350.487715978235	16417.52385925354	15691.31844115603	18826.67739002376	17845.6850378316	22825.856316405294	21447.1844067577	0.30667165210313724	0.28647671250257223	334.18535288563	5429.148040956352	320.3818310450297	5204.897711825091
7.098190270838397	8508.455636067863	8603.316797775109	13803.269769354372	13361.586287191849	16431.662189133767	15704.873033525319	18843.326311992783	17861.481815350522	22846.595462550664	21466.662798103014	0.3067283446206308	0.2865286155801903	330.9474388937233	5408.940879775211	317.28916651630425	5185.713288748171
7.1409604379627405	8514.378345450868	8609.476259624495	13814.60290741159	13372.638653730193	16445.74760843078	15718.377393069144	18859.918042282716	17877.224507797117	22867.2696758654	21486.08011693054	0.30678539249165454	0.28658084364695136	327.72744078267715	5388.587671002373	314.21361399340094	5166.390067102853
7.183988316859528	8520.262652186348	8615.598217829289	13825.887295008582	13383.644486676041	16459.779735660224	15731.831157240613	18876.452164023445	17892.912720827626	22887.87847673646	21505.435912281177	0.30684279802801856	0.28663339881296546	324.5252926054527	5368.088072410785	311.1551104573009	5146.927723678295
7.227275460371831	8526.108296649456	8621.682417139275	13837.122587468231	13394.603456307079	16473.758188447202	15745.233962651859	18892.928259414428	17908.546059220826	22908.42138453288	21524.729732238815	0.3069005635576074	0.2866862832029646	321.34092859359225	5347.441743468866	308.11359305810765	5127.325936872978
7.270823430699384	8531.915018519236	8627.728601623523	13848.308439266602	13405.515232099027	16487.68258353048	15758.585445077879	18909.34590972966	17924.124126882496	22928.897917611983	21543.961123935882	0.30695869142450144	0.286739498956414	318.17428315395955	5326.6483453260735	305.08899911341723	5107.584386700764
7.31463379945495	8537.682556781128	8633.736514672963	13859.44450403658	13416.379482729415	16501.55253676703	15771.885239461122	18925.70469532305	17939.646526850807	22949.30759332594	21563.129633559867	0.30701718398910394	0.2867930482276283	315.0252908706316	5305.7075408673845	302.08126611137413	5087.702754870988
7.358708147721062	8543.410649729547	8639.705899002802	13870.530434571552	13427.195876081072	16515.367663136574	15785.132979915752	18942.00419563385	17955.112861301248	22969.64992802842	21582.23480635937	0.3070760436282731	0.2868469331858832	311.8938865039672	5284.618994737975	299.09033170886687	5067.6807247893885
7.403048066107065	8549.099034970453	8645.636496655112	13881.565882829129	13437.964079245901	16529.1275767462	15798.328299732235	18958.24398919193	17970.52273155199	22989.924437081292	21601.27618665062	0.30713527273543856	0.2869011560155331	308.78000499139307	5263.382373383734	296.11613373007276	5047.517981563229
7.447655154806527	8554.747449424098	8651.528049001285	13892.550499935043	13448.683758528405	16542.83189083515	15811.470831381632	18974.423653623584	17985.875738068888	23010.13063486157	21620.253317823586	0.3071948737207404	0.28695571891612665	305.6835814448714	5241.997345042881	293.15861016733106	5027.214212052524
7.49253102365499	8560.35562932763	8657.380296744805	13903.483936186833	13459.35457944968	16556.480217779394	15824.560206520448	18990.54276565679	18001.171480471075	23030.26803476803	21639.16574234882	0.30725484901115363	0.2870106241025237	302.6045511532575	5220.463579816744	290.2176991821325	5006.769104904961
7.537677292188054	8565.92331023801	8663.192979923831	13914.365841058036	13469.976206751126	16570.07216909676	15837.596055995116	19006.600901127276	18016.409557536237	23050.336149228624	21658.013001783806	0.3073152010506192	0.2870658738050159	299.54284957941854	5198.780749658123	287.29333910081186	4986.182350532617
7.583095589699846	8571.450227034664	8668.965837913927	13925.195863201865	13480.54830439833	16583.607355451473	15850.578009846717	19022.597634983907	18031.589567206043	23070.334489707097	21676.794636779647	0.3073759323001814	0.28712147026944446	296.49841236061184	5176.948528402019	284.3854684183025	4965.453641191125
7.628787555301809	8576.936113922502	8674.698609430898	13935.973650455515	13491.070535585117	16597.085386659448	15863.505697315879	19038.53254129478	18046.711106591847	23090.262566710488	21695.51018708793	0.30743704523811416	0.2871774157573221	293.47117530941614	5154.966591829434	281.49402579583693	4944.582670983393
7.674754837981857	8582.380704434756	8680.391032533551	13946.69884984412	13501.542562737477	16610.505871693138	15876.37874684752	19054.405193252987	18061.773771980177	23110.119889796246	21714.15919156744	0.3074985423600605	0.28723371254595437	290.4610744120728	5132.834617655259	278.6189500609471	4923.569135884754
7.720999096663877	8587.783731436044	8686.042844626652	13957.371107585048	13511.96404751774	16623.86841868678	15889.196786095867	19070.215163182776	18076.777158838566	23129.90596757968	21732.741188191205	0.3075604261791687	0.2872903629285622	287.468045828864	5110.552285585552	275.76018020749325	4902.412733779289
7.767522000267617	8593.144927125377	8691.653782463816	13967.99006909209	13522.334650828649	16637.172634941533	15901.959441929408	19085.962022545504	18091.720861821275	23149.620307741396	21751.25571405346	0.3076226992262258	0.28734736921440773	284.4920258925704	5088.119277310092	272.91765539409244	4881.1131644630805
7.814325227768903	8598.464023039225	8697.223582150476	13978.555378979723	13532.654032817547	16650.418126930705	15914.666340435913	19101.645341945787	18106.604474775093	23169.26241703471	21769.702305376664	0.3076853640498	0.2874047337289173	281.5329511096934	5065.535276564304	270.09131494539906	4859.670129700564
7.861410468260233	8603.740750054754	8702.751979147	13989.0666810676	13542.921852880745	16663.60450030519	15927.317106927678	19117.264691137865	18121.427590745414	23188.831801293527	21788.08049751887	0.3077484232163782	0.2874624588138087	278.59075815905817	5042.799969144631	267.2810983507079	4838.083333235234
7.908779421011744	8608.97483839296	8708.238708271714	13999.523618384876	13553.137769667748	16676.731359898793	15939.911365946617	19132.819639031764	18136.18980198213	23208.327965439847	21806.389824980844	0.30781187931050547	0.2875205468272195	275.665383891901	5019.913042936474	264.48694526421605	4816.3524808199145
7.956433795532517	8614.166017621994	8713.683503704107	14009.925833174802	13563.301441085732	16689.79830973379	15952.448741269649	19148.309753699865	18150.890699945812	23227.750413491787	21824.629821413575	0.3078757349349312	0.2875790001438334	272.75676533128717	4996.874187937472	261.70879550417885	4794.477280243766
8.004375311632296	8619.314016660453	8719.086098987995	14020.272966899229	13573.412524303922	16702.804953026403	15964.92885591393	19163.73460238323	18165.529875313794	23247.098648571333	21842.800019625593	0.30793999271074823	0.2876378211550127	269.8648396716453	4973.683096298482	258.9465890528227	4772.457441361621
8.052605699483543	8624.418563780815	8724.446227034834	14030.564660243324	13583.470675758215	16715.750892192562	15977.351332142418	19179.093751498396	18180.106917986563	23266.372172912565	21860.8999515907	0.30800465527754417	0.2876970122689278	266.98954427830176	4950.339462330099	256.2002660554135	4750.292676104233
8.101126699683881	8629.479386612787	8729.763620126942	14040.800553120125	13593.475551155603	16728.63572885341	15989.715791469127	19194.386766643656	18194.62141709382	23285.57048786947	21878.929148455325	0.30806972529353777	0.28775657591068815	264.1308166878298	4926.8429825627245	253.46976682095556	4727.982698536944
8.149940063318896	8634.496212146942	8735.038009921002	14050.980284675537	13603.426805479046	16741.459063841365	16002.021854665003	19209.61321260626	18209.07296100126	23304.693093924554	21896.887140546634	0.30813520543573586	0.28781651452247886	261.2885946080205	4903.193355770782	250.75503182219109	4705.5272248843685
8.199047552025359	8639.468766738199	8740.269127451415	14061.103493293016	13613.324092992034	16754.22049720579	16014.269141763338	19224.772653368917	18223.461137316805	23323.739490696877	21914.773457380103	0.3082010984000765	0.2878768305636923	258.4628159144777	4879.390282952692	248.05600169225363	4682.925973508041
8.248450938054788	8644.396776109415	8745.456703133737	14071.169816598449	13623.167067243343	16766.919628218922	16026.457272065489	19239.86465211671	18237.785532897145	23342.70917695045	21932.587627667417	0.3082674069015806	0.2879375265110647	255.65341865393566	4855.433467420749	245.37261722772382	4660.178664992563
8.298152004337403	8649.27996535516	8750.600466768336	14081.178891465264	13632.95538107201	16779.556055382007	16038.585864146768	19254.888771244277	18252.04573385458	23361.60165060293	21950.329179324646	0.30833413367450546	0.28799860485881423	252.86034104257124	4831.32261481788	242.704819387116	4637.285022162832
8.348152544546481	8654.118058945403	8755.700147543917	14091.130354019391	13642.688686612164	16792.129376431334	16050.654535862228	19269.844572362726	18266.24132556361	23380.41640873411	21967.99763948023	0.308401281472494	0.28806006811877793	250.0835214649269	4807.057433120906	240.05254928968498	4614.244770082645
8.398454363163072	8658.910780729328	8760.755474041182	14101.023839644375	13652.366635298	16804.639188344376	16062.662904352579	19284.73161630686	18280.371892667765	23399.152947594583	21985.592534483178	0.30846885306873373	0.28812191882055194	247.32289847364882	4782.6376326857135	237.41574821586255	4591.057636112906
8.449059275541144	8663.657853939187	8765.76617423658	14110.858982986572	13661.988877868855	16817.085087346066	16074.610586050241	19299.549463142328	18294.437019086545	23417.81076261466	22003.113389911417	0.3085368512561051	0.2881841595116332	244.57841079097125	4758.062926300336	234.7943576076941	4567.723349940032
8.49996910797308	8668.359001194303	8770.73197550608	14120.635417960486	13671.55506437437	16829.46666891521	16086.497196685441	19314.297672173296	18308.436288022407	23436.3893484133	22020.559730580208	0.3086052788473529	0.2882467927575587	241.84999730513664	4733.33302916307	232.18831906584091	4544.2416435689665
8.551185697755594	8673.013944504917	8775.652604628925	14130.352777753867	13681.064844179478	16841.783527790656	16098.322351292198	19328.97580194927	18322.369281967643	23454.888198806828	22037.93108055037	0.3086741386752267	0.28830982114205284	239.13759707228746	4708.447658954188	229.5975743518211	4520.612251392566
8.602710893256043	8677.622405276414	8780.527787791663	14140.010694833394	13690.517865969923	16854.035257978067	16110.085664214812	19343.58341027322	18336.235582711826	23473.30680681845	22055.226963137244	0.30874343359265544	0.2883732472671697	236.44114931675722	4683.40653587319	227.0220653876604	4496.8349102232605
8.654546553979111	8682.184104313312	8785.357250591993	14149.60880094993	13699.913777757387	16866.221452756297	16121.786749113991	19358.120054208797	18350.034771348794	23491.644664687214	22072.446900919087	0.3088131664729023	0.2884370737534389	233.76059342711233	4658.209382614121	224.46173425231245	4472.90935926605
8.706694550633951	8686.698761823482	8790.140718042781	14159.146727144109	13709.252226884873	16878.34170468403	16133.42521897321	19372.585290088085	18363.76642828397	23509.901263877262	22089.590415745814	0.30888334020972913	0.288501303240015	231.09586896028486	4632.855924466625	221.9165231855004	4448.8353402186185
8.759156765201672	8691.166097422456	8794.877914576236	14168.624103752041	13718.532860032328	16890.395605606693	16145.000686105366	19386.978673519585	18377.43013324198	23528.07609508754	22106.657028748155	0.3089539577175643	0.2885659383848257	228.44691563770175	4607.34588929452	219.3863745846611	4424.612597258296
8.811935091003267	8695.585830137627	8799.568564047904	14178.040560410818	13727.75532322194	16902.382746662963	16156.512762159053	19401.29975939568	18391.025465273782	23546.168648260922	22123.6462603462	0.3090250219316616	0.28863098186471975	225.8136733462161	4581.679007581901	216.8712310048286	4400.2408770713955
8.865031432767935	8699.957678412711	8804.212389740967	14187.395726064424	13736.919261823894	16914.30271829194	16167.96105812538	19415.54810190103	18404.552002764543	23564.178412594178	22140.55763025882	0.3090965358082796	0.2886964363756233	223.19608213863103	4555.855012489483	214.37103515997296	4375.719928917009
8.918447706701835	8704.281360112183	8808.809114370491	14196.689228969499	13746.024320562005	16926.155110239935	16179.345184344584	19429.72325452029	18418.00932344112	23582.104876547484	22157.390657512613	0.3091685023248384	0.28876230463268754	220.59408223070204	4529.873639826663	211.8857299196825	4351.049504600931
8.972185840557227	8708.556592525705	8813.358460087655	14205.920696701147	13755.070143519324	16937.939511567514	16190.664750512698	19443.824770046267	18431.397004379727	23599.94752785422	22174.144860451095	0.30924092448009816	0.28882858937044703	218.00761400413467	4503.7346281614155	209.41525831175386	4326.229358565994
9.02624777370205	8712.783092372854	8817.860148484293	14215.089756159156	13764.056374144173	16949.655510656838	16201.919365688647	19457.85220058846	18444.71462201402	23617.705853531203	22190.819756744357	0.30931380529433156	0.28889529334297487	215.4366180030047	4477.437718777917	206.95956352056237	4301.259247889277
9.080635457189915	8716.960575807563	8822.313900597199	14224.19603357369	13772.982655255795	16961.3026952185	16213.108638300904	19471.805097580844	18457.961752142703	23635.379339888193	22207.414863398157	0.30938714780949517	0.28896241932403915	212.8810349353298	4450.982655751985	204.51858888549032	4276.138932301197
9.135350853830497	8721.088758423059	8826.719436912716	14233.239154511777	13781.848629050433	16972.880652299245	16224.232176154661	19485.683011790825	18471.137969937692	23652.967472538632	22223.929696763676	0.30946095508940735	0.28902997010726195	210.34080567237106	4424.369185976684	202.09227790226578	4250.8681742353365
9.190395938260405	8725.167355256413	8831.07647737124	14242.218743883179	13790.653937107232	16984.388968288968	16235.28958643878	19499.485493327316	18484.242849952076	23670.469736409344	22240.363772547007	0.3095352302199284	0.2890979485062813	207.81587124694488	4397.59705917025	199.6805742220604	4225.446738861967
9.245772697014415	8729.196080793574	8835.38474137197	14251.134425946895	13799.398220394482	16995.827228928447	16246.280475733114	19513.212091649464	18497.275966128433	23687.88561575128	22256.716605819092	0.309609976309128	0.28916635735491075	205.30617285569315	4370.6660279575735	197.28342165183858	4199.874394125771
9.301483128597186	8733.174648974198	8839.643947777526	14259.985824317411	13808.081119275663	17007.195019316776	16257.204450015668	19526.862355575508	18510.236891806973	23705.21459414979	22272.98771102546	0.30968519648748527	0.2892351995073039	202.81165185538703	4343.575847840402	194.90076415176736	4174.150910736062
9.357529243555355	8737.102773196613	8843.85381491872	14268.772561971069	13816.70227351568	17018.491923918948	16268.061114669854	19540.435833291227	18523.125199733877	23722.45615453518	22289.176601996107	0.3097608939080556	0.2893044778381206	200.33224976458587	4316.3262772662565	192.53254583649687	4148.276062225457
9.413913064550128	8740.980166322925	8848.014060599422	14277.494261252645	13825.261322287202	17029.71752657364	16278.850074491982	19553.932072358988	18535.940462069724	23739.609779193383	22305.282791955615	0.3098370717466596	0.28937419524269004	197.86790826290962	4288.917077665217	190.1787109746947	4122.249624989461
9.47063662643026	8744.80654068412	8852.124402101437	14286.150543881884	13833.75790417701	17040.871410500993	16289.570933698695	19567.350619726734	18548.682250398055	23756.67494977683	22321.305793533273	0.3099137332020737	0.2894443546371837	195.4185691907478	4261.348013469018	187.83920398971532	4096.0713783274405
9.527701976305488	8748.581608085273	8856.184556189559	14294.741030960156	13842.191657192585	17051.95315831049	16300.223295934697	19580.69102173693	18561.350135734076	23773.651147315224	22337.24511877352	0.3099908814962113	0.28951495895878043	192.98417454824084	4233.618852143642	185.5139694554673	4069.741104405839
9.585111173620431	8752.305079810798	8860.194239116387	14303.265342977164	13850.562218768277	17062.96235200892	16310.806764279972	19593.952824135835	18573.94368853292	23790.537852226586	22353.100279145732	0.31006851987432116	0.28958601116584026	190.56466649498907	4205.72936422145	183.20295209967298	4043.258588362485
9.642866290228868	8755.976666629793	8864.153166627708	14311.723099817742	13858.869225772378	17073.8985730084	16321.320941258085	19607.13557208252	18586.462478699057	23807.33454432829	22368.870785555413	0.310146651605166	0.28965751423807645	188.15998735051835	4177.679323348217	180.90609680322814	4016.623618331272
9.700969410468568	8759.596078801484	8868.061053967436	14320.113920768785	13867.11231451339	17084.76140213461	16331.7654288435	19620.238810158484	18598.906075594645	23824.040702848404	22384.556148354128	0.31022527998122873	0.28972947117673165	185.77007959288312	4149.468506303616	178.62334859766997	3989.8359854277223
9.75942263123647	8763.163026080663	8871.91761588303	14328.437424526133	13875.291120747068	17095.55041963491	16342.139828469832	19633.262082376918	18611.27404804885	23840.655806436862	22400.155877350637	0.310304408318903	0.2898018850047514	183.39488585779327	4121.096693016123	176.3546526665159	3962.895483827684
9.818228062064373	8766.677217723245	8875.722566630633	14336.693229201603	13883.405279683022	17106.265205186653	16352.443741037552	19646.204932192166	18623.565964366637	23857.17933317689	22415.669481821253	0.3103840399586877	0.2898747587669642	181.0343489398656	4092.5636666384526	174.09995434296434	3935.8019107398577
9.877387825195074	8770.13836249195	8879.475619980522	14344.88095233018	13891.454425991664	17116.905337905693	16362.676766922123	19659.066902509556	18635.78139233798	23873.61076059669	22431.096470520835	0.31046417826539097	0.2899480955302609	178.68841179154697	4063.8692135615274	171.8591991129506	3908.555066530127
9.936904055658934	8773.546168661976	8883.17648922264	14353.000210877148	13899.43819381136	17127.47039635477	16372.838505982321	19671.847535694866	18647.919899247325	23889.949565680938	22446.436351694018	0.3105448266283225	0.29002189838377507	176.35701752148452	4035.0131234275177	169.63233261188725	3881.1547546801157
9.996778901350961	8776.900344026773	8886.82488717195	14361.05062124534	13907.356216755214	17137.959958552095	16382.928557568186	19684.546373584377	18659.981051882576	23906.195224882587	22461.688633085854	0.31062598846151074	0.2900961704390672	174.04010939633008	4005.9951892085373	167.41930062466417	3853.6007818388753
10.05701452310831	8780.200595903952	8890.420526174164	14369.031799282615	13915.208127918428	17148.373601980147	16392.94652052959	19697.162957494744	18671.96441654484	23922.347214134876	22476.852821953395	0.31070766720389636	0.2901709148303097	171.73763083750964	3976.815207174048	165.22004908538656	3825.8929578433745
10.117613094788254	8783.446631141083	8893.96311811125	14376.943360289002	13922.993559885246	17158.710903594074	16402.891993224304	19709.696828232612	18683.869559057563	23938.40500886287	22491.9284250765	0.31078986631953853	0.290246134714472	169.4495254229405	3947.472976986319	163.03452407685108	3798.031095759012
10.178576803346665	8786.63815612189	8897.45237440727	14384.784919024578	13930.712144736442	17168.971439830988	16412.76457352678	19722.147526105367	18695.696044776443	23954.36808399615	22506.914948769634	0.3108725892978322	0.2903218332715108	167.17573688775883	3917.9683017451316	160.8626718329615	3770.0150119774044
10.239907848916916	8789.77487677222	8900.888006034229	14392.556089716829	13938.363514056726	17179.154786618623	16422.563858836726	19734.514590930943	18707.443438599203	23970.235913980654	22521.811898893382	0.31095583965371404	0.29039801370455987	164.9162091189064	3888.3009879142046	158.70443873296608	3741.8445261134766
10.301608444889292	8792.856498566152	8904.269723517718	14400.256486068223	13945.947298941815	17189.26051938422	16432.289446087347	19746.79756204798	18719.11130497487	23986.007972790823	22536.618780865487	0.3110396209278751	0.2904746792401215	162.6708861605439	3858.4708454930224	156.55977130512474	3713.5194611512125
10.363680817990868	8795.882726532445	8907.59723694316	14407.88572126434	13953.463130006452	17199.2882130641	16441.940931754685	19758.995978326762	18730.699207914367	24001.68373394263	22551.33509967336	0.31112393668697685	0.2905518331282612	160.43971221061656	3828.4776879767887	154.42861622563214	3685.039643443655
10.426127208365882	8798.853265260599	8910.87025596155	14415.443407981253	13960.910637391517	17209.23744211232	16451.517911865856	19771.109378179062	18742.20671099985	24017.26267050542	22565.960359885154	0.3112087905238663	0.2906294786428045	158.22263161904993	3798.3213323610835	152.31092031604203	3656.4049027035944
10.488949869656532	8801.767818907416	8914.088489795715	14422.92915839372	13968.289450771992	17219.107780510283	16461.01998200835	19783.137299569265	18753.63337739516	24032.744255115012	22580.494065662115	0.31129418605780385	0.2907076190815318	156.01958889176603	3768.0015992801636	150.20663054622128	3627.615072112996
10.552151069084381	8804.626091203472	8917.251647246405	14430.342584183169	13975.599199364584	17228.898801776126	16470.44673733883	19795.079280024827	18764.97876985586	24048.127959986436	22594.935720770438	0.31138012693467143	0.2907862577663822	153.83052868649247	3737.5183129496872	148.1156940319779	3598.669988312293
10.615733087532126	8807.427785459602	8920.359436698609	14437.683296545652	13982.839511935654	17238.61007897401	16479.797772592374	19806.934856647043	18776.24245073961	24063.413256926597	22609.284828593576	0.31146661682720495	0.29086539804365114	151.65539581197663	3706.871301198378	146.03805803408613	3569.569491418544
10.679698219625935	8810.172604573521	8923.411566127717	14444.9509062	13990.010016808914	17248.241184723687	16489.07268209138	19818.703566121934	18787.423982016273	24078.5996173473	22623.540892144123	0.31155365943521973	0.29094504328419774	149.49413523139083	3676.060395593755	143.97366995857737	3540.313425072469
10.744048773818252	8812.860251036687	8926.40774310605	14452.145023396284	13997.110341873604	17257.791691210437	16498.271059755058	19830.384944731522	18798.522925278623	24093.68651227871	22637.70341407649	0.3116412584858368	0.2910251968836487	147.34669205898535	3645.0854313992895	141.92247735813726	3510.901636521332
10.808787072471103	8815.490426940923	8929.34767480929	14459.265257923864	14004.140114592516	17267.261170194426	16507.39249910873	19841.97852836452	18809.53884175281	24108.673412382093	22651.771896699294	0.3117294177337129	0.29110586226260426	145.2130115587497	3613.9462476004846	139.8844279285404	3481.333976573311
10.87391545193992	8818.062833985385	8932.231068022951	14466.311219119938	14011.098962010026	17276.649193020763	16516.43659329313	19853.48385252774	18820.471292308914	24123.559787963437	22665.745841987762	0.31181814096127247	0.2911870428668519	143.09303914697375	3582.6426870008	137.8594695096399	3451.6102996603586
10.93943626265785	8820.577173483513	8935.057629149045	14473.282515878012	14017.986510760402	17285.95533062936	16525.402935074013	19864.90045235746	18831.31983747178	24138.34510898684	22679.624751596526	0.31190743197895004	0.2912687421675761	140.98672039000667	3551.1745962179266	135.84755008596403	3421.73046390526
11.00535186922059	8823.033146370084	8937.827064212808	14480.1787566565	14024.802387076126	17295.179153564983	16534.2911168518	19876.227862630636	18842.084037431847	24153.02884508809	22693.408126872433	0.3119972946254142	0.2913509636615707	138.89400100387866	3519.5418257247657	133.84861778488266	3391.6943311165087
11.071664650471687	8825.4304532083	8940.539078869384	14486.999549487311	14031.546216796189	17304.320231987313	16543.100730671158	19887.465617776525	18852.763452056013	24167.61046558833	22707.095468867326	0.31208773276781865	0.29143371087145803	136.81482685434457	3487.744229883421	131.8626208766509	3361.501766827889
11.138376999588447	8827.768794197047	8943.193378410726	14493.74450198466	14038.217625374615	17313.378135681178	16551.831368230873	19898.61325188827	18863.35764089873	24182.089439507847	22720.686278351106	0.3121787503020398	0.29151698734590503	134.74914395621454	3455.781666990835	129.88950777440914	3331.1526403538883
11.205491324168262	8830.04786917816	8945.78966777254	14500.413221353874	14044.816237889016	17322.352434066863	16560.482620893694	19909.67029873458	18873.86616321312	24196.465235580083	22734.180055824876	0.31227035115292057	0.29160079665984406	132.69689847246627	3423.6539992941543	127.92922703266959	3300.646824787371
11.273010046315514	8832.267377643775	8948.32765154119	14507.005314400245	14051.341679049097	17331.2426962104	16569.054079696212	19920.636291771483	18884.288577962092	24210.73732226544	22747.576301534	0.3123625392745188	0.2916851424146963	130.65803671513277	3391.3610930587165	125.98172734864056	3269.9841970801353
11.340935602728974	8834.427018743894	8950.807033960933	14513.520387538183	14057.793573205572	17340.048490834248	16577.54533535911	19931.510764154427	18894.624443829885	24224.905167765814	22760.87451548171	0.31245531865035625	0.2917700282385948	128.63250514352694	3358.902818573639	124.04695756021829	3239.164638038259
11.409270444789758	8836.5264912938	8953.227518940907	14519.958046800073	14064.171544358705	17348.769386327614	16585.95597829703	19942.293248750077	18904.873319233207	24238.968240038397	22774.074197442187	0.31254869329367474	0.29185545778661376	126.62025036409614	3326.2790501955897	122.12486664597236	3208.1880323635414
11.478017038649782	8838.565493781802	8955.588810062507	14526.317897845658	14070.47521616737	17357.404950757347	16594.285598629027	19952.98327814849	18915.03476233296	24252.92600681047	22787.174846974427	0.3126426672476783	0.29194143474099515	124.62121913098963	3293.489666406065	120.21540372581512	3177.054268718697
11.547177865320764	8840.54372437691	8957.890610586654	14532.599545971158	14076.704211957922	17365.954751878573	16602.533786188786	19963.580384675464	18925.10833104579	24266.77793559366	22800.175963435744	0.312737244585807	0.29202796281138305	122.63535834412323	3260.534549811855	118.3185180589935	3145.763239718508
11.616755420763786	8842.46088093665	8960.13262346118	14538.802596118661	14082.85815473322	17374.418357145594	16610.70013053504	19974.08410040462	18935.093583055754	24280.523493698678	22813.077045995557	0.31283242941198	0.2921150457350554	120.6626150496013	3227.4135872041807	116.43415904442372	3114.314841984771
11.686752215979308	8844.31666101495	8962.31455132833	14544.926652885511	14088.93666718175	17382.795333722803	16618.784220962032	19984.493957170045	18944.990075826136	24294.16214824993	22825.877593649235	0.3129282258608727	0.292202687277161	118.70293643944024	3194.126669596415	114.56227622051665	3082.7089761891402
11.75717077709787	8846.110761870168	8964.436096532343	14550.971320533892	14094.939371686873	17391.085248495823	16626.78564651021	19994.809486578717	18954.79736661146	24307.693366200587	22838.57710523224	0.3130246380981698	0.2922908912309591	116.7562698508118	3160.6736922557466	112.70281926474127	3050.94554708153
11.82801364547121	8847.842880473125	8966.496961127064	14556.93620300035	14100.865890336032	17399.287668082543	16634.703995976808	20005.03022002313	18964.51501246937	24321.116614347353	22851.17507943407	0.31312167032083893	0.29237966141805927	114.82256276557746	3127.054554732982	110.85573799263511	3019.02446351666
11.899283377763982	8849.512713515303	8968.496846883712	14562.82090390554	14106.715844930179	17407.402158844452	16642.538857926673	20015.15568869416	18974.14257027281	24334.431359345705	22863.67101481256	0.31321932675740294	0.292469001688665	112.90176280961896	3093.2691608984023	109.02098235742596	2986.945638484787
11.970982546046038	8851.11995741703	8970.435455298613	14568.625026563896	14112.488856993135	17415.428286897833	16650.289820703023	20025.185423593593	18983.67959672212	24347.63706772493	22876.06440980812	0.31331761166820327	0.29255891592181954	110.99381775320217	3059.317418998573	107.1985024507594	2954.708989179693
12.043113737885237	8852.664308335949	8972.312487601235	14574.348173993674	14118.184547781277	17423.365618125405	16657.95647243863	20035.11895554757	18993.125648357578	24360.733205903718	22888.354762758394	0.3134165293456904	0.2926494080256555	109.09867551000207	3025.1992416726425	105.38824850130186	2922.3144370038062
12.115679556440844	8854.145462175313	8974.127644762017	14579.989948926679	14123.802538292975	17431.213718187606	16665.538401066588	20044.955815219142	19002.480281571527	24373.71924020534	22900.541571912538	0.3135160841146911	0.2927404819376443	107.2162841369136	2990.9145460058935	103.5901708737947	2889.7619075970724
12.188682620557461	8855.563114592662	8975.880627500519	14585.549953818556	14129.342449278416	17438.97215253451	16673.035194331656	20054.69553312179	19011.74305262108	24386.594636873557	22912.624335446093	0.3136162803326899	0.2928321416248517	105.34659183262556	2956.4632535306737	101.80422006981098	2857.051330894232
12.26212556485955	8856.916961008232	8977.571136293525	14591.027790858558	14134.803901249295	17446.64048641711	16680.446439801337	20064.337639632326	19020.913517640558	24399.358862087756	22924.602551475604	0.31371712239012167	0.29292439108419066	103.48954693829	2921.845290298108	100.0303467270569	2824.1826411578804
12.336011039846525	8858.206696613912	8979.198871383345	14596.423061980153	14140.186514488805	17454.218284899616	16687.77172487737	20073.8816650047	19029.991232654407	24412.01138197942	22936.47571807371	0.31381861471065303	0.2930172343426836	101.64509793859906	2887.060586957261	98.26850161943003	2791.155777025968
12.41034171198835	8859.43201638191	8980.763532786092	14601.735368871134	14145.489909061542	17461.705112871143	16695.010636807066	20083.32713938321	19038.97575358991	24424.551662647747	22948.243333284092	0.3139207617514717	0.29311067545772185	99.81319345683733	2852.1090786573477	96.51863565410895	2757.9706814754754
12.485120263821853	8860.592615073589	8982.26482029998	14606.964312983857	14150.713704823364	17469.100535057525	16702.162762694625	20092.673592815972	19047.866636289866	24436.97917017543	22959.90489513629	0.3140235680035859	0.29320471851732965	97.99378225831606	2816.9907052107155	94.78069987420167	2724.627301946748
12.560349394047481	8861.688187248625	8983.702433514036	14612.109495546038	14155.857521431832	17476.404116033806	16709.227689513104	20101.92055526895	19056.663436526014	24449.29337064538	22971.459901661463	0.3141270379921153	0.2932993676404316	96.18681324993668	2781.7054111114703	93.05464545788709	2691.125590363983
12.63603181762671	8862.718427273996	8985.0760718165	14617.170517571114	14160.920978356204	17483.6154202362	16716.20500411584	20111.067556639457	19065.365710011873	24461.493730156675	22982.90785090736	0.31423117627658964	0.2933946269771221	94.39223547681468	2746.2531455038115	91.34042371572286	2657.465503108222
12.712170265880024	8863.68302933313	8986.385434403543	14622.146979868892	14165.90369488774	17490.734011974382	16723.09429324829	20120.114126770153	19073.973012415954	24473.579714840955	22994.248240953853	0.31433598745125746	0.2934905007089374	92.60999812469527	2710.6338622872718	89.63798609246442	2623.647001113277
12.78876748658549	8864.58168743526	8987.630220288022	14627.038483056394	14170.805290150158	17497.759455444015	16729.895143559945	20129.059795463083	19082.484899375177	24485.550790879137	23005.480569928597	0.31444147614538526	0.2935869930491307	90.84005051845452	2674.84752013674	87.94728416614817	2589.6700498913415
12.865826244077915	8865.414095424772	8988.810128308347	14631.84462756864	14175.625383110055	17504.69131473914	16736.607141616303	20137.90409249375	19090.900926508224	24497.406424517954	23016.604336022665	0.3145476470235696	0.2936841082429498	89.08234212180832	2638.89408253273	86.26826964778593	2555.534619567916
12.943349319348618	8866.179946990667	8989.92485713738	14636.565013669599	14180.36359258751	17511.529153864863	16743.22987391097	20146.646547625398	19099.220649429135	24509.14608208683	23027.619037506433	0.3146545047860485	0.2937818505679188	87.3368225361337	2602.7735177818686	84.6008943796187	2521.2406848785467
13.0213395101458	8866.878935676084	8990.974105291409	14641.199241463088	14185.019537266548	17518.272536749853	16749.762926877618	20155.28669062314	19107.443623760697	24520.769230014517	23038.524172745245	0.31476205416901654	0.2938802243341217	85.6034415010945	2566.4857990886085	82.9451103364554	2486.788225261029
13.099799631075467	8867.510754888057	8991.957571139375	14645.746910904054	14189.592835706128	17524.92102725939	16756.205886902553	20163.824051268657	19115.569405148475	24532.27533484649	23049.319240215824	0.31487029994494303	0.29397923388448727	83.88214889465598	2530.030904598534	81.30086962472706	2452.17722486984
13.178732513703073	8868.075097907236	8992.87495291193	14650.207621809695	14194.0831063507	17531.47418920811	16762.558340336775	20172.25815937468	19123.59754927436	24543.663863261874	23060.003738522068	0.3149792469228974	0.2940788835950815	82.17289473040728	2493.4088173741475	79.66812448155542	2417.4076725966297
13.258141006655675	8868.571657897692	8993.725948710853	14654.580973870641	14198.489967541283	17537.931586372913	16768.819873508623	20180.588544799368	19131.527611870686	24554.934282090635	23070.57716641158	0.31508889994886685	0.29417917787539805	80.47562915933668	2456.619525495451	78.04682727521867	2382.4795621377416
13.338027975724735	8869.000127916976	8994.510256518342	14658.86656666251	14202.813037526355	17544.292782506243	16774.9900727362	20188.814737461482	19139.359148734162	24566.08605833118	23081.03902279192	0.3151992639060944	0.29428012116865576	78.79030246833281	2419.663022068329	76.43693050323054	2347.392891978845
13.418396303969553	8869.36020092608	8995.22757420647	14663.063999657172	14207.051934472864	17550.557341349024	16781.068524339946	20196.936267354846	19147.091715739898	24577.118659167583	23091.388806746956	0.31531034371540434	0.2943817179520958	77.116865080563	2382.539305286482	74.83838679420296	2312.147665501572
13.49924889182131	8869.651569799727	8995.87759954689	14667.172872234574	14211.206276477604	17556.724826644266	16787.054814655614	20204.952664563723	19154.724868855952	24588.03155198763	23101.626017553903	0.31542214433554017	0.2944839727372847	75.45526755436731	2345.2483784449287	73.2511489057215	2276.743890968617
13.580588657187745	8869.873927336503	8996.460030220285	14671.19278369409	14215.275681578172	17562.794802150092	16792.948530046753	20212.863459277534	19162.258164157272	24598.824204400084	23111.750154699534	0.315534670763506	0.29458689007041977	73.80546058228356	2307.790249961894	71.67516972367594	2241.181581551209
13.662418535558457	8870.026966269277	8996.974563826263	14675.123333266447	14219.25976776448	17568.766831653444	16798.749256917843	20220.668181806162	19169.691157840378	24609.496084252878	23121.760717897316	0.31564792803490177	0.2946904745326367	72.16739499237156	2270.1649334742688	70.11040226367186	2205.460755416658
13.744741480110864	8870.110379275697	8997.420897893131	14678.964120125518	14223.158152990123	17574.640478983598	16804.456581727238	20228.36636259546	19177.023406237815	24620.046659651038	23131.657207104312	0.31576192122428465	0.29479473074032075	70.54102174581203	2232.3724478106014	68.5567996690952	2169.581435727421
13.827560461816718	8870.123858988669	8997.798729887874	14682.714743400147	14226.970455183888	17580.415308025735	16810.070091000263	20235.95753224218	19184.254465832844	24630.47539897465	23141.439122538257	0.3158766554454997	0.2948996633454239	68.92629193834728	2194.4128170870245	67.01431521119957	2133.543650679756
13.910878469549415	8870.067098007177	8998.107757226127	14686.37480218637	14230.696292261315	17586.09088273498	16815.589371342416	20243.44122151009	19191.383893274106	24640.78177089742	23151.10596469466	0.31599213585205166	0.2950052770357802	67.32315679853491	2156.2860707067885	65.48290228830592	2097.347433538176
13.9946985101918	8869.939788906882	8998.347677282318	14689.943895559258	14234.335282136368	17591.666767149934	16821.01400945259	20250.816961344983	19198.41124539046	24650.96524440465	23160.657234364135	0.316108367637449	0.2951115765354291	65.7315676875005	2117.9922434003092	63.9625144264719	2060.992822700646
14.079023608744702	8869.741624251154	8998.518187399924	14693.421622585336	14237.887042733299	17597.142525406947	16826.343592136636	20258.084282890955	19205.336079206096	24661.02528881205	23170.092432649948	0.31622535603557783	0.2952185666049401	64.1514760992286	2079.5313752829097	62.45310527802212	2024.4798616967164
14.163856808436103	8869.472296601942	8998.618984901705	14696.807582334686	14241.351191998328	17602.51772175394	16831.577706320593	20265.24271750568	19212.157951955327	24670.961373784063	23179.41106098529	0.31634310632105117	0.29532625204174184	62.58283365916577	2040.903511872515	60.95462862121349	1987.8085992387496
14.24920117083096	8869.131498530953	8998.649767100189	14700.101373893473	14244.727347911747	17607.79192056477	16836.71593906449	20272.29179677694	19218.876421097968	24680.77296935283	23188.61262115117	0.3164616238095991	0.2954346376804528	61.025592124744435	2002.1087041450664	59.467038360686274	1950.9790892703459
14.335059775941703	8868.718922630778	8998.610231308101	14703.302596376288	14248.015128499816	17612.964686353356	16841.757877575837	20279.23105253815	19225.49104433442	24690.459545936825	23197.696615293975	0.31658091385842213	0.29554372839321746	59.47970338414598	1963.1470085531473	57.99028852597985	1913.9913909761235
14.421435722339384	8868.234261526242	8998.50007484902	14706.410848938795	14251.214151846956	17618.035583788125	16846.703109223494	20286.06001688481	19232.00137962114	24700.020574359987	23206.66254594347	0.3167009818665784	0.29565352909004633	57.94511945659178	1924.0184870869853	56.52433327208564	1876.8455688501708
14.50833212726552	8867.677207885796	8998.31899506806	14709.425730790339	14254.324036107933	17623.004177706454	16851.551221551497	20292.778222190795	19238.406985186044	24709.45552587072	23215.50991603072	0.31682183327536956	0.29576404471915635	56.42179249167384	1884.7232073005289	55.06912687858858	1839.5416927118786
14.595752126744532	8867.047454433041	8998.066689342659	14712.346841206738	14257.344399520138	17627.870033129264	16856.30180229302	20299.38520112453	19244.70741954413	24718.763872161187	23224.238228906288	0.3169434735687118	0.2958752802673209	54.90967476811784	1845.261242324952	53.6246237486921	1802.0798377250321
14.683698875697011	8866.344693958312	8997.74285509343	14715.17377954297	14260.274860415895	17632.632715275537	16860.954439384306	20305.88048666554	19250.90224151297	24727.945085386425	23232.846988358197	0.3170659082735398	0.29598724076021593	53.408718695209245	1805.632670968771	52.190778410600615	1764.4600844965316
14.772175548053516	8865.568619330526	8997.347189795282	14717.906145246392	14263.11503723515	17637.291789577408	16865.50872097913	20312.263612121304	19256.991010228838	24736.998638184265	23241.33569863075	0.3171891429601933	0.2960999312627771	51.91887681033404	1765.8375776824541	50.76754551482736	1726.6825190288946
14.861185336869132	8864.718923508824	8996.879390988282	14720.543537869331	14265.864548537622	17641.846821694522	16869.964235462503	20318.534111143315	19262.973285162017	24745.92400369419	23249.70386444227	0.31731318324281255	0.2962133568795557	50.4401017799828	1725.8760526501574	49.35487983546045	1688.7472328199074
14.95073145443871	8863.795299554798	8996.339156289137	14723.085557082693	14268.523013015953	17646.297377529594	16874.320571465625	20324.691517744788	19268.84862613346	24754.720655577894	23257.950991004484	0.3174380347797525	0.2963275227550807	48.972346398979425	1685.7481918120757	47.95273626950802	1650.6543228873052
15.040817132412794	8862.797440644266	8995.72618340219	14725.531802688685	14271.090049507931	17650.643023242887	16878.577317879746	20330.735366316672	19274.616593330207	24763.388068038294	23266.07658404043	0.3175637032739765	0.296442434074225	47.51556358934613	1645.4540968756191	46.56106983526843	1612.4038917589933
15.131445621914246	8861.72504007968	8995.040170131011	14727.881874634477	14273.565277009653	17654.883325267816	16882.734063871056	20336.6651916453	19280.27674732202	24771.925715840054	23274.080149803784	0.3176901944734739	0.2965580960625742	46.06970640088548	1604.993875395041	45.17983567409101	1573.9960475880653
15.222620193655578	8860.577791302236	8994.280814389804	14730.135373025301	14275.94831468829	17659.01785032586	16886.790398895144	20342.480528929133	19285.82864907746	24780.333074329243	23281.961195097534	0.3178175141716767	0.2966745139867995	44.63472801083117	1564.3676407984458	43.808989048426156	1535.4309041304514
15.31434413805701	8859.355387904448	8993.447814215018	14732.29189813825	14278.238781895108	17663.04616544231	16890.74591271178	20348.18091379637	19291.27185998036	24788.609619453986	23289.719227293088	0.31794566820787606	0.29679169315503706	43.210581722305506	1523.5755124017596	42.44848534106859	1496.7085807775147
15.406620765365147	8858.057523642463	8992.540867776972	14734.351050435442	14280.436298178423	17666.967837961223	16894.600195399526	20353.76588232181	19296.6059418461	24796.754827784112	23297.35375434918	0.3180746624676514	0.29690963891726796	41.79722096462501	1482.6176154618151	41.09828005633608	1457.8292026366107
15.499453405772549	8856.68389244888	8991.559673391796	14736.312430578097	14282.540483297038	17670.782435561476	16898.35283737097	20359.23497104479	19301.830456938595	24804.768176532314	23304.86428483157	0.31820450288329455	0.2970283566657052	40.39459929338773	1441.4940812266432	39.75832881900715	1418.7929005441256
15.592845409537835	8855.234188445313	8990.503929533155	14738.175639439924	14284.550957233181	17674.489526271987	16902.003429387372	20364.587716986356	19306.944967986543	24812.649143574035	23312.25032793192	0.318335195434252	0.29714785183518344	39.00267038891616	1400.2050469475798	38.42858737266215	1379.599811065942
15.686800147106629	8853.708105955378	8989.37333484434	14739.940278121234	14286.467340206018	17678.0886784878	16905.551562573917	20369.823657667188	19311.949038200448	24820.397207468624	23319.511393487523	0.3184667461475558	0.2972681299035526	37.62138805704308	1358.7506559481844	37.109011581676896	1340.2500766110606
15.781321009233178	8852.105339517586	8988.167588150394	14741.605947962718	14288.289252685114	17681.57946098569	16908.996828434952	20374.942331125207	19316.842231289593	24828.011847479847	23326.646992000977	0.31859916109827263	0.2973891963920788	36.25070622774365	1317.1310576247051	35.799557429301785	1300.7438454087824
15.87641140710273	8850.425583898457	8986.88638847025	14743.172250559544	14290.01631540382	17684.961442940254	16912.338818869124	20379.94327593358	19321.624111478817	24835.49254359689	23333.656634659656	0.31873244640995274	0.2975110568658442	34.890578955135425	1275.3464075117372	34.50018101668684	1261.0812715352513
15.972074772454643	8848.668534105691	8985.52943502905	14744.638787775415	14291.64814937292	17688.234193939843	16915.57712618474	20384.826031218585	19326.2942435257	24842.83877655534	23340.539833355622	0.31886660825508245	0.2976337169341575	33.54096041707089	1233.3968673022464	33.21083856400219	1221.2625149907544
16.06831455770623	8846.833885401498	8984.096427270577	14746.005161756822	14293.184375894329	17691.39728400276	16918.71134311533	20389.59013667764	19330.852192737773	24850.050027858357	23347.296100705575	0.3190016528555359	0.2977571822509641	32.201804915312096	1191.2826049216092	31.931486409986974	1181.2877417420968
16.165134236077357	8844.921333316099	8982.587064869824	14747.270974947414	14294.62461657494	17694.450283593593	16921.74106283521	20394.23513259796	19335.297524989932	24857.125779798072	23353.924950071	0.3191375864830595	0.2978814585152643	30.873066873915377	1149.0037945108488	30.662081010174006	1141.157123704441
16.262537301715792	8842.930573661142	8981.0010477455	14748.435830102204	14295.968493340317	17697.392763639305	16924.665878974964	20398.76055987419	19339.629806741563	24864.06551547668	23360.42589557806	0.3192744154597182	0.2980065514715327	29.554700839114957	1106.5606164759956	29.4025789371226	1100.870838798117
16.36052726982327	8840.86130254346	8979.338076072838	14749.49933030218	14297.215628448748	17700.224295545842	16927.485385637287	20403.165960027192	19343.848605054238	24870.86871882813	23366.79845213804	0.3194121461583808	0.29813246691014605	28.24666148023971	1063.9532575756311	28.152936881102505	1060.4290710235946
16.459107676782416	8838.713216378872	8977.597850296443	14750.461078968894	14298.365644505311	17702.94445121467	16930.199177412876	20407.45087522259	19347.95348760931	24877.5348746398	23373.042135467764	0.31955078500320017	0.29825921066781164	26.948903587806853	1021.181910903193	26.913111648347694	1019.8320104521699
16.55828208028434	8836.48601190604	8975.780071143183	14751.320679879047	14299.418164475903	17705.552803059287	16932.806849396216	20411.61484828929	19351.944022725536	24884.06346857411	23379.15646210994	0.31969033847009953	0.29838678862800555	25.66138207363838	978.2467759372666	25.683060161289177	979.0798532725312
16.658054059457015	8834.17938620053	8973.884439635274	14752.077737179305	14300.372811701518	17708.04892402204	16935.307997201715	20415.657422738204	19355.81977937694	24890.453987190434	23385.14094945389	0.3198308130872572	0.29851520672141024	24.384051970555447	935.1480585890822	24.46273945798748	938.1728018335998
16.758427214994473	8831.793036688943	8971.91065710342	14752.73185540107	14301.229209912475	17710.43238759087	16937.702216979706	20419.578142781007	19359.58032721064	24896.70591796705	23390.99511575616	0.31997221543560467	0.2986444709263614	23.11686843188363	891.8859712313861	23.252106691914378	897.1110646724701
16.859405169286727	8829.326661163206	8969.858425200093	14753.28263947551	14301.98698324287	17712.702767816278	16939.989105432738	20423.37655334929	19363.22523656495	24902.818749323284	23396.71848016145	0.32011455214933426	0.29877458726929856	21.859786731409258	848.4607327496633	22.05111913177825	855.8948565642349
16.960991566550526	8826.779957794974	8967.727445912917	14753.729694748548	14302.645756245014	17714.85963932834	16942.168259831844	20427.05220011344	19366.75407848744	24908.791970641752	23402.310562723516	0.3202578299163988	0.29890556182521877	20.612762262288015	804.8725685477257	20.85973416028719	814.5243985224515
17.063190072960847	8824.152625150093	8965.517421578083	14754.0726269959	14303.205153903888	17716.902577353718	16944.239278032812	20430.604629501766	19370.166424753003	24914.625072290502	23407.770884426067	0.3204020554790306	0.2990374007181382	19.375750536783016	761.1217105994001	19.67790927484748	772.9999178769067
17.166004376783235	8821.444362203285	8963.228054894063	14754.311042438367	14303.664801651974	17718.831157732922	16946.20175849288	20434.033388719683	19373.46184788243	24920.31754564563	23413.09896720423	0.3205472356342506	0.2991701101215581	18.14870718718157	717.208397527691	18.505602086923318	731.3216482992284
17.26943818850684	8818.654868352964	8960.859048935223	14754.444547757194	14304.024325383825	17720.644956937736	16948.055300287124	20437.338025769503	19376.63992116058	24925.868883113973	23418.294333965576	0.3206933772344117	0.299303696258934	16.931587963335915	673.1328745577484	17.342770320537966	689.4898297837935
17.37349524097843	8815.783843435946	8958.410107165595	14754.472750109204	14304.283351470829	17722.34355208826	16949.799503125076	20440.518089469173	19379.700218654834	24931.278578155296	23423.356508611418	0.3208404871877101	0.2994381654041535	15.72434873325983	628.8953936002217	16.1893718134379	647.5047087557614
17.478179289537028	8812.830987742664	8955.880933452936	14754.395257142542	14304.441506776266	17723.926520970737	16951.433967367648	20443.573129472414	19382.642315233938	24936.54612530563	23428.285016058617	0.32098857245873286	0.2995735238820185	14.526945483754389	584.4962133239023	15.045364516510745	605.3665380915627
17.583494112149474	8809.796002032212	8953.271232082678	14754.211677012125	14304.498418670197	17725.393442054996	16952.95829404388	20446.502696288167	19385.46578658651	24941.671020199905	23433.079382260938	0.3211376400689985	0.29970977806872906	13.3393343181815	539.9355991133489	13.910706492359168	563.0755771086551
17.689443509546752	8806.678587547594	8950.58070777206	14753.921618395238	14304.453715044474	17726.743894512056	16954.3720848678	20449.306341300336	19388.170209239826	24946.652759594966	23437.739134230775	0.3212876970975086	0.2998469343923799	12.161471457366133	495.2138231652789	12.785355916013941	520.6320916507393
17.79603130536116	8803.478446031184	8947.809065684472	14753.524690507418	14304.30702432802	17727.97745823206	16955.674942255606	20451.983616787733	19390.755160578865	24951.490841392897	23442.263800061115	0.32143875068129735	0.299984999333456	10.993313238417613	450.3311644853093	11.669271073769778	478.0363540779799
17.90326134626431	8800.195279740145	8944.956011443692	14753.020503118072	14304.05797550183	17729.09371384187	16956.8664693425	20454.534075943837	19393.220218864997	24956.184764663907	23446.652908947133	0.3215908080159984	0.30012397942533886	9.834816114875139	405.28790894616395	10.5624103632872	435.28864333126694
18.011137502105942	8796.8287914622	8942.021251148517	14752.408666566627	14303.706198114563	17730.092242723316	16957.946270000197	20456.957272897216	19395.564963255398	24960.73402967015	23450.905991208623	0.32174387635641416	0.3002638812548128	8.685936656489503	360.08434933098033	9.464732293534325	392.3892449727282
18.119663666053608	8793.3786845313	8939.004491387257	14751.688791778337	14303.251322297692	17730.97262703099	16958.913948853948	20459.252762731394	19397.788973821953	24965.138137888818	23455.022578311793	0.32189796301709	0.30040471146258396	7.546631547957077	314.72078533656895	8.376195483506308	349.338451186195
18.228843754733095	8789.844662843607	8935.905439252505	14750.860490280493	14302.692978781135	17731.73444971053	16959.769111300073	20461.420101505122	19399.891831570698	24969.396592035973	23459.002202891694	0.3220530753728863	0.30054647674379986	6.416857589385472	269.1975236320868	7.2967586627055425	306.1365608368069
18.338681708369887	8786.22643087348	8932.72380235592	14749.923374218528	14302.030798908725	17732.377294516733	16960.511363523306	20463.458846272988	19401.873118461077	24973.508896090083	23462.84439877446	0.3222092208595866	0.3006891838485778	5.2965716962498846	223.51487791305408	6.226380670806975	262.78387951571494
18.44918149093129	8782.523693689724	8929.459288843273	14748.877056372428	14301.264414654002	17732.900746032086	16961.14031251453	20465.36855510572	19403.732417425595	24977.47455531611	23466.548701	0.3223664069744717	0.3008328395825375	4.185730897312169	177.6731688771397	5.165020456261118	219.28071952564642
18.56034709026951	8778.736156971741	8926.11160740931	14747.721150172792	14300.393458635654	17733.304389684785	16961.65556608807	20467.148787110622	19405.469312389	24981.293076288934	23470.114645844056	0.3225246412769377	0.30097745080734173	3.084292335930513	131.67272430751473	4.11263707690523	175.62739995401353
18.672182518265565	8774.863527026151	8922.68046731316	14746.455269717628	14299.417564133666	17733.587811767677	16962.0567328998	20468.79910245257	19407.08338828838	24984.963966918	23473.54177084145	0.3226839313890955	0.3011230244412417	1.9922132692154264	85.51387910265476	3.069189699643175	131.8242467069067
18.784691810974078	8770.90551080317	8919.165578393415	14745.079029788545	14298.336365104902	17733.75059945646	16962.34342246462	20470.319062374423	19408.574231092527	24988.48673647091	23476.829614808346	0.32284428499639306	0.3012695674596305	0.9094510671129683	39.19697528425604	2.034637599324924	87.87159251328558
18.897879028768923	8766.861815913466	8915.566651083698	14743.592045867623	14297.149496199308	17733.792340828637	16962.515245174574	20471.70822921814	19409.94142782203	24991.86089559808	23479.97771786548	0.32300570984823335	0.3014170868955997	-0.1640367869840702	-7.277637930121273	1.0089401594159426	43.769776998087764
19.01174825648978	8762.73215064489	8911.883396428095	14741.993934153941	14295.85659277582	17733.71262488212	16962.571812316717	20472.966166445607	19411.184566569063	24995.08595635687	23482.985621460928	0.32316821375861005	0.30156558984050663	-1.2282926974148722	-53.90960412379354	-0.007943129137856886	-0.4808533196337521
19.126303603589555	8758.516223979508	8908.115526096852	14740.284311580466	14294.457290918588	17733.511041554186	16962.512736091227	20474.092438659773	19412.303236517506	24998.161432236207	23485.852868393304	0.3233318046067424	0.3017150834445448	-2.28335895643977	-100.69855964183807	-1.016052668375778	-44.87994499411434
19.241549204282624	8754.213745610641	8904.262752402054	14738.462795830808	14292.951227453055	17733.18718174029	16962.33762962943	20475.08661162565	19413.297027962897	25001.08683818099	23488.579002834726	0.3234964903377208	0.30186557491732374	-3.329277744764113	-147.64413356315345	-2.0154287527839188	-89.42713758861646
19.357489217694134	8749.824425960134	8900.324788313636	14736.529005356215	14291.338039962437	17732.74063731317	16962.046107012255	20475.948252291684	19414.165532332903	25003.861690616875	23491.163570354416	0.32366227896316285	0.3020170715284547	-4.366091130970744	-194.74594762781635	-3.0061115705175325	-134.12206367682666
19.474127828010037	8745.347976195775	8896.301347475232	14734.482559392683	14289.617366803874	17732.171001142036	16961.637783288254	20476.676928811183	19414.90834220723	25006.485507475176	23493.60611794171	0.3238291785618735	0.30216958060813776	-5.393841072815121	-242.0036162463948	-3.988141203066334	-178.96434878604487
19.59146924462811	8740.784108248741	8892.192144220462	14732.323077977955	14287.788847125134	17731.477867111622	16961.112274492345	20477.27221056348	19415.525051338504	25008.95780821757	23495.906194029943	0.3239971972805079	0.30232310954776964	-6.412569417778286	-289.41674646828324	-4.961557626200374	-223.9536113855429
19.709517702309874	8736.132534831282	8887.996893588977	14730.050181968754	14285.852120880842	17730.660830141544	16960.4691976639	20477.733668175675	19416.01525467221	25011.278113861175	23498.06334851955	0.3241663433342567	0.302477665800542	-7.422317902673967	-336.98493792582303	-5.926400710435701	-269.0894628656097
19.828277461333414	8731.392969454506	8883.715311342976	14727.663493058073	14283.806828849314	17729.71948620565	16959.708170865597	20478.060873544226	19416.378548367644	25013.445947003653	23500.07713280213	0.3243366250075285	0.3026332568820594	-8.423128153968719	-384.7077827928588	-6.882710219855653	-314.37150743836537
19.94775280764713	8726.565126446341	8879.347113983664	14725.1626337926	14281.652612649215	17728.653432351584	16958.82881320202	20478.2533998567	19416.614529818522	25015.46083184856	23501.947099784134	0.3245080506546397	0.3027898903709594	-9.415041688800557	-432.58486578287557	-7.830525814308203	-359.7993421857245
20.067948053024427	8721.648720969557	8874.892018767783	14722.54722759004	14279.389114756214	17727.462266720155	16957.830744838266	20478.310821613417	19416.72279767352	25017.322294230424	23503.67280391063	0.32468062870051617	0.3029475739095368	-10.398099915488274	-480.61576412664726	-8.769887049347744	-405.3725570165552
20.188867535219305	8716.643469039976	8870.349743724375	14719.816898756666	14277.01597851984	17726.145588565003	16956.713587018767	20478.232714649337	19416.702951857224	25019.029861640232	23505.253801189254	0.3248543676413997	0.30310631520438475	-11.37234413276019	-528.8000474884175	-9.700833375725779	-451.09073459217325
20.31051561812294	8711.5490875449	8865.720007671669	14716.971272505032	14274.532848180497	17724.70299827242	16955.476962086283	20478.018656156433	19416.554593591045	25020.583063251095	23506.689649214455	0.32502927604557974	0.3032661220270296	-12.337815531005617	-577.1372779770754	-10.623404140336788	-496.95345033099875
20.432896691921076	8706.365294261495	8861.002530233976	14714.009974971488	14271.939368886304	17723.134097380957	16954.120493500708	20477.668224705205	19416.277325414216	25021.981429943644	23507.97990719143	0.3252053625541006	0.3034270022145928	-13.294555192100233	-625.6270100837573	-11.537638586218236	-542.9602723512799
20.55601517325261	8701.091807875593	8856.19703185892	14710.932633234188	14269.235186710383	17721.438488601565	16952.64380585835	20477.181000267432	19415.870751205046	25023.224494332087	23509.124135960734	0.32538263588151134	0.30358896367044136	-14.242604090410168	-674.2687906897627	-12.443575853452785	-589.1107614831999
20.679875505368887	8695.728348000268	8851.303233834453	14707.738875330611	14266.419948667659	17719.615775837156	16951.046524910686	20476.556564237853	19415.334476201602	25024.31179078953	23510.121898022084	0.32556110481660244	0.3037520143648519	-15.182003092981176	-723.0621590237133	-13.341254979444784	-635.4044712209143
20.804482158294064	8690.274635194944	8846.320858306393	14704.428330275756	14263.493302732393	17717.665564202973	16949.32827758388	20475.794499456944	19414.668107023524	25025.24285547435	23510.972757559313	0.3257407782231616	0.3039161623356928	-16.112792958840146	-772.0066465837881	-14.230714898076258	-681.84094765177
20.92983962898646	8684.730390984394	8841.249628295813	14701.000628080044	14260.45489785531	17715.58746004657	16947.488691997914	20474.89439023312	19413.871251693083	25026.01722635603	23511.67628046467	0.32592166504073117	0.30408141568910196	-17.035014340886846	-821.101777180098	-15.111994441744173	-728.419729496818
21.055952441500814	8679.095337877941	8836.0892677166	14697.455399767341	14257.30438398094	17713.381070967935	16945.527397485905	20473.85582236543	19412.943519656557	25026.63444324119	23512.232034363427	0.32610377428539344	0.304247782600176	-17.948707785413717	-870.34706686344	-15.985132340618293	-775.1403480391018
21.18282514715158	8673.369199388868	8830.839501393251	14693.792277393191	14254.041412065118	17711.04600583986	16943.444024613582	20472.67838316593	19411.884521805863	25027.094047799936	23512.639588638674	0.3262871150505322	0.3044152713136712	-18.853913732105866	-919.7420238838531	-16.85016722299042	-822.0023270929232
21.31046232467717	8667.551700053935	8825.500055078692	14690.010894063058	14250.665634092466	17708.581874828276	16941.23820519879	20471.36166148262	19410.693870500152	25027.395583592177	23512.89851445612	0.3264716965076361	0.30458389014471315	-19.750672515277984	-969.2861486990005	-17.70713761575462	-869.0051829814911
21.438868580405217	8661.642565453009	8820.070655472291	14686.110883950536	14247.176703093997	17705.988289412577	16938.909572331086	20469.905247721967	19409.371179587444	25027.538596093826	23513.008384789064	0.32665752790709185	0.3047536474795077	-20.63902436385979	-1018.978933933191	-18.556081945513142	-916.1484245490283
21.568048548418737	8655.641522228889	8814.551030237832	14682.091882315799	14243.574273164579	17703.264862406166	16936.457760391142	20468.308733871938	19407.916064426125	25027.522632723478	23512.968774443038	0.32684461857899905	0.30492455177606614	-21.519009401192307	-1068.8198643210344	-19.397038537696062	-963.4315530774184
21.69800689072348	8649.548298107296	8808.940908021941	14677.953525524079	14239.857999480922	17700.41120797709	16933.882405070824	20466.571713524907	19406.328141907263	25027.347242868975	23512.77926008139	0.3270329779339848	0.30509661156494444	-22.390667645973735	-1118.808416703716	-20.23004561701964	-1010.8540622564033
21.828748297416116	8643.362621916975	8803.24001847231	14673.69545106414	14236.027538319173	17697.42694166858	16931.183143392722	20464.693781900674	19404.607030476072	25027.01197791401	23512.43942025007	0.3272226154640386	0.30526983544997577	-23.254039012419526	-1168.9440600015223	-21.05514130863594	-1058.415438207332
21.960277486853503	8637.084223609949	8797.448092256267	14669.317297566937	14232.082547072838	17694.311680419843	16928.359613730107	20462.674535869515	19402.752350154184	25026.516391264977	23511.948835403065	0.3274135407433445	0.3054442321090322	-24.109163310713484	-1219.2262551821768	-21.87236363782722	-1106.1151594226249
22.092599205822967	8630.712834281934	8791.564861079336	14664.818704824196	14228.022684270656	17691.065042586775	16925.411455826783	20460.51357397533	19400.7637225615	25025.860038377697	23511.307087927606	0.32760576342913567	0.305619810294778	-24.95608024712419	-1269.654455232434	-22.681750530420686	-1153.9526967387646
22.225718229713628	8624.248186192961	8785.590057704057	14660.199313807294	14223.847609594653	17687.68664796289	16922.338310817195	20458.21049645909	19398.64077093844	25025.04247678455	23510.513762169718	0.32779929326255675	0.3057965788354394	-25.794829424194177	-1320.228105114773	-23.48333981297037	-1201.9275133106858
22.359639362688714	8617.690012788064	8779.52341596884	14655.458766686002	14219.556983898141	17684.176117800256	16919.13982124639	20455.764905281998	19396.38312016811	25024.063266121404	23509.568444459634	0.3279941400695289	0.3059745466355869	-26.62545034185314	-1370.946641786024	-24.277169213746674	-1250.039064615965
22.494367437858962	8611.038048718117	8773.364670806946	14650.5967068473	14215.150469223803	17680.533074830335	16915.815631090118	20453.17640414887	19393.990396798596	25022.92196815461	23508.470723137307	0.32819031376163715	0.3061537226769271	-27.447982396952284	-1421.8094941298477	-25.063276362190663	-1298.2867983882315
22.629907317457054	8604.292029860975	8767.113558265708	14645.612778914481	14210.627728821963	17676.757143285267	16912.365385775145	20450.444598531838	19391.46222906526	25021.618146808436	23507.220188578245	0.32838782433702174	0.30633411601909066	-28.262464883344364	-1472.8160829176195	-25.841698789219663	-1346.6701545887627
22.766263893012997	8597.451693342617	8760.769815525793	14640.506628766125	14205.988427168817	17672.84794891892	16908.788732199486	20447.569095693703	19388.798246913357	25020.151368192295	23505.8164332192	0.3285866818812758	0.3065157358004533	-29.06893699314969	-1523.965820829384	-26.612473928274994	-1395.1885654213838
22.903442085530802	8590.5167775585	8754.33318092061	14635.27790355517	14201.23222998471	17668.80511902806	16905.085318752663	20444.549504711707	19385.998082020265	25018.521200628053	23504.25905158394	0.3287868965683684	0.3066985912389416	-29.86743781666155	-1575.2581124124117	-27.37563911529287	-1443.8414552947506
23.041446845665973	8583.487022195051	8747.803393955845	14629.926251728053	14196.35880425249	17664.62828247361	16901.254795336114	20441.385436501154	19383.061367818234	25016.72721467747	23502.547640309138	0.328988478661568	0.30688269163287274	-30.6580063423753	-1626.6923540346324	-28.13123158866074	-1492.628240771126
23.180283153904217	8576.362168251397	8741.180195329196	14624.451323044033	14191.367818236042	17660.317069702087	16897.296813383728	20438.07650383932	19379.987739517015	25014.76898316988	23500.68179817048	0.3291914385143797	0.30706804636178603	-31.440681457657774	-1678.2679338823073	-28.87928848998854	-1541.5483305728994
23.31995602074116	8569.14195806113	8734.463326950152	14618.852768594368	14186.25894149866	17655.87111276684	16893.211025882214	20434.62232138909	19376.77683412645	25012.646081229625	23498.66112610854	0.3293957865714924	0.3072546648872946	-32.215501949009195	-1729.9842319334857	-29.619846864210558	-1590.6011255504563
23.460470486863187	8561.826135314348	8727.652531959973	14613.130240821776	14181.03184492171	17651.29004534964	16888.997087391817	20431.02250572318	19373.428290479405	25010.358086303888	23496.485227255078	0.3296015333697476	0.30744255675394644	-32.98250650190312	-1781.8406199072488	-30.352943659527227	-1639.7860186346807
23.60183162332936	8554.41444507983	8720.747554751828	14607.28339353986	14175.68620072324	17646.57350278221	16884.654654066922	20427.276675347905	19369.941749254514	25007.90457819052	23494.15370695922	0.32980868953910225	0.3076317315900897	-33.741733701921476	-1833.8364612832665	-31.078615728445584	-1689.1023948579095
23.744044531754422	8546.90663382728	8713.74814099095	14601.31188195249	14170.221682476575	17641.72112206766	16880.18338367666	20423.38445072731	19366.31685299908	25005.28513906568	23491.666172813606	0.3300172658036245	0.30782219910876035	-34.493222034856444	-1885.9711112715304	-31.796899827895686	-1738.54963131994
23.887114344492932	8539.30244944984	8706.654037635028	14595.215362673409	14164.63796512908	17636.73254190222	16875.582935625698	20419.34545430728	19362.55324615204	25002.499353511856	23489.02223468082	0.3302272729824879	0.30801396910857215	-35.23700988609198	-1938.2439167345874	-32.50783261870674	-1788.1270971223712
24.031046224824397	8531.601641286825	8699.464992954809	14588.99349374598	14158.934725021083	17631.607402697056	16870.85297097518	20415.159310539904	19358.650575067124	24999.546808546118	23486.22150471996	0.33043872199098034	0.30820705147461697	-35.97313554207358	-1990.6542162382975	-33.211450666618475	-1837.8341533900239
24.175845367139747	8523.803960146377	8692.180756554646	14582.645934662592	14153.111639904553	17626.34534659975	16865.993152463416	20410.825645907385	19354.60848803583	24996.4270936477	23483.263597412915	0.3306516238415294	0.3084014561793863	-36.70163719019911	-2043.2013399917632	-33.90779044291412	-1887.6701532592997
24.32151699712871	8515.909158328628	8684.80107939333	14576.172346384685	14147.168388962074	17620.946017516428	16861.00314452687	20406.34408894675	19350.426635310585	24993.139800786692	23480.148129591013	0.33086598964473724	0.30859719328369284	-37.422552918498695	-2095.8846098072827	-34.596888323823805	-1937.6344418199733
24.468066371968433	8507.916989648727	8677.32571380503	14569.572391362362	14141.104652825828	17615.40906113344	16855.882613321162	20401.714270274057	19346.104669128024	24989.684524451928	23476.87472046168	0.3310818306104345	0.3087942729376092	-38.13592071765015	-2148.7033391641453	-35.27878059139766	-1987.7263561184518
24.61549878051318	8499.82720946012	8669.754413520353	14562.84573355416	14134.920113596556	17609.734124939154	16850.631226742033	20396.93582260864	19341.642243732203	24986.06086167912	23473.442991635053	0.33129915804873844	0.30899270538141943	-38.84177847925457	-2201.656833080575	-35.953503433658625	-2037.945225133095
24.763819543485244	8491.639574678235	8662.086933687578	14555.992038447275	14128.614454862667	17603.920858246333	16845.24865444648	20392.008380798132	19337.039015398	24982.26841207979	23469.852567150847	0.3315179833711334	0.30919250094658085	-39.54016399680404	-2254.7443881318904	-36.621092944638804	-2088.290369745344
24.91303401366693	8483.35384380395	8654.323030894022	14549.010973077235	14122.187361719354	17597.9689122138	16839.734567873875	20386.93158184252	19332.29464245446	24978.306777869173	23466.103073505124	0.33173831809155546	0.30939367005669594	-40.23111496702768	-2307.965292484965	-37.28158512507798	-2138.76110273879
25.063147576093755	8474.969776947517	8646.462463187527	14541.902206048033	14115.638520787727	17591.877939868646	16834.0886402671	20381.705064919028	19327.408785308307	24974.175563894896	23462.194139677154	0.3319601738275021	0.3095962232285055	-40.91466898894578	-2361.3188258158043	-37.93501588255458	-2189.356728772167
25.214165648248784	8466.487135852534	8638.504990098105	14534.665407552171	14108.967620234043	17585.647596128332	16828.310546693792	20376.32847140671	19322.381106467295	24969.874377665517	23458.12539715638	0.3321835623011485	0.3098001710728779	-41.59086356433545	-2414.8042592951097	-38.58142103142745	-2240.076544345822
25.366093680258146	8457.90568392018	8630.450372659792	14527.300249390883	14102.17434978903	17579.277537822967	16822.399964067692	20370.801444911354	19317.211270564047	24965.40282937924	23453.896479969524	0.33240849534048234	0.3100055242958336	-42.2597360985601	-2468.420855605509	-39.22083629358531	-2290.9198378082365
25.518937155087716	8449.225186233502	8622.298373432499	14519.806404994164	14095.2584007671	17572.76742371732	16816.356571169817	20365.12363128998	19311.898944379318	24960.760531952394	23449.507024707476	0.33263498488044657	0.3102122936995577	-42.9213239003584	-2522.1678688921966	-39.85329729843215	-2341.8858893229626
25.672701588741027	8440.445409582027	8614.048756524207	14512.183549441183	14088.219466085831	17566.116914533355	16810.18004867	20359.29467867598	19306.443796865944	24955.94710104845	23444.956670552634	0.33286304296410435	0.3104204901834452	-43.575664182360924	-2576.044544761069	-40.47883958330203	-2392.973970861174
25.827392530458226	8431.566122486389	8605.701287613105	14504.431359480364	14081.057240285238	17559.325672972253	16803.8700791481	20353.31423750371	19300.845499172407	24950.962155106463	23440.24505930582	0.3330926817438149	0.31063012474515606	-44.22279406173038	-2630.0501202852465	-41.097498593975615	-2444.183346199803
25.983015562916506	8422.587095223258	8597.255733970016	14496.549513549851	14073.7714195473	17552.393363736923	16797.42634711555	20347.18196053366	19295.103724666496	24945.805315370202	23435.371835413705	0.3333239134824291	0.31084120848166735	-44.862750559230335	-2684.1838239082135	-41.70930968395987	-2495.513270841446
26.139576302431465	8413.50809985048	8588.711864481	14488.537691797954	14066.361701715532	17545.319653554503	16790.848539036975	20340.89750287749	19289.21814895946	24940.476205917108	23430.33664599618	0.33355675055449385	0.31105375259036666	-45.4955706007604	-2738.4448755173944	-42.31430811584141	-2546.9629920748994
26.297080399159835	8404.328910232198	8580.069449669927	14480.395576103374	14058.82778631436	17538.104211198523	16784.136343351445	20334.460522022768	19283.188449929454	24934.974453686966	23425.139140873416	0.3337912054474751	0.3112677683701357	-46.121291017363546	-2792.8324864008464	-42.91252906135196	-2598.53174893884
26.455533537303385	8395.049302064395	8571.328261721384	14472.122850095868	14051.169374568815	17530.7467075116	16777.289450494267	20327.870677858336	19277.014307745725	24929.29968851122	23419.778972593514	0.33402729076299925	0.31148326722246267	-46.73994854497869	-2847.3458592048846	-43.50400760107004	-2650.218772176653
26.614941435314055	8385.66905290046	8562.488074503655	14463.719199176661	14043.386169424119	17523.24681542784	16770.30755291848	20321.127632699314	19270.695404892344	24923.451543141848	23414.255796459795	0.3342650192181089	0.3117002606525564	-47.351579825357476	-2901.9841879624873	-44.08877872532321	-2702.023284262046
26.77530984610034	8376.187942177003	8553.548663591848	14455.184310539029	14035.477875565313	17515.60420999538	16763.190345116498	20314.231051312177	19264.231426192306	24917.429653280553	23408.569270558335	0.3345044036465296	0.3119187602704904	-47.9562214057878	-2956.746658044867	-44.66687733394065	-2753.9444993590005
26.93664455723489	8366.605751239855	8544.509806291215	14446.51787318896	14027.444199437026	17507.81856839905	16755.937523641845	20307.180600940275	19257.622058831574	24911.233657607998	23402.719055785532	0.33474545699997094	0.3121387777923504	-48.55390973970498	-3011.6324461656623	-45.238338236864365	-2805.9816233189777
27.098951391163432	8356.92226337024	8535.371281660588	14437.719577965736	14019.284849263142	17499.88956998287	16748.54878713079	20299.97595132868	19250.866992383013	24904.863197812887	23396.704815875633	0.33498819234941507	0.31236032504139716	-49.1446811867354	-3066.640720358584	-45.80319615411281	-2858.133853664156
27.26223620541477	8347.137263811173	8526.132870536023	14428.789117562712	14010.999535066647	17491.816896272856	16741.023836324162	20292.616774749822	19243.9659188306	24898.317918621433	23390.526217428473	0.33523262288645217	0.31258341394924855	-49.728572013322264	-3121.7706399927847	-46.36148571641388	-2910.4003795930184
27.426504892812353	8337.25053979393	8516.794355554484	14419.726186547894	14002.58796868929	17483.600230999436	16733.36237408898	20285.102746028515	19236.918532593503	24891.597467826334	23384.1829299369	0.335478761924616	0.3128080565570844	-50.30561839287839	-3177.0213557416573	-46.91324146533589	-2962.780381957069
27.59176338168682	8327.261880564889	8507.355521177853	14410.530481384845	13994.049863811573	17475.239260120376	16725.564105440382	20277.43354256755	19229.724530550207	24884.701496316433	23377.674625814707	0.3357266229007437	0.3130342650168438	-50.87585640540783	-3232.3920095465146	-47.458497852960136	-3015.273033225909
27.758017636089992	8317.171077412459	8497.81615371698	14401.20170045347	13985.384935972563	17466.733671843453	16717.628737563417	20269.608844372895	19222.383612062866	24877.629658105994	23371.000980424345	0.33597621937634253	0.3132620515924672	-51.43932203864824	-3287.8817346543074	-47.99728924305964	-3067.8774975221604
27.925273656010095	8306.977923694169	8488.176041355908	14391.739544070791	13976.592902589751	17458.083156649125	16709.555979834808	20261.628334079298	19214.895479001287	24870.381610364042	23364.16167210457	0.3362275650389996	0.3134914286611296	-51.99605118801264	-3343.4896555901505	-48.529649910735316	-3120.5929305884056
28.09353747758831	8296.682214864031	8478.434974176294	14382.143714511874	13967.673482979044	17449.287407313383	16701.345543844935	20253.491696975623	19207.259835767465	24862.957013443956	23357.1563821984	0.33648067370378326	0.3137224087145124	-52.54607965666946	-3399.214888138231	-49.055614042808884	-3173.418479773216
28.2628151733366	8286.28374850008	8468.592744181975	14372.413916030722	13958.626398374683	17440.346118930505	16692.997143419638	20245.19862103024	19199.47638931963	24855.355530912868	23349.984795080887	0.33673555931467103	0.31395500436006984	-53.08944315605186	-3455.0565393501893	-49.57521573824488	-3226.353284041863
28.43311285235687	8275.782324332073	8458.649145323672	14362.5498548812	13949.451371949224	17431.25898893587	16684.510494642152	20236.748796916785	19191.544849196693	24847.576829581198	23342.64659818699	0.3369922359460158	0.31418922832233204	-53.62617730573402	-3511.0137075134553	-50.08848900786688	-3279.396473939065
28.604436660561465	8265.177744269471	8448.603973523937	14352.551239338085	13940.14812883362	17422.025717128883	16675.885315875123	20228.14191803947	19183.464927542613	24839.62057953237	23335.141482039617	0.33725071780399546	0.31442509344421166	-54.156317634253355	-3567.085482179653	-50.595467775267025	-3332.547171616927
28.77679278089485	8254.469812429475	8438.457026702124	14342.4177797179	13930.716396137119	17412.64600569561	16667.12132778238	20219.377680558646	19175.23633913061	24831.48645415207	23327.469140277342	0.33751101922811816	0.31466261268833595	-54.67989957887039	-3623.2709441310726	-51.0961858768278	-3385.804490818642
28.950187433556945	8243.658335165499	8428.208104799683	14332.14918840018	13921.155902967434	17403.119559231927	16658.218253351042	20210.455783416593	19166.858801387687	24823.174130158288	23319.629269682526	0.3377731546927238	0.3149017991383925	-55.19695848579431	-3679.56916536903	-51.59067706136557	-3439.167536833789
29.124626876227456	8232.743121095571	8417.857009805555	14321.745179848318	13911.46638045084	17393.446084766172	16649.175817913518	20201.3759283628	19158.332034419036	24814.68328763063	23311.62157020941	0.3380371388085125	0.3151426660004925	-55.70752961126709	-3735.9792091697454	-52.078974991200084	-3492.635406547226
29.30011740429177	8221.723981131117	8407.403545781677	14311.205470630679	13901.647561752165	17383.625291782035	16639.99374916936	20192.137819979704	19149.655761032394	24806.013610039987	23303.445745011846	0.33830298632410044	0.31538522660455937	-56.21164812051575	-3792.5001299921423	-52.56111324219091	-3546.2071884255856
29.476665351068124	8210.600728506008	8396.847518888731	14300.529779441868	13891.69918209496	17373.656892241666	16630.671777207346	20182.741165708525	19140.829706762404	24797.164784278553	23295.101500471555	0.3385707121275891	0.31562949440572075	-56.709349088669114	-3849.1309735178947	-53.03712530355551	-3599.881962480955
29.654277088036206	8199.373178805596	8386.18873741207	14289.717827123672	13881.620978781672	17363.54060060837	16621.209634527502	20173.185675874578	19131.853599895352	24788.136500689176	23286.588546226118	0.33884033124815377	0.31587548298574425	-57.20066750142723	-3905.870776680298	-53.507044578465866	-3653.658800293226
29.832959025067048	8188.041149996142	8375.427011787762	14278.76933668628	13871.412691213727	17353.276133869556	16611.607056063087	20163.47106371306	19122.727171493272	24778.928453095225	23277.906595197033	0.3391118588576603	0.31612320605445954	-57.68563825442834	-3962.7185676046647	-53.97090438409214	-3707.5367650026456
30.0127176106544	8176.604462454421	8364.562154628862	14267.684033329484	13861.074060911771	17342.863211559754	16601.86377920265	20153.59704539478	19113.45015541879	24769.54033883039	23269.055363617892	0.3393853102723019	0.31637267745123476	-58.164296153925534	-4019.6733656357974	-54.428737951973744	-3761.5149113051593
30.193559332147448	8165.062938997504	8353.593980751803	14256.461644463838	13850.60483153578	17332.30155578342	16591.979543812013	20143.563340051685	19104.022288359254	24759.971858768364	23260.03457106237	0.33966070095425077	0.31662391114643934	-58.636675917354296	-4076.7341813594103	-54.880578428157605	-3815.59228545893
30.37549071598484	8153.416404912738	8342.522307203028	14245.101899731784	13840.004748905298	17321.590891237818	16581.954092256343	20133.369669802672	19094.443309851536	24750.222717352517	23250.84394047244	0.33993804651335385	0.3168769212429568	-59.10281217269221	-4133.900016546249	-55.326458873430965	-3869.7679252745584
30.55851832793038	8141.664687988087	8331.346953285733	14233.60453102909	13829.273561019609	17310.73094523616	16571.787169422147	20123.01575977921	19084.712962306374	24740.292622626013	23241.48319818646	0.3402173627088151	0.3171317219776979	-59.56273945925204	-4191.16986418562	-55.766412263510574	-3924.0408601183444
30.742648773309874	8129.807618542496	8320.06774058685	14221.969272525872	13818.411018077975	17299.72144773026	16561.478522739337	20112.50133815105	19074.830991032937	24730.18128626124	23231.952073967343	0.34049866545094126	0.3173883277231415	-60.016492228263814	-4248.5427085207775	-56.200471489384654	-3978.410110922996
30.92788869724955	8117.845029456578	8308.684493004139	14210.19586068791	13807.416872499794	17288.562131333525	16551.027902203172	20101.826136151787	19064.797144263233	24719.888423589728	23222.250301030617	0.3407819708028799	0.31764675298889494	-60.464104842423694	-4306.017524995841	-56.628669357451145	-4032.874690179713
31.114244784915854	8105.776756203563	8297.197036773563	14198.284034297949	13796.290878944905	17277.252731343895	16540.435060396372	20090.98988810466	19054.61117317679	24709.413753632012	23212.377616072696	0.34106729498239813	0.3179070124232799	-60.90561157625052	-4363.593280278612	-57.051038589510426	-4087.433601931669
31.30172376175672	8093.602636880394	8285.60520049674	14186.23353447692	13785.032794333743	17265.79298576668	16529.69975251108	20079.99233144824	19044.272831925016	24698.756999127356	23202.33375929895	0.34135465436368495	0.3181691208149335	-61.341046616355015	-4421.268932255451	-57.46761182314367	-4142.085841779597
31.4903323937443	8081.322512239131	8273.9088151687	14174.044104705343	13773.642377867685	17254.182635337544	16518.82173637094	20068.833206762185	19033.78187765591	24687.917886563748	23192.11847445204	0.3416440654791714	0.31843309309443746	-61.77044406213827	-4479.0434300825	-57.87842161230219	-4196.8303969246335
31.68007748761912	8068.936225718421	8262.10771420561	14161.71549084433	13762.119391049046	17242.42142354508	16507.800772452872	20057.512257792427	19023.13807053812	24676.89614620724	23181.731508839668	0.34193554502137363	0.3186989443359599	-62.1938379254716	-4536.915714144707	-58.28350042719103	-4251.666246138979
31.870965891135747	8056.443623475464	8250.201733472986	14149.24744115721	13750.463597701539	17230.509096654012	16496.636623909268	20046.02923147756	19012.34117378601	24665.691512132307	23171.17261336314	0.3422291098447838	0.3189666897589423	-62.611262130703835	-4594.884716055822	-58.682880653766915	-4306.5923597300425
32.063004493309954	8043.844554417953	8238.190711313906	14136.63970633059	13738.674763990464	17218.445403727746	16485.329056589955	20034.383877973873	19001.39095368379	24654.30372225121	23160.441542545428	0.34252477696775324	0.31923634472977486	-63.02275051541801	-4652.949358693324	-59.07659459516435	-4361.607699625194
32.25620022466719	8031.138870236476	8226.074488577402	14123.89203949585	13726.752658442827	17206.2300966514	16473.877839063967	20022.575950681356	18990.287179610055	24642.732518344135	23149.538054559147	0.3428225635744277	0.3195079247635296	-63.42833683054778	-4711.108556212392	-59.46467447159375	-4416.711219366174
32.45056005749291	8018.326425436881	8213.852908647093	14111.004196250187	13714.697051967594	17193.862930154322	16462.282742641546	20010.60520626896	18979.029624062223	24630.97764608855	23138.461911254748	0.3431224870166986	0.31978144552569576	-63.82805474052293	-4769.361214041244	-59.84715241986851	-4471.901864062529
32.64609100608406	8005.4070773732	8201.525817470088	14097.97593467815	13702.507717875968	17181.343661833067	16450.54354139611	19998.471404700576	18967.618062680984	24619.0388550893	23127.212878188748	0.34342456481619005	0.32005692283394194	-64.22193782297109	-4827.706228863448	-60.224060493928846	-4527.1785704270005
32.84280012700226	7992.380686280586	8189.093063585953	14084.80701537284	13690.184431901567	17168.672052174068	16438.660012186112	19986.174309260387	18956.052274274887	24606.915898908268	23115.790724651793	0.3437288146662605	0.3203343726599181	-64.6100195698964	-4886.1424886868335	-60.59543066554761	-4582.540266818833
33.040694519328454	7979.247115308554	8176.554498155932	14071.497201457167	13677.726972220535	17155.847864576233	16426.631934676778	19973.713686578336	18944.33204084449	24594.608535093943	23104.195223696603	0.34403525443404015	0.32061381113106335	-64.99233338710474	-4944.66887281416	-60.96129482398828	-4637.985873219557
33.239781324919136	7966.006230554531	8163.909974992399	14058.046258605216	13665.135119471826	17142.870865373778	16414.459091362078	19961.089306655827	18932.45714760693	24582.11652521137	23092.426152166274	0.3443439021624983	0.3208952545324488	-65.36891259464028	-5003.284251860343	-61.32168477617233	-4693.514301239047
33.44006772866406	7952.657901097561	8151.159350588467	14044.45395506346	13652.40865677731	17129.740823858716	16402.14126758643	19948.300942891157	18920.427383020145	24569.439634871593	23080.483290722124	0.34465477607254147	0.321178719308642	-65.73979042705469	-5061.987487776671	-61.676632247115776	-4749.124454143923
33.64156095874556	7939.201999032355	8138.302484147821	14030.720061672102	13639.547369761964	17116.45751230358	16389.67825156654	19935.348372104956	18908.24253880738	24556.577633761564	23068.366423871936	0.34496789456512916	0.32146422206560576	-66.10500003366906	-5120.777433871757	-62.02616888022749	-4804.8152268850245
33.84426828689945	7925.638399503473	8125.339237614719	14016.844351886202	13626.551046573893	17103.020705983796	16377.06983441295	19922.23137456553	18895.90240998127	24543.5302956734	23056.075339997664	0.3452832762234348	0.32175177957261614	-66.46457447845751	-5179.652934797574	-62.370326236923574	-4860.585506063886
34.04819702867729	7911.966980739961	8112.269475704352	14002.826601797151	13613.419477904676	17089.43018320048	16364.315810152062	19908.94973401454	18883.40679486842	24530.297398534512	23043.609831383837	0.3456009398150278	0.32204140876420634	-66.81854674034548	-5238.612826584373	-62.70913579745684	-4916.434169996064
34.25335454371064	7898.187624090001	8099.093065933093	13988.666590153678	13600.152457009128	17075.68572530264	16351.415975747344	19895.503237692024	18870.755495133206	24516.878724436672	23030.96969424498	0.34592090429408845	0.3223331267421434	-67.16694971383549	-5297.655936673284	-63.04262896077125	-4972.360088700429
34.45974823597649	7884.300214056008	8085.809878649397	13974.364098383201	13586.749779725727	17061.787116709762	16338.370131121414	19881.89167636189	18857.948315802496	24503.274059665844	23018.154728754133	0.346243188803654	0.3226269507774317	-67.50981620860694	-5356.781083911192	-63.370837044545624	-5028.362123912666
34.66738555406454	7870.3046383299215	8072.419787064478	13959.918910612976	13573.21124449635	17047.734144934104	16325.178079177187	19868.114844337226	18844.98506528939	24489.48319473153	23005.16473907016	0.34656781267790515	0.32292289831234394	-67.84717895001086	-5415.987078578211	-63.69379128583387	-5084.439129125327
34.87627399144595	7856.200787828763	8058.922667283562	13945.330813691315	13559.53665238654	17033.526600603083	16311.83962581973	19854.17253950533	18831.865555417608	24475.50592439631	22991.999533366074	0.34689479544446233	0.32322098696247537	-68.17907057904813	-5475.272722394206	-64.0115228407667	-5140.589949579909
35.086421086743854	7841.988556730506	8045.3183983370645	13930.599597208753	13545.725807105273	17019.16427748156	16298.354579977467	19840.064563353175	18818.589601445434	24461.342047705315	22978.658923856496	0.3472241568267467	0.32352123451884374	-68.50552365279873	-5534.636808565352	-64.324062785141	-5196.813422317617
35.29783442400536	7827.667842510138	8031.606862212223	13915.725053519156	13531.778515025098	17004.646972493974	16284.722753623764	19825.79072099233	18805.157022089883	24446.991368015413	22965.142726825627	0.34755591674634906	0.3238236589500011	-68.82657064455998	-5594.07812179951	-64.63144211415056	-5253.108376159333
35.51052163297529	7813.238545976061	8017.787943884804	13900.70697776084	13517.694585201954	16989.974485746563	16270.943961798233	19811.350821184067	18791.567639550456	24432.45369302468	22951.450762654895	0.3478900953254437	0.3241282784041771	-69.14224394367193	-5653.595438295044	-64.93369174273539	-5309.473631739151
35.72449038937153	7798.700571306816	8003.861531351149	13885.545167877774	13503.473829395198	16975.146620549538	16257.018022628145	19796.744676364462	18777.82127953353	24417.72883480175	22937.58285585081	0.3482267128892301	0.3244351112114761	-69.45257585630316	-5713.187525823247	-65.23084250608372	-5365.908001563977
35.93974841516195	7784.053826087897	7989.827515660267	13870.239424640418	13489.116062087234	16960.163183438875	16242.944757349433	19781.972102669304	18763.91777127569	24402.816609814705	22923.538835072206	0.34856578996843185	0.32474417588607324	-69.75759860515245	-5772.853143714368	-65.52292515936279	-5422.410289993044
36.15630347884324	7769.298221349119	7975.685790946407	13854.78955166702	13474.621100503606	16945.023984198593	16228.723990328202	19767.03291995906	18749.856947568063	24387.716838960678	22909.31853315829	0.3489073473017959	0.3250554911284663	-70.05734432973259	-5832.591042883694	-65.80997037794441	-5478.979293261655
36.374163395721176	7754.433671602021	7961.436254461633	13839.195355444397	13459.988764632566	16929.728835882353	16214.355549081598	19751.926951843514	18735.63864477975	24372.42934759456	22894.921787155832	0.3492514058386543	0.3253690758277471	-70.35184508644306	-5892.399965859018	-66.09200875776878	-5535.613799535669
36.59333602819267	7739.460094877819	7947.07880660881	13823.45664534918	13445.21887724497	16914.277554835644	16199.839264299055	19736.65402570698	18721.262702881748	24356.953965558532	22880.348438346857	0.3495979867415187	0.32568494906391066	-70.64113284910854	-5952.278646841645	-66.3690708153008	-5592.3125889129005
36.813829286029524	7724.377412765262	7932.613350974672	13807.573233668358	13430.311263913849	16898.66996071704	16185.174969863147	19721.21397273238	18706.72896547051	24341.290527210374	22865.598332275906	0.3499471113887058	0.32600313011020077	-70.92523950885516	-6012.225811700337	-66.64118698796665	-5649.074433469679
37.03565112666392	7709.185550449333	7918.039794363274	13791.544935620643	13415.265753034148	16882.905876520424	16170.36250287059	19705.606627926554	18692.03727979161	24325.43887145315	22850.671318777473	0.35029880137700575	0.32632363843548473	-71.20419687397953	-6072.240177987609	-66.90838763377542	-5705.898097252939
37.25880955547555	7693.884436749685	7903.358046829624	13775.371569376965	13400.082175842357	16866.985128596156	16155.401703653139	19689.83183014435	18677.187496763287	24309.398841763476	22835.567252003395	0.35065307852439237	0.3266464937066619	-71.47803667085827	-6132.320455029607	-67.17070303203218	-5762.782336344011
37.483312626080554	7678.474004159804	7888.568021713524	13759.052956081532	13384.760366435987	16850.907546672825	16140.292415798247	19673.889422113225	18662.179470999778	24293.17028622062	22820.28599044989	0.3510099648727563	0.3269717157911099	-71.74679054361332	-6192.465343919583	-67.42816338351258	-5819.72589890426
37.70916844062219	7662.9541888862	7873.669635673666	13742.588919872424	13369.300161793044	16834.672963878467	16125.034486169743	19657.779250457686	18647.01306083472	24276.75305753497	22804.827396984725	0.3513694826907103	0.3272993247591694	-72.01049005419918	-6252.67353753699	-67.68079881000449	-5876.7275251406245
37.93638515006311	7647.324930888146	7858.6628087221325	13725.979287902579	13353.701401791683	16818.2812167622	16109.627764928655	19641.501165723697	18631.68812834467	24260.147013077014	22789.191338874592	0.3517316544763993	0.32762934088665846	-72.26916668257763	-6312.943720597774	-67.92863935485366	-5933.78594738571
38.164970954479706	7631.586173917495	7843.547464258913	13709.22389036028	13337.963929229394	16801.73214531519	16094.072105553485	19625.055022402794	18616.204539372106	24243.35201490557	22773.37768781177	0.352096502960382	0.32796178465743175	-72.52285182745254	-6373.274569725618	-68.1717149834003	-5990.899890137836
38.39493410335793	7615.737865558987	7828.323529106844	13692.322560489889	13322.087589842442	16785.025592991897	16078.367364860791	19608.440678956158	18600.562163548646	24226.36792979636	22757.386319941248	0.35246405110852935	0.32829667676596874	-72.77157680549135	-6433.664753422141	-68.41005558242614	-6048.068070053589
38.626282895891045	7599.779957270814	7812.99093354678	13675.275134612517	13306.072232325187	16768.16140673123	16062.513403025543	19591.657997838898	18584.760874318155	24209.194629270536	22741.21711588765	0.35283432212498694	0.32863403812000386	-73.01537285222003	-6494.11293215584	-68.64369096099108	-6105.289196027443
38.859025681279114	7583.712404425471	7797.549611352954	13658.081452146434	13289.917708349181	16751.139436977293	16046.510083601259	19574.70684552388	18568.800548959705	24191.831989622708	22724.869960781776	0.3532073394551773	0.3289738898432053	-73.25427112176112	-6554.6177583797835	-68.8726508500622	-6162.561969194561
39.09317085903034	7567.535166351046	7781.99949982876	13640.741355627752	13273.623872582519	16733.95953770047	16030.357273540361	19557.587092525486	18552.681068610476	24174.279891949456	22708.344744287617	0.3535831267888203	0.3293162532778697	-73.48830268725578	-6615.177876582369	-69.09696490299393	-6219.885082990397
39.328726879264174	7551.24820637267	7766.3405398425775	13623.254690730677	13257.190582708705	16716.621566417904	16014.054843214002	19540.298613423674	18536.402318288445	24156.53822217714	22691.64136062861	0.3539617080630559	0.3296611499876822	-73.71749854077643	-6675.791923319921	-69.31666269546986	-6277.257223175373
39.56570224301631	7534.851491854512	7750.57267586415	13605.621306288105	13240.61769944592	16699.125384214392	15997.602666432273	19522.841286887284	18519.964186915393	24138.606871090185	22674.759708614547	0.35434310746553827	0.330008601760507	-73.94188959324674	-6736.458527232986	-69.53177372558275	-6334.677067871671
39.80410550254544	7518.344994241969	7734.695856000983	13587.84105431189	13223.905086565803	16681.470855762807	15981.000620463863	19505.214995698	18503.3665673391	24120.48573435895	22657.699691667636	0.3547273494376477	0.3303586306112074	-74.16150667555485	-6797.176309179515	-69.74232741442393	-6392.143287637271
40.04394526164196	7501.728689104134	7718.710032035163	13569.913790012952	13207.05261091239	16663.657849344287	15964.248586055866	19487.41962677313	18486.609356356166	24102.17471256719	22640.461217849024	0.3551144586776926	0.3307112587845355	-74.37638053749106	-6857.943882175721	-69.94835310538474	-6449.65454544127
40.28523017593832	7485.002556176913	7702.615159460512	13551.839371821852	13190.060142421058	16645.686236868958	15947.34644745357	19469.455071189896	18469.692454734395	24083.67371124042	22623.044199885142	0.3555044601442123	0.33106650875803695	-74.58654184848274	-6918.759851485491	-70.14988006513886	-6507.20949677797
40.52796895322162	7468.166579406101	7686.411197519806	13533.617661408605	13172.927554137023	16627.555893895664	15930.294092419685	19451.321224207673	18452.61576723486	24064.982640872848	22605.44855519349	0.35589737905927504	0.3314244032450185	-74.79202119784895	-6979.622814693954	-70.34693748340578	-6564.806789681315
40.77217035374772	7451.220746991128	7670.098109242567	13515.248523703012	13155.65472223423	16609.266699652304	15913.091412254018	19433.01798529177	18435.37920263433	24046.101416955353	22587.67420590901	0.3562932409118725	0.33178496519754797	-74.99284909444395	-7040.531361701898	-70.53955447276894	-6622.4450647416525
41.017843190557436	7434.165051429007	7653.675861482965	13496.73182691458	13138.241526033851	16590.81853705559	15895.738301812657	19414.545258136095	18417.982673747254	24027.029960002612	22569.72107890984	0.35669207146133747	0.3321482178095076	-75.18905596736295	-7101.484074828681	-70.72776006943968	-6680.122955206316
41.26499632979458	7416.999489558666	7637.1444249580445	13478.067442552494	13120.687848022746	16572.211292730855	15878.234659527097	19395.90295068599	18400.42609744778	24007.768195580367	22551.589105843115	0.35709389674082087	0.33251418451969655	-75.38067216559284	-7162.479528826661	-70.91158323288255	-6737.839086990338
41.51363869102594	7399.7240626056955	7620.503774286342	13459.255245445558	13102.993573871987	16553.44485703173	15860.580387423377	19377.09097516113	18382.709394691406	23988.316054332692	22533.278223150748	0.357498743060828	0.3328828890149545	-75.56772795828147	-7223.516290940344	-71.09105284602992	-6795.592078726273
41.763779247563185	7382.338776227444	7603.753888026718	13440.29511376199	13085.15859245514	16534.519124059625	15842.77539114094	19358.109248077984	18364.832490537043	23968.67347200887	22514.788372094983	0.35790663701279923	0.33325435523337804	-75.75025353500678	-7284.5929209725	-71.26619771558035	-6853.380541832186
42.0154270267867	7364.84364055847	7586.894748717552	13421.186929029189	13067.182795866518	16515.4339916831	15824.819579951418	19338.957690272215	18346.795314168277	23948.840389490386	22496.11949878383	0.3583176054727425	0.3336286073675393	-75.92827900586417	-7345.707971347962	-71.43704657208946	-6911.203080565669
42.26859111047143	7347.23867025637	7569.926342916196	13401.930576153343	13049.06607943931	16496.18936155699	15806.712866777212	19319.636226920997	18328.597798914965	23928.816752817464	22477.271554196348	0.3587316756049357	0.3340056698677848	-76.10183440137189	-7406.859987135045	-71.60362806987541	-6969.058292049915
42.523280635114425	7329.5238845481	7552.848661238872	13382.52594343916	13030.808341763732	16476.78513914165	15788.455168210136	19300.14478756537	18310.239882274644	23908.60251321598	22458.24449420802	0.35914887486567565	0.33438556744557146	-76.27094967253652	-7468.04750610888	-71.76597078700797	-7026.944766319357
42.77950479226489	7311.699307276567	7535.661698400803	13362.972922609346	13012.409484705038	16457.22123372179	15770.046404529772	19280.483306132082	18291.72150593378	23888.197627123824	22439.038279615856	0.35956923100708027	0.3347683250768569	-76.43565469140594	-7529.2690588478	-71.92410322612704	-7084.861086444929
43.03727282885567	7293.764966947623	7518.365453256567	13343.271408823986	12993.869413421162	16437.497558425166	15751.486499721434	19260.65172095553	18273.042615788454	23867.60205621713	22419.652876162996	0.35999277208096353	0.33515396800553743	-76.59597925098205	-7590.523168773856	-72.07805381391518	-7142.8058285187
43.29659404753705	7275.720896777538	7500.959928841091	13323.421300699974	12975.188036380829	16417.614030241246	15732.775381494628	19240.649974799326	18254.203161965772	23846.815767436576	22400.08825456404	0.36041952644274716	0.3355425217469438	-76.75195306497699	-7651.808352184482	-72.22785090103935	-7200.777561710216
43.55747780701245	7257.5671347408825	7483.445132410692	13303.422500330353	12956.36526538105	16397.57057003972	15713.912981300717	19220.478014878154	18235.203098844428	23825.8387330135	22380.34439052943	0.3608495227554595	0.33593401209139334	-76.90360576847524	-7713.123118364718	-72.37352276315869	-7258.774848402012
43.81993352237618	7239.303723618654	7465.821075484543	13283.27491330334	12937.401015564674	16377.367102588574	15694.899234350669	19200.135792878857	18216.042385075198	23804.670930495555	22360.42126478994	0.36128278999377805	0.33632846510778586	-77.05096691770814	-7774.4659696230665	-72.51509760016415	-7316.796244168654
44.08397066545326	7220.930711047094	7448.0877738865975	13262.978448721657	12918.29520543801	16357.003556572428	15675.734079632826	19179.623264981845	18196.720983601674	23783.31234277277	22340.318863121312	0.361719357448132	0.33672590714726525	-77.19406598990827	-7835.8354013310745	-72.65260353640042	-7374.84029785078
44.349598765141174	7202.448149566723	7430.245247787776	13242.533019221488	12899.047756888154	16336.47986461039	15656.417459930279	19158.94039188227	18177.23886168059	23761.762958102983	22320.037176368412	0.362159254728888	0.33712636484693875	-77.33293238418264	-7897.229902063962	-72.78606862114975	-7432.905551655218
44.6168274077539	7183.856096671797	7412.29352174847	13221.938540991307	12879.658595200226	16315.79596327366	15636.949321838107	19138.08713881063	18157.59599090171	23740.022770137162	22299.576200469313	0.3626025117705804	0.337529865133634	-77.46759542093787	-7958.647953608073	-72.91552082861017	-7490.990541207138
44.88566623736761	7165.154614860388	7394.232624761489	13201.194933790928	12860.127649074511	16294.951793103359	15617.329615780482	19117.063475553765	18137.792347208077	23718.091777944905	22278.935936479204	0.3630491588362143	0.33793643522774636	-77.59808434205115	-8020.088031034451	-73.04098805766625	-7549.093795583583
45.15612495616904	7146.343771684686	7376.062590295393	13180.302120970135	12840.45485064363	16273.947298627745	15597.558296027735	19095.86937647524	18117.827910915963	23695.969986039374	22258.11639059438	0.36349922652163913	0.3383461026471261	-77.72442831122316	-8081.548602793366	-73.16249813231843	-7607.213837412652
45.42821332480542	7127.423639801902	7357.783456338082	13159.260029487437	12820.64013548931	16252.782428379523	15577.635320712927	19074.504820535913	18097.70266673415	23673.657404402322	22237.1175741756	0.3639527457599918	0.33875889521101776	-77.84665641413449	-8143.028130800463	-73.2800788018103	-7665.349182946142
45.701941162736816	7108.394297025453	7339.395265440895	13138.068589928494	12800.683442659325	16231.45713491265	15557.560651848564	19052.969791313688	18077.416603783804	23651.15404850859	22215.939503771802	0.3644097478261938	0.339174841044087	-77.96479765810363	-8204.525070462842	-73.39375774031214	-7723.498342088424
45.97731834859046	7089.255826376869	7320.898064763051	13116.727736524841	12780.584714684184	16209.97137481949	15537.334255342994	19031.264277024067	18056.969715617714	23628.45993935112	22194.582201143323	0.3648702643415426	0.3395939685804906	-78.07888097233081	-8266.03787076706	-73.50356254731014	-7781.659818494692
46.25435482051728	7070.008316137876	7302.29190611647	13095.237407172095	12760.34389759373	16188.325108747154	15516.956101016622	19009.38827053952	18036.36200023945	23605.575103464984	22173.045693285127	0.3653343272783537	0.34001630656801635	-78.188935208349	-8327.564974401612	-73.6095207477556	-7839.832109656185
46.533060576550575	7050.6518599031215	7283.576846010967	13073.597543448288	12739.96094093353	16166.51830141403	15496.426162617861	18987.341769409308	18015.593460122192	23582.49957295173	22151.330012449605	0.36580196896469447	0.34044188407228426	-78.2949891396056	-8389.10481777694	-73.71165979217403	-7898.013706968166
46.813445674966815	7031.18655663333	7264.752945699879	13051.808090632116	12719.435797781247	16144.550921626007	15475.744417838985	18965.12477587877	17994.66410222773	23559.233385503463	22129.435196169437	0.366273222089171	0.340870730481029	-78.39707146180444	-8450.655831134878	-73.81000705637052	-7956.203095773235
47.09552023464871	7011.61251070894	7245.820271226168	13029.86899772097	12698.768424762944	16122.422942292438	15454.910848331858	18942.737296908574	17973.57393802495	23535.77658442655	22107.36128728035	0.3667481197058124	0.3413028755084245	-78.49521079305123	-8512.216438636184	-73.90458984182987	-8014.398755464237
47.37929443545016	6991.92983198419	7226.778893468808	13007.780217448937	12677.958782069063	16100.13434044192	15433.925439723249	18920.179344193693	17952.32298350822	23512.12921866531	22085.108333943335	0.3672266952390207	0.34173834919949786	-78.58943567375536	-8573.78505842667	-73.99543537581485	-8072.5991595722735
47.66477851856398	6972.138635841771	7207.628888189687	12985.541706304712	12657.00683347045	16077.685097237889	15412.788181630121	18897.45093418215	17930.91125921571	23488.291342825472	22062.676389667056	0.3677089824885979	0.3421771819346102	-78.67977456663357	-8635.36010271078	-74.08257081113334	-8130.802775805816
47.951982786891236	6952.239043247937	7188.3703360809395	12963.153424549411	12635.912546334224	16055.075197994023	15391.4990676747	18874.55208809367	17909.33879024732	23464.263017197456	22040.065513329915	0.36819501563485985	0.34261940443399497	-78.76625585712827	-8696.939977877308	-74.16602322665858	-8189.008066183422
48.24091760541319	6932.231180808075	7169.003322812615	12940.615336234154	12614.675891639346	16032.304632189192	15370.058095499111	18851.482831937774	17887.60560628245	23440.044307779208	22017.275769201697	0.3686848292438227	0.3430650477623895	-78.84890785321113	-8758.523084554821	-74.24581962709271	-8247.213487078436
48.53159340156531	6912.115180822913	7149.527939080953	12917.927409217773	12593.296843992362	16009.373393482565	15348.465266780187	18828.243196532283	17865.71174159783	23415.63528629928	21994.307226965564	0.3691784582724897	0.3435141433337274	-78.92775878545581	-8820.107817707118	-74.32198694311955	-8305.417489319108
48.82402066561362	6891.891181345082	7129.9442806569095	12895.089615184139	12571.775381642647	15986.281479728055	15326.720587243606	18804.833217520783	17843.657235084404	23391.036030239142	21971.159961739184	0.36967593807419785	0.3439667229158945	-79.00283680728535	-8881.692566733807	-74.39455203151374	-8363.618518270086
49.11820995103327	6871.559326236361	7110.252448435345	12872.101929659668	12550.111486497886	15963.028892988918	15304.824066678259	18781.25293539057	17821.442130265183	23366.246622855855	21947.834054096296	0.3701773044040687	0.3444228186356003	-79.07416999462657	-8943.275715527125	-74.46354167487516	-8421.815013886895
49.41417187488941	6851.119765225387	7090.452548484549	12848.964332030537	12528.305144139176	15939.615639551886	15282.775718950106	18757.502395489995	17799.066475311698	23341.267153204124	21924.329590087713	0.37068259342454046	0.3448824629832762	-79.14178634643758	-9004.855642608833	-74.52898258236746	-8480.00541087659
49.71191711822035	6830.572653965859	7070.544692096184	12825.676805559793	12506.356343835918	15916.041729941058	15260.575562015707	18733.58164804553	17776.530323060848	23316.09771615823	21900.646661261937	0.3711918417109864	0.34534568881809685	-79.2057137847587	-9066.43072122708	-74.59090138929969	-8538.188138734084
50.01145642642306	6809.918154095319	7050.528995835875	12802.239337404355	12484.265078560875	15892.307178931518	15238.22361793588	18709.49074817874	17753.833731031496	23290.738412433606	21876.785364686082	0.37170508625743454	0.3458125293730543	-79.26598015440686	-9127.999319416005	-74.64932465709353	-8596.36162182549
50.3128006096408	6789.156433294581	7030.405581594144	12778.651918632082	12462.0313450048	15868.41200556294	15215.719912888819	18685.229755923094	17730.976761440717	23265.189348608605	21852.74580296617	0.3722223644823667	0.34628301826013097	-79.32261322312115	-9189.559800099581	-74.70427887369442	-8654.524279518053
50.61596054315354	6768.287665347566	7010.17457663789	12754.914544238483	12439.655143591059	15844.356233152641	15193.064477183061	18660.79873624021	17707.959481219732	23239.45063714556	21828.528084267346	0.37274371423461733	0.3467571894755407	-79.37564068186839	-9251.110521220136	-74.75579045342602	-8712.674526249059
50.9209471677702	6747.312030201821	6989.836113662361	12731.027213163467	12417.136478490063	15820.139889308512	15170.257345270224	18636.19775903611	17684.781962029872	23213.52239641183	21804.13232233384	0.37326917379936986	0.3472350774050747	-79.42509014467942	-9312.649835814722	-74.80388573701202	-8770.810771620832
51.22777149022361	6726.2297140295495	6969.390330843638	12706.989928307956	12394.475357633595	15795.763005941695	15147.298555757508	18611.426899177146	17661.444280278054	23187.404750700625	21779.55863650881	0.3737987819042481	0.34771671682951527	-79.47098914884918	-9374.176092140377	-74.84859099182358	-8828.931420520414
51.53644458356769	6705.040909289239	6948.837371891609	12682.802696550287	12371.671792728885	15771.225619278843	15124.188151419805	18586.4862365055	17637.946517132048	23161.09783025134	21754.807151753666	0.37433257772550765	0.3482021429301502	-79.5133651548058	-9435.68763375096	-74.889932411872	-8887.034873210825
51.84697758757708	6683.745814787927	6928.177386103474	12658.465528762725	12348.725799272635	15746.527769874403	15100.926179211716	18561.375855854778	17614.288758535546	23134.601771270096	21729.877998667493	0.37487060089432883	0.34869139129437016	-79.55224554630331	-9497.182799626142	-74.92793611757952	-8945.119525398128
52.15938170914916	6662.344635743941	6907.41052841784	12633.978439827555	12325.63739656493	15721.669502622199	15077.512690279296	18536.095847064793	17590.47109522313	23107.916715949454	21704.771313506142	0.3754128915032103	0.34918449792136586	-79.58765763040356	-9558.659924268723	-74.96262815610316	-9003.183768365532
52.47366822270851	6640.837583850447	6886.53695946928	12609.34144865343	12302.406607722862	15696.650866767211	15053.947739971407	18510.646304996713	17566.493622734575	23081.042812488435	21679.487238200913	0.3759594901124715	0.34968149922790365	-79.6196286373488	-9620.117337795906	-74.99403450136379	-9061.225989079103
52.789848470613855	6619.224877339389	6865.556845643445	12584.554578191259	12279.033459694081	15671.471915916674	15030.231387850883	18485.02732954736	17542.35644142944	23053.980215111893	21654.025920377222	0.3765104377568585	0.3501824320542242	-79.64818572101285	-9681.553366099019	-75.0221810540861	-9119.244570285548
53.107933863567155	6597.506741046195	6844.47035913278	12559.617855450193	12255.517983270174	15646.132708051044	15006.363697705381	18459.239025663515	17518.05965650071	23026.729084089693	21628.387513372785	0.3770657759522613	0.350687333669997	-79.67335595864279	-9742.96633091988	-75.04709364179871	-9177.237890619319
53.42793588102576	6575.6834064750465	6823.2776779927535	12534.531311513416	12231.860213099886	15620.633305534675	14982.344737557996	18433.281503355836	17493.60337798886	22999.289585755705	21602.572176255755	0.377625546702539	0.35119624178041686	-79.69516635085165	-9804.35454996163	-75.0687980188086	-9235.204324701335
53.74986607161648	6553.755111864828	6801.978986198705	12509.294981553881	12208.060187702216	15594.973775126206	14958.174579677572	18407.15487771254	17468.98772079514	22971.661892526547	21576.580073842506	0.37818979250645957	0.3517091945323668	-79.71364382175307	-9865.716337015852	-75.08731986628845	-9293.14224325493
54.073736053552395	6531.722102255703	6780.574473703257	12483.908904849919	12184.11794947934	15569.154187988599	14933.853300588744	18380.859268912787	17444.21280469494	22943.846182919944	21550.411376715256	0.37875855636475675	0.35222623052070756	-79.72881521910313	-9927.050002094824	-75.1026847924586	-9351.050013232976
54.399557515052166	6509.584629556285	6759.064336494264	12458.373124800624	12160.03354472927	15543.174619698817	14909.380981081562	18354.394802239574	17419.278754350464	22915.842641572766	21524.0662612391	0.3793318817872998	0.3527473887946538	-79.74070731417669	-9988.353851534426	-75.1149183325033	-9408.92599792406
54.727342214761876	6487.3429526115715	6737.448776653459	12432.687688941309	12135.807023658526	15517.035150257328	14884.75770622099	18327.761608092565	17394.185699323512	22887.65145925895	21497.544909579225	0.37990981280038505	0.3532727088642686	-79.74934680171646	-10049.626188099384	-75.12404594835243	-9466.768557025585
55.057101982179326	6464.997337271503	6715.728002415707	12406.852648958788	12111.438440394655	15490.735864097236	14859.983565356146	18300.959822000525	17368.933774087905	22859.272832907085	21470.847509717743	0.38049239395414813	0.3538022307070597	-79.75476030014761	-10110.8653111374	-75.13009302922	-9524.576046831906
55.38884871808102	6442.548056460152	6693.902228228685	12380.868060706453	12086.927852998246	15464.276850092981	14835.058652128815	18273.989584633327	17343.523118041154	22830.706965617537	21443.974255469737	0.38107967033010287	0.35433599477468813	-79.75697435154507	-10172.069516690914	-75.1330848913567	-9582.346820315346
55.722594394951685	6419.9953902456655	6671.971674813499	12354.733984219376	12062.275323475318	15437.65820156888	14809.983064482278	18246.85104181377	17317.953875516636	22801.954066679507	21416.925346499913	0.38167168754880176	0.3548740419997937	-79.7560154215098	-10233.237097609323	-75.13304677795531	-9640.07922722958
56.058351057416104	6397.339625910884	6649.936569225673	12328.45048372927	12037.48091778907	15410.880016307257	14784.75690466927	18219.54434452902	17292.226195794596	22773.0143515877	21389.700988338132	0.3822684917776271	0.355416413802921	-79.75190989942348	-10294.366343704518	-75.1300038593763	-9697.771614258643
56.39613082267415	6374.581058024616	6627.797144916971	12302.017627679237	12012.54470587182	15383.942396556164	14759.380279260053	18192.069648941615	17266.34023311367	22743.888042058486	21362.30139239534	0.3828701297387151	0.3559631520995843	-79.7446840983539	-10355.455541867297	-75.12398123306048	-9755.422325124033
56.7359458809379	6351.719988513665	6605.553641797721	12275.435488738562	11987.466761636499	15356.84544903688	14733.853299149776	18164.427116400308	17240.296146681347	22714.57536604613	21334.726775978597	0.3834766487170111	0.35651429930743	-79.73436425500404	-10416.502976189833	-75.11500392388552	-9813.029700754676
57.07780849587155	6328.7567267355935	6583.206306299879	12248.704143817336	11962.247162988097	15329.589284951038	14708.17607956571	18136.616913450438	17214.094100684488	22685.076557758406	21306.977362306152	0.3840880965684598	0.35706989835353287	-79.7209765296866	-10477.506928096991	-75.10309688349662	-9870.59207932325
57.42173100503407	6305.691589552189	6560.755391440903	12221.823674081017	11936.885991835186	15302.174019987413	14682.348740074389	18108.639211844078	17187.73426429973	22655.39185767211	21279.05338052249	0.38470452172833824	0.357629992681807	-79.70454700655682	-10538.46567650605	-75.08828499087758	-9928.107796447817
57.7677258203244	6282.52490140362	6538.201156888024	12194.794164964762	11911.38333410076	15274.59977432821	14656.371404587791	18080.49418854957	17161.216811703096	22625.52151254797	21250.955065712293	0.38532597321972484	0.3581946262605637	-79.68510169343426	-10599.377497941721	-75.0705930523618	-9985.57518532034
58.115805428429454	6259.256994383439	6515.543869023486	12167.615706187884	11885.739279733407	15246.866672655266	14630.244201369827	18052.182025761053	17134.541922079523	22595.46577544556	21222.682658914906	0.3859525006621155	0.3587638435901618	-79.66266652185368	-10660.2406666819	-75.05004580138484	-10042.992576804012
58.465982391274686	6235.888208314216	6492.783801010311	12140.288391767946	11859.953922717983	15218.974844155571	14603.967263041995	18023.70291090727	17107.709779631907	22565.22490573756	21194.236407137876	0.38658415428018694	0.35933768971081764	-79.63726734708325	-10721.053454893176	-75.02666789862633	-10100.358299584128
58.818269346477535	6212.418890824071	6469.921232858956	12112.812320035075	11834.027361086406	15190.92442252676	14577.540726589092	17995.057036660386	17080.720573590268	22534.799169124046	21165.616563370753	0.38722098491270734	0.35991621021054787	-79.60892994805909	-10781.81413277192	-75.00048393198813	-10157.670680300333
59.172679007803275	6188.849397423831	6446.956451494509	12085.187593645858	11807.959696927994	15162.715545981906	14550.964733364182	17966.24460094402	17053.574498219787	22504.188837646045	21136.82338659799	0.38786304402159894	0.36049945123322463	-79.57768002753801	-10842.520968707744	-74.97151841671439	-10214.928043698426
59.52922416562417	6165.18009158507	6423.889750824784	12057.414319597396	11781.75103639989	15134.348357254166	14524.239429093514	17937.26580694121	17026.271752829216	22473.394189699033	21107.85714181196	0.38851038370115853	0.36108745948679577	-79.54354321175924	-10903.172229377087	-74.93979579520237	-10272.128712741658
59.887917687380885	6141.411344818938	6400.721431809084	12029.492609241237	11755.40148973717	15105.823003601046	14497.364963880886	17908.12086310199	16998.81254177847	22442.41551004612	21078.718100025457	0.389163056687435	0.36168028225162774	-79.50654505087368	-10963.766179955099	-74.9053404371698	-10329.271008772776
60.24877251804685	6117.5435367556465	6377.45180252776	12001.422578297004	11728.911171262891	15077.139636807991	14470.341492211748	17878.809983150193	16971.197074486194	22411.253089830432	21049.40653828387	0.38982111636776623	0.3622779673890084	-79.46671101878383	-11024.301084244624	-74.86817663966212	-10386.353251660243
60.6118016805955	6093.577055224932	6354.0811782525125	11973.204346866247	11702.28019939785	15048.298413191953	14443.169172956797	17849.333386090344	16943.42556543655	22379.907226587704	21019.92273967701	0.39048461679048324	0.3628805633497774	-79.42406651291822	-11084.775204789825	-74.82832862696523	-10443.373759925365
60.97701827647021	6069.512296337251	6330.6098815175355	11944.838039446075	11675.50869667038	15019.299493604381	14415.848169375404	17819.691296213914	16915.49823418608	22348.378224258242	20990.266993350786	0.39115361267477944	0.36348811918312085	-79.37863685426782	-11145.186803048477	-74.78582055054358	-10500.330850886647
61.34443548605718	6045.349664565817	6307.038242191405	11916.323784942768	11648.596789725818	14990.14304343391	14388.378649118466	17789.883943105284	16887.41530536997	22316.666393198633	20960.439594518288	0.3918281594207531	0.36410068454551825	-79.33044728763707	-11205.534139568917	-74.74067648925848	-10557.222840833012
61.71406656916102	6021.0895728293945	6283.366597549789	11887.661716685176	11621.544609335871	14960.82923260842	14360.760784230926	17759.911561647015	16859.177008707757	22284.772050192812	20930.440844470606	0.3925083131196207	0.3647183097098278	-79.27952298158925	-11265.815474151168	-74.69292044920803	-10614.04804515047
62.085924865483435	5996.732442575998	6259.595292349	11858.85197243818	11594.352290407869	14931.358235596867	14332.99475115396	17729.77439202499	16830.783579009105	22252.695518462944	20900.271050587417	0.39319413056411234	0.36534104557455777	-79.22588902806456	-11326.029065949377	-74.64257636370166	-10670.804778477643
62.46002379510434	5972.278703867486	6235.7246789003675	11829.8946944162	11567.01997199384	14901.730231410833	14305.080730726702	17699.472679733142	16802.235256178814	22220.437127680223	20869.93052634711	0.39388566925904117	0.3659689436732752	-79.16957044260926	-11386.173173666	-74.58966809336198	-10727.491354866419
62.83637685896657	5947.728795464877	6211.755117145429	11800.790029296397	11539.547797299385	14871.945403605347	14277.018908187576	17669.006675577588	16773.532285221532	22187.997213974737	20839.41959133651	0.3945829874320667	0.36660205618419156	-79.11059216447393	-11446.246055732481	-74.53421942609202	-10784.106087938417
63.21499763936286	5923.083164914608	6187.686974731993	11771.538128231961	11511.935913692467	14842.00394027944	14248.809473175195	17638.376635680313	16744.67491624609	22155.37611994523	20808.738571260314	0.3952861440446359	0.36724043593991323	-79.04897905627149	-11506.245970426593	-74.47625407688611	-10840.647291016765
63.59589980042612	5898.342268635686	6163.5206270911385	11742.13914686546	11484.184472712122	14811.90603407642	14220.452619729032	17607.582821482756	16715.663404469495	22122.574194668723	20777.88779795033	0.3959951988031248	0.36788413643735746	-78.98475590419548	-11566.17117607547	-74.41579568806992	-10897.113277319353
63.979097088622495	5873.506572007629	6139.256457514936	11712.593245341848	11456.293630076785	14781.65188218334	14191.9485462893	17576.625499748374	16686.498010220304	22089.591793709074	20746.867609373858	0.39671021217016866	0.36853321184785687	-78.91794741792546	-11626.019931205083	-74.35286782916592	-10953.502360100858
64.36460333324754	5848.576549459386	6114.894857235244	11682.900588321821	11428.263545692806	14751.24168633048	14163.297455696878	17545.50494256542	16657.178998941938	22056.429279125936	20715.678349642334	0.39743124537619734	0.36918771702742953	-78.84857823049606	-11685.790494703222	-74.28749399682056	-11009.812852809206
64.75243244692527	5823.552684559062	6090.436225503247	11653.061344994776	11400.094383662516	14720.675652789985	14134.499555192371	17514.221427348668	16627.706641195204	22023.087019482653	20684.32036901902	0.3981583604311692	0.3698477075272397	-78.77667289849705	-11745.481126019266	-74.21969761501896	-11066.04306928441
65.14259842611021	5798.4354701046	6065.880969670006	11623.075689091987	11371.786312292343	14689.953992374296	14105.555056415009	17482.775236841044	16598.08121266045	21989.565389854073	20652.794023926657	0.39889162013651547	0.37051323960422683	-78.70225590169139	-11805.090085286181	-74.14950203471744	-11122.191323870793
65.53511535159264	5773.225408215383	6041.229505267947	11592.943798899754	11343.339504100824	14659.076920434147	14076.464175401117	17451.16665911477	16568.30299413969	21955.864771834054	20621.099676954727	0.39963108809729314	0.37118437023194967	-78.62535164312067	-11864.615633516572	-74.07693053394178	-11178.25593160605
65.92999738900669	5747.9230104247	6016.48225609322	11562.665857272428	11314.75413582636	14628.044656855978	14047.227132582022	17419.39598757191	16538.372271557808	21921.985553542298	20589.237696866203	0.40037682873455716	0.3718611571116024	-78.5459844492907	-11924.056032809895	-74.00200631805637	-11234.23520842893
66.32725878934137	5722.528797773123	5991.639654289029	11532.242051645431	11286.03038843486	14596.857426058865	14017.844152781454	17387.463520944362	16508.28933596339	21887.928129630724	20557.20845860379	0.40112890729794803	0.3725436586832303	-78.46417856975313	-11983.40954648098	-73.92475251933138	-11290.127471299842
66.72691388945532	5697.043300902915	5966.702140429985	11501.672574048498	11257.168447127427	14565.515456991243	13988.315465212814	17355.36956329374	16478.054483529482	21853.692901289876	20525.012343296192	0.40188738987850586	0.37323193413715494	-78.37995817729097	-12042.67443925934	-73.84519219709182	-11345.93103838712
67.12897711259382	5671.467060153206	5941.670163607351	11470.957621118578	11228.168501347696	14534.018983126774	13958.641303475586	17323.114424010277	16447.668015553416	21819.280276254245	20492.64973826347	0.40265234342171585	0.37392604342559527	-78.2933473677731	-12101.84897747077	-73.76334833779038	-11401.644229270983
67.53346296890952	5645.8006256563085	5916.544181515326	11440.097394113156	11199.03074478923	14502.368242460188	13928.82190555157	17290.698417811705	16417.13023845649	21784.690668807856	20460.121037022334	0.40342383574077906	0.3746260472745006	-78.20437016004871	-12160.93142920034	-73.67924385463994	-11457.265365059488
67.94038605598601	5620.044557434792	5891.324660538377	11409.092098923258	11169.755375402849	14470.563477502239	13898.857513800674	17258.121864741264	16386.441463783198	21749.924499788794	20427.42663929111	0.40420193553012945	0.37533200719559245	-78.11305049612201	-12219.920064521022	-73.59290158799558	-11512.792768639512
68.3497610593647	5594.1994254996	5866.012075839403	11377.941946086647	11140.342595403536	14438.604935274385	13868.74837495585	17225.385090165364	16355.602008199601	21714.982196593657	20394.56695099367	0.4049867123791898	0.3760439854986314	-78.01941224088296	-12278.813155636191	-73.50434430509995	-11568.224764814135
68.7616027530747	5568.265809949139	5840.606911449183	11346.647150801098	11110.792611277737	14406.49286730299	13838.494740118149	17192.488424770756	16324.61219349184	21679.864193181445	20361.54238426388	0.4057782367863724	0.3767620453038947	-77.92347918184532	-12337.608977044001	-73.413594699854	-11623.55968046328
69.17592600016614	5542.244301069357	5815.1096603566575	11315.2079329378	11081.105633790177	14374.227529613148	13808.096864750825	17159.432204561344	16293.472346563687	21644.57093007731	20328.35335744888	0.4065765801733368	0.37748625055488916	-77.82527502963057	-12396.305805807933	-73.32067539331547	-11678.795844809618
69.59274575324658	5516.135499434571	5789.5208246002685	11283.62451705438	11051.281877990641	14341.809182721465	13777.555008673015	17126.216770853825	16262.182799433613	21609.102854374953	20295.000295112062	0.40738181489950415	0.37821666603128734	-77.72482341745126	-12454.901921676006	-73.22560893306581	-11733.93158950843
70.01207705502031	5489.940016009665	5763.840915360591	11251.897132408787	11021.32156322104	14309.238091629286	13746.869436053368	17092.84247027387	16230.743889231937	21573.460419739953	20261.483628036203	0.40819401427682994	0.37895335736210256	-77.62214790114376	-12513.39560729498	-73.12841779350128	-11788.965248895343
70.43393503883172	5463.658472252781	5738.070453053648	11220.026012972354	10991.224913121767	14276.514525814338	13716.04041540243	17059.30965475056	16199.155958196561	21537.644086411136	20227.80379322514	0.40901325258485177	0.3796963910391039	-77.51727195922285	-12571.785148410592	-73.02912437575469	-11843.89516016189
70.85833492921113	5437.29150021947	5712.209967425717	11188.011397443826	10960.99215563869	14243.638759222898	13685.06821956534	17025.61868151141	16167.41935366916	21501.654321202823	20193.961233906142	0.40983960508600187	0.380445834430472	-77.41021899254338	-12630.068834035192	-72.92775100748622	-11898.719663529657
71.2852920424243	5410.839742667421	5686.259997648905	11155.853529262798	10930.623523029484	14210.611070260598	13653.953125713344	16991.76991307594	16135.53442809007	21465.49159750554	20159.956399530816	0.41067314804120664	0.3812017557947093	-77.30101232450033	-12688.244956684764	-72.8243199430508	-11953.437102473807
71.71482178702524	5384.303853162459	5660.221092418051	11123.552656623755	10900.119251870356	14177.431741783335	13622.695415335293	16957.763717249352	16103.501538993258	21429.156395287027	20125.789745776387	0.41151395872576635	0.3819642242948021	-77.18967520081969	-12746.311812551692	-72.71885336332889	-12008.045823900029
72.14693966441222	5357.684496185316	5634.09381004858	11091.109032489896	10869.479583062373	14144.101061087178	13591.295374228246	16923.6004671151	16071.321049000248	21392.64920109212	20091.461734545857	0.4123621154455249	0.3827333100126411	-77.0762307894529	-12804.26770170452	-72.6113733756174	-12062.544178332202
72.58166126938723	5330.982347239613	5607.87871857567	11058.52291460746	10838.704761838135	14110.619319898231	13559.75329248799	16889.28054102746	16038.99332581414	21355.970508042847	20056.972833968357	0.4132176975533383	0.3835090839637125	-76.96070218036948	-12862.110928269103	-72.50190201364421	-12116.93052012194
73.01900229071879	5304.198092960635	5581.576395854352	11025.794565519922	10807.795037768015	14076.986814361602	13528.069464498545	16854.804322603082	16006.51874221243	21319.120815837465	20022.323518398407	0.4140807854658425	0.38429161811205415	-76.84311238572081	-12919.839800676797	-72.39046123747903	-12171.203207648825
73.45897851170821	5277.332431225184	5555.187429660961	10992.924252582476	10776.750664766783	14043.203845029964	13496.24418892164	16820.172200712128	15973.897676039922	21282.100630749217	19987.514268415347	0.4149514606805324	0.38508098538549	-76.72348433969637	-12977.452631851193	-72.27707293354433	-12225.360603525303
73.90160581075892	5250.386071262422	5528.712417795558	10959.912247976688	10745.571901099816	14009.27071685156	13464.277768685155	16785.384569468784	15941.130510200486	21244.910465624536	19952.545570821596	0.41582980579315343	0.38587725969114783	-76.60184089817449	-13034.947739383671	-72.16175891446073	-12279.401074794121
74.34690016194996	5223.3597337657175	5502.151968185696	10926.758828725486	10714.259009389722	13975.187739157853	13432.170510971566	16750.441828221385	15908.217632648892	21207.550839881027	19917.417918641193	0.41671590451541474	0.3866805159312621	-76.47820483879514	-13092.323445759248	-72.04454091892512	-12333.322993119713
74.79487763561212	5196.254151005421	5475.506698991225	10893.464276708126	10682.812256622627	13940.955225650307	13399.922727205361	16715.344381541607	15875.159436381562	21170.022279504487	19882.131811117248	0.41760984169303267	0.3874908300192737	-76.35259886094173	-13149.578078581952	-71.92544061184526	-12387.124735027552
75.24555439890803	5169.070066942701	5448.777238710403	10860.028878675632	10651.231914154732	13906.573494386916	13367.534733040282	16680.092639213333	15841.95631942711	21132.32531704576	19846.687753709277	0.41851170332410376	0.3883082788962248	-76.22504558541914	-13206.709970753174	-71.80447958401965	-12440.804682078306
75.6989467164156	5141.808237344313	5421.964226287107	10826.452926266347	10619.518257718782	13872.042867768043	13335.006848345805	16644.68701622078	15808.608684836167	21094.460491616985	19811.08625808995	0.4194215765778242	0.3891329405474648	-76.09556755453013	-13263.717460705899	-71.68167935228121	-12494.361221105326
76.15507095071504	5114.469429898359	5395.068311219319	10792.736716021807	10587.671567430578	13837.3636725217	13302.339397193138	16609.127932736006	15775.116940670609	21056.42834888722	19775.32784214124	0.4203395498135541	0.38996489401966455	-75.96418723186798	-13320.59889260726	-71.55706135930268	-12547.79274441395
76.61394356297929	5087.054424331041	5368.090153668795	10758.880549402907	10555.692127795628	13802.536239688354	13269.532707840679	16573.41581410586	15741.48149999231	21018.229441077703	19739.41302995029	0.4212657126002402	0.3908042194381503	-75.83092700214002	-13377.352616559714	-71.4306469735111	-12601.097649991512
77.07558111356816	5059.564012524397	5341.030424571984	10724.884732806428	10523.580227715818	13767.560904605156	13236.587112718911	16537.55109083833	15707.702780851298	20979.86432695658	19703.34235180467	0.422200155736199	0.3916509980245667	-75.69580917114945	-13433.976988832932	-71.30245748894413	-12654.274341710377
77.54000026262605	5031.998998634923	5313.889805752172	10690.749577581735	10491.336160496212	13732.438006889513	13203.502948414787	16501.534198588044	15673.781206273296	20941.33357183286	19667.116344187223	0.42314297126927203	0.3925053121148648	-75.55885596556982	-13490.470372061245	-71.172514125421	-12707.321229589637
78.00721777068286	5004.360199213311	5286.668990032804	10656.475400048113	10458.960223851796	13697.167890422334	13170.280555655288	16465.365578141562	15639.717204246503	20902.637747550332	19630.73554977006	0.4240942525173603	0.39336724517763605	-75.42008953286313	-13546.83113547042	-71.04083802817513	-12760.236729965545
78.47725049925933	4976.648443324932	5259.3686813521845	10622.062521512124	10426.452719914654	13661.750903330374	13136.9202792909	16429.045675401452	15605.511207708232	20863.777432480332	19594.20051740878	0.42505409408934103	0.39423688183278915	-75.27953194119982	-13603.057655104436	-70.90745026779041	-12813.019265715498
78.95011541147531	4948.864572671448	5231.989594879278	10587.51126828563	10393.813955240903	13626.1873979683	13103.422468277982	16392.574941370185	15571.163654530375	20824.753211514417	19557.511802135326	0.4260225919063835	0.3951143078705808	-75.13720517919683	-13659.148314020596	-70.77237184034311	-12865.667266519275
79.42582957266194	4921.009441713235	5204.532457130881	10552.821971704132	10361.044240818053	13590.477730900055	13069.787475660933	16355.953832133158	15536.674987504684	20785.56567605636	19520.66996515096	0.42699984322366447	0.395999610271008	-74.99313115578843	-13715.101502510719	-70.63562366700171	-12918.179169027135
79.90441015097758	4893.083917792814	5176.998006090002	10517.994968145584	10328.143892072418	13554.622262879724	13036.015658553635	16319.182808841128	15502.045654327267	20746.215424013604	19483.675573818487	0.4279859466524936	0.39689287722356886	-74.8473317001899	-13770.915618347004	-70.49722659415602	-12970.553417129908
80.38587441802741	4865.088881259081	5149.386991325488	10483.03059904954	10295.113228876644	13518.621358831648	13002.107378120236	16282.262337691778	15467.276107582353	20706.703059787982	19446.529201653775	0.42898100218286156	0.3977941981473982	-74.69982856169008	-13826.58906698227	-70.35720139322439	-13022.788462159224
80.87023974948666	4837.025225592561	5121.700174112988	10447.929210937038	10261.952575557596	13482.475387830227	12968.062999555541	16245.192889910952	15432.366804725702	20667.02919426624	19409.23142831721	0.42998511120641353	0.3987036637117905	-74.55064340928948	-13882.120261746459	-70.21556876040813	-13074.882763097528
81.35752362572781	4808.893857531471	5093.938327557147	10412.69115543083	10228.662260904366	13446.184723079015	12933.882892064694	16207.97494173297	15397.318208067196	20627.19444480979	19371.782839604264	0.4309983765398613	0.3996213658571122	-74.39979783192757	-13937.507624129299	-70.0723493169171	-13126.834786860272
81.8477436324513	4780.695697198617	5066.102236715023	10377.316789276076	10195.242618176391	13409.749741889053	12899.567428842112	16170.608974380099	15362.130784752626	20587.199435243656	19334.184027435418	0.4320209024488411	0.40054739781611604	-74.24731333797172	-13992.749583946541	-69.92756360850763	-13178.643008465879
82.34091746132043	4752.431678229239	5038.192698720913	10341.806474361927	10161.693985112177	13373.170825657073	12865.116987050256	16133.095474041855	15326.805006745359	20547.044795845504	19296.435589846165	0.4330527946722299	0.4014818541356654	-74.09321135515165	-14047.844579582568	-69.78123210551894	-13230.30591129046
82.83706291059936	4724.102747899588	5010.210522912301	10306.160577743332	10128.016703937863	13336.448359842614	12830.531947797263	16095.434931852948	15291.341350806682	20506.73116333334	19258.5381309757	0.43409416044692245	0.4024248306988749	-73.93751323055767	-14102.791058239527	-69.63337520290406	-13281.82198732905
83.33619788579601	4695.709867256352	4982.156530957167	10270.37947166371	10094.211121376384	13299.582733944873	12795.812696114339	16057.62784387094	15255.740298475946	20466.259180853114	19220.492261055537	0.43514510853308835	0.4033764247476791	-73.7802402301877	-14157.587476122193	-69.48401321982419	-13333.189737378154
83.83834040030794	4667.254011246858	4954.031556982555	10234.46353357821	10060.277588656838	13262.574341478876	12760.959620932426	16019.674711053074	15220.002336049884	20425.629497965612	19182.298596397515	0.43620574923991495	0.40433673490583705	-73.62141353882907	-14212.232298664283	-69.33316639962322	-13384.407671280671
84.34350857607244	4638.736168850099	4925.836447704441	10198.413146177762	10026.216461524293	13225.423579951159	12725.973115058345	15981.57603923244	15184.127954561372	20384.842770632877	19143.957759381297	0.43727619445184035	0.40530586120238177	-73.46105425996575	-14266.724000780378	-69.18085490977319	-13435.474308185745
84.85172064422062	4610.157343208372	4897.572062558756	10162.228697413624	9992.028100249741	13188.130850834614	12690.85357515009	15943.33233909317	15148.117649757221	20343.89966120367	19105.470378440958	0.43835655765530157	0.40628390509552476	-73.2991834155855	-14321.061067084782	-69.02709884175965	-13486.388176777866
85.36299494573534	4581.518551759745	4869.239273833806	10125.910580522928	9957.71286964068	13150.696559543028	12655.601401691778	15904.944126145145	15111.97192207559	20302.8008383988	19066.83708805152	0.43944695396599065	0.40727096949702435	-73.13582194577248	-14375.24199208524	-68.87191821074885	-13537.147815483157
85.87734993211305	4552.820826371164	4840.8389668038635	10089.459194054938	9923.271139051994	13113.12111540493	12620.216998967862	15866.411920697934	15075.691276622585	20261.54697729559	19028.05852871461	0.44054750015664784	0.40826715879703007	-72.9709907087472	-14429.265280449297	-68.71533295561494	-13587.751772737596
86.39480416602983	4524.06521347216	4812.372039864035	10052.87494189802	9888.70328239729	13075.404931636724	12584.7007750367	15827.736247833735	15039.276223148156	20220.13875931172	18989.13534694365	0.44165831468539013	0.40927257888941315	-72.80471048050276	-14483.129447198939	-68.5573629388	-13638.198607226834
86.91537632201124	4495.2527741893	4783.839404666331	10016.15823330773	9854.009678160659	13037.54842531551	12549.053141703489	15788.917637379922	15002.727276021173	20178.576872188693	18950.068195248346	0.44277951772459023	0.4102873371975851	-72.63700195459569	-14536.83301794529	-68.39802794610841	-13688.486888111569
87.43908518710603	4466.3845844810785	4755.24198625703	9979.309482935538	9819.190709409038	12999.55201735104	12513.27451449268	15749.95662388046	14966.044954204037	20136.862009974346	18910.857732118846	0.4439112311903211	0.4113115427008328	-72.46788574195853	-14590.374529114924	-68.23734768647591	-13738.615195258986
87.9659496615646	4437.46173527347	4726.580723215206	9942.329110858724	9784.246763805048	12961.416132457314	12477.36531261971	15710.853746566865	14929.229781226424	20094.994873005187	18871.50462200919	0.4450535787723764	0.41234530596116303	-72.2973823706543	-14643.75252817152	-68.07534179196227	-13788.582119506784
88.4959887595208	4408.485332595899	4697.856567792455	9905.217542611055	9749.178233620294	12923.141199123378	12441.32595896199	15671.609549328045	14892.28228515819	20052.97616788756	18832.009535320027	0.44620668596487545	0.41338873915067786	-72.12551228565644	-14696.965573845897	-67.91202981755123	-13838.386262900662
89.0292216096782	4379.456497717756	4669.070486053855	9867.975209214685	9713.98551574943	12884.727649583754	12405.156880029466	15632.22458067968	14855.202998581766	20010.806607478746	18792.373148381026	0.4473706800974727	0.4144419560794885	-71.95229584853769	-14750.012236341834	-67.74743124091583	-13888.026238920633
89.56566745600044	4350.376367285287	4640.223458020049	9830.602547212986	9678.669011724684	12846.175919788137	12368.858505934386	15592.699393732562	14817.992458563636	19968.486910867043	18752.596143432496	0.4485456903671771	0.4155050722241818	-71.77775333717545	-14802.891097552609	-67.58156546221653	-13937.50067271851
90.1053456584057	4321.2460934589035	4611.3164778105565	9793.099998704647	9643.22912773122	12807.486449370697	12332.43127036062	15553.034546160414	14780.651206625296	19926.017803351573	18712.679208606663	0.44973184787080406	0.41657820475685087	-71.60190494568451	-14855.600751318969	-67.41445180405572	-13986.80820138473
90.6482756934654	4292.066844050713	4582.350553788101	9755.468011378662	9607.666274622936	12768.659681618446	12295.875610532054	15513.230600166358	14743.17978871307	19883.400016420892	18672.623037907917	0.45092928563805934	0.41766147257469827	-71.42477078407501	-14908.139803636353	-67.24610951129944	-14035.947474195622
91.19447715510712	4262.839802662478	4553.32670870415	9717.707038550841	9571.980867939195	12729.696063439445	12259.191967180612	15473.288122449174	14705.578755167518	19840.634287731555	18632.428331192834	0.45213813866528624	0.4187549963302317	-71.24637087773954	-14960.50687282253	-67.07655775072271	-14084.917152818758
91.74396975532183	4233.566168823705	4524.245979845521	9679.817539201462	9536.173327922257	12690.596045330285	12222.380784513563	15433.207684168472	14667.848660691938	19797.721361085867	18592.095794149507	0.4533585439498774	0.4198588984620573	-71.06672516751314	-15012.700589805841	-66.90581561098952	-14133.715911590029
92.29677332487483	4204.247158129885	4495.109419182021	9641.799978014102	9500.244079535483	12651.360081342833	12185.442510180133	15392.989860908845	14629.990064320053	19754.66198640866	18551.626138276188	0.4545906405253706	0.4209733032262887	-70.88585350917674	-15064.719598298427	-66.73390210229627	-14182.34243772924
92.85290781402206	4174.884002380912	4465.91809351518	9603.654825416099	9464.193552482471	12611.988629050762	12148.37759523766	15352.635232643572	14592.00352938312	19711.456919723994	18511.020080859504	0.4558345694972426	0.42209833672858715	-70.70377567322976	-15116.562555027194	-66.56083615632633	-14230.795431607869
93.41239329322968	4145.477949719434	4436.673084627884	9565.382557620103	9428.022181226872	12572.482149515103	12111.186494116784	15312.144383697023	14553.889623475823	19668.106923130556	18470.27834495168	0.45709047407942127	0.4232341269568369	-70.52051134453541	-15168.228129933123	-66.38663662594445	-14279.07360697817
93.97524995389855	4116.030264769334	4407.375489435136	9526.983656667497	9391.730405013452	12532.841107249755	12073.86966458647	15271.51790270674	14515.648918421977	19624.612764777143	18429.401659347724	0.4583584996315207	0.42438080381448445	-70.33608012207333	-15219.715006398503	-66.21132228504757	-14327.175691226497
94.54149810909283	4086.542228773912	4378.026420135558	9488.45861047287	9355.3186678897	12493.065970185833	12036.42756771783	15230.756382583977	14477.281990238685	19580.975218836615	18388.390758561272	0.4596387936968279	0.4255384991545408	-70.15050151857758	-15271.021881443914	-66.03491182832295	-14375.10042560706
95.11115819427312	4057.0151397341197	4348.627004364009	9449.807912870598	9318.787418728938	12453.15720963616	11998.860667847941	15189.860420474142	14438.78941910048	19537.195065480137	18347.246382800593	0.46093150604104915	0.4267073468142739	-69.9637949601256	-15322.147465921938	-65.85742387085884	-14422.846565454733
95.68425076803395	4027.4503125463634	4319.178385344895	9411.032063662606	9282.137111254091	12413.115300258594	11961.169432542554	15148.830617715661	14400.171789302061	19493.273090849918	18305.969277943357	0.4622367886918382	0.4278874826506026	-69.7759797859344	-15373.090484747197	-65.67887694822093	-14470.412880487274
96.26079651284576	3997.8490791401105	4289.681722046359	9372.131568668212	9245.368204062741	12372.940720019335	11923.354332558336	15107.667579798488	14361.42968922039	19449.2100870319	18264.56019551102	0.46355479597911736	0.4290790445762019	-69.58707524793135	-15423.849677081686	-65.49928951605216	-14517.798155010212
96.84081623580131	3968.2127886149783	4260.138189335221	9333.106939775405	9208.481160653293	12332.63395015526	11885.415841804499	15066.371916321235	14322.563711275954	19405.00685202722	18223.019892642482	0.4648856845762176	0.4302821725963454	-69.39710051042857	-15474.423796538264	-65.3186799497471	-14565.001188140828
97.42433086936633	3938.5428073774497	4230.548978132717	9293.958694994322	9171.476449452486	12292.195475136201	11847.354437303906	15024.94424094792	14283.574451893342	19360.66418972358	18181.349132067375	0.4662296135418475	0.43149700884649256	-69.20607464963359	-15524.811611352954	-65.13706654427006	-14612.020794060081
98.01136147213543	3908.8405192768837	4200.915295570794	9254.687358512347	9134.354543843954	12251.625782626366	11809.170599153356	14983.385171363383	14244.462511460686	19316.18290986549	18139.548682078355	0.4675867443629169	0.43272369763064433	-69.01401665347476	-15575.011904615443	-64.95446751399322	-14658.855802266393
98.60192922959182	3879.1073257408766	4171.23836514906	9215.29346075128	9097.11592219822	12210.92536344538	11770.864810483346	14941.695329227927	14205.228494288407	19271.563828023947	18097.619316502856	0.4689572409982294	0.43396238546048116	-68.82094542099367	-15625.02347442042	-64.7709009922637	-14705.505057781003
99.1960554548718	3849.3446459099073	4141.5194268923715	9175.777538426672	9059.761067904148	12170.09471152898	11732.437557417341	14899.875340131197	14165.873008567178	19226.807765565634	18055.56181467443	0.47034126992306563	0.43521322109529614	-68.6268797620487	-15674.845134061296	-64.58638503121074	-14751.967421393376
99.79376158953411	3819.553916770971	4111.759737508768	9136.140134609095	9022.290469401649	12129.134323889002	11693.889329030217	14857.925833544827	14126.396666324821	19181.915549621084	18013.376961403126	0.47173900017467507	0.4364763555827546	-68.4318383969603	-15724.475712233223	-64.40093760152376	-14798.241769909859
100.39506920433367	3789.736593290277	4081.9605705479553	9096.381798787706	8984.704620216004	12088.044700573028	11655.220617306242	14815.84744277432	14086.80008338245	19136.888013052354	17971.065546945305	0.47315060339870235	0.43775194230048337	-68.23583995593435	-15773.914053171407	-64.2145765920286	-14844.326996350661
101.00000000000001	3759.8941485448627	4052.1232165600995	9056.503086936138	8947.004018993757	12046.826344623654	11616.431917096492	14773.640804910057	14047.083879309761	19091.725994420074	17928.62836697297	0.474576253896563	0.43904013699851824	-68.13730801053055	-15798.585020836837	-64.12088868285109	-14867.322191699686
