# Supplementary material for: White matter micro- and macrostructure brain charts for the human lifespan
Source: Nature. 2026 May 13;655(8124):979–89. doi: 10.1038/s41586-026-10454-2 (PMC13391363; doi:10.1038/s41586-026-10454-2)
Supplement: Supplementary file 12 — Centiles trajectories of brain charts. SDT.T9.1–5 contain the brain charts for the global metrics; SDT.T9.6–509 contain the brain charts for the tract-specific metrics (unnormalized); and SDT.T9.510–1157 contain the brain charts for the tract-specific macrostructural metrics (normalized). Included in each table are the male and female centile trajectories for the 2.5th, 25th, 50th, 75th and 97.5th percentiles; the interquartile range normalized by the 50th centile; and the derivatives of the 50th centiles with respect to both age and log(age). Charts are sampled in logarithmically spaced intervals. Age is reported in years, while centile trajectory values are reported in metric-specific units: diffusivities in mm2 s−1, volume in mm3, surface area in mm2, average length in mm, and FA is dimensionless (unitless). [file 41586_2026_10454_MOESM12_ESM.zip › plotted_curves/SDT.T9.272-SLF_II_left_ad-mean_curve_metrics.csv]

ages	male_0.025th_percentile	female_0.025th_percentile	male_0.25th_percentile	female_0.25th_percentile	male_0.5th_percentile	female_0.5th_percentile	male_0.75th_percentile	female_0.75th_percentile	male_0.975th_percentile	female_0.975th_percentile	male_normalized_quantile_range	fwmale_normalized_quantile_range	male_median_centile_d_age	male_median_centile_d_log_age	female_median_centile_d_age	female_median_centile_d_log_age
0.25	0.0012818900274216873	0.0012830833078706148	0.0013858879170413857	0.0013863326140551987	0.0014437174417854272	0.001443719927564297	0.0015039091620546406	0.0015034327175694295	0.001625509716698946	0.0016240107802050726	0.08174816040685882	0.08110998627814928	-0.00037466348253780194	-0.0002163227579507896	-0.0003746662214862881	-0.00021632433936162365
0.25150637576242696	0.0012815331684812492	0.0012827249845064365	0.0013853997267602725	0.0013858438454947232	0.0014431530577962658	0.00144315553944925	0.0015032631959150775	0.0015027874052215473	0.0016246922303828895	0.0016231954597535861	0.08167080305036097	0.08103323344582329	-0.0003735818698483717	-0.0002163443286865574	-0.0003735845984688124	-0.00021634590884467286
0.2530218281966045	0.0012811760543126295	0.0012823664067741361	0.0013849113668733901	0.0013853549077454401	0.001442588561251421	0.0014425910387850566	0.0015026171836068991	0.0015021420461560156	0.0016238748533058955	0.0016223802464597715	0.0815934770974485	0.08095651176991439	-0.0003714177584354106	-0.00021638710369081826	-0.0003714204664144183	-0.00021638868134454814
0.25454641199404576	0.0012808186860607908	0.0012820075758243417	0.0013844228390197024	0.0013848658024484186	0.0014420239540631125	0.0014420264274839303	0.001501971127324585	0.0015014966425650476	0.0016230575882227578	0.0016215651430715884	0.08151618284403199	0.08087982154399781	-0.00036926492115185727	-0.00021642914732611374	-0.0003692676086329283	-0.00021643072247196082
0.2560801821758082	0.0012804610648679505	0.0012816484928049085	0.0013839341448320737	0.0013843765312386185	0.0014414592381353898	0.0014414617074499445	0.001501325029252137	0.0015008511966304492	0.0016222404378728361	0.0016207501523216724	0.08143892058433443	0.08080316306000473	-0.00036712331334998183	-0.00021647046271494608	-0.0003671259804762239	-0.00021647203534985726
0.25762319409447826	0.0012801031918736275	0.0012812891588609443	0.0013834452859372878	0.0013838870957448817	0.0014408944153641795	0.0014408968805790184	0.0015006788915631918	0.0015002057105236502	0.0016214234049801467	0.0016199352769273217	0.0813616906109486	0.08072653660824523	-0.00036499289038871563	-0.00021651105297076922	-0.000364995537305679	-0.00021651262309363428
0.2591755034361701	0.0012797450682146012	0.0012809295751347958	0.0013829562639560515	0.0013833974975899829	0.001440329487637285	0.0014403319487589687	0.0015000327164209645	0.001499560186405717	0.001620606492253382	0.0016191205195906163	0.08128449321478873	0.08064994247737357	-0.000362873607661629	-0.0002165509212128658	-0.0003628762345096459	-0.0002165524888200765
0.2607371662225343	0.0012793866950248905	0.0012805697427660107	0.0013824670805029646	0.0013829077383905562	0.0014397644568343562	0.001439766913869451	0.0014993865059783167	0.0014989146264273447	0.0016197897023858857	0.001618305882998351	0.08120732868515558	0.08057338095443087	-0.0003607654205770583	-0.00021659007055346846	-0.00036076802749845926	-0.00021659163564319295
0.2623082388127803	0.0012790280734357971	0.0012802096628913636	0.0013819777371865609	0.0013824178197571623	0.0014391993248269576	0.0014392017777820332	0.0014987402623777614	0.0014982690327288908	0.0016189730380558056	0.001617491369822152	0.08113019730970167	0.08049685232481289	-0.00035866828456260214	-0.0002166285040990923	-0.00035867087169610956	-0.00021663006666777784
0.2638887779057103	0.001278669204575826	0.0012798493366448368	0.0013814882356092755	0.001381927743294264	0.001438634093478529	0.0014386365423601703	0.0014980939877514356	0.001497623407440409	0.0016181565019260011	0.0016166769827184809	0.08105309937443128	0.08042035687230571	-0.0003565821550811643	-0.00021666622495825072	-0.00035658472256588913	-0.00021666778500328832
0.26547884054176485	0.0012783100895707327	0.0012794887651575895	0.0013809985773674735	0.0013814375106002007	0.001438068764644415	0.0014380712094592056	0.00149744768422119	0.001496977752681618	0.0016173400966441975	0.0016158627243286479	0.08097603516373593	0.08034389487907685	-0.00035450698761779753	-0.0002167032362330179	-0.0003545095355947381	-0.00021670479375346385
0.2670784841050822	0.001277950729543485	0.0012791279495579747	0.0013805087640514227	0.0013809471232672402	0.0014375033401718687	0.0014375057809263981	0.0014968013538985306	0.0014963320705619692	0.0016165238248429122	0.001615048597278896	0.0808990049603668	0.08026746662567813	-0.0003524427376883632	-0.00021673954102224835	-0.00035244526629441	-0.00021674109601521607
0.26868776632556873	0.0012775911256142705	0.0012787668909715257	0.0013800187972453314	0.0013804565828815442	0.0014369378219000644	0.0014369402586009317	0.0014961549988847108	0.0014956863631806316	0.0016157076891395983	0.0016142346041804233	0.08082200904546614	0.08019107239105415	-0.00035038936084363925	-0.00021677514242357532	-0.00035039187021368434	-0.00021677669488540108
0.2703067452809827	0.0012772312789004717	0.001278405590520937	0.0013795286785273097	0.0013799658910231833	0.0014363722116600929	0.0014363746443139065	0.0014955086212706907	0.0014950406326265239	0.0016148916921365987	0.0016134207476293857	0.08074504769856045	0.0801147124525487	-0.0003483468126643241	-0.00021681004352808175	-0.00034834930293542454	-0.00021681159345726675
0.2719354793990299	0.0012768711905166664	0.0012780440493260644	0.0013790384094694113	0.0013794750492661426	0.0014358065112749984	0.0014358089398883653	0.001494862223137179	0.0014943948809783261	0.0016140758364212378	0.0016126070302069759	0.08066812119755337	0.08003838708590195	-0.0003463150487671429	-0.00021684424742374198	-0.00034631752007691086	-0.00021684579481939803
0.27357402745947257	0.0012765108615746229	0.0012776822685039197	0.0013785479916376	0.001378984059178311	0.0014352407225597594	0.001435243147139292	0.0014942158065546554	0.001493749110304502	0.0016132601245658275	0.001611793454479459	0.08059122981875903	0.07996209656526779	-0.00034429402480956606	-0.00021687775719614333	-0.0003442964772918944	-0.00021687930205593897
0.2752224485962505	0.0012761502931832932	0.0012773202491686507	0.0013780574265917875	0.0013784929223214983	0.0014346748473213187	0.001434677267873637	0.0014935693735833736	0.0014931033226633166	0.0016124445591277192	0.0016109800229981769	0.0805143738368721	0.07988584116320781	-0.00034228369648642287	-0.00021691057592598817	-0.0003422861302738167	-0.00021691211824709233
0.27688080229961526	0.0012757894864487865	0.0012769579924315508	0.0013775667158858	0.0013780016402514387	0.0014341088873585804	0.0014341113038903112	0.0014929229262733892	0.001492457520102856	0.0016116291426493592	0.0016101667382996344	0.08043755352500358	0.0798096211506966	-0.0003402840195332324	-0.00021694270668931592	-0.00034028643475708664	-0.00021694424646889754
0.2785491484182772	0.001275428442474395	0.0012765954994010445	0.001377075861067423	0.0013775102145177844	0.0014335428444624365	0.001433545256980215	0.0014922764666645961	0.0014918117046610415	0.0016108138776582943	0.001609353602905523	0.08036076915466876	0.07973343679712981	-0.00033829494973036667	-0.00021697415255927943	-0.00033829734652418564	-0.00021697568979622828
0.28022754716156506	0.001275067162360549	0.0012762327711826596	0.00137658486367836	0.0013770186466641081	0.0014329767204157553	0.0014329791289262133	0.0014916299967867148	0.0014911658783656604	0.0016099987666672417	0.001608540619322712	0.08028402099580247	0.07965728837033878	-0.0003363164429012744	-0.00021700491660320287	-0.00033631882139589786	-0.00021700645129546503
0.2819160591015993	0.0012747056472048486	0.0012758698088790642	0.001376093725254283	0.0013765269382279277	0.0014324105169934236	0.0014324129215032074	0.001490983518659336	0.0014905200432343772	0.0016091838121741204	0.001607727790043382	0.08020730931674698	0.07958117613657271	-0.00033434845491631116	-0.00021703500188480218	-0.0003343508152415797	-0.0002170365340301572
0.28361474517547763	0.0012743438981020136	0.001275506613590013	0.0013756024473247906	0.0013760350907406757	0.0014318442359623233	0.0014318466364780763	0.0014903370342919115	0.0014898742012747503	0.0016083690166620811	0.0016069151175449766	0.08013063438426973	0.07950510036052852	-0.0003323909416940163	-0.00021706441146257527	-0.00033239328398276813	-0.00021706594106141175
0.2853236666874746	0.0012739819161439172	0.001275143186412377	0.001375111031413449	0.0013755431057277357	0.001431277879081382	0.0014312802756097486	0.001489690545683847	0.0014892283544842616	0.0016075543825995711	0.0016061026042903032	0.08005399646359174	0.07942906130533667	-0.0003304438592029446	-0.0002170931483908567	-0.00033044618358174516	-0.00021709467543989946
0.2870428853112538	0.0012736197024195578	0.0012747795284401156	0.0013746194790377883	0.0013750509847084414	0.0014307114481015442	0.001430713840649185	0.0014890440548244216	0.001488582504850346	0.0016067399124403726	0.0016052902527275593	0.07997739581833002	0.07935305923257849	-0.0003285071634678838	-0.00021712121572181609	-0.00032850947006141107	-0.0002171227402172904
0.28877246309209376	0.0012732572580150515	0.0012744156407642805	0.0013741277917092808	0.001374558729196067	0.0014301449447658113	0.00143014733333939	0.0014883975636928804	0.0014879366543503986	0.0016059256086235912	0.0016044780652903492	0.07990083271056941	0.07927709440229104	-0.0003265808105583634	-0.00021714861649740902	-0.00032658309949756825	-0.000217150138440092
0.2905124624491269	0.0012728945840136381	0.0012740515244729963	0.0013736359709333866	0.0013740663406978373	0.0014295783708092554	0.0014295807554154283	0.0014877510742584443	0.0014872908049517746	0.0016051114735737932	0.0016036660443977612	0.07982430740083132	0.07920116707295409	-0.00032466475660225536	-0.00021717535375653796	-0.0003246670280144248	-0.00021717687314559697
0.29226294617759224	0.0012725316814956636	0.0012736871806514822	0.0013731440182095382	0.0013735738207149495	0.0014290117279590197	0.0014290141086044557	0.0014871045884803146	0.001486644958611866	0.0016042975097009802	0.001602854192454397	0.07974782014808238	0.0791252775015212	-0.00032275895778915986	-0.00021720143053699514	-0.000322761211796474	-0.0002172029473685444
0.294023977451102	0.0012721685515385797	0.0012733226103820148	0.0013726519350311316	0.0013730811707425533	0.0014284450179343263	0.0014284473946257017	0.001486458108307691	0.0014859991172780878	0.0016034837194006282	0.0016020425118503942	0.07967137120974689	0.07904942594341924	-0.00032086337036030255	-0.00021722684986663632	-0.00032086560708821654	-0.0002172283641396211
0.29579561982392083	0.0012718051952169418	0.001272957814743943	0.001372159722885568	0.0013725883922697817	0.001427878242446519	0.001427880615190508	0.00148581163567984	0.0014853532828878904	0.001602670105053797	0.0016012310049615115	0.07959496084171815	0.07897361265252816	-0.00031897795061719414	-0.00021725161476837673	-0.0003189801701922734	-0.0002172531264830746
0.29757793723326015	0.0012714416136023973	0.0012725927948136703	0.0013716673832542357	0.0013720954867797361	0.001427311403199046	0.0014273137720023233	0.0014851651725260662	0.0014847074573688182	0.0016018566690270979	0.0016004196741491324	0.07951858929834578	0.07889783788122712	-0.0003171026549266265	-0.00021727572826263364	-0.00031710485747082906	-0.00021727723741676863
0.29937099400158496	0.0012710778077636806	0.0012722275516646607	0.0013711749176125144	0.0013716024557495063	0.0014267445018874907	0.0014267468667567426	0.001484518720765754	0.0014840616426385035	0.00160104341367278	0.0015996085217603385	0.07944225683245532	0.07882210188036899	-0.0003152374397160096	-0.0002172991933629964	-0.00031523962535118244	-0.0002173006999549587
0.3011748548389356	0.0012707137787666078	0.001271862086367428	0.0013706823274297925	0.0013711093006501796	0.0014261775401995767	0.0014261799011414864	0.0014838722823084	0.0014834158406046927	0.0016002303413287665	0.0015987975501279312	0.07936596369535302	0.07874640489928737	-0.0003133822614754256	-0.00021732201307611554	-0.00031338443032574714	-0.0002173235171062382
0.30298958484526295	0.001270349527674083	0.0012714963999895306	0.0013701896141694802	0.0013706160229468272	0.0014256105198151986	0.0014256128768364504	0.0014832258590536296	0.0014827700531652966	0.0015994174543187067	0.0015979867615705033	0.07928971013682069	0.07867074718583364	-0.0003115370767634573	-0.0002173441904051443	-0.0003115392289460006	-0.00021734569186959707
0.30481524951277783	0.0012699850555460688	0.0012711304935955682	0.0013696967792889848	0.0013701226240985423	0.0014250434424064097	0.0014250457955137068	0.001482579452891201	0.0014821242822083724	0.0015986047549519915	0.001597176158392451	0.07921349640513142	0.07859512898633217	-0.0003097018422034137	-0.00021736572834551993	-0.0003097039778385824	-0.00021736722724319257
0.3066519147283146	0.001269620363439616	0.00127076436824718	0.0013692038242397661	0.0013696291055584184	0.001424476309637474	0.0014244786588375065	0.0014819330657010695	0.001481478529612191	0.0015977922455238376	0.0015963657428840316	0.07913732274704714	0.07851955054563685	-0.00030787651448932474	-0.00021738662988862734	-0.00030787863369996504	-0.00021738812622090764
0.3084996467757088	0.0012692554524088284	0.0012703980250030234	0.0013687107504672918	0.0013691354687735671	0.0014239091231648363	0.0014239114684643005	0.0014812866993533875	0.0014808327972452191	0.0015969799283153175	0.0015955555173214286	0.0790611894078465	0.07844401210709992	-0.0003060610503840544	-0.00021740689801857949	-0.0003060631532880165	-0.0002174083917838021
0.31035851233818973	0.001268890323504871	0.001270031464918804	0.0013682175594110935	0.0013686417151851412	0.0014233418846371893	0.001423344226042784	0.0014806403557085328	0.0014801870869661769	0.0015961678055934	0.0015947454839667767	0.07898509663129594	0.07836851391258795	-0.00030425540672252005	-0.0002174265357143268	-0.00030425749343465647	-0.0002174280269092721
0.3122285785007863	0.0012685249777759642	0.001269664689047238	0.0013677242525047375	0.0013681478462283158	0.001422774595695434	0.0014227769332138718	0.0014799940366171157	0.0014795414006240411	0.0015953558796109853	0.0015939356450682014	0.07890904465967231	0.0782930562024937	-0.0003024595404113595	-0.00021744554594782528	-0.0003024616110514078	-0.00021744703457343695
0.3141099127527488	0.0012681594162673936	0.0012692976984380639	0.0013672308311758557	0.0013676538633323162	0.0014222072579727556	0.0014222095916107305	0.0014793477439200519	0.001478895740058096	0.0015945441526070013	0.0015931260028598949	0.07883303373378225	0.07821763921574479	-0.00030067340843231705	-0.0002174639316853133	-0.00030067546311668414	-0.00021746541774053663
0.31600258298998396	0.0012677936400214789	0.0012689304941380414	0.0013667372968461406	0.0013671597679204203	0.0014216398730945766	0.0014216422028588069	0.0014787014794485351	0.0014782501070979377	0.0015937326268063777	0.0015923165595621185	0.07875706409294415	0.07814226318979818	-0.00029889696784324293	-0.0002174816958873671	-0.00029889900668672587	-0.0002174831793708698
0.3179066575175057	0.0012674276500775888	0.001268563077190943	0.0013662436509313599	0.0013666655614099682	0.0014210724426786346	0.0014210747685758213	0.0014780552450240907	0.0014776045035634936	0.0015929213044201568	0.0015915073173813118	0.07868113597500546	0.07806692836064262	-0.00029713017577731593	-0.0002174988415071244	-0.00029713219889559994	-0.0002175003224185179
0.3198222050518999	0.0012670614474721434	0.0012681954486375468	0.0013657498948413695	0.0013661712452123665	0.0014205049683349426	0.0014205072903718055	0.0014774090424586111	0.001476958931265068	0.0015921101876455047	0.0015906982785100627	0.07860524961635572	0.07799163496281945	-0.00029537298944903867	-0.00021751537149344857	-0.00029537499695297953	-0.00021751684982967978
0.32174929472380437	0.0012666950332385898	0.0012678276095156391	0.0013652560299801096	0.0013656768207331014	0.0014199374516658506	0.0014199397698491073	0.0014767628735543425	0.0014763133920033613	0.0015912992786657732	0.0015898894451272226	0.07852940525191072	0.07791638322942174	-0.0002936253661457444	-0.0002175312887842118	-0.0002936273581525817	-0.00021753276454716808
0.32368799608040405	0.0012663284084074174	0.001267459560860006	0.0013647620577456332	0.0013651822893717468	0.0014193698942660425	0.0014193722086024026	0.0014761167401039512	0.0014756678875694836	0.0015904885796505408	0.0015890808193979042	0.07845360311513414	0.07784117339209243	-0.00029188726324147485	-0.00021754659631489925	-0.00029188923986445126	-0.00021754806950441408
0.3256383790879404	0.001265961574006146	0.0012670913037024485	0.0013642679795300868	0.0013646876525219736	0.0014188022977225502	0.0014188046082187326	0.0014754706438905368	0.0014750224197450077	0.0015896780927556668	0.0015882724034735772	0.0783778434380545	0.07776600568104737	-0.0002901586381920396	-0.0002175612970143903	-0.00029016059954034557	-0.00021756276762768811
0.32760051413423674	0.001265594531059318	0.0012667228390717462	0.0013637737967197477	0.0013641929115715548	0.001418234663614776	0.0014182369702775044	0.0014748245866876431	0.0014743769903019675	0.0015888678201233246	0.0015874641994920657	0.07830212645123961	0.07769088032506527	-0.00028843944853157444	-0.00021757539380140578	-0.00028844139471784214	-0.00021757686183893066
0.3295744720312385	0.0012652272805885253	0.0012663541679936911	0.001363279510695024	0.0013636980679023949	0.001417666993514521	0.001417669296350512	0.0014741785702593222	0.0014737316010029063	0.001588057763882084	0.0015866562095776377	0.07822645238383498	0.07761579755149485	-0.0002867296518809792	-0.00021758888958939293	-0.00028673158301645296	-0.00021759035505103386
0.33156032401756863	0.0012648598236123594	0.0012659852914910592	0.0013627851228304616	0.0013632031228905095	0.0014170992889859855	0.0014171015880019631	0.0014735325963601195	0.0014730862536008855	0.0015872479261469239	0.0015858484358410223	0.07815082146354337	0.07754075758626823	-0.00028502920595063763	-0.00021760178728807977	-0.0002850311221425095	-0.00021760325017144977
0.33355814176109866	0.0012644921611464433	0.0012656162105836215	0.0013622906344947505	0.001362708077906059	0.0014165315515857874	0.001416533846788481	0.0014728866667351155	0.001472440949839523	0.0015864383090192801	0.00158504088037948	0.07807523391664259	0.07746576065389948	-0.00028333806852953725	-0.00021761408979437125	-0.00028333996988960664	-0.00021761555010108014
0.33556799736153503	0.001264124294203434	0.0012652469262881352	0.001361796047050755	0.0013622129343133444	0.0014159637828630113	0.0014159660742591367	0.0014722407831199871	0.0014717956914530365	0.0015856289145871377	0.001584233545276847	0.07799968996800058	0.07739080697751045	-0.0002816561975002574	-0.00021762580000261877	-0.0002816580841373817	-0.00021762725773250002
0.3375899633530214	0.0012637562237929794	0.0012648774396183467	0.0013613013618554845	0.001361717693470833	0.0014153959843591726	0.0014153982719554595	0.0014715949472409709	0.0014711504801662302	0.0015848197449250295	0.001583426432603572	0.07792418984106583	0.0773158967787979	-0.0002799835508331405	-0.00021763692079895813	-0.0002799854228530685	-0.00021763837595017987
0.3396241127067558	0.001263387950921766	0.0012645077515849902	0.0013608065802601529	0.0013612223567311488	0.0014148281576082957	0.0014148304414114698	0.001470949160814957	0.0014705053176945538	0.0015840108020941236	0.001582619544416783	0.07784873375788293	0.07724103027807462	-0.00027832008658773555	-0.0002176474550620311	-0.0002783219440961604	-0.00021764890763331657
0.3416705188336247	0.0012630194765934789	0.001264137863195777	0.00136031170361015	0.0013607269254411044	0.0014142603041368755	0.0014142625841536735	0.0014703034255494551	0.0014698602057441376	0.001583202088142239	0.0015818128827603138	0.07777332193908468	0.077166207694267	-0.00027666576291512923	-0.00021765740566370706	-0.000276667606019243	-0.00021765885565533383
0.343729255586852	0.0012626508018088345	0.0012637677754554042	0.0013598167332450842	0.0013602314009416936	0.0014136924254639508	0.0014136947017010964	0.0014696577431426883	0.0014692151460117828	0.0015823936051039306	0.0015810064496647816	0.07769795460392033	0.07709142924490643	-0.00027502053805500415	-0.00021766677546558588	-0.00027502236686327564	-0.00021766822287971888
0.34580039726466444	0.0012622819275655414	0.0012633974893655508	0.0013593216704987524	0.0013597357845681122	0.001413124523101085	0.001413126795565304	0.001469012115283557	0.0014685701401850233	0.001581585355000504	0.0015802002471476092	0.07762263197024581	0.07701669514615157	-0.00027338437034346574	-0.00021767556732488202	-0.000273386184960589	-0.00021767701216113267
0.3478840186129729	0.0012619128548583415	0.0012630270059248794	0.0013588265166992095	0.0013592400776497816	0.0014125565985524083	0.0014125588672504262	0.0014683665436517283	0.0014679251899421563	0.0015807773398401135	0.0015793942772131112	0.07754735425453088	0.07694200561278725	-0.0002717572182139305	-0.00021768378409381395	-0.00027175901874076924	-0.00021768522634924015
0.34998019482807	0.001261543584678951	0.0012626563261290192	0.0013583312731687085	0.001358744281510325	0.0014119886533146009	0.0014119909182531585	0.0014677210299176055	0.001467280296952238	0.0015799695616177311	0.0015785885418524888	0.0774721216718759	0.07686736085823274	-0.0002701390401912418	-0.00021769142861377544	-0.0002701408267316574	-0.00021769286828871026
0.352089001559344	0.0012611741180161265	0.001262285450970587	0.001357835941223781	0.0013582483974676144	0.0014114206888769661	0.001411422950062788	0.0014670755757424036	0.0014666354628751481	0.0015791620223152966	0.0015777830430439383	0.0773969344359987	0.07679276109454791	-0.00026852979489122575	-0.00021769850371505806	-0.0002685315675506894	-0.0002176999408114999
0.3542105149120084	0.001260804455855616	0.001261914381439171	0.0013573405221752	0.0013577524268337676	0.0014108527067214166	0.001410854964161233	0.001466430182778156	0.0014659906893615968	0.0015783547239017032	0.0015769777827526557	0.0773217927592611	0.07671820653243255	-0.0002669294410352907	-0.00021770501222706518	-0.00026693119991544334	-0.00021770644674440343
0.35634481144984936	0.0012604345991801785	0.0012615431185213466	0.0013568450173280211	0.0013572563709151593	0.001410284708322492	0.00141028696202303	0.0014657848526677534	0.0014653459780531691	0.0015775476683328599	0.001576172762930929	0.07724669685266189	0.07664369738124595	-0.00026533793743971357	-0.00021771095696876408	-0.00026533968264058627	-0.0002177123889058885
0.35849196819798806	0.0012600645489695727	0.0012611716632006484	0.0013563494279815716	0.0013567602310124308	0.001409716695147395	0.001409718945115391	0.0014651395870449654	0.001464701330582346	0.0015767408575517422	0.0015753679855181433	0.0771716469258521	0.07656923384900648	-0.00026375524301791575	-0.00021771634075001822	-0.0002637569746403168	-0.00021771777010715088
0.36065206264566085	0.0012596943062005695	0.0012608000164576018	0.0013558537554294798	0.0013562640084205137	0.0014091486686560034	0.0014091509148981838	0.001464494387534467	0.0014640567485725206	0.0015759342934884648	0.001574563452440864	0.07709664318712717	0.07649481614238271	-0.000262181316787069	-0.00021772116637636119	-0.00026218303493197315	-0.00021772259315400166
0.3628251727490157	0.0012593238718469327	0.0012604281792696914	0.0013553580009596758	0.0013557677044286238	0.0014085806303008816	0.0014085828728239793	0.001463849255751888	0.0014634122336380532	0.0015751279780602918	0.0015737591656128705	0.07702168584345627	0.07642044446672819	-0.0002606161178589361	-0.0002177254366401149	-0.00026061782262581934	-0.00021772686083854076
0.3650113769339257	0.0012589532468794513	0.0012600561526113908	0.0013548621658544245	0.0013552713203203017	0.0014080125815273362	0.0014080148203380765	0.001463204193303817	0.0014627677873842954	0.00157432191317175	0.0015729551269352397	0.07694677510045328	0.07634611902606457	-0.00025905960545130613	-0.00021772915432943796	-0.00025906129693892277	-0.0002177305759487047
0.36721075409881926	0.001258582432265898	0.0012596839374541444	0.0013543662513903062	0.0013547748573733915	0.001407444523773383	0.0014074467588784986	0.0014625592017878622	0.0014621234114076094	0.0015735161007145938	0.0015721513382963403	0.07687191116242995	0.07627184002310464	-0.00025751173888671763	-0.00021773232222643824	-0.0002575134171927118	-0.00021773374126649037
0.3694233836175272	0.0012582114289710561	0.001259311534766373	0.0013538702588382608	0.0013542783168600866	0.001406876458469812	0.001406878689876029	0.0014619142827926414	0.0014614791072953947	0.0015727105425679473	0.0015713478015719343	0.07679709423234975	0.07619760765923211	-0.0002559724775865746	-0.00021773494310162178	-0.00025597414280958963	-0.0002177363595634585
0.37164934534214805	0.0012578402379567147	0.0012589389455134592	0.001353374189463567	0.001353781700046902	0.0014063083870401829	0.001406310614754228	0.0014612694378978415	0.0014608348766261365	0.0015719052405982817	0.0015705445186252	0.07672232451187928	0.07612342213454991	-0.0002544417810753097	-0.0002177370197163908	-0.00025444343331232355	-0.00021773843360040068
0.3738887196059291	0.0012574688601816708	0.0012585661706577842	0.0013528780445258954	0.0013532850081947414	0.0014057403109008762	0.0014057425349294735	0.0014606246686742648	0.0014601907209694192	0.001571100196659525	0.0015697414913067996	0.07664760220137631	0.0760492836478348	-0.00025291960898693455	-0.00021773855482781768	-0.00025292124833248275	-0.000217739966132946
0.3761415872261661	0.0012570972966017176	0.001258193211158691	0.001352381825279282	0.0013527882425588627	0.0014051722314610653	0.0014051744518109473	0.0014599799766837965	0.001459546641885976	0.0015702954125930658	0.001568938721454937	0.07657292749988129	0.07597519239659259	-0.0002514059210581565	-0.0002177395511823721	-0.0002514075476080513	-0.000217740959909285
0.3784080295071193	0.001256725548169664	0.0012578200679724972	0.001351885532972183	0.001352291404388912	0.0014046041501227997	0.0014046063668006871	0.0014593353634795056	0.0014589026409276996	0.001569490890227848	0.001568136210895362	0.07649830060514101	0.07590114857703455	-0.0002499006771323198	-0.00021774001151830813	-0.0002499022909824289	-0.00021774141766822686
0.3806881282429484	0.0012563536158353142	0.001257446742052511	0.0013513891688474388	0.0013517944949289398	0.0014040360682809644	0.0014040382812935833	0.0014586908306056428	0.0014582587196376772	0.0015686866313803904	0.0015673339614414917	0.07642372171363024	0.07582715238408505	-0.0002484038371639019	-0.00021773993856938345	-0.0002484054384065404	-0.00021774134214092022
0.38298196572066395	0.0012559815005454896	0.0012570732343490062	0.00135089273414233	0.0013512975154173989	0.0014034679873233449	0.0014034701966774232	0.0014580463795976586	0.0014576148795502361	0.0015678826378548478	0.0015665319748944106	0.07634919102051553	0.07575320401140907	-0.00024691536120746704	-0.00021773933505347953	-0.0002469169499391688	-0.00021774073604968747
0.3852896247230969	0.0012556092032440132	0.0012566995458092429	0.0013503962300885804	0.0013508004670871768	0.0014028999086306442	0.0014029021143328918	0.0014574020119822722	0.0014569711221909495	0.0015670789114430744	0.001565730253042938	0.07627470871969691	0.07567930365138767	-0.00024543520943354213	-0.00021773820368681251	-0.00024543678574778793	-0.0002177396021086353
0.38761118853188686	0.0012552367248717155	0.001256325677377461	0.0013498996579123458	0.0013503033511656018	0.001402331833576474	0.0014023340356336144	0.0014567577292774608	0.0014563274490766935	0.001566275453924653	0.0015649287976636928	0.07620027500380329	0.07560545149514751	-0.00024396334212112292	-0.0002177365471764947	-0.0002439649061066751	-0.0002177379430211568
0.3899467409304866	0.0012548640663664374	0.0012559516299948806	0.0013494030188342624	0.001349806168874449	0.0014017637635274124	0.0014017659619461693	0.001456113532992524	0.0014556838617156662	0.001565472267066988	0.001564127610521124	0.07612589006419614	0.07553164773256432	-0.00024249971965389916	-0.00021773436821576064	-0.00024250127140484912	-0.00021773576148609308
0.39229636620718694	0.0012544912286630422	0.001255577404599705	0.001348906314069445	0.0013493089214299675	0.0014011956998430171	0.0014011978946301001	0.00145546942462809	0.0014550403616074021	0.0015646693526253118	0.0015633266933675796	0.07605155409096959	0.07545789255224829	-0.00024104430253230058	-0.00021773166949534684	-0.00024104584214057478	-0.00021773306019257088
0.3946601491581577	0.0012541182126933825	0.0012552030021271206	0.00134840954482749	0.0013488116100428907	0.0014006276438758266	0.0014006298350379524	0.0014548254056761772	0.0014543969502428505	0.0015638667123427587	0.001562526047943349	0.07597726727298659	0.07538418614158596	-0.00023959705136689102	-0.00021772845369566474	-0.00023959857892147385	-0.00021772984181905874
0.3970381750905084	0.0012537450193863464	0.0012548284235093148	0.0013479127123125203	0.0013483142359184386	0.001400059596971412	0.0014000617845152938	0.0014541814776201842	0.0014537536291043662	0.001563064347950422	0.0015617256759767142	0.07590302979783353	0.07531052868672579	-0.00023815792687886805	-0.00021772472348752236	-0.00023815944246941	-0.00021772610903758594
0.39943052982536675	0.001253371649667824	0.0012544536696754345	0.001347415817723164	0.0013478168002563518	0.0013994915604683756	0.001399493744400728	0.001453537641934973	0.0014531103996657324	0.001562262261167394	0.0015609255791840166	0.07582884185188848	0.07523692037256517	-0.00023672688990250546	-0.00021772048153334556	-0.0002367283936189346	-0.00021772186451124442
0.4018372997009759	0.0012529981044607293	0.0012540787415516457	0.001346918862252596	0.0013473193042508947	0.001398923535698396	0.0013989257160259261	0.0014528939000868432	0.0014524672633922375	0.0015614604537008384	0.0015601257592697032	0.07575470362026639	0.07516336138279564	-0.00023530390138581936	-0.0002177157304869004	-0.00023530539331789724	-0.00021771711089446644
0.40425857157581063	0.001252624384684992	0.0012537036400610806	0.0013464218470885352	0.0013468217490908642	0.0013983555239862285	0.0013983577007156407	0.0014522502535336175	0.0014518242217406642	0.0015606589272460132	0.0015593262179263514	0.0756806152868779	0.07508985189988418	-0.00023388892239195602	-0.00021771047299462554	-0.00023389040262639105	-0.00021771185083141464
0.4066944328317112	0.0012522504912575656	0.0012533283661238911	0.0013459247734132704	0.0013463241359596187	0.0013977875266497422	0.0013977896997877466	0.0014516067037246378	0.0014511812761593503	0.0015598576834863608	0.0015585269568347746	0.07560657703440023	0.0750163921050886	-0.00023248191409686036	-0.000217704711692579	-0.00023248338272147118	-0.00021770608695964588
0.4091449713770379	0.001251876425092417	0.0012529529206572008	0.0013454276424036723	0.0013458264660350897	0.0013972195449999376	0.0013972217145532327	0.0014509632521008044	0.0014505384280882147	0.0015590567240935205	0.0015577279776640262	0.0755325890442914	0.07494298217846344	-0.0002310828377934948	-0.0002176984492093803	-0.00023108429489476778	-0.0002176998219072801
0.411610275649843	0.0012515021871005508	0.0012525773045751482	0.0013449304552312013	0.0013453287404897852	0.0013966515803409678	0.001396653746316261	0.001450319900094631	0.0014498956789587736	0.0015582560507274154	0.0015569292820714804	0.07545865149681838	0.07486962229886154	-0.00022969165488917476	-0.00021769168816410112	-0.000229693100552264	-0.00021769305829261176
0.41409043462106226	0.0012511277781899865	0.0012522015187888605	0.0013444332130619324	0.0013448309604908143	0.0013960836339701674	0.001396085796374158	0.0014496766491302346	0.0014492530301941742	0.001557455665036288	0.0015561308717028757	0.07538476457102508	0.074796312643936	-0.00022830832690529101	-0.00021768443116426672	-0.00022830976121940294	-0.0002176857987277736
0.41658553779772634	0.0012507531992657823	0.001251825564206475	0.001343935917056566	0.0013443331271998996	0.0013955157071780825	0.0013955178660174559	0.0014490335006234214	0.0014486104832092512	0.0015566555686567513	0.0015553327481923676	0.07531092844478018	0.07472305339016509	-0.00022693281548347155	-0.00021767668081235092	-0.00022693423853326067	-0.00021767804581135364
0.41909567522619073	0.0012503784512300283	0.001251449441733135	0.001343438568370443	0.0013438352417734039	0.0013949478012484687	0.0013949499565299212	0.0014483904559816627	0.0014479680394105451	0.0015558557632138574	0.0015545349131625796	0.0752371432947445	0.07464984471283984	-0.00022556508238602557	-0.00021766843970477678	-0.00022556649425237163	-0.0002176698021365553
0.4216209374953856	0.0012500035349818294	0.0012510731522709837	0.0013429411681535534	0.0013433373053623194	0.0013943799174583244	0.0013943820691885548	0.001447747516604161	0.00144732570019632	0.0015550562503211238	0.0015537373682246692	0.0751634092964051	0.07457668678607966	-0.00022420508948461926	-0.00021765971042086996	-0.00022420649025362005	-0.00021766107028875492
0.42416141574008476	0.0012496284514173545	0.00125069669671918	0.0013424437175505641	0.001342839319112306	0.0013938120570779456	0.0013938142052636335	0.0014471046838818859	0.0014466834669566197	0.0015542570315806286	0.0015529401149783483	0.07508972662407441	0.07450357978283917	-0.00022285279877110042	-0.00021765049553290616	-0.00022285418852879824	-0.0002176518528403948
0.4267172016441951	0.0012492532014298007	0.0012503200759739009	0.0013419462177008397	0.0013423412841637064	0.0013932442213709089	0.001393246366018735	0.0014464619591975903	0.0014460413410732908	0.00155345810858303	0.0015521431550119778	0.07501609545088254	0.07443052387490669	-0.00022150817236504805	-0.00021764079761271704	-0.00022150955118954707	-0.00021764215235636764
0.42928838744406506	0.0012488777859093923	0.0012499432909283362	0.00134144866973842	0.0013418432016515456	0.0013926764115940904	0.0013926785527107522	0.0014458193439258478	0.0014453993239200073	0.0015526594829075964	0.0015513464899026014	0.07494251594881444	0.07435751923291768	-0.00022017117249523155	-0.00021763061921320492	-0.0002201725404702981	-0.00021763197139568202
0.43187506593181346	0.0012485022057434265	0.001249566342472685	0.0013409510747920844	0.001341345072705558	0.0013921086289977462	0.00139211076658991	0.00144517683943309	0.0014447574168623023	0.0015518611561223376	0.0015505501212159773	0.0748689882886821	0.07428456602635247	-0.0002188417615102689	-0.00021761996287850138	-0.00021884311872139017	-0.00021762131250474548
0.4344773304586784	0.0012481264618162318	0.00124918923149419	0.0013404534339853417	0.0013408468984501996	0.001391540874825477	0.0013915430088998148	0.0014445344470776387	0.0014441156212576397	0.0015510631297839883	0.0015497540505066759	0.07479551264015191	0.07421166442357155	-0.00021751990188839665	-0.00021760883115262697	-0.0002175212484121225	-0.0002176101782193074
0.4370952749383861	0.0012477505550091842	0.001248811958877101	0.0013399557484364403	0.0013403486800046712	0.0013909731503142634	0.0013909752808774593	0.001443892168209727	0.00144347393845538	0.0015502654054380795	0.0015489582793180954	0.07472208917174587	0.07413881459176981	-0.00021620555622059445	-0.0002175972265629489	-0.00021620689213741606	-0.00021759857107128688
0.4397289938505404	0.0012473744862007226	0.0012484345255027057	0.0013394580192583971	0.0013398504184829196	0.0013904054566945192	0.0013904075837532384	0.00144325000417155	0.0014428323697968665	0.001549467984619009	0.0015481628091825249	0.0746487180508502	0.07406601669703175	-0.00021489868721774608	-0.0002175851516266758	-0.00021490001260998648	-0.0002175864935802796
0.4423785822440318	0.0012469982562663458	0.0012480569322493255	0.0013389602475590257	0.001339352114993673	0.0013898377951900903	0.0013898399187509984	0.0014426079562972793	0.0014421909166154457	0.0015486708688500742	0.0015473676416212058	0.07457539944370088	0.07399327090431423	-0.00021359925771707866	-0.00021757260885629792	-0.00021360057266323063	-0.0002175739482556116
0.4450441357404687	0.0012466218660786058	0.0012476791799923134	0.001338462434440916	0.001338853770640436	0.0013892701670182798	0.0013892722870880395	0.0014419660259131245	0.0014415495802364816	0.0015478740596435354	0.0015465727781443794	0.07450213351543637	0.07392057737745511	-0.00021230723067527935	-0.00021755960075331426	-0.00021230853525444626	-0.0002175609375996146
0.44772575053762753	0.001246245316507124	0.0012473012696040612	0.0013379645810014812	0.0013383553865215273	0.0013887025733898815	0.0013887046899751512	0.001441324214337334	0.0014409083619774117	0.0015470775585006823	0.0015457782202513391	0.07442892043005843	0.07384793627918071	-0.00021102256917204798	-0.00021754612981034205	-0.00021102386346255608	-0.00021754746410529435
0.4504235234129248	0.001245868608418586	0.001246923201954014	0.0013374666883329584	0.0013378569637300705	0.0013881350155091913	0.001388137128616626	0.0014406825228802384	0.0014402672631477688	0.0015462813669118336	0.0015449839694304838	0.07435576035045752	0.07377534777112205	-0.000209745236409431	-0.00021753219851095018	-0.00020974652048827425	-0.00021753353025494304
0.4531375517269096	0.0012454917426767515	0.001246544977908648	0.0013369687575224332	0.0013373585033540347	0.0013875674945740446	0.0013875696042103	0.0014400409528442975	0.001439626285049208	0.0015454854863564647	0.001544190027159364	0.07428265343842269	0.07370281201379905	-0.0002084751957103781	-0.00021751780932721676	-0.00020847646965582722	-0.00021751913852263716
0.4558679334267773	0.0012451147201424549	0.001246166598331505	0.0013364707896518584	0.0013368600064762432	0.001387000011775838	0.0013870021179475563	0.0014393995055241129	0.0014389854289755587	0.0015446899183032122	0.0015433963949047552	0.07420959985463174	0.07363032916664726	-0.00020721241052296113	-0.00021750296472350383	-0.000207213674411455	-0.00021750429137168403
0.45861476704990445	0.0012447375416736162	0.0012457880640831744	0.0013359727857980546	0.0013363614741743817	0.001386432568299547	0.0013864346710133776	0.001438758182206481	0.0014383446962128433	0.001543894664209946	0.0015426030741226837	0.07413659975868302	0.07355789938801777	-0.00020595684441920836	-0.0002174876671559023	-0.00020595809832596457	-0.0002174889912573419
0.4613781517274047	0.0012443602081252249	0.0012454093760213064	0.0013354747470327429	0.001335862907521024	0.001385865165323753	0.0013858672645863355	0.0014381169841704141	0.0014377040880393089	0.0015430997255237962	0.0015418100662585028	0.07406365330908143	0.07348552283517802	-0.000204708461094244	-0.0002174719190699559	-0.00020470970509606223	-0.0002174732406272084
0.4641581871877068	0.0012439827203493696	0.0012450305350006194	0.0013349766744225576	0.0013353643075836444	0.0013852978040206705	0.0013852998998386409	0.0014374759126871736	0.0014370636057254719	0.0015423051036812475	0.0015410173727469368	0.07399076066324764	0.07341319966432779	-0.000203467224368592	-0.00021745572290299275	-0.00020346845853960738	-0.00021745704191666881
0.4669549737601532	0.0012436050791952247	0.0012446515418728825	0.001334478569029056	0.0013348656754246307	0.0013847304855561632	0.001384732577936158	0.0014368349690202977	0.0014364232505341351	0.0015415108001081597	0.00154022499501212	0.07391792197752574	0.07334093003059736	-0.00020223309818404034	-0.00021743908107996202	-0.0002022343225997203	-0.00021744039755255962
0.46976861237862133	0.0012432272855090588	0.0012442723974869577	0.001333980431908744	0.0013343670121013149	0.0013841632110897925	0.0013841653000384341	0.0014361941544256567	0.001435783023720448	0.00154071681621984	0.001539432934467672	0.07384513740719696	0.07326871408806243	-0.00020100604660955312	-0.00021742199601870738	-0.00020100726134436586	-0.00021742330995228043
0.4725992045851658	0.0012428493401342511	0.0012438931026887681	0.0013334822641130886	0.0013338683186659736	0.0013835959817748054	0.00138359806729872	0.0014355534701514744	0.0014351429265318965	0.0015399231534210856	0.0015386411925167429	0.0737724071064836	0.07319655198973159	-0.00019978603384035454	-0.00021740447012880137	-0.00019978723896607598	-0.00021740578152312784
0.4754468525336833	0.0012424712439112683	0.0012435136583213234	0.0013329840666885277	0.0013333695961658591	0.00138302879875819	0.0013830308808640015	0.0014349129174383453	0.00143450296020839	0.0015391298131062273	0.0015378497705520724	0.07369973122854616	0.07312444388758066	-0.00019857302419387657	-0.0002173865058075486	-0.00019857421978380918	-0.00021738781466446033
0.47831165899359906	0.0012420929976776965	0.001243134065224724	0.0013324858406765102	0.0013328708456432083	0.0013824616631806846	0.0013824637418750091	0.0014342724975192947	0.0014338631259822531	0.0015383367966592238	0.0015370586699560123	0.0736271099254933	0.07305238993253514	-0.00019736698211492154	-0.00021736810544420448	-0.00019736816824320047	-0.0002173694117671432
0.4811937273535759	0.0012417146022682265	0.0012427543242361427	0.0013319875871134759	0.0013323720681352458	0.00138189457617681	0.0013818966514662536	0.0014336322116197914	0.0014332234250782681	0.0015375441054536546	0.0015362678921006137	0.07355454334839961	0.07298039027449309	-0.00019616787217441312	-0.00021734927141930926	-0.00019616904891339715	-0.0002173505752105509
0.4840931616252451	0.0012413360585146788	0.0012423744361898604	0.0013314893070309134	0.0013318732646742325	0.0013813275388748834	0.0013813296107660507	0.0014329920609577962	0.0014325838587137252	0.001536751740852819	0.0015354774383476702	0.0734820316472939	0.07290844506232014	-0.000194975659069202	-0.0002173300061036887	-0.0001949768264884466	-0.00021733130736262263
0.4870100664469608	0.0012409573672459812	0.0012419944019172549	0.0013309910014553412	0.0013313744362874697	0.0013807605523970543	0.0013807626208965538	0.0014323520467437799	0.0014319444280984357	0.0015359597042097707	0.0015346873100487743	0.07340957497117945	0.07283655444385086	-0.00019379030761995653	-0.00021731031185595606	-0.00019379146579065476	-0.0002173116105845807
0.4899445470875755	0.0012405785292881988	0.0012416142222468063	0.0013304926714083516	0.0013308755839972922	0.0013801936178593325	0.0013801956829737586	0.0014317121701807793	0.001431305134434784	0.0015351679968673767	0.0015338975085453423	0.0733371734680372	0.07276471856592616	-0.00019261178277657498	-0.0002172901910283409	-0.00019261293176905947	-0.0002172914872283771
0.49289670945023945	0.0012401995454645249	0.0012412338980041068	0.0013299943179066146	0.0013303767088211284	0.0013796267363715936	0.0013796287981075463	0.001431072432464407	0.0014306659789177331	0.001534376620158371	0.00153310803516871	0.07326482728482557	0.07269293757434808	-0.00019144004961516026	-0.00021726964596319176	-0.0001914411894997914	-0.00021727093963691546
0.4958666600762229	0.0012398204165952897	0.0012408534300118546	0.0013294959419618958	0.0013298778117714766	0.0013790599090376255	0.0013790619674016872	0.0014304328347828996	0.0014300269627348918	0.0015335855754053905	0.0015323188912401567	0.07319253656749578	0.07262121161394067	-0.00019027507333718718	-0.00021724867899136635	-0.00019027620418421431	-0.00021724997014133107
0.4988545061487607	0.0012394411434979594	0.001240472819089876	0.001328997544581077	0.0013293788938559539	0.0013784931369551412	0.0013784951919538983	0.0014297933783171404	0.0014293880870665317	0.0015327948639210587	0.0015315300780709596	0.0731203014609883	0.07254954082851997	-0.00018911681927161195	-0.00021722729243500716	-0.00018911794114978564	-0.00021722858106282272
0.5018603554969207	0.001239061726987161	0.0012400920660551131	0.0013284991267661723	0.0013288799560772907	0.0013779264212158116	0.001377928472855838	0.0014291540642407156	0.001428749353085609	0.0015320044870080123	0.0015307415969624504	0.07304812210925637	0.07247792536091004	-0.00018796525287609334	-0.00021720548860837408	-0.00018796636585391435	-0.00021720677471592786
0.5048843165994948	0.0012386821678746509	0.0012397111717216433	0.0013280006895143382	0.0013283809994333665	0.0013773597629052742	0.0013773618111931466	0.0014285148937199061	0.0014281107619578198	0.001531214445958957	0.0015299534492060798	0.07297599865524795	0.07240636535295102	-0.00018682033973504986	-0.00021718326981534641	-0.00018682144387840993	-0.00021718455340213882
0.5079264985889148	0.001238302466969359	0.0012393301369006777	0.0013275022338179111	0.001327882024917218	0.001376793163103178	0.0013767952080454733	0.0014278758679137666	0.001427472314841628	0.001530424742056726	0.0015291656360834573	0.07290393124092914	0.07233486094550713	-0.00018568204555788337	-0.00021716063834753552	-0.00018568314093661553	-0.00021716191941817398
0.5109870112551897	0.0012379226250773788	0.0012389489624005606	0.001327003760664408	0.0013273830335170489	0.0013762266228832028	0.0013762286644864734	0.0014272369879741434	0.0014268340128882767	0.0015296353765743619	0.0015283781588663933	0.07283192000729226	0.07226341227846539	-0.00018455033618386407	-0.00021713759648955833	-0.00018455142286510906	-0.00021713887504609675
0.5140659650498691	0.0012375426430019517	0.0012385676490267946	0.0013265052710365339	0.001326884026216268	0.0013756601433130772	0.0013756621815838894	0.0014265982550456782	0.0014261958572418672	0.001528846350775088	0.001527591018816976	0.07275996509434732	0.07219201949075536	-0.00018342517758054844	-0.00021711414651676142	-0.00018342625563008697	-0.00021711542256031002
0.5171634710900281	0.0012371625215435143	0.0012381861975820183	0.0013260067659122345	0.0013263850039934811	0.0013750937254546076	0.0013750957603995077	0.0014259596702658954	0.0014255578490393404	0.001528057665912461	0.0015268042171875953	0.07268806664114212	0.07212068272034124	-0.0001823065358422804	-0.0002170902906942218	-0.00018230760532636503	-0.0002170915642268345
0.5202796411622786	0.0012367822614996692	0.001237804608866038	0.0013255082462646753	0.0013258859678225328	0.001374527370363704	0.0013745294019892476	0.0014253212347651956	0.001424919989410555	0.0015272693232303498	0.0015260177552210358	0.07261622478576724	0.07204940210423878	-0.00018119437719085751	-0.00021706603127619184	-0.00018119543817357586	-0.00021706730229809068
0.5234145877268029	0.001236401863665201	0.0012374228836758185	0.001325009713062288	0.0013253869186725152	0.0013739610790904097	0.0013739631074031421	0.001424682949666892	0.001424282279478281	0.0015264813239630106	0.0015252316341504756	0.07254443966534312	0.07197817777850156	-0.00018008866797530887	-0.00021704137050665429	-0.000180089720524218	-0.00021704263902277976
0.5265684239214125	0.001236021328832087	0.0012370410228054922	0.0013245111672687724	0.0013248878575077806	0.0013733948526789262	0.001373396877685377	0.0014240448160872823	0.0014236447203582721	0.0015256936693351598	0.0015244458551995925	0.07247271141606575	0.07190700987825832	-0.0001789893746762805	-0.00021701631062365223	-0.0001789904188560787	-0.00021701757663616927
0.5297412635656308	0.001235640657789503	0.001236659027046363	0.0013240126098431125	0.0013243887852879541	0.0013728286921676177	0.0013728307138743214	0.0014234068351356138	0.0014230073131592774	0.0015249063605619845	0.001523660419582564	0.07240104017316502	0.07183589853770671	-0.00017789646390128921	-0.00021699085385462613	-0.00017789749977470404	-0.00021699211736370128
0.5329332211648017	0.0012352598513238142	0.0012362768971869121	0.0013235140417396055	0.0013238897029679768	0.001372262598589064	0.0013722646170025489	0.0014227690079141866	0.001422370058983057	0.0015241193988492392	0.0015228753285041715	0.07232942607095268	0.07176484389008866	-0.00017680990238366778	-0.00021696500241374927	-0.0001768109300143983	-0.00021696626342149194
0.5361444119142209	0.0012348789102186006	0.0012358946340128116	0.0013230154639078805	0.0013233906114980918	0.0013716965729700752	0.0013716985880968648	0.0014221313355183465	0.0014217329589244672	0.0015233327853932618	0.001522090583159799	0.07225786924279812	0.07169384606775638	-0.00017572965698595122	-0.00021693875850681277	-0.00017573067643777973	-0.0002169400170158875
0.5393749517032939	0.0012344978352546534	0.0012355122383069337	0.0013225168772928997	0.0013228915118238954	0.0013711306163317217	0.0013711326281783305	0.0014214938190365294	0.0014210960140714588	0.0015225465213810614	0.0015213061847355394	0.07218636982115487	0.07162290520212959	-0.00017465569470154207	-0.00021691212433277984	-0.0001746567060375015	-0.00021691338034568464
0.5426249571197181	0.0012341166272099827	0.001235129710849323	0.0013220182828349958	0.0013223924048863165	0.0013705647296893394	0.0013705667382622778	0.0014208564595503046	0.0014204592255050881	0.0015217606079903209	0.0015205221344081964	0.0721149279375605	0.07155202142371353	-0.0001735879826505471	-0.0002168851020790119	-0.00017358898593314298	-0.0002168863555979672
0.5458945454536906	0.0012337352868598134	0.0012347470524172461	0.001321519681469869	0.0013218932916216717	0.001369998914052585	0.0013700009193583558	0.0014202192581343758	0.0014198225942996091	0.0015209750463894948	0.0015197384333453644	0.07204354372263273	0.07148119486211948	-0.00017252648808127602	-0.00021685769392232324	-0.0001725274833724033	-0.0002168589449495495
0.5491838347021408	0.001233353814976611	0.001234364263785173	0.0013210210741286309	0.0013213941729616552	0.0013694331704254355	0.001369435172470538	0.0014195822158566635	0.0014191861215224534	0.0015201898377378538	0.0015189550827054798	0.0719722173060939	0.07141042564605372	-0.00017147117837246206	-0.00021682990203258923	-0.00017147216573273893	-0.00021683115056908564
0.5524929435729888	0.001232972212330076	0.0012339813457247968	0.0013205224617377923	0.0013208950498333782	0.0013688674998062259	0.001368869498597157	0.0014189453337782917	0.0014185498082343075	0.0015194049831854931	0.0015181720836378624	0.07190094881676419	0.07133971390333971	-0.00017042202102809934	-0.00021680172856569646	-0.0001704230005193097	-0.00021680297461473819
0.55582199148943	0.0012325904796871346	0.001233598299005018	0.0013200238452193123	0.00132039592315937	0.0013683019031876828	0.0013683038987309254	0.0014183086129536558	0.001417913655489103	0.001518620483873453	0.001517389437282768	0.0718297383825697	0.07126905976090452	-0.0001693789836819115	-0.00021677317566937138	-0.00016937995536531192	-0.00021677441923406704
0.5591710985942444	0.0012322086178119928	0.0012332151243919798	0.0013195252254906014	0.001319896793857604	0.0013677363815569356	0.0013677383738589703	0.001417672054430438	0.0014172776643340923	0.0015178363409337177	0.0015166071447714495	0.0717585861305474	0.07119846334481018	-0.00016834203409901716	-0.00021674424548501214	-0.00016834299803430985	-0.00021674548656697157
0.5625403857541326	0.0012318266274660783	0.0012328318226490509	0.0013190266034645256	0.0013193976628415242	0.0013671709358955364	0.0013671729249628373	0.0014170356592496495	0.0014166418358098401	0.0015170525554892885	0.0015158252072262023	0.07168749218686776	0.07112792478022428	-0.0001673111401712113	-0.000216714940141971	-0.0001673120964172381	-0.00021671617874235993
0.565929974564078	0.0012314445094080975	0.0012324483945368508	0.001318527980049447	0.0013188985310200441	0.001366605567179504	0.0013666075530185458	0.0014163994284456406	0.0014160061709503026	0.0015162691286542272	0.001515043625760406	0.07161645667680645	0.07105744419147128	-0.0001662862699170764	-0.00021668526175766534	-0.00016628721853312323	-0.0002166864978787597
0.569339987351735	0.0012310622643940214	0.0012320648408132302	0.00131802935614923	0.001318399399297573	0.0013660402763793415	0.0013660422589965864	0.0014157633630461851	0.0014153706707828095	0.0015154860615337056	0.001514262401478586	0.07154547972479765	0.07098702170199767	-0.00016526739148614578	-0.0002166552124427401	-0.00016526833253205364	-0.00021665644608809265
0.5727705471818436	0.0012306798931770938	0.0012316811622333117	0.0013175307326632737	0.0013179002685740446	0.001365475064460055	0.001365477043861959	0.0014151274640724551	0.0014147353363281455	0.0015147033552240724	0.0015134815354764701	0.07147456145438565	0.0709166574344038	-0.00016425447315487895	-0.00021662479429601644	-0.00016425540668843497	-0.00021662602546729248
0.5762217778606706	0.0012302973965078346	0.0012312973595494663	0.0013170321104865061	0.001317401139744931	0.0013649099323811951	0.001364911908574212	0.0014144917325391018	0.0014141001686005523	0.0015139210108129	0.0015127010288410224	0.07140370198828397	0.07084635151043052	-0.00016324748332846584	-0.0002165940094071006	-0.00016324840940878937	-0.00021659523810790837
0.5796938039404782	0.0012299147751340654	0.0012309134335113405	0.0013165334905094234	0.0013169020137012396	0.0013643448810968654	0.001364346854087432	0.001413856169454251	0.0014134651686077762	0.0015131390293790174	0.001511920882650515	0.07133290144833836	0.07077610405099269	-0.00016224639054224221	-0.0002165628598578273	-0.00016224730922712038	-0.00021656408609099786
0.5831867507240184	0.0012295320298008798	0.0012305293848658512	0.0013160348736181006	0.001316402891329566	0.0013637799115557526	0.0013637818813503088	0.0014132207758195585	0.001412830337351097	0.0015123574119925698	0.0015111410979745553	0.07126215995555443	0.07070591517615422	-0.00016125116345924728	-0.0002165313477194286	-0.00016125207480344184	-0.0002165325714840738
0.5867007442690553	0.0012291491612506857	0.0012301452143571978	0.0013155362606941954	0.0013159037735120873	0.001363215024701153	0.0013632169913061394	0.001412585552630249	0.0014121956758253672	0.0015115761597150838	0.0015103616758741618	0.07119147763011847	0.07063578500515884	-0.00016026177086889137	-0.00021649947505092415	-0.00016026267493005064	-0.0002165006963507632
0.5902359113929144	0.0012287661702231978	0.001229760922726866	0.001315037652615006	0.0013154046611265938	0.00136265022147101	0.0013626521848928473	0.0014119505008751293	0.0014115611850190309	0.0015107952735995101	0.0015095826174017898	0.0711208545913594	0.07056571365641508	-0.0001592781816914246	-0.00021646724390478322	-0.00015927907852752998	-0.00021646846274436804
0.5937923796770596	0.0012283830574554271	0.0012293765107136364	0.0013145390502534403	0.0013149055550464859	0.0013620855027979093	0.0013620874630430142	0.0014113156215366349	0.0014109268659141636	0.0015100147546902563	0.0015088039236013974	0.07105029095780135	0.07049570124752362	-0.00015830036497313515	-0.00021643465632076309	-0.00015830125463905942	-0.0002164358727011484
0.597370277471697	0.0012279998236817357	0.0012289919790535947	0.001314040454478076	0.0013144064561408395	0.001361520869609151	0.001361522826683939	0.0014106809155908697	0.0014102927194865205	0.0015092346040232766	0.0015080255955085076	0.07097978684714248	0.07042574789525723	-0.0001573282898904016	-0.00021640171433179312	-0.0001573291724407122	-0.00021640292825420016
0.6009697339004076	0.0012276164696337836	0.0012286073284801286	0.001313541866153143	0.001313907365274357	0.0013609563228267132	0.0013609582767375946	0.0014100463840076064	0.0014096587467055488	0.0015084548226260638	0.0015072476341502132	0.07090934237626598	0.0703558537156048	-0.00015636192574677854	-0.0002163684199594229	-0.00015636280123840218	-0.00021636963142879218
0.6045908788648067	0.0012272329960405818	0.0012282225597239468	0.0013130432861385827	0.0013134082833074453	0.0013603918633673477	0.0013603938141207121	0.0014094120277503624	0.0014090249485344277	0.0015076754115177738	0.0015064700405452837	0.07083895766124348	0.07028601882373602	-0.00015540124197341298	-0.00021633477521515454	-0.0001554021104606118	-0.0002163359842333179
0.6082338430492322	0.0012268494036284739	0.001227837673513083	0.0013125447152900194	0.00131290921109621	0.0013598274921425367	0.0013598294397447845	0.001408777847776412	0.0014083913259301053	0.0015068963717092133	0.0015056928157041742	0.07076863281736433	0.07021624333402836	-0.0001544462081309872	-0.00021630078210299608	-0.0001544470696670519	-0.00021630198867111927
0.611898757925461	0.0012264656931211591	0.0012274526705728928	0.0013120461544588208	0.0013124101494924646	0.0013592632100585748	0.00135926515451609	0.0014081438450368137	0.0014077578798433405	0.0015061177042029169	0.001504915960629097	0.07069836795910317	0.07014652736008707	-0.0001534967939052223	-0.00021626644261324435	-0.00015349764854499792	-0.00021626764673526866
0.6155857557574533	0.0012260818652396854	0.0012270675516260806	0.0013115476044920878	0.001311911099343769	0.0013586990180165588	0.0013587009593357211	0.0014075100204764574	0.0014071246112187068	0.0015053394099931948	0.0015041394763140648	0.0706281632001592	0.07007687101471427	-0.00015255296911234617	-0.00021623175873058953	-0.00015255381690920666	-0.00021623296040879092
0.6192949696061266	0.0012256979207024676	0.001226682317392685	0.0013110490662326902	0.0013114120614934317	0.0013581349169124277	0.0013581368550996092	0.0014068763750340924	0.0014064915209946501	0.001504561490066183	0.001503363363744931	0.07055801865344506	0.07000727440994527	-0.00015161470369493002	-0.00021619673242812	-0.00015161554470105587	-0.00021619793166383072
0.6230265333341571	0.001225313860225286	0.0012262969685901	0.001310550540519278	0.0013109130367805462	0.0013575709076369823	0.001357572842698556	0.0014062429096423463	0.0014058586101035246	0.0015037839453998936	0.0015025876238994728	0.07048793443108808	0.06993773765704353	-0.00015068196772222153	-0.00021616136566798838	-0.0001506828019909312	-0.00021616256246453913
0.6267805816108112	0.001224929684521301	0.0012259115059330787	0.0013100520281862983	0.0013104140260399818	0.001357006991075923	0.0013570089230182435	0.0014056096252277905	0.0014052258794716018	0.0015030067769642669	0.0015018122577473844	0.07041791064446026	0.06986826086650974	-0.00014975473139164364	-0.00021612566040424275	-0.0001497555589760058	-0.00021612685476529725
0.6305572499168048	0.0012245453943010602	0.0012255259301337407	0.0013095535300640148	0.001309915030102434	0.0013564431681098556	0.0013564450969392764	0.0014049765227109328	0.0014045933300191298	0.0015022299857212092	0.001501037266250383	0.07034794740415534	0.06979884414808293	-0.00014883296502812837	-0.0002160896185808281	-0.00014883378597985164	-0.0002160908105086623
0.634356674549194	0.0012241609902724972	0.0012251402419015845	0.0013090550469785352	0.0013094160497944167	0.0013558794396143353	0.0013558813653371997	0.00140434360300629	0.0014039609626603446	0.001501453572624652	0.0015002626503622296	0.07027804482001633	0.06972948761075057	-0.00014791663908320096	-0.00021605324213197497	-0.0001479174534537997	-0.0002160544316291979
0.6381789926262927	0.0012237764731409396	0.0012247544419434827	0.001308556579751808	0.0013089170859383024	0.0013553158064598765	0.001355317729082524	0.00140371086702239	0.0014033287783035185	0.0015006775386205962	0.0014994884110287722	0.07020820300113496	0.06966019136274981	-0.00014700572413581248	-0.00021601653298269907	-0.0001470065319764402	-0.00021601772005186426
0.642024342092622	0.001223391843609135	0.001224368530963704	0.0013080581292016723	0.0013084181393523246	0.0013547522695119892	0.0013547541890407497	0.0014030783156618219	0.001402696777850995	0.0014999018846471852	0.001498714549188025	0.07013842205584778	0.06959095551158655	-0.00014610019089134063	-0.00021597949304763553	-0.00014610099225190187	-0.0002159806776899642
0.6458928617238878	0.0012230071023772338	0.0012239825096639016	0.0013075596961418503	0.0013079192108506029	0.0013541888296311972	0.0013541907460724036	0.001402445949821265	0.0014020649621991994	0.0014991266116347209	0.0014979410657701764	0.07006870209175793	0.06952178016402048	-0.00014520001018081263	-0.00021594212423031722	-0.00014520080511273847	-0.00021594330645008375
0.6497846911319898	0.001222622250142816	0.0012235963787431527	0.001307061281381976	0.001307420301243161	0.001353625487673078	0.0013536274010330386	0.0014018137703915186	0.001401433332238697	0.0014983517205057204	0.0014971679616976813	0.06999904321573085	0.06945266542609045	-0.00014430515296331992	-0.00021590442842694957	-0.0001443059415173198	-0.00021590560822776217
0.6536999707700591	0.0012222372876008788	0.001223210138897925	0.0013065628857276096	0.001306921411335943	0.0013530622444882603	0.001353064154773289	0.001401181778257528	0.0014008018888542015	0.0014975772121749826	0.001496395237885269	0.06992944553390004	0.06938361140310353	-0.00014341559032424178	-0.00021586640752402353	-0.00014341637254872142	-0.00021586758490671487
0.6576388419375281	0.0012218522154438642	0.001222823790822124	0.0013060645099802629	0.0013064225419308418	0.0013524991009224794	0.0013525010081388799	0.0014005499742984415	0.0014001706329246446	0.001496803087549615	0.001495622895240033	0.06985990915168391	0.06931461819966082	-0.0001425312934739409	-0.00021582806339665028	-0.000142532069418555	-0.0002158292383643845
0.661601446785229	0.0012214670343616628	0.0012224373352070742	0.0013055661549374168	0.0013059236938257088	0.0013519360578165788	0.0013519379619706484	0.0013999183593876143	0.0013995395653231574	0.001496029347529109	0.0014948509346614344	0.06979043417377252	0.06924568591963329	-0.00014165223374920655	-0.00021578939791061513	-0.0001416530034629715	-0.0002157905704662788
0.6655879283205246	0.0012210817450416047	0.0012220507727415337	0.0013050678213925397	0.0013054248678143667	0.0013513731160065582	0.0013513750171045857	0.0013992869343926648	0.0013989086869171555	0.001495255993005362	0.0014940793570413983	0.06972102070415011	0.06917681466620886	-0.00014077838261147835	-0.00021575041292043462	-0.00014077914614368803	-0.00021575158306785802
0.6695984304124688	0.0012206963481684956	0.0012216641041117087	0.0013045695101350945	0.0013049260646866435	0.001350810276323584	0.001350812174371847	0.001398655700175497	0.0013982779985683338	0.0014944830248627518	0.001493308163264319	0.06965166884610245	0.06910800454186065	-0.0001399097116513981	-0.00021571111027679502	-0.00013991046904937576	-0.0002157122780172549
0.6736330977969988	0.0012203108444245872	0.0012212773300012557	0.0013040712219505714	0.0013044272852283797	0.001350247539594	0.0013502494345987803	0.001398024657592321	0.001397647501132709	0.0014937104439781447	0.0014925373542071414	0.0695823787022045	0.06903925564836784	-0.00013904619258214845	-0.00021567149181572765	-0.00013904694389396677	-0.00021567265715238815
0.6776920760821589	0.0012199252344896271	0.001220890451091286	0.0013035729576205077	0.0013039285302214529	0.0013496849066393917	0.0013496867986069504	0.0013973938074937039	0.0013970171954606648	0.0014929382512209963	0.001491766930739395	0.0695131503743364	0.06897056808682674	-0.00013818779724097952	-0.00021563155936193956	-0.0001381885425155438	-0.00021563272229979669
0.6817755117533548	0.0012195395190408324	0.0012205034680603834	0.001303074717922486	0.0013034298004437961	0.0013491223782765812	0.0013491242672131745	0.0013967631507246004	0.0013963870823969768	0.0014921664474533552	0.0014909968937232307	0.06944398396370498	0.06890194195765109	-0.00013733449759312233	-0.00021559131473514181	-0.00013733523687606275	-0.00021559247527447312
0.6858835521786408	0.0012191536987529224	0.0012201163815846107	0.001302576503630186	0.001302931096669413	0.0013485599553176592	0.0013485618412295462	0.0013961326881243815	0.001395757162780836	0.0014913950335299524	0.0014902272440134995	0.06937487957082192	0.0688333773605734	-0.00013648626572718148	-0.00021555075974322158	-0.00013648699906465556	-0.0002155519178858034
0.6900163456140378	0.0012187677742981056	0.0012197291923374994	0.0013020783155133734	0.0013024324196683962	0.001347997638570014	0.0013479995214634418	0.001395502420526856	0.0013951274374458854	0.0014906240102982	0.0014894579824577647	0.06930583729552303	0.06876487439465541	-0.0001356430738564951	-0.0002155098961844626	-0.00013564380129635345	-0.00021551105193534648
0.6941740412088835	0.0012183817463460973	0.001219341900990086	0.0013015801543379288	0.0013019337702069498	0.0013474354288363537	0.0013474373087175547	0.0013948723487603202	0.0013944979072202579	0.0014898533785982846	0.0014886891098963742	0.06923685723697989	0.06869643315829477	-0.0001348048943181912	-0.00021546872584632393	-0.0001348056159068134	-0.00021546987920884053
0.6983567890112157	0.0012179956155641382	0.0012189545082109034	0.001301082020865884	0.0013014351490474188	0.0013468733269147387	0.0013468752037899432	0.0013942424736475877	0.001393868572926616	0.0014890831392631934	0.0014879206271625192	0.0691679394936901	0.06862805374922694	-0.00013397169957449218	-0.00021542725050838207	-0.0001339724153571753	-0.0002154284014845298
0.702564739973187	0.0012176093826169886	0.0012185670146659903	0.001300583915855404	0.0013009365569482743	0.0013463113335985919	0.0013463132074740215	0.0013936127960060068	0.001393239435382166	0.001488313293118769	0.001487152535082226	0.06909908416349982	0.06855973626454431	-0.0001331434622118266	-0.00021538547194083213	-0.0001331441722342841	-0.00021538662053383062
0.7067980459565127	0.0012172230481669324	0.0012181794210189007	0.0013000858400608335	0.0013004379946641685	0.0013457494496767366	0.001345751320558605	0.0013929833166475163	0.0013926104953986894	0.0014875438409837404	0.0014863848344744738	0.06903029134360622	0.06849148080067362	-0.00013232015493958027	-0.00021534339190271146	-0.0001323208592464431	-0.0002153445381149477
0.7110568597379514	0.0012168366128737992	0.001217791727930714	0.0012995877942327157	0.0012999394629459344	0.0013451876759334165	0.001345189543827933	0.0013923540363786496	0.0013919817537826054	0.0014867747836697976	0.0014856175261511969	0.06896156113054193	0.06842328745341808	-0.00013150175059037372	-0.00021530101214367603	-0.00013150244922602305	-0.00021530215597725944
0.7153413350148182	0.001216450077394966	0.0012174039360600495	0.0012990897791177944	0.001299440962540619	0.001344626013148327	0.0013446278780616938	0.0013917249560005964	0.0013913532113349622	0.0014860061219816167	0.0014848506109173484	0.06889289362021536	0.06835515631792226	-0.000130688222121228	-0.00021525833440461106	-0.00013068891513076664	-0.00021525947586359395
0.7196516264105322	0.0012160634423853617	0.0012170160460630566	0.0012985917954590435	0.0012989424941914707	0.0013440644620966258	0.0013440663240350318	0.0013910960763092064	0.0013907248688514939	0.0014852378567169243	0.0014840840895709436	0.0688242889078878	0.06828708748872049	-0.00012987954261092782	-0.0002152153604155771	-0.00012988023003865368	-0.0002152164995030681
0.7239878894801961	0.0012156767084974913	0.0012166280585934372	0.0012980938439956934	0.0012984440586380046	0.0013435030235489822	0.0013435048825186121	0.0013904673980950537	0.0013900967271226528	0.0014844699886665306	0.0014833179629030985	0.06875574708819591	0.06821908105970623	-0.0001290756852619368	-0.00021517209189797493	-0.00012907636715173143	-0.0002151732286172492
0.7283502807162107	0.0012152898763814212	0.001216239974302449	0.00129759592546323	0.0012979456566159688	0.0013429416982715713	0.001342943554278598	0.001389838922143429	0.0013894687869336244	0.001483702518614388	0.0014825522316980946	0.06868726825514458	0.06815113712416598	-0.00012827662339970347	-0.00021512853056437908	-0.00012827729979431046	-0.000215129664917324
0.7327389575539218	0.001214902946684801	0.001215851793838935	0.001297098040593431	0.001297447288857427	0.0013423804870261262	0.0013423823400767246	0.001389210649234416	0.001388841049064386	0.0014829354473376232	0.0014817868967334303	0.06861885250213129	0.06808325577475587	-0.00012748233047002455	-0.00021508467811470755	-0.00012748300141277036	-0.00021508581010448724
0.7371540783773028	0.001214515920052872	0.0012154635178492866	0.0012966001901143732	0.0012969489560907081	0.0013418193905699518	0.0013418212406702775	0.0013885825801428747	0.0013882135142897103	0.0014821687756066038	0.001481021958779822	0.06855049992192391	0.06801543710353919	-0.00012669278004248663	-0.00021504053624210595	-0.0001266934455771973	-0.00021504166587338336
0.74159580252467	0.001214128797128472	0.0012150751469774891	0.0012961023747504602	0.0012964506590404721	0.0013412584096559464	0.0013412602568121505	0.001387954715638526	0.0013875861833792162	0.0014814025041849643	0.001480257418601304	0.06848221060669978	0.06794768120196976	-0.00012590794580846776	-0.00021499610663011648	-0.00012590860597611053	-0.0002149972339033357
0.746064290294433	0.0012137415785520495	0.0012146866818651314	0.001295604595222436	0.0012959523984277168	0.0013406975450326304	0.001340699389250866	0.0013873270564859377	0.0013869590570973894	0.0014806366338296875	0.0014794932769552581	0.068413984648021	0.06787998816089852	-0.00012512780157977743	-0.000214951390950624	-0.0001251284564230959	-0.00021495251587000386
0.7505597029508803	0.0012133542649616633	0.0012142981231513842	0.0012951068522474047	0.001295454174969796	0.0013401367974441778	0.0013401386387305743	0.0013866996034445844	0.0013863321362036333	0.0014798711652910914	0.001478729534592447	0.06834582213685907	0.06781235807059494	-0.00012435232128962803	-0.00021490639086668706	-0.00012435297085117147	-0.0002149075134362799
0.7550822027299987	0.0012129668569929944	0.0012139094714730448	0.0012946091465388472	0.001294955989380425	0.001339576167630432	0.001339578005991121	0.0013860723572688657	0.001385705421452266	0.0014791060993129407	0.0014779661922570677	0.06827772316359373	0.06774479102073469	-0.0001235814789937173	-0.0002148611080340368	-0.00012358212331353702	-0.0002148622282543422
0.7596319528453285	0.0012125793552793605	0.0012135207274645181	0.0012941114788066464	0.0012944578423697301	0.0013390156563269269	0.0013390174917680354	0.001385445318708153	0.0013850789135925893	0.0014783414366324468	0.0014772032506868058	0.06820968781802439	0.06767728710041218	-0.00012281524886675887	-0.00021481554409569226	-0.00012281588798723764	-0.00021481666197187277
0.7642091174938536	0.0012121917604517223	0.001213131891757836	0.0012936138497571016	0.00129395973464423	0.0013384552642649323	0.001338457096792565	0.0013848184885067892	0.001384452613368888	0.001477577177980347	0.001476440710612868	0.06814171618935382	0.06760984639814925	-0.00012205360520434194	-0.00021476970068634582	-0.00012205423916650249	-0.00021477081622162109
0.7688138618619275	0.001211804073138683	0.0012127429649826807	0.0012931162600929478	0.0012934616669068892	0.001337894992171453	0.00133789682179172	0.001384191867404167	0.0013838265215205066	0.001476813324080918	0.001475678572760049	0.06807380836623073	0.06754246900190719	-0.00012129652242284794	-0.00021472357943203013	-0.00012129715126657503	-0.000214724692628121
0.7734463521312342	0.0012114162939665105	0.0012123539477663552	0.0012926187105133703	0.001292963639857115	0.0013373348407692736	0.0013373366674882706	0.001383565456134716	0.0013832006387818185	0.0014760498756520534	0.0014749168378467468	0.06800596443672287	0.0674751549990645	-0.00012054397505759096	-0.0002146771819476201	-0.00012054459882354651	-0.0002146782928082458
0.7781067554847866	0.0012110284235591403	0.001211964840733845	0.0012921212017140361	0.0012924656541907895	0.0013367748107769733	0.001336776634600791	0.0013829392554279647	0.001382574965882307	0.0014752868334052887	0.0014741555065850402	0.06793818448833759	0.06740790447644784	-0.00011979593776467734	-0.0002146305098400525	-0.00011979655649271836	-0.00021463161836809963
0.7827952401129585	0.0012106404625381708	0.001211575644507767	0.00129162373438709	0.0012919677106002603	0.0013362149029089506	0.0013362167238436696	0.0013823132660085542	0.0013819495035465783	0.0014745241980458443	0.001473394579680709	0.06787046860803032	0.06734071752034547	-0.00011905238531814688	-0.0002145835647050509	-0.00011905299904788058	-0.0002145846709036281
0.7875119752195561	0.001210252411522905	0.0012111863597084366	0.0012911263092212051	0.0012914698097744128	0.0013356551178754592	0.001335656935927154	0.0013816874885962842	0.0013813242524943934	0.0014737619702726945	0.0014726340578333043	0.06780281688219707	0.06727359421647265	-0.0001183132926114161	-0.00021453634812917954	-0.00011831390138283826	-0.00021453745200228358
0.792257131027923	0.0012098642711303315	0.0012107969869538323	0.0012906289269015788	0.0012909719523986323	0.0013350954563826187	0.001335097271557349	0.0013810619239061326	0.0013806992134407013	0.0014730001507786076	0.0014718739417361498	0.06773522939668901	0.06720653465002213	-0.00011757863465802765	-0.00021448886169184167	-0.00011757923850971852	-0.000214489963241693
0.7970308787870847	0.001209476041975138	0.0012104075268596368	0.001290131588109949	0.0012904741391548593	0.0013345359191324416	0.0013345377314362705	0.0013804365726482932	0.0013800743870956804	0.001472238740250154	0.0014711142320764658	0.06766770623682428	0.06713953890564829	-0.0001168483865885972	-0.0002144411069606722	-0.00011684898555908152	-0.00021444220618982435
0.8018333907779276	0.00120908772466972	0.001210017980039214	0.0012896342935246274	0.0012899763707215936	0.0013339765068228673	0.001333978316261841	0.001379811435528188	0.0013794497741647354	0.0014714777393677995	0.001470354929535312	0.06760024748736816	0.0670726070674596	-0.00011612252365073017	-0.00021439308549142666	-0.00011612311777933759	-0.0002143941824047091
0.8066648403194178	0.0012086993198242152	0.0012096283471036578	0.0012891370438205178	0.0012894786477739217	0.00133341722014779	0.0013334190267279464	0.0013791865132465476	0.0013788253753485781	0.0014707171488059392	0.0014695960347877349	0.06753285323257568	0.06700573921905317	-0.000115401021212852	-0.00021434479883630786	-0.00011540161053705256	-0.00021434589343544141
0.8115254017748545	0.0012083108280464638	0.0012092386286617568	0.0012886398396691136	0.0012889809709835222	0.001332858059797051	0.0013328598635244274	0.00137856180649937	0.0013782011913432164	0.001469956969232914	0.0014688375485027293	0.0674655235561606	0.0669389354435002	-0.00011468385475901788	-0.00021429624853441798	-0.0001146844393168922	-0.00021429734082278884
0.8164152505581643	0.0012079222499420657	0.0012088488253200423	0.0012881426817385575	0.001288483341018702	0.0013322990264565122	0.0013323008273371292	0.0013779373159780353	0.0013775772228400106	0.0014691972013110967	0.001468079471343335	0.06739825854132965	0.06687219582335668	-0.0001139709998899674	-0.00021424743611403452	-0.00011397157971959615	-0.000214248526095695
0.8213345631402307	0.001207533586114357	0.0012084589376827738	0.0012876455706936104	0.0012879857585444002	0.0013317401208080412	0.0013317419188479142	0.0013773130423692611	0.0013769534705256876	0.0014684378456969003	0.0014673218039666649	0.06733105827077163	0.066805520440667	-0.00011326243232495647	-0.0002141983630975508	-0.00011326300746278273	-0.00021419945077405522
0.8262835170552626	0.0012071448371644344	0.0012080689663519556	0.0012871485071957105	0.0012874882242222144	0.001331181343529556	0.001331183138734698	0.0013766889863551805	0.0013763299350823919	0.0014676789030408559	0.0014665645470239433	0.06726392282666634	0.06673890937697899	-0.00011255812789839892	-0.00021414903099470362	-0.00011255869838205923	-0.0002141501163701598
0.8312622909072027	0.0012067560036911654	0.0012076789119273503	0.0012866514919029667	0.0012869907387104192	0.0013306226952950458	0.0013306244876714506	0.0013760651486133437	0.001375706617187687	0.0014669203739876276	0.0014658077011605556	0.06719685229068703	0.06667236271332844	-0.00011185806256147623	-0.00021409944130695857	-0.00011185862842846839	-0.00021410052438597393
0.8362710643761712	0.0012063670862911876	0.0012072887750064802	0.0012861545254701993	0.0012864933026639895	0.0013300641767745947	0.0013300659663282514	0.0013754415298167862	0.0013750835175146343	0.0014661622591760754	0.0014650512670161108	0.06712984674401788	0.06660588053027539	-0.00011116221238235968	-0.00021404959552845382	-0.00011116277366821081	-0.00021405067631236063
0.8413100182249524	0.0012059780855589231	0.0012068985561846366	0.0012856576085489369	0.0012859959167346052	0.0013295057886343956	0.0013295075753712907	0.0013748181306340176	0.0013744606367317566	0.001465404559239303	0.0014642952452244432	0.06706290626734472	0.06653946290787094	-0.00011047055354351798	-0.00021399949514100403	-0.00011047111028433809	-0.00021400057363274438
0.8463793343055166	0.0012055890020865952	0.0012065082560549086	0.0012851607417874538	0.0012854985815706822	0.0013289475315367996	0.0013289493154629076	0.0013741949517290897	0.0013738379755031413	0.0014646472748046787	0.0014635396364137013	0.06699603094087275	0.06647310992570715	-0.00010978306234221691	-0.0002139491416161543	-0.0001097836145740605	-0.00021395021781905887
0.8514791955655843	0.0012051998364642285	0.0012061178752081623	0.001284663925830774	0.0012850012978173953	0.001328389406140322	0.001328391187261611	0.0013735719937615885	0.0013732155344884066	0.0014638904064939078	0.0014627844412063759	0.06692922084431538	0.06640682166287096	-0.00010909971519248995	-0.00021389853641956558	-0.00010910026295130049	-0.00021389961033752014
0.8566097860552276	0.0012048105892796504	0.0012057274142330677	0.001284167161320704	0.0012845040661166787	0.0013278314130996658	0.0013278331914220907	0.0013729492573867055	0.0013725933143427828	0.0014631339549230635	0.0014620296602193225	0.06686247605691908	0.0663405981980024	-0.00010842048862180764	-0.00021384768100485285	-0.00010842103194369512	-0.00021384875264240932
0.861771290933513	0.0012044212611185263	0.0012053368737161077	0.0012836704488958413	0.00128400688710727	0.001327273553065761	0.001327275328595266	0.0013723267432552422	0.0013719713157171142	0.0014623779207026258	0.0014612752940638333	0.06679579665745689	0.06627443960925729	-0.00010774535927229878	-0.00021379657681708242	-0.00010774589819170788	-0.00021379764617612818
0.8669638964751838	0.001204031852564345	0.0012049462542415908	0.0012831737891915932	0.0012835097614247054	0.0013267158266857708	0.001326717599428301	0.0013717044520136466	0.0013713495392579007	0.0014616223044375328	0.0014605213433456887	0.06672918272423808	0.06620834597434043	-0.00010707430390063943	-0.0002137452252929939	-0.00010707483845195931	-0.00021374629237574938
0.8721877900773816	0.001203642364198439	0.0012045555563916432	0.001282677182840206	0.0012830126897013495	0.0013261582346031284	0.001326160004564616	0.001371082384304045	0.0013707279856073134	0.0014608671067272306	0.0014597678086651525	0.06666263433510675	0.06614231737049048	-0.00010640729937549942	-0.0002136936278565038	-0.00010640782959384087	-0.0002136946926672989
0.877443160266411	0.0012032527965999931	0.001204164780746247	0.0012821806304707723	0.0012825156725664259	0.0013256007774575666	0.0013256025446439347	0.0013704605407642795	0.0013701066554032625	0.0014601123281656942	0.0014590146906170783	0.06659615156746018	0.06607635387450479	-0.00010574432268074807	-0.0002136417859259221	-0.00010574484860045863	-0.00021364284846797643
0.8827301967045416	0.0012028631503460453	0.0012037739278832154	0.0012816841327092565	0.001282018710646004	0.0013250434558851178	0.0013250452203022816	0.0013698389220279214	0.0013694855492793723	0.001459357969341507	0.0014582619897908946	0.06652973449823822	0.06601045556272754	-0.00010508535091258153	-0.00021358970090895602	-0.00010508587256748136	-0.00021359076118504516
0.8880490901968541	0.0012024734260115174	0.0012033829983782375	0.001281187690178518	0.0012815218045630584	0.0013244862705181696	0.001324488032172038	0.0013692175287243248	0.001368864667865071	0.0014586040308378727	0.0014575097067706995	0.06646338320394017	0.06594462251106818	-0.000104430361278815	-0.00021353737420165553	-0.00010443087870329326	-0.00021353843221616486
0.8934000326981257	0.0012020836241691988	0.0012029919928048616	0.0012806913034983088	0.0012810249549374529	0.0013239292219854705	0.001323930980881935	0.0013685963614786384	0.0013682440117855678	0.0014578505132326666	0.001456757842135262	0.06639709776063417	0.06587885479499395	-0.00010377933110131132	-0.0002134848071942419	-0.00010377984432846654	-0.0002134858629495584
0.8987832173197573	0.0012016937453897775	0.001202600911734519	0.0012801949732853244	0.0012805281623859842	0.0013233723109121528	0.0013233740670571105	0.001367975420911837	0.0013676235816619258	0.0014570974170984915	0.0014560063964580954	0.06633087824393784	0.06581315248954697	-0.0001031322378131222	-0.00021343200126627826	-0.0001031327468762333	-0.00021343305476556607
0.904198838336744	0.001201303790241834	0.001202209755736523	0.0012796987001531968	0.0012800314275223776	0.0013228155379197673	0.0013228172913190928	0.0013673547076407686	0.001367003378111061	0.0014563447430027043	0.0014552553703074793	0.06626472472905616	0.06574751566934565	-0.00010248905895797467	-0.00021337895778578142	-0.00010248956389072306	-0.00021338000903370347
0.9096470911946843	0.0012009137592918627	0.0012018185253780996	0.0012792024847125337	0.00127953475095734	0.001322258903626308	0.0013222606542858742	0.001366734222278165	0.0013663834017457986	0.0014555924915074766	0.00145450476424652	0.06619863729075644	0.06568194440858086	-0.000101849772192103	-0.0002133256781138848	-0.00010185027302661576	-0.00021332672711232847
0.915128172516836	0.0012005236531042775	0.0012014272212243677	0.0012787063275709063	0.001279038133298543	0.0013217024086462227	0.0013217041565718945	0.0013661139654326832	0.001365763653174879	0.001454840663169817	0.0014537545788331765	0.0661326160034056	0.0656164387810327	-0.00010121435528272216	-0.00021327216360261803	-0.00010121485205126513	-0.00021327321035441438
0.9206422801112097	0.0012001334722414154	0.0012010358438383727	0.0012782102293329102	0.00127854157515066	0.001321146053590451	0.0013211477987880866	0.0013654939377089371	0.0013651441330030114	0.001454089258541638	0.0014530048146203175	0.06606666094094431	0.06555099886007723	-0.00010058278610719507	-0.00021321841559396315	-0.00010058327884228391	-0.0002132194601026649
0.9261896129777101	0.0011997432172635605	0.0012006443937810853	0.0012777141906001493	0.0012780450771153796	0.0013205898390664381	0.0013205915815418835	0.0013648741397075156	0.0013645248418308786	0.001453338278169766	0.00145225547215576	0.06600077217691008	0.06548562471867934	-9.995504265196409e-05	-0.0002131644354176898	-9.995553138587854e-05	-0.00021316547768729377
0.931770371315315	0.0011993528887289423	0.0012002528716114236	0.0012772182119712816	0.0012775486397914393	0.0013200337656781847	0.001320035505437278	0.0013642545720250357	0.001363905780255196	0.0014525877225960344	0.00145150655198231	0.06593494978443833	0.06542031642940534	-9.933110301491022e-05	-0.00021311022439807203	-9.933158777986062e-05	-0.00021311126443268602
0.9373847565293029	0.0011989624871937496	0.0011998612778862364	0.0012767222940420102	0.0012770522637746181	0.0013194778340262267	0.0013194795710747918	0.001363635235254141	0.0013632869488687202	0.0014518375923572627	0.0014507580546377894	0.06586919383626663	0.06535507406443507	-9.871094540406244e-05	-0.00021305578385111268	-9.871142623105178e-05	-0.0002130568216527906
0.9430329712385201	0.0011985720132121306	0.0011994696131603535	0.001276226437405123	0.0012765559496577758	0.0013189220447076971	0.0013189237790515612	0.0013630161299835548	0.0013626683482602772	0.0014510878879853547	0.0014500099806551191	0.0658035044047401	0.06528989769554758	-9.809454813457241e-05	-0.00021300111507915886	-9.809502505450651e-05	-0.00021300215065039874
0.9487152192826929	0.0011981814673362313	0.0011990778779865528	0.001275730642650508	0.0012760596980308761	0.0013183663983163364	0.0013183681299613105	0.0013623972567981051	0.0013620499790148169	0.0014503386100073181	0.0014492623305623242	0.06573788156181591	0.06522478739414328	-9.748188963040749e-05	-0.00021294621937539837	-9.748236267560773e-05	-0.00021294725272236192
0.9544317057297852	0.0011977908501161721	0.0011986860729156048	0.0012752349103651774	0.0012755635094809765	0.0013178108954425302	0.00131781262439441	0.0013617786162787666	0.0013614318417134103	0.001449589758945294	0.0014485151048825907	0.06567232537907286	0.06515974323124575	-9.687294842622429e-05	-0.00021289109802846706	-9.687341762659729e-05	-0.00021289212915237554
0.9601826368833979	0.0011974001621000811	0.0011982941984962667	0.0012747392411332596	0.0012750673845922874	0.0013172555366732948	0.0013172572629378844	0.001361160209002653	0.0013608139369333209	0.0014488413353166232	0.0014477683041342999	0.06560683592771072	0.06509476527750739	-9.626770316367717e-05	-0.00021283575231523244	-9.626816854961529e-05	-0.00021283678121902794
0.9659682202902156	0.0011970094038340866	0.0011979022552752875	0.0012742436355360556	0.0012745713239461552	0.0013167003225923524	0.001316702046175432	0.0013605420355430997	0.001360196265247981	0.0014480933396338793	0.0014470219288310856	0.0655414132785641	0.06502985360320274	-9.56661325902941e-05	-0.00021278018349968342	-9.566659419313339e-05	-0.00021278121018880602
0.9717886647474951	0.001196618575862348	0.0011975102437974422	0.0012737480941520357	0.001274075328121102	0.001316145253780125	0.0013161469746874707	0.0013599240964696415	0.0013595788272270683	0.0014473457724048938	0.0014462759794818569	0.0654760575020866	0.06496500827825075	-9.506821556350131e-05	-0.00021272439284136802	-9.506867341248226e-05	-0.0002127254173172055
0.9776441803106027	0.0011962276787270446	0.0011971181646055122	0.0012732526175568634	0.001273579397692849	0.0013155903308137615	0.001315592049051146	0.001359306392348081	0.001358961623436525	0.0014465986341328438	0.001445530456590868	0.06541076866838079	0.06490022937221057	-9.447393104658475e-05	-0.00021266838158878754	-9.447438517178053e-05	-0.00021266940385511468
0.9835349783005937	0.0011958367129684011	0.001196726018240313	0.0012727572063234056	0.0012730835332343106	0.00131503555426717	0.0013150372698403495	0.0013586889237405056	0.001358344654438556	0.0014458519253162305	0.001444785360657713	0.06534554684720073	0.06483551695428094	-9.388325810995302e-05	-0.000212612150981617	-9.38837085408678e-05	-0.00021261317104148691
0.9894612713118381	0.0011954456791246938	0.0011963338052407037	0.0012722618610217808	0.0012725877353156377	0.0013144809247110294	0.0013144826376257613	0.0013580716912053139	0.0013577279207917113	0.001445105646448974	0.0014440406921774247	0.06528039210793204	0.06477087109332617	-9.329617592904182e-05	-0.00021255570224798515	-9.329662269549899e-05	-0.00021255672010556115
0.9954232732196957	0.0011950545777322553	0.0011959415261435958	0.00127176658221934	0.001272092004504227	0.0013139264427128412	0.0013139281529748598	0.0013574546952972427	0.001357111423050868	0.0014443597980204343	0.0014432964516404656	0.06521530451962285	0.0647062918578531	-9.271266378635401e-05	-0.0002124990366092483	-9.271310691766343e-05	-0.0002125000522680831
1.0014211991882311	0.0011946634093254963	0.0011955491814839578	0.0012712713704807125	0.0012715963413647443	0.0013133721088369108	0.0013133738164519543	0.0013568379365674098	0.0013564951617672917	0.0014436143805154488	0.0014425526395328149	0.06515028415098055	0.06464177931603621	-9.213270107008564e-05	-0.00021244215527749244	-9.213314059479394e-05	-0.00021244316874002855
1.0074552656779823	0.001194272174436904	0.0011951567717948376	0.0012707762263678103	0.0012711007464591374	0.0013128179236444144	0.0013128196286182048	0.0013562214155633356	0.0013558791374886476	0.0014428693944143853	0.0014418092563359597	0.06508533107037981	0.06457733353571414	-9.155626727208599e-05	-0.0002123850594525356	-9.155670321944753e-05	-0.00021238607072332494
1.013525690453769	0.0011938808735970621	0.001194764297607367	0.0012702811504398624	0.0012706052203466569	0.001312263887693397	0.0013122655900316491	0.001355605132828973	0.0013552633507590548	0.0014421248401931658	0.0014410663025269884	0.06502044534585719	0.06451295458441166	-9.098334199114655e-05	-0.00021232775032975493	-9.098377438934713e-05	-0.000212328759411351
1.0196326925925556	0.0011934895073346513	0.0011943717594507617	0.0012697861432534176	0.0012701097635838834	0.001311710001538798	0.0013117117012472201	0.001354989088904735	0.0013546478021190691	0.0014413807183233356	0.0014403237785785864	0.0649556270451272	0.06444864252930285	-9.041390492861567e-05	-0.0002122702290909828	-9.041433380593822e-05	-0.00021227123598666076
1.0257764924913542	0.001193098076176473	0.0011939791578523555	0.001269291205362379	0.0012696143767247418	0.001311156265732495	0.001311157962816785	0.0013543732843275267	0.001354032492105768	0.0014406370292720783	0.0014395816849591177	0.06489087623557618	0.06438439743726171	-8.984793589066065e-05	-0.0002122124969103356	-8.984836127516604e-05	-0.00021221350162342612
1.0319573118751795	0.001192706580647452	0.0011935864933375884	0.0012687963373180003	0.0012691190603205027	0.001310602680823301	0.0013106043752891497	0.0013537577196307802	0.001353417421252741	0.0014398937735022636	0.0014388400221326278	0.06482619298429057	0.06432021937485151	-8.928541478674112e-05	-0.00021215455495221525	-8.928583670662904e-05	-0.00021215555748677062
1.0381753738050519	0.0011923150212706493	0.0011931937664300318	0.0012683015396689422	0.0012686238149198414	0.001310049247357018	0.0013100509392101017	0.0013531423953444842	0.0013528025900901432	0.0014391509514725092	0.0014380987905589135	0.06476157735803115	0.06425610840831694	-8.872632162990057e-05	-0.0002120964043720308	-8.872674011296822e-05	-0.0002120974047318258
1.0444309026860459	0.0011919233985672618	0.0011928009776513984	0.001267806812961243	0.0012681286410688218	0.0013094959658764298	0.00130949765512242	0.0013525273119951921	0.0013521879991447029	0.001438408563637191	0.0014373579906935524	0.0646970294232611	0.06419206460359997	-8.817063653715485e-05	-0.00021203804631853007	-8.817105161001981e-05	-0.000212039044505008
1.05072412427539	0.0011915317130566578	0.0011924081275215346	0.0012673121577383864	0.0012676335393109236	0.001308942836921344	0.0013089445235659098	0.0013519124701060815	0.001351573648939772	0.0014376666104464941	0.0014366176229879445	0.0646325492461355	0.06412808802635374	-8.761833972568966e-05	-0.00021197948192575033	-8.761875141592712e-05	-0.00021198047794313002
1.057055265690613	0.0011911399652563609	0.0011920152165584674	0.001266817574541292	0.0012671385101870804	0.0013083898610286278	0.0013083915450774186	0.0013512978701969707	0.001350959539995337	0.0014369250923464796	0.0014358776878893554	0.06456813689251766	0.06406417874191993	-8.70694115160664e-05	-0.00021192071232106757	-8.70698198515707e-05	-0.00021192170617478912
1.0634245554177415	0.0011907481556820815	0.0011916222452783706	0.0012663230639083363	0.0012666435542356708	0.0013078370387322059	0.001307838720190862	0.0013506835127843416	0.001350345672828073	0.0014361840097790767	0.0014351381858409443	0.06450379242797925	0.06400033681537345	-8.652383233193062e-05	-0.00021186173862586255	-8.652423733855608e-05	-0.00021186273031692515
1.0698322233195456	0.0011903562848477177	0.0011912292141956205	0.0012658286263753785	0.001266148671992557	0.0013072843705630936	0.0013072860494372594	0.001350069398381378	0.0013497320479513386	0.0014354433631821584	0.0014343991172818286	0.06443951591780599	0.06393656231148592	-8.598158269637612e-05	-0.00021180256194724967	-8.598198440032401e-05	-0.00021180355147831786
1.0762785006438331	0.001189964353265366	0.0011908361238227754	0.0012653342624757802	0.001265653863991105	0.001306731857049439	0.0013067335333447414	0.0013494555274979993	0.0013491186658752435	0.0014347031529895928	0.0014336604826471065	0.06437530742700528	0.06387285529475946	-8.54426432338462e-05	-0.0002117431833842942	-8.544304166278882e-05	-0.00021174417076164076
1.0827636200317978	0.0011895723614453347	0.0011904429746705891	0.0012648399727404318	0.0012651591307621796	0.001306179498716523	0.0013061811724385728	0.0013488419006408797	0.001348505527106642	0.0014339633796312463	0.0014329222823678905	0.06431116702029835	0.06380921582942359	-8.490699467054996e-05	-0.00021168360402912256	-8.490738985034163e-05	-0.000211684589255412
1.089287815526412	0.0011891803098961554	0.00119004976724805	0.0012643457576977399	0.0012646644728341978	0.0013056272960867948	0.0013056289672412054	0.0013482285183134695	0.001347892632149195	0.0014332240435330364	0.0014321845168713827	0.06424709476214362	0.06374564397943651	-8.437461783208922e-05	-0.00021162382496220378	-8.437500978790424e-05	-0.0002116248080388794
1.0958513225808764	0.0011887881991245908	0.0011896565020623577	0.0012638516178736904	0.001264169890733132	0.0013050752496798958	0.0013050769182722708	0.001347615381016061	0.0013472799815033667	0.0014324851451170011	0.0014314471865808725	0.06418309071673522	0.06368213980847971	-8.384549364419402e-05	-0.00021156384725612432	-8.384588240248347e-05	-0.0002115648281881266
1.1024543780671139	0.0011883960296356591	0.0011892631796189496	0.0012633575537918393	0.0012636753849825265	0.001304523360012682	0.0013045250260486083	0.001347002489245774	0.0013466675756664897	0.0014317466848012992	0.0014307102919158107	0.06411915494799691	0.06361870337999238	-8.331960313179287e-05	-0.00021150367197245168	-8.331998871817514e-05	-0.00021150465076338887
1.1090972202843215	0.0011880038019326214	0.001188869800421524	0.0012628635659733406	0.0012631809561035113	0.0013039716275992524	0.0013039732910843152	0.0013463898434966045	0.0013460554151327694	0.0014310086630002754	0.0014299738332918183	0.06405528751959465	0.06355533475715909	-8.279692741942901e-05	-0.0002114433001651761	-8.279730985924494e-05	-0.00021144427681829558
1.115780088967567	0.0011876115165170157	0.0011884763649720235	0.0012623696549369655	0.0012626866046148433	0.0013034200529509642	0.0013034217138907336	0.001345777444259472	0.001345443500393307	0.0014302710801244985	0.0014292378111207533	0.06399148849495588	0.06349203400289627	-8.227744773059431e-05	-0.00021138273287946152	-8.227782704872677e-05	-0.00021138370739731682
1.1225032252964444	0.0011872191738886502	0.0011880828737706709	0.0012618758211991197	0.0012621923310329086	0.0013028686365764634	0.0013028702949765107	0.001345165292022214	0.0013448318319361629	0.001429533936580782	0.0014285022258107456	0.06392775793724942	0.06342880117989344	-8.176114538618884e-05	-0.00021132197114845375	-8.176152160770112e-05	-0.0002113229435347641
1.1292668719037753	0.0011868267745456336	0.0011876893273159725	0.0012613820652738698	0.001261698135871747	0.0013023173789817155	0.0013023190348475917	0.001344553387269642	0.001344220410246344	0.0014287972327722636	0.0014277670777662265	0.06386409590940423	0.0633656363505848	-8.124800180590863e-05	-0.0002112610159982764	-8.124837495590564e-05	-0.0002112619862571774
1.1360712728843656	0.0011864343189843687	0.0011872957261047246	0.0012608883876729414	0.0012612040196430638	0.0013017662806700122	0.0013017679340072673	0.0013439417304835514	0.0013436092358058748	0.00142806096909838	0.001427032367387975	0.06380050247411763	0.0633025395771893	-8.073799850694119e-05	-0.00021119986844561622	-8.073836860997274e-05	-0.00021120083658038302
1.1429166738038161	0.001186041807699573	0.0011869020706320288	0.0012603947889057812	0.0012607099828562632	0.001301215342142015	0.0013012169929561826	0.0013433303221427678	0.001342998309093781	0.001427325145954987	0.0014262980950731558	0.06373697769383893	0.063239510921672	-8.023111710335484e-05	-0.00021113852949641854	-8.023148418417891e-05	-0.00021113949551146427
1.1498033217073829	0.001185649241184293	0.00118650836139131	0.0012599012694795297	0.0012602160260184625	0.0013006645638957654	0.0013006662121923726	0.0013427191627231794	0.0013423876305861688	0.001426589763734349	0.0014255642612153636	0.0636735216308135	0.06317655044579017	-7.972733930720899e-05	-0.00021107700015082775	-7.972770338893209e-05	-0.0002110779640464855
1.1567314651288954	0.0011852566199299036	0.0011861145988743254	0.0012594078298990665	0.0012597221496345112	0.0013001139464267066	0.0013001155922112853	0.0013421082526977274	0.0013417772007562185	0.0014258548228251772	0.0014248308662046646	0.06361013434703824	0.06311365821107104	-7.922664692526504e-05	-0.00021101528139472192	-7.922700803233984e-05	-0.00021101624317562684
1.1637013540997225	0.0011848639444261393	0.0011857207835711616	0.00125891447066703	0.0012592283542070032	0.0012995634902277357	0.0012995651335057888	0.0013414975925364959	0.0013411670200742108	0.0014251203236126983	0.0014240979104276174	0.06354681590431109	0.06305083427882122	-7.872902186110975e-05	-0.00021095337420667937	-7.872938001832197e-05	-0.0002109543338787434
1.1707132401577995	0.0011844712151610854	0.0011853269159702651	0.001258421192283825	0.0012587346402363005	0.0012990131957891903	0.0012990148365662187	0.0013408871827066894	0.0013405570890075867	0.0014243862664786657	0.0014233653942673423	0.06348356636420761	0.06298807871015048	-7.823444611472496e-05	-0.0002108912795579232	-7.823480134487582e-05	-0.00021089223712228433
1.177767376356704	0.0011840784326212007	0.00118493299655845	0.0012579279952476558	0.001258241008220576	0.0012984630635988986	0.0012984647018803995	0.0013402770236726896	0.0013399474080209564	0.0014236526518014252	0.0014226333181035346	0.06342038578809495	0.06292539156594369	-7.77429017807113e-05	-0.00021082899840832448	-7.774325410750405e-05	-0.00021082995386897951
1.1848640172747877	0.0011836855972913302	0.0011845390258208995	0.0012574348800545286	0.0012577474586557846	0.0012979130941421903	0.0012979147299336435	0.0013396671158960808	0.0013393379775761241	0.0014229194799559258	0.0014219016823125235	0.06335727423714815	0.06286277290690034	-7.725437104920407e-05	-0.00021076653171028803	-7.725472049582849e-05	-0.0002107674850703456
1.1920034190243662	0.0011832927096547066	0.0011841450042411944	0.001256941847198293	0.0012572539920357366	0.0012973632879019243	0.0012973649212088107	0.0013390574598356542	0.0013387287981321317	0.0014221867513137814	0.0014211704872672995	0.06329423177231822	0.06280022279350791	-7.676883620386099e-05	-0.0002107038804035899	-7.676918279322931e-05	-0.00021070483166599208
1.1991858392609598	0.0011828997701929832	0.0011837509323013107	0.0012564488971706501	0.0012567606088520744	0.0012968136453585257	0.0012968152761863101	0.0013384480559474913	0.0013381198701452783	0.0014214544662433056	0.0014204397333375523	0.06323125845438739	0.0627377412860729	-7.628627962323609e-05	-0.0002106410454210672	-7.628662337882952e-05	-0.00021064199459081
1.2064115371925936	0.0011825067793862184	0.0011833568104816386	0.0012559560304611648	0.0012562673095943184	0.0012962641669899864	0.0012962657953441235	0.0013378389046849347	0.0013375111940691446	0.0014207226251095534	0.0014197094208897205	0.06316835434393554	0.06267532844470232	-7.580668377989153e-05	-0.0002105780276867586	-7.580702472424761e-05	-0.00021057897476656207
1.2136807735891502	0.0011821137377129155	0.0011829626392609908	0.0012554632475573002	0.0012557740947498708	0.0012957148532719098	0.0012957164791578503	0.0013372300064986545	0.0013369027703546462	0.001419991228274351	0.0014189795502870287	0.06310551950136149	0.06261298432933797	-7.533003123927351e-05	-0.00021051482811376698	-7.533036939483262e-05	-0.0002105157731067675
1.2209938107917835	0.0011817206456500085	0.0011825684191166248	0.001254970548944426	0.0012552809648040586	0.0012951657046775236	0.0012951673281007055	0.0013366213618366577	0.0013362945994500259	0.0014192602760963325	0.0014182501218895174	0.063042753986882	0.06255070899971628	-7.485630465969839e-05	-0.00021045144760536982	-7.485664004899806e-05	-0.00021045239051534215
1.2283509127223842	0.0011813275036728964	0.0011821741505242437	0.001254477935105853	0.0012547879202401263	0.001294616721677717	0.0012946183426435715	0.0013360129711443387	0.0013356866818009252	0.0014185297689310139	0.0014175211360540954	0.06298005786054041	0.06248850251542552	-7.438548679304657e-05	-0.00021038788705815548	-7.438581943820799e-05	-0.000210388827888347
1.2357523448931043	0.0011809343122554437	0.001181779833958006	0.0012539854065228343	0.0012542949615392638	0.0012940679047410404	0.0012940695232549885	0.001335404834864484	0.0013350790178503697	0.0014177997071307706	0.001416792593134567	0.062917431182209	0.06242636493587209	-7.391756048295839e-05	-0.0002103241473579709	-7.391789040593622e-05	-0.00021032508611149026
1.2431983744159416	0.001180541071869992	0.0011813854698905551	0.0012534929636745997	0.0012538020891806458	0.00129351925433376	0.0012935208704012166	0.0013347969534373144	0.001334471608038834	0.0014170700910449427	0.0014160644934816777	0.06285487401159032	0.06236429632029563	-7.345250866448716e-05	-0.0002102602293798661	-7.34528358872083e-05	-0.00021026116606037704
1.2506892700123766	0.0011801477829873799	0.0011809910587930153	0.001253000607038361	0.0012533093036414208	0.0012929707709198601	0.0012929723845462274	0.00133418932730052	0.001333864452804255	0.0014163409210198234	0.0014153368374431599	0.06279238640823936	0.06230229672778761	-7.299031436482084e-05	-0.00021019613399128612	-7.29906389089624e-05	-0.00021019706860209153
1.2582253020230734	0.0011797544460769522	0.0011805966011350125	0.00125250833708936	0.0012528166053967587	0.0012924224549610808	0.0012924240661517565	0.0013335819568892765	0.0013332575525820552	0.0014156121973987379	0.0014146096253637502	0.06272996843153576	0.06224036621726847	-7.253096070183873e-05	-0.00021013186204929535	-7.25312825891472e-05	-0.00021013279459439205
1.2658067424176331	0.0011793610616065602	0.0011802020973846797	0.0012520161543008532	0.0012523239949198503	0.0012918743069169347	0.0012918759156772997	0.0013329748426362735	0.0013326509078051922	0.0014148839205220462	0.0014138828575852478	0.06266762014071524	0.062178504847525094	-7.207443088426413e-05	-0.0002100674144013548	-7.207475013631948e-05	-0.00021006834488487836
1.2734338648044117	0.001178967630042605	0.0011798075480086846	0.0012515240591441574	0.0012518314726819428	0.001291326327244739	0.0012913279335801697	0.0013323679849717724	0.0013320445189041624	0.0014141560907272085	0.0014131565344465678	0.06260534159487717	0.062116712677182814	-7.162070821145616e-05	-0.00021000279188693183	-7.162102484906119e-05	-0.00021000372031115822
1.2811069444403917	0.001178574151850013	0.0011794129534722232	0.0012510320520886604	0.001251339039152351	0.0012907785163996266	0.001290780120315492	0.0013317613843235967	0.0013314383863070542	0.001413428708348822	0.001412430656283726	0.06254313285296605	0.062054989764736446	-7.116977607306285e-05	-0.00020993799533663982	-7.117009011702036e-05	-0.0002099389217044001
1.2888262582411194	0.0011781806274922756	0.001179018314239046	0.0012505401336018386	0.0012508466947984815	0.0012902308748345807	0.0012902324763362422	0.0013311550411171703	0.0013308325104395627	0.0014127017737186342	0.0014117052234299448	0.06248099397378568	0.06199333616854057	-7.072161794693943e-05	-0.00020987302556768617	-7.072192941849631e-05	-0.00020987394988339347
1.296592084790695	0.0011777870574314466	0.001178623630771464	0.0012500483041492888	0.0012503544400858468	0.0012896834030004696	0.0012896850020932733	0.0013305489557755821	0.0013302268917250214	0.001411975287165615	0.0014109802362156356	0.06241892501602119	0.06193175194681994	-7.027621740123002e-05	-0.00020980788339086676	-7.027652632114745e-05	-0.00020980880565824034
1.3044047043518285	0.0011773934421281697	0.001178228903530364	0.001249556564194733	0.0012498622754780987	0.0012891361013460457	0.0012891376980353338	0.001329943128719563	0.0013296215305844282	0.0014112492490159835	0.001410255694968481	0.062356926038216465	0.061870237157662725	-6.983355809311864e-05	-0.000209742569608512	-6.983386448140838e-05	-0.0002097434898294115
1.312264398875954	0.0011769997820416738	0.001177834132975228	0.0012490649142000492	0.0012493702014370355	0.0012885889703179911	0.0012885905646090998	0.0013293375603675517	0.0013290164274364928	0.0014105236595932345	0.0014095316000134492	0.062294997098798086	0.061808791859048216	-6.939362376746916e-05	-0.00020967708501082316	-6.939392764490626e-05	-0.0002096780031898282
1.320171452013404	0.0011766060776297962	0.0011774393195641301	0.0012485733546252866	0.0012488782184226247	0.0012880420103609349	0.0012880436022591826	0.0013287322511357131	0.0013284115826976406	0.0014097985192182022	0.001408807951672827	0.06223313825607631	0.061747416108831395	-6.89563982575192e-05	-0.0002096114303794805	-6.895669964449014e-05	-0.00020961234652056016
1.3281261491236485	0.0011762123293490021	0.0011770444637537688	0.0012480818859287018	0.0012483863268930363	0.00128749522191748	0.0012874968114281822	0.001328127201437969	0.0013278069967820663	0.001409073828209075	0.0014080847502662868	0.06217134956823761	0.061686109964754834	-6.852186548426953e-05	-0.00020954560648697718	-6.852216440042525e-05	-0.00020954652059243517
1.3361287772855897	0.0011758185376543836	0.0011766495659994635	0.0012475905085667465	0.0012478945273046399	0.0012869486054282251	0.0012869501925566883	0.0013275224116860204	0.0013272026701017237	0.0014083495868814544	0.0014073619961108988	0.06210963109336989	0.06162487348444168	-6.809000945573462e-05	-0.00020947961409559235	-6.809030592157261e-05	-0.00020948052617061896
1.3441796253079266	0.0011754247029996797	0.0011762546267551817	0.0012470992229941258	0.0012474028201120491	0.0012864021613317959	0.0012864037460833082	0.0013269178822893856	0.001326598603066415	0.0014076257955483711	0.0014066396895211861	0.0620479828894446	0.06156370672542886	-6.766081426767823e-05	-0.00020941345396005562	-6.766110830251637e-05	-0.00020941436400673252
1.352278983739575	0.0011750308258372925	0.0011758596464735436	0.0012466080296637864	0.001246911205768134	0.001285855890064852	0.001285857472444709	0.001326313613655422	0.0013259947960837775	0.0014069024545203495	0.0014059178308091587	0.061986405014340856	0.06150260974514351	-6.723426410178146e-05	-0.00020934712682399437	-6.723455572481274e-05	-0.000209348034844542
1.3604271448801535	0.0011746369066182921	0.001175464625605835	0.0012461169290269602	0.0012464196847240254	0.001285309792062139	0.0012853113720756176	0.001325709606189363	0.0013253912495593163	0.0014061795641054282	0.0014051964202843367	0.061924897525837005	0.0614415826009239	-6.681034322532364e-05	-0.0002092806334197117	-6.681063245658758e-05	-0.0002092815394194869
1.3686244027905345	0.0011742429457924414	0.0011750695646020283	0.001245625921533177	0.0012459282574291686	0.0012847638677564962	0.001284765445408864	0.001325105860294357	0.0013247879638964362	0.0014054571246092083	0.0014044754582538204	0.061863460481629946	0.06138062535000021	-6.638903599252843e-05	-0.00020921397447326573	-6.638932285123189e-05	-0.00020921487845543263
1.3768710533034536	0.0011738489438081995	0.0011746744639107884	0.001245135007630282	0.0012454369243313109	0.00128421811757888	0.001284219692875397	0.001324502376371461	0.0013241849394964905	0.0014047351363348942	0.0014037549450223038	0.061802093939314205	0.0613197380495397	-6.597032684246829e-05	-0.00020914715069958456	-6.597061134751281e-05	-0.0002091480526668632
1.3851673940341884	0.0011734549011127374	0.0011742793239794894	0.0012446441877644553	0.0012449456858765434	0.0012836725419583994	0.0012836741149043194	0.0013238991548197095	0.0013235821767587847	0.0014040135995833107	0.0014030348808921282	0.061740797956417334	0.06125892075661477	-6.555420029911996e-05	-0.00020908016280327124	-6.555448246951812e-05	-0.00020908106275921434
1.3935137243912972	0.0011730608181519634	0.001173884145254238	0.0012441534623802459	0.00124445454250932	0.001283127141322334	0.0012831287119228984	0.0013232961960361258	0.001322979676080628	0.0014032925146529734	0.0014023152661633064	0.06167957259038173	0.06119817352822719	-6.514064097147554e-05	-0.00020901301148076867	-6.514092082633705e-05	-0.0002090139094296506
1.4019103455874267	0.001172666695370514	0.0011734889281798582	0.0012436628319205823	0.0012439634946724693	0.0012825819160961589	0.0012825834843565988	0.001322693500415753	0.001322377437857335	0.001402571881840113	0.0014015961011335672	0.061618417898576874	0.061137496421296664	-6.472963355245998e-05	-0.00020894569741733426	-6.472991111036719e-05	-0.0002089465933624579
1.410357560650181	0.0011722725332117916	0.0011730936731999444	0.001243172296826788	0.001243472542807217	0.0012820368667035783	0.0012820384326291182	0.0013220910683516846	0.0013217754624822917	0.0014018517014387076	0.001400877386098416	0.061557333938309824	0.06107688949269358	-6.432116281947231e-05	-0.00020887822129064815	-6.432143809874391e-05	-0.0002088791152345948
1.4188556744330574	0.0011718783321179587	0.0011726983807568427	0.001242681857538619	0.0012429816873532123	0.0012814919935665305	0.0012814935571623881	0.0013214889002350885	0.0013211737503469434	0.0014011319737405315	0.0014001591213511242	0.06149632076681266	0.061016352799207016	-6.391521363284525e-05	-0.0002088105837666221	-6.391548665164726e-05	-0.00020881147571219505
1.4274049936264492	0.0011714840925299732	0.001172303051291688	0.0012421915144942728	0.0012424909287485643	0.0012809472971052455	0.0012809488583766307	0.0013208869964552586	0.0013205723018408686	0.0014004126990351847	0.0013994413071828221	0.06143537844127245	0.060955886397571074	-6.351177093605331e-05	-0.0002087427855015367	-6.351204171285707e-05	-0.00020874367545278827
1.4360058267687137	0.00117108981488757	0.0011719076852444023	0.0012417012681304063	0.0012420002674298207	0.0012804027777382372	0.0012804043366903466	0.001320285357399606	0.0013199711173517766	0.0013996938776101454	0.00139872394388251	0.061374507018810344	0.06089549034447886	-6.31108197560043e-05	-0.00020867482714373442	-6.311108830908685e-05	-0.00020867571510468919
1.4446584842573071	0.0011706954996293204	0.0011715122830537148	0.0012412111188821733	0.0012415097038320287	0.0012798584358823524	0.0012798599925203744	0.0013196839834537387	0.0013193701972655384	0.0013989755097508062	0.0013980070317370845	0.06131370655651075	0.06083516469655582	-6.271234520140168e-05	-0.00020860670933003922	-6.271261154916496e-05	-0.00020860759530569317
1.453363278359986	0.0011703011471925987	0.001171116845157172	0.0012407210671832288	0.0012410192383887346	0.001279314271952782	0.0012793158262818876	0.0013190828750014323	0.0013187695419662356	0.0013982575957404795	0.0013972905710313986	0.06125297711139404	0.06077490951039735	-6.231633246363277e-05	-0.0002085384326894757	-6.231659662310485e-05	-0.00020853931668063375
1.4621205232260774	0.0011699067580136305	0.0011707213719911785	0.0012402311134657577	0.0012405288715320352	0.0012787702863630908	0.001278771838388464	0.0013184820324247128	0.0013181691518361904	0.0013975401358604998	0.0013965745620483207	0.06119231874045653	0.0607147248425483	-6.192276681477038e-05	-0.0002084699978380511	-6.192302880345113e-05	-0.00020847087984751655
1.470930534897817	0.0011695123325274996	0.0011703258639909587	0.0012397412581605064	0.001240038603692546	0.0012782264795252552	0.0012782280292520523	0.001317881456103868	0.001317569027255966	0.001396823130390214	0.0013958590050687117	0.061131731500652	0.06065461074952832	-6.153163360916869e-05	-0.00020840140538508356	-6.153189344496046e-05	-0.00020840228541754713
1.4797936313217521	0.0011691178711681464	0.0011699303215906263	0.0012392515016967792	0.0012395484352994833	0.0012776828518496603	0.0012776843992830412	0.0013172811464174576	0.0013169691686044215	0.0013961065796070321	0.0013951439003715197	0.0610712154489022	0.06059456728780752	-6.114291828139551e-05	-0.00020833265592795636	-6.114317598202024e-05	-0.00020833353398791443
1.48871013236022	0.0011687233743684076	0.0011695347452231597	0.0012387618445024902	0.0012390583667806299	0.0012771394037451656	0.001277140948890263	0.001316681103742381	0.0013163695762587382	0.0013953904837864658	0.0013944292482337911	0.06101077064210491	0.06053459451385204	-6.075660634703717e-05	-0.00020826375005536524	-6.0756861929800454e-05	-0.0002082646261463983
1.4976803598028874	0.0011683288425600054	0.0011691391353204383	0.001238272287004153	0.0012385683985624062	0.001276596135619085	0.0012765976784810398	0.0013160813284538568	0.0013157702505944536	0.0013946748432021722	0.0013937150489307267	0.06095039713712614	0.060474692484092596	-6.037268340190749e-05	-0.0002081946883462915	-6.0372936883310024e-05	-0.00020819556246975957
1.5067046373783677	0.0011679342761735905	0.0011687434923132577	0.00123778282962694	0.0012380785310698635	0.0012760530478772563	0.0012760545884611943	0.0013154818209255268	0.0013151711919854763	0.0013939596581259957	0.0013930013027357072	0.06089009499083198	0.06041486125494013	-5.99911351213539e-05	-0.0002081254713690861	-5.999138651852087e-05	-0.00020812634352884718
1.5157832907659001	0.00116753967563872	0.0011683478166313274	0.0012372934727946582	0.0012375887647267012	0.0012755101409240275	0.0012755116792350695	0.0013148825815293985	0.001314572400804121	0.0013932449288279834	0.0013922880099203117	0.06082986426006131	0.06035510088279806	-5.96119472605211e-05	-0.0002080560996830516	-5.961219659002259e-05	-0.00020805696988157596
1.5249166476071065	0.0011671450413839205	0.0011679521087033043	0.001236804216929825	0.0012370990999553187	0.0012749674151623183	0.0012749689512055772	0.0013142836106359442	0.0013139738774211643	0.0013925306555764697	0.0013915751707544327	0.06076970500164131	0.06029541142406239	-5.923510565268575e-05	-0.00020798657383430674	-5.923535293185511e-05	-0.00020798744207708997
1.5341050375178134	0.001166750373836655	0.0011675563689567917	0.0012363150624536453	0.001236609537176802	0.0012744248709936272	0.001274426404774195	0.0013136849086141035	0.001313375622205828	0.0013918168386380717	0.0013908627855062205	0.060709617272405765	0.06023579293511852	-5.8860596211005034e-05	-0.00020791689436283622	-5.8860841456620516e-05	-0.00020791776065393064
1.5433487920999491	0.0011663556734233735	0.0011671605978183731	0.0012358260097860498	0.0012361200768109724	0.001273882508818056	0.0012738840403410247	0.0013130864758313092	0.0013127776355258546	0.001391103478277746	0.0013901508544421756	0.06064960112918411	0.06017624547235921	-5.848840492708729e-05	-0.00020784706179910462	-5.84886481550112e-05	-0.0002078479261399535
1.5526482449535108	0.001165960940569503	0.0011667647957136072	0.0012353370593457221	0.0012356307192763927	0.0012733403290343353	0.0012733418583047893	0.0013124883126535334	0.0013121799177475003	0.0013903905747588204	0.0013894393778271824	0.06058965662881389	0.06011676909217307	-5.811851786957645e-05	-0.0002077770766601983	-5.811875909585151e-05	-0.00020777793905318864
1.5620037316886017	0.0011655661756994845	0.0011663689630670706	0.001234848211550116	0.0012351414649904061	0.0012727983320398692	0.001272799859062888	0.001311890419445296	0.0013115824692356095	0.0013896781283430522	0.0013887283559245486	0.060529783828131845	0.06005736385097014	-5.7750921184679394e-05	-0.00020770693945268426	-5.7751160425986714e-05	-0.00020770779990295085
1.5714155899375468	0.0011651713792367748	0.0011659731003023364	0.00123435946681548	0.0012346523143691316	0.0012722565182307444	0.0012722580430113855	0.0013112927965697292	0.0013109852903535827	0.001388966139290647	0.0013880177889960123	0.06046998278400342	0.05999802980515962	-5.738560109673496e-05	-0.00020763665067624615	-5.738583836947808e-05	-0.00020763750918836865
1.580884159367074	0.0011647765516038658	0.0011655772078420239	0.00123387082555688	0.0012341632678275177	0.001271714888001758	0.001271716410545077	0.0013106954443885695	0.0013103883814634886	0.0013882546078603137	0.0013873076773018417	0.060410253553297495	0.059938767011192134	-5.702254390706207e-05	-0.00020756621082057558	-5.702277922667309e-05	-0.00020756706739619157
1.5904097816905756	0.0011643816932222987	0.0011651812861077884	0.0012333822881882136	0.0012336743257793435	0.0012711734417464413	0.0012711749620574874	0.0013100983632622113	0.0013097917429260014	0.001387543534309274	0.0013865980211008185	0.060350596192915204	0.05987957552550937	-5.6661735992669104e-05	-0.0002074956203622913	-5.666196937478829e-05	-0.00020749647500409307
1.5999928006804371	0.0011639868045126818	0.0011647853355203725	0.0012328938551222437	0.001233185488637258	0.0012706321798571047	0.0012706336979409194	0.0013095015535497397	0.001309195375100525	0.0013868329188933446	0.001385888820650307	0.06029101075978674	0.059820455404608126	-5.630316380716982e-05	-0.00020742487976913027	-5.6303395267659484e-05	-0.00020742573248117013
1.6096335621804478	0.0011635918858947086	0.0011643893564995719	0.0012324055267706156	0.001232696756812774	0.0012700911027248387	0.0012700926185864499	0.001308905015608954	0.0013085992783451452	0.0013861227618669426	0.001385180076206277	0.06023149731087576	0.05976140670500624	-5.5946813880089485e-05	-0.0002073539894988652	-5.5947043434645405e-05	-0.0002073548402851122
1.6193324141182788	0.0011631969377871713	0.0011639933494642918	0.0012319173035438874	0.0012322081307163293	0.0012695502107395648	0.0012695517243839932	0.001308308749796387	0.0013080034530167056	0.001385413063483147	0.0013844717880233568	0.06017205590316789	0.05970242948325198	-5.559267281593505e-05	-0.00020728294999766694	-5.559290047971177e-05	-0.0002072837988603693
1.6290897065180392	0.0011628019606079749	0.0011635973148325534	0.0012314291858515414	0.0012317196107572892	0.001269009504290046	0.0012690110157223078	0.0013077127564673594	0.0013074078994708375	0.0013847038239937204	0.00138376395635488	0.06011268659370302	0.059643523795943794	-5.5240727294667e-05	-0.00020721176170224176	-5.524095308355459e-05	-0.00020721260864695057
1.6389057915129117	0.0011624069547741596	0.0011632012530215004	0.0012309411741020188	0.0012312311973439588	0.0012684689837639245	0.0012684704929890117	0.0013071170359760067	0.0013068126180619591	0.0013839950436491614	0.001383056581452884	0.06005338943956792	0.05958468969971934	-5.48909640714218e-05	-0.0002071404250405251	-5.489118800031112e-05	-0.00020714127006951633
1.6487810233578566	0.0011620119207019085	0.0011628051644474234	0.001230453268702728	0.0012307428908836272	0.00126792864954773	0.0012679301565706469	0.0013065215886752803	0.001306217609143353	0.001383286722698738	0.0013823496635682055	0.05999416449788859	0.059525927251278005	-5.4543369975415534e-05	-0.0002070689404292947	-5.4543592058947654e-05	-0.00020706978354437244
1.6587157584424002	0.00116161685880657	0.0011624090495257772	0.0012299654700600796	0.0012302546917825857	0.0012673885020269312	0.0012673900068526603	0.001305926414917022	0.001305622873067151	0.001382578861390533	0.0013816432029504669	0.059935011825859426	0.05946723650735481	-5.419793190949984e-05	-0.00020699730827314355	-5.419815216299584e-05	-0.00020699814947899853
1.6687103553034934	0.0011612217695026723	0.001162012908671188	0.00122947777857951	0.0012297666004461398	0.001266848541585946	0.0012668500442194668	0.0013053315150519669	0.0013050284101843953	0.0013818714599714555	0.001380937199848153	0.05987593148072531	0.05940861752475675	-5.385463685039782e-05	-0.000206925528966867	-5.385485528849876e-05	-0.00020692636826621924
1.6787651746384535	0.0011608266532039458	0.0011616167422974903	0.0012289901946655037	0.0012292786172786493	0.0012663087686081826	0.001266310269054464	0.0013047368894297923	0.0013044342208450635	0.001381164518687353	0.0013802316545086445	0.0598169235198007	0.05935007036034846	-5.3513471847933813e-05	-0.00020685360289426913	-5.351368848592608e-05	-0.00020685444029255873
1.6888805793179813	0.0011604315103233328	0.0011612205508177173	0.0012285027187216094	0.0012287907426835301	0.001265769183476057	0.0012657706817400497	0.0013041425383991173	0.0013038403053980924	0.0013804580377829465	0.0013795265671782354	0.059757988000454974	0.059291595071069195	-5.3174424025796696e-05	-0.00020678153043138248	-5.3174638877821756e-05	-0.00020678236593024701
1.6990569343992543	0.0011600363412730026	0.0011608243346441457	0.0012280153511504755	0.0012283029770633106	0.0012652297865710146	0.0012652312826576789	0.0013035484623075866	0.001303246664191427	0.0013797520175019766	0.0013788219381022186	0.059699124980149676	0.05923319171392411	-5.283748057985371e-05	-0.00020670931194261	-5.28376936599767e-05	-0.00020671014554385359
1.7092946071391046	0.001159641146464382	0.0011604280941882885	0.0012275280923538623	0.0012278153208196215	0.0012646905782735703	0.0012646920721878477	0.0013029546615018538	0.0013026532975720267	0.001379046458087153	0.0013781177675248617	0.05964033451641298	0.05917486034599682	-5.2502628777276183e-05	-0.0002066369477776997	-5.250284010043654e-05	-0.00020663777948692896
1.7195939670072704	0.0011592459263081618	0.0011600318298609323	0.0012270409427326788	0.001227327774353242	0.0012641515589633446	0.0012641530507101662	0.0013023611363276388	0.0013020602058859193	0.0013783413597802645	0.0013774140556895077	0.059581616666854076	0.05911660102445246	-5.2169855958593414e-05	-0.00020656443828137583	-5.21700655388424e-05	-0.00020656526810111653
1.7299553856997325	0.0011588506812142997	0.0011596355420721268	0.0012265539026869868	0.0012268403380641083	0.0012636127290190536	0.0012636142186033476	0.0013017678871297476	0.001301467389478215	0.0013776367228221667	0.001376710802838569	0.05952297148917583	0.05905841380654203	-5.1839149535250206e-05	-0.00020649178378515098	-5.183935738640316e-05	-0.00020649261171748479
1.7403792371521247	0.001158455411592083	0.0011592392312312462	0.0012260669726160596	0.0012263530123513596	0.0012630740888185878	0.0012630755762452744	0.0013011749142521184	0.0013008748486931683	0.0013769325474528695	0.0013760080092136107	0.05946439904116064	0.059000298749611324	-5.151049698915583e-05	-0.00020641898460671548	-5.1510703126055046e-05	-0.0002064198106581927
1.7508658975532332	0.001158060117850095	0.001158842897746962	0.0012255801529183635	0.001225865797613331	0.0012625356387390054	0.0012625371240129787	0.0013005822180378378	0.001300282583874156	0.0013762288339115405	0.0013753056750553368	0.059405899380697715	0.05894225591109035	-5.118388587481426e-05	-0.00020634604105987386	-5.118409031106691e-05	-0.0002063468652326872
1.76141574535857	0.0011576648003962648	0.0011584465420272911	0.0012250934439916132	0.0012253786942476171	0.00126199737915656	0.0012619988622827288	0.0012999897988291893	0.0012996905953637828	0.0013755255824365478	0.0013746038006037004	0.059347472565776715	0.05888428534852151	-5.085930381617393e-05	-0.00020627295344327612	-5.085950656508881e-05	-0.00020627377573875783
1.7720291613040315	0.0011572694596378673	0.0011580501644796017	0.0012246068462327874	0.0012248917026510598	0.0012614593104467516	0.0012614607914300028	0.0012993976569676568	0.0012990988835038433	0.0013748227932655367	0.0013739023860978665	0.059289118654474754	0.058826387119540635	-5.0536738507286905e-05	-0.00020619972204433124	-5.05369395827765e-05	-0.0002062005424666724
1.7827065284196406	0.001156874095981561	0.0011576537655106252	0.001224120360038143	0.0012244048232197934	0.0012609214329843332	0.001260922911829554	0.0012988057927939979	0.0012985074486353936	0.001374120466635415	0.0013732014317763236	0.05923083770500305	0.05876856128189458	-5.0216177711823184e-05	-0.00020612634713862432	-5.02163771276265e-05	-0.00020612716569182177
1.7934482320433673	0.0011564787098333918	0.0011572573455264944	0.0012236339858032702	0.0012239180563492658	0.0012603837471433673	0.0012603852238554237	0.0012982142066482554	0.0012979162910987775	0.0013734186027824526	0.0013725009378768621	0.05917262977566924	0.05871080789344444	-4.989760926385478e-05	-0.0002060528289946073	-4.989780703324592e-05	-0.00020605364568113127
1.8042546598350382	0.0011560833015988054	0.0011568609049327422	0.0012231477239230757	0.00122343140243426	0.0012598462532972064	0.0012598477278809724	0.0012976228988697761	0.0012973254112336656	0.00137271720194227	0.001371800904636674	0.059114494924906696	0.058653127012177224	-4.958102106626672e-05	-0.00020597916786802006	-4.958121720277653e-05	-0.00020597998269195061
1.8151262017903238	0.0011556878716826862	0.0011564644441343257	0.00122266157479184	0.0012229448618689281	0.001259308951818578	0.001259310424278899	0.0012970318697972676	0.0012967348093790572	0.00137201626434991	0.0013711013322923432	0.05905643321126935	0.05859551869618037	-4.926640109006314e-05	-0.0002059053640010855	-4.926659560713226e-05	-0.00020590617696641944
1.8260632502548164	0.0011552924204893571	0.0011560679635356545	0.0012221755388032273	0.0012224584350467972	0.0012587718430795713	0.0012587733134213	0.00129644111976882	0.001296144485873358	0.0013713157902398695	0.00137040222107991	0.058998444693442446	0.05853798300369487	-4.8953737375602435e-05	-0.00020583141762819945	-4.895393028578332e-05	-0.0002058322287357417
1.8370661999381863	0.001154896948422606	0.0011556714635405968	0.001221689616350323	0.0012219721223608265	0.00125823492745169	0.0012582363956796677	0.0012958506491219323	0.001295554441054375	0.0013706157798461492	0.0013697035712349228	0.05894052943022973	0.05848051999306634	-4.864301803064741e-05	-0.0002057573289697967	-4.8643209347422334e-05	-0.00020575813822468203
1.848135447928429	0.0011545014558857136	0.0011552749445525106	0.0012212038078256405	0.0012214859242034024	0.001257698205305874	0.0012576996714249262	0.0012952604581935698	0.001294964675259379	0.0013699162334022818	0.0013690053829924585	0.05888268748059365	0.05842312972279619	-4.8334231231322855e-05	-0.00020568309823729147	-4.833442096784796e-05	-0.00020568390564376648
1.8592713937061955	0.0011541059432814563	0.0011548784069742443	0.001220718113621178	0.0012209998409663746	0.0012571616770125232	0.0012571631410274694	0.0012946705473201683	0.0012943751888251007	0.0013692171511413796	0.0013683076565871627	0.058824918903611814	0.058365812251508574	-4.8027365221373075e-05	-0.0002056087256317729	-4.80275533900551e-05	-0.00020560953119119763
1.8704744391592067	0.0011537104110121259	0.001154481851208171	0.001220232534128391	0.0012205138730410827	0.0012566253429415282	0.0012566268048571868	0.0012940809168376837	0.001293785982087815	0.00136851853329617	0.0013676103922533106	0.05876722375853669	0.05830856763799454	-4.772240831087127e-05	-0.00020553421133939764	-4.772259492415165e-05	-0.00020553501505385374
1.8817449885967616	0.0011533148594795634	0.0011540852776562183	0.0012197470697382794	0.0012200280208184003	0.0012560892034623177	0.0012560906632834972	0.0012934915670816222	0.0012931970553833405	0.0013678203800990443	0.001366913590224845	0.05870960210474828	0.058251395941175066	-4.7419348876781564e-05	-0.00020545955553549766	-4.741953394774012e-05	-0.0002054603574102587
1.8930834487643238	0.0011529192890851723	0.0011536886867198515	0.0012192617208413802	0.0012195422846887198	0.0012555532589438672	0.0012555547166753587	0.0012929024983870773	0.0012926084090470553	0.0013671226917821128	0.001366217250735384	0.05865205400178842	0.05819429722012494	-4.7118175363077e-05	-0.00020538475838652315	-4.711835890448823e-05	-0.00020538555842575246
1.9044902288582053	0.001152523700229934	0.0011532920788001344	0.0012187764878277979	0.0012190566650420165	0.0012550175097547373	0.0012550189654013276	0.0012923137110887552	0.0012920200434139923	0.0013664254685772134	0.0013655213740183159	0.05859457950935549	0.05813727153409486	-4.681887627984438e-05	-0.0002053098200470449	-4.6819058303747274e-05	-0.00020531061825246333
1.9159657405403292	0.0011521280933144246	0.0011528954542977237	0.0012182913710872198	0.0012185711622678577	0.0012544819562630967	0.0012544834098295679	0.0012917252055210172	0.0012914319588188067	0.0013657287107159738	0.0013648259603067955	0.05853717868732456	0.058080318942478296	-4.652144020218102e-05	-0.00020523474065706204	-4.6521620721162726e-05	-0.0002052355370329717
1.9275103979530908	0.0011517324687388571	0.0011524988136128937	0.0012178063710089817	0.0012180857767554328	0.0012539465988367757	0.0012539480503278918	0.0012911369820179177	0.001290844155595851	0.0013650324184298576	0.0013641310098338234	0.058479851595722866	0.0580234395048446	-4.622585577130495e-05	-0.00020515952034771967	-4.622603479719628e-05	-0.00020516031489550834
1.9391246177343011	0.0011513368269030603	0.001152102157145568	0.0012173214879820423	0.0012176005088935851	0.0012534114378432582	0.0012534128872637943	0.001290549040913214	0.001290256634079211	0.001364336591950201	0.0013634365228322575	0.05842259829475799	0.05796663328094108	-4.5932111693347544e-05	-0.00020508415923764511	-4.593228923838871e-05	-0.00020508495196111531
1.9508088190322228	0.0011509411682065524	0.001151705485295323	0.0012168367223950587	0.0012171153590708284	0.001252876473649756	0.0012528779210044562	0.0012899613825404523	0.0012896693946027045	0.0013636412315082517	0.0013627424995348689	0.05836541884482358	0.0579099003306788	-4.5640196739096806e-05	-0.00020500865743300345	-4.564037281575006e-05	-0.00020500944833737322
1.9625634235206988	0.0011505454930485087	0.0011513087984614183	0.0012163520746363635	0.0012166303276753747	0.0012523417066231987	0.001252343151916811	0.0012893740072329194	0.0012890824374999462	0.0013629463373352078	0.0013620489401743828	0.058308313306478864	0.05785324071415871	-4.535009974405979e-05	-0.00020493301502952366	-4.5350274363878396e-05	-0.00020493380411615303
1.9743888554143678	0.0011501498018278216	0.001150912097042818	0.0012158675450940513	0.0012161454150951825	0.0012518071371302986	0.00125180858036756	0.0012887869153237741	0.0012884957631043865	0.0013622519096622779	0.0013613558449835266	0.058251281740481685	0.057796654491663796	-4.506180960774098e-05	-0.0002048572321101949	-4.5061982782604315e-05	-0.0002048580193824978
1.9862855414839768	0.0011497540949431018	0.0011505153814382102	0.001215383134155946	0.0012156606217179483	0.0012512727655375527	0.0012512742067231934	0.0012882001071460056	0.0012879093717493204	0.0013615579487207057	0.0013606632141950526	0.05819432420778148	0.05774014172367172	-4.4775315293420215e-05	-0.0002047813087458772	-4.477548703510359e-05	-0.00020478209420726756
1.9982539110717792	0.0011493583727927067	0.0011501186520460267	0.0012148988422096766	0.0012151759479311739	0.0012507385922113032	0.001250740031350042	0.001287613583032512	0.0012873232637679482	0.0013608644547418289	0.001359971048041821	0.05813744076951831	0.05768370247084752	-4.4490605827805785e-05	-0.00020470524499557885	-4.449077614794572e-05	-0.00020470602864916532
2.010294396107033	0.0011489626357747533	0.0011497219092644628	0.0012144146696426773	0.0012146913941221613	0.0012502046175177392	0.0012502060546142905	0.0012870273433161202	0.001286737439493389	0.0013601714279570982	0.0013592793467567977	0.05808063148703942	0.057627336794057606	-4.420767030102746e-05	-0.00020462904090698397	-4.420783921105231e-05	-0.0002046298227553478
2.0224074311215867	0.0011485668842871532	0.0011493251534915013	0.001213930616842221	0.001214206960678054	0.001249670841822954	0.0012496722768820232	0.0012864413883296115	0.0012861518992587442	0.0013594788685981553	0.001358588110573118	0.05802389642188945	0.057571044754385806	-4.39264978656026e-05	-0.0002045526965137323	-4.3926665377308494e-05	-0.00020455347656159195
2.0345934532655616	0.0011481711187276194	0.0011489283851249385	0.0012134466841954498	0.0012137226479858726	0.0012491372654929614	0.001249138698519238	0.0012858557184057776	0.0012855666433970866	0.001358786776896837	0.0013578973397241378	0.057967235635830755	0.05751482641309549	-4.364707773713006e-05	-0.0002044762118398602	-4.364724386182739e-05	-0.00020447699009012998
2.0468529023231294	0.0011477753394936996	0.0011485316045623927	0.0012129628720894071	0.001213238456432523	0.0012486038888937293	0.0012486053198919034	0.0012852703338774528	0.0012849816722415475	0.0013580951530852488	0.001357207034443462	0.05791064919084191	0.05745868183169008	-4.336939919273586e-05	-0.00020439958689402737	-4.336956394148522e-05	-0.00020440036334892775
2.059186220728381	0.0011473795469827963	0.001148134812201351	0.0012124791809110717	0.001212754386404856	0.0012480707123912259	0.0012480721413659758	0.0012846852350775395	0.001284396986125347	0.0013574039973958097	0.0013565171949649988	0.057854137149108684	0.05740261107188914	-4.3093451572120967e-05	-0.0002043228216758175	-4.3093614956024595e-05	-0.000204323596338013
2.0715938535812968	0.0011469837415921797	0.0011477380084391562	0.0012119956110473462	0.0012122704382896607	0.0012475377363514216	0.0012475391633074233	0.0012841004223390331	0.0012838125853817705	0.0013567133100612612	0.0013558278215229996	0.05779769957305372	0.057346614195613856	-4.281922427603474e-05	-0.00020424591616999277	-4.281938630652099e-05	-0.00020424668904420185
2.084076248663807	0.0011465879237190213	0.0011473411936730599	0.0012115121628851525	0.0012117866124737163	0.001247004961140364	0.0012470063860822713	0.0012835158959951093	0.0012832284703442791	0.0013560230913147616	0.0013551389143520967	0.05774133652532598	0.05729069126503206	-4.254670676639288e-05	-0.00020416887034838127	-4.254686745467501e-05	-0.0002041696414387395
2.0966338564559543	0.0011461920937604168	0.0011469443683002328	0.001211028836811407	0.0012113029093438162	0.001246472387124171	0.001246473810056638	0.0012829316563791019	0.001282644641346502	0.0013553333413898934	0.001354450473687368	0.05768504806880422	0.057234842342531185	-4.2275888566707664e-05	-0.0002040916841734297	-4.227604792323564e-05	-0.00020409245348085303
2.109267130152151	0.0011457962521133867	0.0011465475327177932	0.0012105456332130635	0.0012108193292867983	0.0012459400146690855	0.0012459414355967615	0.0012823477038245554	0.0012820610987223067	0.0013546440605206975	0.0013537624997643537	0.057628834266601564	0.05717906749074943	-4.2006759260249105e-05	-0.00020401435759098696	-4.200691729592393e-05	-0.0002040151251188893
2.1219765256775314	0.0011454003991749422	0.001146150687322817	0.0012100625524771595	0.0012103358726895715	0.001245407844141508	0.0012454092630690293	0.0012817640386653068	0.0012814778428057933	0.001353955248941775	0.0013530749928191191	0.05757269518209347	0.057123366772548714	-4.17393084913148e-05	-0.0002039368905375205	-4.1739465216864e-05	-0.000203937656288955
2.1347625017044103	0.0011450045353420574	0.0011457538325123741	0.0012095795949908265	0.0012098525399391374	0.0012448758759080131	0.001244877292840013	0.001281180661235452	0.0012808948739313636	0.0013532669068882816	0.00135238795308829	0.057516630878881585	0.057067740251051574	-4.147352596347437e-05	-0.00020385928293331634	-4.147368138987528e-05	-0.00020386004691297366
2.147625519668832	0.0011446086610117437	0.0011453569686835422	0.001209096761141338	0.0012093693314226468	0.0012443441103354175	0.0012443455252765076	0.001280597571869436	0.0012803121924337534	0.0013525790345959843	0.0013517013808091226	0.05746064142082416	0.05701218798961996	-4.120940144050622e-05	-0.00020378153468847415	-4.120955557821576e-05	-0.00020378229689888006
2.160566043787228	0.0011442127765810249	0.0011449600962334474	0.001208614051316106	0.0012088862475273978	0.0012438125477907643	0.001243813960745565	0.0012800147709020613	0.0012797297986480586	0.0013518916323013144	0.0013510152762195077	0.05740472687204815	0.05695671005187609	-4.094692474575917e-05	-0.0002037036457009922	-4.094707760479016e-05	-0.00020370440614297936
2.1735845410731627	0.001143816882446991	0.0011445632155592605	0.0012081314659027587	0.0012084032886408853	0.001243281188641403	0.0012432825996145215	0.00127943225866854	0.001279147692909783	0.0013512047002413982	0.0013503296395580414	0.05734888729692377	0.05690130650170111	-4.068608576049404e-05	-0.00020362561585030026	-4.0686237351830745e-05	-0.00020362637452983612
2.1866814813541975	0.0011434209790068288	0.001144166327058249	0.001207649005289132	0.001207920455150827	0.0012427500332550057	0.0012427514422510312	0.0012788500355045338	0.0012785658755548762	0.00135051823865413	0.0013496444710640715	0.05729312276010346	0.05684597740324244	-4.042687442566001e-05	-0.0002035474450072794	-4.042702475984955e-05	-0.0002035482019285828
2.199857337288837	0.0011430250666578155	0.0011437694311277867	0.0012071666698633234	0.0012074377474451967	0.0012422190819995956	0.0012422204890231133	0.001278268101746194	0.0012779843469197685	0.0013498322477781888	0.0013489597709777322	0.057237433326510295	0.056790722820914	-4.0169280740992575e-05	-0.00020346913303140313	-4.016942982757593e-05	-0.00020346988819405776
2.213112584383593	0.0011426291457973662	0.0011433725281653772	0.0012066844600137035	0.0012069551659122542	0.0012416883352435778	0.0012416897402991792	0.001277686457730167	0.0012774031073414084	0.0013491467278531077	0.001348275539540019	0.057181819061330935	0.056735542819400374	-3.991329476349392e-05	-0.0002033906797643814	-3.991344261261576e-05	-0.00020339143317144037
2.2264477010101436	0.0011422332168230498	0.0011429756185686874	0.001206202376128968	0.0012064727109405708	0.0012411577933558017	0.0012411591964480559	0.0012771051037936882	0.0012768221571573118	0.0013484616791192936	0.0013475917769927787	0.057126280030048195	0.0566804374636765	-3.965890660802274e-05	-0.00020331208503487908	-3.965905323023017e-05	-0.00020331283669183797
2.2398631684225956	0.0011418372801326251	0.0011425787027355594	0.0012057204185981557	0.001205990382919062	0.0012406274567055664	0.0012406288578390363	0.0012765240402745697	0.0012762414967055742	0.0013477771018181068	0.0013469084835788148	0.05707081629841569	0.056625406818988304	-3.940610644730114e-05	-0.00020323334865957055	-3.940625185271107e-05	-0.00020323409857014862
2.2533594707748548	0.0011414413361240541	0.0011421817810640506	0.0012052385878106888	0.0012055081822370298	0.001240097325662678	0.001240098724841913	0.0012759432675112793	0.0012756611263249396	0.0013470929961918903	0.0013462256595418891	0.057015427932487185	0.05657045095087318	-3.915488451133181e-05	-0.00020315447044205737	-3.9155028709512985e-05	-0.0002031552186075869
2.2669370951380965	0.00114104538519552	0.0011417848539524548	0.0012047568841563876	0.001205026109284194	0.0012395674005974602	0.0012395687978270166	0.0012753627858429486	0.0012750810463548422	0.0013464093624839962	0.0013455433051268212	0.056960114998611276	0.05651556992516723	-3.890523108701638e-05	-0.00020307545017209105	-3.890537408762079e-05	-0.0002030761965946537
2.2805965315183476	0.0011406494277454839	0.0011413879217993168	0.0012042753080255325	0.001204544164450702	0.0012390376818808163	0.0012390390771652327	0.001274782595609439	0.0012745012571354019	0.0013457262009388814	0.0013448614205794761	0.05690487756343211	0.056460763807992996	-3.8657136517426804e-05	-0.00020299628762310284	-3.8657278330578304e-05	-0.00020299703230775012
2.294338272874165	0.0011402534641726696	0.0011409909850034726	0.0012037938598088572	0.0012040623481271895	0.001238508169884252	0.0012385095632280582	0.0012742026971513565	0.0012739217590075223	0.0013450435118021137	0.0013441800061468492	0.05684971569390576	0.056406032665788114	-3.841059120243684e-05	-0.00020291698255761603	-3.841073183781518e-05	-0.00020291772550740106
2.308162815134429	0.0011398574948761307	0.0011405940439640637	0.0012033125398976253	0.0012035806607047827	0.0012379788649799102	0.001237980256387629	0.0012736230908101127	0.001273342552312879	0.0013443612953204407	0.0013434990620770858	0.056794629457287506	0.05635137656529229	-3.816558559781302e-05	-0.0002028375347231104	-3.816572506481347e-05	-0.00020283827593997605
2.3220706572162446	0.0011394615202552367	0.001140197099080587	0.0012028313486836285	0.0012030991025751838	0.0012374497675406138	0.0012374511570167647	0.0012730437769279531	0.0012727636373940164	0.0013436795517418288	0.0013428185886195936	0.05673961892115365	0.05629679557355551	-3.792211021494407e-05	-0.00020275794385271606	-3.7922248523163116e-05	-0.00020275868334018732
2.336062301042938	0.0011390655407097327	0.0011398001507528716	0.0012023502865592347	0.0012026176741306337	0.0012369208779398986	0.0012369222654889862	0.0012724647558480038	0.0012721850145943142	0.0013429982813155101	0.0013421385860249912	0.05668468415339978	0.05624228975794105	-3.7680155620826994e-05	-0.00020267820966632377	-3.7680292779423974e-05	-0.00020267894742592718
2.3501382515621807	0.0011386695566397498	0.0011394031993811763	0.0012018693539174146	0.0012021363757640032	0.0012363921965520487	0.0012363935821785841	0.0012718860279143103	0.0012716066842581046	0.0013423174842920394	0.001341459054545255	0.056629825222249464	0.056187859186143184	-3.743971243697075e-05	-0.0002025983318660607	-3.7439848455861346e-05	-0.00020259906790373594
2.3642990167642037	0.001138273568445837	0.0011390062453661522	0.0012013885511517933	0.0012016552078687958	0.0012358637237521546	0.0012358651074606116	0.0012713075934718786	0.0012710286467306608	0.001341637160923344	0.0013407799944336884	0.056575042196243895	0.05613350392617667	-3.720077134067301e-05	-0.00020251831014506116	-3.720090622898187e-05	-0.00020251904446300095
2.378545107700138	0.0011378775765289854	0.0011386092891089055	0.0012009078786566585	0.0012011741708391995	0.0012353354599161012	0.0012353368417109799	0.0012707294528667167	0.001270450902358269	0.0013409573114627653	0.0013401014059450291	0.056520335144269435	0.05607922404638976	-3.696332306332706e-05	-0.00020243814417927886	-3.6963456830019226e-05	-0.00020243887677906525
2.392877038500453	0.0011374815812906596	0.0011382123310110168	0.0012004273368270088	0.001200693265070103	0.0012348074054206702	0.0012348087853064358	0.001270151606445873	0.0012698734514882497	0.001340277936165109	0.001339423289335471	0.05646570413554563	0.05602501961546908	-3.6727358390158116e-05	-0.00020235783362798632	-3.672749104467743e-05	-0.0002023585645142545
2.4072953263935135	0.0011370855831328221	0.0011378153714745678	0.0011999469260585989	0.0012002124909571462	0.0012342795606435245	0.0012342809386246525	0.0012695740545575016	0.001269296294469007	0.001339599035286702	0.0013387456448627117	0.05641114923964293	0.055970890702436146	-3.64928681611254e-05	-0.0002022773781397147	-3.649299971240916e-05	-0.00020227810731485163
2.4218004917242455	0.001136689582457958	0.0011374184109021637	0.0011994666467479384	0.0011997318488967475	0.0012337519259632793	0.001233753302044223	0.0012689967975508488	0.0012687194316500746	0.0013389206090854183	0.0013380684727860102	0.0563566705264701	0.055916837376662434	-3.6259843269451086e-05	-0.00020219677734617525	-3.625997372656842e-05	-0.00020219750481362264
2.436393057972914	0.0011362935796691168	0.0011370214496969867	0.001198986499292375	0.0011992513392861416	0.0012332245017595196	0.0012332258759447366	0.001268419835776362	0.0012681428633821593	0.0013382426578207813	0.0013373917733662476	0.05630226806629453	0.055862859707871394	-3.6028274661682735e-05	-0.0002021160308636194	-3.602840403341134e-05	-0.00020211675662545892
2.4510735517740176	0.0011358975751699304	0.0011366244882627856	0.0011985064840900938	0.0011987709625234106	0.0012326972884128626	0.001232698660706795	0.001267843169585701	0.0012675665900171804	0.0013375651817539608	0.0013367155468659575	0.05624794192975021	0.05580895776614563	-3.5798153337700256e-05	-0.0002020351382948371	-3.5798281632727635e-05	-0.0002020358623531504
2.46584250293529	0.0011355015693646387	0.0011362275270039375	0.0011980266015401552	0.0011982907190075266	0.0012321702863049668	0.0012321716567120615	0.0012672667993317594	0.0012669906119083057	0.0013368881811478348	0.0013360397935493896	0.05619369218782394	0.055755131621919106	-3.5569470349890164e-05	-0.0002019540992251878	-3.5569597577257694e-05	-0.00020195482158449907
2.4807004444568266	0.0011351055626581323	0.0011358305663254611	0.0011975468520425657	0.0011978106091383761	0.001231643495818612	0.0012316448643432873	0.0012666907253687549	0.0012664149294100034	0.001336211656267081	0.0013353645136825359	0.0561395189118688	0.05570138134599948	-3.534221680324273e-05	-0.0002018729132257091	-3.534234297210975e-05	-0.00020187363389154167
2.4956479125503126	0.00113470955545597	0.0011354336066330488	0.0011970672359982676	0.0011973306333168097	0.0012311169173376954	0.0012311182839843697	0.0012661149480522492	0.0012658395428780903	0.0013355356073781793	0.001334689707533237	0.05608542217362916	0.055647707009564944	-3.5116383855796074e-05	-0.0002017915798564751	-3.5116508973996596e-05	-0.0002017922988271914
2.510685446658382	0.0011343135481644093	0.0011350366483331062	0.0011965877538092004	0.0011968507919446801	0.0012305905512472925	0.0012305919160203924	0.0012655394677391764	0.0012652644526697716	0.0013348600347494754	0.0013340153753711903	0.05603140204521186	0.05559410868416408	-3.489196271619366e-05	-0.00020171009865393996	-3.4892086792429056e-05	-0.000201710815933287
2.5258135894740787	0.0011339175411904533	0.0011346396918327656	0.001196108405878341	0.001196371085424858	0.0012300643979337189	0.0012300657608376433	0.00126496428478792	0.0012646896591436742	0.0013341849386512628	0.001333341517467993	0.05597745859911418	0.05554058644173048	-3.466894464534964e-05	-0.00020162846914284493	-3.4669067688584965e-05	-0.00020162918473642932
2.54103288696045	0.0011335215349418486	0.0011342427375399323	0.0011956291926097304	0.0011958915141612899	0.0012295384577845304	0.0012295398188236768	0.0012643893995583325	0.001264115162659913	0.001333510319355796	0.0013326681340972268	0.05592359190821824	0.05548714035458726	-3.444732095625458e-05	-0.00020154669083555232	-3.4447442974587517e-05	-0.00020154740474440103
2.556343888370238	0.0011331255298271496	0.0011338457858633016	0.0011951501144085081	0.001195412078559026	0.0012290127311885867	0.0012290140903673486	0.0012638148124117857	0.001263540963580112	0.00133283617713736	0.0013319952255345104	0.055869802045802594	0.05543377049544046	-3.4227083012212944e-05	-0.00020146476322396856	-3.422720401396323e-05	-0.00020146547545080162
2.571747146265715	0.001132729526255732	0.0011334488372123986	0.0011946711716809672	0.0011949327790242625	0.0012284872185360951	0.0012284885758588558	0.0012632405237112427	0.0012629670622674703	0.0013321625122723398	0.0013313227920575131	0.05581608908555427	0.05538047693739759	-3.400822222746763e-05	-0.00020138268578479002	-3.400834222113541e-05	-0.00020138339633374303
2.5872432165386163	0.001132333524637821	0.0011330518919976146	0.0011941923648345757	0.0011944536159643833	0.001227961920218646	0.001227963275689777	0.0012626665338212513	0.0012623934590868023	0.0013314893250392433	0.0013306508339460614	0.05576245310154515	0.05532725975396582	-3.37907300670473e-05	-0.0002013004579794475	-3.3790849060792716e-05	-0.00020130116685301847
2.602832658430207	0.0011319375253845438	0.0011326549506302224	0.0011937136942780243	0.0011939745897879856	0.0012274368366292567	0.0012274381902531288	0.0012620928431080446	0.0012618201544045732	0.0013308166157187744	0.001329979351482151	0.055708894168273994	0.0552741190190572	-3.357459804619739e-05	-0.00020121807925280177	-3.35747160481667e-05	-0.0002012187864538495
2.6185160345514573	0.0011315415289079316	0.0011322580135224175	0.0011932351604212585	0.0011934957009049239	0.0012269119681624142	0.001226913319943384	0.001261519451939549	0.0012612471485889578	0.0013301443845938872	0.0013293083449500132	0.05565541236064561	0.055221054807001645	-3.335981773044949e-05	-0.00020113554903491981	-3.3359934748657116e-05	-0.00020113625456580353
2.6342939109033563	0.0011311455356209728	0.0011318610810873667	0.0011927567636755196	0.0011930169497263647	0.0012263873152141098	0.0012263886651565352	0.0012609463606854453	0.0012606744420098875	0.0013294726319498216	0.0013286378146361937	0.0556020077539865	0.05516806719253807	-3.314638073476095e-05	-0.00020105286673716138	-3.314649677723519e-05	-0.0002010535706008787
2.6501668568973313	0.0011307495459376374	0.0011314641537391984	0.0011922785044533857	0.0011925383366648001	0.001225862878181902	0.0012258642262901243	0.0012603735697172133	0.001260102035039072	0.0013288013580741945	0.0013279677608295606	0.05554868042404587	0.05511515625082093	-3.2934278723195654e-05	-0.00020097003175237327	-3.293439379817992e-05	-0.00020097073395342058
2.666135445375801	0.0011303535602729304	0.0011310672318930908	0.0011918003831688257	0.001192059862134108	0.0012253386574649506	0.0012253400037433044	0.0012598010794082056	0.001259529928050106	0.0013281305632570322	0.0013272981838214103	0.05549543044701089	0.055062322057456	-3.2723503410200805e-05	-0.00020088704346307718	-3.27236175251544e-05	-0.00020088774400178755
2.6822002526328483	0.0011299575790428733	0.0011306703159652553	0.001191322400237201	0.0011915815265495832	0.0012248146534640356	0.0012248159979168604	0.0012592288901336324	0.0012589581214184384	0.0013274602477908023	0.0013266290839054743	0.05544225789949309	0.055009564688449364	-3.2514046558011767e-05	-0.0002008039012286189	-3.251415972107402e-05	-0.00020080460010962753
2.6983618584350144	0.0011295616026646082	0.0011302734063729997	0.0011908445560753545	0.0011911033303279742	0.0012242908665816598	0.001224292209213266	0.0012586570022706902	0.0012583866155214936	0.0013267904119705313	0.0013259604613780269	0.05538916285855719	0.05495688422027604	-3.230589997812311e-05	-0.00020072060439418893	-3.230601219712109e-05	-0.0002007213016207432
2.71462084604223	0.001129165631556367	0.0011298765035347518	0.001190366851101607	0.0011906252738875384	0.0012237672972220202	0.0012237686380367303	0.001258085416198526	0.0012578154107386634	0.0013261210560937971	0.0013252923165378945	0.055336145401696755	0.05490428072982563	-3.209905553053921e-05	-0.00020063715228865742	-3.209916681287672e-05	-0.00020063784786175654
2.730977802228858	0.0011287696661375515	0.0011294796078701026	0.001189889285735833	0.0011901473576480684	0.0012232439457911214	0.0012232452847932404	0.00125751413229837	0.0012572445074513917	0.001325452180460832	0.0013246246496865358	0.05528320560687608	0.05485175429444997	-3.189350512274036e-05	-0.000200553544219495	-3.189361547629305e-05	-0.00020055423814341333
2.747433317304874	0.0011283737068287407	0.0011290827197998207	0.0011894118603994809	0.0011896695820309338	0.0012227208126967736	0.0012227221498906022	0.0012569431509535144	0.0012566739060432053	0.0013247837853745577	0.0013239574611280994	0.05523034355249896	0.054799304991952937	-3.1689240710813804e-05	-0.00020046977948096067	-3.168935014316587e-05	-0.00020047047175850152
2.763987985137163	0.0011279777540517412	0.001128685839745912	0.0011889345755156256	0.0011891919474591457	0.001222197898348665	0.0012221992337384932	0.0012563724725494145	0.0012561036068997843	0.001324115871140641	0.0013232907511694868	0.055177559317444023	0.05474693290059393	-3.1486254298100647e-05	-0.0002003858573476902	-3.1486362816683655e-05	-0.00020038654798107403
2.780642403170963	0.001127581808229609	0.0011282889681316407	0.0011884574315089995	0.0011887144543573666	0.0012216752031583898	0.0012216765367485066	0.0012558020974737017	0.0012555336104089871	0.001323448438067571	0.0013226245201203803	0.0551248529810513	0.054694638099099246	-3.128453793540403e-05	-0.00020030177707680563	-3.1284645547594025e-05	-0.00020030246606850266
2.797397172451417	0.0011271858697867064	0.001127892105381576	0.0011879804288060553	0.001188237103151983	0.0012211527275395127	0.0012211540593341957	0.001255232026116266	0.0012549639169609239	0.0013227814864667025	0.0013219587682933528	0.05507222462313563	0.05464242066666183	-3.10840837206422e-05	-0.00020021753790810948	-3.108419043403726e-05	-0.00020021822526211652
2.8142528976452668	0.0011267899391487102	0.0011274952519215989	0.001187503567834985	0.0011877598942711153	0.001220630471907595	0.001220631801911112	0.00125466225886927	0.0012543945269479731	0.0013221150166523067	0.001321293496003864	0.05501967432398239	0.05459028068294607	-3.088488379833498e-05	-0.00020013313906164232	-3.088498962028341e-05	-0.00020013382478067943
2.831210187062679	0.0011263940167426751	0.001127098408178986	0.0011870268490257877	0.0011872828281446997	0.0012201084366802708	0.001220109764896885	0.001254092796127248	0.0012538254407648867	0.001321449028941662	0.0013206287035703761	0.05496720216437193	0.05453821822810397	-3.068693035972181e-05	-0.00020004857973979218	-3.068703529754413e-05	-0.00020004926382705124
2.848269652679189	0.0011259981029970456	0.0011267015745824041	0.0011865502728102874	0.0011868059052045	0.0012195866222772633	0.0012195879487112262	0.0012535236382871134	0.0012532566588087835	0.0013207835236550853	0.0013199643913143868	0.054914808225569524	0.054486233382761616	-3.0490215642754726e-05	-0.00019996385912951498	-3.049031970342453e-05	-0.00019996454158616173
2.865431910157798	0.0011256021983417162	0.0011263047515619724	0.0011860738396222027	0.0011863291258841738	0.0012190650291204496	0.001219066353776018	0.0012529547857482325	0.001252688181479259	0.0013201185011159924	0.0013193005595604874	0.054862492589328175	0.05443432622805163	-3.0294731930682883e-05	-0.00019987897639400787	-3.0294835121451313e-05	-0.00019987965722345624
2.882697578871184	0.0011252063032080593	0.0011259079395492878	0.0011855975498971777	0.0011858524906193026	0.0012185436576339186	0.0012185449805153265	0.0012523862389124884	0.0012521200091783788	0.0013194539616509903	0.0013186372086364329	0.054810255337913935	0.05438249684558335	-3.0100471553030916e-05	-0.00019979393068086937	-3.0100573881100545e-05	-0.00019979460988639453
2.900067281924058	0.0011248104180289515	0.0011255111389774763	0.0011851214040728205	0.0011853759998474527	0.0012180225082439955	0.0012180238293554827	0.0012518179981842882	0.0012515521423107925	0.0013187899055898953	0.0013179743388732066	0.05475809655408023	0.05433074531748437	-2.9907426885134036e-05	-0.0001997087211205728	-2.9907528357471513e-05	-0.00019970939870447846
2.9175416461756507	0.0011244145432388248	0.0011251143502812042	0.0011846454025887627	0.0011848996540081876	0.0012175015813793064	0.0012175029007250946	0.0012512500639706749	0.0012509845812837175	0.0013181263332658255	0.0013173119506050565	0.05470601632110886	0.05427907172637736	-2.971559034684046e-05	-0.00019962334681924987	-2.971569097056509e-05	-0.00019962402278514424
2.9351213022623317	0.0011240186792737213	0.0011247175738967562	0.0011841695458867088	0.001184423453543169	0.0012169808774708409	0.001216982195055151	0.0012506824366813548	0.0012504173265070724	0.0013174632450152577	0.0013166500441696015	0.05465401472279069	0.05422747615540325	-2.9524954403573056e-05	-0.0001995378068673226	-2.9525054185360056e-05	-0.00019953848121623263
2.952806884620376	0.0011236228265712855	0.0011243208102620368	0.0011836938344104654	0.00118394739889615	0.001216460396951971	0.0012164617127790197	0.0012501151167287412	0.0012498503783934677	0.0013168006411780715	0.0013159886199078465	0.05460209184343741	0.05417595868822018	-2.9335511565732608e-05	-0.00019945210033686656	-2.933561051271516e-05	-0.00019945277307323317
2.970599031508854	0.001123226985570859	0.0011239240598166337	0.0011832182686059942	0.0011834714905130438	0.0012159401402585283	0.001215941454332513	0.0012495481045280174	0.0012492837373582876	0.001316138522097651	0.001315327678164287	0.05455024776788798	0.05412451940901321	-2.9147254387837385e-05	-0.0001993662262776974	-2.91473525069752e-05	-0.00019936689740521207
2.9884983850326714	0.0011228311567134783	0.001123527323001851	0.0011827428489214699	0.0011829957288419775	0.0012154201078288427	0.0012154214201539608	0.0012489814004972158	0.0012487174038197397	0.0013154768881208975	0.0013146672192869311	0.05449848258152543	0.05407315840248812	-2.8960175468988048e-05	-0.0001992801837217284	-2.8960272766540007e-05	-0.00019928085323975275
3.006505591165733	0.0011224353404419346	0.0011231306002607517	0.0011822675758073106	0.0011825201143333395	0.0012149003001037972	0.0012149016106842497	0.001248415005057225	0.0012481513781989317	0.001314815739598336	0.001314007243627408	0.054446796370256026	0.05402187575389558	-2.8774267451854574e-05	-0.00019919397167780795	-2.8774363934856717e-05	-0.0001991946395911992
3.0246212997742656	0.001122039537200818	0.0011227338920381889	0.0011817924497162513	0.001182044647439809	0.001214380717526894	0.0012143820263668529	0.001247848918631898	0.001247585660919886	0.0013141550768841692	0.0013133477515410064	0.0543951892205368	0.05397067154901854	-2.8589523023557495e-05	-0.00019910758913879723	-2.8589618698747488e-05	-0.00019910825545083055
3.0428461646402667	0.0011216437474365435	0.001122337198780869	0.0011813174711033567	0.0011815693286164244	0.0012138613605442708	0.00121386266764792	0.0012472831416480723	0.0012470202524096368	0.0013134949003363286	0.0013126887433867341	0.05434366121938165	0.05391954587419306	-2.8405934914661757e-05	-0.0001990210350765742	-2.8406029788326237e-05	-0.00019902169978783246
3.0611808434850984	0.0011212479715974025	0.001121940520937361	0.001180842640426106	0.0011810941583206187	0.0012133422296047947	0.001213343534976303	0.0012467176745356524	0.0012464551530982587	0.0013128352103165598	0.0013120302195274015	0.054292212454356836	0.053868498816303116	-2.822349589836487e-05	-0.00019893430843800908	-2.822358997739416e-05	-0.00019893497155348827
3.079625997993227	0.0011208522101336135	0.0011215438589581672	0.001180367958144421	0.001180619137012286	0.0012128233251600983	0.001212824628803624	0.0012461525177276484	0.0012458903634189479	0.0013121760071904745	0.0013113721803296838	0.05424084301358855	0.053817530462790704	-2.804219879173897e-05	-0.00019884740815470647	-2.8042292082496034e-05	-0.00019884806967612745
3.0981822938360946	0.0011204564634973385	0.0011211472132957626	0.0011798934247207145	0.00118014426515381	0.0012123046476646246	0.001212305949584327	0.0012455876716602385	0.0012453258838080541	0.0013115172913276123	0.0013107146261641743	0.05418955298577543	0.053766640901658	-2.7862036454578964e-05	-0.00019876033313651065	-2.7862128963503097e-05	-0.0001987609930666212
3.116850400696155	0.0011200607321427535	0.001120750584404608	0.0011794190406199617	0.0011796695432101322	0.0012117861975756935	0.0012117874977757167	0.0012450231367728405	0.0012447617147051738	0.001310859063101544	0.0013100575574054626	0.05413834246018539	0.053715830221487515	-2.7683001788667005e-05	-0.0001986730822683136	-2.7683093522211377e-05	-0.00019867374061016685
3.135630992291033	0.0011196650165260864	0.0011203539727412462	0.001178944806309736	0.0011791949716488024	0.0012112679753535673	0.0012112692738380545	0.001244458913508158	0.0012441978565531874	0.001310201322889888	0.0013094009744322205	0.054087211526663674	0.05366509851142795	-2.7505087738778633e-05	-0.00019858565441804865	-2.7505178703146616e-05	-0.00019858631117328218
3.1545247463978408	0.0011192693171056338	0.0011199573787642962	0.0011784707222602488	0.0011787205509400092	0.0012107499814614723	0.0012107512782345592	0.001243895002312237	0.0012436343097983046	0.0013095440710744184	0.0013087448776272308	0.054036160275646575	0.05361444586120822	-2.7328287291732145e-05	-0.00019849804843172225	-2.7328377493293643e-05	-0.00019849870360372224
3.1735323448776414	0.0011188736343418473	0.001119560802934521	0.0011779967889444286	0.0011782462815566608	0.0012102322163656928	0.0012102335114315052	0.0012433314036345508	0.0012430710748901623	0.0013088873080411194	0.0013080892673774816	0.05398518879816381	0.05356387236114837	-2.715259347556287e-05	-0.00019841026312927834	-2.7152682920632276e-05	-0.0001984109167210979
3.192654473700048	0.0011184779686973514	0.0011191642457148774	0.001177523006837959	0.0011777721639744216	0.0012097146805356126	0.00120971597389827	0.0012427681179280347	0.0012425081522818603	0.0013082310341802545	0.0013074341440742377	0.053934297185835464	0.05351337810215824	-2.6977999360834615e-05	-0.0001983222973147014	-2.6978088055323868e-05	-0.00019832294932708994
3.211891822967991	0.0011180823206370007	0.0011187677075705485	0.00117704937641933	0.001177298198671764	0.001209197374443757	0.0012091986661073814	0.001242205145649168	0.001241945542430032	0.0013075752498864382	0.0013067795081131098	0.05388348553089626	0.053462963175752595	-2.6804498058783516e-05	-0.00019823414976499754	-2.680458600906946e-05	-0.00019823480020239592
3.2312450869426166	0.0011176866906279141	0.0011183711889689962	0.001176575898169898	0.0011768243861300298	0.001208680298565891	0.0012086815885345786	0.0012416424872580085	0.0012413832457949003	0.001306919955558717	0.0013061253598941104	0.05383275392617261	0.05341262767404481	-2.6632082722459482e-05	-0.00019814581923949248	-2.663216993466569e-05	-0.00019814646810462078
3.2507149640683446	0.0011172910791395227	0.001117974690380002	0.0011761025725739258	0.0011763507268334774	0.0012081634533810134	0.001208164741658872	0.0012410801432182835	0.0012408212628403409	0.0013062651516006125	0.0013054716998217243	0.05378210246512558	0.05336237168975994	-2.646074654547373e-05	-0.00019805730447233771	-2.6460833025408054e-05	-0.00019805795176630614
3.2703021569980693	0.0011168954866436357	0.0011175782122757232	0.001175629400118663	0.001175877221269345	0.001207646839371495	0.0012076481259626153	0.0012405181139974418	0.0012402595940339532	0.001305610838420232	0.0013048185283050266	0.05373153124182353	0.0533121953162384	-2.6290482761870404e-05	-0.00019796860417289897	-2.6290568515760504e-05	-0.00019796924990000964
3.2900073726185273	0.0011164999136144677	0.0011171817551307317	0.0011751563812943775	0.0011754038699278919	0.0012071304570230692	0.0012071317419315361	0.0012399564000667245	0.0012396982398471146	0.0013049570164303077	0.0013041658457576815	0.053681040350975616	0.05326209864744762	-2.6121284646848236e-05	-0.00019787971703269513	-2.612136968059217e-05	-0.00019788036119527952
3.3098313220758016	0.0011161043605286886	0.0011167853194220738	0.001174683516594421	0.0011749306733024772	0.0012066143068249337	0.001206615590054826	0.0012393950019012124	0.0012391372007550644	0.0013043036860482967	0.0013035136525980859	0.05363062988791518	0.05321208177798355	-2.5953145515369286e-05	-0.00019779064171673855	-2.5953229834622255e-05	-0.00019779128431546278
3.329774720800988	0.0011157088278654812	0.0011163889056293055	0.001174210806515285	0.001174457631889588	0.0012060983892697883	0.0012060996708251875	0.001238833919979904	0.001238576477236937	0.001303650847696427	0.001302861949249397	0.053580299948616905	0.05316214480307435	-2.5786058722415683e-05	-0.00019770137686633826	-2.5786142333124318e-05	-0.00019770201790475506
3.349838288536016	0.0011153133161065885	0.0011159925142345398	0.0011737382515566632	0.0011739847461889165	0.0012055827048539204	0.0012055839847388867	0.0012382731547857918	0.001238016069775855	0.0013029985018018148	0.0013022107361396246	0.053530050629706304	0.053112287818593416	-2.562001766286126e-05	-0.00019761192110026582	-2.562010057112138e-05	-0.00019761256058312138
3.370022749359618	0.0011149178257363443	0.0011155961457225128	0.001173265852221488	0.0011735120167034054	0.0012050672540772369	0.0012050685322958267	0.001237712706805897	0.0012374559788589853	0.001302346648796474	0.0013015600137016936	0.05347988202845846	0.05306251092106572	-2.5455015771336242e-05	-0.00019752227301503278	-2.5455097982646918e-05	-0.0001975229109430765
3.390328831713469	0.0011145223572417613	0.0011151998005806186	0.0011727936090160228	0.0011730394439393253	0.0012045520374433486	0.0012045533139996185	0.001237152576531371	0.0012368962049775997	0.0013016952891174677	0.0013009097823735484	0.053429794242803835	0.05301281420765296	-2.5291046521339067e-05	-0.0001974324311792286	-2.529112804134856e-05	-0.0001974330675545144
3.4107572684284713	0.0011141269111125398	0.0011148034792989733	0.0011723215224498848	0.0011725670284063081	0.0012040370554596313	0.001204038330357627	0.0012365927644575503	0.0012363367486271603	0.0013010444232069362	0.0013002600425982076	0.053379787371353356	0.05296319777619625	-2.5128103425888643e-05	-0.00019734239414062604	-2.512818426025562e-05	-0.0001973430289657907
3.431308796751202	0.0011137314878411444	0.0011144071823704492	0.0011718495930361256	0.001172094770617425	0.0012035223086372736	0.001203523581881038	0.001236033271084008	0.0012357776103073743	0.0013003940515121735	0.0012996107948238407	0.05332986151337434	0.05291366172519586	-2.4966180036879032e-05	-0.0001972521604221844	-2.4966260191293388e-05	-0.00019725279370039206
3.4519841583705158	0.0011133360879228538	0.0011140109102907355	0.0011713778212912882	0.0011716226710892267	0.0012030077974913584	0.0012030090690849208	0.0012354740969146387	0.0012352187905222435	0.0012997441744857393	0.0012989620395038415	0.0532800167688115	0.05286420615381708	-2.480526994450699e-05	-0.00019716172851949598	-2.4805349424554535e-05	-0.00019716236025341116
3.47278409944432	0.001112940711855802	0.001113614663558397	0.0011709062077354642	0.001171150730341835	0.0012024935225409248	0.001202494792488314	0.0012349152424577503	0.0012346602897801988	0.0012990947925854992	0.0012983137770969317	0.05323025323831435	0.05281483116192464	-2.4645366777573813e-05	-0.00019707109690408897	-2.4645445588718923e-05	-0.0001970717270958211
3.4937093706264992	0.0011125453601410408	0.001113218442674922	0.001170434752892362	0.0011706789488989777	0.0012019794843090305	0.0012019807526142648	0.001234356708226085	0.0012341021085940935	0.0012984459062747437	0.0012976660080672219	0.05318057102319768	0.05276553685004749	-2.448646420345757e-05	-0.0001969802640253704	-2.4486542351091767e-05	-0.00019698089267672358
3.514760727094002	0.0011121500332825886	0.001112822248144764	0.00116996345728935	0.0011702073272880516	0.0012014656833228062	0.0012014669499899047	0.0012337984947369167	0.0012335442474813224	0.0012977975160222254	0.001297018732884287	0.05313097022548556	0.052716323319424586	-2.432855592715208e-05	-0.0001968892283039092	-2.4328633416777906e-05	-0.00019688985541801984
3.535938928574102	0.0011117547317874804	0.0011124260804754153	0.001169492321457537	0.0011697358660401984	0.0012009521201135505	0.0012009533851465154	0.0012332406025121418	0.0012329867069638648	0.0012971496223022712	0.0012963719520232503	0.05308145094791728	0.05266719067197583	-2.4171635691318943e-05	-0.000196797988133518	-2.4171712528442413e-05	-0.00019679861371391105
3.557244739371806	0.001111359456165841	0.0011120299401774444	0.001169021345931837	0.0011692645656903578	0.001200438795216775	0.001200440058619607	0.0012326830320783131	0.0012324294875683897	0.001296502225594863	0.0012957256659648906	0.053032013293922424	0.05261813901034394	-2.4015697276655312e-05	-0.0001967065418860825	-2.401577346643549e-05	-0.00019670716593370163
3.578678928397448	0.0011109642069309133	0.0011116338277645677	0.0011685505312510078	0.0011687934267773379	0.0011999257091722748	0.0011999269709489712	0.0012321257839667378	0.0012318725898263054	0.0012958553263856922	0.0012950798751956809	0.05298265736766746	0.05256916843787659	-2.386073450084611e-05	-0.00019661488790390091	-2.3860810048653702e-05	-0.00019661551042185477
3.600242269194432	0.0011105689845991333	0.0011112377437536981	0.0011680798779577543	0.0011683224498438732	0.0011994128625242104	0.0011994141226787558	0.0012315688587135496	0.0012313160142738248	0.0012952089251662823	0.0012944345802079135	0.0529333832740299	0.05252027905863129	-2.3706741218806893e-05	-0.0001965230245036531	-2.3706816129936276e-05	-0.00019652364549471724
3.6219355399671502	0.0011101737896901786	0.0011108416886649868	0.0011676093865987528	0.0011678516354366876	0.0011989002558211606	0.0011989015143575377	0.0012310122568597662	0.0012307597614520751	0.001294563022434044	0.001293789781499741	0.05288419111862392	0.052471470977412595	-2.355371132248263e-05	-0.00019643094997601196	-2.3553785602061644e-05	-0.00019643156944193496
3.643759523609069	0.0011097786227270265	0.0011104456630219065	0.0011671390577247462	0.001167380984106569	0.0011983878896162055	0.0011983891465383897	0.0012304559789513873	0.0012302038319071298	0.001293917618692366	0.0012931454795753014	0.05283508100780199	0.052422744299735945	-2.340163874041054e-05	-0.0001963386625835617	-2.34017123936954e-05	-0.00019633928052753546
3.6657150077309777	0.001109383484236012	0.0011100496673512917	0.001166668891890597	0.0011669104964084308	0.0011978757644669892	0.0011978770197789467	0.001229900025539452	0.001229648226190114	0.0012932727144507098	0.0012925016749447834	0.05278605304865693	0.052374099131863035	-2.325051743757786e-05	-0.000196246160561242	-2.3250590469633958e-05	-0.00019624677698520943
3.6878027846894206	0.0011089883747468915	0.0011096537021833997	0.001166198889655358	0.0011664401729013802	0.0011973638809358025	0.0011973651346414984	0.0012293443971801328	0.0012290929448572857	0.001292628310224692	0.0012918583681245245	0.05273710734904013	0.05232553558081036	-2.310034141549816e-05	-0.00019615344211823538	-2.310041383130415e-05	-0.00019615405702363975
3.710023651615288	0.0011085932947928862	0.0011092577680519775	0.0011657290515823323	0.0011659700141487814	0.0011968522395896333	0.0011968534916930262	0.001228789094434792	0.0012285379884700758	0.00129198440653616	0.0012912155596370638	0.0526882440175582	0.05227705375433039	-2.295110471154868e-05	-0.00019606050543397036	-2.2951176516298327e-05	-0.00019606111882450317
3.732378410442586	0.0011081982449107613	0.0011088618654943047	0.0011652593782391575	0.0011655000207183228	0.0011963408410002724	0.0011963420915053083	0.0012282341178700808	0.0012279833575952062	0.0012913410039132977	0.0012905732500112818	0.05263946316358261	0.052228653760951656	-2.280280139897034e-05	-0.00019596734865959253	-2.280287259763189e-05	-0.00019596796053747423
3.7548678679373717	0.0011078032256408722	0.0011084659950512776	0.0011647898701978594	0.0011650301931821043	0.001195829685744355	0.001195830934654981	0.0012276794680580038	0.0012274290528047525	0.0012906981028907056	0.00128993143978245	0.052590764897258946	0.052180335709956706	-2.265542558686426e-05	-0.0001958739699196299	-2.265549618434351e-05	-0.00019587458028669236
3.777492835726878	0.0011074082375272308	0.0011080701572674444	0.0011643205280349323	0.0011645605321166771	0.0011953187744034581	0.0011953200217236105	0.0012271251455760026	0.0012268750746762154	0.0012900557040094937	0.0012892901294923374	0.05254214932950736	0.05213209971140852	-2.250897141961236e-05	-0.00019578036730816262	-2.250904142082552e-05	-0.00019578097616676504
3.8002541303288	0.00110701328111756	0.0011076743526910906	0.0011638513523313909	0.001164091038103143	0.001194808107564162	0.0011948093532977754	0.0012265711510070433	0.0012263214237926232	0.0012894138078173632	0.0012886493196892985	0.052493616572052225	0.05208394587615097	-2.2363433076811462e-05	-0.00019568653888982213	-2.2363502486692083e-05	-0.0001956871462427956
3.823152573180761	0.001106618356963374	0.0011072785818742803	0.0011633823436728776	0.0011636217117272068	0.001194297685818142	0.0011942989299691383	0.0012260174849396818	0.0012257681007425893	0.001288772414868708	0.0012880090109283605	0.052445166737383864	0.05203587431581174	-2.2218804773221218e-05	-0.00019559248270101248	-2.2218873596692446e-05	-0.00019559308855149338
3.8461889906699622	0.0011062234656200195	0.0011068828453729355	0.0011629135026497018	0.0011631525535792568	0.0011937875097622246	0.001193788752334522	0.0012254641479681734	0.001225215106120409	0.00128813152572471	0.0012873692037713188	0.05239679993881848	0.05198788514281558	-2.207508075852474e-05	-0.00019549819674918867	-2.2075149000270328e-05	-0.00019549880109839823
3.8693642141629967	0.001105828607646749	0.0011064871437468865	0.001162444829856918	0.00116268356425443	0.0011932775799984826	0.0011932788209959963	0.0012249111406925147	0.0012246624405261447	0.0012874911409534162	0.00128672989878683	0.05234851629046447	0.05193997847039868	-2.1932255316919197e-05	-0.00019540367901063616	-2.1932322981629837e-05	-0.0001954042818603785
3.892679080035866	0.0011054337836067867	0.0011060914775599543	0.0011619763258944049	0.0011622147443527044	0.001192767897134302	0.0011927691365609411	0.0012243584637185742	0.0012241101045656858	0.0012868512611298425	0.0012860910965505133	0.052300315907265985	0.05189215441258108	-2.179032276696663e-05	-0.00019530892743058192	-2.179038985954465e-05	-0.00019530952878474284
3.9161344297041563	0.001105038994067396	0.0011056958473799892	0.0011615079913669592	0.0011617460944789442	0.001192258461782477	0.0011922596996421363	0.0012238061176581382	0.0012235580988508752	0.001286211886836086	0.0012854527976450204	0.052252198904959496	0.05184441308423348	-2.1649277461583544e-05	-0.00019521393992499858	-2.1649343986608616e-05	-0.00019521453978496583
3.9397311096534064	0.0011046442395999338	0.0011053002537789666	0.001161039826884324	0.0011612776152430035	0.0011917492745612682	0.0011917505108578498	0.001223254103129025	0.0012230064239995455	0.0012855730186613833	0.0012848150026601678	0.052204165400146496	0.051796754601018125	-2.1509113787857026e-05	-0.00019511871437968842	-2.1509179749811674e-05	-0.00019511931274629468
3.963469971469652	0.0011042495207799188	0.0011049046973330247	0.001160571833061303	0.001160809307259783	0.0011912403360945017	0.0011912415708318959	0.0012227024207551408	0.0012224550806356513	0.0012849346572022331	0.001284177712193003	0.052156215510241785	0.05174917907945266	-2.1369826166420247e-05	-0.00019502324864700826	-2.1369891570047206e-05	-0.00019502384552372298
3.987351871870168	0.0011038548381871196	0.0011045091786225558	0.0011601040105178315	0.0011603411711493116	0.0011907316470116448	0.0011907328801937353	0.001222151071166606	0.0012219040693893265	0.0012842968030625037	0.0012835409268479134	0.05210834935351945	0.05170168663688745	-2.12314090515843e-05	-0.00019492754054759032	-2.1231473901671405e-05	-0.0001949281359387156
4.01137767273438	0.0011034601924056018	0.0011041136982322605	0.0011596363598790447	0.0011598732075368285	0.001190223207947895	0.0011902244395785497	0.0012216000549998068	0.0012213533908969772	0.0012836594568535055	0.0012829046472367408	0.0520605670490965	0.051654277391513174	-2.109385693137289e-05	-0.00019483158787295118	-2.1093921232288176e-05	-0.00019483218177918094
4.035548241134971	0.0011030655840237908	0.0011037182567512221	0.0011591688817753564	0.0011594054170528682	0.0011897150195442434	0.0011897162496273426	0.001221049372897505	0.001220803045801391	0.0012830226191940977	0.0012822688739788472	0.05201286871695866	0.05160695146237979	-2.095716432697764e-05	-0.00019473538838149507	-2.0957228083061386e-05	-0.00019473598080380072
4.059864449369175	0.0011026710136345613	0.0011033228547729708	0.0011587015768425414	0.0011589378003333058	0.0011892070824475846	0.0011892083109869911	0.0012204990255089156	0.0012202530347517864	0.0012823862907108089	0.0012816336077012393	0.05196525447795418	0.05155970896939972	-2.082132579247012e-05	-0.0001946389397973758	-2.082138900831587e-05	-0.00019463953073917128
4.08432717499025	0.0011022764818353	0.0011029274928955645	0.00115823444572182	0.0011584703580194912	0.0011886993973107844	0.0011887006243103608	0.001219949013489821	0.001219703358403956	0.0012817504720379117	0.0012809988490386811	0.05191772445381801	0.05151255003335246	-2.0686335914881643e-05	-0.000194542239812745	-2.0686398594940703e-05	-0.00019454282927652833
4.108937300839158	0.0011018819892279661	0.0011025321717216428	0.0011577674890599317	0.001158003090758279	0.0011881919647927803	0.0011881931902563761	0.0012193993375026308	0.0012191540174203057	0.0012811151638175485	0.0012803645986337576	0.0518702787671583	0.051465474775892424	-2.0552189313960412e-05	-0.00019444528608694722	-2.0552251462586935e-05	-0.0001944458740746613
4.133695715076422	0.0011014875364191844	0.001102136891858516	0.0011573007075092211	0.001157535999202137	0.001187684785558651	0.0011876860094901188	0.0012188499982164966	0.0012186050124699897	0.001280480366699815	0.0012797308571370128	0.051822917541479274	0.051418483319568636	-2.041888064198416e-05	-0.00019434807624627015	-2.0418942263445566e-05	-0.0001943486627593305
4.15860331121418	0.001101093124020292	0.0011017416539182295	0.0011568341017277137	0.0011570690840092296	0.0011871778602797205	0.0011871790826829024	0.0012183009963074004	0.00121805634422898	0.0012798460813428834	0.0012790976252070496	0.05177564090119059	0.05137157578781251	-2.0286404583274437e-05	-0.0001942506078804751	-2.0286465682042842e-05	-0.00019425119292265647
4.183660988148428	0.0011006987526474353	0.0011013464585176399	0.001156367672379215	0.0011566023458434882	0.001186671189633644	0.001186672410512373	0.001217752332458241	0.0012175080133801695	0.0012792123084130994	0.0012784649035106155	0.05172844897159509	0.05132475230496333	-2.01547558544464e-05	-0.0001941528785472102	-2.0154816434719836e-05	-0.00019415346211978934
4.208869650191461	0.0011003044229216294	0.001100951306278491	0.0011559014201333747	0.001156135785374708	0.0011861647743044892	0.0011861659936626006	0.0012172040073589515	0.0012169600206134658	0.001278579048585087	0.0012778326927227318	0.051681341878932245	0.05127801299626451	-2.0023929204169427e-05	-0.00019405488577040053	-2.002398927005919e-05	-0.0001940554678743489
4.2342302071045115	0.0010999101354688397	0.0011005561978274796	0.001155435345665792	0.0011556694032786251	0.0011856586149828318	0.0011856598328241538	0.0012166560217065647	0.0012164123666258905	0.0012779463025418619	0.0012772009935268062	0.05163431975034328	0.05123135798788101	-1.989391941248364e-05	-0.0001939566270358628	-1.989397896830919e-05	-0.00019395720767448332
4.259743574130585	0.0010995158909200568	0.0011001611337963372	0.0011549694496580803	0.001155203200237005	0.0011851527123658587	0.001185153928694209	0.001216108376205341	0.001215865052121669	0.0012773140709749344	0.0012765698066146993	0.051587382713922325	0.0511847874068988	-1.9764721291132964e-05	-0.00019385809979538537	-1.976478034116866e-05	-0.00019385867897167564
4.285410672027485	0.0010991216899113746	0.0010997661148219198	0.0011545037327979808	0.0011547371769377365	0.0011846470671574415	0.0011846482819766327	0.001215561071566849	0.001215318077812335	0.001276682354584436	0.0012759391326868865	0.05154053089868797	0.051138301381332345	-1.9636329683343084e-05	-0.00019375930146636744	-1.963638823168634e-05	-0.0001937598791821593
4.311232427101037	0.001098727533084058	0.0010993711415462604	0.0011540381957794233	0.001154271334074903	0.0011841416800682434	0.0011841428933820838	0.0012150141085100733	0.001214771444416845	0.0012760511540792115	0.0012753089724525475	0.05149376443462057	0.05109190004015891	-1.950873946333226e-05	-0.00019366022942826633	-1.9508797514018045e-05	-0.0001936608056849476
4.337209771238533	0.001098333421084638	0.0010989762146166727	0.0011535728393026344	0.001153805672348901	0.0011836365518158101	0.0011836377636281052	0.0012144674877615066	0.0012142251526616418	0.0012754204701769317	0.001274679326629672	0.05144708345264778	0.05104558351327177	-1.9381945536429274e-05	-0.00019356088102531754	-1.9382003093489086e-05	-0.0001935614558246368
4.363343641942354	0.001097939354564975	0.0010985813346858122	0.0011531076640742138	0.001153340192466489	0.0011831316831246621	0.001183132893439211	0.0012139212100552535	0.0012136792032807983	0.00127479030360423	0.0012740501959451781	0.051400488084665755	0.05099935193155837	-1.925594283855997e-05	-0.00019346125356273225	-1.925599990612245e-05	-0.00019346182690752056
4.389634982363801	0.0010975453341823562	0.0010981865024117649	0.001152642670807244	0.0011528748951409235	0.001182627074726407	0.001182628283547	0.001213375276133155	0.0012131335970160934	0.0012741606550967877	0.0012734215811350392	0.05135397846355006	0.05095320542684708	-1.9130726336441528e-05	-0.0001933613443098614	-1.913078291844797e-05	-0.00019336191620175636
4.416084741337141	0.001097151360599559	0.001097791718458124	0.0011521778602213656	0.0011524097810920167	0.0011821227273598133	0.0011821239346902414	0.0012128296867448618	0.0012125883346171173	0.0012735315253994788	0.001272793482944385	0.05130755472315278	0.05090714413194722	-1.9006291027235528e-05	-0.00019326115049878023	-1.900634712769314e-05	-0.00019326172094014105
4.442693873413836	0.0010967574344849472	0.0010973969834940866	0.001151713233042876	0.0011519448510462448	0.0011816186417709317	0.0011816198476149726	0.0012122844426479572	0.0012120434168413933	0.0012729029152664612	0.0012721659021276254	0.05126121699832118	0.05086116818065795	-1.888263193827386e-05	-0.00019316066932245635	-1.8882687561196793e-05	-0.00019316123831603083
4.469463338897009	0.0010963635565125415	0.001097002298194508	0.0011512487900048193	0.0011514801057368354	0.001181114818713178	0.0011811160230746087	0.0012117395446080506	0.0012114988444544706	0.0012722748254613146	0.0012715388394485628	0.05121496542489904	0.0508152777077718	-1.875974412706566e-05	-0.00019305989793608203	-1.8759799276204386e-05	-0.00019306046548225875
4.49639410387609	0.0010959697273621191	0.001096607663240026	0.0011507845318470943	0.0011510155459038807	0.0011806112589474468	0.0011806124618300427	0.0012111949933989038	0.0012109546182300288	0.0012716472567571536	0.0012709122956805184	0.05116880013974062	0.05076947284906493	-1.8637622680825472e-05	-0.00019295883345385456	-1.863767736009353e-05	-0.0001929593995552703
4.523487140261684	0.001095575947719277	0.001096213079317102	0.0011503204593165334	0.0011505511722943998	0.0011801079632422118	0.0011801091646497363	0.0012106507898025187	0.001210410738950002	0.001271020209936737	0.0012702862716064463	0.051122721280716224	0.05072375374134892	-1.851626271663978e-05	-0.00019285747295250122	-1.8516316930020094e-05	-0.00019285803761248665
4.550743425820648	0.0010951822182755505	0.0010958185471181385	0.001149856573167015	0.0011500869856624707	0.0011796049323736216	0.0011796061323098325	0.0012101069346092713	0.0012098672074046662	0.0012703936857926205	0.0012696607680190775	0.05107672898672904	0.050678120522430266	-1.8395659381210266e-05	-0.00019275581346922532	-1.8395713132408203e-05	-0.00019275637668866863
4.578163944211368	0.0010947885397284626	0.0010954240673415607	0.0011493928741595457	0.0011496229867693128	0.0011791021671256092	0.0011791033655942655	0.0012095634286179967	0.001209324024392785	0.0012697676851272364	0.0012690357857210162	0.051030823397715815	0.0506325733311625	-1.827580785040972e-05	-0.00019265385199915275	-1.8275861143238203e-05	-0.0001926544137804409
4.605749685019276	0.0010943949127816383	0.0010950296406918919	0.0011489293630623817	0.0011491591763833776	0.0011785996682900032	0.0011786008652948502	0.001209020272636117	0.0012087811907216753	0.001269142208753072	0.001268411325524858	0.050985004654650355	0.05058711230742405	-1.8156703329497148e-05	-0.00019255158549860707	-1.8156756167685834e-05	-0.00019255214584346092
4.633501643792551	0.0010940013381448782	0.001094635267879856	0.001148466040651105	0.0011486955552804734	0.001178097436666618	0.0011780986322114057	0.0012084774674797542	0.001208238707207358	0.0012685172574927383	0.001267787388253366	0.05093927289957383	0.05054173759213709	-1.8038341052652868e-05	-0.00019244901088161237	-1.803839343987937e-05	-0.00019244956979155847
4.6614208220780515	0.0010936078165342678	0.0010942409496224595	0.0011480029077087488	0.0011482321242438373	0.001177595473063385	0.0011775966671518506	0.0012079350139738302	0.0012076965746746556	0.0012678928321791577	0.0012671639747395432	0.050893628275569494	0.050496449327289354	-1.7920716282902177e-05	-0.00019234612502083692	-1.7920768222864925e-05	-0.0001923466824979292
4.689508227457455	0.001093214348672239	0.0010938466866430906	0.0011475399650258701	0.0011477688840642625	0.0011770937782964366	0.0011770949709323196	0.0012073929129522067	0.0012071547939573163	0.0012672689336556242	0.0012665410858267753	0.050848070926820726	0.050451247655928	-1.7803824311928007e-05	-0.00019224292474628868	-1.7803875808311553e-05	-0.00019224348079283082
4.717764873583629	0.0010928209352876926	0.0010934524796715939	0.0011470772134006865	0.0011473058355401862	0.0011765923531902457	0.0011765935443772712	0.0012068511652577804	0.0012066133658981168	0.0012666455627760027	0.001265918722368992	0.05080260099857115	0.050406132722171156	-1.7687660459980714e-05	-0.00019213940684650876	-1.7687711516448795e-05	-0.0001921399614648045
4.746191780217212	0.0010924275771160674	0.0010930583294443894	0.0011466146536391602	0.0011468429794778115	0.0011760911985777016	0.001176092388319597	0.0012063097717426106	0.001206072291348997	0.0012660227204048088	0.0012652968852307621	0.0507572186371621	0.050361104671217675	-1.7572220075666445e-05	-0.00019203556806707267	-1.757227069579606e-05	-0.00019203612125875957
4.774789973263409	0.001092034274899456	0.0010926642367045415	0.001146152286555113	0.001146380316691197	0.0011755903153002588	0.0011755915036007407	0.001205768733268049	0.001205531571171172	0.0012654004074173781	0.0012646755752874338	0.050711923990041735	0.05031616364936249	-1.7457498535624477e-05	-0.00019193140510884166	-1.745754872297181e-05	-0.00019193195687572384
4.803560484809025	0.0010916410293866751	0.001092270202201872	0.0011456901129703212	0.001145917848002361	0.0011750897042080216	0.001175090891070808	0.0012052280507048269	0.0012049912062352505	0.0012647786246999706	0.0012640547934252803	0.05066671720575799	0.05027130980400894	-1.734349124465212e-05	-0.00019182691463026647	-1.7343541002728252e-05	-0.00019182746497389824
4.832504353159697	0.001091247841333382	0.0010918762266930527	0.0011452281337146488	0.0011454555742414164	0.0011745893661598804	0.0011745905515886798	0.0012046877249332296	0.0012044511974213612	0.0012641573731499334	0.0012634345405416355	0.050621598433990424	0.050226543283658186	-1.7230193635187768e-05	-0.00019172209324341827	-1.7230242967538473e-05	-0.0001917226421661311
4.861622622877388	0.0010908547115021693	0.0010914823109416968	0.0011447663496261255	0.0011449934962466564	0.0011740893020236178	0.0011740904860221362	0.001204147756843165	0.0012039115456192826	0.0012635366536758118	0.0012628148175450175	0.05057656782554087	0.05018186423794547	-1.7117601167640495e-05	-0.00019161693751901243	-1.7117650077762975e-05	-0.00019161748502277698
4.890916344818065	0.0010904616406626417	0.0010910884557184545	0.001144304761551079	0.0011445316148646688	0.0011735895126760182	0.0011735906952479536	0.0012036081473343198	0.0012033722517285367	0.0012629164671974983	0.00126219562535527	0.05053162553235264	0.05013727281762083	-1.7005709329588614e-05	-0.0001915114439786092	-1.7005757820941908e-05	-0.0001915119900653406
4.9203865761696335	0.0010900686295915534	0.0010906946618011283	0.0011438433703442516	0.0011440699309504534	0.0011730899990030149	0.0011730911801520632	0.0012030688973162934	0.0012028333166585632	0.0012622968146463996	0.0012615769649037157	0.05048677170752141	0.05009276917459441	-1.6894513636008662e-05	-0.00019140560909838844	-1.689456171198242e-05	-0.00019140615376958547
4.950034380490085	0.001089675679072874	0.0010903009299747654	0.001143382176868896	0.0011436084453675377	0.0011725907618997786	0.0011725919416296301	0.001202530007708695	0.0012022947413288115	0.001261677696965535	0.0012609588371332969	0.05044200650529645	0.05004835346191573	-1.6784009629355195e-05	-0.00019129942931209176	-1.678405729325233e-05	-0.00019129997256844833
4.979860827745887	0.0010892827898979053	0.001089907261031748	0.0011429211819968914	0.0011431471589880859	0.001172091802270852	0.0011720929805851992	0.001201991479441299	0.001201756526668881	0.0012610591151097038	0.0012603412429986942	0.05039733008111038	0.050004025833797615	-1.6674192878703836e-05	-0.00019119290100180764	-1.6674240133952162e-05	-0.00019119344284593276
5.009866994350591	0.0010888899628653899	0.0010895136557719164	0.0011424603866088759	0.0011426860726930093	0.001171593121030284	0.0011715942979328034	0.001201453313454155	0.0012012186736186454	0.0012604410700456238	0.00125972418346649	0.050352742591559106	0.049959786445626105	-1.6565058979983727e-05	-0.0001910860205024678	-1.656510583004922e-05	-0.00019108656093749787
5.040053963203681	0.001088497198781606	0.0010891201150026663	0.0011419997915943527	0.0011422251873721102	0.0011710947191017414	0.001171095894596109	0.001200915510697744	0.0012006811831284064	0.001259823562752083	0.0012591076595153295	0.05030824419444151	0.04991563545396656	-1.645660355609896e-05	-0.00019097878410434532	-1.645665000424637e-05	-0.00019097932313152932
5.070422823729659	0.0010881044984604694	0.0010887266395390375	0.0011415393978518086	0.0011417645039241602	0.0011705965974186303	0.0011705977715085164	0.0012003780721330907	0.0012001440561589841	0.0012592065942200936	0.00125849167213604	0.0502638350487535	0.04987157301657244	-1.6348822256404688e-05	-0.00019087118804853032	-1.6348868305902237e-05	-0.00019087172566936705
5.100974671917351	0.0010877118627236552	0.00108833323020385	0.0011410792062888288	0.001141304023257052	0.0011700987569242315	0.0011700999296133038	0.0011998409987319038	0.0011996072936819023	0.0012585901654530072	0.0012578762223317858	0.050219515314706066	0.049827599292411213	-1.6241710756381006e-05	-0.00019076322852418226	-1.624175641050038e-05	-0.00019076376474067014
5.131710610359471	0.0010873192924006868	0.0010879398878277935	0.0011406192178222347	0.0011408437462879118	0.001169601198571836	0.0011696023698637547	0.001199304291476715	0.0011990708966794822	0.0012579742774667163	0.0012572613111182399	0.05017528515372486	0.04978371444164669	-1.613526475793131e-05	-0.00019065490167366472	-1.61353100198193e-05	-0.0001906554364865254
5.1626317482924104	0.0010869267883290587	0.0010875466132495401	0.0011401594333781875	0.0011403836739432172	0.0011691039233248538	0.0011691050932232828	0.0011987679513610116	0.0011985348661450147	0.0012573589312897659	0.0012566469395237157	0.050131144728473215	0.04973991862568285	-1.602947998895557e-05	-0.00019054620358843755	-1.6029524861804062e-05	-0.00019054673699928082
5.193739201636265	0.0010865343513543463	0.001087153407315845	0.0011396998538923256	0.0011399238071589201	0.00116860693215697	0.0011686081006655614	0.0011982319793893902	0.0011979992030828595	0.001256744127963533	0.0012560331085893276	0.050087094202862746	0.049696212007142054	-1.592435220316643e-05	-0.0001904371303086405	-1.5924396690254056e-05	-0.00019043766232029746
5.225034093035115	0.0010861419823303047	0.001086760270881685	0.0011392404803098808	0.0011394641468805808	0.001168110226052258	0.0011681113931746605	0.0011976963765776732	0.001197463908508635	0.0012561298685423714	0.0012554198193691522	0.050043133742052576	0.049652594749910024	-1.5819877180078823e-05	-0.00019032767782378723	-1.5819921284503796e-05	-0.00019032820843739584
5.256517551897525	0.001085749682119003	0.0010863672048103384	0.0011387813135858187	0.0011390046940634921	0.001167613806005329	0.0011676149717451889	0.001197161143953082	0.0011969289834493123	0.0012555161540937772	0.0012548070729303743	0.049999263512474176	0.04960906701910735	-1.571605072476015e-05	-0.00019021784207157166	-1.5716094449710893e-05	-0.00019021837128940788
5.288190714437326	0.0010853574515909071	0.0010859742099735238	0.001138322354684944	0.0011385454496728013	0.0011671176730214535	0.0011671188373824075	0.0011966262825543433	0.001196394428943394	0.0012549029856985334	0.0012541948703534605	0.04995548368183064	0.04956562898113725	-1.561286866772621e-05	-0.00019010761893722972	-1.5612912016248898e-05	-0.00019010814676037602
5.320054723714605	0.0010849652916250327	0.0010855812872515073	0.0011378636045820578	0.0011380864146836478	0.0011666218281167133	0.0011666229911024022	0.0011960917934318717	0.0011958602460410462	0.0012542903644508867	0.0012535832127323144	0.04991179441911528	0.04952228080367672	-1.5510326864680984e-05	-0.00018999700425248456	-1.5510369839846078e-05	-0.00018999753068255076
5.352110729676963	0.001084573203109034	0.0010851884375332147	0.0011374050642620642	0.0011376275900812855	0.0011661262723181292	0.0011661274339321813	0.0011955576776478832	0.0011953264358042389	0.0012536782914587146	0.0012529721011744297	0.04986819589461621	0.04947902265569115	-1.5408421196641542e-05	-0.00018988599379765603	-1.5408463801543787e-05	-0.0001898865188367238
5.384359889201005	0.0010841811869393252	0.0010847956617163555	0.0011369467347201075	0.0011371689768612232	0.001165631006663801	0.001165632166909846	0.0011950239362765712	0.0011947929993069049	0.00125306676784366	0.0012523615368010665	0.04982468827994614	0.0494358547074469	-1.5307147569372515e-05	-0.00018977458329635932	-1.5307189807047678e-05	-0.0001897751069463438
5.41680336613411	0.0010837892440212125	0.0010844029607075393	0.0011364886169617351	0.0011367105760293574	0.0011651360322030636	0.0011651371910847202	0.0011944905704042532	0.0011942599376350924	0.0012524557947413352	0.0012517515207474228	0.04978127174802653	0.049392777130526276	-1.5206501913472836e-05	-0.00018966276841783647	-1.5206543786873417e-05	-0.0001896632906796536
5.44944233133642	0.0010833973752690086	0.0010840103354224034	0.0011360307120029873	0.0011362523886021126	0.0011646413499966147	0.0011646425075175076	0.0011939575811295	0.0011937272518871011	0.0012518453733014804	0.0012511420541627969	0.04973794647311907	0.049349790097820624	-1.5106480184302884e-05	-0.00018955054477681754	-1.5106521696357095e-05	-0.00018955106565157753
5.482277962723094	0.0010830055816061516	0.0010836177867857267	0.001135573020870567	0.0011357944156065553	0.0011641469611166715	0.0011641481172804137	0.0011934249695633161	0.0011931949431736606	0.001251235504688112	0.0012505331382107509	0.04969471263083186	0.04930689378358449	-1.5007078361703452e-05	-0.00018943790793221615	-1.5007119515474815e-05	-0.0001894384274228056
5.515311445306831	0.0010826138639653266	0.0010832253157315535	0.0011351155446019672	0.0011353366580805642	0.001163652866647105	0.001163654021457306	0.0011928927368292802	0.0011926630126180536	0.0012506261900797177	0.0012499247740692804	0.04965157039812871	0.04926408836339213	-1.4908292449926364e-05	-0.00018932485338649108	-1.4908333248270234e-05	-0.00018932537149365936
5.548543971240616	0.001082222223288596	0.0010828329232033286	0.0011346582842456077	0.0011348791170729562	0.0011631590676836007	0.0011631602211438698	0.0011923608840637013	0.001192131461356312	0.0012500174306694315	0.0012493169629310065	0.049608519953342874	0.049221374014194644	-1.481011847725977e-05	-0.00018921137658281517	-1.4810158923066197e-05	-0.0001892118933078668
5.581976739860765	0.001081830660527531	0.0010824406101540094	0.0011342012408609872	0.0011344217936436177	0.0011626655653338071	0.0011626667174477467	0.001191829412415791	0.0011916002905373293	0.0012494092276651905	0.0012487097060033486	0.04956556147619142	0.04917875091430183	-1.4712552496135706e-05	-0.00018909747290724033	-1.4712592592312085e-05	-0.00018909798825217372
5.615610957730194	0.0010814391766433304	0.0010820483775462067	0.0011337444155188198	0.0011339646888636683	0.0011621723607174847	0.001162173511488694	0.0011912983230478226	0.001191069501323072	0.0012488015822899406	0.0012481030045086796	0.0495226951477929	0.049136219243419925	-1.4615590582998245e-05	-0.00018898313768875297	-1.4615630332445034e-05	-0.000188983651655511
5.649447838681973	0.0010810477726069469	0.0010816562263523094	0.0011332878093011816	0.001133507803815592	0.0011616794549666558	0.0011616806043987268	0.0011907676171352645	0.001190539094888697	0.001248194495781784	0.0012474968596845296	0.0494799211506523	0.04909377918263839	-1.4519228838015541e-05	-0.0001888683661960544	-1.4519268243522176e-05	-0.00018886887878580283
5.6834886038631165	0.001080656449399227	0.0010812641575546165	0.0011328314233016563	0.001133051139593391	0.0011611868492257683	0.0011611879973222941	0.0011902372958669946	0.0011900090724227556	0.001247587969394195	0.0012468912727837678	0.049437239668718415	0.04905143091446854	-1.4423463384965335e-05	-0.0001887531536380882	-1.4423502449317782e-05	-0.00018875366485196499
5.717734481778674	0.001080265208011045	0.001080872172145459	0.0011323752586254812	0.0011325946973027253	0.0011606945446518446	0.0011606956914164115	0.0011897073604454167	0.0011894794351273192	0.0012469820043961855	0.0012462862450747685	0.049394650887355146	0.04900917462283045	-1.4328290371148217e-05	-0.00018863749516359607	-1.432832909713938e-05	-0.00018863800500310002
5.75218670833605	0.0010798740494434222	0.001080480271127351	0.001131919316389702	0.0011321384780610775	0.0011602025424146461	0.0011602036878508393	0.001189177812086663	0.0011889501842181841	0.0012463766020724871	0.0012456817778416112	0.04935215499337972	0.04896701049308389	-1.4233705967110072e-05	-0.00018852138585875866	-1.4233744357522449e-05	-0.00018852189432566613
5.786846526889619	0.001079482974707678	0.0010800884555131176	0.0011314635977233308	0.001131682482997888	0.0011597108436968355	0.0011597119878082318	0.0011886486520207489	0.0011884213209250082	0.0012457717637237482	0.0012450778723842677	0.049309752175057744	0.048924938712026564	-1.4139706366683713e-05	-0.0001884048207489719	-1.4139744424247758e-05	-0.00018840532784464292
5.821715188285586	0.00107909198482556	0.0010796967263260314	0.0011310081037674768	0.0011312267132547208	0.0011592194496941313	0.001159220592484309	0.0011881198814917495	0.0011878928464915223	0.0012451674906667272	0.0012444745300187875	0.04926744262213857	0.04888295946793105	-1.4046287786739081e-05	-0.00018828779479668212	-1.4046325514140146e-05	-0.00018828830052217138
5.856793950907131	0.0010787010808293817	0.001079305084599946	0.0011305528356755305	0.0011307711699854105	0.0011587283616154823	0.001158729503088013	0.0011875915017579698	0.0011873647621756613	0.0012445637842344827	0.001243871752077488	0.04922522652584154	0.04884107295052808	-1.3953446467047936e-05	-0.00018817030290113612	-1.39534838670477e-05	-0.00018817080725863633
5.892084080719833	0.00107831026376216	0.0010789135313794456	0.0011300977946132975	0.0011303158543562297	0.001158237580683223	0.001158238720841673	0.0011870635140921269	0.0011868370692497668	0.001243960645776554	0.0012432695399091592	0.049183104078894	0.04879927935103403	-1.3861178670134672e-05	-0.00018805233989688253	-1.3861215745380323e-05	-0.00018805284288742063
5.927586851317345	0.0010779195346777692	0.0010785220677199856	0.001129642981759173	0.0011298607675460338	0.0011577471081332547	0.0011577482469811904	0.0011865359197815201	0.0011863097690007654	0.001243358076659188	0.0012426678948792606	0.049141075475525015	0.04875757886217617	-1.3769480681248558e-05	-0.00018793390055477088	-1.3769517434366468e-05	-0.00018793440217956814
5.963303543967366	0.001077528894641069	0.001078130694688026	0.0011291883983042855	0.0011294059107464346	0.001157256945215198	0.0011572580827561795	0.0011860087201282113	0.0011857828627303256	0.0012427560782655046	0.0012420668183701004	0.049099140911493706	0.048715971678176546	-1.367834880807925e-05	-0.00018781497957959248	-1.3678385241681912e-05	-0.00018781547983978686
5.999235447657878	0.00107713834472806	0.0010777394133611984	0.00112873404545268	0.001128951285161955	0.0011567670931925842	0.001156768229430172	0.0011854819164492157	0.0011852563517550743	0.0012421546519957199	0.0012414663117810707	0.049057300584092675	0.04867445799480101	-1.3587779380538206e-05	-0.00018769557160819295	-1.3587815497238115e-05	-0.00018769607050517223
6.035383859143656	0.0010767478860260198	0.0010773482248284205	0.0011282799244214659	0.0011284968920101997	0.001156277553343019	0.0011562786882807659	0.0011849555100766807	0.001184730237406744	0.0012415537992673533	0.001240866376528808	0.049015554692171344	0.048633038009336466	-1.3497768750994621e-05	-0.00018757567121302499	-1.3497804553438963e-05	-0.00018757616874892635
6.071750082993084	0.001076357519633671	0.0010769571301900733	0.0011278260364409893	0.0011280427325220082	0.0011557883269583545	0.0011557894605998095	0.0011844295023580606	0.0011842045210323819	0.001240953521515412	0.0012402670140474322	0.048973903436135724	0.04859171192063636	-1.3408313293796631e-05	-0.00018745527289773523	-1.340834878447647e-05	-0.00018745576907300276
6.108335431635222	0.0010759672466613042	0.001076566130558139	0.0011273723827550084	0.001127588807941646	0.0011552994153448762	0.00115530054769359	0.0011839038946563339	0.001183679203994545	0.00124035382019262	0.0012396682257887512	0.04893234701798047	0.04855047992912	-1.3319409405188054e-05	-0.00018733437109672013	-1.3319444586660373e-05	-0.00018733486591276938
6.145141225407182	0.0010755770682309516	0.001076175227056351	0.0011269189646208396	0.0011271351195269415	0.0011548108198234772	0.0011548119508829916	0.001183378688350156	0.0011831542876714473	0.001239754696769615	0.0012390700132224545	0.0488908856412922	0.04850934223677923	-1.3231053503254611e-05	-0.000187212960175126	-1.3231088378055575e-05	-0.00018721345363345576
6.182168792601758	0.001075186985476534	0.0010757844208203642	0.001126465783309562	0.0011266816685495018	0.0011543225417298456	0.0011543236715037036	0.0011828538848340814	0.0011826297734572177	0.001239156152735169	0.0012384723778363466	0.04884951951126003	0.04846829904721083	-1.31432420278077e-05	-0.0001870910344287935	-1.3143276598463066e-05	-0.00018709152653104133
6.2194194695153895	0.0010747969995440086	0.001075393712997879	0.0011260128401061659	0.0011262284562948415	0.0011538345824146394	0.0011538357109063739	0.001182329485518743	0.001182105662762034	0.001238558189596411	0.0012378753211365427	0.04880824883470111	0.04842735056561839	-1.3055971440155412e-05	-0.00018696858808192607	-1.3056005709183999e-05	-0.0001869690788298961
6.256894600496366	0.0010744071115915419	0.001075003104748827	0.0011255601363097368	0.0011257754840625874	0.0011533469432436839	0.0011533480704568285	0.00118180549183105	0.0011815819570123553	0.001237960808879019	0.001237278844647698	0.04876707382006691	0.04838649699883193	-1.2969238223142429e-05	-0.00018684561528869992	-1.2969272192856623e-05	-0.00018684610468147622
6.294595537993358	0.001074017322789644	0.0010746125972455234	0.0011251076732336398	0.0011253227531666504	0.0011528596255981408	0.0011528607515362331	0.0011812819052144017	0.0011810586576511044	0.0012373640121274728	0.0012366829499132273	0.0487259946774672	0.048345738555314426	-1.2883038880653896e-05	-0.0001867221101272687	-1.288307255351874e-05	-0.0001867225981665166
6.332523642604218	0.0010736276343213573	0.0010742221916728166	0.0011246554522056896	0.001124870264935401	0.0011523726308747353	0.0011523737555413005	0.0011807587271288643	0.001180535766137879	0.0012367678009052516	0.001236087638495522	0.048685011618670844	0.048305075445188785	-1.2797369937780217e-05	-0.00018659806660326073	-1.2797403316312794e-05	-0.00018659855329150599
6.370680283125076	0.0010732380473824068	0.001073831889228264	0.0011242034745683408	0.0011244180207118507	0.0011518859604859077	0.00115188708388447	0.0011802359590514	0.0011800132839491528	0.00123617217679508	0.0012354929119761944	0.04864412485713646	0.048264507880251606	-1.2712227940867363e-05	-0.00018647347865149988	-1.2712261027454652e-05	-0.00018647396398988048
6.40906683659976	0.0010728485631813535	0.0010734416911222916	0.0011237517416788625	0.0011239660218538474	0.0011513996158600314	0.0011514007379941102	0.0011797136024760484	0.0011794912125784758	0.0012355771413991288	0.0012348987719562607	0.048603334608015754	0.04822403607397415	-1.2627609456930533e-05	-0.00018634834012862256	-1.262764225383288e-05	-0.0001863488241164446
6.447684688369473	0.0010724591829397757	0.0010730515985783588	0.0011233002549095293	0.0011235142697342514	0.0011509135984416024	0.0011509147193147255	0.0011791916589141505	0.0011789695535366943	0.0012349826963392854	0.001234305220056436	0.048562641088176456	0.04818366024153553	-1.2543511073662833e-05	-0.0001862226448137716	-1.2543543583326197e-05	-0.00018622312745350533
6.486535232122802	0.0010720699078924406	0.0010726616128331336	0.001122849015647819	0.0011230627657411159	0.0011504279096914544	0.0011504290293071282	0.0011786701298945742	0.0011784483083521456	0.00123438884325735	0.0012337122579173109	0.04852204451622397	0.04814338059983317	-1.2459929399641703e-05	-0.0001860963864134535	-1.245996162447735e-05	-0.0001860968677072916
6.525619869945995	0.0010716807392874518	0.0010722717351366532	0.0011223980252965835	0.001122611511277903	0.0011499425510869228	0.0011499436694486639	0.00117814901696387	0.001177927478570877	0.0012337955838152823	0.0012331198871996106	0.04848154511248481	0.048103197367480664	-1.2376861063881361e-05	-0.00018596955855526565	-1.2376893006055961e-05	-0.00018597003850201466
6.564940012373588	0.0010712916783864478	0.001071881966752495	0.001121947285274262	0.0011221605077636452	0.0011494575241220925	0.0011494586412334135	0.0011776283216865682	0.0011774070657568684	0.001233202919695458	0.0012325281095844352	0.048441143099074574	0.04806311076485662	-1.2294302715480654e-05	-0.00018584215478401056	-1.2294334377403737e-05	-0.0001858426333863905
6.604497078439295	0.0010709027264647565	0.0010714923089579775	0.001121496797015056	0.0011217097566331713	0.0011489728303079817	0.001148973946172385	0.0011771080456453233	0.0011768870714922556	0.0012326108526008852	0.0012319369267734964	0.0484008386998679	0.04802312101409989	-1.2212251024162554e-05	-0.00018571416857052214	-1.2212282408106609e-05	-0.0001857146458294212
6.644292495727218	0.0010705138848115876	0.001071102763044298	0.0011210465619691493	0.0011212592593372807	0.0011484884711727447	0.0011484895857937379	0.0011765881904411857	0.001176367497377521	0.0012320193842554601	0.001231346340489367	0.048360632140540136	0.047983228339118375	-1.2130702679562927e-05	-0.00018558559330214552	-1.2130733787670336e-05	-0.0001855860692168143
6.684327700423376	0.0010701251547301966	0.001070713330316741	0.001120596581602884	0.001120809017342958	0.0011480044482619042	0.001148005561642994	0.0011760687576937987	0.0011758483450317531	0.001231428516404222	0.0012307563524757204	0.048320523648580214	0.047943432965624644	-1.2049654391299916e-05	-0.00018545642228462444	-1.2049685225933374e-05	-0.00018545689685797728
6.724604137367524	0.001069736537538071	0.0010703240120948376	0.0011201468573989754	0.0011203590321335547	0.001147520763138545	0.0011475218752832236	0.0011755497490416253	0.0011753296160928442	0.0012308382508135847	0.001230166964497576	0.04828051345329849	0.04790373512114702	-1.196910288900517e-05	-0.00018532664874368332	-1.1969133452412878e-05	-0.00018532712197694146
6.76512326010531	0.0010693480345671182	0.0010699348097125633	0.0011196973908567183	0.0011199093052090205	0.001147037417383538	0.0011470385282953057	0.0011750311661421833	0.0011748113122177315	0.0012302485892716067	0.001229578178341573	0.04824060178584647	0.047864135035032104	-1.188904492194047e-05	-0.00018519626581975368	-1.1889075216299505e-05	-0.00018519673771352774
6.805886530940724	0.0010689596471638333	0.0010695457245185217	0.0011192481834921867	0.0011194598380860846	0.0011465544125957609	0.0011465555222781069	0.001174513010672287	0.001174293435082638	0.00122965953358824	0.0012289899958161925	0.04820078887924951	0.04782463293849364	-1.1809477259009868e-05	-0.000185065266569584	-1.1809507286502513e-05	-0.00018506573712476215
6.846895420988873	0.0010685713766895096	0.0010691567578761181	0.001118799236838441	0.0011190106322984913	0.0011460717503923143	0.0011460728588487343	0.0011739952843282512	0.0011737759863832782	0.0012290710855955844	0.0012284024187520545	0.048161074968400504	0.04778522906458181	-1.1730396688672956e-05	-0.0001849336439656013	-1.1730426451361797e-05	-0.0001849341131813509
6.888151410229076	0.0010681832245204028	0.0010687679111637633	0.0011183505524457406	0.0011185616893971747	0.001145589432408746	0.0011455905396427332	0.0011734779888261458	0.0011732589678351182	0.001228483247148145	0.0012278154490021449	0.048121460290090866	0.04774592364825356	-1.1651800018691594e-05	-0.00018480139089269154	-1.165182951877973e-05	-0.00018480185877081667
6.92965598755826	0.0010677951920479458	0.001068379185775054	0.001117902131881781	0.0011181130109505096	0.0011451074602992827	0.0011451085663143237	0.0011729611259020576	0.0011727423811736112	0.0012278960201231315	0.0012272290884421024	0.048081945083028765	0.047706716926354927	-1.157368407602409e-05	-0.000184668500147811	-1.1573713315740641e-05	-0.0001846689666907264
6.971410650844719	0.0010674072806789172	0.0010679905831189774	0.001117453976731859	0.001117664598544509	0.001144625835737058	0.0011446269405366333	0.0011724446973122797	0.001172226228154418	0.0012273094064206703	0.0012266433389704731	0.04804252958785479	0.04766760913763654	-1.1496045706936228e-05	-0.0001845349644422345	-1.1496074688401026e-05	-0.0001845354296508006
7.01341690698215	0.001067019491835658	0.0010676021046200912	0.0011170060885991435	0.0011172164537830368	0.0011441445604143305	0.0011441456640019223	0.0011719287048335984	0.0011717105105536908	0.0012267234079641237	0.0012260582025089945	0.04800321404715306	0.04762860052281102	-1.1418881776650847e-05	-0.0001844007763971145	-1.1418910501903926e-05	-0.00018440124027135907
7.055676271944047	0.0010666318269562576	0.0010672137517187443	0.0011165584691048614	0.0011167685782880548	0.0011436636360427368	0.0011436647384218254	0.001171413150263528	0.001171195230168283	0.0012261380267003413	0.0012254736810028539	0.04796399870548718	0.047589691324516153	-1.1342189169229883e-05	-0.00018426592854275947	-1.1342217640375463e-05	-0.00018426639108379272
7.098190270838397	0.0010662442874947518	0.001066825525871248	0.0011161111198885391	0.0011163209736998092	0.0011431830643535124	0.0011431841655275738	0.0011708980354205516	0.001170680388816014	0.0012255532645999304	0.001224889776420968	0.04792488380939694	0.04755088178737866	-1.1265964787621208e-05	-0.00018413041331946656	-1.1265993006655955e-05	-0.0001841308745270942
7.1409604379627405	0.0010658568749213357	0.0010664374285501025	0.001115664042608224	0.0011158736416770876	0.0011427028470977398	0.0011427039470702559	0.0011703833621443845	0.0011701659883359308	0.0012249691236575564	0.0012243064907562764	0.04788586960742922	0.047512172158013184	-1.1190205553249233e-05	-0.00018399422307247004	-1.1190233522247878e-05	-0.00018399468294794108
7.183988316859528	0.0010654695907225615	0.0010660494612441884	0.0011152172389407176	0.0011154265838974424	0.0011422229860465973	0.0011422240848210374	0.0011698691322962443	0.0011696520305885542	0.0012243856058922235	0.001223723826026011	0.047846956350165004	0.04747356268503811	-1.1114908406197055e-05	-0.00018385735005549408	-1.111493612723953e-05	-0.00018385780860036283
7.227275460371831	0.0010650824364015353	0.0010656616254589876	0.0011147707105817928	0.0011149798020574121	0.0011417434829915872	0.001141744580571425	0.0011693553477590737	0.0011691385174561317	0.0012238027133475349	0.0012231417842719912	0.047808144290220636	0.047435053619097514	-1.1040070305034719e-05	-0.00018371978642856002	-1.1040097780063915e-05	-0.00018372024364246564
7.270823430699384	0.0010646954134781567	0.001065273922716773	0.0011143244592464452	0.0011145332978727588	0.0011412643397447964	0.0011412654361335033	0.0011688420104378342	0.0011686254508429205	0.0012232204480920245	0.001222560367560905	0.04776943368227901	0.04739664521289686	-1.0965688226494824e-05	-0.00018358152425382301	-1.0965715457557715e-05	-0.00018358198013831983
7.31463379945495	0.0010643085234892924	0.0010648863545568404	0.0011138784866691238	0.0011140870730787153	0.0011407855581391472	0.0011407866533401883	0.0011683291222597564	0.0011681128326754273	0.0012226388122194155	0.0012219795779846155	0.04773082478310176	0.0473583377211911	-1.0891759165670284e-05	-0.00018344255549945787	-1.089178615479823e-05	-0.00018344301005618346
7.358708147721062	0.0010639217679890194	0.0010644989225356983	0.0011134327946039693	0.001113641129430203	0.0011403071400286362	0.0011403082340454747	0.0011678166851746149	0.0011676006649026878	0.0012220578078489426	0.00122139941766043	0.0476923178515569	0.047320131400834006	-1.0818280135653502e-05	-0.00018330287203444096	-1.0818306884699189e-05	-0.00018330332526220183
7.403048066107065	0.001063535148548829	0.0010641116282273226	0.0011129873848250483	0.0011131954687021162	0.001139829087288613	0.0011398301801247206	0.0011673047011549927	0.0011670889494965575	0.0012214774371256344	0.0012208198887314532	0.04765391314863929	0.047282026510777495	-1.074524816739586e-05	-0.00018316246562691263	-1.0745274678329933e-05	-0.00018316291752684677
7.447655154806527	0.0010631486667578426	0.001063724473223337	0.0011125422591266249	0.0011127500926895097	0.0011393514018160282	0.0011393524934748616	0.0011667931721965742	0.0011665776884519435	0.0012208977022206279	0.0012202409933668292	0.047615610937484294	0.04724402331210712	-1.0672660309862109e-05	-0.00018302132794761894	-1.0672686584702051e-05	-0.0001830217785217525
7.49253102365499	0.001062762324223049	0.0010633374591332565	0.0011120974193233788	0.0011123050032078952	0.0011388740855296931	0.0011388751760147136	0.0011662821003183884	0.0011660668837871174	0.0012203186053314715	0.0012196627337620878	0.047577411483384645	0.04720612206804975	-1.0600513629747607e-05	-0.00018287945056613686	-1.0600539670273246e-05	-0.0001828798998128045
7.537677292188054	0.0010623761225695017	0.0010629505875847103	0.0011116528672506687	0.0011118602020934762	0.0011383971403705483	0.0011383982296852212	0.0011657714875631217	0.001165556537543997	0.0012197401486824342	0.0012190851121394457	0.04753931505382858	0.04716832304400935	-1.0528805211237197e-05	-0.00018273682494665544	-1.052883101939836e-05	-0.00018273727286741148
7.583095589699846	0.001061990063440585	0.0010625638602236602	0.0011112086047647975	0.0011114156912033924	0.0011379205683019445	0.001137921656449723	0.001165261335997393	0.0011650466517883935	0.0012191623345248442	0.0012185081307481244	0.04750132191850207	0.04713062650756459	-1.04575321561301e-05	-0.0001825934424520559	-1.0457557733867945e-05	-0.00018259388904842688
7.628787555301809	0.0010616041484982045	0.0010621772787146415	0.0011107646337432456	0.0011109714724159892	0.0011374443713098909	0.0011374454582942324	0.0011647516477120388	0.0011645372286103444	0.0012185851651373594	0.001217931791864662	0.047463432349330065	0.04709303272851864	-1.038669158364737e-05	-0.00018244929434005352	-1.0386716932812845e-05	-0.00018244973961248356
7.674754837981857	0.001061218379423038	0.0010617908447409865	0.001110320956084959	0.0011105275476310764	0.001136968551403355	0.0011369696372277105	0.001164242424822402	0.0011640282701243711	0.0012180086428263475	0.0012173560977932348	0.04742564662046995	0.04705554197889252	-1.0316280630216779e-05	-0.00018230437176117165	-1.0316305752671243e-05	-0.00018230481571027135
7.720999096663877	0.0010608327579147735	0.0010614045600050633	0.0011098775737105775	0.0011100839187701828	0.0011364931106145222	0.0011364941952823461	0.0011637336694686252	0.001163519778469797	0.0012174327699261585	0.0012167810508659947	0.047387965008363946	0.047018154532974935	-1.0246296449597722e-05	-0.00018215866576101747	-1.0246321347075898e-05	-0.00018215910838548233
7.767522000267617	0.0010604472856923356	0.001061018426228521	0.0011094344885627398	0.0011096405877768375	0.0011360180509990849	0.0011360191345138346	0.001163225383815959	0.00116301175581103	0.0012168575487994972	0.0012162066534433865	0.04735038779173633	0.04698087066731751	-1.017673621246662e-05	-0.00018201216727373182	-1.0176760886852418e-05	-0.00018201260857525492
7.814325227768903	0.0010600619644941332	0.0010606324451525077	0.0011089917026063214	0.0011091975566168194	0.001135543374636533	0.001135544457001654	0.0011627175700550556	0.001162504204337863	0.001216282981837733	0.0012156329079144753	0.047312915251635335	0.046943690660775216	-1.0107597106449873e-05	-0.00018186486712351568	-1.010762155958557e-05	-0.0001818653071031795
7.861410468260233	0.001059676796078306	0.0010602466185379445	0.0011085492178287215	0.001108754827278453	0.0011350690836304381	0.0011350701648493824	0.001162210230402279	0.0011619971262657957	0.0012157090714612513	0.0012150598166973247	0.047275547671447864	0.04690661479452036	-1.0038876336266114e-05	-0.00018171675602740578	-1.0038900569882964e-05	-0.00018171719468459968
7.908779421011744	0.0010592917822229541	0.0010598609481657474	0.0011081070362401388	0.0011083124017728526	0.0011345951801087289	0.001134596260184945	0.0011617033671000026	0.0011614905238363147	0.0012151358201197694	0.0012144873822392732	0.04723828533691425	0.04686964335207112	-9.970571123169361e-06	-0.0001815678245863095	-9.970595139061067e-06	-0.00018156826192175513
7.956433795532517	0.0010589069247264116	0.0010594754358370932	0.0011076651598738432	0.0011078702821342428	0.0011341216662240207	0.001134122745160957	0.0011611969824169308	0.0011609843993172402	0.0012145632302927344	0.00121391560701735	0.04720112853616319	0.046832776619306175	-9.902678705023607e-06	-0.0001814180632866702	-9.902702504987343e-06	-0.0001814184993014778
8.004375311632296	0.0010585222254074736	0.001059090083373646	0.001107223590786461	0.0011074284704201995	0.0011336485441538844	0.0011336496219549836	0.001160691078648416	0.0011604787550030073	0.0012139913044896175	0.001213344493538553	0.04716407755973548	0.04679601488449527	-9.835196336429458e-06	-0.00018126746250318737	-9.835219922180866e-06	-0.0001812678971972459
8.052605699483543	0.0010581376861056638	0.0010587048926178526	0.0011067823310582654	0.0011069869687119567	0.0011331758161011595	0.0011331768927698707	0.0011601856581167675	0.0011599735932150126	0.0012134200452502979	0.0012127740443402776	0.04712713270059296	0.0467593584383269	-9.768121288266166e-06	-0.00018111601249190534	-9.76814466149313e-06	-0.00018111644586468745
8.101126699683881	0.0010577533086814906	0.0010583198654331653	0.00110634138279345	0.001106545779114705	0.0011327034842942606	0.0011327045598340292	0.0011596807231715868	0.0011594689163019255	0.0012128494551454107	0.0012122042619906114	0.04709029425416688	0.04672280757391411	-9.701450847747137e-06	-0.00018096370339068524	-9.701474010245098e-06	-0.00018096413544393952
8.149940063318896	0.001057369095016712	0.0010579350037043123	0.0011059007481204494	0.0011061049037578467	0.0011322315509874879	0.0011322326254017535	0.0011591762761900904	0.0011589647266400111	0.0012122795367767347	0.001211635149088731	0.04705356251835247	0.046686362586847434	-9.635182318400853e-06	-0.00018081052522014862	-9.635205271843819e-06	-0.00018081095595370855
8.199047552025359	0.0010569850470145846	0.0010575503093375707	0.0011054604291921948	0.001105664344795337	0.0011317600184613283	0.0011317610917535375	0.001158672319577434	0.0011584610266334632	0.001211710292777511	0.0012110667082652555	0.047016937793564195	0.04665002377518004	-9.56931301982801e-06	-0.0001806564678793754	-9.569335765893458e-06	-0.000180656897293352
8.248450938054788	0.0010566011666001424	0.0010571657842610206	0.0011050204281864496	0.0011052241044059417	0.0011312888890227882	0.00113128996119638	0.0011581688557670614	0.0011579578187147501	0.0012111417258128653	0.0012104989421826231	0.04698042038273851	0.046613791439500264	-9.503840287538451e-06	-0.0001805015211437111	-9.503862827903858e-06	-0.0001805019492383264
8.298152004337403	0.0010562174557204654	0.0010567814304248274	0.001104580747306086	0.001104784184793581	0.0011308181650057066	0.0011308192360641263	0.001157665887221032	0.0011574551053449443	0.0012105738385801475	0.0012099318535354767	0.046944010591374166	0.04657766588291081	-9.438761473025761e-06	-0.00018034567466593265	-9.438783809332177e-06	-0.00018034610144115892
8.348152544546481	0.001055833916344956	0.0010563972498015078	0.0011041413887794118	0.0011043445881875954	0.0011303478487710813	0.0011303489187177683	0.0011571634164303651	0.0011569528890140563	0.0012100066338093392	0.0012093654450510214	0.04690770872753828	0.04654164741108271	-9.374073943677064e-06	-0.0001801889179759708	-9.374096077617577e-06	-0.000180189343432835
8.398454363163072	0.0010554505504655977	0.0010560132443862003	0.00110370235486046	0.0011039053168430768	0.001129877942707384	0.001129879011545778	0.0011566614459153912	0.0011564511722414053	0.0012094401142634058	0.001208799719489415	0.04687151510191621	0.04650573633228304	-9.309775082557911e-06	-0.00018003124047666352	-9.309797015731938e-06	-0.00018003166461472153
8.449059275541144	0.001055067360097246	0.0010556294161969584	0.001103263647829313	0.0011034663730411804	0.001129408449230909	0.0011294095169644518	0.0011561599782260977	0.0011559499575759346	0.0012088742827387248	0.0012082346796441733	0.04683543002782163	0.046469932957370466	-9.245862288186774e-06	-0.0001798726314400645	-9.245884022191994e-06	-0.00017987305425906652
8.49996910797308	0.0010546843472779162	0.001055245767275023	0.0011028252699924145	0.0011030277590894362	0.0011289393707861052	0.0011289404374182379	0.0011556590159424857	0.0011554492475966125	0.0012083091420654506	0.0012076703283425483	0.046799453821228604	0.04643423759986707	-9.182332974696367e-06	-0.00017971308001094033	-9.182354511179033e-06	-0.00017971350151183008
8.551185697755594	0.0010543015140690702	0.0010548622996851174	0.0011023872236829006	0.001102589477322079	0.0011284707098459096	0.001128471775380069	0.001155158561674938	0.001154949044912747	0.0012077446951079286	0.0012071066684459278	0.04676358680079808	0.04639865057593792	-9.119184571696609e-06	-0.0001795525752045779	-9.1192059122093e-06	-0.00017955299538668923
8.602710893256043	0.0010539188625558777	0.001054479015515723	0.0011019495112609056	0.0011021515301003568	0.0011280024689120896	0.00112800353335172	0.001154658618064569	0.0011544493521643791	0.0012071809447650884	0.001206543702850249	0.04672782928790839	0.04636317220445749	-9.056414523955433e-06	-0.00017939110590114993	-9.056435670127053e-06	-0.0001793915247655098
8.654546553979111	0.001053536394847554	0.0010540959168793833	0.0011015121351139138	0.0011017139198128763	0.0011275346505156046	0.0011275357138641378	0.0011541591877835989	0.0011539501720226363	0.001206617893970863	0.0012059814344863914	0.04669218160666759	0.046327802807010876	-8.994020291570523e-06	-0.00017922866084887912	-8.994041244915485e-06	-0.00017922907839457158
8.706694550633951	0.001053154113077608	0.0010537130059130016	0.0011010750976570593	0.0011012766488759204	0.001127067257216934	0.0011270683194778191	0.0011536602735357261	0.0011534515071901042	0.001206055545694584	0.0012054198663205972	0.04665664408397007	0.04629254270793167	-8.931999349617165e-06	-0.00017906522865812624	-8.932020111688047e-06	-0.00017906564488520682
8.759156765201672	0.0010527720194041831	0.0010533302847781276	0.001100638401333499	0.0011008397197337933	0.0011266002916064679	0.0011266013527831361	0.0011531618780565047	0.0011529533604012208	0.0012054939029414403	0.001204859001354902	0.046621217049491674	0.04625739223433987	-8.87034918828182e-06	-0.0001789007978040269	-8.870369760684976e-06	-0.00017890121271377235
8.811935091003267	0.001052390116010328	0.0010529477556612704	0.001100202048614718	0.0011004031348591545	0.0011261337563048222	0.0011261348164007163	0.0011526640041137266	0.0011524557344226305	0.001204932968752846	0.001204298842627526	0.04658590083575137	0.046222351716150106	-8.809067312666105e-06	-0.0001787353566228833	-8.809087696853499e-06	-0.0001787357702138226
8.865031432767935	0.0010520084051043185	0.0010525654207742064	0.0010997660420008976	0.0010999668967533777	0.001125667653963248	0.0011256687129818069	0.001152166654507797	0.0011519586320535907	0.0012043727462069098	0.0012037393932133368	0.04655069577810767	0.046187421486105835	-8.748151242609845e-06	-0.0001785688933091667	-8.748171440128849e-06	-0.00017856930558188266
8.918447706701835	0.001051626888919966	0.0010521832823542831	0.0010993303840212507	0.001099531007946863	0.0011252019872639626	0.0011252030452086254	0.0011516698320721466	0.0011514620561263482	0.0012038132384188521	0.0012031806562242534	0.046515602214820366	0.04615260187982926	-8.6875985127223e-06	-0.00017840139591621118	-8.687618525045696e-06	-0.00017840180687009322
8.972185840557227	0.0010512455697169322	0.0010518013426647392	0.0010988950772343761	0.0010990954709994359	0.0011247367589205539	0.0011247378157947633	0.0011511735396735974	0.0011509660095065546	0.001203254448541454	0.0012026226348097206	0.0464806204870503	0.04611789323582576	-8.627406672215635e-06	-0.00017823285235299413	-8.627426500838753e-06	-0.00017823326198798672
9.02624777370205	0.0010508644497810365	0.0010514196039950153	0.0010984601242286203	0.0010986602885006695	0.0011242719716783303	0.0011242730274855256	0.0011506777802127932	0.001150470495093634	0.0012026963797654863	0.0012020653321571009	0.04644575093891339	0.046083295895517296	-8.567573284844199e-06	-0.0001780632503834978	-8.567592931274515e-06	-0.0001780636587001838
9.080635457189915	0.0010504835314245828	0.0010510380686610738	0.0010980255276224244	0.0010982254630702512	0.001123807628314727	0.0011238086830583477	0.0011501825566245778	0.0011499755158212157	0.0012021390353201698	0.0012015087514921723	0.04641099391749875	0.046048810203291254	-8.50809592875014e-06	-0.00017789257762348964	-8.508115394439617e-06	-0.00017789298462150827
9.135350853830497	0.001050102816986689	0.001050656739005734	0.0010975912900647034	0.0010977909973583606	0.0011233437316396728	0.0011233447853231605	0.0011496878718784203	0.0011494810746575297	0.0012015824184736347	0.0012009528960795505	0.046376349772900685	0.046014436506507696	-8.448972196531054e-06	-0.0001777208215423265	-8.448991482869206e-06	-0.00017772122722009565
9.190395938260405	0.0010497223088336003	0.0010502756173989907	0.0010971574142352037	0.001097356894046015	0.0011228802844959881	0.0011228813371227902	0.0011491937289788182	0.0011489871746058226	0.001201026532533367	0.0012003977692231751	0.046341818858251074	0.04598017515555312	-8.39019969484274e-06	-0.00017754796945454454	-8.390218803324898e-06	-0.00017754837381300792
9.245772697014415	0.0010493420093590437	0.0010498947062383556	0.0010967239028448843	0.0010969231558454707	0.001122417289759794	0.0011224183413333468	0.0011487001309657323	0.0011484938187047756	0.0012004713808466867	0.0011998433742667542	0.046307401529756625	0.04594602650384608	-8.331776044609093e-06	-0.0001773740085248554	-8.331794976692425e-06	-0.0001773744115645126
9.301483128597186	0.0010489619209845375	0.0010495140079491768	0.0010962907586362833	0.001096489785500577	0.0011219547503408848	0.0011219558008646337	0.0011482070809149952	0.0011480010100289382	0.0011999169668012182	0.0011992897145942302	0.046273098146728385	0.04591199090789859	-8.27369888085211e-06	-0.00017719892576423257	-8.273717637870617e-06	-0.00017719932748305744
9.357529243555355	0.0010485820461597494	0.001049133524985001	0.0010958579843839125	0.0010960567857871732	0.0011214926691831583	0.00112149371866055	0.0011477145819387446	0.001147508751689142	0.00119936329382535	0.0011987367936302916	0.0462389090716054	0.045878068727322106	-8.21596585238657e-06	-0.00017702270802416598	-8.21598443577487e-06	-0.00017702310842249158
9.413913064550128	0.0010482023873628337	0.0010487532598279013	0.0010954255828946383	0.001095624159513465	0.0011210310492650178	0.001121032097699496	0.0011472226371858694	0.0011470170468329426	0.0011988103653887481	0.001198184614840823	0.0462048346700039	0.04584426032487606	-8.158574622127088e-06	-0.00017684534200257396	-8.158593033281633e-06	-0.00017684574108017825
9.47063662643026	0.0010478229471007764	0.0010483732149888247	0.0010949935570080626	0.0010951919095204168	0.0011205698935997706	0.0011205709409947832	0.0011467312498424222	0.001146525898645062	0.00119825818500282	0.0011976331817333944	0.04617087531073589	0.04581056606650325	-8.10152286661106e-06	-0.00017666681423439412	-8.101541106909221e-06	-0.00017666721199083302
9.527701976305488	0.0010474437279097528	0.0010479933930079596	0.001094561909596944	0.0010947600386821575	0.001120109205236081	0.0011201102515950737	0.0011462404231320981	0.0011460353103478233	0.0011977067562212282	0.0011970824978577727	0.04613703136584981	0.04577698632134483	-8.044808276038568e-06	-0.00017648711109205517	-8.044826346845571e-06	-0.00017648750752685682
9.585111173620431	0.0010470647323554767	0.0010476137964550755	0.001094130643567561	0.0010943285499063697	0.0011196489872583643	0.0011196500325847875	0.0011457501603166526	0.0011455452852016164	0.0011971560826403661	0.001196532566806417	0.04610330321066966	0.04574352146179952	-7.988428554378188e-06	-0.0001763062187875586	-7.988446457000281e-06	-0.00017630661389925195
9.642866290228868	0.001046685963033567	0.0010472344279298933	0.0010936997618601558	0.0010938974461346977	0.00111918924278723	0.0011191902870845375	0.0011452604646963887	0.0011450558265053363	0.0011966061678998945	0.0011959833922149813	0.046069691223823914	0.04571017186353972	-7.9323814189073e-06	-0.00017612412336334704	-7.932399154756548e-06	-0.00017612451715298683
9.700969410468568	0.0010463074225699064	0.0010468552900624415	0.0010932692674493181	0.0010934667303431583	0.0011187299749799244	0.001118731018251561	0.0011447713396105887	0.0011445669375968557	0.0011960570156832383	0.0011954349777628182	0.04603619578727637	0.04567693790555724	-7.876664600420247e-06	-0.0001759408106961069	-7.876682170854937e-06	-0.0001759412031636376
9.75942263123647	0.0010459291136210027	0.001046476385513429	0.0010928391633444044	0.0010930364055425604	0.001118271187030752	0.0011182722292801715	0.0011442827884380054	0.001144078621853485	0.0011955086297181098	0.0011948873271735178	0.04600281728638181	0.04564381997018763	-7.82127584314854e-06	-0.00017575626649504739	-7.821293249414205e-06	-0.00017575665763819304
9.818228062064373	0.0010455510388743823	0.001046097716974623	0.0010924094525899646	0.0010926064747789153	0.0011178128821715278	0.001117813923402187	0.0011437948145973083	0.0011435908826924433	0.001194961013777027	0.0011943404442154198	0.04596955610989163	0.04561081844315512	-7.766212904377484e-06	-0.0001755704762935184	-7.766230147808126e-06	-0.00017557086611239003
9.877387825195074	0.0010451732010489446	0.0010457192871692162	0.001091980138266161	0.0010921769411338625	0.0011173550636720433	0.0011173561038873953	0.0011433074215475812	0.0011431037235713523	0.0011944141716778585	0.001193794332702148	0.04593641265001264	0.04557793371362122	-7.711473554650877e-06	-0.00017538342545370122	-7.711490636524987e-06	-0.00017538381394707758
9.936904055658934	0.0010447956028953544	0.0010453410988522178	0.0010915512234891914	0.0010917478077251078	0.001116897734840493	0.0011168987740440013	0.0011428206127888114	0.0011426171479886854	0.0011938681072843642	0.0011932489964931415	0.045903387302456876	0.04554516617418501	-7.657055577531616e-06	-0.00017519509916061327	-7.657072499167583e-06	-0.00017519548632863313
9.996778901350961	0.0010444182471964255	0.0010449631548108329	0.001091122711411747	0.0010913190777068515	0.0011164408990239733	0.0011164419372190902	0.001142334391862358	0.001142131159484298	0.001193322824506717	0.0011927044394942166	0.04587048046643743	0.045512516220962355	-7.602956769567001e-06	-0.00017500548242146974	-7.602973532243318e-06	-0.00017500586826341147
10.05701452310831	0.0010440411367675089	0.0010445854578648574	0.001090694605223417	0.0010908907542702287	0.0011159845596089104	0.0011159855967991029	0.001141848762351453	0.0011416457616398971	0.0011927783273020804	0.00119216066565811	0.04583769254474504	0.04547998425360076	-7.549174940259251e-06	-0.00017481456006510077	-7.5491915452318564e-06	-0.00017481494457999291
10.117613094788254	0.0010436642744568964	0.0010442080108670673	0.0010902669081511666	0.0010904628406437527	0.0011155287200215636	0.0011155297562102891	0.0011413637278817174	0.0011411609580795367	0.0011922346196751555	0.0011916176789850193	0.045805023943770014	0.045447570675315005	-7.495707911859065e-06	-0.000174622316736317	-7.495724360382164e-06	-0.00017462269992346569
10.178576803346665	0.0010432876631461985	0.0010438308167036278	0.001089839623459763	0.0010900353400937744	0.001115073383728482	0.0011150744189192114	0.0011408792921216559	0.0011406767524701576	0.0011916917056787554	0.0011910754835232035	0.045772475073551706	0.04541527589294667	-7.442553519386441e-06	-0.00017442873689704763	-7.442569812663932e-06	-0.00017442911875470424
10.239907848916916	0.0010429113057507705	0.001043453878294486	0.0010894127544522451	0.001089608255924921	0.0011146185542370026	0.0011146195884332022	0.0011403954587831642	0.0011401931485220602	0.0011911495894143644	0.0011905340833695147	0.045740046347800684	0.0453831003169838	-7.389709610387818e-06	-0.0001742338048202341	-7.389725749699927e-06	-0.0001742341853485374
10.301608444889292	0.0010425352052201105	0.0010430771985937874	0.0010889863044703794	0.0010891815914805755	0.0011141642350957378	0.0011141652683008777	0.0011399122316220706	0.0011397101499894498	0.001190608275032723	0.0011899934826700136	0.045707738183962836	0.04535104436160652	-7.337174045076583e-06	-0.00017403750459202283	-7.337190031627208e-06	-0.00017403788378972385
10.363680817990868	0.0010421593645382728	0.0010427007805902928	0.0010885602768951242	0.001088755350143332	0.0011137104298950627	0.001113711462112616	0.0011394296144386364	0.0011392277606709622	0.0011900677667344318	0.0011894536856205272	0.04567555100324	0.04531910844473885	-7.284944696074602e-06	-0.00017383982010688026	-7.284960531086723e-06	-0.00017384019797331285
10.426127208365882	0.001041783786724286	0.0010423246273077841	0.0010881346751471074	0.0010883295353354707	0.0011132571422676281	0.0011132581735010683	0.001138947611078112	0.0011387459844101801	0.00118952806877051	0.0011889146964672744	0.045643485230646735	0.04528729298807261	-7.233019448379258e-06	-0.00017364073506512256	-7.233035133086263e-06	-0.00017364111160003692
10.488949869656532	0.001041408474832583	0.0010419487418055046	0.0010877095026870973	0.0010879041505194283	0.0011128043758888606	0.001112805406141662	0.0011384662254312497	0.0011382648250961864	0.0011889891854430334	0.0011883765195074166	0.04561154129503678	0.045255598417129825	-7.1813961993478365e-06	-0.0001734402329731377	-7.181411734880766e-06	-0.00017344060817409135
10.552151069084381	0.0010410334319534103	0.001041573127178571	0.001087284763016491	0.001087479199198306	0.0011123521344774748	0.0011123531637531236	0.0011379854614348812	0.001137784286664102	0.0011884511211057173	0.0011878391590897264	0.045579719629168354	0.04522402516127575	-7.130072858494568e-06	-0.0001732382971379176	-7.130088246017421e-06	-0.00017323867100352275
10.615733087532126	0.0010406586612132852	0.0010411977865584165	0.0010868604596777967	0.0010870546849163247	0.0011119004217960003	0.0011119014500979782	0.0011375053230724434	0.0011373043730956395	0.0011879138801645483	0.0011873026196151488	0.045548020669730835	0.0451925736537954	-7.079047347448991e-06	-0.000173034910665254	-7.079062588217708e-06	-0.00017303528319645434
10.679698219625935	0.0010402841657754134	0.0010408227231132297	0.0010864365962551365	0.0010866306112593401	0.0011114492416513056	0.0011114502689830938	0.001137025814374539	0.0011368250884196652	0.001187377467078403	0.0011867669055374637	0.04551644485738363	0.04516124433192124	-7.028317599955952e-06	-0.00017283005645996052	-7.0283326950842245e-06	-0.00017283042765450785
10.744048773818252	0.001039909948840138	0.0010404479400483858	0.0010860131763747434	0.0010862069818553437	0.001110998597895123	0.0011109996242602148	0.0011365469394195194	0.0011363464367127592	0.0011868418863596772	0.0011862320213638922	0.04548499263681907	0.04513003763687317	-6.97788156166744e-06	-0.00017262371722018277	-6.977896512281104e-06	-0.0001726240870761897
10.808787072471103	0.0010395360136453992	0.0010400734406069187	0.0010855902037054685	0.0010857838003749648	0.0011105484944246014	0.001110549519826488	0.0011360687023340462	0.0011358684220997783	0.001186307142574929	0.0011856979716557436	0.04545366445679773	0.04509895401389999	-6.927737190165137e-06	-0.0001724158754367322	-6.927751997457682e-06	-0.00017241624395439303
10.87391545193992	0.001039162363467163	0.0010396992280699434	0.0010851676819592828	0.0010853610705319767	0.0011100989351828356	0.0011100999596250095	0.001135591107293662	0.0011353910487544672	0.0011857732403455195	0.0011851647610290747	0.04542246077019647	0.045067993912359515	-6.877882454788681e-06	-0.0001722065133895334	-6.877897119898085e-06	-0.00017220688056782119
10.93943626265785	0.0010387890016199071	0.001039325305757154	0.0010847456148918222	0.0010849387960838392	0.0011096499241594379	0.0011096509476453953	0.0011351141585233967	0.0011349143209000026	0.001185240184348284	0.001184632394155325	0.045391382034048966	0.04503715778570565	-6.828315336685972e-06	-0.00017199561314781842	-6.8283298606790915e-06	-0.00017199597898398533
11.00535186922059	0.0010384159314570538	0.0010389516770272409	0.0010843240063028742	0.0010845169808321854	0.0011092014653910653	0.0011092024879243133	0.0011346378602983354	0.0011344382428096218	0.0011847079793161745	0.0011841008757619766	0.04536042870960527	0.04500644609160193	-6.779033828577252e-06	-0.000171783156563049	-6.779048212572983e-06	-0.00017178352105601258
11.071664650471687	0.0010380431563714783	0.0010385783452784045	0.0010839028600369534	0.001084095628623396	0.0011087535629620286	0.0011087545845460689	0.0011341622169442531	0.001133962818807202	0.0011841766300389467	0.0011835702106332494	0.045329601262369	0.044975859291911766	-6.7300359347082644e-06	-0.0001715691252685836	-6.730050179854993e-06	-0.0001715694884180663
11.138376999588447	0.0010376706797959386	0.0010382053139488022	0.001083482179983799	0.0010836747433490956	0.0011083062210048224	0.0011083072416431634	0.0011336872328381832	0.0011334880532678725	0.001183646141363839	0.0011830404036107633	0.04529890016214736	0.044945397852787033	-6.681319670942196e-06	-0.00017135350067970512	-6.681333778291165e-06	-0.00017135386248334772
11.205491324168262	0.0010372985052035913	0.001037832586517047	0.001083061970078941	0.0010832543289467365	0.0011078594437007312	0.001107860463396887	0.0011332129124090673	0.0011330139506186335	0.0011831165181962503	0.0011825114595942186	0.04526832588311064	0.04491506224468526	-6.632883064424874e-06	-0.00017113626398565507	-6.632897035088042e-06	-0.0001711366244426804
11.273010046315514	0.0010369266361084646	0.0010374601665026734	0.0010826422343042474	0.0010828343894001143	0.0011074132352804043	0.0011074142540378874	0.0011327392601383607	0.0011325405153389792	0.0011825877655004561	0.0011819833835421234	0.0452378789038298	0.04488485294245119	-6.584724153699262e-06	-0.0001709173961515209	-6.584737988746953e-06	-0.00017091775526040243
11.340935602728974	0.0010365550760659445	0.0010370880574666578	0.0010822229766884758	0.0010824149287399533	0.0011069676000244498	0.0011069686178467825	0.0011322662805606613	0.0011320677519615345	0.001182059888300292	0.001181456180472459	0.04520755970733035	0.044854770425347135	-6.536840988540654e-06	-0.00017069687791324006	-6.53685468899462e-06	-0.00017069723567125772
11.409270444789758	0.0010361838286732726	0.0010367162630118844	0.0010818042013078356	0.0010819959510444484	0.0011065225422640366	0.0011065235591547454	0.001131793978264356	0.0011315956650726601	0.0011815328916798754	0.0011809298554634204	0.0451773687811522	0.044824815177094066	-6.489231629861272e-06	-0.00017047468977429703	-6.4892451968352055e-06	-0.0001704750461813953
11.478017038649782	0.0010358128975700624	0.001036344786783674	0.0010813859122865736	0.0010815774604398462	0.0011060780663815055	0.0011060790823441127	0.001131322357892269	0.0011311242593131513	0.001181006780784359	0.00118040441365413	0.0451473066173897	0.044794987685962386	-6.441894149731078e-06	-0.00017025081200547354	-6.441907584257139e-06	-0.00017025116705970955
11.547177865320764	0.0010354422864387882	0.0010359736324702781	0.0010809681137975275	0.0010811594611010247	0.0011056341768109716	0.001105635191849014	0.001130851424142305	0.001130653539378845	0.001180481560820604	0.0011798798602453689	0.045117373712757466	0.044765288444779644	-6.394826631200834e-06	-0.00017002522463979708	-6.394839934250468e-06	-0.00017002557833764587
11.616755420763786	0.0010350719990053112	0.0010356028038034104	0.0010805508100627302	0.0010807419572520722	0.0011051908780389632	0.0011051918921559818	0.0011303811817681153	0.0011301835100213113	0.001179957237057979	0.001179356200500328	0.04508757056862743	0.04473571795101549	-6.34802716821016e-06	-0.0001697979074685163	-6.348040340891856e-06	-0.00016979825981061625
11.686752215979308	0.0010347020390394108	0.0010352323045587392	0.0010801340053539922	0.001080324953166876	0.001104748174605044	0.0011047491878045724	0.0011299116355797825	0.0011297141760485071	0.0011794338148290848	0.001178833439745337	0.04505789769110617	0.044706276706824706	-6.3014938656621305e-06	-0.00016956884004318273	-6.301506909002844e-06	-0.00016956919102781298
11.75717077709787	0.001034332410355272	0.001034862138556449	0.0010797177039934887	0.001079908453169736	0.0011043060711024427	0.0011043070833880303	0.0011294427904444688	0.0011292455423254513	0.0011789112995305119	0.0011783115833706506	0.045028355591071684	0.04467696521908421	-6.2552248391951545e-06	-0.00016933800166757385	-6.255237754141177e-06	-0.0001693383512912372
11.82801364547121	0.001033963116812076	0.001034492309661751	0.0010793019103544	0.0010794924616359426	0.0011038645721787148	0.0011038655835539136	0.0011289746512871323	0.0011287776137749402	0.0011783896966236214	0.0011777906368311874	0.044998944784225274	0.04464778399950042	-6.209218215134406e-06	-0.00016910537139633308	-6.209231002740449e-06	-0.00016910571965858545
11.899283377763982	0.001033594162314481	0.0010341228217854337	0.001078886628861475	0.0010790769829924216	0.0011034236825363817	0.0011034246930047436	0.0011285072230912106	0.0011283103953782056	0.001177869011635318	0.0011772706056473444	0.04496966579118121	0.04461873356460437	-6.1634721305386594e-06	-0.0001688709280345535	-6.163484791773567e-06	-0.00016887127493286913
11.970982546046038	0.0010332255508132045	0.0010337536788843995	0.0010784718639916917	0.0010786620217183276	0.0011029834069335932	0.0011029844164986834	0.0011280405108993173	0.0011278438921756334	0.001177349250158846	0.0011767514954057518	0.04494051913748324	0.044589814435845636	-6.117984732939216e-06	-0.00016863465013020051	-6.117997268763158e-06	-0.00016863499566194262
12.043113737885237	0.0010328572863055679	0.0010333848849622283	0.0010780576202748563	0.0010782475823456884	0.0011025437501848076	0.0011025447588501915	0.001127574519813967	0.001127378109267491	0.0011768304178545776	0.0011762333117600885	0.04491150535369742	0.04456102713965024	-6.072754180308677e-06	-0.00016839651597186367	-6.072766591739935e-06	-0.0001683968601362551
12.115679556440844	0.001032489372836045	0.0010330164440697292	0.0010776439022942696	0.0010778336694600367	0.001102104717161464	0.0011021057249307109	0.001127109254998295	0.001126913051814619	0.0011763125204508468	0.0011757160604318959	0.0448826249754438	0.044532372207455775	-6.027778641157222e-06	-0.00016815650359039425	-6.027790929173313e-06	-0.00016815684638565864
12.188682620557461	0.0010321218144968317	0.0010326483603054983	0.0010772307146873327	0.0010774202877010407	0.0011016663127926551	0.00110166731966934	0.0011266447216767732	0.0011264487250391825	0.001175795563744732	0.0011751997472113857	0.044853878543475736	0.04450385017580215	-5.983056294336583e-06	-0.00016791459075227166	-5.9830684598517064e-06	-0.00016791493217507836
12.26212556485955	0.0010317546154284157	0.0010322806378165118	0.0010768180621462183	0.0010770074417631695	0.0011012285420658346	0.001101229548053544	0.0011261809251359666	0.0011259851342254068	0.0011752795536029165	0.00117468437795827	0.044825266603739415	0.044475461586375685	-5.938585328822341e-06	-0.00016767075495255357	-5.9385973727897265e-06	-0.00016767109500076538
12.336011039846525	0.0010313877798201658	0.001031913280798686	0.0010764059494185337	0.0010765951363963502	0.0011007914100275252	0.0011007924151298452	0.0011257178707252842	0.0011255222847203195	0.001174764495962532	0.0011741699586026043	0.04479678970743193	0.04444720698606739	-5.894363943870912e-06	-0.00016742497341784568	-5.894375867270679e-06	-0.0001674253120904079
12.41034171198835	0.001031021311910891	0.0010315462934974674	0.0010759943813079674	0.0010761833764066232	0.0011003549217840118	0.0011003559260045342	0.0011252555638577072	0.0011250601819345009	0.001174250396831981	0.0011736564951456393	0.044768448411056594	0.04441908692703881	-5.85039034894496e-06	-0.00016717722310313765	-5.850402152699982e-06	-0.00016717756039744125
12.485120263821853	0.0010306552159894528	0.0010311796802084255	0.0010755833626749731	0.0010757721666568225	0.001099919082502066	0.0010999200858443905	0.0011247940100105863	0.0011245988313428794	0.0011737372622918126	0.0011731439936606758	0.04474024327650546	0.044391101966806526	-5.8066627633976756e-06	-0.00016692748068131147	-5.806674448420417e-06	-0.00016692781659477518
12.560349394047481	0.0010302894963953588	0.0010308134452778576	0.0010751728984374632	0.001075361512067266	0.0010994838974096922	0.0010994848998774247	0.0011243332147264158	0.001124138238485472	0.0011732250984956194	0.0011726324602939484	0.04471217487111082	0.04436325266826672	-5.763179416633235e-06	-0.0001666757225466664	-5.7631909838474354e-06	-0.00016667605707706978
12.63603181762671	0.0010299241575193617	0.001030447593103382	0.0010747629935714742	0.0010749514176164319	0.0010990493717968368	0.0010990503733935883	0.0011238731836136068	0.001123678408968199	0.0011727139116708843	0.0011721219012654968	0.04468424376772296	0.04433553959980071	-5.719938547999251e-06	-0.0001664219248101173	-5.719949998291354e-06	-0.00016642225795435173
12.712170265880024	0.0010295592038040784	0.001030082128134562	0.0010743536531118859	0.001074541888341662	0.0010986155110161567	0.001098616511745549	0.0011234139223472773	0.0011232193484636502	0.001172203708119904	0.0011716123228700595	0.044656450544752896	0.04430796333531028	-5.6769384065855424e-06	-0.00016616606329239447	-5.6769497408610745e-06	-0.00016616639504818398
12.78876748658549	0.0010291946397446006	0.0010297170548735175	0.0010739448821531193	0.001074132929339878	0.0010981823204837655	0.0010981833203494217	0.0011229554366700863	0.0011227610627119252	0.0011716944942206714	0.0011711037314779944	0.04462879578627448	0.04428052445430928	-5.634177251323015e-06	-0.0001659081135250151	-5.634188470501379e-06	-0.00016590844389052783
12.865826244077915	0.0010288304698891323	0.0010293523778755614	0.0010735366858498497	0.0010737245457682852	0.001097749805679996	0.0010977508046855476	0.0011224977323930228	0.0011223035575214208	0.0011711862764278214	0.0011705961335361729	0.04460128008207153	0.04425322354197781	-5.591653350796311e-06	-0.000165648050743622	-5.5916644557734915e-06	-0.00016564837971663748
12.943349319348618	0.0010284666988396112	0.0010289881017498247	0.0010731290694177404	0.0010733167428450998	0.0010973179721501817	0.0010973189702992632	0.0011220408153962392	0.0011218468387696652	0.001170679061273545	0.0011700895355689276	0.04457390402770568	0.04422606118923664	-5.5493649832238576e-06	-0.000165385849885763	-5.549375974857676e-06	-0.0001653861774630616
13.0213395101458	0.0010281033312523604	0.0010286242311599097	0.0010727220381341674	0.0010729095258502903	0.0010968868255054312	0.0010968878228016907	0.0011215846916298939	0.0011213909124041636	0.0011701728553685222	0.0011695839441789987	0.04454666822460122	0.044199037992819774	-5.50731043637287e-06	-0.00016512148558656126	-5.507321315515942e-06	-0.00016512181176497887
13.099799631075467	0.001027740371838727	0.0010282607708245281	0.0010723155973389575	0.0010725029001263072	0.0010964563714234304	0.001096457367870519	0.0011211293671149999	0.0011209357844432159	0.0011696676654029052	0.0011690793660484517	0.044519573280122265	0.044172154555331654	-5.465488007479549e-06	-0.0001648549321751347	-5.465498775020922e-06	-0.00016485525695275616
13.178732513703073	0.0010273778253657433	0.0010278977255181638	0.0010719097524351487	0.0010720968710788408	0.0010960266156492392	0.0010960276112508154	0.0011206748479442616	0.001120481460976821	0.0011691634981472524	0.001168575807939684	0.04449261980761891	0.044145411485356986	-5.423896003219596e-06	-0.00016458616367179268	-5.423906660001476e-06	-0.00016458648704539836
13.258141006655675	0.0010270156966567985	0.0010275351000717337	0.0010715045088897479	0.0010716914441775813	0.0010955975639961046	0.0010955985587558362	0.0011202211402829684	0.0011200279481674963	0.0011686603604535285	0.0011680732766963763	0.0444658084265271	0.04411880939749145	-5.3825327395685615e-06	-0.0001643151537820131	-5.382543286431424e-06	-0.00016431547574849437
13.338027975724735	0.0010266539905922905	0.00102717289937327	0.001071099872234491	0.0010712866249569877	0.001095169222346291	0.0010951702162678523	0.0011197682503698494	0.0011195752522511846	0.0011681582592560872	0.0011675717792444952	0.04443913976242972	0.04409234891244218	-5.341396541802719e-06	-0.00016404187589472152	-5.341406979600914e-06	-0.00016404219645171914
13.418396303969553	0.0010262927121103178	0.0010268111283685873	0.0010706958480666295	0.001070882419017065	0.0010947415966519008	0.0010947425897389722	0.0011193161845179918	0.0011191233795381263	0.001167657201572675	0.0011670713225932804	0.044412614447153685	0.04406603065709151	-5.300485744434008e-06	-0.00016376630307879392	-5.3004960740071425e-06	-0.00016376662222347682
13.49924889182131	0.0010259318662073713	0.0010264497920619796	0.0010702924420497167	0.00107047883202415	0.0010943146929357252	0.0010943156851919956	0.0011188649491157066	0.001118672336413778	0.001167157194505453	0.0011665719138362791	0.044386233118815295	0.04403985526459164	-5.259798691090341e-06	-0.0001634884080770893	-5.259808913221642e-06	-0.00016348872580523865
13.580588657187745	0.0010255714579390164	0.0010260888955169124	0.0010698896599144038	0.0010700758697117152	0.0010938885172920936	0.0010938895087212656	0.001118414550627479	0.0011182221293397105	0.0011666582452420275	0.001166073560152369	0.044359996421936984	0.04401382337442591	-5.219333734400242e-06	-0.00016320816330128718	-5.219343849931918e-06	-0.00016320847961059926
13.662418535558457	0.001025211492420609	0.0010257284438567296	0.001069487507459245	0.0010696735378811677	0.0010934630758877523	0.001093464066493527	0.00111796499559486	0.0011177727648545353	0.0011661603610564778	0.001165576268806784	0.04433390500749869	0.04398793563249878	-5.179089236070043e-06	-0.00016292554083235933	-5.1790992458052715e-06	-0.00016292585571933693
13.744741480110864	0.0010248519748279892	0.0010253684422653676	0.0010690859905515126	0.001069271842402674	0.0010930383749627123	0.00109303936474881	0.001117516290637417	0.0011173242495748454	0.0011656635493104343	0.0011650800471521981	0.04430795953303701	0.043962192691215936	-5.1390635667347e-06	-0.00016264051241335342	-5.139073471500076e-06	-0.00016264082587563733
13.827560461816718	0.0010244929103982237	0.0010250088959880663	0.0010686851151280325	0.0010688707892159803	0.001092614420831163	0.0010926154098012976	0.0011170684424536776	0.0011168765901961447	0.0011651678174541364	0.0011645849026297554	0.04428216066271516	0.04393659520955751	-5.099255105900542e-06	-0.00016235304944633988	-5.099264906489702e-06	-0.0001623533614805439
13.910878469549415	0.0010241343044303135	0.0010246498103321112	0.001068284887196007	0.0010684703843312558	0.0010921912198823404	0.0010921922080402496	0.001116621457822088	0.001116429793493826	0.0011646731730275168	0.001164090842770204	0.04425650906742141	0.04391114385317307	-5.059662241859407e-06	-0.000162063122986833	-5.059671939017414e-06	-0.00016206343358829423
13.9946985101918	0.0010237761622859467	0.0010242911906675647	0.0010678853128338753	0.0010680706338299325	0.0010917687785814644	0.0010917697659308865	0.001116175343601988	0.0011159838663241375	0.0011641796236613036	0.0011635978751949364	0.04423100542484464	0.04388583929447091	-5.02028337158629e-06	-0.00016177070373898927	-5.0202929661354034e-06	-0.00016177101290554274
14.079023608744702	0.001023418489390228	0.0010239330424280132	0.0010674863981921616	0.0010676715438655733	0.0010913471034706365	0.0010913480900153205	0.001115730106734582	0.0011155388156251496	0.0011636871770781293	0.0011631060076171449	0.044205650419558214	0.04386068221267909	-4.981116900828683e-06	-0.00016147576205594039	-4.981126393524375e-06	-0.0001614760697835338
14.163856808436103	0.0010230612912324423	0.0010235753711113176	0.0010670881494943354	0.0010672731206647185	0.0010909262011697734	0.0010909271869134788	0.0011152857542439567	0.0011150946484177653	0.0011631958410936636	0.0011626152478429283	0.04418044474313678	0.04383567329396794	-4.942161243864582e-06	-0.00016117826792952372	-4.942170635476202e-06	-0.00016117857421468762
14.24920117083096	0.001022704573366819	0.0010232181822803865	0.001066690573037713	0.0010668753705277978	0.0010905060783775588	0.0010905070633240527	0.0011148422932380595	0.0011146513718067342	0.0011627056236177458	0.0011621256037724244	0.04415538909419571	0.043810813231513555	-4.903414823514626e-06	-0.0001608781909888668	-4.903424114807188e-06	-0.0001608784958281595
14.335059775941703	0.0010223483414132956	0.0010228614815639423	0.001066293675194323	0.0010664782998299805	0.001090086741872384	0.0010900877260254438	0.0011143997309097466	0.0011142089929816433	0.0011622165326555457	0.0011616370834009785	0.044130484178529134	0.043786102725597215	-4.864876071092664e-06	-0.0001605755004960019	-4.864885262800822e-06	-0.00016057580388506576
14.421435722339384	0.0010219926010583064	0.0010225052746573081	0.0010658974624118173	0.0010660819150221153	0.0010896681985133223	0.001089669181876738	0.0011139580745378058	0.0011137675192179894	0.0011617285763087422	0.0011611496948203141	0.04410573070918241	0.043761542483696896	-4.826543426285183e-06	-0.00016027016533953775	-4.8265525191878295e-06	-0.00016027046727581928
14.50833212726552	0.001021637358055559	0.0010221495673231884	0.0010655019412143694	0.001065686222631596	0.0010892504552411043	0.0010892514378186666	0.0011135173314879882	0.0011133269578781852	0.0011612417627766855	0.0011606634462196968	0.04408112940654278	0.04373713322058533	-4.788415337177339e-06	-0.0001599621540332441	-4.788424332002189e-06	-0.00015996245451238567
14.595752126744532	0.001021282618226849	0.0010217943653924799	0.0010651071182036132	0.0010652912292633294	0.0010888335190790976	0.0010888345008746188	0.0011130775092141002	0.0011128873164126516	0.0011607561003576408	0.0011601783458871624	0.04405668099844957	0.04371287565841289	-4.7504902601107e-06	-0.00015965143470852983	-4.750499157549909e-06	-0.00015965173372531338
14.683698875697011	0.0010209283874628577	0.0010214396747650777	0.0010647130000595684	0.0010648969416006382	0.0010884173971343225	0.001088418378151621	0.0011126386152590514	0.001112448602360879	0.0011602715974499574	0.0011596944022107109	0.04403238622027326	0.043688770526821	-4.7127666595462095e-06	-0.00015933797510730985	-4.712775460376933e-06	-0.0001593382726595427
14.772175548053516	0.0010205746717239772	0.001021085501410695	0.001064319593541577	0.001064503366406212	0.0010880020965984686	0.001088003076841368	0.0011122006572559552	0.0011120108233525052	0.0011597882625533462	0.0011592116236795516	0.044008245815034416	0.043664818563026675	-4.675243008210768e-06	-0.0001590217425845586	-4.675251713141641e-06	-0.0001590220386677721
14.861185336869132	0.0010202214770411253	0.0010207318513696835	0.0010639269054892673	0.0010641105105230716	0.0010875876247488975	0.0010875886042212395	0.001111763642929212	0.0011115739871084226	0.0011593061042700986	0.0011587300188853462	0.043984260533480486	0.04364102051192135	-4.637917786905546e-06	-0.0001587027040985678	-4.6379263966408665e-06	-0.00015870299870837656
14.95073145443871	0.0010198688095165932	0.0010203787307538825	0.0010635349428235153	0.0010637183808755268	0.0010871739889497095	0.0010871749676553406	0.0011113275800956437	0.0011111381014418916	0.0011588251313063604	0.0011582495965234702	0.04396043113421025	0.04361737712617928	-4.600789484391493e-06	-0.0001583808262047015	-4.600797999624283e-06	-0.0001583811193364426
15.040817132412794	0.0010195166753248863	0.0010200261457474664	0.0010631437125474329	0.001063326984470161	0.0010867611966527799	0.001086762174595566	0.0011108924766656222	0.0011107031742596818	0.0011583453524734253	0.001157770365394301	0.04393675838376942	0.043593889166368485	-4.563856597411889e-06	-0.00015805607505328667	-4.563865018840374e-06	-0.00015805636670268575
15.131445621914246	0.0010191650807135889	0.001019674102607791	0.001062753221747353	0.0010629363283968282	0.0010863492553988359	0.001086350232582646	0.0011104583406441998	0.001110269213563195	0.0011578667766890367	0.0011572923344045148	0.043913243056748555	0.04357055740103217	-4.527117630579586e-06	-0.0001577284163826187	-4.527125958941024e-06	-0.00015772870654678917
15.222620193655578	0.0010188140320042175	0.0010193226076662776	0.0010623634775938269	0.0010625464198296397	0.0010859381728185295	0.0010859391492472447	0.0011100251801322673	0.0011098362274496293	0.001157389412978675	0.0011568155125683906	0.04388988593589589	0.04354738260681561	-4.490571096421245e-06	-0.00015739781551785126	-4.490579332371361e-06	-0.00015739810419126976
15.31434413805701	0.0010184635355931018	0.0010189716673292715	0.0010619744873426498	0.0010621572660279989	0.0010855279566335209	0.0010855289323110388	0.0011095930033277461	0.0011094042241131536	0.0011569132704769196	0.0011563399090091602	0.04386668781223531	0.04352436556856044	-4.454215515182179e-06	-0.00015706423736053243	-4.454223659364556e-06	-0.00015706452453745356
15.406620765365147	0.0010181135979522786	0.0010186212880789506	0.0010615862583358876	0.0010617688743376201	0.001085118614657605	0.0010851195895878365	0.0011091618185267466	0.001108973211846097	0.0011564383584288017	0.0011558655329603309	0.04384364948514945	0.04350150707942388	-4.418049414756098e-06	-0.0001567276463838585	-4.418057467890646e-06	-0.00015672793206128466
15.499453405772549	0.0010177642256303811	0.0010182714764742074	0.0010611987980029061	0.0010613812521915696	0.0010847101547978202	0.0010847111289846788	0.0011087316341248056	0.001108543199040144	0.0011559646861911594	0.001155392393767093	0.04382077176253515	0.04347880794098547	-4.3820713307640355e-06	-0.00015638800663186903	-4.382079293542042e-06	-0.00015638829080602545
15.592845409537835	0.0010174154252535483	0.001017922239151571	0.0010608121138614445	0.0010609944071113245	0.0010843025850555787	0.0010843035585029952	0.001108302458618071	0.0011081141941875552	0.00115549226323403	0.0011549205008876667	0.04379805546086778	0.043456268963356554	-4.346279806370472e-06	-0.0001560452817096214	-4.346287679414702e-06	-0.00015604556437429085
15.686800147106629	0.0010170672035263438	0.0010175735828261174	0.0010604262135186615	0.0010606083467078408	0.0010838959135278275	0.0010838968862397472	0.0011078743006045651	0.0011076862058824186	0.001155021099142059	0.0011544498638947293	0.043775501405362106	0.043433890965311486	-4.310673392284199e-06	-0.00015569943478005444	-4.31068117622696e-06	-0.00015569971592963028
15.781321009233178	0.0010167195672326833	0.0010172255142924037	0.0010600411046722254	0.0010602230786826159	0.0010834901484081934	0.0010834911203885767	0.0011074471687854126	0.001107259242821854	0.001154551203615921	0.0011539804924768219	0.04375311043006135	0.04341167477438054	-4.27525064664383e-06	-0.0001553504285566054	-4.275258342155593e-06	-0.00015535070818689656
15.87641140710273	0.0010163725232367731	0.0010168780404254155	0.0010596567951114044	0.0010598386108288164	0.001083085297988184	0.0010830862692409982	0.0011070210719661116	0.0011068333138073323	0.0011540825864737696	0.0011535123964398206	0.043730883377962625	0.0433896212269857	-4.240010134962287e-06	-0.00015499822529757568	-4.240017742711787e-06	-0.00015499850340455756
15.972074772454643	0.0010160260784840669	0.0010165311681814982	0.0010592732927181758	0.0010594549510323445	0.001082681370658362	0.0010826823411875883	0.0011065960190578283	0.0011064084277459154	0.001153615257652699	0.0011530455857083502	0.04370882110114843	0.04336773116856041	-4.204950430173639e-06	-0.00015464278680454857	-4.204957950758488e-06	-0.00015464306338161538
16.06831455770623	0.0010156802400022185	0.0010161849045993564	0.0010588906054683383	0.0010590721072729883	0.0010822783749095532	0.0010822793447191935	0.0011061720190786806	0.0011059845936515775	0.0011531492272102155	0.0011525800703273133	0.04368692446090281	0.04334600545366688	-4.170070112424068e-06	-0.00015428407441081537	-4.170077546479176e-06	-0.00015428434945299885
16.165134236077357	0.0010153350149020618	0.0010158392568009867	0.001058508741432655	0.0010586900876255443	0.0010818763193340822	0.001081877288428144	0.0011057490811550571	0.001105561820646502	0.001152684505325758	0.0011521158604633512	0.04366519432783184	0.04332444494611538	-4.135367769053655e-06	-0.00015392204897760053	-4.135375117252094e-06	-0.00015392232248134796
16.262537301715792	0.0010149904103785921	0.001015494231992697	0.0010581277087779951	0.001058308900260965	0.001081475212627001	0.001081476181009504	0.0011053272145229661	0.0011051401179624375	0.0011522211023022124	0.0011516529664063891	0.04364363158201209	0.043303050519113526	-4.100841994603317e-06	-0.00015355667088992608	-4.100849257527087e-06	-0.00015355694284860388
16.36052726982327	0.001014646433711967	0.0010151498374660905	0.0010577475157684947	0.0010579285534475273	0.0010810750635873434	0.0010810760312623302	0.0011049064285293493	0.001104719494942025	0.0011517590285674353	0.0011511913985711628	0.04362223711308874	0.04328182305536989	-4.066491390694246e-06	-0.0001531879000491454	-4.066498568945295e-06	-0.00015318817045678612
16.459107676782416	0.001014303092268497	0.0010148060805990728	0.0010573681707667388	0.0010575490555520006	0.0010806758811193963	0.0010806768480909176	0.0011044867326334919	0.0011042999610401697	0.0011512982946758556	0.001150731167498794	0.04360101182044172	0.043260763447239135	-4.032314566002754e-06	-0.00015281569586728105	-4.03232166019344e-06	-0.00015281596471855563
16.55828208028434	0.0010139603935016843	0.0010144629688568804	0.0010569896822349406	0.0010571704150408481	0.0010802776742339802	0.0010802786405061063	0.001104068136408367	0.0011038815258254267	0.0011508389113100176	0.0011502722838583447	0.04357995661329343	0.043239872596846536	-3.9983101361180245e-06	-0.0001524400172584206	-3.998317146828613e-06	-0.00015244028454680647
16.658054059457015	0.001013618344953249	0.0010141205097931151	0.0010566120587361628	0.0010567926404814341	0.0010798804520497677	0.0010798814176265833	0.0011036506495420775	0.0011034641989814218	0.0011503808892822272	0.0011498147584484597	0.043559072410866165	0.04321915141624042	-3.964476723543851e-06	-0.00015206082263410914	-3.964483651418792e-06	-0.00015206108835588705
16.758427214994473	0.0010132769542541683	0.0010137787110507668	0.0010562353089355323	0.0010564157405432136	0.001079484223794587	0.001079485188680182	0.0011032342818392414	0.0011030479903082196	0.00114992423953615	0.00114935860219895	0.043538360142493814	0.04319860082751139	-3.930812957703839e-06	-0.00015167806990015742	-3.930819803342478e-06	-0.00015167833404972075
16.859405169286727	0.0010129362291257282	0.0010134375803633087	0.001055859441601459	0.001056039723999025	0.0010790889988067573	0.0010790899630052455	0.0011028190432224496	0.0011026329097238274	0.0011494689731484616	0.0011489038261724767	0.04351782074779543	0.04317822176293929	-3.8973174748156356e-06	-0.00015129171644689965	-3.897324238714972e-06	-0.0001512919790150058
16.960991566550526	0.0010125961773806034	0.0010130971255557378	0.001055484465606909	0.0010556645997262949	0.0010786947865364432	0.001078695750051963	0.0011024049437337268	0.0011022189672656106	0.0011490151013305299	0.0011484504415661871	0.043497455176800995	0.04315801516514093	-3.8639889177348105e-06	-0.00015090171913967332	-3.863995600505467e-06	-0.00015090198012154832
17.063190072960847	0.0010122568069239294	0.0010127573545456665	0.0010551103899306702	0.0010552903767083218	0.00107830159654704	0.0010783025593837298	0.0011019919935360042	0.001101806173091773	0.001148562635430121	0.0011479984597134348	0.04347726439009206	0.043137981987203866	-3.830825936065874e-06	-0.0001505080343180698	-3.830832538347963e-06	-0.00015050829371016095
17.166004376783235	0.0010119181257543883	0.0010124182753444128	0.0010547372236586116	0.0010549170640355534	0.0010779094385165312	0.001077910400678548	0.0011015802029146085	0.00110139453748285	0.0011481115869330788	0.0011475478920854518	0.04345724935896689	0.0431181231928358	-3.797827186040846e-06	-0.0001501106177870526	-3.7978337083539176e-06	-0.00015011087558131075
17.26943818850684	0.0010115801419653297	0.0010120798960581226	0.0010543649759850063	0.001054544670906904	0.001077518322238921	0.0010775192837304453	0.0011011695822787872	0.0011009840708432687	0.0011476619674650943	0.0011470987502931543	0.043437411065575186	0.043098439756538154	-3.7649913303926252e-06	-0.00014970942480782568	-3.7649977732649026e-06	-0.00014970968099656257
17.37349524097843	0.001011242863745884	0.001011742224888878	0.001053993656213833	0.0010541732066310452	0.0010771282576256393	0.001077129218450868	0.0011007601421632522	0.001100574783702813	0.001147213788793464	0.001146651046088832	0.043417750503090984	0.043078932663717595	-3.7323170383948834e-06	-0.00014930441009405881	-3.7323234024014273e-06	-0.00014930466467152903
17.478179289537028	0.0010109062993820881	0.00101140527013583	0.0010536232737601036	0.00105380268062775	0.0010767392547069933	0.001076740214870137	0.0011003518932297055	0.0011001666867182245	0.0011467670628288798	0.0011462047913679777	0.043398268675843815	0.043059602910871346	-3.6998029857206877e-06	-0.00014889552780206206	-3.6998092714356917e-06	-0.00014889578076274224
17.583494112149474	0.001010570457258038	0.0010110690401963541	0.00105325383815123	0.0010534331024292347	0.001076351323633624	0.0010763522831389088	0.001099944846268453	0.0010997597906747655	0.0011463218016272315	0.0011457599981710823	0.04337896659949295	0.04304045150573824	-3.6674478544797967e-06	-0.0001484827315276771	-3.667454062438423e-06	-0.00014848298286443407
17.689443509546752	0.0010102353458570387	0.0010107335435672023	0.0010528853590283597	0.0010530644816815363	0.0010759644746779753	0.0010759654335296487	0.001099539012199971	0.001099354106487814	0.001145878017391442	0.0011453166786854643	0.04335984530118818	0.043021479467446375	-3.6352503330911584e-06	-0.0001480659742957302	-3.635256463813824e-06	-0.00014806622400098668
17.79603130536116	0.0010099009737627824	0.0010103987888456854	0.0010525178461477732	0.0010526968281458732	0.0010755787182358035	0.001075579676438131	0.0010991344020765462	0.0010989496452044837	0.001145435722473345	0.0011448748452471378	0.043340905819738526	0.04300268782669869	-3.603209116196174e-06	-0.00014764520855187202	-3.603215170242327e-06	-0.00014764545661985484
17.90326134626431	0.0010095673496605365	0.001010064784730853	0.001052151309382285	0.0010523301517000624	0.0010751940648276901	0.0010751950223849495	0.0010987310270839028	0.0010985464180052551	0.0011449949293755703	0.0011444345103426886	0.04332214920576456	0.04298407762591558	-3.5713229046508907e-06	-0.00014722038615730404	-3.5713288825478876e-06	-0.00014722063258093554
18.011137502105942	0.0010092344823383395	0.0010097315400247099	0.0010517857587226543	0.001051964462339935	0.0010748105251005787	0.0010748114820170727	0.001098328898542875	0.0010981444362056542	0.0011445556507534305	0.001143995686611193	0.0433035765218854	0.04296564991942054	-3.5395904055173302e-06	-0.00014679145838314422	-3.539596307737883e-06	-0.00014679170315315404
18.119663666053608	0.0010089023806882037	0.0010093990636334147	0.0010514212042790066	0.001051599770180761	0.0010744281098293174	0.0010744290661093717	0.001097928027911052	0.0010977437112579024	0.0011441178994168976	0.0011435583868461474	0.04328518884286579	0.042947405773592615	-3.5080103318856776e-06	-0.00014635837589760392	-3.5080161589848974e-06	-0.0001463586190082744
18.228843754733095	0.0010085710537073725	0.0010090673645685188	0.0010510576562823102	0.0010512360854587014	0.0010740468299182617	0.0010740477855662087	0.0010975284267845426	0.001097344254752655	0.0011436816883325376	0.0011431226239974359	0.04326698725582474	0.04292934626707197	-3.476581402905507e-06	-0.0001459210887624629	-3.4765871553934027e-06	-0.00014592133020635556
18.338681708369887	0.001008240510499521	0.001008736451948204	0.0010506951250858223	0.0010508734185322856	0.0010736666964028367	0.0010736676514230413	0.0010971301068996614	0.0010969460784207017	0.0011432470306255251	0.0011426884111733026	0.0432489728603977	0.04291147249090659	-3.4453023437016478e-06	-0.00014547954642385452	-3.445308022088228e-06	-0.00014547978619361412
18.44918149093129	0.0010079107602760573	0.0010084063349985587	0.0010503336211665959	0.0010505117798839019	0.0010732877204511868	0.0010732886748480198	0.0010967330801346993	0.0010965491941347294	0.0011428139395816645	0.0011422557616424026	0.04323114676891872	0.04289378554874485	-3.4141718852622946e-06	-0.00014503369770180186	-3.4141774900679767e-06	-0.00014503393579054502
18.56034709026951	0.0010075818123573641	0.0010080770230548413	0.0010499731551269706	0.0010501511801213022	0.0010729099133657935	0.0010729108671436558	0.0010963373585116693	0.0010961536139110916	0.001142382428649412	0.0011418246888358246	0.04321351010659506	0.04287628655701731	-3.383188764560438e-06	-0.00014458349079010668	-3.383194296243189e-06	-0.00014458372718847978
18.672182518265565	0.0010072536761740818	0.0010077485255627556	0.0010496137376961	0.0010497916299791181	0.0010725332865851249	0.0010725342397484357	0.0010959429541981319	0.0010957593499116049	0.0011419525114419735	0.0011413952063491586	0.0431960640117204	0.04285897664513584	-3.352351724297993e-06	-0.00014412887323950185	-3.352357183355678e-06	-0.00014412910793992761
18.784691810974078	0.0010069263612684334	0.0010074208520797817	0.001049255379731509	0.0010494331403204259	0.0010721578516853414	0.0010721588042385414	0.0010955498795090042	0.001095366414445368	0.0011415242017394256	0.0011409673279446123	0.0431788096358424	0.04284185695566284	-3.3216595128381446e-06	-0.0001436697919490193	-3.3216648997877116e-06	-0.00014367002494472536
18.897879028768923	0.0010065998772955313	0.0010070940122764774	0.0010488980922206497	0.001049075722138295	0.0010717836203819912	0.001071784572329535	0.0010951581469084203	0.0010949748199706062	0.001141097513490815	0.0011405410675531394	0.04316174814398002	0.042824928644521504	-3.291110884371014e-06	-0.0001432061931670725	-3.2911161996634908e-06	-0.00014320642444859422
19.01174825648978	0.0010062742340247006	0.001006768015937824	0.0010485418862824798	0.0010487193865573933	0.0010714106045317097	0.001071411555878087	0.001094767769011567	0.0010945845790965385	0.001140672460816349	0.0011401164392766008	0.043144880714795275	0.04280819288117148	-3.2607045986820724e-06	-0.00014273802247538603	-3.260709842778896e-06	-0.00014273825203386936
19.126303603589555	0.0010059494413408312	0.0010064428729645582	0.001048186773169076	0.0010483641448355578	0.0010710388161339981	0.0010710397668837102	0.00109437875858662	0.001094195704585267	0.0011402490580095712	0.0011396934573899458	0.04312820854082361	0.04279165084883852	-3.230439421038518e-06	-0.00014226522477778225	-3.230444594450564e-06	-0.00014226545260662138
19.241549204282624	0.0010056255092457571	0.0010061185933745713	0.0010478327642672598	0.0010480100083654575	0.0010706682673329827	0.0010706692174905536	0.0010939911285566374	0.001093808209353719	0.0011398273195396206	0.0011392721363434443	0.0431117328286542	0.042775303744702634	-3.2003141223575435e-06	-0.00014178774430170793	-3.200319225537575e-06	-0.00014178797039166025
19.357489217694134	0.001005302447859598	0.0010057951873042499	0.0010474798711002256	0.0010476569886762135	0.0010702989704191852	0.0010702999199891643	0.001093604892001499	0.0010934221064755536	0.0011394072600534248	0.0011388524907649368	0.043095454799146726	0.04275915278009495	-3.1703274789660757e-06	-0.0001413055245806094	-3.1703325123607837e-06	-0.00014130574892246006
19.474127828010037	0.0010049802674222017	0.0010054726650099144	0.0010471281053292222	0.0010473050974350805	0.0010699309378313729	0.0010699318868183324	0.0010932200621599124	0.0010930374091831722	0.0011389888943780702	0.0011384345354621202	0.043079375687662014	0.04274319918073134	-3.140478272525317e-06	-0.00014081850844466226	-3.1404832365848623e-06	-0.00014081873102927966
19.59146924462811	0.0010046589782945305	0.0010051510368692114	0.0010467774787552395	0.0010469543464491293	0.0010695641821583787	0.0010695651305669155	0.0010928366524313874	0.0010926541308696877	0.0011385722375230618	0.0011380182854248634	0.04306349674425386	0.04272744418690572	-3.1107652901278884e-06	-0.00014032663801807899	-3.110770185321514e-06	-0.0001403268588372475
19.709517702309874	0.0010043385909600832	0.0010048303133825508	0.0010464280033207051	0.0010466047476669516	0.0010691987161409646	0.001069199663975694	0.001092454676378241	0.0010922722850909572	0.0011381573046826807	0.00113760375582755	0.04304781923388291	0.04271188905372096	-3.081187324138236e-06	-0.000139829854705259	-3.081192150910031e-06	-0.00013983007374993028
19.828277461333414	0.001004019116026361	0.0010045105051745516	0.0010460796911112237	0.0010462563131803946	0.0010688345526737144	0.0010688354999392803	0.0010920741477277156	0.0010918918855676366	0.0011377441112384104	0.0011371909620314694	0.04303234443669112	0.04269653505131009	-3.0517431721371197e-06	-0.00013932809918171252	-3.0517479309259687e-06	-0.00013932831644236643
19.94775280764713	0.0010037005642263134	0.0010041916229955154	0.0010457325543573198	0.0010459090552263103	0.0010684717048069436	0.001068472651508011	0.0010916950803739843	0.0010915129461872533	0.0011373326727613085	0.0011367799195872133	0.043017073648168605	0.04268138346506016	-3.0224316368929888e-06	-0.00013882131138542864	-3.0224363281481856e-06	-0.00013882152685334992
20.067948053024427	0.0010033829464198268	0.0010038736777229058	0.0010453866054362258	0.0010455629861883477	0.0010681101857486388	0.0010681111318898973	0.0010913174883803046	0.0010911354810063231	0.0011369230050144897	0.0011363706442371552	0.04300200817941436	0.04266643559583568	-2.9932515262977993e-06	-0.0001383094305069943	-2.9932561504339428e-06	-0.00013830964417174685
20.188867535219305	0.0010030662735952159	0.001003556680362846	0.0010450418568736608	0.0010452181185987208	0.0010677500088664181	0.001067750954452587	0.0010909413859811407	0.001090759504252476	0.001136515123955598	0.0011359631519179158	0.042987149357375666	0.04265169276023116	-2.9642016532898177e-06	-0.0001377923949787696	-2.9642062107241088e-06	-0.00013779260683033367
20.31051561812294	0.0010027505568707515	0.0010032406420516387	0.0010446983213456657	0.0010448744651400587	0.0010673911876895265	0.0010673921327253475	0.0010905667875843448	0.0010903850303266302	0.0011361090457393547	0.0011355574587628848	0.04297249852508704	0.042637156290791116	-2.935280835841478e-06	-0.00013727014246711633	-2.935285326994587e-06	-0.00013727035249541664
20.432896691921076	0.001002435807496162	0.001002925574057299	0.0010443560116804276	0.0010445320386472203	0.0010670337359108377	0.0010670346804010828	0.001090193707773316	0.0010900120738051697	0.0011357047867200762	0.0011351535811047605	0.04295805704189901	0.04262282753626532	-2.906487896842287e-06	-0.00013674260985910291	-2.9064923221487626e-06	-0.00013674281805503563
20.55601517325261	0.0010021220368542263	0.0010026114877811144	0.0010440149408601732	0.001044190852109193	0.0010666776673889191	0.0010666786113383779	0.001089822161309274	0.001089640649442188	0.0011353023634543213	0.0011347515354781785	0.04294382628374562	0.042608707861844494	-2.877821664078878e-06	-0.0001362097332543999	-2.8778260239437775e-06	-0.0001362099396074179
20.679875505368887	0.0010018092564623078	0.001002298394759217	0.0010436751220230264	0.0010438509186709564	0.001066322996150075	0.0010663239395635742	0.001089452163133472	0.0010892707721717315	0.0011349017927034688	0.0011343513386223004	0.04292980764338967	0.04259479864942788	-2.8492809702185262e-06	-0.00013567144795639807	-2.849285265051245e-06	-0.00013567165245612078
20.804482158294064	0.0010014974779739517	0.0010019863066641635	0.0010433365684649463	0.0010435122516354125	0.0010659697363904585	0.0010659706792728416	0.0010890837283695205	0.0010889024571100754	0.0011345030914364466	0.0011339530074835089	0.04291600253069222	0.042581101297857527	-2.8208646526443545e-06	-0.00013512768845652667	-2.8208688828698994e-06	-0.0001351278910935727
20.92983962898646	0.0010011867131805025	0.0010016752353065607	0.0010429992936416554	0.0010431748644653266	0.001065617902478196	0.001065618844834339	0.0010887168723256663	0.0010885357195580725	0.0011341062768323914	0.0011335565592180893	0.04290241237284988	0.04256761722320863	-2.7925715535290566e-06	-0.00013457838843003445	-2.792575719517791e-06	-0.00013457858919235788
21.055952441500814	0.001000876974012711	0.0010013651926366785	0.0010426633111705994	0.0010428387707852836	0.0010652675089555222	0.0010652684507903314	0.001088351610497165	0.0010881705750034486	0.0011337113662834098	0.001133162011195	0.04288903861468773	0.04255434785901424	-2.7644005196883134e-06	-0.00013402348072044656	-2.7644046218097337e-06	-0.00013402367959608474
21.18282514715158	0.0010005682725423893	0.001001056190746113	0.0010423286348329487	0.0010425039843836833	0.0010649185705409847	0.0010649195118593985	0.0010879879585686644	0.0010878070391232432	0.0011333183773973986	0.0011327693809986188	0.042875882718920504	0.04254129465658741	-2.736350402507935e-06	-0.00013346289732818484	-2.7363544411749055e-06	-0.000133463094307118
21.31046232467717	0.001000260620984063	0.0010007482418694293	0.0010419952785755983	0.0010421705192147491	0.0010645711021316387	0.0010645720429386155	0.0010876259324166077	0.0010874451277861532	0.0011329273280008066	0.0011323786864315846	0.04286294616643367	0.04252845908523889	-2.7084200579785556e-06	-0.00013289656940290717	-2.7084240335883275e-06	-0.00013289676447461596
21.438868580405217	0.0009999540316966689	0.0010004413583858764	0.001041663256513217	0.0010418383894005806	0.0010642251188052914	0.0010642260591058248	0.0010872655481116884	0.0010870848570550522	0.00113253823614158	0.001131989945517677	0.04285023045656437	0.04251584263261536	-2.6806083465585884e-06	-0.00013232442722937998	-2.680612259492801e-06	-0.00013232462038256787
21.568048548418737	0.0009996485171852483	0.0010001355528210798	0.001041332582930313	0.0010415076092332178	0.0010638806358227706	0.0010638815756218779	0.0010869068219213256	0.0010867262431894095	0.0011321511200920026	0.0011316031765046808	0.04283773710738418	0.042503446804931934	-2.6529141331750952e-06	-0.00013174640021776374	-2.6529179838075817e-06	-0.00013174659144080114
21.69800689072348	0.0009993440901026613	0.0009998308378487628	0.0010410032722833183	0.001041178193176722	0.0010635376686302202	0.0010635386079329557	0.001086549770312175	0.0010863693026478324	0.0011317659983516898	0.0011312183978673571	0.04282546765599582	0.04249127312730252	-2.625336287137049e-06	-0.00013116241689112296	-2.625340075797407e-06	-0.0001311626061701876
21.828748297416116	0.0009990407632513459	0.0009995272262925037	0.001040675339202712	0.0010408501558693255	0.0010631962328614335	0.0010631971716728863	0.0010861944099526863	0.0010860140520906197	0.0011313828896505594	0.0011308356283104529	0.04281342365883543	0.04247932314401394	-2.597873682042527e-06	-0.00013057240487140964	-2.597877409126273e-06	-0.00013057259219606543
21.960277486853503	0.0009987385495850692	0.0009992247311274942	0.0010403487984951814	0.0010405235121255455	0.0010628563443402213	0.0010628572826655001	0.0010858407577157012	0.0010856605083823174	0.0011310018129518933	0.0011304548867716745	0.04280160669197433	0.042467598418834226	-2.570525195783914e-06	-0.0001299762908705815	-2.5705288616709523e-06	-0.0001299764762294764
22.092599205822967	0.0009984374622107103	0.0009989233654823368	0.001040023665145772	0.0010401982769383865	0.0010625180190827923	0.001062518956927046	0.0010854888306810492	0.0010853086885943585	0.0011306227874554036	0.00113007619242482	0.04279001835142957	0.04245610053531436	-2.5432897105149427e-06	-0.00012937400067933313	-2.5432933155218607e-06	-0.00012937418405817303
22.225718229713628	0.0009981375143900712	0.0009986231426408424	0.0010396999543201065	0.0010398744654815367	0.0010621812733001804	0.001062182210668592	0.0010851386461382037	0.001084958610007727	0.001130245832600346	0.0011296995646828752	0.042778660253461206	0.0424448310971167	-2.5161661124442625e-06	-0.00012876545914755622	-2.5161696569526992e-06	-0.00012876564053526662
22.359639362688714	0.000997838719541712	0.0009983240760438753	0.0010393776813666224	0.0010395520931116011	0.001061846123400726	0.0010618470602985022	0.0010847902215890145	0.0010846102901156218	0.001129870968068741	0.0011293250232011832	0.04276753403492347	0.04243379172830605	-2.489153291963808e-06	-0.0001281505901809532	-2.489156776322443e-06	-0.00012815076956484983
22.494367437858962	0.0009975410912427627	0.0009980261792911884	0.0010390568618188077	0.001039231175370357	0.0010615125859925216	0.0010615135224249115	0.0010844435747503845	0.001084263746626209	0.0011294982137885251	0.0011289525878806518	0.042756641353564225	0.04242298407370268	-2.4622501435043846e-06	-0.00012752931672369017	-2.462253568029371e-06	-0.00012752949408936787
22.629907317457054	0.0009972446432308375	0.0009977294661433112	0.0010387375113975166	0.0010389117279870602	0.0010611806778859836	0.001061181613858269	0.0010840987235570952	0.0010839189974653821	0.0011291275899368782	0.0011285822788710354	0.04274598388838393	0.04241240979918928	-2.4354555654159706e-06	-0.00012690156074215975	-2.4354589304659627e-06	-0.0001269017360776281
22.766263893012997	0.0009969493894058917	0.0009974339505234365	0.0010384196460132703	0.0010385937668807538	0.0010608504160963816	0.0010608513516138745	0.0010837556861645655	0.0010835760607795695	0.0011287591169435005	0.0011282141165742249	0.04273556333994625	0.04240207059206182	-2.4087684600444803e-06	-0.00012626724321912475	-2.4087717659586165e-06	-0.0001262674165110611
22.903442085530802	0.000996655343832154	0.0009971396465193493	0.0010381032817686272	0.0010382773081626304	0.0010605218178464436	0.001060522752914495	0.001083414480951739	0.0010832349549385909	0.0011283928154940022	0.001127848121647594	0.04272538143074065	0.04239196816137068	-2.3821877335760723e-06	-0.0001256262841347333	-2.38219098068395e-06	-0.00012562645536959294
23.041446845665973	0.000996362520740051	0.0009968465683853494	0.0010377884349605409	0.0010379623681383962	0.0010601949005689805	0.0010601958351929733	0.0010830751265239443	0.00108289569853851	0.0011280287065332953	0.001127484315007444	0.04271543990552977	0.04238210423825629	-2.355712296042787e-06	-0.00012497860245649917	-2.3557154846371407e-06	-0.00012497877161873894
23.180283153904217	0.00099607093452817	0.000996554730544241	0.0010374751220827785	0.0010376489633107087	0.0010598696819095464	0.0010598706160949124	0.001082737641715843	0.0010825583104046076	0.0011276668112690598	0.0011271227178324336	0.04270574053171893	0.042372480576324596	-2.3293410611685897e-06	-0.00012432411612040006	-2.329344191602436e-06	-0.0001243242831976965
23.31995602074116	0.0009957805997652491	0.0009962641475892834	0.0010371633598283783	0.0010373371103815977	0.0010595461797291606	0.0010595471134813472	0.0010824020455943886	0.0010822228095943123	0.0011273071511752855	0.0011267633515670782	0.04269628509969635	0.04236309895199838	-2.3030729464266174e-06	-0.00012366274202302296	-2.303076019032589e-06	-0.00012366290700194238
23.460470486863187	0.0009954915311921535	0.0009959748342862396	0.0010368531650920979	0.0010370268262549624	0.0010592244121070092	0.0010592253454315185	0.001082068357461833	0.001081889215400224	0.0011269497479957935	0.0011264062379253352	0.04268707542322691	0.04235396116487865	-2.2769068729442017e-06	-0.000122994396005216	-2.276909887979038e-06	-0.00012299455886824462
23.60183162332936	0.000995203743723945	0.0009956868055753885	0.001036544554972943	0.0010367181280390688	0.0010589043973432525	0.0010589053302456231	0.0010817365968587938	0.0010815575473531681	0.0011265946237479045	0.0011260513988942081	0.04267811333982158	0.04234506903813435	-2.2508417653627905e-06	-0.00012231899283346448	-2.2508447231851456e-06	-0.00012231915356863965
23.744044531754422	0.0009949172524519015	0.0009954000765735765	0.0010362375467767057	0.0010364110330490848	0.0010585861539618236	0.0010585870864476198	0.001081406783567354	0.001081227825225281	0.001126241800726081	0.0011256988567374033	0.04266940071112749	0.04233642441888393	-2.224876551909505e-06	-0.00012163644619203606	-2.2248794528077764e-06	-0.00012163660478356486
23.887114344492932	0.0009946320726456107	0.0009951146625763315	0.0010359321580185252	0.001036105558809685	0.0010582697007132762	0.0010582706327881193	0.0010810789376141901	0.001080900069033176	0.001125891301505674	0.0011253486339990867	0.04266093942332085	0.04232802917858108	-2.199010164256627e-06	-0.0001209466686637739	-2.1990130085179117e-06	-0.00012094682509575239
24.031046224824397	0.0009943482197550563	0.0009948305790599245	0.001035628406425502	0.0010358017230576234	0.0010579550565776846	0.0010579559882472216	0.0010807530792737502	0.0010805742990410774	0.0011255431489467075	0.001125000753507613	0.042652731387493203	0.04231988521340235	-2.17324153750165e-06	-0.00012024957171730133	-2.1732443254256217e-06	-0.0001202497259745472
24.175845367139747	0.0009940657094127524	0.0009945478416835312	0.0010353263099393383	0.0010354995437443983	0.0010576422407675575	0.0010576431720374891	0.0010804292290715156	0.0010802505357640987	0.0011251973661976942	0.001124655238379407	0.04264477854009021	0.042311994444676634	-2.147569610043247e-06	-0.00011954506568756518	-2.147572341915701e-06	-0.00011954521775411897
24.32151699712871	0.0009937845574359049	0.0009942664662913883	0.001035025886719018	0.001035199039038923	0.0010573312727308398	0.0010573322036068966	0.0010801074077872578	0.0010799287999714892	0.0011248539766995943	0.0011243121120228159	0.04263708284330295	0.04230435881928	-2.1219933235799675e-06	-0.00011883305976398417	-2.1219959997292002e-06	-0.0001188332096262179
24.468066371968433	0.0009935047798285647	0.0009939864689149603	0.0010347271551435222	0.0010349002273302523	0.001057022172153888	0.0010570231026418415	0.0010797876364583656	0.001079609112689972	0.0011245130041897173	0.0011239713981420986	0.042629646285492706	0.042296980310059185	-2.096511623126719e-06	-0.00011811346197859729	-2.096514243791689e-06	-0.00011811360961783146
24.61549878051318	0.0009932263927838322	0.000993707865775153	0.0010344301338145515	0.001034603127230316	0.0010567149589645341	0.0010567158890702122	0.001079469936383216	0.0010792914952070965	0.0011241744727057666	0.0011236331207414188	0.04262247088164495	0.04228986091625927	-2.071123456762799e-06	-0.00011738617917902983	-2.071126022218893e-06	-0.00011738632457877762
24.763819543485244	0.0009929494126861111	0.0009934306732845572	0.0010341348415593425	0.0010343077575767075	0.0010564096533352018	0.0010564105830644622	0.0010791543291246003	0.001078975969074666	0.0011238384065899345	0.0011232973041289153	0.0426155586737837	0.04228300266396792	-2.0458277757099547e-06	-0.00011665111702052755	-2.0458302862490403e-06	-0.0001166512601649683
24.91303401366693	0.000992673856113324	0.0009931549080496873	0.0010338412974334667	0.0010340141374355182	0.0010561062756860122	0.0010561072050447654	0.0010788408365131797	0.0010786625561122211	0.0011235048304930094	0.001122963972920838	0.04260891173142845	0.04227640760656526	-2.020623534265166e-06	-0.00011590817994833191	-2.0206259901478854e-06	-0.0001159083208199796
25.063147576093755	0.0009923997398392213	0.0009928805868732896	0.0010335495207237015	0.0010337222861041865	0.001055804846687992	0.001055805775682187	0.0010785294806510283	0.0010783512784105222	0.0011231737693786277	0.0011226331520457669	0.04260253215206075	0.04227007782515647	-1.9955096897104375e-06	-0.00011515727117950014	-1.995512091208275e-06	-0.00011515740976142386
25.214165648248784	0.000992127080835666	0.0009926077267566349	0.0010332595309509036	0.0010334322231143947	0.0010555053872662742	0.0010555063159019093	0.0010782202839151839	0.001078042158335127	0.0011228452485274854	0.0011223048667488324	0.04259642206159383	0.042264015429044656	-1.9704852022503494e-06	-0.00011439829268553026	-1.970487549622646e-06	-0.00011439842896010521
25.366093680258146	0.0009918558962749876	0.00099233634490188	0.001032971347872981	0.0010331439682350172	0.0010552079186033955	0.0010552088468865123	0.001077913268961281	0.0010777352185300396	0.0011225192935417426	0.0011219791425960777	0.04259058361482179	0.04225822255621991	-1.945549034956112e-06	-0.0001136311451754024	-1.9455513284548365e-06	-0.00011363127912453197
25.518937155087716	0.000991586203532327	0.0009920664587144202	0.0010326849914878203	0.001032857541475089	0.0010549124621425877	0.001054913390079279	0.0010776084587272145	0.0010774304819213475	0.0011221959303493643	0.0011216560054788506	0.04258501899593835	0.04225270137381493	-1.9207001537382452e-06	-0.00011285572807984146	-1.920702393617968e-06	-0.0001128558596854845
25.672701588741027	0.000991318020188025	0.000991798085805285	0.0010324004820363403	0.001032572963086815	0.0010546190395911567	0.0010546199671875578	0.001077305876436866	0.0010771279717209658	0.0011218751852086386	0.0011213354816182375	0.042579730418990124	0.04224745407861883	-1.8959375272286152e-06	-0.00011207193953011174	-1.8959397137339323e-06	-0.00011207206877358877
25.827392530458226	0.0009910513640300502	0.0009915312439935685	0.0010321178400055204	0.0010322902535686357	0.0010543276729238827	0.001054328600186184	0.0010770055456039121	0.0010768277114303953	0.0011215570847126807	0.0011210175975696177	0.04257472012842863	0.04224248289754712	-1.8712601267500788e-06	-0.00011127967634161351	-1.8712622601242852e-06	-0.00011127980320416175
25.983015562916506	0.0009907862530564452	0.0009912659513088868	0.0010318370861315004	0.0010320094336683271	0.0010540383843864875	0.0010540393113209223	0.0010767074900356398	0.0010765297248445803	0.0011212416557940643	0.0011207023802272697	0.04256999039959683	0.04223779008817075	-1.846666926258369e-06	-0.00011047883399539771	-1.8466690067586375e-06	-0.0001104789584590593
26.139576302431465	0.0009905227054777782	0.0009910022259938432	0.0010315582414027213	0.0010317305243861211	0.0010537511964991285	0.0010537521231119807	0.0010764117338368279	0.0010762340360557987	0.0011209289257295009	0.0011203898568290015	0.04256554353923686	0.042233377939252054	-1.8221569023074008e-06	-0.00010966930662159591	-1.822158930154475e-06	-0.00010966942866610929
26.297080399159835	0.0009902607397196687	0.0009907400865065467	0.0010312813270630882	0.0010314535469779019	0.0010534661320599546	0.0010534670583575636	0.0010761183014137276	0.0010759406694575838	0.001120618922144583	0.0011200800549609556	0.04256138188606487	0.042229248771234296	-1.7977290339256727e-06	-0.00010885098697616113	-1.7977310093277195e-06	-0.00010885110658045982
26.455533537303385	0.0009900003744253091	0.0009904795515231564	0.001031006364615211	0.0010311785229584196	0.001053183214148721	0.0010531841401374802	0.0010758272174780478	0.0010756496497487484	0.001120311673018613	0.0011197730025623797	0.04255750781127403	0.04222540493680778	-1.7733823025455758e-06	-0.00010802376642118916	-1.7733842257615026e-06	-0.00010802388356717652
26.614941435314055	0.0009897416284580297	0.0009902206399404416	0.0010307333758236544	0.0010309054741045648	0.0010529024661304466	0.00105290339181679	0.0010755385070510453	0.0010753610019374645	0.0011200072066895308	0.001119468727930526	0.04255392371912242	0.04222184882146826	-1.7491156920402574e-06	-0.0001071875349111795	-1.749117563286471e-06	-0.00010718764957823312
26.77530984610034	0.0009894845209038826	0.0009899633708783918	0.0010304623827182334	0.0010306344224586675	0.001052623911659102	0.0010526248370495309	0.0010752521954676161	0.00107507475134534	0.0011197055518588628	0.0011191672597256604	0.042550632047477305	0.04221858284404257	-1.7249281885891796e-06	-0.00010634218096899906	-1.7249300080859897e-06	-0.00010634229313655208
26.93664455723489	0.0009892290710742768	0.0009897077636828342	0.001030193407597392	0.001030365390331856	0.001052347574681392	0.0010523484997824472	0.0010749683083805237	0.0010747909236116587	0.0011194067375967902	0.0011188686269760434	0.042547635268402384	0.04221560945731084	-1.7008187805970208e-06	-0.00010548759166409405	-1.7008205485604007e-06	-0.00010548770131116325
27.098951391163432	0.0009889752985086154	0.0009894538379281094	0.0010299264730315755	0.0010300984003074655	0.0010520734794405562	0.0010520744042588487	0.0010746868717646245	0.0010745095446975915	0.0011191107933473047	0.0011185728590831301	0.04254493588874657	0.042212931148545685	-1.6767864586841354e-06	-0.00010462365259539252	-1.6767881753005677e-06	-0.00010462375969924609
27.26223620541477	0.0009887232229769949	0.00098920161341975	0.001029661601866685	0.0010298334752444661	0.001051801650480242	0.0010518025750224313	0.00107440791192118	0.0010742306408905089	0.0011188177489334127	0.0011182799858267165	0.04254253645073117	0.042210550440129786	-1.6528302155833369e-06	-0.00010375024786818399	-1.6528318810713968e-06	-0.00010375035240789421
27.426504892812353	0.0009884728644829004	0.0009889511101972112	0.0010293988172275588	0.0010295706382809722	0.0010515321126484257	0.0010515330369212318	0.0010741314554822605	0.001073954238808374	0.0011185276345624308	0.0011179900373702778	0.04254043953259451	0.04220846989016325	-1.628949046071377e-06	-0.00010286726007191493	-1.6289506606318588e-06	-0.00010286736202538838
27.59176338168682	0.0009882242432659757	0.0009887023485366277	0.00102913814252153	0.0010293099128377684	0.0010512648911014002	0.0010512658151115982	0.0010738575294151546	0.0010736803654041746	0.0011182404808314018	0.0011177030442663174	0.04253864774916303	0.04220669209308969	-1.6051419469429243e-06	-0.00010197457026159262	-1.605143510778357e-06	-0.00010197466960673585
27.758017636089992	0.000987977379804786	0.0009884553489535961	0.0010288796014419688	0.0010290513226219066	0.001051000011307795	0.0010510009350622202	0.0010735861610269026	0.0010734090479704	0.0011179563187325306	0.001117419037461832	0.042537163752552086	0.042205219680292054	-1.5814079169333695e-06	-0.00010107205793474794	-1.5814094302471493e-06	-0.00010107215464932873
27.925273656010095	0.0009877322948196284	0.0009882101322059962	0.0010286232179719614	0.0010287948916303377	0.0010507374990526826	0.0010507384225582257	0.0010733173779688553	0.0010731403141436638	0.00111767517965877	0.0011171380483038658	0.04253599023275454	0.04220405532078915	-1.5577459566294867e-06	-0.00010015960100759336	-1.5577474195972545e-06	-0.00010015969506774192
28.09353747758831	0.0009874890092753837	0.0009879667192968552	0.0010283690163879523	0.0010285406441535962	0.0010504773804417228	0.001050478303705344	0.0010730512082413413	0.0010728741919093059	0.0011173970954094466	0.0011168601085451391	0.04253512991836171	0.04220320172185589	-1.5341550684152237e-06	-9.923707579315155e-05	-1.5341564812160896e-06	-9.923716717491482e-05
28.2628151733366	0.000987247544384386	0.0009877251314772098	0.0010281170212635084	0.0010282886047795396	0.0010502196819053846	0.0010502206049340995	0.0010727876801983499	0.0010726107096061214	0.0011171220981960367	0.0011165852503497772	0.04253458557717824	0.04220266162970865	-1.510634256399277e-06	-9.830435697777418e-05	-1.510635619226229e-06	-9.830444565797625e-05
28.43311285235687	0.0009870079216093449	0.0009874853902490605	0.0010278672574730822	0.0010280387983971316	0.0010499644302032123	0.0010499653530041018	0.0010725268225523596	0.0010723498959311357	0.0011168502206479667	0.0011163135062991303	0.04253436001697122	0.042202437830185235	-1.4871825263556779e-06	-9.736131759802147e-05	-1.4871838393791526e-06	-9.736140355198764e-05
28.604436660561465	0.0009867701626662755	0.0009872475173682952	0.0010276197501958581	0.001027791250200289	0.0010497116524281673	0.001049712575008376	0.0010722686643791666	0.0010720917799444684	0.001116581495818548	0.0011160449093977033	0.04253445608613347	0.042202533149444235	-1.4637988856808573e-06	-9.640782901848555e-05	-1.4638001490626176e-06	-9.64079122207917e-05
28.77679278089485	0.0009865342895274823	0.0009870115348477014	0.0010273745249196285	0.001027545985691762	0.0010494613760110108	0.0010494622983777523	0.0010720132351228172	0.0010718363910742629	0.0011163159571909989	0.0011157794930791232	0.042534876674413497	0.04220295045468944	-1.4404823432978033e-06	-9.544376090603324e-05	-1.4404835572074184e-06	-9.544384133153283e-05
28.950187433556945	0.0009863003244245782	0.0009867774649599639	0.0010271316074447387	0.0010273030306870796	0.0010492136287247808	0.0010492145508853308	0.0010717605646006288	0.001071583759121657	0.0011160536386845634	0.0011155172912122831	0.04253562471365558	0.04220369265486552	-1.4172319095593494e-06	-9.446898120252234e-05	-1.417233074156414e-06	-9.446905882543044e-05
29.124626876227456	0.0009860682898515246	0.0009865453302407567	0.001026891023888089	0.0010270624113185567	0.0010489684386893146	0.0010489693606510213	0.0010715106830082696	0.0010713339142659178	0.001115794574660739	0.0011152583381075364	0.042536703178536854	0.042204762701443334	-1.3940465962165166e-06	-9.348335610290248e-05	-1.3940477116692988e-06	-9.348343089787825e-05
29.30011740429177	0.000985838208567724	0.0009863151534918095	0.0010266528006871783	0.001026824154039344	0.0010487258343758426	0.0010487267561461139	0.001071263620924922	0.0010710868870695354	0.001115538799929588	0.0011150026685229919	0.04253811508733752	0.04220616358912133	-1.3709254163781805e-06	-9.248675003153961e-05	-1.3709264828592853e-06	-9.248682197329772e-05
29.476665351068124	0.0009856101036011236	0.000986086957784045	0.001026416964604198	0.0010265882856275261	0.0010484858446116333	0.0010484867661979492	0.0010710194093184917	0.0010708427084835188	0.0011152863497561594	0.0011147503176709337	0.04253986350270166	0.042207898356666225	-1.3478673843913755e-06	-9.14790256128506e-05	-1.347868402036545e-06	-9.147909467349669e-05
29.654277088036206	0.0009853839982513894	0.0009858607664607678	0.0010261835427302194	0.0010263548331903086	0.00104824849858474	0.001048249419994654	0.0010707780795510024	0.00107060140985267	0.001115037259867031	0.0011145013212243472	0.04254195153247618	0.0422099700876411	-1.3248715157710388e-06	-9.046004364490767e-05	-1.3248724847207856e-06	-9.046010979665842e-05
29.832959025067048	0.0009851599160930833	0.000985636603140831	0.0010259525624893792	0.0010261238241682242	0.001048013825848784	0.0010480147470899215	0.0010705396633838979	0.0010703630229209962	0.001114791566456933	0.0011142557153235092	0.04254438233045987	0.04221238191124061	-1.3019368271674839e-06	-8.942966307562417e-05	-1.3019377475475755e-06	-8.942972628964152e-05
30.0127176106544	0.000984937880978906	0.0009854144917219082	0.0010257240516431917	0.0010258952863394213	0.0010477818563278262	0.0010477827774078908	0.001070304192983618	0.001070127579837183	0.001114549306195511	0.0011140135365827525	0.04254715909728282	0.042215137003098945	-1.2790623362397661e-06	-8.838774097147395e-05	-1.2790632081885467e-06	-8.838780121941947e-05
30.193559332147448	0.0009847179170429504	0.0009851944563837563	0.0010254980382948576	0.001025669247824008	0.001047552620321312	0.0010475535412480769	0.0010700717009271112	0.0010698951131601808	0.0011143105162341534	0.0011137748220972944	0.04255028508122258	0.04221823858614548	-1.256247061629228e-06	-8.733413249301103e-05	-1.2562478853028226e-06	-8.733418974779528e-05
30.37549071598484	0.0009845000487040101	0.0009849765215915283	0.001025274550893679	0.0010254457370884357	0.0010473261485090715	0.0010473270692903818	0.0010698422202075105	0.0010696656558648154	0.0011140752342130203	0.0011135396094501767	0.04255376357906857	0.04222168993143754	-1.2334900228901102e-06	-8.626869086716948e-05	-1.2334907984077811e-06	-8.626874509876092e-05
30.55851832793038	0.0009842843006689246	0.0009847607120991458	0.001025053618239506	0.0010252247829499917	0.0010471024719564098	0.0010471033926001952	0.0010696157842398901	0.001069439241347575	0.001113843498268059	0.001113307936719367	0.042557597937023364	0.04222549435905171	-1.2107902403616158e-06	-8.519126735445637e-05	-1.21079096784436e-06	-8.519131853296225e-05
30.742648773309874	0.0009840706979359574	0.000984547052952679	0.0010248352694872571	0.0010250064145813013	0.001046881622119276	0.001046882542633538	0.0010693924268670718	0.0010692159034324073	0.0011136153470382736	0.0011130798424849352	0.042561791551574364	0.04222965523896558	-1.1881467351718134e-06	-8.410171122574805e-05	-1.1881474147488677e-06	-8.410175932149766e-05
30.92788869724955	0.0009838592657982097	0.0009843355694937694	0.001024619534151507	0.0010247906615149151	0.0010466636308494775	0.0010466645512423002	0.0010691721823655664	0.0010689956763766351	0.0011133908196730093	0.0011128553658363463	0.042566347870423585	0.04223417599196655	-1.1655585291140379e-06	-8.299986972892803e-05	-1.16555916087821e-06	-8.29999147094751e-05
31.114244784915854	0.0009836500298470877	0.0009841262873631343	0.0010244064421111284	0.001024577553647973	0.0010464485304000205	0.001046449450679575	0.0010689550854515951	0.0010687785948769969	0.0011131699558394371	0.0011126345463799339	0.04257127039343005	0.042239060090594235	-1.1430246445371696e-06	-8.188558805669044e-05	-1.143025228602084e-06	-8.188562989094872e-05
31.30172376175672	0.0009834430159758	0.0009839192325040444	0.0010241960236140072	0.001024367121246914	0.0010462363534304944	0.0010462372736050266	0.0010687411712871826	0.0010685646940757204	0.0011129527957300996	0.0011124174242464196	0.04257656267354568	0.04224431106006633	-1.1205441043443329e-06	-8.075870932067186e-05	-1.1205446408370581e-06	-8.075874797827676e-05
31.4903323937443	0.0009832382503828833	0.0009837144311658907	0.0010239883092818128	0.0010241593949522503	0.0010460271330125456	0.0010460280530903852	0.001068530475486385	0.0010683540095667355	0.0011127393800706399	0.0011122040400986068	0.04258222831781732	0.0422499324792644	-1.0981159318758024e-06	-7.96190745181724e-05	-1.0981164208861104e-06	-7.961910996578947e-05
31.68007748761912	0.0009830357595758067	0.0009835119099077842	0.0010237833301148572	0.0010239544057834371	0.0010458209026354363	0.0010458218226250037	0.001068323034121578	0.0010681465774019978	0.0011125297501276298	0.0011119944351392185	0.04258827098835203	0.04225592798172707	-1.0757391508478542e-06	-7.846652250101394e-05	-1.0757395924728894e-06	-7.846655470564179e-05
31.870965891135747	0.0009828355703745528	0.0009833116956021765	0.0010235811174969783	0.0010237521851437703	0.0010456176962116814	0.001045618616121478	0.0010681188837298808	0.0010679424340978498	0.0011123239477165085	0.001111788651118822	0.04259469440337974	0.04226230125664249	-1.0534127852612589e-06	-7.73008899427885e-05	-1.0534131795899258e-06	-7.73009188705931e-05
32.063004493309954	0.0009826377099153205	0.000983113815438542	0.0010233817032005547	0.0010235527648253817	0.001045417548082777	0.0010454184679213995	0.001067918061319648	0.0010677416166415407	0.0011121220152097455	0.0011115867303439241	0.042601502338247485	0.04226905604988924	-1.0311358593089077e-06	-7.61220113048855e-05	-1.0311362064223048e-06	-7.612203692117236e-05
32.25620022466719	0.0009824422056542007	0.0009829182969271011	0.001023185119391537	0.001023356177014298	0.001045220493025015	0.0010452214128011462	0.001067720604377076	0.0010675441624978356	0.0011119239955450272	0.0011113887156851863	0.04260869862649462	0.042276196165093725	-1.0089073973307099e-06	-7.492971880559973e-05	-1.0089076973190426e-06	-7.4929741076174e-05
32.45056005749291	0.0009822490853709216	0.0009827251679025708	0.0010229913986345618	0.0010231624542955567	0.0010450265662553737	0.0010450274859777888	0.0010675265508729287	0.0010673501096156964	0.0011117299322336688	0.0011111946505857997	0.04261628716095612	0.042283725464689746	-9.86726423719917e-07	-7.372384238568674e-05	-9.86726676657345e-07	-7.372386127474373e-05
32.64609100608406	0.0009820583771726467	0.0009825344565279625	0.0010228005738981735	0.0010229716296584267	0.0010448358034375108	0.001044836723115079	0.0010673359392693634	0.0010671594964351393	0.0011115398693691424	0.0011110045790699826	0.04262427189484565	0.042291647871038514	-9.645919627977902e-07	-7.25042096700601e-05	-9.645921687697484e-07	-7.250422514257227e-05
32.84280012700226	0.0009818701094978044	0.0009823461912984546	0.0010226126785600725	0.001022783736501668	0.001044648240687854	0.0010446491603295339	0.0010671488085268604	0.0010669723618941258	0.0011113538516357552	0.0011108185457516361	0.042632656842903315	0.04229996736753085	-9.425030388127316e-07	-7.127064593911991e-05	-9.425031978725629e-07	-7.127065795720089e-05
33.040694519328454	0.000981684311119943	0.000982160401045254	0.0010224277464124527	0.0010225988086388811	0.0010444639145817448	0.001044464834196603	0.0010669651981112434	0.001066788745435622	0.0011111719243174526	0.0011106365958431551	0.042641446082534756	0.04230868799975595	-9.204586757989054e-07	-7.002297408842395e-05	-9.204587880277081e-07	-7.002298261601925e-05
33.239781324919136	0.0009815010111516708	0.0009819771149395323	0.0010222458116674435	0.0010224168803039328	0.0010442828621597385	0.0010442837817569216	0.001066785148000873	0.0010666086870147206	0.001110994133306827	0.0011104587751643673	0.04265064375500265	0.04231781387664451	-8.984578974999095e-07	-6.876101459302175e-05	-8.984579629501589e-07	-6.876101959166214e-05
33.44006772866406	0.0009813202390486053	0.0009817963624964312	0.0010220669089625826	0.0010222379861564686	0.0010441051209339343	0.0010441060405227097	0.0010666086986939021	0.001066432227105939	0.001110820525114238	0.0011102851301516834	0.04266025406663812	0.04232734917168522	-8.764997273089277e-07	-6.748458547237157e-05	-8.764997460148846e-07	-6.74845869019225e-05
33.64156095874556	0.0009811420246133682	0.00098161817357905	0.0010218910733663885	0.0010220621612874782	0.0010439307288944585	0.001043931648484182	0.001066435891215642	0.0010662594067105831	0.001110651146877102	0.0011101157078673275	0.04267028129005	0.042337298124145	-8.545831881368905e-07	-6.61935022491511e-05	-8.545831601779186e-07	-6.619350007250335e-05
33.84426828689945	0.0009809663979996595	0.0009814425784025315	0.0010217183403840382	0.0010218894412249572	0.0010437597245160093	0.0010437606441161423	0.0010662667671261306	0.0010660902673642427	0.0011104860463693866	0.0011099505560087863	0.04268072976541552	0.04234766504030708	-8.327073023812505e-07	-6.488757791511812e-05	-8.327072277820695e-07	-6.488757209069385e-05
34.04819702867729	0.0009807933897163319	0.0009812696075381802	0.001021548745963077	0.001021719861939658	0.0010435921467645182	0.0010435930663846335	0.0010661013685276974	0.0010659248511444338	0.0011103252720111834	0.0011097897229184256	0.04269160390172368	0.042358454294754086	-8.108710918015155e-07	-6.356662288956039e-05	-8.10870970600723e-07	-6.356661337650338e-05
34.25335454371064	0.0009806230306315332	0.0009810992919176047	0.0010213823264992332	0.0010215534598508986	0.0010434280351039125	0.0010434289547536844	0.0010659397380727634	0.0010657632006783313	0.0011101688728785489	0.0011096332575932528	0.04270290817813119	0.042369670331670106	-7.890735774108287e-07	-6.223044497749575e-05	-7.890734096578644e-07	-6.223043173550491e-05
34.45974823597649	0.000980455351976913	0.000980931662836942	0.0010212191188423423	0.0010213902718324867	0.001043267429502993	0.0010432683491922046	0.001065781918971729	0.0010656053591506752	0.0011100168987134623	0.0011094812096948444	0.04271464714528299	0.04238131766618237	-7.673137794577539e-07	-6.087884933567156e-05	-7.673135651773376e-07	-6.087883232205882e-05
34.66738555406454	0.0009802903853518266	0.0009807667519610996	0.0010210591603022942	0.0010212303352186876	0.0010431103704423752	0.0010431112901809238	0.0010656279550009505	0.0010654513703117184	0.0011098693999339526	0.0011093336295594865	0.04272682542668522	0.04239340088569152	-7.455907172918344e-07	-5.95116384273231e-05	-7.455904564991449e-07	-5.951161759840118e-05
34.87627399144595	0.0009801281627276237	0.000980604591328058	0.0010209024886551248	0.001021073687810315	0.0010429568989216032	0.0010429578187195	0.0010654778905109087	0.0010653012784854296	0.0011097264276444456	0.0011091905682084665	0.04273944772010618	0.04240592465131092	-7.239034092148405e-07	-5.812861197609931e-05	-7.239031019350313e-07	-5.812858728845849e-05
35.086421086743854	0.0009799687164520016	0.0009804452133532187	0.0010207491421491762	0.0010209203678808963	0.0010428070564663307	0.001042807976333699	0.001065331770434509	0.0010651551285777222	0.0011095880336462834	0.0011090520773585672	0.04275251879902514	0.04241889369924678	-7.022508724890096e-07	-5.6729566931562614e-05	-7.022505187428973e-07	-5.6729538341154795e-05
35.29783442400536	0.0009798120792533416	0.0009802886508337935	0.0010205991595113259	0.0010207704141829215	0.0010426608851356147	0.0010426618050826957	0.0010651896402954645	0.0010650129660848722	0.0011094542704484084	0.001108918209432726	0.04276604351407973	0.042432312842265965	-6.8063212320911e-07	-5.5314297423059156e-05	-6.806317229940927e-07	-5.531426488353253e-05
35.51052163297529	0.000979658284245149	0.000980134936953262	0.0010204525799533276	0.0010206238659541814	0.0010425184275293384	0.0010425193475664973	0.0010650515462168608	0.001064874837102073	0.001109325191278261	0.0011087890175709107	0.04278002679456536	0.04244618697119091	-6.590461761515204e-07	-5.3882594710785714e-05	-6.590457294741031e-07	-5.388255817617704e-05
35.72449038937153	0.0009795073649305262	0.000979984105285857	0.0010203094431782478	0.0010204807629242215	0.0010423797267957587	0.0010423806469334767	0.0010649175349298743	0.0010647407883321218	0.0011092008500928978	0.001108664555641183	0.042794473649972374	0.04246052105639771	-6.374920447672905e-07	-5.2434247148652746e-05	-6.37491551627907e-07	-5.2434206571944086e-05
35.93974841516195	0.0009793593552066767	0.0009798361898010865	0.0010201697893869566	0.0010203411453208306	0.0010422448266391245	0.0010422457468880117	0.0010647876537825819	0.0010646108670942513	0.0011090813015902253	0.001108544878250949	0.04280938917154643	0.042475320149401856	-6.159687410056333e-07	-5.096904013154879e-05	-6.159682013982121e-07	-5.096899546488953e-05
36.15630347884324	0.0009792142893694962	0.0009796912248683713	0.001020033659284792	0.0010202050538767244	0.0010421137713274976	0.0010421146916982853	0.001064661950749006	0.0010644851213331228	0.0011089666012205767	0.0011084300407584462	0.04282477853388714	0.04249058938439611	-5.944752752406329e-07	-4.948675605079278e-05	-5.944746891604034e-07	-4.948670724599924e-05
36.374163395721176	0.0009790722021181689	0.0009795492452616278	0.0010199010940882118	0.0010200725298361987	0.0010419866057006049	0.0010419875262041545	0.001064540474438212	0.0010643635996279424	0.0011088568051983668	0.0011083200992844091	0.04284064699659531	0.04250633397991928	-5.730106562283101e-07	-4.798717425194554e-05	-5.730100236561904e-07	-4.798712125908544e-05
36.59333602819267	0.0009789331285598374	0.0009794102861640074	0.0010197721355316449	0.001019943614961996	0.0010418633751778789	0.0010418642958251823	0.0010644232741036232	0.001064246351201778	0.0011087519705140257	0.0011082151107239433	0.04285699990591848	0.04252255924049412	-5.515738909145015e-07	-4.647007097843825e-05	-5.515732118149298e-07	-4.647001374585846e-05
36.813829286029524	0.0009787971042143258	0.0009792743831726093	0.0010196468258743716	0.0010198183515421977	0.0010417441257666038	0.001041745046568792	0.001064310399652492	0.001064133425930987	0.001108652154946143	0.001108115132758684	0.042873842696500124	0.04253927055832935	-5.301639843676396e-07	-4.4935219325248354e-05	-5.301632587124266e-07	-4.493515780146229e-05
37.03565112666392	0.0009786641650189013	0.0009791415723032798	0.0010195252079075472	0.001019696782397244	0.0010416289040701982	0.0010416298250385315	0.001064201901655489	0.0010640248743548101	0.0011085574170738549	0.0011080202238690831	0.042891180893086106	0.042556473415041	-5.087799396846435e-07	-4.3382389190049775e-05	-5.08779167449503e-07	-4.338232332329328e-05
37.25880955547555	0.0009785343473330986	0.000979011889995465	0.0010194073249613117	0.0010195789508870633	0.0010415177572966159	0.0010415186784424955	0.001064097831356509	0.0010639207476851819	0.0011084678162894244	0.0011079304433469891	0.042909020112337624	0.04257417338345587	-4.874207578963764e-07	-4.181134722264224e-05	-4.874199390375068e-07	-4.181127695898623e-05
37.483312626080554	0.000978407687943571	0.0009788853731170773	0.0010192932209119843	0.0010194649009182784	0.0010414107332668923	0.00104141165460186	0.001063998240682602	0.001063821097816607	0.0011083834128110621	0.0011078458513084362	0.04292736606466355	0.042592376129385906	-4.660854378384094e-07	-4.0221856771244235e-05	-4.6608457230506994e-07	-4.022178205573268e-05
37.70916844062219	0.0009782842240690203	0.0009787620589694797	0.0010191829401894005	0.0010193546769515548	0.0010413078804238256	0.0010413088019595694	0.0010639031822540915	0.0010637259773363316	0.0011083042676960197	0.0011077665087066907	0.04294622455607397	0.042611087413529425	-4.447729760256869e-07	-3.861367782770353e-05	-4.44772063769739e-07	-3.8613598605186095e-05
37.93638515006311	0.0009781639933651722	0.0009786419852924454	0.0010190765277843386	0.0010192483240090227	0.001041209247840809	0.0010412101695891584	0.0010638127093948856	0.001063635439534572	0.0011082304428539002	0.0011076924773455198	0.042965601490111555	0.04263031309333409	-4.234823665805361e-07	-3.698656697756486e-05	-4.2348140754646865e-07	-3.698648319144793e-05
38.164970954479706	0.0009780470339297814	0.0009785251902692368	0.0010189740292560422	0.0010191458876818392	0.0010411148852307731	0.0010411158072037112	0.0010637268761429129	0.0010635495384149977	0.0011081620010601988	0.0011076238198927284	0.042985502869792074	0.042650059124950145	-4.0221260111427196e-07	-3.5340277343476334e-05	-4.022115952370328e-07	-3.5340188936028305e-05
38.39493410335793	0.0009779333843077183	0.0009784117125316892	0.0010188754907398902	0.0010190474141378266	0.0010410248429553119	0.0010410257651649695	0.0010636457372607926	0.0010634683287053615	0.001108099005970175	0.0011075605998939163	0.04300593479960233	0.04267033156522842	-3.809626685754089e-07	-3.367455852656964e-05	-3.8096161579341536e-07	-3.3674465439587076e-05
38.626282895891045	0.0009778230834960931	0.0009783015911653751	0.0010187809589551268	0.0010189529501292646	0.0010409391720339323	0.0010409400944925964	0.0010635693482466872	0.0010633918658683192	0.0011080415221329024	0.001107502881786562	0.043026903487594366	0.042691136573729783	-3.5973155520065483e-07	-3.198915655461265e-05	-3.5973045541979817e-07	-3.1989058726644704e-05
38.859025681279114	0.0009777161709494159	0.0009781948657148097	0.0010186904812127537	0.0010188625430007606	0.0010408579241534509	0.001040858846873573	0.0010634977653452742	0.0010633202061124454	0.0011079896150056063	0.001107450730914304	0.04304841524741532	0.04271248041482502	-3.385182443258264e-07	-3.0283813817894023e-05	-3.385170974710798e-07	-3.0283711188405782e-05
39.09317085903034	0.000977612686584854	0.0009780915761887028	0.00101860410542352	0.001018776240697255	0.0010407811516775771	0.00104078207467176	0.0010634310455590087	0.0010632534064034327	0.0011079433509683305	0.0011074042135415288	0.04307047650049648	0.042734369459816915	-3.1732171631299044e-07	-2.8558269013267967e-05	-3.173205223101945e-07	-2.8558161521280434e-05
39.328726879264174	0.0009775126707874916	0.0009779917630652912	0.0010185218801060348	0.0010186940917721492	0.001040708907656602	0.0010407098309376153	0.0010633692466595274	0.0010631915244754884	0.0011079027973388323	0.0011073633968682445	0.04309309377823708	0.042756810189108874	-2.9614094844464603e-07	-2.681225708581203e-05	-2.961397071840795e-07	-2.6812144666515936e-05
39.56570224301631	0.0009774161644156743	0.0009778954672976963	0.0010184438543949716	0.0010186161453955421	0.0010406412458372869	0.0010406421694180714	0.0010633124271992366	0.0010631346188429436	0.0011078680223877363	0.0011073283490452323	0.043116273724249955	0.04277980919444789	-2.7497491475762456e-07	-2.5045509162685553e-05	-2.749736261347703e-07	-2.5045391751049584e-05
39.80410550254544	0.000977323208806389	0.000977802730319329	0.001018370078049449	0.0010185424513625824	0.0010405782206728957	0.0010405791445665606	0.001063260646523139	0.0010630827488120292	0.0011078390953540847	0.001107299139189448	0.043140023096640605	0.042803373181190846	-2.5382258594941476e-07	-2.325775249317763e-05	-2.538212498627915e-07	-2.3257630023920672e-05
40.04394526164196	0.0009772338457807149	0.000977713594049393	0.0010183006014614856	0.0010184730601019802	0.001040519887333398	0.0010405208115532247	0.001063213964780884	0.0010630359744929225	0.0011078160864610694	0.0011072758373998203	0.04316434877040219	0.04282750897064856	-2.3268292921509864e-07	-2.1448710381677394e-05	-2.3268154555975556e-07	-2.1448582788297088e-05
40.28523017593832	0.000977148117649314	0.0009776281008983968	0.0010182354756646213	0.0010184080226846026	0.0010404663017158497	0.0010404672262752943	0.0010631724429389765	0.0010629943568119375	0.0011077990669321597	0.0011072585147732445	0.043189257739773924	0.04285222350246126	-2.115549082009477e-07	-1.9618102129248527e-05	-2.1155347684070902e-07	-1.96179693419396e-05
40.52796895322162	0.0009770660672179649	0.0009775462937737357	0.0010181747523426198	0.0010183473908322266	0.0010404175204549023	0.0010404184453676108	0.001063136142793249	0.0010629579575239982	0.001107788109007485	0.001107247243420992	0.04321475712074767	0.04287752383706485	-1.9043748278801606e-07	-1.7765642959827188e-05	-1.904360035958133e-07	-1.7765504908728857e-05
40.77217035374772	0.0009769877377931826	0.0009774682160853339	0.001018118483838353	0.0010182912169264115	0.001040373600933568	0.0010403745262133606	0.0010631051269815374	0.0010629268392252796	0.0011077832859606005	0.0011072420964853263	0.043240854153561915	0.04290341715817276	-1.6932960900540445e-07	-1.5891043956217654e-05	-1.6932808185980697e-07	-1.5890900571302602e-05
41.017843190557436	0.0009769131731878443	0.0009773939117513233	0.001018066723162776	0.0010182395540175005	0.0010403346012940622	0.0010403355269549505	0.0010630794589965734	0.001062901065366099	0.0011077846721154862	0.0011072431481565647	0.04326755620528867	0.042929910775345956	-1.4823023890622733e-07	-1.3994011991785849e-05	-1.4822866365327841e-07	-1.3993863199168732e-05
41.26499632979458	0.0009768424177269304	0.0009773234252038038	0.001018019524004064	0.0010181924558337687	0.0010403005804489262	0.0010403015065051158	0.0010630592031991594	0.0010628807002640648	0.0011077923428640093	0.0011072504736904002	0.04329487077250223	0.042957012126634185	-1.2713832038937015e-07	-1.2074249656685021e-05	-1.271366968746794e-07	-1.207409538178661e-05
41.51363869102594	0.0009767755162532355	0.0009772568013946303	0.0010179769407368754	0.0010181499767906994	0.0010402715980922547	0.0010402725245581463	0.001063044424831501	0.0010628658091173873	0.0011078063746836153	0.0011072641494255732	0.043322805483947034	0.04298472878122092	-1.0605279710798263e-07	-1.013145518971581e-05	-1.0605112518626697e-07	-1.0131295357984627e-05
41.763779247563185	0.0009767125141332328	0.0009771940858012578	0.0010179390284317505	0.0010181121720004	0.0010402477147111726	0.0010402486416013611	0.0010630351900308697	0.0010628564580185316	0.0011078268451554512	0.0011072842528019303	0.04335136810335627	0.04301306844222553	-8.497260830207798e-08	-8.165322402609032e-06	-8.497088780723763e-08	-8.165156936773554e-06
42.0154270267867	0.0009766534572628945	0.0009771353244326596	0.0010179058428646606	0.0010180790972811684	0.0010402289915974593	0.0010402299189267484	0.001063031565843412	0.001062852713968026	0.0011078538329827928	0.0011073108623788244	0.0433805665322331	0.04304203894947806	-6.389668867970433e-08	-6.175540608388541e-06	-6.389491943956799e-08	-6.17536942965069e-06
42.26859111047143	0.0009765983920736196	0.000977080563835281	0.0010178774405266806	0.0010180508091671943	0.0010402154908593986	0.0010402164186427943	0.0010630336202383272	0.0010628546448885733	0.0011078874180099057	0.0011073440578538492	0.0434104088128314	0.043071648282418065	-4.282396824824286e-08	-4.161794541962527e-06	-4.2822150096710754e-08	-4.1616175712466674e-06
42.523280635114425	0.0009765473655382202	0.0009770298510990455	0.0010178538786338555	0.0010180273649184057	0.0010402072754338164	0.0010402082036865352	0.0010630414221221966	0.0010628623196394223	0.001107927681241221	0.0011073839200820244	0.04344090313105691	0.04310190456306714	-2.175337218690565e-08	-2.1237642847948823e-06	-2.1751504919280407e-08	-2.1235814385844876e-06
42.77950479226489	0.0009765004251769087	0.0009769832338634298	0.0010178352151371413	0.0010180088225304768	0.001040204409098326	0.0010402053378358097	0.0010630550413536432	0.0010628758080309744	0.0011079747048609368	0.0011074305310953038	0.04347205781957751	0.04313281605903427	-6.838206862737339e-10	-6.112518488587959e-08	-6.81904100026387e-10	-6.09363788039996e-08
43.03727282885567	0.0009764576190634019	0.0009769407603235716	0.001017821508732573	0.0010179952407449728	0.0010402069564837808	0.0010402078857216861	0.0010630745487582452	0.0010628951808396674	0.0011080285722530176	0.001107483974122514	0.04350388136091832	0.04316439118661687	2.0385771179638745e-08	2.0264522220814207e-06	2.038773727099097e-08	2.026647071745602e-06
43.29659404753705	0.0009764189958310218	0.0009769024792364333	0.0010178128188715275	0.0010179866790596473	0.0010402149830869324	0.001040215912841138	0.0010631000161437118	0.0010629205098231522	0.0011080893680215861	0.0011075443336096703	0.04353638239067695	0.043196638513995904	4.1456493642469394e-08	4.139302298172831e-06	4.1458509448394354e-08	4.139503278294265e-06
43.55747780701245	0.0009763846046788859	0.0009768684399270506	0.0010178092057711826	0.0010179831977389275	0.0010402285552833293	0.001040229485569945	0.0010631315163153502	0.0010629518677357293	0.0011081571780117395	0.0011076116952407535	0.043569569700788575	0.04322956676445613	6.252944235573404e-08	6.277764383250117e-06	6.253150810087843e-08	6.2779715830352245e-06
43.81993352237618	0.0009763544953781034	0.000976838692294774	0.0010178107304251028	0.001017984857824496	0.001040247740340392	0.001040248671175762	0.0010631691230918161	0.0010629893283440933	0.001108232089330798	0.0011076861459588545	0.043603452242896495	0.04326318481977006	8.360571858130952e-08	8.442182883316995e-06	8.360783449335579e-08	8.442396393554263e-06
44.08397066545326	0.0009763287182780889	0.0009768132868196197	0.0010178174546140132	0.0010179917211461111	0.0010402726064307726	0.0010402735378314807	0.0010632129113211722	0.001063032966443344	0.0011083141903699839	0.001107767773987823	0.04363803913179363	0.04329750172356042	1.046864293483777e-07	1.063290735767164e-05	1.0468859566715137e-07	1.0633127271120202e-05
44.349598765141174	0.0009763073243128482	0.0009767922745686196	0.0010178294409167114	0.0010180038503325229	0.0010403032226458855	0.0010403041546287596	0.0010632629568972328	0.0010630828578733242	0.0011084035708265583	0.0011078566688542944	0.04367333964896002	0.043332526684840604	1.2577268759697384e-07	1.2850292605781632e-05	1.2577490456295096e-07	1.2850519016394113e-05
44.6168274077539	0.0009762903650073822	0.0009767757072022694	0.001017846752721177	0.0010180213088226034	0.0010403396590097196	0.001040340591591834	0.001063319336776218	0.0010631390795352534	0.00110850032172642	0.0011079529214102297	0.04370936324615903	0.04336826908158509	1.468656123629515e-07	1.5094698760098613e-05	1.4686788022896802e-07	1.5094931764270125e-05
44.88566623736761	0.0009762778924840793	0.0009767636369809876	0.0010178694542358109	0.001018044160876618	0.0010403819864928528	0.0010403829196915383	0.0010633821289937199	0.0010632017094086726	0.0011086045354471595	0.0011080566238559097	0.043746119549160085	0.04340473846441386	1.6796632892803615e-07	1.736649137654145e-05	1.6796864795690265e-07	1.7366731072637753e-05
45.15612495616904	0.0009762699594691994	0.0009767561167716467	0.0010178976105008843	0.0010180724715876726	0.001040430277026739	0.001040431210859583	0.0010634514126820133	0.001063270826568701	0.0011087163057416087	0.0011081678697633743	0.04378361836153904	0.04344194456035813	1.8907596902018563e-07	1.9666041532279133e-05	1.8907833948880737e-07	1.966628802130277e-05
45.42821332480542	0.0009762666192993809	0.0009767532000541411	0.001017931287400128	0.0010181063068933694	0.0010404846035182286	0.001040485538003089	0.0010635272680876416	0.0010633465112036566	0.0011088357277619085	0.0011082867541004342	0.043821869668554746	0.04347989727672016	2.101956709666796e-07	2.1993725919683405e-05	2.1019809315326286e-07	2.1993979303858158e-05
45.701941162736816	0.0009762679259282062	0.0009767549409279985	0.0010179705516725405	0.0010181457335875742	0.0010405450398643494	0.001040545975019347	0.0010636097765894291	0.0010634288446329724	0.0011089628980840418	0.0011084133732551114	0.0438608836411717	0.04351860670505819	2.313265798654235e-07	2.4349926943917355e-05	2.313290540533787e-07	2.435018732721561e-05
45.97731834859046	0.0009762739339327903	0.0009767613941190545	0.0010180154709243255	0.0010181908193324404	0.0010406116609673346	0.00104061259681087	0.0010636990207167183	0.0010635179093254643	0.0011090979147329203	0.001108547825060635	0.04390067064011766	0.0435580831252055	2.524698477777195e-07	2.673503282496492e-05	2.524723742799474e-07	2.6735300315716692e-05
46.25435482051728	0.0009762846985204434	0.0009767726149861574	0.001018066113641054	0.0010182416326705562	0.0010406845427499362	0.0010406854793006954	0.0010637950841680768	0.0010636137889179847	0.001109240877207994	0.00110869020882099	0.04394124122011763	0.04359833700948441	2.7362663393274735e-07	2.9149437701853076e-05	2.736292130614982e-07	2.914971240947084e-05
46.533060576550575	0.0009763002755353537	0.0009767886595279135	0.0010181225491999988	0.0010182982430373129	0.0010407637621709974	0.0010407646994479518	0.0010638980518302803	0.0010637165682343738	0.0011093918865094311	0.0011088406253369706	0.04398260613416757	0.04363937902693272	2.9479810488260497e-07	3.1593541734209474e-05	2.9480073695316474e-07	3.159382376968778e-05
46.813445674966815	0.0009763207214653122	0.0009768095843894855	0.0010181848478826513	0.001018360720773452	0.0010408493972412954	0.0010408503352637103	0.0010640080097977056	0.0010638263333048457	0.0011095510451648192	0.0011089991769328122	0.044024776337965504	0.0436812200477165	3.159854346859725e-07	3.406775120787242e-05	3.159881200346607e-07	3.406804068592506e-05
47.09552023464871	0.0009763460934484834	0.0009768354468694333	0.0010182530808874326	0.0010184291371378024	0.001040941527039665	0.0010409424658271102	0.0010641250453920824	0.0010639431713856948	0.0011097184572564864	0.0011091659674834133	0.044067762994435586	0.043723871147602775	3.371898051366621e-07	3.657247864793933e-05	3.371925441080382e-07	3.657277568525075e-05
47.37929443545016	0.0009763764492802237	0.0009768663049265819	0.0010183273203426175	0.0010185035643202132	0.0010410402317294312	0.0010410411713017813	0.0010642492471826508	0.001064067170979415	0.0011098942284493915	0.001109341102442131	0.04411157747837023	0.04376734361257423	3.5841240593860804e-07	3.9108142927152256e-05	3.5841519887701463e-07	3.91084476419612e-05
47.66477851856398	0.0009764118474199008	0.0009769022171869338	0.001018407639319421	0.001018584075454707	0.0010411455925750993	0.0010411465329525403	0.0010643807050066743	0.0010641984218552163	0.0011100784660196322	0.001109524688869181	0.04415623138119101	0.04381164894354837	3.796544349086127e-07	4.167516937997329e-05	3.796572821722702e-07	4.167548189326631e-05
47.951982786891236	0.0009764523469977945	0.0009769432429506267	0.001018494111845331	0.0010186707446327961	0.0010412576919593807	0.0010412586331624192	0.0010645195099904098	0.001064337015069924	0.0011102712788835822	0.0011097168354606817	0.044201736515838676	0.043856798861234295	4.0091709819709e-07	4.427398991993514e-05	4.009200001695891e-07	4.4274310357111935e-05
48.24091760541319	0.0009764980078219956	0.0009769894421989172	0.0010185868129176149	0.0010187636469170406	0.0010413766134004976	0.0010413775554499736	0.00106466575457045	0.0010644830429893237	0.0011104727776276575	0.0011099176525783145	0.04424810492178187	0.043902805311113124	4.22201610448961e-07	4.690504315318922e-05	4.222045675297218e-07	4.6905371642647076e-05
48.53159340156531	0.000976548890385349	0.0009770408756011907	0.0010186858185170296	0.0010188628583547973	0.0010415024415697995	0.0010415033844868896	0.001064819532515502	0.001064636599309867	0.00111068307453875	0.0011101272522796332	0.044295348870174105	0.04394968046850921	4.435091950840287e-07	4.9568774506209e-05	4.4351220765447355e-07	4.956911117598439e-05
48.82402066561362	0.0009766050558724295	0.0009770976045220148	0.001018791205621785	0.0010189684559921827	0.0010416352623097355	0.001041636206115948	0.0010649809389486028	0.0010647977790808917	0.0011109022836353335	0.001110345748349076	0.0443434808691058	0.04399743674386798	4.6484108446112615e-07	5.2265636344056565e-05	4.6484415293433605e-07	5.226598132732074e-05
49.11820995103327	0.0009766665661665266	0.0009771596910282153	0.0010189030522216598	0.001019080517888259	0.0010417751626520873	0.0010417761073692935	0.001065150070369774	0.0010649666787272217	0.001111130520699262	0.0011105732563296447	0.04439251366905446	0.044046086788105454	4.861985201075336e-07	5.4996088096948004e-05	4.862016449130695e-07	5.4996441530230644e-05
49.41417187488941	0.0009767334838566826	0.0009772271978959822	0.001019021437332395	0.0010191991231294272	0.001041922230836602	0.0010419231764870226	0.0010653270246791288	0.0010651433960722394	0.0011113679033083002	0.00111080989355531	0.04444246026841471	0.04409564349813126	5.075827529598884e-07	5.776059639109321e-05	5.075859345262269e-07	5.776095841242279e-05
49.71191711822035	0.0009768058722447177	0.000977300188617994	0.0010191464410102716	0.0010193243518440522	0.001042076556329908	0.0010420775029361346	0.0010655119012004607	0.001065328030361439	0.0011116145508693396	0.0011110557791841136	0.04449333391923122	0.04414612002252024	5.289950435649789e-07	6.0559635176649085e-05	5.289982823518218e-07	6.056000592932764e-05
50.01145642642306	0.0009768837953523031	0.000977378727410564	0.0010192781443669283	0.00101945628521732	0.001042238229844815	0.001042239177429816	0.0010657048007052734	0.0010655206822864154	0.00111187058465243	0.0011113110342320805	0.04454514813303073	0.044197529767295095	5.50436662355349e-07	6.339368586710803e-05	5.504399588113391e-07	6.339406549488169e-05
50.3128006096408	0.0009769673179280407	0.0009774628792208189	0.0010194166295844108	0.001019595005506304	0.0010424073433599574	0.0010424082919470745	0.001065905825437335	0.0010657214540093953	0.0011121361278255354	0.0011115757816078152	0.044597916686846324	0.044249886401933225	5.719088898229873e-07	6.626323746869445e-05	5.71912244421921e-07	6.626362611994452e-05
50.61596054315354	0.0009770565054545387	0.0009775527097338596	0.0010195619799304326	0.001019740596055283	0.0010425839901397707	0.0010425849397527464	0.0010661150791377197	0.001065930449188211	0.0011124113054900892	0.0011118501461479654	0.04465165362940793	0.044303203865463686	5.934130168040383e-07	6.916878672585947e-05	5.934164300459496e-07	6.916918455387999e-05
50.9209471677702	0.000977151424155527	0.0009776482853799783	0.001019714279773899	0.0010198931413112856	0.0010427682647548915	0.0010427692154178676	0.0010663326670703503	0.0010661477730018222	0.0011126962447173868	0.0011121342546534733	0.04470637328746203	0.04435749637277222	6.149503447346744e-07	7.211083826508258e-05	6.14953817117429e-07	7.211124542469416e-05
51.22777149022361	0.0009772521410029626	0.0009777496733418462	0.001019873614600663	0.001020052726839891	0.001042960263102887	0.0010429612148404137	0.0010665586960480775	0.0010663735321763423	0.0011129910745858132	0.0011124282359266115	0.04476209027228202	0.04441277842104505	6.365221858607804e-07	7.508990473614752e-05	6.365257178998079e-07	7.50903213861398e-05
51.53644458356769	0.0009773587237241357	0.0009778569415617316	0.00102004007102951	0.00102021943934125	0.0010431600824293904	0.0010431610352664381	0.001066793274459298	0.0010666078350116193	0.0011132959262189067	0.0011127322208089718	0.044818819486368434	0.04446906479642533	6.58129863506619e-07	7.81065069631326e-05	6.581334557370817e-07	7.810693326665286e-05
51.84697758757708	0.0009774712408087704	0.0009779701587487126	0.0010202137368283972	0.0010203933666663788	0.0010433678213496189	0.001043368775311589	0.0010670365122951138	0.0010668507914083564	0.0011136109328243316	0.0011130463422202492	0.04487657613031458	0.04452637058081764	6.797747123549885e-07	8.116117409900925e-05	6.797783653179033e-07	8.116161022181378e-05
52.15938170914916	0.0009775897615161464	0.000978089394385864	0.0010203947009309689	0.001020574597833681	0.0010435835798703157	0.0010435845349830437	0.0010672885211770622	0.001067102512895765	0.0011139362297337572	0.001113370735197973	0.04493537570984089	0.044584711158871304	7.014580786929032e-07	8.425444377932467e-05	7.014617929466341e-07	8.425488989133312e-05
52.47366822270851	0.0009777143558821757	0.0009782147187374897	0.0010205830534532766	0.0010207632230457484	0.0010438074594120697	0.0010438084157018438	0.001067549414385431	0.001067363112659871	0.0011142719544436697	0.0011137055369381769	0.04499523404307584	0.044644102225205234	7.231813206648625e-07	8.738686227902082e-05	7.231850967979146e-07	8.738731855598147e-05
52.789848470613855	0.000977845094726488	0.000978346202856288	0.001020778885710799	0.0010209593337064124	0.0010440395628320766	0.0010440405203256489	0.0010678193068881384	0.0010676327055723289	0.0011146182466571517	0.0011140508868369892	0.04505616726796918	0.04470455979175831	7.449458085942093e-07	9.055898468096624e-05	7.449496471961716e-07	9.055945130068133e-05
53.107933863567155	0.0009779820496594947	0.0009784839185905437	0.0010209822902357238	0.0010211630224380476	0.0010442799944473365	0.0010442809531719234	0.0010680983153702824	0.001067911408219909	0.001114975248326642	0.001114406926533251	0.04511819184996809	0.04476610019541846	7.667529252348808e-07	9.377137503818744e-05	7.667568269118224e-07	9.377185218298334e-05
53.42793588102576	0.0009781252930894256	0.0009786279385912665	0.0010211933607944604	0.0010213743830991679	0.0010445288600582634	0.001044529820041568	0.0010683865582642325	0.0010681993389345524	0.001115343103697741	0.0011147737999521383	0.04518132458986316	0.044828740105783804	7.886040660240283e-07	9.702460654015255e-05	7.886080314117253e-07	9.70250943981843e-05
53.74986607161648	0.0009782748982293192	0.0009787783363193214	0.001021412192405455	0.0010215935108022643	0.0010447862669727488	0.0010447872282429694	0.0010686841557804214	0.0010684966178241032	0.0011157219593540073	0.0011151516533497781	0.04524558263187754	0.04489249653320936	8.105006394437068e-07	0.00010031926169451477	8.105046691818385e-07	0.00010031976045660196
54.073736053552395	0.0009784309391040196	0.0009789351860525386	0.0010216388813572815	0.001021820501931952	0.0010450523240307203	0.001045053286616556	0.0010689912299387803	0.0010688033668036924	0.001116111964262916	0.001115540635359037	0.045310983471969046	0.044957386837039766	8.32444067269374e-07	0.00010365593249850313	8.324481620203879e-07	0.00010365644236087768
54.399557515052166	0.000978593490557082	0.0009790985628927397	0.0010218735252269858	0.001022055454163362	0.0010453271416290997	0.0010453281055597724	0.001069307904600827	0.0010691197096277657	0.0011165132698228418	0.001115940897036297	0.04537754496636973	0.04502342873408226	8.544357848730335e-07	0.0001070352206204439	8.544399453184592e-07	0.00010703574178419495
54.727342214761876	0.000978762628257669	0.0009792685427727904	0.0010221162228987392	0.0010222984664808553	0.0010456108317473082	0.0010456117970525662	0.0010696343055024567	0.001069445771922815	0.001116926029911249	0.0011163525919094673	0.04544528534035044	0.04509064030729317	8.764772415630236e-07	0.00011045773758885935	8.76481468400003e-07	0.00011045827025948918
55.057101982179326	0.0009789384287073816	0.0009794452024635214	0.0010223670745827624	0.001022549639196987	0.0010459035079732116	0.0010459044746833493	0.00106997056028746	0.0010697816812208344	0.0011173504009340226	0.0011167758760271139	0.04551422319726732	0.04515904001476528	8.98569900858754e-07	0.00011392410497684802	8.985741948097994e-07	0.00011392464936568758
55.38884871808102	0.0009791209692469988	0.0009796286195806617	0.0010226261818345405	0.0010228090739717909	0.0010462052855295875	0.0010462062536754561	0.0010703167985417225	0.0010701275669934601	0.0011177865418760115	0.0011172109080087908	0.045584377527820574	0.04522864669890219	9.207152408404699e-07	0.0001174349545992881	9.20719602643923e-07	0.00011743551092247007
55.722594394951685	0.0009793103280632087	0.000979818872591668	0.0010228936475743433	0.00102307687383234	0.0010465162813011	0.0010465172509141214	0.0010706731518282085	0.0010704835606868978	0.0011182346143528434	0.0011176578490966346	0.04565576771960248	0.04529947959591555	9.429147544749456e-07	0.00012099092871076245	9.429191848880133e-07	0.00012099149718938773
56.058351057416104	0.0009795065841951998	0.0009800160408224806	0.001023169576107043	0.0010233531431926369	0.001046836613861798	0.0010468375849739771	0.0010710397537226956	0.0010708497957575799	0.0011186947826639893	0.0011181168632082336	0.04572841356690682	0.04537155834553237	9.65169949939228e-07	0.00012459268020650893	9.65174449730176e-07	0.00012459326106611934
56.39613082267415	0.0009797098175412106	0.000980220204464223	0.0010234540731422137	0.0010236379878737671	0.0010471664035031408	0.0010471673761470765	0.0010714167398503016	0.00107122640770862	0.0011191672138471784	0.0011185881169907955	0.04580233528084546	0.0454449030010355	9.87482350945897e-07	0.00012824087282761742	9.87486920925925e-07	0.0001282414663021092
56.7359458809379	0.0009799201088649505	0.0009804314445797844	0.0010237472458145772	0.0010239315151244028	0.0010475057722625655	0.0010475067464714833	0.001071804247922789	0.0010716135341270654	0.0011196520777341462	0.0011190717798766727	0.0458775534996918	0.04551953403954581	1.0098534971372808e-06	0.00013193618137871677	1.009858138138189e-06	0.00013193678770767603
57.07780849587155	0.0009801375398019619	0.0009806498431103217	0.0010240492027047182	0.0010242338336415916	0.001047854843952649	0.0010478558197603975	0.0010722024177767385	0.0010720113147219897	0.0011201495470078188	0.0011195680241403078	0.045954089299601764	0.045595472372642734	1.0322849444122355e-06	0.00013567929194058248	1.0322896572619207e-06	0.00013567991136623214
57.42173100503407	0.0009803621928658112	0.0009808754828816405	0.0010243600538601494	0.0010245450535918763	0.0010482137441907844	0.0010482147216318532	0.001072611391412549	0.0010724198913634002	0.001120659797260921	0.0011200770249565728	0.04603196420559193	0.04567273935724987	1.0547782652581272e-06	0.00013947090208801805	1.0547830508352268e-06	0.00013947153486232322
57.7677258203244	0.0009805941514541986	0.0009811084476104585	0.0010246799108166748	0.0010248652866327377	0.0010485826004294806	0.0010485835795390331	0.0010730313130342963	0.0010728394081220556	0.0011211830070560712	0.0011205989604606448	0.04611120020284298	0.04575135680687247	1.0773350491873317e-06	0.0001433117211248336	1.0773399083817588e-06	0.00014331236750458887
58.115805428429454	0.0009808334998549326	0.0009813488219105478	0.0010250088866200911	0.0010251946459343493	0.0010489615419872643	0.0010489625228011301	0.0010734623290905212	0.0010732700113101393	0.0011217193579874296	0.0011211340118093523	0.046191819748352916	0.04583134700314217	1.0999569030661818e-06	0.00014720247030922118	1.0999618367869314e-06	0.0001472031305570498
58.465982391274686	0.00098108032325172	0.0009815966912987287	0.0010253470958482007	0.0010255332462016753	0.0010493507000801556	0.0010493516826348686	0.0010739045883158972	0.0010737118495228735	0.0011222690347439048	0.0011216823632441406	0.04627384578290876	0.04591273270770784	1.1226454515054964e-06	0.0001511438830916756	1.122650460697993e-06	0.000151144557478472
58.818269346477535	0.000981334707729843	0.0009818521422007116	0.0010256946546331775	0.0010258812036969143	0.0010497502078538122	0.0010497511921866152	0.001074358241773897	0.0010741650736810833	0.0011228322251740233	0.0011222442021556402	0.04635730174344141	0.04599553717447509	1.1454023372667235e-06	0.00015513670535902135	1.1454074228974247e-06	0.0001551373941620915
59.172679007803275	0.0009815967402816348	0.0009821152619567705	0.0010260516806842464	0.0010262386362622426	0.0010501602004162765	0.0010501611865651507	0.0010748234429003582	0.001074629837074684	0.00112340912035246	0.001122819719149911	0.0464422115756996	0.046079784162199426	1.1682292216537698e-06	0.00015918169568107654	1.168234384718624e-06	0.00015918239918541466
59.52922416562417	0.0009818665088117827	0.0009823861388272373	0.0010264182933107347	0.0010266056633429386	0.0010505808148714095	0.0010505818028750846	0.0010753003475481176	0.0010751062954072101	0.001123999914648297	0.0011234091081164044	0.046528599747336946	0.04616549794746282	1.1911277849334552e-06	0.00016327962556608733	1.1911330264494438e-06	0.00016328034406332126
59.887917687380885	0.00098214410214243	0.0009826648619978176	0.001026794613445421	0.0010269824060108405	0.0010510121903529685	0.0010510131802509474	0.0010757891140326205	0.0010755946068413667	0.0011246048057951025	0.0011240125662977337	0.046616491261386304	0.04625270333804874	1.2140997267481596e-06	0.00016743127971993732	1.2141050477602368e-06	0.00016743201350921666
60.24877251804685	0.0009824296100180692	0.0009829515215846775	0.001027180763668294	0.0010273689869881575	0.0010514544680593947	0.0010514554598919682	0.0010762899031786068	0.0010760949320455762	0.0011252239949628333	0.001124630294361248	0.04670591167009888	0.04634142568666205	1.2371467665256517e-06	0.00017163745630888183	1.2371521681169353e-06	0.00017163820569873756
60.6118016805955	0.0009827231231101887	0.0009832462086393097	0.001027576868230595	0.0010277655306716222	0.0010519077912892617	0.0010519087850975424	0.001076802878367866	0.001076607434241666	0.0011258576868316504	0.0011252624964725232	0.04679688708925491	0.046431690905133764	1.2602706439450787e-06	0.000175898967236382	1.2602761272175519e-06	0.0001758997325419509
60.97701827647021	0.0009830247330216988	0.0009835490151531923	0.0010279830530792841	0.0010281721631570258	0.001052372305477507	0.0010523733013034302	0.0010773282055881331	0.0010771322792536557	0.0011265060896676951	0.001125909380370797	0.04688944421286243	0.046523525479019445	1.2834731193715147e-06	0.0001802166384191617	1.283478685452314e-06	0.0001802174199633244
61.34443548605718	0.0009833345322910632	0.000983860034062135	0.0010283994458817993	0.0010285890122640915	0.0010528481582323219	0.001052849156118685	0.0010778660534830771	0.0010776696355576253	0.0011271694154008985	0.0011265711574464398	0.04698361032832099	0.0466169564826065	1.3067559742794502e-06	0.00018459131006831608	1.3067616243525246e-06	0.00018459210818624894
61.71406656916102	0.00098365261439619	0.0009841793592504056	0.0010288261760512485	0.0010290162075617417	0.0010533354993728491	0.0010533364993633363	0.0010784165934035227	0.0010782196743328607	0.001127847879704909	0.001127248042820479	0.04707941333202966	0.046712011594451375	1.3301210117779797e-06	0.00018902383698907177	1.330126747039204e-06	0.00018902465202202956
62.085924865483435	0.0009839790737579766	0.0009845070855545235	0.0010292633747719141	0.0010294538803937027	0.0010538344809676375	0.0010538354831068268	0.0010789799994598533	0.0010787825695140962	0.0011285417020791384	0.0011279402554263112	0.047176881745498646	0.046808719113316376	1.353570057039278e-06	0.000193515088872942	1.3535758787205227e-06	0.0001935159211719495
62.46002379510434	0.0009843140057435704	0.0009848433087667721	0.0010297111750251524	0.00102990216390452	0.0010543452573738624	0.0010543462617072696	0.001079556448575654	0.0010793584978450853	0.0011292511059330882	0.001128648018093606	0.04727604473192686	0.04690710797464416	1.3771049577995017e-06	0.0001980659506053417	1.3771108671640792e-06	0.00019806680053061076
62.83637685896657	0.0009846575066692741	0.0009851881256383419	0.0010301697116156688	0.0010303611930659164	0.0010548679852773887	0.0010548689918514717	0.001080146120542644	0.0010799476389334027	0.0011299763186729545	0.0011293715576345315	0.04737693211329504	0.04700720776752928	1.4007275848455965e-06	0.00020267732257764348	1.4007335831952e-06	0.00020267819049968328
63.21499763936286	0.0009850096738030572	0.0009855416338821485	0.0010306391211981631	0.001030831104703564	0.0010554028237336158	0.0010554038325958236	0.0010807491980769372	0.0010805501753065603	0.0011307175717906314	0.0011301111049323305	0.04747957438800818	0.04710904875218188	1.424439832528341e-06	0.0002073501210077544	1.4244459212091158e-06	0.00020735100730853717
63.59589980042612	0.0009853706053667515	0.0009859039321752428	0.0010311195423043547	0.0010313120375242068	0.0010559499342092165	0.0010559509454079999	0.001081365866876628	0.001081166292469491	0.001131475100955171	0.001130866895032345	0.04758400274905257	0.047212661877982905	1.4482436192847156e-06	0.00021208527826951928	1.4482497996653586e-06	0.0002120861833394827
63.979097088622495	0.000985740400537746	0.0009862751201608522	0.0010316111153703972	0.0010318041321431982	0.0010565094806246989	0.0010565104942095443	0.0010819963156808027	0.0010817961789634212	0.0011322491461067937	0.0011316391672356	0.047690249102746704	0.04731807880207181	1.4721408881487787e-06	0.0002168837432256765	1.4721471616504622e-06	0.00021688466746813684
64.36460333324754	0.000986119159450316	0.0009866552984499496	0.001032113982764689	0.0010323075311124237	0.0010570816293978828	0.0010570826454193456	0.0010826407363299882	0.0010824400264261562	0.0011330399515535293	0.0011324281651949593	0.04779834608806844	0.04742533190850462	1.4961336073132832e-06	0.00022174648157488597	1.4961399753881874e-06	0.0002217474254034013
64.75243244692527	0.000986506983196438	0.0009870445686224066	0.0010326282888160425	0.0010328223789485948	0.0010576665494882738	0.001057667567997998	0.001083299323828039	0.0010830980296538753	0.0011338477660705977	0.0011332341370140356	0.04790832709658112	0.04753445432806883	1.5202237706639712e-06	0.00022667447620147718	1.5202302348033079e-06	0.0002266754400407911
65.14259842611021	0.0009869039738261325	0.0009874430332276205	0.0010331541798422798	0.0010333488221619712	0.0010582644124423628	0.0010582654334931204	0.0010839722764055784	0.0010837703866643925	0.0011346728430025458	0.0011340573353488567	0.04802022629298833	0.047645479958643176	1.5444133983505155e-06	0.00023166872753713208	1.5444199600940685e-06	0.00023166971182511653
65.53511535159264	0.0009873102343472898	0.0009878507957846664	0.0010336918041792063	0.001033887009285465	0.0010588753924398887	0.0010588764160856087	0.001084659795585028	0.00108445729876203	0.0011355154403683663	0.0011348980175124477	0.04813407863637275	0.04775844348626644	1.5687045373643984e-06	0.00023673025393050606	1.5687111982894651e-06	0.00023673125911660708
65.92999738900669	0.0009877258687248911	0.0009882679607818637	0.0010342413122099668	0.0010344370909041378	0.0010594996663410663	0.0010595006926368657	0.0010853620862471968	0.0010851589706040797	0.0011363758209695753	0.0011357564455823752	0.04824991990207337	0.04787338040686526	1.5930992621131061e-06	0.00024186009202348258	1.5931060238501098e-06	0.00024186111857144033
66.32725878934137	0.000988150981879704	0.000988694633675799	0.0010348028563948346	0.0010349992196851076	0.0010601374137348114	0.0010601384427370388	0.0010860793566995573	0.0010858756102688956	0.001137254252501424	0.001136632886511443	0.04836778670425191	0.04799032704864152	1.6175996750615422e-06	0.00024705929714463615	1.617606539284274e-06	0.00024706034553095835
66.72691388945532	0.0009885856796863165	0.0009891309208897071	0.0010353765913013648	0.0010355735504078754	0.0010607888169880235	0.0010607898487542825	0.001086811818746279	0.00108660742932577	0.0011381510076673277	0.0011375276122415226	0.048487716519257776	0.0481093205952388	1.6422079073031854e-06	0.00025232894369994763	1.6422148757253355e-06	0.00025233001441390956
67.12897711259382	0.0009890300689704902	0.0009895769298112016	0.0010359626736349678	0.001036160239995022	0.0010614540612958476	0.00106145509588504	0.0010875596877599322	0.0010873546429064538	0.0011390663642966237	0.0011384408998207389	0.048609747709640515	0.048230399109578805	1.6669261191947816e-06	0.00025767012558011726	1.6669331935885868e-06	0.0002576712191266761
67.53346296890952	0.0009894842575058553	0.000990032768789339	0.0010365612622698676	0.0010367594475433402	0.001062133334733084	0.0010621343722054478	0.0010883231827551042	0.001088117469778605	0.0011400006054657805	0.0011393730315240672	0.0487339195490409	0.0483536015585517	1.6917565010458966e-06	0.0002630839565848919	1.6917636832276123e-06	0.0002630850734827439
67.94038605598601	0.0009899483540098362	0.000990498547130933	0.0010371725182804947	0.0010373713343553672	0.0010628268283066633	0.001062827868723807	0.001089102526463838	0.0010888961324210485	0.001140954019623205	0.0011403242949775147	0.04886027224781309	0.048478967838460826	1.7167012737249847e-06	0.00026857157084178573	1.7167085655652933e-06	0.0002685727116253367
68.3497610593647	0.000990422468138784	0.0009909743750960835	0.0010377966049732279	0.0010379960639713116	0.001063534736009241	0.0010635357794341915	0.0010898979454130198	0.0010896908571009325	0.0011419269007176967	0.001141294983285912	0.04898884697954919	0.04860653880128313	1.741762689344388e-06	0.00027413412324631126	1.7417700927801084e-06	0.00027413528846770285
68.7616027530747	0.0009909067104823023	0.0009914603638929273	0.00103843368791859	0.0010386338022014023	0.0010642572548739708	0.0010642583013712173	0.0010907096700037459	0.0010905018739529593	0.0011429195483307836	0.0011422853951645882	0.0491196859084098	0.04873635628186209	1.7669430319765603e-06	0.0002797727899145064	1.7669505489846266e-06	0.0002797739801398136
69.17592600016614	0.0009914011925566764	0.000991956625671479	0.001039083934983812	0.0010392847171586356	0.0010649945850304586	0.0010649956346659817	0.0010915379345927685	0.001091329417060575	0.0011439322678130153	0.0011432958350749338	0.04925283221741099	0.04886846312591912	1.7922446183236702e-06	0.0002854887686377372	1.7922522509475868e-06	0.00028548998445154794
69.59274575324658	0.0009919060267973752	0.0009924632735165892	0.0010397475163658025	0.0010399489792919288	0.0010657469297619105	0.00106574798260325	0.0010923829775760492	0.001092173724539316	0.0011449653704243457	0.0011443266133640806	0.049388330137629936	0.0490029032190335	1.8176697984548587e-06	0.0002912832793565967	1.817677548790822e-06	0.00029128452136004124
70.01207705502031	0.0009924213265505772	0.0009929804214399136	0.0010404246046245205	0.0010406267614196704	0.0010665144955635585	0.0010665155516798315	0.0010932450414744752	0.0010930350386223371	0.0011460191734788089	0.001145378046408821	0.049526224978352316	0.049139721516597	1.8432209565428462e-06	0.00029715756464382403	1.8432288267555743e-06	0.00029715883345732275
70.43393503883172	0.00099294720606366	0.0009935081843708842	0.0010411153747167331	0.0010413182387636977	0.0010672974922023295	0.0010672985516643134	0.0010941243730218852	0.0010939136057481781	0.0011470940004936001	0.0011464504567638939	0.04966656315829053	0.04927896407473319	1.8689005116109478e-06	0.0003031128901991864	1.868908503934114e-06	0.0003031141864630049
70.85833492921113	0.0009934837804745772	0.0009940466781465747	0.0010418200040301741	0.001042023588983622	0.0010680961327778527	0.0010680971956580053	0.001095021223255365	0.0010948096766508209	0.0011481901813427235	0.0011475441733148366	0.04980939223778266	0.04942067808227857	1.8947109183202037e-06	0.00030915054535909925	1.8947190350388724e-06	0.00030915186973087816
71.2852920424243	0.000994031165800113	0.0009945960195004468	0.0010425386724180895	0.0010427429922116153	0.0010689106337847874	0.0010689117001573176	0.001095935847607999	0.001095723506452215	0.0011493080524154452	0.0011486595314355707	0.049954760952130535	0.0495649118938471	1.9206546677374287e-06	0.0003152718436144897	1.9206629112071376e-06	0.0003152731967725475
71.71482178702524	0.000994589478922873	0.0009951563260498732	0.0010432715622341532	0.0010434766310875186	0.001069741215176533	0.0010697422851174384	0.0010968685060040477	0.0010966553547571872	0.0011504479567795828	0.001149796873150841	0.05010271924602778	0.04971171506399831	1.9467342881360032e-06	0.000321478123143093	1.946742660802062e-06	0.0003214795057901454
72.14693966441222	0.0009951588375770204	0.0009957277162824223	0.0010440188583677728	0.0010442246907943961	0.0010705881004303348	0.0010705891740174906	0.0010978194629567251	0.0010976054857509752	0.001151610244349996	0.0011509565473038028	0.05025331830918597	0.049861138382580904	1.9729523458634525e-06	0.0003277707473642033	1.9729608502353554e-06	0.0003277721602233108
72.58166126938723	0.0009957393603326448	0.0009963103095407462	0.001044780748279778	0.0010449873590944211	0.0010714515166138873	0.001071452593927064	0.0010987889876686212	0.0010985741682993338	0.0011527952720623467	0.0011521389097287915	0.05040661061316687	0.05001323391127137	1.9993114461602356e-06	0.0003341511054952284	1.999320084807325e-06	0.00033415254930976857
73.01900229071879	0.0009963311665786788	0.0009969042260061162	0.0010455574220384451	0.0010457648263651747	0.0010723316944533455	0.0010723327755742978	0.0010997773541348412	0.001099561676051428	0.0011540034040523302	0.0011533443234296543	0.05056264994949752	0.050168055021391905	2.0258142340095434e-06	0.0003406206131247591	2.0258230095948366e-06	0.000340622088664283
73.45897851170821	0.0009969343765043185	0.0009975095866804212	0.0010463490723559002	0.0010465572856362814	0.0010732288684029182	0.0010732299534154319	0.0011007848412489469	0.0011005682875454717	0.001155235011840705	0.0011545731587636824	0.05072149146905922	0.05032565643300066	2.0524633950408724e-06	0.00034718071280670504	2.0524723103067504e-06	0.00034718222086502215
73.90160581075892	0.0009975491110788355	0.0009981265133665955	0.0010471558946248667	0.0010473649326264189	0.0010741432767159785	0.00107414436570595	0.0011018117329118626	0.0011015942863173312	0.001156490474524149	0.0011558257936314824	0.05088319172289318	0.05048609425537661	2.07926165644314e-06	0.0003538328746665875	2.079270714224141e-06	0.0003538344160643192
74.34690016194996	0.0009981754920297186	0.0009987551286474025	0.0010479780869557507	0.0010481879657806713	0.0010750751615178221	0.0010750762545733194	0.001102858318143766	0.0011026399610120717	0.0011577701789724003	0.0011571026136729663	0.05104780870440151	0.05064942602886483	2.106211787889509e-06	0.0003605785970222375	2.106220991093897e-06	0.0003605801726044022
74.79487763561212	0.0009988136418190336	0.0009993955558624424	0.001048815850214056	0.0010490265863082142	0.0010760247688800155	0.0010760258660913445	0.001103924891199086	0.0011037056054986642	0.0011590745200316841	0.0011584040124696703	0.051215401893016176	0.05081571076824676	2.133316602464597e-06	0.00036741940701801035	2.1333259540982138e-06	0.0003674210176582704
75.24555439890803	0.0009994636836178877	0.001000047919083328	0.0010496693880581048	0.0010498809982203304	0.0010769923488964642	0.0010769934503562513	0.0011050117516847328	0.0011047915189878552	0.001160403900734889	0.0011597303917537376	0.05138603229942569	0.05098500900758622	2.1605789576730015e-06	0.0003743568612839254	2.160588460831678e-06	0.0003743585078840872
75.6989467164156	0.0010001257412789602	0.0010007123430868976	0.001050538906977077	0.001050751408368747	0.0010779781557612002	0.001077979261564457	0.0011061192046816573	0.0011058980061533635	0.0011617587325185945	0.0011610821616237096	0.051559762512379516	0.05115738284666353	2.1880017564018545e-06	0.0003813925466019663	2.188011414284638e-06	0.0003813942300944506
76.15507095071504	0.0010007999393069212	0.0010013889533263716	0.0010514246163293227	0.001051638026484249	0.0010789824478479265	0.001078983558092145	0.0011072475608698612	0.0011070253772565402	0.0011631394354473057	0.0011624597407675003	0.05173665674717843	0.0513328959991077	2.2155879479664273e-06	0.0003885280805981661	2.2155977638703764e-06	0.0003885298019460637
76.61394356297929	0.0010014864028266785	0.0010020778759003614	0.0010523267283809492	0.001052541065215599	0.0010800054877914168	0.0010800066025766337	0.001108397136656946	0.0011081739482745217	0.0011645464384451964	0.0011638635566927646	0.05191678089586321	0.05151161384217116	2.2433405291381707e-06	0.00039576511244684975	2.2433505064629097e-06	0.0003957668726449759
77.07558111356816	0.0010021852575492663	0.0010027792375195493	0.0010532454583446478	0.0010534607401686926	0.001081047542570734	0.0010810486619996322	0.0011095682543103631	0.0011093440410320896	0.001165980179535549	0.001165294045965012	0.05210020257923125	0.05169360346834784	2.2712625452271824e-06	0.0004031053235977189	2.271272687479238e-06	0.0004031071236741124
77.54000026262605	0.0010028966297353761	0.0010034931654710224	0.0010541810244188048	0.0010543972699459977	0.001082108883594424	0.0010821100077724047	0.001110761242093506	0.001110535983337354	0.0011674411060883614	0.0011667516544537247	0.052286991200700295	0.051878933738836334	2.2993570911586034e-06	0.0004105504285169814	2.2993674019639813e-06	0.0004105522695358743
78.00721777068286	0.0010036206461562387	0.0010042197875799943	0.0010551336478267274	0.0010553508761861681	0.0010831897867876006	0.0010831909158228999	0.0011119764344056802	0.0011117501091212725	0.0011689296750763132	0.0011682368375868458	0.052477218002147774	0.05206767533889243	2.3276273126058254e-06	0.00041810217545296124	2.327637795710661e-06	0.0004181040585153062
78.47725049925933	0.0010043574340518429	0.0010049592321689147	0.0010561035528561591	0.001056321783603907	0.0010842905326811363	0.0010842916666849	0.0011132141719262438	0.0011129867585813744	0.0011704463533395134	0.0011697500606139657	0.05267095612175701	0.05225990083527447	2.3560764071616468e-06	0.00042576234722424555	2.3560870664176767e-06	0.000425764273465995
78.95011541147531	0.0010051071210863025	0.0010057116280137279	0.0010570909668988924	0.0010573102200299833	0.001085411406502858	0.0010854125455892494	0.0011144748017629204	0.00111424627832959	0.0011719916178593679	0.0011712917988785626	0.052868280653983434	0.05245568473570319	2.3847076254677937e-06	0.00043353276201615887	2.384718464864665e-06	0.00043353473261451003
79.42582957266194	0.0010058698353002035	0.0010064771042971434	0.0010580961204905374	0.0010583164164513722	0.0010865526982708938	0.0010865538425572016	0.0011157586776045277	0.0011155290215445035	0.00117356595604192	0.0011728625380996378	0.053069268711727235	0.05265510355058112	2.413524272453513e-06	0.00044141527421270865	2.4135352961137963e-06	0.0004414172903863811
79.90441015097758	0.0010066457050597797	0.0010072557905588194	0.0010591192473503844	0.0010593406070515676	0.0010877147028892106	0.0010877158524959575	0.0011170661598782468	0.001116835348128118	0.0011751698660110918	0.0011744627746632195	0.053273999490806384	0.052858235856927546	2.442529708572864e-06	0.0004494117752454341	2.4425409207483664e-06	0.00044941383825447545
80.38587441802741	0.0010074348590027877	0.0010080478166422015	0.001060160584421353	0.0010603830292509444	0.0010888977202453902	0.0010888988752964393	0.0011183976159115838	0.0011181656248672944	0.0011768038569122288	0.0011760930159240462	0.05348255433678999	0.05306516236470481	2.471727351055237e-06	0.00045752419446221104	2.471738756138495e-06	0.00045752630561085583
80.87023974948666	0.0010082374259808154	0.0010088533126379126	0.0010612203719099543	0.0010614439237471693	0.001090102055310699	0.0010901032159333789	0.0011197534200992243	0.0011195202256000774	0.0011784684492263796	0.0011777537805179531	0.053695016814354145	0.05327596598564427	2.501120675209431e-06	0.000465754500022314	2.5011322777462874e-06	0.0004657566606624808
81.35752362572781	0.001009053534997932	0.0010096724088234615	0.001062298853326273	0.0010625235345556585	0.0010913280182425363	0.0010913291845677643	0.0011211339540749489	0.0011208995313870193	0.0011801641750957578	0.0011794455986853284	0.05391147277921378	0.053490731904582374	2.530713215761777e-06	0.00047410469981765124	2.5307250204470444e-06	0.00047410691134872063
81.8477436324513	0.001009883315145425	0.0010105052355991076	0.0010633962755238907	0.0010636221090499702	0.00109257592448931	0.001092577096651716	0.001122539606888795	0.001122303930687781	0.0011818915786608831	0.0011811690126061725	0.05413201045277375	0.05370954765356665	2.5605085681996813e-06	0.0004825768424123189	2.560520579888634e-06	0.00048257910628418665
82.34091746132043	0.001010726895532408	0.0010113519234196248	0.0010645128887397152	0.0010647398980021508	0.0010938460948977866	0.0010938472730358543	0.0011239707751896373	0.001123733819543081	0.0011836512164098663	0.0011829245767472248	0.05435672049958554	0.053932503188675464	2.590510390178269e-06	0.0004911730180136853	2.590522613892714e-06	0.0004911753357290383
82.83706291059936	0.0010115844052121213	0.001012212602721834	0.0010656489466336868	0.001065877155622973	0.0010951388558230358	0.001095140040079236	0.0011254278634134404	0.0011251896017623313	0.0011854436575404407	0.0011847128582217234	0.0545856961077576	0.054159690969811373	2.6207224029662756e-06	0.0004998953594708699	2.6207348438962892e-06	0.0004998977325864629
83.33619788579601	0.0010124559731036664	0.001013087403847553	0.0010668047063282888	0.0010670341396019577	0.00109645453924099	0.0010964557297619291	0.00112691128397738	0.0011266716891170472	0.00118726948433517	0.001186534437162259	0.05481903307245131	0.05439120604352936	2.651148392886519e-06	0.0005087460432924296	2.6511610564021546e-06	0.0005087484734223324
83.83834040030794	0.0010133417279089194	0.0010139764569618377	0.0010679804284478014	0.0010682111111472313	0.0010977934828636988	0.00109779467980027	0.0011284214574799826	0.0011281805015403723	0.001189129292550528	0.001188389907107407	0.055056829882534054	0.05462714612904817	2.681792212830096e-06	0.000517727290698905	2.6818051044878895e-06	0.0005177297795167513
84.34350857607244	0.0010142417980244062	0.001014879891966194	0.001069176377157274	0.001069408335025056	0.00109915603025738	0.0010991572337649227	0.0011299588129076643	0.0011297164673328144	0.0011910236918204057	0.001190279875402631	0.05529918781063086	0.05486761170754978	2.712657783813079e-06	0.0005268413687049556	2.7126709093662407e-06	0.0005268439179472451
84.85172064422062	0.0010151563114478347	0.001015797838406508	0.0010703928202011022	0.0010706260795990442	0.0011005425309633223	0.0011005437412017905	0.0011315237878477442	0.0011312800233745802	0.0011929533060747062	0.001192204963616232	0.05554621100661427	0.05511270611498096	2.7437490965364665e-06	0.000536090591225169	2.743762461942254e-06	0.0005360932026937659
85.36299494573534	0.0010160853956789934	0.0010167304253753963	0.0010716300289411787	0.001071864616868928	0.001101953340621705	0.0011019545577558405	0.0011331168287083437	0.0011328716153446252	0.001194918773973651	0.0011941658079708194	0.0557980065947938	0.05536253563843832	2.7750702130185587e-06	0.0005454773202152874	2.775083824432204e-06	0.0005454799957774759
85.87734993211305	0.0010170291776147489	0.0010176777814087006	0.0010728882783945257	0.0010731242225088613	0.0011033888210984564	0.0011033900452979567	0.0011347383909452917	0.0011344916979467868	0.001196920749358573	0.0011961630597912042	0.05605468477484882	0.055617209616345545	2.8066252682487983e-06	0.0005550039668426598	2.806639132058638e-06	0.000555006708439415
86.39480416602983	0.0010179877834377916	0.00101864003437583	0.001074167847270323	0.0010744051759051505	0.0011048493406151808	0.0011048505720549153	0.0011363889392964055	0.0011361407351432266	0.001198959901719907	0.0011981973859693214	0.05631635892676359	0.05587684054256664	2.8384184719051474e-06	0.000564672992692361	2.8384325947278504e-06	0.0005646758023387377
86.91537632201124	0.001018961338498827	0.0010196173113635313	0.00107546901800629	0.0010757077601933275	0.0011063352738823098	0.0011063365127424907	0.001138068948023487	0.001137819200395457	0.0012010369166831729	0.001200269469447016	0.056583145719944224	0.05614154417462166	2.8704541100953163e-06	0.0005744869110032302	2.8704684987730655e-06	0.0005744897907892788
87.43908518710603	0.0010199499671918202	0.0010206097385528532	0.001076792076804233	0.0010770322622944768	0.0011078470022354789	0.0011078482487018814	0.0011397789011621273	0.0011395275769133216	0.001203152496513747	0.0012023800097174676	0.05685516522660244	0.0564114396462453	2.902736547136806e-06	0.0005844482879374668	2.90275120878045e-06	0.0005844512400382251
87.9659496615646	0.001020953792821949	0.0010216174410888532	0.0010781373136647845	0.0010783789729507255	0.0011093849137753047	0.0011093861680394905	0.0011415192927799116	0.00114126635791217	0.0012053073606413207	0.0012045297233461906	0.05713254103973189	0.05668664958440859	2.935270227425856e-06	0.000594559743893941	2.9352851693891045e-06	0.0005945627705659373
88.4959887595208	0.001021972937465896	0.001022640542942663	0.001079505022421125	0.001079748186759793	0.0011109494035106142	0.0011109506657701327	0.0011432906272431614	0.001143036046878589	0.001207502246204988	0.0012067193445124192	0.057415400395799406	0.056967300231035606	2.968059677293817e-06	0.0006048239548466783	2.968074907200996e-06	0.0006048270584352589
89.0292216096782	0.0010230075218239838	0.0010236791667655848	0.0010808955007716185	0.0010811402022084778	0.0011125408735052043	0.0011125421439638554	0.001145093419492638	0.001144837157845081	0.0012097379086198393	0.0012089496255719221	0.057703874302393515	0.05725352156967161	3.001109506952206e-06	0.0006152436537290029	3.001125032721895e-06	0.0006152468366745767
89.56566745600044	0.0010240576650638181	0.0010247334337346416	0.0010823090503112413	0.0010825553217049505	0.0011141597330282954	0.0011141610118963626	0.0011469281953285554	0.0011466702156739733	0.001212015122166168	0.001211221337642163	0.05799809767103921	0.05754544745727171	3.0344244124950147e-06	0.0006258216318579812	3.0344402423350576e-06	0.0006258248966971858
90.1053456584057	0.0010251234846549173	0.0010258034633892714	0.0010837459765616717	0.0010839938516097798	0.0011158063987087234	0.0011158076862032424	0.0011487954917053457	0.0011485357563509942	0.0012143346806023038	0.0012135352712110213	0.058298209455469256	0.05784321576133887	3.0680091779027464e-06	0.0006365607403894524	3.0680253203319366e-06	0.0006365640897612879
90.6482756934654	0.0010262050961938394	0.0010268893734585829	0.0010852065889998751	0.0010854561022654616	0.0011174812946929842	0.001117482591038009	0.0011506958570364596	0.0011504343272889172	0.0012166973978022407	0.0012158922367699633	0.05860435279552208	0.05814696850274738	3.101868677157912e-06	0.0006474638918261832	3.1018851410150993e-06	0.0006474673284758425
91.19447715510712	0.0010273026132193441	0.0010279912796786912	0.0010866912010850853	0.0010869423880243998	0.0011191848528072973	0.001119186158234188	0.0011526298515097655	0.0011523664876416644	0.0012191041084192306	0.0012182930654730622	0.058916675167005356	0.058456852004396175	3.1360078763861127e-06	0.0006585340615622715	3.1360246708419127e-06	0.0006585375883458866
91.74396975532183	0.0010284161470169716	0.001029109295599631	0.0010882001302839612	0.0010884530272751182	0.0011209175127237082	0.001120918827471422	0.0011545980474138606	0.0011543328086293515	0.001221555668576582	0.0012207386098230402	0.05923532853774365	0.0587730170460652	3.170431836037671e-06	0.0006697742894704317	3.170448970620703e-06	0.0006697779093626233
92.29677332487483	0.0010295458064125695	0.0010302435323812323	0.0010897336980938057	0.0010899883424665521	0.0011226797221304324	0.0011226810464458508	0.0011566010294759004	0.0011563338738746886	0.0012240529565870715	0.0012232297443855653	0.05956046953017477	0.05909561902569844	3.2051457131713947e-06	0.0006811876815412121	3.205163197778473e-06	0.0006811913976394746
92.85290781402206	0.0010306916975540482	0.0010313940985773736	0.0010912922300636235	0.0010915486601302436	0.0011244719369065148	0.0011244732710447576	0.0011586393952112883	0.0011583702797512653	0.0012265968737022585	0.001225767366533326	0.059892259590702296	0.05942481812745729	3.2401547637530854e-06	0.0006927774115625118	3.2401726086635305e-06	0.0006927812270927924
93.41239329322968	0.0010318539236808455	0.001032561099908013	0.0010928760558128485	0.0010931343109002627	0.001126294621300935	0.0011262959655257167	0.0011607137552858435	0.0011604426357442275	0.0012291883448932955	0.0012283523972213093	0.06023086516620185	0.05976077949684167	3.275464345038181e-06	0.0007045467228505298	3.2754825609404917e-06	0.0007045506411754721
93.97524995389855	0.0010330325848803123	0.001033744639018261	0.0010944855090475039	0.0010947456295305775	0.0011281482481162992	0.001128149602700286	0.0011628247338909704	0.0011625515648238272	0.001231828319664705	0.001230985781794738	0.06057645788802527	0.060103673423234506	3.311079918025088e-06	0.0007164989300331992	3.3110985160195432e-06	0.0007165029546552237
94.54149810909283	0.0010342277778304324	0.001034944815223889	0.0010961209275736027	0.0010963829549097742	0.0011300332988972517	0.0011300346641224335	0.001164972969132362	0.001164697703832535	0.0012345177729028978	0.0012336684908315061	0.06092921476380293	0.06045367553022174	3.3470070499412585e-06	0.0007286374208785307	3.3470260415772134e-06	0.0007286415554508818
95.11115819427312	0.00103543959552801	0.0010361617242424204	0.0010977826533075277	0.0010980466300727681	0.0011319502641237067	0.0011319516402818121	0.0011671591134328554	0.0011668817038861363	0.0012372577057610272	0.001236401521020647	0.06128931837745993	0.060810966974022725	3.383251416832914e-06	0.0007409656581832402	3.383270814118341e-06	0.0007409699065150377
95.68425076803395	0.0010366681270016465	0.0010373954579091	0.0010994710322831482	0.0010997370022093112	0.001133899643409115	0.0011339010308020101	0.0011693838339501205	0.0011691042307895962	0.0012400491465822145	0.0012391858960788152	0.06165695709787563	0.06117573465051128	3.4198188061940193e-06	0.0007534871817111433	3.419838621618928e-06	0.0007534915477750981
96.26079651284576	0.0010379134570085565	0.001038646103876889	0.0011011864146553874	0.0011014544226690584	0.00113588194570381	0.001135883344643953	0.0011716478130097197	0.0011713659654682903	0.0012428931518629672	0.0012420226677066796	0.06203232529651078	0.06154817141116371	3.4567151196771137e-06	0.0007662056101891412	3.4567353662452076e-06	0.0007662100981326025
96.84081623580131	0.0010391756657144328	0.0010399137452995844	0.0011029291546999465	0.0011031992469628137	0.0011378976895036902	0.0011378991003145877	0.0011739517485543712	0.0011736676044152258	0.0012457908072589336	0.0012449129165872572	0.06241562357456066	0.0619284762883898	3.4939463758881665e-06	0.0007791246433661303	3.493967067132132e-06	0.0007791292575172748
97.42433086936633	0.001040454828355404	0.0010411984604971588	0.0011046996108089228	0.001104971834759742	0.0011399474030643066	0.0011399488260810011	0.0011762963546100697	0.0011760098601551184	0.0012487432286352148	0.0012478577534284288	0.06280705899999144	0.06231685473074793	3.5315187132387883e-06	0.0007922480641265606	3.531539863251194e-06	0.0007922528090050784
98.01136147213543	0.0010417510148810671	0.001042500322602373	0.0011064981454819028	0.0011067725498801557	0.001142031624620576	0.001142033060190158	0.0011786823617698863	0.0011783934617259988	0.001251751563163522	0.001250858320051932	0.06320684535506246	0.06271351884849778	3.5694383928762874e-06	0.0008055797406677223	3.5694600163315923e-06	0.000805584620993699
98.60192922959182	0.0010430642895775898	0.0010438193991875197	0.0011083251253122387	0.0011086017602835382	0.0011441509026122285	0.0011441523510943698	0.001181110517696177	0.0011808191551791398	0.0012548169904686786	0.0012539157905312405	0.06361520339472769	0.06311868766998237	3.6077118016952575e-06	0.0008191236287410919	3.607733913882122e-06	0.0008191286494460825
99.1960554548718	0.0010443947106697636	0.001045155751870357	0.001110180920968128	0.0011104598380514523	0.0011463057959152155	0.0011463072576827394	0.001183581587642208	0.0011832877040982841	0.0012579407238271201	0.0012570313723810067	0.06403236111658724	0.06353258740946419	3.6463454554425167e-06	0.0008328837739632888	3.6463680723025074e-06	0.0008328889402034467
99.79376158953411	0.0010457423299008648	0.001046509435897949	0.0011120659071680338	0.0011123471593648877	0.0011484968740792171	0.0011484983495187	0.0011860963549939348	0.0011857998901389196	0.00126112401142011	0.0012602063078007851	0.06445855404286874	0.06395545174689511	3.685346001891651e-06	0.000846864314192064	3.6853691400350703e-06	0.0008468696313562174
100.39506920433367	0.0010471071920890751	0.001047880499707242	0.0011139804626500898	0.00111426410447566	0.0011507247175714464	0.0011507262070838303	0.0011886556218330402	0.001188356513588655	0.0012643681376447373	0.0012634418749759568	0.06489402551511107	0.06438752212027911	3.7247202241008246e-06	0.0008610694819720932	3.7247439008521394e-06	0.0008610749556969
101.00000000000001	0.0010484893346591657	0.0010492689844610924	0.0011159249701349536	0.0011162110576713841	0.0011529899180269198	0.0011529914220281931	0.0011912602095221524	0.0011909583939496964	0.0012676744244857175	0.001266739389438998	0.06533902700217704	0.06482904803127368	3.7445613146181644e-06	0.0008682287578133951	3.7445852659355313e-06	0.000868234311260322
