# Supplementary material for: White matter micro- and macrostructure brain charts for the human lifespan
Source: Nature. 2026 May 13;655(8124):979–89. doi: 10.1038/s41586-026-10454-2 (PMC13391363; doi:10.1038/s41586-026-10454-2)
Supplement: Supplementary file 12 — Centiles trajectories of brain charts. SDT.T9.1–5 contain the brain charts for the global metrics; SDT.T9.6–509 contain the brain charts for the tract-specific metrics (unnormalized); and SDT.T9.510–1157 contain the brain charts for the tract-specific macrostructural metrics (normalized). Included in each table are the male and female centile trajectories for the 2.5th, 25th, 50th, 75th and 97.5th percentiles; the interquartile range normalized by the 50th centile; and the derivatives of the 50th centiles with respect to both age and log(age). Charts are sampled in logarithmically spaced intervals. Age is reported in years, while centile trajectory values are reported in metric-specific units: diffusivities in mm2 s−1, volume in mm3, surface area in mm2, average length in mm, and FA is dimensionless (unitless). [file 41586_2026_10454_MOESM12_ESM.zip › plotted_curves/SDT.T9.273-SLF_II_left_avg_length_curve_metrics.csv]

ages	male_0.025th_percentile	female_0.025th_percentile	male_0.25th_percentile	female_0.25th_percentile	male_0.5th_percentile	female_0.5th_percentile	male_0.75th_percentile	female_0.75th_percentile	male_0.975th_percentile	female_0.975th_percentile	male_normalized_quantile_range	fwmale_normalized_quantile_range	male_median_centile_d_age	male_median_centile_d_log_age	female_median_centile_d_age	female_median_centile_d_log_age
0.25	55.782034209545564	53.35614387693188	66.81820391496106	64.37721536679503	71.63464619511247	69.17204730632007	75.85873609066796	73.36383213067926	82.59528178847559	80.02054485078884	0.1262033479035138	0.12991688281377708	23.372944162311114	13.495042827161063	22.593335983747988	13.044913580068638
0.25150637576242696	55.81326941192321	53.386227776678155	66.85212648757478	64.40997578257796	71.66985463169513	69.20608136003835	75.8951706073361	73.39907918114751	82.63388058079973	80.05792958707092	0.1261763982392974	0.12988892337083152	23.323229505076597	13.506735891231074	22.54530168715064	13.056229507767057
0.2530218281966045	55.844566393088904	53.41637154296992	66.88611001203594	64.44279520444574	71.70512408246057	69.2401744600491	75.93166653178302	73.43438565636282	82.67254213423408	80.09537508314686	0.12614937405790877	0.1298608867183767	23.223662573109323	13.530112867421849	22.449100062047364	13.078852590932001
0.25454641199404576	55.87592515694114	53.446575181760906	66.92015445545789	64.47567360147283	71.74045449965408	69.27432656057897	75.96822380398719	73.46975149835576	82.71126637089516	80.13288126339928	0.12612227524392008	0.12983277273749882	23.12442027213183	13.55347144624102	22.353211963370995	13.101458039394856
0.2560801821758082	55.907345707054446	53.4768386986978	66.95425978451524	64.5086109423116	71.77584583503324	69.30853761538376	76.00484236339568	73.50517664864297	82.75005321229835	80.17044805162789	0.12609510168200508	0.12980458130939534	23.025502155382128	13.576811440292659	22.257636959948286	13.124045672282591
0.25762319409447826	55.93882804667719	53.50716209911821	66.98842596544169	64.54160719519038	71.81129803986549	69.34280757774633	76.04152214892211	73.54066104822496	82.78890257935547	80.2080753710472	0.12606785325694383	0.12977631231537531	22.926907771485276	13.600132661558746	22.162374616109446	13.146615308123728
0.2591755034361701	55.97037217873045	53.537545388049544	67.02265296402905	64.57466232791232	71.84681106492737	69.37713640047559	76.07826309894544	73.57620463758518	82.82781439237382	80.24576314428559	0.12604052985362027	0.1297479656368629	22.8286366642933	13.623434921322769	22.067424491611746	13.169166764773763
0.2607371662225343	56.00197810580549	53.567988570206474	67.05694074562447	64.60777630785292	71.88238486050159	69.41152403590397	76.11506515130738	73.61180735668735	82.86678857105319	80.28351129338238	0.12601313135702905	0.12971954115539933	22.730688372979785	13.646718030144257	21.972786141715915	13.191699859398796
0.2623082388127803	56.033645830162534	53.59849164998986	67.09128927512958	64.640949101959	71.91801937637618	69.44597043588634	76.15192824331132	73.64746914497448	82.90582503448499	80.321319739787	0.12598565765227396	0.1296910387526437	22.63306243223633	13.669981797947912	21.87845911727345	13.214214408519183
0.2638887779057103	56.06537535372845	53.62905463148445	67.12569851699799	64.6741806767464	71.95371456184208	69.48047555179774	76.1888523117199	73.68318994136649	82.94492370114949	80.35918840435636	0.12595810862457146	0.12966245831037623	22.535758372152486	13.693226033939936	21.78444296475209	13.23671022797862
0.26547884054176485	56.097166678095306	53.65967751845749	67.16016843523397	64.70747099829865	71.9894703656917	69.51503933453212	76.22583729275362	73.71896968425891	82.98408448891458	80.39711720735356	0.12593048415925165	0.12963379971049996	22.438775718379475	13.716450546606211	21.69073722628673	13.259187132907755
0.2670784841050822	56.12901980451806	53.69036031435649	67.19469899339012	64.74082003226475	72.02528673621671	69.54966173449989	76.2628831220885	73.75480831152053	83.02330731503315	80.43510606844544	0.1259027841417616	0.12960506283504214	22.342113992144732	13.739655143754135	21.597341439792217	13.28164493780605
0.26868776632556873	56.16093473391319	53.72110302230782	67.22929015456614	64.77422774385792	72.06116362120667	69.58434270162704	76.29998973485486	73.79070576049241	83.06259209614201	80.47315490670144	0.12587500845766703	0.1295762475661593	22.24577271031376	13.76283963246533	21.504255138966982	13.304083456467197
0.2703067452809827	56.19291146685627	53.75190564511447	67.26394188140635	64.80769409785321	72.09710096794657	69.61908218535237	76.3371570656347	73.82666196798502	83.10193874825893	80.51126364059085	0.12584715699265325	0.1295473537861343	22.149751385357376	13.786003819048346	21.411477853209362	13.326502501902723
0.2719354793990299	56.22495000358018	53.78276818525429	67.29865413609795	64.84121905858592	72.1330987232153	69.65388013462615	76.37438504846001	73.86267687027699	83.1413471867811	80.54943218798127	0.12581922963252834	0.12951838137738347	22.054049525668233	13.809147509178729	21.319009107995953	13.348901886532985
0.27357402745947257	56.25705034397354	53.81369064487838	67.33342688036961	64.87480258995004	72.16915683328388	69.68873649790842	76.41167361681141	73.89875040311341	83.18081732648358	80.58766046613695	0.12579122626322523	0.12948933022245585	21.958666635255213	13.832270507717112	21.226848424623313	13.371281422007087
0.2752224485962505	56.28921248757808	53.84467302580864	67.36826007548872	64.90844465539574	72.20527524391296	69.72365122316663	76.44902270361521	73.93488250170329	83.22034908151622	80.62594839171616	0.12576314677080352	0.1294602002040362	21.863602214081766	13.85537261882746	21.134995320408052	13.393640919264726
0.27688080229961526	56.321436433587316	53.8757153295364	67.40315368226028	64.9421452179282	72.2414539003517	69.7586242578743	76.48643224124238	73.97107310071837	83.2599423654028	80.66429588076991	0.1257349910414508	0.12943099120494758	21.768855757989513	13.878453645927948	21.04344930872321	13.41598018854529
0.2785491484182772	56.35372218084394	53.906817557220016	67.43810766102422	64.97590424010515	72.27769274733498	69.7936555490087	76.5239021615059	74.00732213429065	83.29959709103794	80.7027028487394	0.12570675896148736	0.12940170310815263	21.674426758730988	13.901513391638218	20.95220989900554	13.438299039318736
0.28022754716156506	56.38606972783835	53.93797970968327	67.47312197165401	65.00972168403533	72.31399172908203	69.82874504304921	76.56143239565914	74.04362953601085	83.33931317068576	80.74116921045439	0.1256784504173643	0.1293723357967575	21.58031470414062	13.924551657892152	20.86127659685735	13.460597280367438
0.2819160591015993	56.418479072706205	53.96920178741314	67.50819657355434	65.04359751137636	72.35035078929425	69.86389268597529	76.59902287439377	74.07999523892624	83.37909051597747	80.77969488013099	0.1256500652956696	0.12934288915401188	21.486519078101992	13.947568245837829	20.77064890411566	13.482874719733445
0.28361474517547763	56.45095021322669	54.00048379055804	67.54333142565939	65.07753168333308	72.38676987115322	69.89909842326469	76.63667352783787	74.11641917553895	83.41892903790948	80.81827977136992	0.1256216034831285	0.12931336306331295	21.393039360533294	13.970562955810237	20.680326318779407	13.505131164669365
0.2853236666874746	56.48348314682009	54.03182571892546	67.57852648643039	65.11152416065507	72.42324891731853	69.93436219989114	76.67438428555346	74.15290127780351	83.45882864684089	80.85692379715385	0.12559306486660501	0.1292837574082075	21.29987502763106	13.993535587434963	20.590308335154987	13.527366421703846
0.2870428853112538	56.516077870546006	54.06322757198034	67.61378171385405	65.1455749036353	72.45978786992619	69.96968396032285	76.71215507653504	74.18944147712546	83.49878925249187	80.89562686984607	0.12556444933310645	0.12925407207239326	21.207025551742845	14.016485939539052	20.50059444400904	13.549580296665226
0.28877246309209376	56.54873438110122	54.094689348842806	67.6490970654404	65.17968387210787	72.49638667058609	70.00506364852036	76.74998582920725	74.22603970435907	83.53881076394134	80.93438890118807	0.12553575676978318	0.12922430693972234	21.114490401461808	14.039413810125552	20.41118413235381	13.571772594536014
0.2905124624491269	56.58145267481732	54.12621104828605	67.68447249822043	65.21385102544579	72.53304526038022	70.0405012079343	76.78787647142256	74.26269588980512	83.57889308962453	80.97320980229729	0.12550698706393199	0.12919446189420267	21.022269041710388	14.062318996435351	20.322076883672707	13.593943119542018
0.29226294617759224	56.61423274765872	54.15779266873433	67.71990796874431	65.2480763225593	72.56976357986046	70.07599658150365	76.82582693045954	74.29940996320923	83.61903613733115	81.01208948366528	0.12547814010299882	0.12916453682000154	20.930360933842167	14.085201294938088	20.233272178018524	13.61609167520146
0.294023977451102	56.64707459522069	54.189434208261005	67.75540343307937	65.28235972189381	72.6065415690468	70.11154971165378	76.86383713302074	74.3361818537598	83.65923981420327	81.05102785515561	0.12544921577458013	0.1291345316014471	20.838765535627317	14.108060501312139	20.14476949199161	13.638218064246757
0.29579561982392083	56.679978212726965	54.22113566458632	67.79095884680787	65.31670118142785	72.64337916742497	70.14716054029438	76.90190700523053	74.37301149008584	83.69950402673302	81.0900248260018	0.12542021396642608	0.12910444612303038	20.747482301172568	14.130896410322748	20.05656829864165	13.66032208854449
0.29757793723326015	56.712943595027305	54.252897035074945	67.82657416502455	65.35110065867055	72.68027631394405	70.18282900881692	76.94003647263249	74.4098988002546	83.73982868075991	81.1290803048045	0.12539113456644183	0.12907428026940906	20.656510681223153	14.15370881603485	19.968668067762337	13.68240354925183
0.29937099400158496	56.74597073659594	54.28471831673455	67.86224934233525	65.38555811066053	72.71723294701519	70.21855505809356	76.97822546018823	74.4468437117703	83.78021368146963	81.1681941995306	0.12536197746269115	0.12904403392540828	20.565850123133714	14.176497511687558	19.881068265865906	13.704462246734693
0.3011748548389356	56.77905963152874	54.316599506212924	67.89798433285404	65.42007349396282	72.75424900450861	70.25433862847409	77.01647389227436	74.48384615157119	83.82065893339087	81.20736641750982	0.12533274254339768	0.12901370697602468	20.475500070697308	14.199262289595936	19.79376835607036	13.726497980496788
0.30298958484526295	56.812210273541154	54.34854059979616	67.93377909020133	65.45464676466734	72.79132442375177	70.29017965978444	77.05478169268066	74.52090604602795	83.86116434039347	81.24659686543325	0.1253034296969483	0.12898329930642838	20.385459964552865	14.222002941362007	19.706767798383225	13.748510549310595
0.30481524951277783	56.84542265596616	54.380541593406484	67.96963356750194	65.48927787838676	72.82845914152746	70.32607809132443	77.09314878460809	74.55802332094149	83.90172980568639	81.28588544935111	0.12527403881189397	0.12895281080196433	20.295729241992376	14.244719257714678	19.62006604963608	13.770499751120951
0.3066519147283146	56.87869677175169	54.41260248259987	68.00554771738247	65.52396679025408	72.86565309407118	70.36203386186568	77.13157509066619	74.59519790154069	83.94235523181493	81.32523207467024	0.12524456977695397	0.1289222413481565	20.20630733705184	14.267411028517017	19.53366256348818	13.792465383043236
0.3084996467757088	56.91203261345848	54.44472326256388	68.04152149196936	65.55871345492078	72.9029062170692	70.39804690964935	77.17006053287118	74.63242971248042	83.98304052065885	81.3646366461522	0.12521502248101726	0.1288915908307098	20.11719368055492	14.290078042793539	19.44755679046648	13.814407241337904
0.31035851233818973	56.94543017325761	54.476903928115355	68.07755484288647	65.59351782655438	72.94021844565619	70.43411717238395	77.20860503264343	74.66971867783907	84.02378557342976	81.40409906791072	0.1251853968131452	0.12886085913551173	20.028387700254825	14.312720088739297	19.361748178187554	13.83632512152144
0.3122285785007863	56.97888944292844	54.509144473698306	68.11364772125312	65.62837985883664	72.97758971441321	70.47024458724364	77.24720851080565	74.70706472111692	84.0645902906692	81.44361924340993	0.12515569266257415	0.12883004614863627	19.939888820797933	14.335336953692604	19.276236171230266	13.858218818246314
0.3141099127527488	57.012410413856024	54.54144489338148	68.14980007768159	65.663299504961	73.01501995736527	70.50642909086544	77.28587088758023	74.74446776523344	84.10545457224593	81.48319707546162	0.12512590991871742	0.12879915175634613	19.851696463716507	14.357928424104102	19.191020211172145	13.880088125297334
0.31600258298998396	57.045993077028754	54.57380518085608	68.18601186227495	65.69827671763063	73.05250910797913	70.54267061934748	77.3245920825872	74.78192773252539	84.14637831735381	81.52283246622325	0.12509604847116867	0.12876817584509503	19.76381004760333	14.38049428557133	19.106099736767646	13.901932835651678
0.3179066575175057	57.07963742303604	54.606225329433414	68.22228302462467	65.73331144905602	73.09005709916104	70.57896910824654	77.36337201484177	74.8194445447444	84.18736142450928	81.56252531719562	0.12506610820970374	0.12873711830153023	19.676228988137154	14.403034322855092	19.021474183915416	13.92375274146616
0.3198222050518999	57.113343442066146	54.63870533204287	68.25861351380871	65.76840365095308	73.12766386325468	70.61532449257624	77.4022106027525	74.85701812305516	84.22840379154951	81.60227552922073	0.1250360890242835	0.12870597901249556	19.588952697966306	14.425548319757581	18.937142985658284	13.945547634000832
0.32174929472380437	57.14711112390304	54.67124518122892	68.29500327838842	65.80355327454032	73.16532933203816	70.65173670680413	77.44110776411809	74.89464838803248	84.26950531562905	81.64208300247897	0.12500599080505614	0.12867475786503405	19.50198058697788	14.448036059264268	18.853105572281493	13.96731730366082
0.32368799608040405	57.1809404579249	54.703844869149464	68.33145226640718	65.83876027053729	73.20305343672277	70.6882056848502	77.48006341612613	74.93233525965988	84.31066589321856	81.6819476364876	0.1249758134423596	0.12864345474639072	19.415312062275916	14.470497323485688	18.7693613714182	13.989061540036346
0.3256383790879404	57.21483143310091	54.736504387572936	68.36796042538725	65.87402458916175	73.2408361079497	70.72473136008408	77.51907747534997	74.97007865732662	84.35188542010155	81.72186933009769	0.12494555682672553	0.12861206954401447	19.328946528032247	14.492931893542846	18.685909807922144	14.010780131791762
0.32760051413423674	57.24878403798914	54.76922372787608	68.40452770232783	65.9093461801276	73.27867727578813	70.761313665323	77.5581498577467	75.00787849982582	84.39316379137236	81.76184798149211	0.12491522084887993	0.12858060214556208	19.242883385857567	14.51533954975821	18.602750304115034	14.032472866776516
0.3295744720312385	57.28279826073402	54.80200288104163	68.44115404370262	65.94472499264268	73.31657686973297	70.7979525328296	77.59728047865481	75.0457347053521	84.43450090143378	81.80188348818335	0.12488480539974688	0.12854905243889947	19.15712203465955	14.537720071539297	18.519882279688318	14.054139531954206
0.33156032401756863	57.316874089063745	54.834841837655674	68.47783939545742	65.98016097540626	73.35453481870235	70.83464789430948	77.63646925279177	75.08364719149934	84.47589664399449	81.84197574701088	0.1248543103704514	0.12851742031210697	19.071661870624666	14.560073237325923	18.437305151761393	14.075779913366205
0.33355814176109866	57.351011510287826	54.867740587905345	68.51458370300764	66.01565407660685	73.3925510510351	70.87139968090887	77.67571609425153	75.1216158752581	84.5173509120665	81.88212465413878	0.12482373565232104	0.128485705653478	18.98650228740371	14.58239882467933	18.355018334972556	14.097393796198958
0.33556799736153503	57.38521051129449	54.90069912157622	68.55138691123602	66.05120424391974	73.43062549448864	70.90820782321246	77.71502091650235	75.15964067301366	84.55886359796304	81.92233010505359	0.12479308113689037	0.12845390835152629	18.901642676108168	14.604696610238534	18.27302124149719	14.118980964749426
0.3375899633530214	57.41947107854808	54.9337174280499	68.58824896449	66.08681142450466	73.46875807623634	70.94507225124094	77.7543836323841	75.19772150054335	84.6004345932956	81.9625919945616	0.12476234671590167	0.12842202829498603	18.817082425332046	14.626966369731235	18.191313281124167	14.140541202423265
0.3396241127067558	57.45379319808667	54.96679549630161	68.62516980657963	66.12247556500364	73.50694872286535	70.98199289444885	77.79380415410627	75.2358582730146	84.642063788972	82.00291021678693	0.12473153228130941	0.12839006537281475	18.73282092122463	14.649207877944718	18.10989386121946	14.162074291714816
0.3416705188336247	57.48817685551924	54.99993331489744	68.66214938077471	66.1581966115382	73.54519736037389	71.0189696817219	77.833282393245	75.27405090498215	84.68375107519343	82.04328466516844	0.12470063772528121	0.12835801947419812	18.648857547497755	14.671420908727669	18.028762386842573	14.183580014216204
0.343729255586852	57.52262203602325	55.033130871992064	68.69918762980261	66.19397450970743	73.58350391416906	71.056002541375	77.87281826074113	75.31229931038607	84.72549634145231	82.083715232458	0.12466966294020237	0.12832589048855025	18.565191685498576	14.69360523499563	17.947918260739243	14.205058150610057
0.34580039726466444	57.55712872434182	55.066388155325946	68.7362844958456	66.22980920458514	73.62186830906415	71.09309140114945	77.91241166689736	75.35060340254903	84.76729947652942	82.12420181071752	0.12463860781867739	0.12829367830551847	18.48182271423866	14.715760628716453	17.86736088341786	14.22650848066587
0.3478840186129729	57.59169690478124	55.099705152222896	68.77343992053844	66.26570064071774	73.66029046927639	71.13023618821101	77.95206252137604	75.38896309417423	84.80916036849167	82.16474429131682	0.12460747225353382	0.1282613828149858	18.398750010466756	14.737886860912113	17.787089653178555	14.247930783229094
0.34998019482807	57.626326561208224	55.133081849587455	68.81065384496586	66.30164876212163	73.6987703184243	71.16743682914704	77.99177073319655	75.42737829734276	84.85107890468942	82.205342564931	0.12457625613782405	0.12822900390707384	18.315972948668787	14.759983701669626	17.707103966142313	14.269324836235683
0.352089001559344	57.661017677047376	55.16651823390241	68.84792620966013	66.33765351228098	73.73730777952538	71.20469324996452	78.03153621073294	75.46584892351137	84.89305497175405	82.24599652153819	0.12454495936482804	0.12819654147214435	18.233490901067853	14.782050920053734	17.627403216272796	14.290690416657526
0.3542105149120084	57.69577023527801	55.20001429122568	68.88525695459805	66.3737148341447	73.77590277499316	71.24200537608705	78.07135886171106	75.50437488350967	84.93508845559504	82.2867060504165	0.1245135818280587	0.12816399540080523	18.151303237766115	14.804088284206955	17.547986795463657	14.312027300544287
0.35634481144984936	57.730584218432185	55.23357000718842	68.92264601919908	66.40983267012474	73.8145552266353	71.2793731323531	78.1112385932066	75.54295608753824	84.97717924139786	82.32747104014237	0.12448212342126118	0.12813136558391047	18.069409326810273	14.826095561344118	17.46885409359311	14.333335263061599
0.35849196819798806	57.765459608591364	55.26718536699177	68.96009334232235	66.44600696209302	73.8532650556507	71.31679644301303	78.1511753116421	75.58159244516581	85.01932721362124	82.36829137858746	0.12445058403841716	0.12809865191256511	17.98780853407152	14.848072517654145	17.390004498480266	14.354614078356462
0.36065206264566085	57.80039638738394	55.30086035540445	68.99759886226413	66.48223765137917	73.89203218262695	71.35427523172685	78.1911689227847	75.6202838653269	85.06153225599445	82.40916695291638	0.12441896357374926	0.1280658542781275	17.906500223412877	14.870018918354617	17.31143739597428	14.375863519671839
0.3628251727490157	57.83539453598235	55.33459495675998	69.03516251675526	66.51852467876788	73.93085652753786	71.39180942156167	78.23121933174336	75.65903025631931	85.10379425151474	82.45009764958402	0.12438726192172193	0.12803297257221263	17.82548375670376	14.891934527693593	17.23315217004165	14.397083359306635
0.3650113769339257	57.87045403510046	55.36838915495405	69.07278424295865	66.55486798449661	73.96973800974092	71.4293989349894	78.27132644296658	75.69783152580182	85.14611308244501	82.49108335433331	0.12435547897704596	0.12800000668669442	17.744758493794507	14.913819108891403	17.155148202653436	14.418273368539303
0.36721075409881926	57.905574864990356	55.40224293344154	69.11046397746625	66.59126750825256	74.00867654797439	71.46704369388367	78.31149016023927	75.7366875807912	85.18848863031046	82.53212395219212	0.12432361463467964	0.12796695651371023	17.66432379269463	14.93567242424433	17.077424873985365	14.439433317740622
0.3694233836175272	57.94075700544014	55.4361562752342	69.1482016562971	66.6277231891707	74.04767206035542	71.50474361951815	78.35171038668103	75.77559832766045	85.230920775897	82.57321932747143	0.12429166878983386	0.12793382194566347	17.584179009489162	14.957494235015474	16.999981562421453	14.46056297632822
0.37164934534214805	57.97600043577054	55.47012916289747	69.18599721489399	66.66423496583074	74.08672446437657	71.54249863256337	78.39198702474269	75.81456367213556	85.27340939924763	82.6143693637622	0.12425964133797354	0.12790060287522506	17.50432349836774	14.979284301402004	16.92281764447216	14.481662112673803
0.3738887196059291	58.01130513483225	55.50416157854793	69.22385058812108	66.70080277625472	74.12583367690371	71.58030865308432	78.4323199762041	75.85358351929338	85.31595437966025	82.6555739439329	0.12422753217482142	0.12786729919533923	17.42475661181743	15.001042382731612	16.84593249500176	14.50273049426869
0.3761415872261661	58.04667108100329	55.53825350385057	69.2617617102615	66.73742655790457	74.16499961417354	71.61817360053831	78.47270914217175	75.89265777355922	85.35855559568526	82.6968329501274	0.12419534119636089	0.12783391079922538	17.34547770052268	15.022768237246055	16.76932548714103	14.523767887594659
0.3784080295071193	58.08209825218578	55.5724049200158	69.29973051501416	66.7741062476792	74.20422219179046	71.65609339377184	78.51315442307569	75.93178633870389	85.4012129251223	82.73814626376172	0.12416306829883933	0.12780043758038098	17.26648611334167	15.044461622110248	16.692995992243596	14.544774058069379
0.3806881282429484	58.117586625803014	55.60661580779654	69.33775693549121	66.81084178191189	74.24350132472408	71.69406795101818	78.55365571866689	75.97096911784118	85.44392624501776	82.77951376552173	0.12413071337877025	0.12776687943258488	17.18778119759554	15.0661222935978	16.616943380206067	14.565748770255595
0.38298196572066395	58.153136178797034	55.64088614748585	69.37584090421575	66.84763309636814	74.282836927307	71.73209718989531	78.59421292801527	76.01020601342599	85.48669543166262	82.82093533536084	0.12409827633293803	0.1277332362499022	17.109362298844644	15.08775000687092	16.541167019200657	14.586691787635573
0.3852896247230969	58.188746887625015	55.67521591891343	69.41398235311826	66.88448012624225	74.3222289132313	71.77018102740237	78.63482594950597	76.0494969272506	85.52952036058875	82.86241085249667	0.12406575705839949	0.12769950792668447	17.031228761032253	15.109344516060446	16.465666275835247	14.607602872682037
0.38761118853188686	58.2244187282568	55.709605101443245	69.45218121353464	66.9213828061553	74.36167719554663	71.80831937991793	78.67549468083763	76.08884176044309	85.57240090656714	82.90394019540915	0.12403315545248826	0.12766569435757588	16.95337992657005	15.130905574294957	16.390440515246155	14.628481786916382
0.3899467409304866	58.2601516761716	55.744053673970235	69.4904374162029	66.95834107015196	74.40118168665691	71.84651216319672	78.71621901901898	76.12824041346404	85.61533694360446	82.94552324183728	0.12400047141281674	0.12763179543751535	16.875815136312667	15.152432933680757	16.315489101050844	14.64932829083773
0.39229636620718694	58.29594570635543	55.77856161491791	69.52875089126093	66.9953548516985	74.44074229831827	71.88475929236763	78.75699886036692	76.1676927861046	85.65832834494108	82.98715986877713	0.12396770483728067	0.12759781106173884	16.798533729608607	15.173926345256405	16.240811395449782	14.67014214395931
0.3946601491581577	58.331800793297596	55.81312890223488	69.56712156824315	67.03242408367929	74.48035894163557	71.92306068193054	78.79783410050301	76.20719877748319	85.7013749830476	83.02884995247864	0.12393485562406117	0.12756374112578478	16.721535044278426	15.195385558985436	16.16640675913186	14.690923104715694
0.3970381750905084	58.36771691098796	55.84775551339217	69.60554937607809	67.06954869839456	74.52003152706023	71.96141624575382	78.83872463435125	76.24675828604323	85.74447672962249	83.07059336844313	0.12390192367162847	0.12752958552549595	16.64481841678753	15.216810323838217	16.092274551470837	14.711670930579203
0.39943052982536675	58.40369403291391	55.882441425380385	69.64403424308546	67.10672862755766	74.55975996438727	71.99982589707187	78.87967035613524	76.28637120955058	85.78763345558929	83.1123899914208	0.1238689088787449	0.1274953441570231	16.56838318215523	15.238200387695542	16.01841413047623	14.732385377983519
0.4018372997009759	58.439732132057195	55.91718661470642	69.68257609697332	67.1439638022921	74.59954416275254	72.03828954848217	78.92067115937546	76.32603744509065	85.83084503109384	83.15423969540784	0.12383581114446954	0.12746101691682943	16.492228674025682	15.259555497370457	15.944824852798774	14.753066202314585
0.40425857157581063	58.47583118089078	55.95199105739059	69.72117486483518	67.18125415312893	74.63938403062994	72.07680711194266	78.96172693688632	76.36575688906574	85.87411132550136	83.19614235364367	0.12380263036815896	0.12742660370169187	16.41635422474974	15.280875398648277	15.871506073843193	14.773713157963357
0.4066944328317112	58.511991151376066	55.98685472896387	69.7598304731474	67.21859961000409	74.67927947582884	72.11537849876926	79.0028375807738	76.40552943719267	85.91743220739397	83.23809783860868	0.12376936644947206	0.12739210440870619	16.340759165375857	15.302159836230203	15.798457147780937	14.794325998283966
0.4091449713770379	58.54821201495946	56.02177760446447	69.79854284776606	67.25600010225544	74.71923040549099	72.15400361963295	79.04400298243242	76.4453549844999	85.96080754456769	83.28010602202112	0.12373601928837487	0.12735751893529101	16.265442825650098	15.323408553729678	15.725677427495611	14.81490447555916
0.411610275649843	58.58449374256937	56.056759658435055	69.83731191392424	67.29345555862008	74.75923672608793	72.19268238455703	79.08522303254246	76.48523342532475	86.00423720402961	83.3221667748345	0.12370258878514037	0.1273228471791888	16.190404534137997	15.34462129370877	15.653166264735773	14.835448341051233
0.41409043462106226	58.620836304613086	56.09180086491956	69.87613759622904	67.3309659072315	74.79929834341812	72.23141470291458	79.12649762106722	76.5251646533109	86.04772105199521	83.3642799672349	0.12366907484035441	0.1272880890384721	16.11564361814999	15.365797797598134	15.580923010058541	14.855957344952913
0.41658553779772634	58.657239670973446	56.12690119746007	69.91501981865864	67.36853107561672	74.83941516260388	72.27020048342543	79.16782663725016	76.5651485614054	86.09125895388533	83.40644546863818	0.12363547735491938	0.12725324441154479	16.04115940391057	15.386937805813432	15.508947012936915	14.876431236438293
0.41909567522619073	58.693703811006046	56.16206062909394	69.95395850455972	67.40615099069366	74.87958708808917	72.30903963415382	79.20920996961244	76.60518504185643	86.13485077432385	83.44866314768744	0.1236017962300559	0.12721831319714802	15.966951216518282	15.408041057698938	15.437237621767053	14.896869763646464
0.4216209374953856	58.73022869353576	56.19727913235062	69.99295357664425	67.44382557876826	74.9198140236362	72.34793206250541	79.25064750594973	76.6452739862103	86.1784963771344	83.49093287225023	0.12356803136730686	0.1271832952943617	15.893018379878413	15.429107291383843	15.365794183817343	14.917272673581465
0.42416141574008476	58.76681428685333	56.23255667924816	70.0320049569864	67.48155476553124	74.96009587232251	72.38687767522428	79.29213913332931	76.68541528530837	86.22219562533745	83.53325450941539	0.12353418266854208	0.1271481906026085	15.819360216895802	15.4501362439878	15.294616045373914	14.93763971223234
0.4267172016441951	58.80346055871266	56.26789324129062	70.07111256702	67.51933847605586	75.00043253653861	72.42587637839068	79.33368473808768	76.72560882928502	86.26594838114785	83.57562792549089	0.12350025003596027	0.12711299902165882	15.745976049476667	15.471127651549978	15.223702551735187	14.95797062452948
0.42928838744406506	58.84016747632717	56.30328878946455	70.11027632753533	67.55717663479462	75.04082391798467	72.46492807741777	79.37528420582737	76.76585450756434	86.30975450597182	83.61805298600078	0.12346623337209307	0.12707772045163218	15.672865198490399	15.492081248961767	15.153053047213689	14.978265154311885
0.43187506593181346	58.87693500636668	56.33874329423593	70.14949615867621	67.59506916557649	75.08126991766788	72.50403267704911	79.41693742141419	76.80615220885767	86.35361386040402	83.66052955568242	0.12343213257980858	0.1270423547930033	15.600026983869611	15.512996770043173	15.082666875223367	14.998523044379908
0.4344773304586784	58.91376311495424	56.374256725547056	70.18877197993719	67.63301599160417	75.1217704358995	72.54319008135582	79.45864426897458	76.84650182116081	86.39752630422493	83.70305749848389	0.12339794756231502	0.12700690194660444	15.52746072455193	15.533873947448228	15.012543378225018	15.018744036409771
0.4370952749383861	58.950651767662485	56.40982905281305	70.22810371016004	67.67101703545084	75.16232537229172	72.58240019373352	79.50040463189224	76.88690323175095	86.4414916963974	83.74563667756078	0.1233636782231646	0.1269713618136283	15.45516573862551	15.554712512755941	14.942681897828152	15.038927871013584
0.4397289938505404	58.98760092951075	56.445460244919005	70.26749126753141	67.70907221905763	75.20293462575516	72.62166291689987	79.54221839280581	76.9273563271843	86.48550989506457	83.78826695527398	0.12332932446625598	0.12693573429563357	15.38314134329812	15.575512196423006	14.873081774810998	15.059074287730255
0.4423785822440318	59.024610564961414	56.48115027021641	70.30693456957933	67.74718146373041	75.24359809449554	72.66097815289139	79.58408543360561	76.967860993293	86.5295807575463	83.83094819318642	0.12329488619583909	0.12690001929454717	15.311386854931698	15.596272727785617	14.803742349131426	15.079183025012753
0.4450441357404687	59.061680637916886	56.5168990965202	70.34643353317055	67.78534469013704	75.28431567601119	72.700345803061	79.6260056354311	77.00841711518264	86.57370414033689	83.87368025206062	0.12326036331651766	0.12686421671267029	15.239901589076908	15.616993835052199	14.734662959963316	15.0992538202172
0.44772575053762753	59.0988111117159	56.55270669110526	70.38598807450713	67.8235618183043	75.32508726708959	72.73976576807475	79.66797887866755	77.04902457722903	86.61787989910155	83.91646299185558	0.12322575573325409	0.12682832645267825	15.168684860496796	15.637675245285209	14.665842945722034	15.119286409597407
0.4504235234129248	59.13600194913035	56.58857302070318	70.42559810912364	67.86183276761501	75.36591276380491	72.77923794790934	79.71000504294355	77.08968326307574	86.66210788867403	83.95929627172424	0.12319106335137256	0.12679234841762738	15.097735983201346	15.658316684421152	14.597281644068062	15.139280528281233
0.4531375517269096	59.17325311236178	56.62449805149892	70.46526355188398	67.90015745680486	75.40679206151457	72.81876224184872	79.75208400712769	77.13039305563103	86.70638796305329	84.00217995001032	0.12315628607656201	0.12675628251095955	15.027054270487497	15.678917877272397	14.528978392014324	15.159235910352436
0.4558679334267773	59.21056456303821	56.660481749127705	70.50498431697851	67.93853580395984	75.4477250548568	72.85833854848202	79.79421564932613	77.17115383706532	86.75071997540105	84.04511388424602	0.12312142381488081	0.12672012863650237	14.956639034995533	15.699478547528997	14.460932525926182	15.179152288807018
0.45861476704990445	59.247936262210466	56.69652407867145	70.54476031792078	67.9769677265129	75.48871163774726	72.8979667657	79.83639984687935	77.21196548880809	86.79510377803854	84.08809793114877	0.12308647647276036	0.1266838866984758	14.886489588603581	15.719998417655006	14.393143381405025	15.19902939540043
0.4613781517274047	59.2853681703487	56.732625004655354	70.5845914675443	68.01545314124087	75.52975170337601	72.93764679069211	79.878636476359	77.25282789154502	86.83953922244343	84.13113194661834	0.12305144395700805	0.12664755660149674	14.81660524263134	15.740477209032179	14.325610293539285	15.218866960882224
0.4641581871877068	59.32286024733916	56.768784491044734	70.62447767799976	68.05399196426175	75.57084514420485	72.97737851994412	79.92092541356548	77.29374092521535	86.88402615924734	84.17421578573438	0.12301632617481212	0.1266111382505805	14.746985307810974	15.76091464192723	14.258332596844411	15.238664714910556
0.4669549737601532	59.36041245248073	56.805002501241674	70.66441886075188	68.09258411103171	75.61199185196423	73.01716184923488	79.9632665335248	77.33470446900897	86.92856443823275	84.21734930275345	0.1229811230337448	0.1265746315511454	14.677629094243457	15.781310435377236	14.191309625226495	15.258422385957601
0.46976861237862133	59.39802474448113	56.84127899808137	70.70441492657596	68.13122949634163	75.65319171764988	73.05699667363331	80.00565971048538	77.37571840136341	86.97315390832982	84.2605323511059	0.12294583444176661	0.12653803640901887	14.608535911509534	15.801664307295141	14.12454071207867	15.278139701402324
0.4725992045851658	59.43569708145379	56.87761394382895	70.7444657855552	68.16992803431457	75.69444463152033	73.09688288749572	80.04810481791544	77.41678259996121	87.01779441761384	84.30376478339349	0.1229104603072292	0.1265013527304384	14.539705068646072	15.821975974429733	14.05802519027202	15.297816387475905
0.4754468525336833	59.473429420913945	56.91400730017577	70.78457134707703	68.20867963840216	75.73575048309328	73.13682038446254	80.0906017284996	77.4578969417266	87.06248581330172	84.34704645138592	0.12287500053888006	0.12646458042205758	14.47113587421336	15.84224515236383	13.9917623922247	15.31745216930176
0.47831165899359906	59.51122171977556	56.95045902823637	70.82473151983055	68.2474842213822	75.77710916114322	73.17680905745577	80.13315031413654	77.49906130282328	87.10722794174985	84.39037720601871	0.1228394550458668	0.12642771939094916	14.402827636315124	15.862471555532466	13.925751649898302	15.337046770886445
0.4811937273535759	59.54907393434733	56.98696908854462	70.86494621180285	68.28634169535499	75.81852055369777	73.21684879867568	80.17575044593536	77.54027555865096	87.15202064845035	84.43375689738973	0.12280382373774001	0.12639076954460995	14.334779662574874	15.882654897157408	13.859992294801486	15.356599915052357
0.4840931616252451	59.5869860203293	57.02353744105036	70.90521533027604	68.32525197174046	75.85998454803497	73.25693949959802	80.21840199421287	77.58153958384261	87.19686377802843	84.47718537475647	0.12276810652445717	0.12635373079096415	14.266991260248687	15.90279488933993	13.794483658093668	15.376111323552323
0.4870100664469608	59.62495793280948	57.06016404511613	70.94553878182421	68.36421496127534	75.90150103068025	73.29708105097113	80.2611048284908	77.62285325226186	87.24175717423971	84.52066248653354	0.12273230331638806	0.1263166030383669	14.199461736172452	15.922891242962578	13.729225070515895	15.395580716945915
0.4899445470875755	59.66298962625987	57.096848859513265	70.98591647230994	68.40323057400951	75.94306988740303	73.33727334281264	80.30385881749238	77.66421643699957	87.28670067996666	84.56418808028923	0.12269641402431702	0.12627938619561005	14.132190396847363	15.9429436677583	13.66421586247452	15.415007814659475
0.49289670945023945	59.70108105453318	57.13359184241874	71.02634830688137	68.44229871930347	75.9846910032141	73.37751626440689	80.34666382913974	77.70562901037148	87.33169413721615	84.60776200274313	0.1226604385594478	0.12624208017192542	14.065176548418094	15.962951872252233	13.599455364048481	15.4343923349752
0.4958666600762229	59.73923217085884	57.170392951411245	71.06683418996867	68.4814193058246	76.02636426236198	73.41780970430149	80.38951973055045	77.74709084391465	87.3767373871161	84.65138409976275	0.1226243768334074	0.12620468487698808	13.998419496729184	15.982915563805363	13.534942905025673	15.453733995042057
0.4988545061487607	59.777442927839836	57.207252143468104	71.10737402528123	68.52059224154473	76.06808954833049	73.4581535503049	80.43242638803505	77.78860180838532	87.42183026991285	84.69505421636129	0.12258822875825051	0.12616720022092254	13.931918547332316	16.002834448572685	13.470677814915689	15.47303251084304
0.5018603554969207	59.815713277448516	57.24416937496115	71.1479677158039	68.55981743373624	76.10986674383487	73.49854768948269	80.47538366709338	77.83016177375514	87.46697262496767	84.73877219669387	0.12255199424646253	0.12612962611430537	13.86567300554816	16.022708231535944	13.406659422962548	15.492287597186078
0.5048843165994948	59.85404317102342	57.28114460165369	71.18861516379437	68.59909478896964	76.15169573081954	73.53899200815523	80.51839143241226	77.87177060920895	87.51216429075453	84.78253788405566	0.12251567321096456	0.12609196246816934	13.799682176439092	16.04253661648363	13.342887058219276	15.511498967776788
0.5079264985889148	59.892432559265124	57.31817777869643	71.22931627077926	68.63842421310977	76.1935763904541	73.57948639189419	80.56144954786174	77.91342818314132	87.55740510485622	84.82635112087804	0.12247926556511728	0.12605420919400873	13.733945364847386	16.062319305963683	13.27936004950061	15.530666335105707
0.5109870112551897	59.93088139223291	57.35526886062415	71.27007093755142	68.67780561131309	76.2355086031309	73.62003072551974	80.60455787649265	77.95513436315393	87.6026949039621	84.87021174872638	0.1224427712227248	0.12601636620378284	13.668461875462526	16.082056001383535	13.2160777254594	15.549789410519224
0.5140659650498691	59.969389619340745	57.392417801351904	71.31087906416616	68.71723888802418	76.27749224846144	73.66062489309734	80.64771628053305	77.99688901605239	87.6480335238646	84.91411960829666	0.12240619009803927	0.12597843340992068	13.603231012813922	16.101746402946446	13.153039414599334	15.568867904221406
0.5171634710900281	60.00795718935393	57.429624554171625	71.35174054993857	68.75672394697291	76.31952720527379	73.70126877793501	80.69092462138585	78.03869200784364	87.69342079945672	84.95807453941309	0.12236952210576492	0.12594041072532525	13.538252081283645	16.121390209620586	13.090244445285862	15.587901525215784
0.5202796411622786	60.04658405038481	57.46688907174803	71.39265529343952	68.79626069117076	76.36161335160865	73.74196226257983	80.73418275962489	78.08054320373245	87.7388565647284	85.00207638102464	0.12233276716106178	0.12590229806337785	13.47352438508824	16.140987119122656	13.027692145742549	15.606889981321729
0.5234145877268029	60.08527014988939	57.50421130611529	71.43362319249283	68.83584902290798	76.40375056471677	73.78270522881519	80.77749055499245	78.12244246811879	87.78434065276393	85.04612497120239	0.12229592517955025	0.12586409533794127	13.409047228451527	16.160536828063414	12.965381844165677	15.62583297924175
0.5265684239214125	60.12401543466354	57.54159120867327	71.47464414417195	68.87548884375035	76.4459387210558	73.82349755765776	80.8208478663962	78.16438966459503	87.8298728957391	85.09022014713682	0.12225899607731548	0.12582580246336683	13.344819915475455	16.180039031785782	12.903312868651483	15.644730224461455
0.5297412635656308	60.16281985083901	57.57902873018369	71.51571804479636	68.91518005453567	76.48817769628677	73.86433912935416	80.86425455190577	78.20638465594244	87.87545312491758	85.13436174513447	0.12222197977091111	0.12578741935449594	13.280841750232867	16.199493424419416	12.841484547258005	15.66358142129502
0.5329332211648017	60.201683343879786	57.61652382076656	71.55684478992859	68.95492255537094	76.53046736527129	73.90522982337819	80.90771046875007	78.2484273041288	87.92108117064866	85.17854960061547	0.12218487617736411	0.12574894592666663	13.217112036771141	16.218899698877067	12.779896208026912	15.68238627287974
0.5361444119142209	60.24060585857807	57.65407642989628	71.59802427437052	68.99471624562872	76.57280760206805	73.94616951842744	80.95121547331381	78.29051747030492	87.96675686236354	85.22278354811023	0.12214768521417889	0.1257103820957173	13.153630079137656	16.238257546850946	12.71854717899987	15.701144481174197
0.5393749517032939	60.279587339050714	57.69168650639805	71.63925639216038	69.0345610239442	76.61519827992991	73.98715809242051	80.99476942113488	78.33265501480196	88.01248002857288	85.26706342125682	0.12211040679934214	0.1256717277779896	13.090395181414351	16.257566658825453	12.657436788238556	15.719855746932808
0.5426249571197181	60.31862772873506	57.72935399844394	71.68054103656908	69.07445678821163	76.6576392713005	74.02819542249357	81.03837216690067	78.37483979712825	88.05825049686334	85.3113890527978	0.12207304085132485	0.12563298289033636	13.027406647741373	16.276826724053535	12.59656436387013	15.73851976975493
0.5458945454536906	60.35772697038535	57.76707885354929	71.72187810009723	69.11440343558147	76.7001304478112	74.06928138499772	81.0820235644457	78.41707167596662	88.10406809389507	85.35576027457768	0.12203558728909031	0.12559414735012345	12.964663782298885	16.296037430562137	12.535929234079958	15.75713624805394
0.5491838347021408	60.39688500606854	57.80486101856868	71.76326747447133	69.15440086245661	76.7426716802778	74.11041585549545	81.1257234667479	78.45935050917089	88.14993264539807	85.40017691753953	0.12199804603209606	0.12555522107523426	12.902165889350727	16.315198465115827	12.475530727078876	15.775704878964461
0.5524929435729888	60.436101777160566	57.842700439692194	71.80470905064062	69.19444896448941	76.78526283869721	74.15159870875752	81.16947172592566	78.50167615376319	88.19584397616958	85.44463881172227	0.1219604170002985	0.12551620398407626	12.839912273346272	16.33430951333503	12.415368171295995	15.794225358555195
0.55582199148943	60.47537722434264	57.88059706244192	71.84620271877397	69.23454763657857	76.82790379224477	74.1928298187605	81.21326819323518	78.54404846593118	88.2418019100713	85.48914578625812	0.12192270011415764	0.12547709599558368	12.777902238774914	16.35337025951776	12.35544089520954	15.812697381623366
0.5591710985942444	60.51471128759672	57.9185508316674	71.88774836825573	69.27469677286513	76.8705944092701	74.23410905868263	81.25711271906647	78.58646730102427	88.28780627002548	85.53369766936875	0.12188489529464151	0.12543789702922303	12.7161350903134	16.372380386739678	12.295748227443255	15.831120641745656
0.5625403857541326	60.55410390620215	57.9565616915425	71.92934588768313	69.31489626673007	76.91333455729482	74.27543630090157	81.30100515294123	78.62893251355158	88.33385687801295	85.57829428836345	0.12184700246323218	0.12539860700499778	12.654610132851303	16.391339576914106	12.236289496853715	15.849494831394622
0.565929974564078	60.59355501873147	57.994629585561086	71.97099516486244	69.35514601079032	76.95612410300878	74.31681141699086	81.344945343509	78.67144395717816	88.3799535550694	85.62293546963538	0.12180902154192634	0.1253592258434526	12.593326671434625	16.410247510642876	12.177064032423004	15.867819641753158
0.569339987351735	60.63306456304643	58.03275445653335	72.01269608680568	69.39544589689581	76.99896291226698	74.35823427771679	81.38893313854452	78.71400148472237	88.42609612128273	85.66762103865918	0.12177095245324504	0.1253197534656776	12.532284011324009	16.429103867307276	12.118071163355125	15.886094762830908
0.5727705471818436	60.672632476293934	58.07093624658176	72.05444853972708	69.43579581612586	77.04185085008629	74.39970475303535	81.43296838494416	78.75660494815276	88.47228439578973	85.71235081998765	0.12173279512023276	0.12528018979331534	12.471481458023845	16.447908325046228	12.059310219097824	15.904319883438802
0.5762217778606706	60.712258694902175	58.10917489713722	72.09625240903976	69.47619565878604	77.08478778064224	74.44122271208906	81.47705092872324	78.79925419858492	88.5185181967733	85.75712463724902	0.12169454946646703	0.12524053474856262	12.410918317296819	16.466660560754462	12.00078052932622	15.922494691163593
0.5796938039404782	60.75194315457654	58.14747034893519	72.1381075793523	69.51664531440478	77.12777356726578	74.48278802320377	81.52118061501263	78.84194908627863	88.56479734145938	85.8019423131441	0.12165621541605932	0.1252007882541765	12.350593895185739	16.485360250098893	11.94248142399556	15.940618872413324
0.5831867507240184	60.79168579029565	58.18582254201167	72.18001393446525	69.55714467173011	77.17080807244002	74.52440055388563	81.56535728805576	78.88468946063493	88.61112164611392	85.84680366944335	0.12161779289366152	0.12516095023348012	12.290507498015359	16.5040070674695	11.88441223333939	15.958692112362769
0.5867007442690553	60.83148653630713	58.22423141569923	72.22197135736764	69.59769361872601	77.21389115779692	74.56606017081778	81.60958079120537	78.92747517019265	88.65749092603976	85.89170852698369	0.12157928182446992	0.1251210206103654	12.230658432423297	16.52260068601572	11.826572287865929	15.976714094951603
0.5902359113929144	60.871345326123745	58.26269690862301	72.26397973023354	69.63829204256928	77.25702268411409	74.60776673985717	81.65385096692047	78.97030606262577	88.70390499557374	85.93665670566587	0.12154068213423028	0.1250809993093	12.171046005387325	16.54114077765007	11.768960918454468	15.994684502968084
0.5937923796770596	60.911262092519195	58.3012189586969	72.30603893441864	69.67893982964621	77.30020251131151	74.6495201260317	81.69816765676316	79.01318198474033	88.75036366808374	85.98164802445149	0.12150199374924214	0.12504088625533025	12.111669524239915	16.55962701302633	11.711577456297164	16.012603017947185
0.597370277471697	60.95123676752417	58.339797503119385	72.3481488504568	69.71963686554909	77.3434304984483	74.69132019353663	81.74253070139564	79.05610278247133	88.79686675596548	86.0266823013601	0.12146321659636389	0.12500068137408774	12.052528296682794	16.578059061552267	11.654421232942695	16.030469320210614
0.6009697339004076	60.99126928242213	58.3784324783696	72.39030935805648	69.76038303507286	77.38670650371938	74.73316680573176	81.78693994057686	79.09906830087968	88.84341407063982	86.07175935346625	0.12142435060301668	0.12496038459179244	11.993621630774214	16.59643659133326	11.597491580292626	16.048283088837707
0.6045908788648067	61.031359567745014	58.4171238202031	72.43252033609713	69.80117822221149	77.43003038445208	74.77505982513777	81.83139521315934	79.142078384149	88.8900054225491	86.1168789968963	0.12138539569719067	0.12491999583525978	11.934948835027171	16.614759269290516	11.540787830666886	16.06604400174001
0.6082338430492322	61.07150755326961	58.45587146364823	72.47478166262617	69.84202231015514	77.47340199710331	74.81699911343381	81.87589635708652	79.18513287558312	88.93664062115516	86.16204104682629	0.12134635180744806	0.12487951503190363	11.87650921835666	16.63302676105195	11.48430931681105	16.08375173559034
0.611898757925461	61.1117131680129	58.49467534300169	72.51709321485491	69.8829151812862	77.51682119725567	74.8589845314535	81.92044320938898	79.2282316176024	88.98331947493533	86.20724531747813	0.12130721886292953	0.1248389421097422	11.81830209011423	16.651238730974	11.428055371849041	16.101405965811864
0.6155857557574533	61.15197634022816	58.53353539182465	72.55945486915545	69.92385671717614	77.56028783961466	74.9010159391823	81.96503560618173	79.27137445174112	89.03004179138007	86.25249162211732	0.12126799679335762	0.12479827699740324	11.76032676010982	16.66939484217255	11.37202532937772	16.119006366630856
0.6192949696061266	61.19229699740074	58.572451542938566	72.6018665010569	69.964846798582	77.60380177800504	74.94309319575397	82.00967338266085	79.31456121864417	89.07680737698966	86.29777977304967	0.12122868552904281	0.12475751962412854	11.702582538626302	16.687494756472006	11.316218523445059	16.136552611042134
0.6230265333341571	61.2326750662438	58.61142372842116	72.6443279852421	70.00588530544304	77.64736286536771	74.98521615944766	82.05435637310049	79.35779175806414	89.12361603727133	86.34310958161862	0.12118928500088767	0.12471666991977876	11.645068736461326	16.705538134485323	11.260634288582878	16.15404437082725
0.6267805816108112	61.27311047269427	58.650451879602336	72.68683919554394	70.04697211687734	77.69097095375652	75.02738468768449	82.09908441084967	79.40106590885837	89.17046757673627	86.38848085820233	0.12114979514039179	0.12467572781483978	11.587784664925493	16.723524635543072	11.205271959810489	16.171481316527206
0.6305572499168048	61.31360314190855	58.689535927059985	72.72940000494194	70.08810711117829	77.73462589433478	75.06959863702451	82.14385732832916	79.44438350898575	89.21736179889668	86.43389341221085	0.12111021587965654	0.12463469324042614	11.530729635815078	16.7414539176807	11.150130872658337	16.188863117473375
0.634356674549194	61.35415299825824	58.72867580061583	72.77201028555852	70.1292901658111	77.77832753737194	75.11185786316338	82.18867495702825	79.48774439550365	89.26429850626249	86.47934705208282	0.12107054715139114	0.12459356612828719	11.473902961499334	16.759325637684015	11.095210363155275	16.206189441723836
0.6381789926262927	61.39475996532591	58.767871429331336	72.81466990865569	70.17052115740945	77.82207573224045	75.15416222092914	82.2335371275017	79.531148404565	89.31127750033885	86.52484158528308	0.12103078888891587	0.1245523464108123	11.417303954911404	16.777139451094627	11.040509767903131	16.22345995615251
0.642024342092622	61.43542396590093	58.807122741503534	72.85737874463136	70.21179996177207	77.86587032741237	75.19651156427916	82.27844366936661	79.57459537141524	89.35829858162276	86.57037681829962	0.12099094102616868	0.12451103402103572	11.360931929561048	16.79489501218086	10.986028424074902	16.2406743264346
0.6458928617238878	61.47614492197524	58.84642966466093	72.90013666301597	70.25312645385931	77.90971117045613	75.238905746297	82.32339441129933	79.61808513038926	89.40536154960047	86.61595255664075	0.1209510034977093	0.12446962889264061	11.304786199521914	16.812591973910457	10.931765669347442	16.25783221691563
0.6497846911319898	61.51692275473881	58.88579212555905	72.94294353246855	70.29450050778932	77.953598108033	75.2813446191886	82.368389181032	79.66161751490814	89.45246620274388	86.66156860483181	0.12091097623872445	0.1244281309599672	11.248866079504296	16.830229988006977	10.877720842043345	16.27493329077879
0.6536999707700591	61.557757384575666	58.92521005017653	72.98579922077363	70.33592199683518	77.99753098589412	75.32382803428	82.41342780534985	79.70519235747653	89.49961233850838	86.70722476641308	0.12087085918503261	0.12438654015801456	11.193170884844221	16.847808704966155	10.823893281078199	16.291977210008554
0.6576388419375281	61.59864873105951	58.964683363710876	73.02870359483745	70.37739079342104	78.041509648877	75.36635584201338	82.4585101100879	79.74880948967942	89.54679975332941	86.75292084393631	0.12083065227308991	0.12434485642244927	11.137699931476163	16.865327773906756	10.77028232594057	16.308963635239706
0.661601446785229	61.63959671294904	59.004211990573815	73.07165652068412	70.41890676911846	78.08553394090191	75.40892789194397	82.50363592012742	79.79246874217863	89.59402824261923	86.79865663896177	0.12079035543999464	0.1243030796896073	11.082452536016717	16.882786842757923	10.716887316790235	16.325892225970165
0.6655879283205246	61.68060124818431	59.043795854387774	73.11465786345268	70.46046979464359	78.12960370496928	75.45154403273725	82.54880505939364	79.83616994471073	89.6412976007648	86.84443195205608	0.12074996862349277	0.12426120989650227	11.027428015770056	16.90018555818824	10.663707594436346	16.34276264046639
0.6695984304124688	61.72166225388174	59.08343487798099	73.15770748739294	70.502079739853	78.17371878315572	75.49420411216528	82.5940173508518	79.87991292608318	89.68860762112405	86.8902465827887	0.12070949176198234	0.12421924698082902	10.972625688702465	16.917523565569354	10.610742500328342	16.35957453572155
0.6736330977969988	61.762779646330216	59.12312898338365	73.20080525586228	70.54373647374072	78.21787901661116	75.5369079771037	82.63927261650453	79.92369751417175	89.7359580960235	86.93610032972946	0.12066892479451914	0.12417719088096942	10.91804487346235	16.93480050897415	10.557991376583232	16.3763275674919
0.6776920760821589	61.80395334098634	59.16287809182333	73.24395103132169	70.58543986443428	78.26208424555503	75.57965547352835	82.68457067738834	79.96752353591712	89.7833488167547	86.98199299044535	0.12062826766082249	0.12413504153599782	10.863684889422075	16.952016031229505	10.505453566016513	16.393021390320428
0.6817755117533548	61.84518325247047	59.20268212372094	73.28714467533264	70.62718977919164	78.30633430927354	75.62244644651228	82.72991135357096	80.01139081732232	89.83077957357209	87.02792436149818	0.12058752030127966	0.12409279888568699	10.809545056692514	16.969169773909016	10.45312841213854	16.409655657511394
0.6858835521786408	61.88646929456192	59.24254099868622	73.33038604855304	70.66898608439736	78.35062904611583	75.66528074022229	82.77529446414763	80.05529918344921	89.87825015568933	87.07389423844135	0.1205466826569508	0.12405046287051247	10.755624696106679	16.986261377282062	10.401015259181804	16.426230021130323
0.6900163456140378	61.92781138019485	59.28245463551361	73.37367501073395	70.71082864555936	78.39496829349103	75.70815819791586	82.82071982723855	80.09924845841581	89.9257603512769	87.11990241581717	0.12050575466957576	0.12400803343165868	10.70192312927611	17.003290480368378	10.349113452104575	16.442744132009466
0.6941740412088835	61.969209421453776	59.3224229521778	73.41701142071584	70.7527173273052	78.43935188786477	75.75107866193791	82.86618725998537	80.14323846539311	89.97330994745894	87.16594868715411	0.12046473628157801	0.12396551051102446	10.648439678550858	17.02025672090167	10.29742233660545	16.459197639758713
0.6983567890112157	62.01066332956907	59.362445865829464	73.46039513642506	70.79465199337875	78.48377966475582	75.79404197371754	82.91169657854822	80.18726902660212	90.02089873031045	87.21203284496393	0.1204236274360699	0.12392289405122862	10.595173667066774	17.037159735340538	10.245941259112442	16.475590192709205
0.702564739973187	62.05217301491258	59.4025232927908	73.5038260148701	70.83663250663646	78.52825145873284	75.83704797376468	82.95724759810253	80.23133996331072	90.06852648485427	87.25815468073876	0.12038242807685928	0.12388018399561505	10.5421244187728	17.053999158884835	10.194669566853918	16.491921437995188
0.7067980459565127	62.09373838699321	59.44265514855131	73.54730391213815	70.87865872904409	78.57276710341112	75.88009650166721	83.00284013283604	80.27545109583082	90.11619299505838	87.30431398494858	0.12034113814845393	0.12383738028825865	10.489291258412777	17.070774625446575	10.143606607829497	16.50819102152127
0.7110568597379514	62.13535935445235	59.48284134776331	73.59082868339132	70.920730521673	78.61732643144909	75.92318739608736	83.0484739959455	80.31960224351519	90.16389804383277	87.35051054703813	0.12029975759606676	0.12379448287397062	10.436673511558183	17.087485767700855	10.092751730831878	16.52439858794969
0.7153413350148182	62.177035825059676	59.523081804237776	73.63440018286332	70.96284774469684	78.66192927454532	75.96632049475889	83.09414899963387	80.36379322475476	90.21164141302701	87.39674415542446	0.12025828636562176	0.12375149169830477	10.384270504593587	17.104132216994913	10.042104285439564	16.540543780687585
0.7196516264105322	62.21876770570819	59.56337643093947	73.6780182638553	71.00501025738767	78.7065754634346	76.00949563448332	83.1398649551067	80.408023856975	90.25942288342667	87.44301459749373	0.1202167244037594	0.12370840670756225	10.332081564767577	17.12071360344453	9.991663622042324	16.556626241892445
0.7239878894801961	62.26055490241026	59.60372513998307	73.72168277873281	71.04721791811282	78.75126482788548	76.0527126511272	83.18562167256965	80.4522939566336	90.30724223475117	87.48932165959889	0.12017507165784212	0.12366522784879759	10.280106020198218	17.137229555899467	9.941429091901227	16.572645612561246
0.7283502807162107	62.302397320292734	59.644127842628436	73.76539357892186	71.08947058433112	78.7959971966961	76.09597137961877	83.23141896122493	80.49660333921699	90.35509924565054	87.53566512705663	0.12013332807595943	0.12362195506982426	10.22834319982394	17.153679701888905	9.891400047081333	16.58860153239948
0.7327389575539218	62.34429486359258	59.68458444927622	73.80915051490531	71.13176811258943	78.84077239769145	76.1392716539446	83.2772566292684	80.54095181923763	90.40299369370263	87.58204478414468	0.12009149360693375	0.12357858831922171	10.17679243351813	17.17006366772148	9.84157584050081	16.60449363987391
0.7371540783773028	62.38624743565231	59.72509486946352	73.85295343621927	71.17411035851913	78.88559025771976	76.18261330714644	83.32313448388636	80.58533921023084	90.45092535541033	87.62846041409918	0.12004956820032596	0.1235351275463384	10.12545305204003	17.186381078445265	9.79195582596003	16.620321572261673
0.74159580252467	62.4282549389156	59.765659011859405	73.89680219144967	71.21649717683265	78.93045060264951	76.22599617131816	83.36905233125287	80.62976532475197	90.49889400619894	87.67491179911197	0.12000755180644118	0.12349157270129965	10.07432438703836	17.20263155779685	9.7425393581143	16.636084965562986
0.746064290294433	62.47031727492237	59.806276784260255	73.94069662822814	71.25892842131961	78.97535325736561	76.26942007760218	83.41500997652597	80.67422997437315	90.54689942041273	87.72139872032744	0.11996544437633405	0.12344792373501347	10.023405771073158	17.21881472826135	9.69332579251568	16.65178345458662
0.7505597029508803	62.51243434430475	59.846948093585716	73.98463659322906	71.3014039448439	79.0202980457667	76.3128848561868	83.46100722384534	80.71873296968081	90.59494137131304	87.76792095784069	0.11992324586181384	0.12340418059917493	9.972696537663069	17.234930211076062	9.644314485611176	16.667416672886247
0.7550822027299987	62.55460604678202	59.8876728458737	74.02862193216522	71.34392359933938	79.06528479076127	76.35639033630235	83.50704387632868	80.76327412027209	90.64301963107462	87.81447829069377	0.11988095621545153	0.12336034324627364	9.922196021232594	17.25097762616133	9.595504794744556	16.682984252760434
0.7596319528453285	62.59683228115623	59.928450946276264	74.07265248978464	71.38648723580691	79.11031331426473	76.3999363462185	83.55311973606888	80.80785323475227	90.69113397078335	87.86107049687378	0.119838575390584	0.12331641162959796	9.871903557197584	17.266956592260613	9.546896078201826	16.698485825363605
0.7642091174938536	62.63911294530786	59.969282299055024	74.11672810986697	71.42909470431067	79.15538343719619	76.44352271324088	83.59923460413124	80.8524701207319	90.73928416043357	87.90769735330996	0.11979610334132135	0.12327238570324268	9.821818481892478	17.282866726756765	9.498487695171207	16.713921020531416
0.7688138618619275	62.6814479361906	60.01016680757646	74.16084863521932	71.47174585397434	79.20049497947456	76.48714926370766	83.64538828054958	80.8971245848233	90.78746996892453	87.95435863587068	0.11975354002254977	0.12322826542211325	9.771940132652162	17.298707645808463	9.450279005790435	16.72928946689899
0.7734463521312342	62.72383714982747	60.05110437430767	74.20501390767336	71.51444053297797	79.24564776001607	76.53081582298675	83.69158056432433	80.94181643263836	90.83569116405874	88.00105411936144	0.11971088538994158	0.1231840507419338	9.722267847793773	17.31447896433565	9.402269371155853	16.744590791902738
0.7781067554847866	62.766280481305564	60.09209490081154	74.24922376808102	71.55717858855411	79.2908415967303	76.57452221547227	83.73781125341843	80.98654546878485	90.8839475125383	88.04778357752147	0.11966813939995667	0.12313974161924962	9.672800966623981	17.330180295977698	9.354458153311498	16.759824621742155
0.7827952401129585	62.80877782477198	60.13313828774258	74.29347805631144	71.59995986698455	79.33607630651747	76.61826826458162	83.78408014475515	81.0313114968642	90.93223877996284	88.09454678302184	0.11962530200985065	0.12309533801143735	9.623538829451718	17.345811253111606	9.306844715276384	16.774990581378006
0.7875119752195561	62.851329073428616	60.17423443484188	74.3377766112467	71.64278421359633	79.3813517052645	76.66205379275198	83.83038703421437	81.07611431946785	90.98056473082617	88.14134350746204	0.11958237317768085	0.12305083987670827	9.574480777599092	17.361371446839257	9.259428421042685	16.790088294550515
0.792257131027923	62.893934119528026	60.21538324093297	74.38211927077874	71.68565147275875	79.4266676078424	76.70587862143744	83.87673171663013	81.1209537381749	91.0289251285141	88.18817352136806	0.11953935286231135	0.12300624717411446	9.525626153415942	17.37686048703472	9.212208635599382	16.80511738379755
0.7970308787870847	62.93659285436842	60.25658460391702	74.42650587180539	71.72856148787936	79.47202382810241	76.74974257110559	83.92311398578721	81.16582955354893	91.0773197353015	88.23503659418935	0.11949624102341898	0.12296155986355677	9.476974300298025	17.392277982315136	9.165184724941355	16.820077470436445
0.8018333907779276	62.97930516828928	60.29783842076839	74.47093625022696	71.77151410140075	79.5174201788733	76.79364546123456	83.96953363441843	81.2107415651352	91.12574831234969	88.28193249429648	0.11945303762149868	0.1229167779057886	9.42852456266337	17.40762354002254	9.118356056042103	16.834968174529422
0.8066648403194178	63.02207095066624	60.33914458752977	74.5154102409422	71.81450915479662	79.5628564719574	76.83758711030943	84.01599045420126	81.25568957145742	91.17421061970344	88.32886098897819	0.11940974261787113	0.12287190126242344	9.380276286004118	17.42289676627297	9.07172199692468	16.84978911496728
0.8115254017748545	63.064890089907074	60.380502999308064	74.55992767784532	71.85754648856879	79.60833251812828	76.88156733581974	84.06248423575548	81.30067337001556	91.22270641628914	88.37582184443943	0.11936635597468703	0.12282692989594067	9.332228816872885	17.438097265927354	9.025281916632593	16.864539909420273
0.8164152505581643	63.10776247344626	60.42191355026917	74.60448839382163	71.90062594224293	79.65384812712637	76.92558595425552	84.10901476863935	81.34569275728202	91.27123545991101	88.42281482579797	0.1193228776549332	0.12278186376969154	9.284381502866381	17.453224642549685	8.97903518521889	16.879220174307193
0.8213345631402307	63.15068798774088	60.46337613363394	74.64909222074442	71.94374735436575	79.69940310765668	76.96964278110485	84.15558184134748	81.39074752869963	91.3197975072495	88.46983969708276	0.11927930762244039	0.12273670284790522	9.236733692713642	17.468278498548898	8.932981173814369	16.893829524882676
0.8262835170552626	63.19366651826548	60.504890641673086	74.69373898947104	71.9869105625009	79.74499726738499	77.01373763085013	84.20218524130718	81.43583747867822	91.3683923138579	88.51689622123062	0.11923564584188663	0.12269144709569688	9.189284736169611	17.483258434973322	8.887119254563913	16.908367575129887
0.8312622909072027	63.23669794950756	60.5464569657027	74.73842852983933	72.03011540322558	79.7906304129346	77.05787031696522	84.24882475487578	81.48096240059176	91.41701963416008	88.56398416008402	0.1191918922788052	0.12264609647907004	9.142033984155205	17.498164051745334	8.84144880072563	16.922833937920586
0.8362710643761712	63.27978216496303	60.588074996079946	74.78316067066427	72.07336171212738	79.83630234988371	77.1020406519125	84.2955001673381	81.5261220867761	91.46567922144821	88.61110327438895	0.1191480468995905	0.12260065096492676	9.094980788686371	17.512994947514017	8.795969186606271	16.937228224871433
0.8413100182249524	63.32291904713105	60.62974462219783	74.82793523973395	72.11664932380015	79.88201288276139	77.14624844713926	84.34221126290275	81.5713163285254	91.51437082787959	88.65825332379181	0.1191041096715027	0.12255511052107228	9.0481245028177	17.527750719569667	8.750679787531226	16.951550046298507
0.8463793343055166	63.36610847750933	60.671465732480655	74.87275206380578	72.1599780718405	79.92776181504445	77.19049351307449	84.38895782469935	81.61654491608931	91.56309420447391	88.70543406683689	0.11906008056267599	0.12250947511622093	9.001464480828872	17.54243096413302	8.705579980000948	16.96579901147561
0.8514791955655843	63.40935033658997	60.713238214379956	74.91761096860374	72.20334778884502	79.97354894915509	77.23477565912668	84.43573963477638	81.66180763867106	91.61184910111186	88.75264526096477	0.1190159595421231	0.12246374472000365	8.955000078118246	17.557035276173337	8.660669141592734	16.979974728450543
0.8566097860552276	63.452644503853996	60.755061954369	74.96251177881386	72.24675830640584	80.01937408645666	77.27909469367965	84.48255647409742	81.70710428442355	91.66063526653146	88.79988666250902	0.11897174657974278	0.12241791930297337	8.908730651170117	17.571563249306564	8.615946650932528	16.994076803959615
0.861771290933513	63.49599085776693	60.79693683793861	75.00745431808099	72.29020945510753	80.06523702725089	77.32345042408984	84.52940812253848	81.75243464044702	91.70945244832588	88.84715802669395	0.11892744164632421	0.12237199883661128	8.8626555576393	17.586014475986303	8.5714118877886	17.008104843625915
0.8669638964751838	63.53938927577383	60.83886274959214	75.05243840900499	72.33370106452341	80.11113757077453	77.36784265668321	84.57629435888515	81.79779849278623	91.75830039294088	88.89445910763224	0.11888304471355517	0.12232598329333522	8.81677415636841	17.600388547474722	8.527064233062447	17.022058451899284
0.8721877900773816	63.58283963429481	60.88083957284114	75.09746387313744	72.37723296321231	80.15707551519651	77.4122711967522	84.6232149608299	81.84319562642773	91.80717884567271	88.94178965832282	0.11883855575402728	0.12227987264650313	8.77108580735694	17.614685053798894	8.482903068767882	17.03593723200902
0.877443160266411	63.62634180872002	60.9228671902004	75.14253053097774	72.42080497871466	80.2030506576144	77.45673584855248	84.67016970496897	81.88862582529696	91.85608755066514	88.989149430648	0.11879397474124244	0.1222336668704228	8.725589871747616	17.628903583721694	8.438927778040124	17.04974078599662
0.8827301967045416	63.66989567340484	60.9649454831832	75.18763820196953	72.4644169375492	80.24906279405126	77.50123641529993	84.71715836679952	81.93408887225543	91.90502625090716	89.03653817537135	0.11874930164961875	0.1221873659403551	8.680285711884608	17.643043724805466	8.395137745164902	17.06346871472124
0.8880490901968541	63.71350110166512	61.00707433229668	75.23278670449713	72.5080686652094	80.29511171945256	77.54577269916749	84.7641807207169	81.97958454909806	91.95399468823052	89.08395564213524	0.11870453645449822	0.12214096983252261	8.635172691299886	17.657105063417475	8.351532355569361	17.07712061786333
0.8934000326981257	63.75715796577245	61.04925361703714	75.277975855882	72.55175998615991	80.34119722768308	77.5903445012822	84.81123654001172	82.02511263655049	92.0029926033075	89.13140157945865	0.11865967913215077	0.12209447852411624	8.590250174727771	17.671087184722637	8.30811099584389	17.090696093937368
0.8987832173197573	63.80086613694931	61.091483215885255	75.32320547237912	72.59549072383321	80.38731911152365	77.63495162172205	84.85832559686723	82.0706729142663	92.05201973564829	89.17887573473476	0.1186147296597834	0.12204789199330109	8.545517528084929	17.684989672630763	8.26487305372848	17.104194740266394
0.904198838336744	63.84462548536403	61.13376300630118	75.36847536917313	72.63926070062573	80.4334771626679	77.67959385951293	84.90544766235608	82.11626516082404	92.10107582359848	89.22637785422847	0.11856968801554449	0.12200121021922318	8.50097411850129	17.698812109851133	8.22181791813182	17.117616152992923
0.9096470911946843	63.8884358801263	61.176092864720054	75.41378536037514	72.68306973789475	80.47967117171927	77.72427101262552	84.95260250643797	82.16188915372486	92.15016060433702	89.27390768307431	0.1185245541785313	0.12195443318201549	8.456619314328236	17.71255407791614	8.178944979131302	17.13095992709168
0.915128172516836	63.93229718928205	61.21847266654703	75.45913525901884	72.72691765595462	80.52590092818781	77.76898287797226	84.99978989795648	82.20754466938959	92.1992738138735	89.32146496527405	0.11847932812879547	0.12190756086280662	8.412452485149515	17.726215157166735	8.136253627997576	17.144225656395065
0.9206422801112097	63.97620927980887	61.26090228615268	75.50452487705711	72.77080427407344	80.5721662204872	77.81372925140447	85.04700960463668	82.25323148315624	92.24841518704626	89.36904944369462	0.11843400984735092	0.12186059324372571	8.36847300178124	17.739794926761533	8.093743257199094	17.15741293359133
0.9261896129777101	64.02017201761099	61.30338159686814	75.54995402535843	72.81472941046955	80.61846683593154	77.85850992770925	85.09426139308222	82.29894936927722	92.29758445751972	89.41666086006576	0.1183885993161793	0.12181353030790934	8.324680236246422	17.753292964600405	8.051413260368463	17.17052135015001
0.931770371315315	64.06418526751439	61.34591047098025	75.59542251370307	72.85869288230785	80.66480256073201	77.9033247006062	85.1415450287723	82.34469810091653	92.34678135778199	89.46429895497762	0.11834309651823686	0.12176637203950895	8.281073561805897	17.766708847384507	8.00926303232518	17.183550496360112
0.9373847565293029	64.1082488932619	61.38848877972673	75.6409301507796	72.90269450569629	80.71117317999395	77.94817336274458	85.18886027605905	82.39047745014707	92.3960056191427	89.51196346787853	0.1182975014374604	0.12171911842369718	8.237652353007434	17.780042150721783	7.967291969138387	17.196499961450172
0.9430329712385201	64.15236275750867	61.431116393291724	75.68647674418165	72.94673409568286	80.75757847771403	77.9930557057006	85.23620689816529	82.43628718794855	92.44525697173108	89.5596541370734	0.11825181405877594	0.12167176944667514	8.194415985647538	17.79329244900873	7.9254994680732125	17.209369333470022
0.9487152192826929	64.19652672181692	61.47379318080063	75.73206210040395	72.99081146625157	80.80401823677684	78.03797151997392	85.28358465718115	82.48212708420417	92.49453514449324	89.60737069972082	0.1182060343681022	0.12162432509567832	8.151363836767814	17.806459315444954	7.883884927606232	17.222158199301703
0.9544317057297852	64.24074064665142	61.516519010315605	75.77768602483913	73.03492643031946	80.85049223895201	78.08292059498517	85.33099331406194	82.52799690769857	92.54383986519022	89.65511289183151	0.11816016235236028	0.12157678535898404	8.108495284658602	17.819542322014968	7.842447747421829	17.234866144677653
0.9601826368833979	64.28500439137406	61.55929374883033	75.82334832177361	73.07907879973243	80.89700026489076	78.12790271907235	85.37843262862476	82.57389642611459	92.59317086039538	89.70288044826549	0.11811419799947831	0.12152915022591937	8.065809708905363	17.83254103958643	7.801187328445849	17.247492754198902
0.9659682202902156	64.3293178142396	61.60211726226565	75.86904879438477	73.1232683852626	80.94354209412349	78.17291767948852	85.4259023595466	82.61982540603137	92.64252785549289	89.75067310273076	0.1180681412983984	0.12148141968686588	8.023306490385039	17.84545503787558	7.760103072849233	17.26003761136235
0.9717886647474951	64.37368077239034	61.64498941546449	75.91478724473686	73.16749499660432	80.99011750505622	78.21796526239841	85.47340226436117	82.6657836129213	92.69191057467488	89.79849058778055	0.11802199223908481	0.12143359373326834	7.980985011223311	17.858283885390847	7.719194384024377	17.272500298504383
0.9776441803106027	64.41809312185146	61.68791007218715	75.96056347377773	73.21175844237088	81.0367262749678	78.26304525287568	85.52093209945649	82.71177081114764	92.74131874093975	89.84633263481165	0.11797575081252949	0.12138567235764057	7.93884465487281	17.871027149529255	7.6784606666224136	17.28488039685726
0.9835349783005937	64.46255471752605	61.73087909510644	76.00637728133539	73.25605853009118	81.08336818000701	78.30815743489998	85.56849162007228	82.7577867639621	92.79075207608997	89.89419897406233	0.11792941701075821	0.12133765555357377	7.896884806048547	17.88368439650003	7.637901326530482	17.297177486514556
0.9894612713118381	64.50706541319015	61.773896345802804	76.05222846611419	73.3003950662061	81.13004299518913	78.35330159135388	85.61608058029712	82.80383123350197	92.8402103007297	89.94208933461002	0.11788299082683902	0.12128954331574149	7.855104850757925	17.89625519132096	7.597515770883547	17.30939114642024
0.9954232732196957	64.5516250614878	61.81696168475945	76.09811682569146	73.344767856065	81.17675049439325	78.39847750401998	85.66369873306601	82.84990398078777	92.88969313426287	89.99000344436945	0.11783647225488818	0.12124133563990933	7.8135041763580375	17.90873909797847	7.55730340809896	17.321520954466905
1.0014211991882311	64.59623351392642	61.86007497135774	76.14404215651419	73.38917670392279	81.2234904503595	78.4436849535783	85.71134583015797	82.89600476572105	92.93920029489142	90.03794103009099	0.11778986129007747	0.12119303252293982	7.772082171472903	17.921135679232975	7.517263647846448	17.333566487419375
1.0074552656779823	64.64089062087157	61.90323606387202	76.19000425389524	73.43362141293585	81.2702626346855	78.488923719603	85.75902162219305	82.94213334708131	92.98873149961268	90.08590181735809	0.11774315792863979	0.12114463396280031	7.730838226052583	17.933444496726224	7.477395901062664	17.345527320920155
1.013525690453769	64.68559623154218	61.946444819465086	76.23600291201005	73.4781017851592	81.317066817824	78.5341935805598	85.80672585863019	82.98828948252411	93.03828646421785	90.13388553058586	0.11769636216787786	0.12109613995857017	7.6897717313968315	17.94566511103767	7.437699579956643	17.357403029518537
1.0196326925925556	64.73035019400581	61.98970109418305	76.28203792389328	73.52261762154272	81.36390276907974	78.5794943138029	85.8544582877647	83.03447292857824	93.08786490328997	90.18189189301876	0.1176494740061703	0.12104755051044801	7.648882080073236	17.957797081500757	7.398174098015261	17.369193186659686
1.0257764924913542	64.77515235517315	62.03300474295062	76.32810908143482	73.56716872192784	81.4107702566061	78.62482569557224	85.90221865672515	83.08068344064336	93.13746653020137	90.2299206267289	0.11760249344297835	0.12099886561975891	7.608168665993617	17.96983996635936	7.358818870020514	17.380897364737393
1.0319573118751795	64.82000256079371	62.076355619566385	76.3742161753768	73.61175488504442	81.45766904740276	78.6701875009908	85.95000671147152	83.12692077298782	93.18709105711238	90.27797145261432	0.11755542047885342	0.12095008528896106	7.567630884461323	17.981793322882368	7.319633312036785	17.392515135050417
1.0381753738050519	64.86490065545092	62.11975357669769	76.42035899531041	73.65637590850702	81.50459890731287	78.71557950406152	85.99782219679287	83.17318467874598	93.23673819496955	90.32604409039679	0.11750825511544401	0.12090120952165415	7.5272681320439006	17.993656707063565	7.2806168413990235	17.40404606775155
1.0444309026860459	64.9098464825564	62.16319846587585	76.46653732967143	73.70103158881165	81.55155960101935	78.76100147766452	86.04566485630383	83.21947490991585	93.28640765350269	90.37413825862006	0.1174609973555021	0.12085223832258524	7.487079806651309	18.00542967378169	7.2417688767445725	17.415489731976777
1.05072412427539	64.95483988434584	62.20669013749134	76.51275096573772	73.74572172133243	81.5985508920427	78.8064531935544	86.09353443244318	83.26579121735674	93.336099141224	90.42225367464822	0.11741364720289109	0.12080317169765678	7.447065307608682	18.01711177699326	7.20308883803682	17.42684569580524
1.057055265690613	64.99988070187406	62.250228440789016	76.55899968962581	73.79044610031843	81.64557254273839	78.85193442235762	86.14143066647144	83.31213335078722	93.38581236542629	90.47039005466395	0.11736620466259313	0.12075400965393457	7.407224035534455	18.028702569416055	7.164576146511536	17.43811352620469
1.0634245554177415	65.04496877500935	62.2938132238629	76.60528328628665	73.83520451888988	81.69262431429303	78.89744493356918	86.18935329846747	83.35850105878215	93.4355470321801	90.5185471136663	0.11731866974071462	0.12070475219965346	7.367555392388567	18.04020160266191	7.126230224711435	17.449292789089668
1.0698322233195456	65.09010394242928	62.337444333651696	76.65160153950308	73.87999676903527	81.73970596672241	78.94298449555049	86.23730206732715	83.40489408877106	93.48530284633301	90.56672456546958	0.11727104244449535	0.12065539934422727	7.328058781540676	18.051608427384053	7.0880504965225555	17.460383049388838
1.0762785006438331	65.13528604161549	62.381121615933786	76.69795423188606	73.9248226416079	81.78681725886842	78.98855287552638	86.28527671076054	83.45131218703538	93.53507951150736	90.61492212270134	0.11722332278231425	0.12060595109825267	7.288733607687391	18.062922593069743	7.05003638711969	17.471383870917634
1.0827636200317978	65.18051490884864	62.42484491532224	76.74434114487129	73.9696819263225	81.83395794839612	79.03414983958224	86.33327696528956	83.49775509870645	93.58487673009854	90.66313949680068	0.11717551076369766	0.12055640747352055	7.249579276889563	18.07414364813667	7.01218732299094	17.482294816449212
1.089287815526412	65.22579037920363	62.46861407526002	76.79076205871584	74.01457441175192	81.88112779179103	79.07977515266145	86.38130256624561	83.54422256776296	93.63469420327327	90.71137639801653	0.11712760639932543	0.12050676848301979	7.210595196580471	18.085271139954784	6.974502731945904	17.4931154477199
1.0958513225808764	65.27111228654455	62.51242893801504	76.83721675249478	74.05949988532386	81.92832654435637	79.12542857856253	86.42935324776735	83.59071433702891	93.68453163096787	90.7596325354061	0.11707960970103964	0.12045703414094805	7.171780775578554	18.0963046148554	6.936982043134776	17.503845325458315
1.1024543780671139	65.31648046351994	62.556289344675506	76.88370500409812	74.1044581333178	81.9755539602105	79.17110987993684	86.47742874279866	83.63723014817158	93.73438871188695	90.80790761683352	0.11703152068185074	0.12040720446271684	7.1331354240692235	18.107243618098437	6.899624687036521	17.514484009381704
1.1090972202843215	65.36189474155753	62.60019513514469	76.93022659022692	74.14944894086135	82.02280979228377	79.21681881828542	86.52552878308576	83.6837697416989	93.78426514350114	90.85620134896779	0.11698333935594474	0.12035727946496086	7.09465855360304	18.118087693883353	6.862430095437958	17.525031058134118
1.115780088967567	65.40735495085957	62.64414614813632	76.97678128639045	74.1944720919273	82.07009379231616	79.26255515395667	86.57365309917556	83.73033285695755	93.83416062204604	90.90451343728152	0.11693506573869203	0.1203072591655435	7.056349577130277	18.128836385383693	6.825397701471047	17.535486029370077
1.1225032252964444	65.45286092039775	62.68814222116953	77.02336886690259	74.23952736933015	82.11740571085434	79.30831864614349	86.62180142041305	83.77691923213068	93.8840748425202	90.9528435860493	0.11688669984665304	0.12025714358356664	7.018207908981822	18.139489234748908	6.78852693961926	17.54584847977094
1.1292668719037753	65.49841247790842	62.73218319056417	77.06998910487876	74.28461455472322	82.16474529724924	79.35410905288104	86.66997347493944	83.82352860423605	93.93400749868407	91.00119149834643	0.116838241697587	0.12020693273937659	6.980232964871902	18.150045783093447	6.751817245688471	17.556117964973964
1.1360712728843656	65.54400944988734	62.77626889143561	77.1166417722323	74.32973342859486	82.21211229965304	79.39992613104356	86.71816898968949	83.8701607091234	93.98395828305782	91.04955687604698	0.11678969131045804	0.12015662665457373	6.942424161911731	18.16050557050039	6.7152680568378855	17.566294039645072
1.1429166738038161	65.58965166158515	62.820399157690254	77.16332663967165	74.37488377026595	82.2595064650169	79.44576963634248	86.76638769038996	83.91681528147298	94.03392688692054	91.09793941982294	0.11674104870544384	0.12010622535201758	6.90478091859859	18.170868136054196	6.678878811559116	17.576376257438824
1.1498033217073829	65.63533893700196	62.86457382202017	77.21004347669647	74.42006535788592	82.30692753908787	79.49163932332296	86.81462930155683	83.96349205479274	94.08391300030804	91.1463388291421	0.1166923139039434	0.12005572885583661	6.867302654842206	18.18113301784797	6.642648949706199	17.58636417105481
1.1567314651288954	65.68107109888307	62.90879271589889	77.25679205159524	74.46527796843046	82.35437526640693	79.53753494536248	86.86289354649395	84.01019076141725	94.1339163120123	91.19475480226761	0.11664348692858244	0.12000513719143516	6.829988791941105	18.19129975296164	6.606577912492867	17.59625733224857
1.1637013540997225	65.72684796871322	62.95305566957571	77.30357213144102	74.51052137769736	82.4018493903056	79.58345625466723	86.91118014729001	84.05691113250452	94.18393650957903	91.2431870362555	0.11659456780322348	0.11995445038550095	6.792838752578064	18.201367877432858	6.570665142452526	17.606055291715165
1.1707132401577995	65.77266936671232	62.99736251207146	77.35038348208903	74.55579536030417	82.44934965290396	79.62940300227027	86.95948882481729	84.10365289803502	94.23397327930712	91.29163522695438	0.11654555655297169	0.11990366846601419	6.755851960878317	18.211336926406148	6.534910083508294	17.615757599278368
1.177767376356704	65.81853511183023	63.041713071173305	77.3972258681731	74.60109968968463	82.49687579510788	79.67537493802872	87.00781929872923	84.15041578680908	94.28402630624694	91.34009906900339	0.11649645320418366	0.11985279146225389	6.719027842344985	18.221206433992847	6.49931218092479	17.62536380376514
1.1848640172747877	65.86444502174189	63.08610717343001	77.44409905310243	74.64643413808564	82.54442755660645	79.72137181062146	87.05617128745845	84.1971995264451	94.33409527419897	91.38857825583139	0.11644725778447436	0.11980181940480601	6.682365823902728	18.230975933334776	6.463870881328148	17.634873453051114
1.1920034190243662	65.91039891284233	63.13054464414692	77.49100279905858	74.69179847656413	82.59200467586949	79.76739336754648	87.10454450821472	84.24400384337768	94.38417986571267	91.43707247965551	0.11639797032272399	0.11975075232557225	6.645865333875918	18.24064495661878	6.428585632712384	17.644286094106064
1.1991858392609598	65.95639660024182	63.17502530738123	77.53793686699211	74.73719247498394	82.63960689014505	79.81343935511867	87.15293867698304	84.29082846285559	94.43427976208503	91.48558143147996	0.11634859084908764	0.11969959025777707	6.6095258020250185	18.250213035100387	6.393455884433024	17.65360127293934
1.2064115371925936	66.00243789776103	63.219548985936946	77.5849010166197	74.78261590201274	82.68723393545704	79.85950951846716	87.20135350852193	84.33767310893992	94.48439464335979	91.53410480109493	0.11629911939500269	0.1196483332359764	6.57334665950475	18.259679699052867	6.358481087218934	17.662818534667167
1.2136807735891502	66.04852261792585	63.264115501360294	77.63189500642065	74.82806852511906	82.7348855466025	79.90560360153326	87.24978871636088	84.38453750450238	94.53452418832546	91.58264227707545	0.11624955599319363	0.11959698129606443	6.537327338891373	18.26904447779816	6.323660693157763	17.67193742344716
1.2209938107917835	66.09465057196273	63.30872467393452	77.67891859363407	74.87355011056897	82.78256145714937	79.95172134706752	87.29824401279906	84.4314213712231	94.58466807451497	91.6311935467801	0.11619990067768358	0.11954553447528356	6.5014672741981485	18.27830689981056	6.2889941557177735	17.68095748257474
1.2283509127223842	66.14082156979373	63.353376322675324	77.7259715342557	74.9190604234234	82.8302613994342	79.99786249662813	87.34671910890336	84.47832442958924	94.63482597820415	91.67975829635029	0.11615015348380113	0.11949399281222985	6.465765900841689	18.28746649255845	6.254480929738747	17.68987825442491
1.2357523448931043	66.18703542003145	63.39807026532575	77.77305358303465	74.96459922753476	82.87798510455936	80.04402679057785	87.39521371450607	84.52524639889283	94.68499757441052	91.72833621070878	0.11610031444818601	0.11944235634686329	6.43022265567015	18.296522782615284	6.220120471417431	17.698699280428627
1.2431983744159416	66.23329192997443	63.44280631835143	77.82016449347067	75.01016628554399	82.92573230239103	80.09021396808201	87.44372753820379	84.57218699722912	94.73518253689265	91.77692697355887	0.11605038360879978	0.11939062512051528	6.394836976955048	18.305475295668657	6.185912238354831	17.707420101234675
1.2506892700123766	66.27959090560182	63.48758429693589	77.86730401781064	75.05576135887789	82.9735027215566	80.13642376710646	87.49226028735488	84.61914594149509	94.78538053814864	91.82553026738358	0.11600036100493162	0.11933879917589582	6.359608304393987	18.31432355648576	6.151855689518925	17.71604025655688
1.2582253020230734	66.32593215156898	63.53240401497545	77.91447190704594	75.10138420774567	83.02129608944254	80.18265592441483	87.54081166807835	84.66612294738731	94.83559124941551	91.87414577344447	0.1159502466772083	0.11928687855710292	6.324536079114296	18.323067088955213	6.11795028524466	17.724559285219584
1.2658067424176331	66.37231547120216	63.5772652850744	77.96166791090921	75.14703459113628	83.06911213219189	80.22891017556653	87.58938138525163	84.71311772940055	94.88581434066802	91.92277317178068	0.11590004066759939	0.11923486330963022	6.289619743667572	18.331705416065233	6.0841954872557835	17.73297672521585
1.2734338648044117	66.41874066649386	63.622167918540335	78.00889177787136	75.19271226681528	83.11695057470207	80.27518625491442	87.63796914250912	84.76013000082595	94.93604948061784	91.97141214120822	0.1158497430194284	0.11918275348037528	6.2548587420551485	18.340238059987314	6.050590758668477	17.74129211370382
1.2811069444403917	66.46520753809807	63.6671117253793	78.05614325513874	75.2384169913222	83.1648111406228	80.32148389560284	87.68657464224057	84.80715947374964	94.9862963367127	92.02006235931916	0.11579935377737835	0.11913054911764741	6.220252519701717	18.348664541994367	6.017135563974989	17.749504986979446
1.2888262582411194	66.51171588532503	63.71209651429076	78.10342208865002	75.2841485199673	83.21269355235356	80.36780282956508	87.73519758558916	84.85420585905082	95.0365545751355	92.06872350248065	0.11574887298750011	0.11907825027117652	6.1858005234498705	18.35698438246982	5.983829369039086	17.757614880481924
1.296592084790695	66.55826550613659	63.757122092662854	78.15072802307313	75.32990660682873	83.26059753104141	80.41414278752136	87.78383767244996	84.90126886640032	95.08682386080332	92.11739524583413	0.1156983006972223	0.11902585699212188	6.1515022015955765	18.36519710099674	5.9506716411306115	17.765621328861016
1.3044047043518285	66.60485619714142	63.80218826656775	78.19806080180267	75.37569100474984	83.30852279657903	80.4605034989768	87.83249460146853	84.94834820425903	95.137103857367	92.16607726329481	0.11564763695535704	0.11897336933307816	6.117357003873622	18.373302216330558	5.917661848904572	17.77352386595703
1.312264398875954	66.65148775359002	63.847294840756646	78.24542016695673	75.4215014653362	83.35646906760235	80.5068846922192	87.88116807003914	84.99544357987656	95.18739422721009	92.21476922755075	0.11559688181210967	0.11892078734808698	6.0833643814503375	18.381299246382696	5.884799462391129	17.78132202476263
1.320171452013404	66.69815996936995	63.892441618655	78.29280585937413	75.46733773895271	83.40443606148852	80.55328609431689	87.92985777430333	85.04255469928943	95.23769463144838	92.26347081006229	0.11554603531908599	0.11886811109264304	6.049523786929967	18.389187708249665	5.852083953021065	17.789015337511955
1.3281261491236485	66.74487263700092	63.93762840235779	78.34021761861138	75.51319957472087	83.4524234943537	80.59970743111681	87.9785634091483	85.08968126731986	95.28800472992899	92.3121816810615	0.11549509752930108	0.11881534062370348	6.01583467436285	18.39696711823126	5.819514793606686	17.796603335615146
1.3361287772855897	66.79162554763018	63.982854992624546	78.38765518294015	75.5590867205158	83.5004310810511	80.64614842724224	88.02728466820564	85.13682298757402	95.33832418123002	92.36090150955121	0.11544406849718677	0.11876247599969539	5.982296499218137	18.40463699177053	5.787091458350005	17.804085549703814
1.3441796253079266	66.83841849102713	64.02812118887475	78.43511828934382	75.60499892296366	83.54845853516846	80.69260880609096	88.07602124384933	85.18397956244104	95.38865264265941	92.40962996330492	0.11539294827860065	0.11870951728052599	5.948908718442908	18.412196843648417	5.754813422855477	17.811461509683795
1.352278983739575	66.88525125557949	64.07342678918299	78.4826066735157	75.65093592743881	83.59650556902714	80.73908828983328	88.12477282719546	85.23115069309128	95.43898977025555	92.458366708866	0.1153417369308343	0.1186564645275889	5.915670790396689	18.419646187743638	5.722680164126359	17.81873074469513
1.3604271448801535	66.93212362828719	64.11877159027428	78.53012006985483	75.69689747806119	83.6445718936783	80.78558659941007	88.17353910809913	85.27833607947537	95.48933521878492	92.5071114115475	0.1152904345126206	0.11860331780377449	5.882582174886011	18.426984537209137	5.690691160539245	17.82589278308842
1.3686244027905345	66.97903539475904	64.16415538751905	78.57765821146482	75.7428833176932	83.69265721890295	80.83210345453057	88.2223197751551	85.3255354203224	95.5396886417438	92.55586373543117	0.11523904108414328	0.1185500771734785	5.849642333188058	18.434211404517555	5.658845891865894	17.83294715246302
1.3768710533034536	67.02598633920661	64.20957797492852	78.62522083014969	75.78889318793738	83.74076125320832	80.87863857367068	88.27111451569468	85.37274841313891	95.59004969135599	92.6046233433675	0.1151875567070443	0.11849674270260863	5.816850727986093	18.44132630126296	5.627143839285054	17.839893379747082
1.3851673940341884	67.0729762444404	64.25503914515008	78.67280765641199	75.83492682913365	83.78888370382695	80.92519167407117	88.3199230157856	85.41997475420776	95.64041801857357	92.65338989697534	0.11513598144443347	0.11844331445859527	5.784206823435852	18.448328738424607	5.595584485367908	17.846730991122968
1.3935137243912972	67.12000489186448	64.30053868946236	78.72041841944983	75.88098398035652	83.83702427671436	80.97176247173556	88.36874496023023	85.46721413858664	95.69079327307593	92.70216305664137	0.11508431536089497	0.11838979251039947	5.751710085115519	18.455218226143188	5.564167314069891	17.853459512025438
1.4019103455874267	67.16707206147198	64.34607639777045	78.76805284715398	75.92706437941244	83.885182676547	81.01835068142832	88.41758003256427	85.51446626010689	95.74117510326957	92.7509424815197	0.11503255852249757	0.11833617692852078	5.719359980072113	18.461994273942764	5.532891810757064	17.860078467250787
1.410357560650181	67.21417753184053	64.39165205860157	78.81571066610584	75.97316776283756	83.93335860672114	81.06495601667342	88.46642791505623	85.56173081137277	95.79156315628838	92.79972782953226	0.11498071099680246	0.11828246778500728	5.68715597679784	18.468656390648903	5.501757462195201	17.866587380920464
1.4188556744330574	67.26132108012712	64.43726545909988	78.8633916015742	76.01929386589464	83.98155176935025	81.11157818975215	88.5152882887055	85.60900748375987	95.84195707799265	92.84851875736798	0.11492877285287137	0.1182286651534641	5.655097545191893	18.475204084252255	5.470763756515225	17.872985776364658
1.4274049936264492	67.30850248206337	64.48291638502188	78.91109537751251	76.06544242257048	84.02976186526331	81.15821691170126	88.5641608332413	85.65629596741385	95.89235651296889	92.89731492048249	0.11487674416127593	0.1181747691090608	5.623184156649586	18.481636862228697	5.439910183262327	17.879273176307834
1.4360058267687137	67.35572151195151	64.52860462073193	78.9588217165573	76.11161316557383	84.07798859400381	81.20487189231162	88.61304522712243	85.70359595125004	95.94276110453077	92.94611597309861	0.11482462499410508	0.11812077972854196	5.5914152839877715	18.487954231308322	5.409196233405055	17.885449102903294
1.4446584842573071	67.40297794265858	64.57432994919752	79.00657034002423	76.15780582633262	84.12623165382688	81.25154284012658	88.66194114753492	85.7509071229521	95.99317049471749	92.99492156820618	0.1147724154249749	0.11806669709023504	5.559790401466671	18.494155697542737	5.378621399267104	17.891513077540367
1.453363278359986	67.45027154561274	64.62009215198427	79.05434096790668	76.20402013499111	84.17449074169856	81.29822946243961	88.71084827039218	85.79822916897065	96.04358432429488	93.0437313575612	0.11472011552903676	0.11801252127405966	5.5283089848226155	18.500240766434217	5.348185174593709	17.897464621015388
1.4621205232260774	67.49760209079808	64.6658910092518	79.10213331887283	76.25025582040813	84.22276555329374	81.34493146529363	88.75976627033347	85.8455617745231	96.09400223275507	93.0925449916871	0.11466772538298531	0.11795825236153626	5.496970511200743	18.506208942742887	5.317887054519815	17.903303253524427
1.470930534897817	67.54496934674987	64.71172629974849	79.14994711026284	76.29651261015384	84.27105578299428	81.39164855347848	88.80869482072274	85.89290462359189	96.14442385831613	93.1413621198737	0.11461524506506784	0.11790389043579487	5.46577445920866	18.51205973064134	5.287726535569163	17.909028494594168
1.4797936313217521	67.59237308055023	64.75759780080732	79.19778205808693	76.34279023050784	84.31936112388786	81.43838043052996	88.85763359364823	85.94025739892413	96.1948488379227	93.19018239017781	0.11456267465509347	0.11784943558158419	5.43472030889825	18.517792633672798	5.257703115681579	17.914639863221964
1.48871013236022	67.63981305782313	64.80350528834101	79.24563787702245	76.38908840645662	84.36768126776583	81.48512679872806	88.90658225992105	85.98761978203069	96.24527680724555	93.23900544942336	0.11451001423444052	0.11779488788528089	5.403807541780225	18.5234071548457	5.227816294170225	17.9201368777467
1.4976803598028874	67.68728904273028	64.84944853683736	79.2935142804121	76.43540686169092	84.41601590512259	81.53188735909531	88.95554048907515	86.03499145318504	96.29570740068257	93.28783094320129	0.11445726388606706	0.1177402474348981	5.373035640805938	18.528902796559123	5.198065571764346	17.92551905599794
1.5067046373783677	67.73480079796589	64.89542731935491	79.34141098026086	76.4817453186039	84.46436472515302	81.5786618113957	89.00450794936549	86.08237209142314	96.34614025135808	93.33665851587034	0.11440442369451709	0.11768551432009554	5.342404090353739	18.53427906055731	5.168450450583805	17.930785915206798
1.5157832907659001	67.78234808475239	64.94144140751791	79.38932768723394	76.5281034982882	84.51272741575161	81.62544985413271	89.053484307768	86.12976137454186	96.39657499112353	93.38548781055653	0.11435149374593297	0.1176306886321867	5.311912376271721	18.53953544812248	5.1389704341336255	17.935936972031413
1.5249166476071065	67.82993066283596	64.98749057151231	79.43726411065465	76.57448112053419	84.56110366351096	81.67225118454826	89.10246922997875	86.17715897909902	96.44701125055796	93.43431846915425	0.11429847412806109	0.11757577046414978	5.281559985838612	18.544671459931124	5.10962502732491	17.940971742618785
1.5341050375178134	67.87754829048157	65.03357458008054	79.48521995850155	76.62087790382714	84.60949315372011	81.71906549862106	89.15146238041284	86.2245645804121	96.49744865896784	93.48315013232592	0.1142453649302624	0.11752075991063585	5.251346407787423	18.54968659615406	5.080413736463925	17.945889742586587
1.5433487920999491	67.92520072446887	65.07969320051758	79.53319493740683	76.6672935653455	84.65789557036352	81.76589249106559	89.20046342220438	86.27197785255821	96.54788684438812	93.53198243950303	0.11419216624352047	0.11746565706797847	5.2212711322854375	18.554580356407314	5.051336069239369	17.950690487006796
1.5526482449535108	67.97288772008719	65.1258461986659	79.58118875265342	76.71372782095817	84.70631059611928	81.81273185533018	89.24947201720526	86.3193984683728	96.59832543358198	93.58081502888595	0.1141388781604518	0.11741046203420241	5.191333650953311	18.559352239824875	5.022391534750568	17.955373490493002
1.5620037316886017	68.02060903113149	65.17203333891143	79.6292011081734	76.76018038522284	84.75473791235832	81.85958328359656	89.2984878259852	86.36682609944988	96.64876405204203	93.6296475374452	0.11408550077531295	0.11735517490903316	5.161533456856887	18.564001745058704	4.993579643487465	17.959938267165853
1.5714155899375468	68.06836440989746	65.2182543841786	79.67723170654533	76.80665097138335	84.80317719914271	81.9064464667778	89.34751050783072	86.41426041614092	96.69920232399036	93.67847960092122	0.11403203418401109	0.11729979579390652	5.1318700444835486	18.56852837018596	4.964899907307881	17.96438433057665
1.580884159367074	68.11615360717697	65.26450909592596	79.725280248992	76.85313929136753	84.85162813522435	81.95332109451728	89.39653972074458	86.46170108755435	96.749639872379	93.72731085382519	0.1139784784841126	0.11724432479197767	5.102342909784966	18.572931612914545	4.936351839499366	17.968711193942
1.5904097816905756	68.1639763722542	65.31079723414214	79.77334643537903	76.89964505578574	84.90009039804436	82.0002068551881	89.44557512144613	86.5091477815558	96.80007631889143	93.77614092944023	0.11392483377485187	0.11718876200812986	5.072951550152538	18.577210970470333	4.907934954720986	17.97291836997283
1.5999928006804371	68.21183245290034	65.35711855734063	79.82142996421192	76.94616797392788	84.94856366373119	82.04710343589096	89.49461636536985	86.55660016476676	96.85051128394214	93.82496945982122	0.11387110015714019	0.11713310754898458	5.043695464409211	18.58136593962263	4.879648769023333	17.97700537091987
1.6096335621804478	68.25972159536988	65.40347282255605	79.86953053263453	76.9927077537621	84.99704760710007	82.09401052245387	89.5436631066658	86.60405790256506	96.90094438667833	93.87379607579625	0.11381727773357583	0.11707736152291057	5.014574152813111	18.58539601668417	4.851492799843072	17.980971708611833
1.6193324141182788	68.30764354439552	65.44985978533909	79.9176478364266	77.03926410193205	85.04554190165128	82.1409277994303	89.59271499819864	86.65152065908376	96.95137524497991	93.9226204069667	0.11376336660845233	0.11702152404003376	4.985587117068462	18.589300697560247	4.8234665660093015	17.984816894469986
1.6290897065180392	68.35559804318429	65.49627919975256	79.96578157000215	77.08583672375555	85.09404621956966	82.18785495009887	89.64177169154792	86.69898809721164	97.00180347546095	93.97144208170883	0.11370936688776836	0.11696559521224646	4.956733860332861	18.59307947785601	4.795569587758109	17.988540439593635
1.6389057915129117	68.40358483341303	65.54273081836702	80.01393142640745	77.13242532322236	85.14256023172356	82.23479165646194	89.69083283700765	86.74645987859253	97.05222869347044	94.02026072717436	0.1136552786792362	0.11690957515321565	4.928013887169982	18.59673185264728	4.7678013866789115	17.992141854574584
1.6487810233578566	68.45160365522362	65.58921439225578	80.06209709731858	77.17902960299196	85.19108360766315	82.28173759924438	89.73989808358573	86.79393566362499	97.10265051309285	94.06907596929095	0.11360110209229222	0.11685346397839476	4.899426703590507	18.60025731666792	4.7401614857662935	17.995620649686316
1.6587157584424002	68.49965424721924	65.63572967099132	80.11027827304014	77.22564926439205	85.23961601562031	82.32869245789325	89.78896707900434	86.84141511146248	97.15306854714964	94.1178874327639	0.1135468372381049	0.11679726180503094	4.870971817065765	18.603655364415317	4.712649409411824	17.99897633490582
1.6687103553034934	68.54773634645967	65.68227640264057	80.15847464250318	77.27228400741663	85.28815712250749	82.37565591057644	89.83803946969964	86.88889788001332	97.20348240720021	94.16669474107698	0.11349248422958394	0.11674096875217699	4.842648736458614	18.606925489873902	4.6852646833635845	18.002208419766248
1.6787651746384535	68.59584968845682	65.72885433376035	80.20668589326291	77.31893353072368	85.33670659391622	82.42262763418177	89.88711490082135	86.93638362593994	97.25389170354248	94.21549751649299	0.1134380431813918	0.11668458494069862	4.814456972090738	18.610067186795277	4.6580068347752785	18.00531641354064
1.6888805793179813	68.64399400717097	65.77546320939368	80.25491171149768	77.36559753163415	85.38526409411733	82.46960730431653	89.93619301623346	86.98387200465987	97.30429604521501	94.26429538005587	0.11338351420995106	0.11662811049328585	4.786396035717189	18.61307994863091	4.6308753921766765	18.00829982518917
1.6990569343992543	68.69216903500592	65.82210277306487	80.30315178200644	77.41227570612938	85.43382928605921	82.51659459530629	89.98527345851346	87.03136267034482	97.35469503999725	94.31308795159093	0.113328897433454	0.11657154553446143	4.758465440510008	18.61596326847939	4.6038698854708855	18.011158163330037
1.7092946071391046	68.74037450280512	65.86877276677562	80.35140578820746	77.45896774884986	85.48240183136767	82.56358918019433	90.03435586895299	87.07885527592131	97.40508829441147	94.36187484970671	0.11327419297187295	0.11651489019059155	4.730664701074602	18.61871663917009	4.576989845943899	18.01389093630678
1.7195939670072704	68.7886101398471	65.91547293100056	80.39967341213625	77.5056733530932	85.5309813903447	82.61059073074077	90.08343988755747	87.12634947307048	97.4554754137236	94.41065569179598	0.11321940094696949	0.11645814458989534	4.7029933334470115	18.621339553284997	4.550234806273238	18.016497652253747
1.7299553856997325	68.83687567384173	65.96220300468337	80.44795433444442	77.55239221081288	85.57956762196844	82.65759891742235	90.13252515304693	87.17384491222862	97.50585600194525	94.45943009403747	0.1131645214823037	0.11640130886245414	4.675450855092549	18.623831503158726	4.523604300502939	18.01897781900334
1.7403792371521247	68.88517083092557	66.0089627252321	80.49624823439743	77.599124012616	85.62816018389184	82.70461340943105	90.18161130285544	87.22134124258679	97.55622966183434	94.50819767139667	0.11310955470324358	0.11634438314022198	4.6480367848948845	18.626191980860312	4.497097864046282	18.021330944131478
1.7508658975532332	68.9334953356579	66.05575182851526	80.54455478987332	77.6458684477622	85.67675873244268	82.75163387467414	90.2306979731319	87.2688381120916	97.60659599489726	94.55695803762787	0.11305450073697511	0.1162873675570348	4.62075064317014	18.628420478278713	4.470715033708984	18.023556535054013
1.76141574535857	68.98184891101663	66.10257004885774	80.59287367736113	77.69262520416181	85.72536292262262	82.79865997977335	90.27978479874018	87.31633516744523	97.6569546013902	94.60571080527545	0.1129993597125118	0.11623026224862053	4.593591951651888	18.63051648707551	4.444455347658732	18.025654098930318
1.7720291613040315	69.03023127839407	66.14941711903647	80.64120457195928	77.73939396837439	85.77397240810696	82.8456913900643	90.32887141325946	87.36383205410584	97.70730508032061	94.65445558567545	0.11294413176070357	0.11617306735260967	4.5665602334820505	18.63247949867946	4.418318345419266	18.027623142681477
1.7827065284196406	69.0786421575927	66.19629277027606	80.68954714737377	77.78617442560682	85.82258684124359	82.89272776959582	90.37795744898436	87.4113284162875	97.75764702944872	94.70319198895677	0.11288881701424837	0.11611578300854386	4.539655013237734	18.634309004413808	4.392303567923136	18.029463173195836
1.7934482320433673	69.12708126682146	66.24319673224561	80.73790107591746	77.83296625971286	85.87120587305353	82.9397687811305	90.42704253692602	87.45882389696183	97.80798004528998	94.75191962404415	0.11283341560769933	0.11605840935788736	4.5128758169280445	18.636004495481757	4.366410557458039	18.03117369714164
1.8042546598350382	69.17554832269158	66.29012873305365	80.78626602850808	77.8797691531906	85.91982915322987	82.98681408614297	90.47612630681216	87.50631813785716	97.85830372311628	94.80063809865847	0.11277792767747634	0.11600094654403655	4.4862221719431545	18.63756546284276	4.340638857640442	18.032754220901552
1.8151262017903238	69.22404304021215	66.33708849924427	80.83464167466674	77.9265827871813	85.96845633013737	83.03386334482013	90.52520838708747	87.55381077945933	97.90861765695763	94.84934701931897	0.11272235336187579	0.11594339471232847	4.459693607110239	18.638991397390782	4.314988013506081	18.034204250930998
1.8260632502548164	69.2725651327867	66.38407575579379	80.88302768251705	77.97340684146877	86.01708705081269	83.08091621606134	90.57428840491461	87.60130146101312	97.95892143960455	94.89804599134587	0.1126666928010787	0.11588575401005351	4.43328965266619	18.640281789932487	4.2894575714321945	18.035523293499864
1.8370661999381863	69.32111431220879	66.4310902261058	80.93142371878336	78.02024099447696	86.06572096096357	83.12797235747718	90.62336598617452	87.64878982052171	98.00921466260964	94.94673461886113	0.11261094613716284	0.1158280245864638	4.4070098402530675	18.64143613113265	4.264047079156626	18.036710854756166
1.848135447928429	69.36969028865832	66.478131632008	80.97982944878974	78.06708492326963	86.11435770496901	83.17503142539012	90.67244075546726	87.6962754947483	98.0594969162898	94.99541250479143	0.1125551135141107	0.1157702065927835	4.380853702933564	18.64245391165241	4.23875608578237	18.037766440800624
1.8592713937061955	69.4182927706975	66.52519969374755	81.02824453645877	78.1139383035483	86.16299692587903	83.22209307483358	90.72151233611298	87.74375811921607	98.10976778972838	95.04407925086944	0.1124991950778216	0.11571230018221973	4.354820775172357	18.64333462207287	4.21358414176666	18.038689557652106
1.8704744391592067	69.46692146526696	66.57229412998765	81.0766686443101	78.16080080965155	86.21163826541444	83.26915695955243	90.77058035015219	87.79123732820942	98.16002687077702	95.09273445763638	0.11244319097611899	0.1156543055099718	4.328910592837474	18.644077752924204	4.188530798933243	18.039479711311287
1.8817449885967616	69.5155760776819	66.61941465780335	81.12510143345958	78.20767211455365	86.26028136396688	83.31622273200246	90.81964441834708	87.83871275477463	98.21027374605816	95.14137772444396	0.11238710135876236	0.11559622273324238	4.303122693207115	18.644682794732944	4.163595610459197	18.0401364077552
1.8930834487643238	69.56425631162818	66.66656099267792	81.1735425636179	78.25455188986356	86.30892586059879	83.36329004335069	90.86870416018216	87.88618403072088	98.26050800096715	95.19000864945683	0.11233092637745636	0.11553805201124699	4.27745661495419	18.645149238025624	4.138778130874016	18.040659152935405
1.9044902288582053	69.61296186915855	66.71373284849867	81.2219916930896	78.30143980582359	86.35757139304334	83.41035854347498	90.91775919386524	87.93365078662086	98.31072921967449	95.23862682965446	0.11227466618586135	0.11547979350522496	4.251911898161779	18.64547657336152	4.114077916056431	18.041047452808925
1.9159657405403292	69.66169245068902	66.76092993755344	81.27044847877227	78.34833553130859	86.40621759770471	83.45742788096446	90.96680913632869	87.98111265181204	98.36093698512859	95.28723186083397	0.1122183209396033	0.11542144737844907	4.22648808431768	18.64566429136903	4.089494523239409	18.041300813360067
1.9275103979530908	69.71044775499489	66.80815197052654	81.31891257615526	78.39523873382467	86.45486410965822	83.50449770311921	91.01585360323034	88.02856925439747	98.41113087905796	95.33582333761197	0.1121618907962843	0.11536301379623719	4.201184716282569	18.64571188264381	4.065027511000608	18.041418740614972
1.9391246177343011	69.75922747920696	66.85539865649518	81.36738363931866	78.44214907950852	86.50351056264994	83.55156765595083	91.06489220895419	88.07602022124702	98.46131048197344	95.38440085342752	0.11210537591549115	0.11530449292596054	4.176001338325932	18.64561883789429	4.040676439281015	18.041400740719837
1.9508088190322228	69.80803131880812	66.90266970292572	81.41586132093276	78.4890662331263	86.55215658909773	83.59863738418248	91.11392456661235	88.12346517799858	98.5114753731714	95.4329640005445	0.11204877645880838	0.11524588493705751	4.150937496115603	18.645384647952596	4.016440869339931	18.04124631979721
1.9625634235206988	69.85685896762932	66.9499648156696	81.46434527225676	78.5359898580726	86.60080182009088	83.6457065312487	91.16295028804552	88.17090374905877	98.5616251307358	95.48151237005388	0.11199209258982563	0.11518719000103991	4.125992736697299	18.645008803723613	3.992320363795443	18.040954984127893
1.9743888554143678	69.9057101178463	66.99728369896027	81.51283514313835	78.58291961636996	86.64944588539072	83.69277473929645	91.21196898382482	88.21833555760477	98.61175933154132	95.53004555187688	0.11193532447414953	0.11512840829150658	4.101166608528274	18.644490796319587	3.968314486610325	18.040526240134568
1.9862855414839768	69.95458445997586	67.044626055409	81.56133058201281	78.62985516866773	86.69808841343124	83.7398416491848	91.26098026325303	88.26576022558528	98.66187755125624	95.57856313476726	0.11187847227941361	0.11506953998415348	4.076458661431843	18.643830116936442	3.944422803074758	18.03995959432723
1.9982539110717792	70.0034816828721	67.09199158600154	81.60983123590209	78.67679617424152	86.7467290313188	83.78690690048565	91.30998373436566	88.31317737372198	98.71197936434469	95.62706470631453	0.11182153617528853	0.11501058525678327	4.051868446612389	18.64302625689743	3.9206448798304336	18.039254553415958
2.010294396107033	70.05240147372301	67.13937999009445	81.65833675041421	78.72374229099232	86.79536736483314	83.83397013148411	91.35897900393262	88.36058662151092	98.76206434406998	95.67554985294636	0.1117645163334929	0.1149515442893173	4.02739551667446	18.642078707813198	3.896980284840083	18.038410624238168
2.0224074311215867	70.101343518047	67.18679096541152	81.7068467697428	78.77069317544593	86.84400303842786	83.8810309791788	91.4079656774598	88.40798758722384	98.81213206249767	95.72401815993177	0.11170741292780259	0.11489241726380442	4.003039425592306	18.64098696145811	3.873428587393846	18.037427313805892
2.0345934532655616	70.15030749968938	67.23422420804002	81.75536093666622	78.81764848275199	86.89263567523076	83.92808907928239	91.45694335919049	88.45537988790961	98.86218209049822	95.77246921138367	0.11165022613406304	0.11483320436443362	3.9787997287289727	18.6397505098721	3.849989358136554	18.03630412943494
2.0468529023231294	70.19929310081903	67.28167941242782	81.80387889254746	78.86460786668415	86.94126489704495	83.9751440662227	91.50591165210724	88.50276313939645	98.9122139977508	95.82090259026282	0.11159295613019714	0.11477390577754364	3.9546759828090217	18.638368845277	3.826662169028623	18.035040578617554
2.059186220728381	70.24830000192465	67.32915627137918	81.85240027733295	78.9115709796386	86.98989032434865	84.02219557314248	91.55487015793311	88.55013695629256	98.9622273527455	95.86931787837983	0.11153560309621888	0.11471452169163396	3.930667745939445	18.63684146021842	3.803446593346962	18.03363616905517
2.0715938535812968	70.29732788181181	67.3766544760518	81.90092472955281	78.95853747263423	87.03851157629707	84.0692432319008	91.60381847713388	88.59750095198861	99.01222172278754	95.91771465639916	0.11147816721424073	0.11465505229737558	3.9067745775964795	18.635167847511184	3.7803422057113494	18.032090408803924
2.084076248663807	70.34637641759913	67.42417371595324	81.9494518863198	79.00550699531188	87.08712827072193	84.1162866730734	91.65275620891931	88.6448547386591	99.06219667399974	95.966092503842	0.11142064866848628	0.11459549778762282	3.8829960386251514	18.633347500279342	3.7573485820507813	18.03040280614914
2.0966338564559543	70.39544528471563	67.47171367893756	81.99798138332966	79.05247919593401	87.13574002413363	84.16332552595362	91.70168295124581	88.69219792726422	99.1121517713268	96.01445099908959	0.11136304764530101	0.11453585835742178	3.8593316912433693	18.63137991201438	3.7344652996130208	18.028572869690834
2.109267130152151	70.44453415689667	67.51927405120188	82.04651285486004	79.09945372138417	87.18434645172088	84.21035941855308	91.75059830081737	88.73953012755156	99.16208657853791	96.0627897193866	0.11130536433316109	0.1144761342040242	3.8357810990232792	18.629264576506102	3.7116919369750576	18.026600108392813
2.1219765256775314	70.49364270618133	67.56685451728336	82.09504593377086	79.14643021716702	87.23294716735268	84.2573879776029	91.79950185308836	88.78685094805844	99.21200065823095	96.11110824084476	0.11124759892268586	0.1144163255268964	3.8123438269140024	18.627000987984502	3.689028074021735	18.02448403156086
2.1347625017044103	70.54277060290904	67.61445476005566	82.14358025150383	79.19340832740778	87.28154178357869	84.30441082855427	91.84839320226523	88.8341599961135	99.2618935718358	96.1594061384462	0.11118975160664812	0.11435643252773145	3.789019441205255	18.624588640985166	3.6664732919489325	18.02222414884818
2.147625519668832	70.59191751571605	67.66207446072579	82.19211543808206	79.24038769485209	87.33012991163038	84.3514275955797	91.89727194130835	88.88145687783884	99.31176487961774	96.20768298604709	0.11113182257998434	0.11429645541045923	3.765807509561455	18.622027030545723	3.644027173271297	18.019819970335448
2.160566043787228	70.64108311153299	67.70971329883093	82.24065112211052	79.28736796086584	87.37871116142252	84.39843790157394	91.94613766193483	88.9287411981521	99.36161414068198	96.25593835638131	0.11107381203980558	0.11423639438125736	3.7427076009998927	18.619315652129444	3.6216893018040537	18.017271006488954
2.1735845410731627	70.69026705558122	67.7573709522353	82.28918693077549	79.33434876543504	87.42728514155394	84.44544136815519	91.99498995462022	88.97601256076874	99.41144091297674	96.30417182106414	0.11101572018540923	0.11417624964856446	3.7197192858820927	18.61645400161069	3.599459262669825	18.014576768211555
2.1866814813541975	70.73946901136989	67.80504709712687	82.33772248984462	79.3813297471657	87.47585145930888	84.49243761566608	92.0438284086009	89.023270568204	99.46124475329749	96.35238295059605	0.11095754721828875	0.11411602142308833	3.696842135918814	18.61344157536223	3.5773366422922663	18.011736766849936
2.199857337288837	70.78868864069307	67.85274140801444	82.38625742366709	79.4283105432838	87.52440972065824	84.539426263175	92.09265261187652	89.07051482177536	99.51102521729071	96.40057131436662	0.11089929334214571	0.1140557099178193	3.6740757241786923	18.610277870284335	3.555321028405615	18.008750514272833
2.213112584383593	70.8379256036267	67.9004535577245	82.43479135517366	79.47529078963547	87.57295953026112	84.58640692847754	92.1414621512124	89.11774492160492	99.5607818594583	96.44873648065852	0.11084095876289947	0.11399531534804029	3.651419625076869	18.606962383837526	3.533412010043321	18.005617522851026
2.2264477010101436	70.88717955852574	67.9481832173984	82.48332390587693	79.52227012068698	87.62150049146614	84.63337922809765	92.19025661214211	89.16496046662178	99.61051423316152	96.49687801665158	0.11078254368869865	0.11393483793133825	3.6288734143627153	18.6034946139589	3.5116091775198583	18.002337305397305
2.2398631684225956	70.93645016202103	67.99593005648893	82.53185469587119	79.56924816952458	87.67003220631268	84.6803427772888	92.23903557896975	89.21216105456422	99.66022189062491	96.54499548842655	0.11072404832993313	0.11387427788761688	3.606436669120285	18.599874059160356	3.489912122453461	17.998909375315634
2.2533594707748548	70.98573706901664	68.04369374275787	82.58038334383295	79.61622456785514	87.7185542755326	84.72729719003587	92.28779863477278	89.2593462819826	99.70990438294098	96.59308846096961	0.11066547289924421	0.11381363543910514	3.5841089677851414	18.596100218590436	3.468320437757029	17.995333246590235
2.2669370951380965	71.03503993268703	68.09147394227276	82.62890946702117	79.66319894600599	87.76706629855184	84.77424207905631	92.3365453614046	89.30651574424172	99.75956126007434	96.6411564981765	0.11060681761153507	0.11375291081037145	3.5618898901298053	18.592172592041607	3.446833717631307	17.991608433791043
2.2805965315183476	71.08435840447437	68.13927031940432	82.6774326812778	79.71017093292559	87.8155678734922	84.82117705580204	92.38527533949755	89.35366903552375	99.80919207086632	96.68919916285694	0.11054808268398311	0.1136921042283333	3.539779017244655	18.588090679881134	3.425451557560791	17.987734452077348
2.294338272874165	71.13369213408549	68.1870825368233	82.7259526010277	79.75714015618341	87.86405859717252	84.86810173046061	92.43398814846523	89.40080574883052	99.85879636303912	96.7372160167387	0.11048926833605134	0.11363121592226959	3.51777593154884	18.583853983109293	3.4041735543046343	17.98371081719597
2.308162815134429	71.18304076948938	68.2349102554978	82.77446883927946	79.80410624197046	87.91253806511085	84.91501571195715	92.48268336650565	89.44792547598648	99.90837368320055	96.78520662047231	0.11043037478949788	0.11357024612383183	3.495880216810292	18.579462003548542	3.382999305924386	17.979537045657707
2.3220706572162446	71.23240395691494	68.28275313469096	82.82298100762618	79.85106881510022	87.96100587152655	84.96191860795633	92.5313605706046	89.495027807642	99.95792357684924	96.83317053363584	0.11037140226838943	0.11350919506705522	3.4740914581102516	18.5749142436689	3.361928411750796	17.975212654591814
2.336062301042938	71.28178134084757	68.33061083195757	82.87148871624545	79.89802749900832	88.00946160934156	85.00881002486373	92.58001933653784	89.54211233327557	100.0074455883784	96.881107314739	0.11031235099911012	0.11344806298837148	3.452409241845544	18.570210206635238	3.340960472387451	17.9707371618224
2.3501382515621807	71.33117256402733	68.37848300314191	82.91999157390038	79.9449819157537	88.05790487018272	85.05568956782795	92.62865923887486	89.58917864119725	100.05693926108141	96.9290165212282	0.1102532212103758	0.11338685012661912	3.43083315572585	18.56534939635094	3.320095089701681	17.966110085841137
2.3642990167642037	71.38057726744579	68.42636930237467	82.9684891879399	79.99193168601863	88.10633524438344	85.10255684074214	92.67727985098136	89.63622631855121	100.10640413715609	96.97689770949087	0.11019401313324265	0.1133255567230555	3.4093627888014453	18.560331317614327	3.2993318668563916	17.961330946012822
2.378545107700138	71.42999509034438	68.47426938207118	83.01698116430028	80.03887642911026	88.15475232098653	85.14941144624692	92.7258807450235	89.6832549513199	100.15583975771058	97.02475043486128	0.11013472700112029	0.11326418302136984	3.3879977314236385	18.55515547597315	3.2786704082718643	17.956399262417108
2.392877038500453	71.47942567021113	68.52218289292794	83.06546710750501	80.08581576296035	88.20315568774542	85.19625298573123	92.77446149197009	89.73026412432591	100.20524566276738	97.07257425162426	0.11007536304978258	0.11320272926769238	3.3667375752465887	18.549821377779153	3.2581103196221193	17.95131455587216
2.4072953263935135	71.52886864277883	68.57010948392083	83.11394662066633	80.13274930412673	88.25154493112703	85.24308105933532	92.82302166159666	89.77725342123624	100.25462139126924	97.12036871302111	0.11001592151737914	0.11314119571060831	3.3455819132427678	18.544328530279017	3.2376512078608357	17.946076348083807
2.4218004917242455	71.57832364202241	68.61804880230225	83.16241930548571	80.17967666779367	88.2999196363136	85.28989526595245	92.87156082248852	89.82422242456497	100.30396648108393	97.16813337125419	0.10995640264444695	0.11307958260116865	3.3245303396879535	18.538676441588905	3.2172926811949765	17.940684161585523
2.436393057972914	71.62779030015687	68.66600049359901	83.2108847622552	80.22659746777316	88.34827938720545	85.3366952032314	92.92007854204468	89.8711707156772	100.35328046900995	97.2158677774924	0.10989680667392322	0.11301789019290295	3.3035824501635034	18.532864620763576	3.1970343490916093	17.935137519780255
2.4510735517740176	71.67726824763494	68.71396420160981	83.25934258985824	80.27351131650555	88.39662376642306	85.38348046757858	92.96857438648097	89.91809787479201	100.40256289078151	97.26357148187623	0.10983713385115423	0.11295611874182923	3.2827378415418025	18.526892577727267	3.1768758222679025	17.929435946929516
2.46584250293529	71.72675711314476	68.76193956840294	83.30779238577071	80.32041782506055	88.44495235530954	85.43025065416037	93.01704792083387	89.96500348098624	100.45181328107425	97.31124403352304	0.10977738442390937	0.1128942685064686	3.2619961120049084	18.52075982344104	3.1568167126993103	17.9235789682607
2.4807004444568266	71.77625652360811	68.80992623431423	83.35623374606247	80.36731660313869	88.49326473393357	85.47700535690583	93.06549870896455	90.0118871121983	100.50103117351095	97.35888498053293	0.10971755864239206	0.11283233974785481	3.241356861020904	18.51446586981183	3.136856633611842	17.9175661099398
2.4956479125503126	71.8257661041779	68.85792383794457	83.40466626539805	80.41420725907186	88.54156048109141	85.52374416850888	93.11392631356213	90.05874834523141	100.55021610066676	97.40649386999362	0.10965765675925211	0.11277033272954873	3.2208196893448076	18.50801022970336	3.1169951994684197	17.911396899024112
2.510685446658382	71.87528547823621	68.90593201615772	83.45308953703821	80.4610893998247	88.5898391743099	85.5704666804308	93.16233029614769	90.10558675575743	100.59936759407505	97.45407024798621	0.10959767902959522	0.11270824771764787	3.200384199029031	18.501392417110765	3.097232025980702	17.905070863638684
2.5258135894740787	71.92481426739266	68.95395040407857	83.5015031528414	80.50796263099613	88.63810038984927	85.61717248290323	93.2107102170786	90.15240191832106	100.64848518423358	97.50161365959114	0.10953762571099833	0.1126460849808	3.1800499934174695	18.494611947087833	3.077566730114995	17.89858753295266
2.54103288696045	71.97435209148215	69.00197863509082	83.54990670326508	80.55482655682034	88.68634370270598	85.66386116493067	93.2590656355523	90.19919340634347	100.69756840061014	97.54912364889384	0.10947749706351892	0.1125838447902155	3.159816677116396	18.48766833568152	3.057998930051326	17.89194643704832
2.556343888370238	72.02389856856267	69.05001634083465	83.5982997773668	80.60168078016788	88.73456868661496	85.71053231429279	93.30739610960993	90.24596079212583	100.7466167716481	97.5965997589899	0.10941729334970753	0.11252152741967861	3.1396838560240212	18.480561100121122	3.0385282452234605	17.885147107212106
2.571747146265715	72.07345331491426	69.0980631512055	83.64668196280653	80.64852490254789	88.78277491405362	85.75718551754828	93.35570119614151	90.29270364685432	100.7956298247735	97.64404153199217	0.10935701483462107	0.11245913314555975	3.1196511373291287	18.473289758843748	3.0191542963002576	17.87818907579276
2.5872432165386163	72.1230159450366	69.14611869435151	83.6950528458476	80.69535852410883	88.83096195624405	85.80382036003667	93.40398045088932	90.33942154060348	100.84460708640034	97.69144850903578	0.10929666178583208	0.11239666224682929	3.0997181294646907	18.465853831308777	2.999876705159295	17.871071876161295
2.602832658430207	72.17258607164725	69.19418259667178	83.74341201135843	80.74218124364012	88.87912938315627	85.85043642588178	93.4522334284524	90.38611404234042	100.89354808193701	97.73882023028445	0.10923623447344341	0.11233411500506826	3.079884442155162	18.45825283826707	2.980695094926432	17.86379504296201
2.6185160345514573	72.2221633056804	69.24225448281481	83.79175904281465	80.78899265857416	88.92727676351164	85.8970332979949	93.50045968229136	90.43278071992954	100.94245233579292	97.78615623493698	0.10917573317009928	0.11227149170448121	3.060149686395107	18.45048630171732	2.961609089948979	17.856358111981535
2.6342939109033563	72.27174725628491	69.29033397567649	83.84009352230053	80.83579236498768	88.97540366478594	85.9436105580776	93.5486587647325	90.47942114013651	100.99131937138476	97.83345606123324	0.10911515815099748	0.11220879263190846	3.0405134744300994	18.442553744833276	2.9426183157843298	17.84876062013791
2.6501668568973313	72.32133753082275	69.33842069639834	83.88841503051091	80.88257995760334	89.0235096532125	85.99016778662484	93.59683022697224	90.5260348686326	101.04014871114276	97.88071924646039	0.10905450969390076	0.11214601807683922	3.0209754197821894	18.434454692138388	2.9237223992208783	17.841002105673397
2.666135445375801	72.37093373486776	69.38651426436628	83.93672314675341	80.92935502979205	89.07159429378608	86.03670456292869	93.64497361908245	90.57262146999976	101.08893987651798	97.92794532695987	0.10899378807915107	0.11208316833142376	3.0015351372244368	18.42618866943667	2.9049209682543733	17.833082108016242
2.6822002526328483	72.42053547220368	69.43461429720827	83.98501744894983	80.97611717357411	89.11965715026561	86.08322046508094	93.69308849001415	90.61918050773428	101.13769238798808	97.97513383813303	0.10893299358967946	0.11202024369048573	2.9821922427845493	18.417755203827255	2.8862136520988315	17.82500016789345
2.6983618584350144	72.47014234482323	69.48272041079353	84.03329751363884	81.02286597962177	89.16769778517833	86.12971506997714	93.74117438760325	90.66571154425222	101.18640576506498	98.02228431444863	0.10887212651102085	0.11195724445153454	2.9629463537476113	18.409153823835368	2.8676000811728954	17.81675582734897
2.71462084604223	72.51975395292642	69.53083221923042	84.08156291597763	81.06960103726071	89.21571575982297	86.17618795331944	93.78923085857471	90.71221414089361	101.23507952630096	98.06939628944882	0.10881118713132372	0.1118941709147796	2.943797088651081	18.400384059368662	2.8490798871066545	17.808348629758257
2.730977802228858	72.56936989491955	69.57894933486548	84.12981322974456	81.11632193447267	89.26371063427386	86.22263868962077	93.8372574485482	90.75868785792771	101.28371318929656	98.11646929575657	0.10875017574136511	0.1118310233831404	2.9247440672793346	18.391445441753604	2.830652702736643	17.799778119871917
2.747433317304874	72.61898976741364	69.62707136828169	84.1780480273409	81.16302825789695	89.3116819673842	86.26906685220783	93.88525370204238	90.80513225455748	101.33230627070661	98.163502865082	0.10868909263456096	0.11176780216226205	2.905786910650022	18.38233750371728	2.812318162090378	17.7910438438048
2.763987985137163	72.66861316522343	69.67519792829722	84.22626687979364	81.20971959283301	89.3596293167901	86.31547201322509	93.93321916248064	90.85154688892467	101.38085828624817	98.21049652822954	0.10862793810698053	0.11170450756052588	2.8869252410345325	18.373059779532923	2.7940759004022766	17.78214534910876
2.780642403170963	72.7182396813663	69.72332862196426	84.27446935675756	81.25639552324256	89.4075522389146	86.36185374363846	93.98115337219598	90.89793131811491	101.4293687507074	98.2574498151051	0.10856671245735751	0.11164113988906316	2.8681586819420772	18.363611804994434	2.775925554101832	17.773082184809027
2.797397172451417	72.76786890706117	69.77146305456779	84.32265502651808	81.30305563175209	89.45545028897159	86.40821161323923	94.02905587243652	90.94428509816302	101.47783717794724	98.3043622547233	0.10850541598710257	0.11157769946176888	2.8494868581074115	18.353993117347272	2.757866760807701	17.763853901360562
2.8142528976452668	72.81750043172725	69.81960082962401	84.37082345599318	81.34969949965479	89.5033230209695	86.4545451906476	94.07692620337046	90.99060778405759	101.52626308091419	98.35123337521411	0.10844404900031777	0.11151418659531302	2.8309093955026583	18.34420325546671	2.7398991593263418	17.754460050746275
2.831210187062679	72.8671338429835	69.86774154887996	84.41897421073676	81.39632670691365	89.55116998771604	86.50085404331703	94.12476390409213	91.03689892974695	101.57464597164673	98.39806270383102	0.10838261180380712	0.11145060160915393	2.812425921336853	18.334241759868746	2.7220223896606512	17.74490018652068
2.848269652679189	72.9167687266476	69.91588481231189	84.46710685494097	81.4429368321636	89.59899074082207	86.54713773753828	94.17256851262721	91.08315808814432	101.6229853612824	98.44484976695799	0.10832110470709075	0.11138694482555309	2.7940360640254767	18.324108172579145	2.7042360929790448	17.735173863704404
2.865431910157798	72.96640466673463	69.96403021812415	84.51522095143851	81.4895294527138	89.64678483070558	86.59339583844287	94.22033956593788	91.12938481113262	101.67128076006524	98.49159409011658	0.10825952802241712	0.11132321656958559	2.775739453220467	18.31380203736626	2.6865399116445587	17.725280638995173
2.882697578871184	73.01604124545729	70.01217736274901	84.56331606170659	81.53610414455125	89.69455180659688	86.63962791000843	94.26807659992969	91.17557864957126	101.71953167735467	98.53829519797472	0.10819788206477587	0.1112594171691553	2.757535719796124	18.303322899701016	2.6689334891971157	17.715220070724172
2.900067281924058	73.06567804322422	70.06032584084498	84.61139174586873	81.58266048234255	89.74229121654218	86.68583351506183	94.3157791494562	91.22173915330053	101.7677376216322	98.5849526143532	0.10813616715191095	0.1111955469550071	2.739424495836829	18.292670306742366	2.6514164703462484	17.70499171881238
2.9175416461756507	73.11531463864014	70.10847524529655	84.65944756269847	81.6291980394375	89.7900026074089	86.73201221528443	94.36344674832573	91.26786587114822	101.81589810051047	98.63156586223438	0.10807438360433394	0.11113160626074045	2.7214054146402304	18.281843807384575	2.6339885009729187	17.694595144894265
2.9351213022623317	73.16495060850451	70.15662516721287	84.70748306962189	81.67571638787116	89.83768552488938	86.77816357121566	94.41107892930648	91.31395835093446	101.86401262074048	98.67813446376927	0.10801253174533568	0.11106759542282249	2.703478110708147	18.270842952271778	2.6166492281222418	17.68402991227049
2.952806884620376	73.2145855278116	70.20477519592757	84.75549782272108	81.72221509836753	89.88533951350632	86.8242871422582	94.45867522413329	91.36001613947839	101.91208068822041	98.72465794028616	0.1079506119010007	0.11100351478060168	2.6856422197674874	18.25966729400534	2.599398300021221	17.67329558610436
2.970599031508854	73.26421896975006	70.25292491899812	84.8034913767376	81.76869374034247	89.93296411661754	86.87038248668254	94.50623516351382	91.406038782604	101.96010180800404	98.77113581229877	0.10788862440022012	0.1109393646763206	2.66789737873205	18.248316386878287	2.582235366038276	17.662391733188997
2.9884983850326714	73.31385050570195	70.3010739222047	84.85146328507487	81.81515188190625	89.98055887642006	86.91644916163091	94.55375827713392	91.45202582514548	102.00807548430836	98.8175675995136	0.10782656957470393	0.11087514545512998	2.6502432257261717	18.236789787148155	2.565160076716893	17.651317922220187
3.006505591165733	73.36347970524321	70.34922178955047	84.89941309980276	81.8615890898676	90.02812333395622	86.9624867231232	94.60124409366527	91.49797681095447	102.05600122052336	98.86395282083949	0.10776444775899535	0.11081085746510236	2.632679400064717	18.22508705292421	2.5481720837487956	17.640073723672685
3.0246212997742656	73.41310613614246	70.39736810326029	84.9473403716596	81.908004929736	90.07565702911727	87.00849472606046	94.64869214077025	91.54389128290491	102.103878519219	98.91029099439451	0.10770225929048344	0.11074650105724457	2.6152055422599005	18.213207744258398	2.5312710399775824	17.628658709894808
3.0428461646402667	73.46272936436188	70.44551244378115	84.99524465005719	81.9543989657259	90.12315950064996	87.05447272423105	94.69610194511	91.58976878290069	102.15170688215568	98.956581637516	0.10764000450941638	0.11068207658551298	2.597821294021287	18.201151423261763	2.514456599406458	17.617072455181187
3.0611808434850984	73.51234895405624	70.49365438978128	85.04312548308322	82.00077076075951	90.1706302861606	87.1004202703147	94.74347303234983	91.63560885188106	102.19948581029178	99.00282426676789	0.1075776837589148	0.11061758440682597	2.5805262982348722	18.188917653922545	2.4977284171718566	17.60531453566
3.079625997993227	73.56196446757319	70.54179351815007	85.09098241750549	82.0471198764705	90.21806892212085	87.14633691588801	94.79080492716643	91.68141102982739	102.24721480379317	99.04901839795004	0.10751529738498557	0.11055302488107696	2.5633201989830923	18.176506002364476	2.481086149566636	17.593384529503965
3.0981822938360946	73.61157546545336	70.58992940399803	85.13881499877564	82.09344587320768	90.26547494387309	87.19222221142968	94.83809715325478	91.72717485577003	102.2948933620422	99.09516354610692	0.10745284573653584	0.1104883983711508	2.5462026415211767	18.163916036726732	2.4645294540164286	17.58128201683212
3.116850400696155	73.66118150643008	70.63806162065629	85.18662277103273	82.13974831003824	90.31284788563548	87.23807570632529	94.88534923333438	91.77289986779437	102.3425209836465	99.14125922553619	0.10739032916538402	0.11042370524293511	2.529173272287153	18.15114732726215	2.4480579890882836	17.56900657978258
3.135630992291033	73.71078214743004	70.68618973967713	85.23440527710753	82.18602674475206	90.36018728050801	87.28389694887323	94.93256068915709	91.8185856030482	102.39009716644877	99.18730494979835	0.10732774802627694	0.11035894586533465	2.512231738895025	18.138199446366343	2.4316714144852085	17.556557802585303
3.1545247463978408	73.76037694357301	70.73431333083333	85.28216205852604	82.23228073386477	90.40749266047766	87.32968548628955	94.97973104151335	91.864231597748	102.43762140753552	99.23330023172493	0.10726510267690097	0.11029412061028682	2.4953776901293168	18.125071968614066	2.41536939103662	17.54393527150387
3.1735323448776414	73.8099654481725	70.78243196211875	85.32989265551407	82.27850983262228	90.4547635564245	87.3754408647138	95.02685981023997	91.9098373871862	102.48509320324712	99.27924458342846	0.10720239347789634	0.11022922985277314	2.4786107759455263	18.111764470762864	2.399151580706075	17.531138574966462
3.192654473700048	73.85954721273589	70.83054519974826	85.37759660700092	82.3247135950043	90.50199949812705	87.4211626292144	95.07394651422689	91.95540250573801	102.53251204918676	99.32513751631132	0.10713962079287134	0.11016427397083516	2.461930647463305	18.09827653182583	2.3830176465812656	17.518167303540395
3.211891822967991	73.90912178696504	70.878652608158	85.42527345062409	82.37089157372866	90.54920001426866	87.46685032379455	95.12099067142496	92.00092648686879	102.57987744023073	99.37097854107544	0.10707678498841547	0.11009925334558862	2.4453369569660026	18.08460773306797	2.3669672528685624	17.505021049961215
3.2312450869426166	73.95868871875655	70.92675375000559	85.47292272273305	82.41704332025498	90.59636463244297	87.51250349139755	95.16799179885285	92.04640886314073	102.62718887053751	99.41676716773132	0.1070138864341137	0.11003416836123667	2.4288293578888442	18.0707576580171	2.3510000648934692	17.491699409158173
3.2507149640683446	74.0082475542025	70.9748481861705	85.52054395839399	82.46316838478926	90.64349287916014	87.55812167391295	95.21494941260494	92.0918491662205	102.67444583355804	99.462502905608	0.10695092550256075	0.10996901940508404	2.412407504836665	18.056725892645773	2.3351157491042613	17.47820197837791
3.2703021569980693	74.05779783759125	71.02293547575474	85.5681366913945	82.50926631628813	90.69058427985338	87.60370441218251	95.26186302785909	92.13724692688679	102.721647822046	99.5081852633629	0.10688790256937426	0.10990380686755241	2.3960710535648104	18.04251202526939	2.3193139730633447	17.464528357158997
3.2900073726185273	74.10733911140794	71.07101517608301	85.61570045424773	82.55533666246305	90.73763835888475	87.64925124600614	95.30873215888397	92.18260167503747	102.7687943280673	99.5538137489914	0.10682481801320905	0.10983853114219393	2.379819660963676	18.02811564649528	2.303594405428157	17.45067814724098
3.3098313220758016	74.15687091633504	71.11908684270318	85.66323477819701	82.60137896978445	90.78465463955126	87.69476171414749	95.35555631904684	92.2279129396969	102.81588484301034	99.59938786983638	0.10676167221577194	0.10977319262570552	2.363652985081899	18.013536349488277	2.287956715972996	17.436650952786295
3.329774720800988	74.20639279125388	71.16715002938749	85.710739193221	82.64739278348692	90.83163264409204	87.74023535434102	95.40233502082192	92.27318024902439	102.8629188575968	99.64490713259904	0.10669846556183521	0.10970779171794444	2.3475706851195355	17.9987737299125	2.272400575584925	17.42244638041302
3.349838288536016	74.25590427324515	71.21520428813275	85.7582132280384	82.69337764757336	90.87857189369439	87.78567170329772	95.44906777579816	92.31840313032131	102.90989586189183	99.6903710433486	0.10663519843925008	0.10964232882194132	2.3315724213994145	17.983827385858604	2.256925656236035	17.40806403904935
3.370022749359618	74.30540489758981	71.2632491691612	85.80565641011242	82.73933310481956	90.92547190850019	87.83107029671145	95.4957540946871	92.36358111003902	102.95681534531423	99.73577910753241	0.10657187123896357	0.1095768043439157	2.315657855389418	17.968696917985653	2.2415316310007256	17.393503540100937
3.390328831713469	74.35489419777053	71.31128422092151	85.8530682656563	82.78525869677927	90.97233220761302	87.8764306692655	95.54239348733144	92.40871371378697	103.00367679664751	99.78113082998644	0.1065084843550299	0.10951121869329034	2.2998266496915676	17.953381929582974	2.226218174051155	17.37876449750911
3.4107572684284713	74.4043717054727	71.35930899008969	85.90044831963829	82.83115396378888	91.01915230910475	87.92175235463927	95.58898546271325	92.45380046634081	103.05047970405064	99.82642571494593	0.10644503818462624	0.10944557228270693	2.284078468039297	17.937882026530133	2.210984960647693	17.36384652767447
3.431308796751202	74.45383695058561	71.40732302156994	85.94779609578652	82.8770184449723	91.06593173002244	87.96703488551452	95.63552952896228	92.49884089165015	103.09722355506858	99.87166326605552	0.10638153312806804	0.10937986552803854	2.2684129752883564	17.922196817351505	2.1958316671407374	17.348749249624234
3.4519841583705158	74.5032894612039	71.45532585849594	85.99511111659464	82.92285167824615	91.11266998639523	88.01227779358261	95.68202519336452	92.54383451284731	103.14390783664362	99.9168429863804	0.10631796958882131	0.10931409884840722	2.2528298374222686	17.906325913281762	2.1807579709643505	17.333472284928575
3.47278409944432	74.55272876362892	71.5033170422318	86.04239290332696	82.96865320032465	91.15936659324161	88.05748060955075	95.72847196237089	92.58878085225521	103.19053203512621	99.96196437841664	0.10625434797351961	0.10924827266619705	2.2373287215450546	17.890268928294972	2.1657635506330735	17.318015257784282
3.4937093706264992	74.60215438237022	71.55129611237349	86.08964097602399	83.01442254672506	91.20602106457648	88.10264286314936	95.77486934160594	92.63367943139616	103.23709563628643	100.00702694410253	0.10619066869197737	0.10918238740706998	2.221909295875321	17.874025479082775	2.150848085741927	17.302377795069333
3.514760727094002	74.65156584014694	71.59926260674989	86.13685485350769	83.0601592517725	91.25263291341818	88.14776408313868	95.82121683587629	92.67852977099989	103.28359812532479	100.052030184829	0.1061269321572043	0.10911644349998018	2.2065712297444406	17.85759518515988	2.136011256956863	17.28655952632471
3.535938928574102	74.70096265788979	71.64721606142437	86.18403405338748	83.10586284860581	91.29920165179628	88.19284379731613	95.86751394918014	92.72333139101274	103.33003898688425	100.0969736014512	0.10606313878542156	0.10905044137719032	2.19131419360383	17.840977668940468	2.121252746025675	17.270560083907185
3.557244739371806	74.75034435474254	71.69515601069632	86.23117809206583	83.15153286918282	91.34572679075887	88.23788153252352	95.913760184716	92.76808381060617	103.3764177050616	100.1418566942998	0.10599928899607505	0.1089843814742855	2.176137859004939	17.824172555636324	2.1065722357611776	17.254379102894745
3.578678928397448	74.7997104480639	71.74308198710247	86.27828648474392	83.19716884428581	91.39220784037992	88.28287681465414	95.95995504489181	92.81278654818551	103.4227337634189	100.18667896319195	0.10593538321185228	0.10891826423018872	2.1610418986019795	17.807179473391443	2.091969410036427	17.238016221133876
3.600242269194432	74.84906045342926	71.79099352141859	86.32535874542755	83.2427703035271	91.43864430976714	88.32782916866013	96.00609803133402	92.85743912139887	103.46898664499541	100.23143990744276	0.10587142185869447	0.10885209008717701	2.146025986161021	17.789998053369345	2.077443953797001	17.221471079395997
3.6219355399671502	74.89839388463317	71.8388901426614	86.37239438693354	83.28833677535508	91.48503570706993	88.37273811856032	96.05218864489753	92.90204104714661	103.51517583231981	100.27613902587746	0.10580740536581482	0.10878585949089692	2.1310897965331606	17.772627929622104	2.0629955530409916	17.204743321268325
3.643759523609069	74.94771025369042	71.88677137808985	86.41939292089495	83.33386778705946	91.53138153948649	88.41760318744706	96.0982263856741	92.94659184158961	103.5613008074213	100.32077581684204	0.10574333416571138	0.10871957289037776	2.1162330056640712	17.75506873922859	2.048623894821503	17.187832593237545
3.6657150077309777	74.9970090708391	71.9346367532074	86.46635385776804	83.3793628647776	91.57768131327249	88.46242389749457	96.14421075300277	92.99109102015927	103.60736105184264	100.36534977821587	0.10567920869418321	0.10865323073805004	2.1014552906035533	17.73732012243272	2.0343286672525664	17.170738544813503
3.6878027846894206	75.04628984454243	71.98248579176388	86.51327670683824	83.42482153350042	91.62393453374897	88.50719976996635	96.19014124547924	93.03553809756659	103.65335604665215	100.40986040742334	0.1056150293903456	0.10858683348975894	2.0867563294823412	17.719381722523394	2.020109559495495	17.153460828456446
3.710023651615288	75.09555208149102	72.03031801575737	86.56016097622644	83.47024331707836	91.67014070531025	88.55193032522318	96.23601736096549	93.07993258781164	103.69928527245575	100.4543072014459	0.10555079669664506	0.10852038160478196	2.072135801513241	17.701253185918176	2.005966261759795	17.135999099671608
3.732378410442586	75.14479528660547	72.07813294543651	86.6070061728957	83.51562773822766	91.71629933143242	88.596615082731	96.28183859659991	93.12427400419307	103.74514820940998	100.49868965683416	0.10548651105887479	0.10845387554584232	2.05759338699977	17.682934162297897	1.9918984653024836	17.11835301707106
3.7548678679373717	75.19401896303876	72.12593009930264	86.65381180265764	83.56097431853676	91.76240991468178	88.64125356106918	96.32760444880722	93.16856185931799	103.79094433723432	100.54300726972036	0.1054221729261907	0.10838731577912648	2.0431287673075076	17.6644243043811	1.9779058624046684	17.100522242199077
3.777492835726878	75.2432226121782	72.17370899411144	86.70057737017851	83.60628257847179	91.80847195672241	88.68584527793766	96.37331441330772	93.21279566511078	103.83667313522325	100.58725953582984	0.10535778275112614	0.10832070277429934	2.02874162489411	17.645723268346046	1.963988146407246	17.082506439946883
3.8002541303288	75.29240573364953	72.22146914487666	86.74730237898746	83.65155203738465	91.85448495832647	88.73038975016719	96.41896798512936	93.2569749328248	103.88233408226094	100.6314459504953	0.10529334098960813	0.10825403700452085	2.0144316432840697	17.62683071360152	1.9501450116772503	17.064305278305255
3.823152573180761	75.34156782531787	72.26921006487092	86.79398633148146	83.69678221351765	91.90044841938085	88.77488649372532	96.46456465861579	93.3010991730502	103.92792665683184	100.67556600866725	0.1052288481009729	0.10818731894646122	2.0001985070623505	17.607746302808664	1.9363761536044422	17.045918428408186
3.8461889906699622	75.390708383292	72.31693126562958	86.84062872893386	83.74197262401177	91.94636183889752	88.81933502372675	96.51010392743862	93.34516789572578	103.9734503370359	100.71961920492859	0.10516430454798187	0.10812054908031754	1.9860419018891662	17.588469702117436	1.9226812686222274	17.027345564776624
3.8693642141629967	75.43982690192624	72.36463225695236	86.88722907150026	83.78712278491217	91.99222471502131	88.8637348544407	96.55558528460662	93.38918061014785	104.01890460060014	100.76360503350611	0.10509971079683682	0.10805372788982931	1.9719615144799718	17.569000581017463	1.9090600541744607	17.008586365085648
3.892679080035866	75.48892287382412	72.41231254690663	86.93378685822638	83.83223221117579	92.03803654503962	88.9080854993	96.60100822247718	93.43313682498142	104.06428892489305	100.8075229882842	0.10503506731719611	0.1079868558622963	1.9579570326238809	17.549338612599968	1.8955122087463678	16.989640510535537
3.9161344297041563	75.53799578984139	72.45997164183025	86.98030158705524	83.87730041667822	92.08379682539146	88.95238647091034	96.64637223276705	93.47703604827049	104.10960278693797	100.85137256281816	0.10497037458219209	0.10791993348859304	1.9440281451443298	17.529483473237633	1.8820374318213453	16.97050768549161
3.9397311096534064	75.58704513908837	72.50760904633353	87.02677275483367	83.92232691421985	92.12950505167558	88.9966372810576	96.69167680656216	93.52087778744765	104.15484566342559	100.89515325034604	0.10490563306844453	0.10785296126318682	1.9301745419288636	17.509434842988412	1.868635423909609	16.95118757783348
3.963469971469652	75.63607040893467	72.55522426330349	87.07319985732109	83.96731121553437	92.17516071866149	89.04083744071886	96.73692143433017	93.56466154934613	104.20001703072943	100.93886454380385	0.10484084325607906	0.10778593968415262	1.9163959139193594	17.48919240549003	1.8553058865390994	16.93167987893321
3.987351871870168	75.68507108501106	72.60281679390575	87.11958238919571	84.01225283129466	92.22076332029721	89.08498646006954	96.78210560593007	93.60838684020919	104.24511636491788	100.98250593583728	0.10477600562874213	0.10771886925319112	1.9026919530856503	17.468755847883585	1.842048522227742	16.911984283498896
4.01137767273438	75.73404665121379	72.65038613758819	87.16591984406297	84.05715127112082	92.26631234971973	89.12908384849374	96.8272288106242	93.6520531657017	104.29014314176928	101.02607691881632	0.10471112067361804	0.10765175047564497	1.8890623524614512	17.44812486112278	1.828863034523465	16.892100489938457
4.035548241134971	75.78299658970803	72.69793179208423	87.21221171446317	84.10200604358758	92.31180729926447	89.17312911459318	96.87229053708955	93.69566003092103	104.33509683678591	101.06957698484875	0.10464618888144506	0.10758458386051468	1.8755068061125257	17.427299139802926	1.8157491279694113	16.872028200195928
4.059864449369175	75.83192038093134	72.74545325341597	87.25845749187916	84.1468166562316	92.35724766047487	89.21712176619664	96.91729027342889	93.73920694040804	104.37997692520784	101.11300562579376	0.1045812107465316	0.10751736992047746	1.862025009129411	17.406278382175515	1.8027065080984812	16.851767119682336
4.08432717499025	75.88081750359702	72.79295001589719	87.3046566667439	84.19158261555869	92.40263292411178	89.26106131036882	96.96222750718199	93.78269339815759	104.42478288202702	101.15636233327555	0.10451618676677367	0.10745010917190129	1.8486166576506093	17.385062290410133	1.7897348814519773	16.831316957628587
4.108937300839158	75.92968743469896	72.84042157213779	87.35080872844959	84.23630342705256	92.44796258016459	89.30494725342113	97.00710172533842	93.82611890763123	104.46951418200283	101.19964659869846	0.10445111744367046	0.10738280213486485	1.8352814488389413	17.36365057043804	1.7768339555650527	16.810677426885377
4.133695715076422	75.9785296495142	72.88786741304617	87.39691316535439	84.28097859518132	92.4932361178597	89.34877910092	97.05191241434774	93.86948297176693	104.51417029967526	101.24285791325977	0.10438600328234214	0.10731544933317252	1.8220190808849566	17.342042932079494	1.7640034389603443	16.789848244039604
4.15860331121418	76.02734362160832	72.93528702783411	87.44296946479213	84.3256076234067	92.53845302567233	89.39255635769801	97.096659060133	93.91278509299224	104.55875070938107	101.28599576796539	0.10432084479154541	0.10724805129437316	1.8088292530007948	17.320239089054667	1.7512430411486548	16.76882912945075
4.183660988148428	76.07612882283813	72.98267990401925	87.4889771130792	84.3701900141907	92.5836127913351	89.43627852786238	97.14134114810119	93.95602477323423	104.60325488526713	101.32905965364289	0.10425564248369182	0.10718060854977579	1.7957116654190486	17.298238759016385	1.7385524726255426	16.747619807272713
4.208869650191461	76.12488472335716	73.03004552743012	87.53493559552437	84.41472526900495	92.62871490184996	89.47994511480638	97.18595816315676	93.99920151393273	104.64768230130692	101.37204906095735	0.10419039687486405	0.1071131216344681	1.7826660193895805	17.276041663648357	1.7259314448690475	16.72622000553747
4.2342302071045115	76.17361079161881	73.07738338220904	87.5808443964361	84.45921288833776	92.67375884349727	89.5235556212181	97.23050958971247	94.04231481605086	104.69203243131415	101.41496348042484	0.10412510848483254	0.10704559108733387	1.7696920171792954	17.25364752867972	1.71337967033719	16.704629456184193
4.259743574130585	76.22230649438178	73.12469295081712	87.6267029991325	84.50365237170368	92.71874410184783	89.56710954909202	97.27499491170329	94.08536418008833	104.73630474895951	101.45780240242857	0.10405977783707382	0.10697801745106987	1.7567893620621362	17.23105608390324	1.7008968624629688	16.682847895084706
4.285410672027485	76.27097129671354	73.1719737140374	87.67251088594875	84.54804321765054	92.76367016177208	89.61060639973807	97.31941361259719	94.12834910609205	104.7804987277845	101.50056531723229	0.10399440545878622	0.10691040127220368	1.7439577583149912	17.208267063186213	1.6884827356443566	16.660875062007108
4.311232427101037	76.31960466199556	73.21922515097974	87.718267538247	84.59238492376898	92.80853650745212	89.65404567379284	97.36376517540909	94.17126909366942	104.82461384121818	101.54325171499654	0.10392899188090945	0.10684274310111243	1.7311969112279257	17.185280204645096	1.676137005255896	16.6387107008195
4.337209771238533	76.36820605192769	73.26644673908484	87.7639724364248	84.63667698670052	92.85334262239189	89.69742687122974	97.40804908271271	94.21412364200012	104.86864956259198	101.58586108579321	0.10386353763814005	0.10677504349203959	1.718506527090085	17.16209525060185	1.6638593876423329	16.61635455949363
4.363343641942354	76.41677492653336	73.31363795412892	87.80962505992473	84.68091890214681	92.89808798942894	89.74074949137028	97.45226481665411	94.2569122498489	104.91260536515624	101.6283929196214	0.10379804326894904	0.10670730300311271	1.705886313185374	17.138711947598495	1.651649600105884	16.59380639003939
4.389634982363801	76.4653107441636	73.36079827022769	87.85522488724278	84.72511016487775	92.94277209074467	89.7840130328939	97.49641185896377	94.29963441557746	104.95648072209514	101.67084670642217	0.10373250931560134	0.10663952219636162	1.693335977790639	17.115130046451668	1.6395073609048723	16.57106594858851
4.416084741337141	76.51381296150291	73.40792715984149	87.90077139593853	84.76925026874098	92.98739440787645	89.82721699384962	97.54048969097049	94.34228963715789	105.00027510654357	101.71322193609461	0.10366693632417157	0.10657170163773827	1.6808552301804411	17.09134930240907	1.6274323892619122	16.548132995536434
4.442693873413836	76.5622810335737	73.45502409377957	87.94626406264398	84.81333870667059	93.03195442172846	89.87036087166653	97.58449779361405	94.38487741218475	105.04398799160285	101.75551809851139	0.10360132484456303	0.10650384189713186	1.6684437806113692	17.06736947500758	1.6154244053475395	16.525007295422256
4.469463338897009	76.61071441374163	73.50208854120503	87.9917023630732	84.85737497069634	93.0764516125834	89.91344416316515	97.62843564745862	94.42739723788834	105.08761885035705	101.79773468353444	0.10353567543052515	0.10643594354839044	1.6561013403286324	17.043190328276978	1.6034831302893053	16.501688617157924
4.49639410387609	76.65911255372106	73.54911996963976	88.03708577203223	84.90135855195311	93.12088546011415	89.95646636456867	97.67230273270634	94.46984861114765	105.13116715588966	101.8398711810313	0.10346998863967098	0.10636800716933568	1.6438276215537826	17.01881163065991	1.5916082861529048	16.47817673386089
4.523487140261684	76.7074749035799	73.59611784496911	88.08241376342818	84.94528894068964	93.16525544339517	89.99942697151377	97.71609852921047	94.51223102850315	105.1746323812996	101.88192708089052	0.10340426503349709	0.10630003334178564	1.6316223374990386	16.994233155233815	1.5797995959621858	16.45447142314515
4.550743425820648	76.75580091174602	73.64308163144766	88.12768581028034	84.98916562627907	93.20956104091528	90.04232547906324	97.75982251649015	94.55454398617097	105.21801399971915	101.92390187303909	0.10333850517740002	0.10623202265157011	1.619485202345004	16.969454679587216	1.5680567836745922	16.430572466961166
4.578163944211368	76.80409002501162	73.6900107917034	88.17290138472852	85.03298809722726	93.2538017305883	90.08516138171593	97.80347417374254	94.59678698005484	105.26131148432906	101.96579504745726	0.10327270964069542	0.10616397568854989	1.6074159312358915	16.944475985805184	1.5563795741788908	16.40647965159951
4.605749685019276	76.85234168853967	73.7369047867437	88.2180599580443	85.07675584118323	93.29797698976606	90.12793417341959	97.847052979858	94.63895950576074	105.30452430837678	102.00760609419619	0.10320687899663597	0.1060958930466375	1.5954142403022615	16.919296860818577	1.5447676933163166	16.382192768058303
4.633501643792551	76.90055534586968	73.78376307596062	88.26316100064102	85.12046834494892	93.34208629525057	90.17064334758244	97.890558413434	94.68106105861013	105.3476519451934	102.04933450339422	0.10314101382243086	0.1060277753238137	1.5834798466310076	16.893917096160294	1.5332208678512416	16.357711611755803
4.6614208220780515	76.94873043892315	73.83058511713607	88.30820398208371	85.16412509448874	93.3861291233059	90.21328839708472	97.9339899527887	94.72309113365351	105.39069386821049	102.09097976529354	0.10307511469926359	0.10595962312214831	1.5716124682667214	16.868336488041678	1.521738825468674	16.333035982592264
4.689508227457455	76.99686640800962	73.87737036644731	88.35318837109955	85.20772557493946	93.43010494967068	90.25586881429057	97.9773470759755	94.76504922568411	105.43364955097736	102.1325413702567	0.10300918221231085	0.10589143704781889	1.5598118242244254	16.842554837596253	1.5103212947942666	16.308165685244603
4.717764873583629	77.04496269183326	73.92411827847329	88.39811363558906	85.25126927062115	93.4740132495713	90.29838409106102	98.02062926079805	94.80693482925265	105.4765184671796	102.17401880878474	0.10294321695076168	0.10582321771112906	1.5480776344757032	16.81657195077787	1.4989680053754455	16.283100529060903
4.746191780217212	77.0930187274984	73.97082830619965	88.44297924263591	85.29475566504645	93.51785349773385	90.34083371876537	98.06383598482397	94.84874743868059	105.51930009065565	102.21541157153325	0.10287721950783642	0.10575496572652957	1.536409619935057	16.790387638331595	1.4876786876711776	16.257840327980375
4.774789973263409	77.14103395051612	74.01749990102488	88.48778465851811	85.33818424093134	93.56162516839719	90.38321718829384	98.1069667253999	94.89048654807465	105.56199389541496	102.25671914933007	0.10281119048080531	0.1056866817126365	1.5248075024755963	16.7640017159938	1.4764530730633396	16.23238490076983
4.803560484809025	77.18900779481059	74.06413251276635	88.53252934871878	85.38155448020551	93.60532773532594	90.42553399007002	98.15002095966635	94.93215165134114	105.60459935565609	102.2979410331928	0.10274513047100842	0.1056183662922513	1.5132710049194884	16.737414004513994	1.4652908938492146	16.206734071020037
4.832504353159697	77.2369396927257	74.11072558966634	88.57721277793732	85.424865864023	93.64896067182362	90.46778361406362	98.19299816457266	94.9737422422006	105.6471159457848	102.33907671434632	0.10267904008387423	0.10555002009238104	1.5017998510256803	16.71062432958206	1.4541918832339888	16.18088766712026
4.861622622877388	77.28482907503123	74.15727857839802	88.6218344101	85.46811787277261	93.69252345074534	90.50996554980283	98.2358978168917	95.01525781420189	105.68954314043188	102.38012568424026	0.10261291992894023	0.10548164374425703	1.4903937654989932	16.683632522013795	1.44315577533348	16.154845522389223
4.890916344818065	77.33267537093016	74.20379092407204	88.66639370837198	85.51130998608899	93.73601554451177	90.55207928638754	98.27871939323559	95.05669786073746	105.731880414472	102.42108743456723	0.10254677061986987	0.10541323788335584	1.4790524739842112	16.65643841776182	1.4321823051704996	16.128607475089666
4.9203865761696335	77.38047800806496	74.25026207024261	88.71089013516789	85.55444168286328	93.77943642512204	90.59412431250203	98.32146237007068	95.0980618750579	105.77412724304202	102.46196145728054	0.10248059277447596	0.10534480314941998	1.4677757030551675	16.62904185786465	1.4212712086639385	16.10217336840651
4.950034380490085	77.42823641252473	74.29669145891413	88.75532315216363	85.59751244125415	93.8227855641674	90.63610011642795	98.36412622373295	95.1393493502867	105.81628310155936	102.50274724461215	0.10241438701473707	0.1052763401864757	1.4565631802199732	16.60144268862132	1.4104222226355887	16.07554305058511
4.979860827745887	77.47595000885211	74.34307853054761	88.79969222030786	85.64052173869895	93.86606243284491	90.67800618605774	98.40671043044377	95.18055977943571	105.85834746574119	102.54344428909127	0.10234815396681952	0.10520784964285634	1.4454146339180625	16.57364076160593	1.399635084806505	16.048716375000367
5.009866994350591	77.52361822005072	74.3894227240677	88.84399679983393	85.68346905192504	93.90926650197139	90.71984200890792	98.4492144663257	95.2216926554202	105.90031981162335	102.58405208356271	0.10228189426109649	0.10513933217121986	1.43432979351428	16.545635933704034	1.388909533790411	16.021693200120353
5.040053963203681	77.57124046759205	74.43572347686911	88.8882363502714	85.72635385696103	93.95239724199709	90.76160707213243	98.49163780741812	95.26274747107425	105.9421996155792	102.62457012120522	0.10221560853216802	0.10507078842857213	1.423308389289332	16.517428067072615	1.3782453090832405	15.994473389495397
5.070422823729659	77.61881617142272	74.48198022482343	88.93241033045774	85.76917562914788	93.9954541230196	90.80330086253582	98.53397992969298	95.3037237191658	105.98398635433871	102.66499789555	0.10214929741888228	0.10500221907628628	1.4123501524472886	16.489017029321985	1.3676421510747332	15.967056811958173
5.100974671917351	77.6663447499723	74.52819240228654	88.97651819855098	85.81193384315114	94.03843661479833	90.84492286658758	98.57624030907144	95.34462089241283	106.0256795050082	102.70533490049988	0.10208296156435466	0.10493362478012278	1.4014548151142208	16.460402693573997	1.357099801043887	15.93944334166008
5.131710610359471	77.71382562016078	74.57435944210548	89.02055941204158	85.85462797297227	94.08134418676883	90.8864725704356	98.61841842143993	95.38543848349894	106.06727854508986	102.74558063034836	0.1020166016159891	0.10486500621025255	1.3906221103241023	16.43158493836745	1.346618001142815	15.911632857962104
5.1626317482924104	77.76125819740597	74.62048077562552	89.0645334277645	85.89725749196029	94.12417630805678	90.92794945991986	98.66051374266621	95.42617598508879	106.10878295250097	102.78573457979809	0.10195021822549877	0.10479636404127593	1.379851772018128	16.402563647789066	1.336196494404021	15.883625245594885
5.193739201636265	77.8086418956315	74.66655583269764	89.10843970191186	85.93982187282393	94.16693244749283	90.96935302058678	98.70252574861618	95.46683288984444	106.15019220559401	102.82579624398058	0.10188381204892652	0.10472769895224501	1.3691435350531265	16.37333871158262	1.3258350247399449	15.855420394746034
5.225034093035115	77.85597612727481	74.71258404168599	89.15227769004551	85.98232058764371	94.20961207362737	91.01068273770336	98.74445391517052	95.5074086904416	106.19150578317674	102.86576511847564	0.10181738374666557	0.10465901162668549	1.3584971351822333	16.34391002506527	1.3155333369306845	15.827018200991006
5.256517551897525	77.90326030329474	74.75856482947512	89.19604684710929	86.02475310788371	94.25221465474482	91.05193809627113	98.78629771824113	95.54790287958522	106.23272316453175	102.90564069933036	0.10175093398348124	0.1045903027526167	1.34791230906103	16.314277489243977	1.3052911766255875	15.79841856539133
5.288190714437326	77.95049383318002	74.80449762147788	89.23974662744217	86.0671189044042	94.29473965887904	91.09311858104081	98.82805663378834	95.58831495002649	106.2738438294372	102.94542248307924	0.10168446342853127	0.10452157302257443	1.3373887942491365	16.284441010964656	1.2951082903468887	15.769621394621936
5.320054723714605	77.99767612495747	74.85038184164316	89.28337648479115	86.10941744747399	94.33718655382833	91.13422367652697	98.86973013783808	95.6286443945792	106.31486725818726	102.98510996676403	0.10161797275538847	0.10445282313363288	1.3269263291979314	16.25440050277757	1.2849844254769778	15.740626600898395
5.352110729676963	78.04480658520009	74.89621691246353	89.32693587232396	86.15164820678274	94.37955480717031	91.1752528670223	98.91131770649861	95.6688907061361	106.35579293161221	103.02470264795332	0.10155146264206043	0.1043840537874253	1.3165246532475976	16.224155883082858	1.2749193302574895	15.71143410206787
5.384359889201005	78.09188461903562	74.94200225498331	89.37042424264239	86.19381065145366	94.4218438862774	91.21620563661264	98.9528188159781	95.70905337768589	106.39662033109934	103.06420002476275	0.10148493377101224	0.10431526569016782	1.3061835066328058	16.193707076192368	1.2649127537922595	15.682043821681873
5.41680336613411	78.13890963015523	74.98773728880666	89.41384104779556	86.23590425005635	94.46405325833236	91.25708146919182	98.99423294260214	95.74913190233008	106.43734893861397	103.10360159587552	0.10141838682918815	0.10424645955267998	1.2959026304690724	16.163054012311477	1.2549644460343643	15.652455688981718
5.44944233133642	78.18588102082178	75.03342143210548	89.45718573929302	86.2779284706193	94.5061823903434	91.29787984847646	99.03555956283093	95.78912577329973	106.47797823671989	103.1429068605621	0.10135182250803325	0.1041776360904086	1.2856817667554878	16.132196627655503	1.2450741577920326	15.622669639011292
5.482277962723094	78.23279819187904	75.07905410162802	89.50045776811862	86.31988278064328	94.54823074916042	91.33860025802144	99.07679815327744	95.82903448397299	106.51850770860108	103.18211531870145	0.10128524150351541	0.10410879602344907	1.275520658378582	16.10113486452974	1.2352416407272813	15.592685612697096
5.515311445306831	78.27966054276045	75.12463471270716	89.543656584744	86.36176664711434	94.59019780149063	91.37924218123514	99.11794819072514	95.86885752789227	106.55893683808274	103.22122647080143	0.10121864451614737	0.10403994007656842	1.2654190490975452	16.069868671285803	1.2254666473450015	15.56250355679731
5.548543971240616	78.32646747149793	75.17016267926876	89.58678163914222	86.40357953651679	94.63208301391441	91.4198051013946	99.15900915214593	95.9085943987816	106.59926510965276	103.26023981801953	0.10115203225100984	0.1039710689792295	1.2553766835419538	16.038398002394388	1.215748930992504	15.532123423967278
5.581976739860765	78.37321837473118	75.21563741384035	89.6298323808017	86.44532091484675	94.67388585290138	91.46028850166122	99.19998051471818	95.94824459056406	106.63949200848316	103.29915486218377	0.10108540541777275	0.10390218346561095	1.2453933072151813	16.006722818503476	1.2060882458567903	15.501545172857732
5.615610957730194	78.41991264771673	75.26105832755974	89.67280825874013	86.48699024762539	94.71560578482661	91.50069186509621	99.24086175584499	95.98780759737957	106.6796170204518	103.33797110581396	0.10101876473071825	0.10383328427463356	1.2354686664912151	15.97484308654748	1.1964843469668267	15.470768768154812
5.649447838681973	78.46654968433752	75.306424830184	89.71570872151881	86.52858699991276	94.75724227598717	91.54101467467676	99.28165235317293	96.02728291360289	106.7196396321646	103.37668805214291	0.10095211090876446	0.10376437214998205	1.225602508606471	15.94275877972541	1.186936990184222	15.439794180605531
5.6834886038631165	78.513128877112	75.35173633009813	89.75853321725648	86.5701106363212	94.79879479261825	91.58125641331137	99.32235178461005	96.06667003386112	106.7595593309771	103.41530520513767	0.10088544467548732	0.10369544784012795	1.2157945816643405	15.910469877606374	1.1774459322055009	15.408621387101448
5.717734481778674	78.55964961720424	75.39699223432454	89.80128119364443	86.61156062102961	94.84026280091038	91.62141656385671	99.36295952834536	96.1059684530525	106.79937560501742	103.45382206952158	0.10081876675914425	0.10362651209835463	1.2060446346213212	15.877976366096846	1.1680109305536917	15.37725037067139
5.75218670833605	78.60611129443286	75.44219194853147	89.8439520979599	86.65293641779661	94.88164576702518	91.66149460913269	99.40347506286646	96.14517766636367	106.8390879432073	103.49223815079503	0.10075207789269655	0.10355756568278013	1.1963524172922462	15.845278237538878	1.158631743576052	15.345681120521476
5.786846526889619	78.65251329728146	75.48733487704293	89.88654537708167	86.69423748997535	94.92294315711321	91.70149003193971	99.44389786697964	96.18429716928887	106.87869583528591	103.53055295525822	0.1006853788138339	0.10348860935638146	1.1867176803480106	15.81237549081925	1.149308130449299	15.313913632217009
5.821715188285586	78.69885501290807	75.53242042284758	89.92906047750427	86.7354633005272	94.96415443733031	91.7414023150745	99.48422741982826	96.2233264576479	106.91819877183164	103.56876599003252	0.10061867026499703	0.1034196438870185	1.1771401753119335	15.779268131394929	1.1400398511709682	15.281947907638823
5.856793950907131	78.74513582715579	75.57744798760869	89.97149684535333	86.77661331203662	95.00527907385546	91.78123094134725	99.52446320091273	96.26226502760541	106.9575962442857	103.60687676308343	0.10055195299340255	0.10335067004745876	1.1676196545492985	15.74595617122759	1.130826666551684	15.249783954946906
5.892084080719833	78.79135512456192	75.62241697167299	90.0138539263997	86.8176869867246	95.04631653290694	91.8209753935973	99.56460469010877	96.30111237568852	106.99688774497385	103.6448847832415	0.10048522775106597	0.1032816886154011	1.1581558712680362	15.712439628878201	1.121668338214704	15.217421788693173
5.927586851317345	78.83751228836894	75.66732677408089	90.05613116607535	86.85868378646394	95.08726628076063	91.86063515471078	99.60465136768771	96.33986799880665	107.03607276713045	103.68278956022581	0.1004184952948253	0.1032127003735016	1.148748579533276	15.678718529852631	1.1125646286118354	15.184861430119781
5.963303543967366	78.88360670053525	75.7121767925766	90.0983280094889	86.8996031727944	95.12812778376785	91.90020970763784	99.64460271433676	96.37853139427096	107.07515080492219	103.72059060466704	0.100351756386367	0.10314370610939716	1.1393975342346039	15.644792906176008	1.1035153009886471	15.152102906758955
5.999235447657878	78.92963774174424	75.75696642361687	90.14044390143962	86.94044460693588	95.16890050837159	91.9396985354083	99.68445821117699	96.41710205981181	107.11412135346976	103.75828742812827	0.10028501179224844	0.1030747066157306	1.1301024910978867	15.610662796672841	1.0945201193990215	15.119146252716746
6.035383859143656	78.97560479141625	75.80169506238224	90.18247828643437	86.98120754980489	95.20958392112576	91.97910112115028	99.7242173397851	96.45557949359983	107.15298390887311	103.79587954312991	0.10021826228392473	0.10300570269017705	1.1208632066932296	15.576328247199854	1.0855788487128848	15.085991508898587
6.071750082993084	79.02150722771871	75.84636210278651	90.22443060870263	87.02189146202898	95.25017748871262	92.01841694810702	99.76387958221268	96.49396319426462	107.19173796823456	103.83336646317183	0.10015150863777125	0.10293669513546772	1.1116794384129207	15.541789310365857	1.07669125458915	15.052638722703705
6.108335431635222	79.06734442757681	75.89096693748706	90.26630031221212	87.06249580396167	95.29068067796061	92.05764549965397	99.80344442100635	96.53225266091424	107.23038302968239	103.87074770275625	0.10008475163510958	0.10286768475941704	1.1025509444764339	15.507046045742754	1.0678571034886772	15.019087948261586
6.145141225407182	79.11311576668466	75.93550895789524	90.3080868406849	87.10302003569805	95.33109295586284	92.09678625931686	99.8429113392284	96.57044739315506	107.26891859239524	103.90802277741167	0.10001799206223315	0.10279867237494676	1.0934774839324746	15.472098519981955	1.0590761626719996	14.985339246566582
6.182168792601758	79.15882061951633	75.9799875541869	90.34978963761341	87.14346361709019	95.37141378959554	92.13583871078934	99.88227982047738	96.60854689111186	107.30734415662633	103.94519120371619	0.09995123071043228	0.10272965880011337	1.0844588166489757	15.436946806763444	1.0503482001895463	14.951392685361498
6.2194194695153895	79.20445835933688	76.02440211531288	90.39140814627652	87.18382600776249	95.41164264653622	92.17480233795064	99.92154934890844	96.64655065544748	107.34565922372761	103.98225249932102	0.09988446837601848	0.10266064485813338	1.0754947033153712	15.401590986886731	1.0416729848841442	14.917248339272192
6.256894600496366	79.25002835821387	76.06875202900974	90.43294180975597	87.2241066671276	95.45177899428278	92.21367662488385	99.96071940925471	96.68445818738337	107.38386329617461	104.01920618297457	0.09981770586035295	0.10259163137740998	1.0665849054353203	15.36603114830723	1.0330502863853326	14.882906289847597
6.294595537993358	79.29552998702837	76.11303668181044	90.47439007095251	87.2643050544018	95.49182230067167	92.25246105589368	99.99978948684748	96.72226898871938	107.42195587759058	104.05605177454598	0.09975094396986879	0.10252261919155967	1.0577291853255701	15.33026738618355	1.0244798751059534	14.848366625585186
6.332523642604218	79.34096261548684	76.15725545905536	90.51575237260266	87.30442062862134	95.53177203379734	92.291155115525	100.03875906763795	96.75998256185459	107.45993647277189	104.09278879504963	0.09968418351610009	0.10245360913943799	1.0489273061159565	15.294299802993919	1.0159615222448792	14.81362944204011
6.370680283125076	79.3863256121325	76.20140774490325	90.55702815729525	87.34445284865821	95.57162766203092	92.32975828858115	100.07762763821823	96.79759840980776	107.49780458771264	104.12941676666921	0.09961742531570762	0.10238460206516829	1.0401790317414452	15.258128508485242	1.0074949997772364	14.778694841799734
6.40906683659976	79.4316183443571	76.2454929223423	90.59821686748825	87.38440117323621	95.61138865403953	92.36827006014227	100.11639468584261	96.83511603623788	107.53555972962985	104.16593521278207	0.09955067019050373	0.10231559881816746	1.0314841269448607	15.22175361981499	0.9990800804564515	14.743562934596412
6.447684688369473	79.47684017841293	76.2895103732015	90.63931794552572	87.4242650609476	95.65105447880568	92.4066899155843	100.1550596984494	96.87253494546529	107.57320140698906	104.202343657984	0.09948391896748177	0.10224660025317328	1.022842357270065	15.18517526159485	0.9907165378128866	14.708233837387525
6.486535232122802	79.52199047942467	76.33345947816198	90.68033083365499	87.46404397026929	95.69062460564665	92.44501734059763	100.19362216468245	96.90985464249263	107.61072912952956	104.238641628114	0.09941717247883955	0.10217760723027283	1.0142534890608204	15.148393565861625	0.9824041461438355	14.672707674253616
6.525619869945995	79.5670686114013	76.37733961676821	90.72125497404346	87.50373735957912	95.73009850423395	92.4832518212057	100.23208157391285	96.94707463302568	107.64814240828993	104.27482865027865	0.09935043156201019	0.10210862061493035	1.0057172894571522	15.111408672230027	0.9741426805157971	14.636984576605755
6.564940012373588	79.61207393724862	76.4211501674399	90.76208980879638	87.54334468717303	95.76947564461335	92.52139284378457	100.27043741626116	96.98419442349498	107.68544075563409	104.31090425287785	0.09928369705968616	0.10203964127801358	0.9972335263942114	15.074220727889042	0.9659319167669764	14.601064683214645
6.604497078439295	79.65700581878126	76.46489050748343	90.8028347799739	87.58286541128143	95.80875549722441	92.55943989508177	100.3086891826194	97.02121352107704	107.72262368527704	104.34686796562954	0.09921696981984994	0.10197067009582378	0.9888019685947711	15.036829887645581	0.9577716314913687	14.56494814015241
6.644292495727218	79.70186361673518	76.50856001310369	90.84348932960889	87.62229899008628	95.84793753292065	92.5973924622356	100.34683636467321	97.058131433716	107.75969071231104	104.38271931959513	0.09915025069579855	0.10190170795012372	0.9804223855790042	14.999236314099107	0.9496616020521742	14.528635101029067
6.684327700423376	79.74664669078058	76.5521580594162	90.88405289972482	87.66164488173834	95.8870212229901	92.63525003279511	100.38487845492476	97.09494767014553	107.79664135323227	104.41845784720543	0.09908354054617349	0.10183275572816582	0.9720945476469751	14.961440177543409	0.9416016065677013	14.492125726897939
6.724604137367524	79.79135439953392	76.59568402045879	90.92452493235314	87.7009025443739	95.92600603917484	92.67301209473897	100.42281494671477	97.13166173991023	107.83347512596656	104.45408308228572	0.09901684023498968	0.10176381432272134	0.9638182258786401	14.92344165599934	0.9335914239072736	14.455420186277479
6.76512326010531	79.83598610057096	76.63913726920373	90.96490486955148	87.74007143613233	95.96489145369183	92.71067813649553	100.46064533424529	97.1682731533879	107.87019154989645	104.4895945600818	0.09895015063166106	0.10169488463210978	0.9555931921381671	14.885240935433103	0.9256308336969141	14.418518655325897
6.805886530940724	79.88054115043975	76.68251717757013	91.00519215342175	87.77915101517334	96.0036769392535	92.74824764696267	100.49836911260282	97.20478142181159	107.90679014588773	104.524991817286	0.09888347261103235	0.10162596756022829	0.9474192190714348	14.846838209756243	0.9177196163172994	14.38142131791028
6.846895420988873	79.92501890467369	76.72582311643642	91.0453862261287	87.81814073969504	96.04236196908866	92.78572011552816	100.53598577778149	97.24118605729224	107.94327043631694	104.56027439206369	0.09881680705340579	0.10155706401658034	0.9392960800921628	14.80823368073834	0.909857552889207	14.344128365464712
6.888151410229076	79.96941871780402	76.76905445565207	91.08548652991739	87.85704006795062	96.08094601696257	92.8230950320888	100.57349482670536	97.27748657284019	107.97963194509734	104.59544182407859	0.09875015484457147	0.10148817491630649	0.9312235493914613	14.769427558261668	0.9020444252848847	14.306639997263119
6.92965598755826	80.01373994337406	76.81221056405126	91.12549250713298	87.89584845826741	96.11942855719919	92.86037188707213	100.61089575725303	97.31368248238913	108.0158741977077	104.63049365452066	0.09868351687583578	0.10141930118021476	0.9232014019294184	14.730420060259348	0.894280016117591	14.268956420353788
6.971410650844719	80.05798193395145	76.85529080946431	91.16540360023804	87.93456536906355	96.15780906470093	92.89755017145534	100.64818806827982	97.34977330081733	108.05199672121815	104.66542942613117	0.09861689404405191	0.10135044373481011	0.9152294134294152	14.691211412740813	0.8865641087368203	14.23107784957756
7.01341690698215	80.1021440411425	76.89829455873152	91.20521925183233	87.97319025886708	96.1960870149711	92.93462937678702	100.68537125964234	97.38575854397169	108.08799904431888	104.70024868323081	0.0985502872516488	0.10128160351232499	0.9073073603835837	14.651801849966432	0.8788964872353517	14.193004507760634
7.055676271944047	80.14622561560505	76.94122117771522	91.24493890467103	88.01172258633335	96.23426188413445	92.971608995207	100.7224448322216	97.42163772868992	108.12388069734733	104.73495097174568	0.09848369740666203	0.10121278145075105	0.8994350200462122	14.612191614422045	0.8712769364399264	14.154736625660007
7.098190270838397	80.19022600706279	76.9840700313135	91.2845620016844	88.05016181026407	96.27233314895959	93.00848851946803	100.75940828794765	97.4574103728245	108.15964121231667	104.76953583923523	0.09841712542276367	0.10114397849386997	0.8916121704289708	14.572380956877169	0.8637052419073825	14.116274442025315
7.1409604379627405	80.2341445643184	77.02684048347255	91.32408798599621	88.08850738962495	96.3103002868798	93.0452674429557	100.79626112982278	97.49307599526506	108.19528012294306	104.80400283491862	0.098350572219293	0.10107519559128433	0.8838385902956816	14.532370136377722	0.8561811899223812	14.077618203598831
7.183988316859528	80.27798063526782	77.06953189720032	91.36351630094347	88.12675878356478	96.34816277601533	93.08194525971027	100.83300286194626	97.52863411596239	108.23079696467443	104.83835150970273	0.0982840387212873	0.10100643369844926	0.8761140591723233	14.49215942048977	0.8487045675037734	14.038768165366491
7.227275460371831	80.32173356691432	77.11214363457985	91.402846390096	88.16491545143415	96.38592009519566	93.11852146444785	100.86963298953886	97.56408425595214	108.26619127471918	104.87258141620983	0.09821752585951322	0.10093769377670517	0.8684383573338437	14.451749085208576	0.8412751623927761	13.999724590445112
7.270823430699384	80.36540270538244	77.15467505678254	91.44207769727569	88.20297685280408	96.42357172398118	93.15499555258158	100.90615101896701	97.59942593737824	108.30146259207417	104.90669210880506	0.09815103457049744	0.10086897679330903	0.8608112657987022	14.411139414944046	0.8338927630488797	13.960487750078755
7.31463379945495	80.40898739593204	77.19712552408146	91.48120966657608	88.24094244748478	96.46111714268541	93.19136702024295	100.94255645776744	97.63465868351668	108.33661045755353	104.94068314362406	0.0980845657965595	0.10080028372146743	0.8532325663345546	14.370330702739011	0.8265571586537135	13.921057923824264
7.358708147721062	80.4524869829731	77.23949439586539	91.52024174238255	88.27881169554516	96.49855583239778	93.22763536430386	100.97884881467228	97.66978201879994	108.37163441381803	104.9745540786017	0.09801812048584206	0.10073161554036912	0.8457020414543877	14.329323250258312	0.819268139108317	13.881435399609472
7.403048066107065	80.49590081007965	77.28178103065225	91.55917336939196	88.31658405733172	96.53588727500596	93.26380008239818	101.01502759963385	97.70479546884081	108.40653400540364	105.00830447349982	0.09795169959234534	0.10066297323521714	0.8382194744135631	14.288117367894301	0.8120254950299568	13.841620473758667
7.447655154806527	80.53922822000514	77.32398478610337	91.59800399263332	88.35425899348836	96.57311095321899	93.29986067294399	101.0510923238503	97.73969856045734	108.44130877875163	105.04193388993625	0.09788530407595701	0.10059435779726374	0.8307846491986766	14.246713374635874	0.8048290177409854	13.801613450901641
7.49253102365499	80.58246855469582	77.36610501903648	91.63673305748684	88.39183596497473	96.61022635058899	93.33581663516473	101.0870424997896	97.77449082169608	108.47595828223649	105.07544189141204	0.09781893490248668	0.10052577022384335	0.8233973505371068	14.205111598323128	0.7976784992797548	13.761414644217439
7.537677292188054	80.62562115530689	77.40814108544097	91.67536000970563	88.42931443308726	96.64723295153567	93.37166746911267	101.12287764121665	97.80917178185811	108.5104820661973	105.10882804334199	0.09775259304369875	0.10045721151840531	0.8160573638929236	14.163312375720125	0.7905737323942503	13.721024375521665
7.583095589699846	80.66868536221654	77.4500923404913	91.7138842954354	88.46669385947796	96.68413024136841	93.40741267569044	101.15859726321771	97.84374097152306	108.5448796829663	105.14209191308221	0.09768627947734469	0.10038868269054957	0.8087644754525627	14.12131605232571	0.7835145105299262	13.680442975022743
7.628787555301809	80.71166051504103	77.4919581385611	91.75230536123499	88.50397370617416	96.72091770630966	93.44305175667336	101.19420088222633	97.87819792257379	108.57915068689896	105.1752330699594	0.09761999518719815	0.10032018475606083	0.8015184721352853	14.079122982664558	0.7765006278378905	13.63967078168207
7.674754837981857	80.75454595265019	77.53373783323822	91.79062265409769	88.5411534355992	96.75759483351881	93.47858421473272	101.22968801604964	97.91254216822219	108.61329463440457	105.20825108530059	0.0975537411630871	0.10025171873694262	0.7943191415872661	14.036733530301717	0.769531879173087	13.598708143174008
7.720999096663877	80.79734101318215	77.57543077733855	91.82883562147158	88.57823251059183	96.79416111111529	93.51400955345804	101.265058183894	97.94677324303372	108.64731108397609	105.24114553246196	0.0974875184009298	0.10018328566145251	0.787166272175682	13.994148067809874	0.7626080600844034	13.557555415882234
7.767522000267617	80.84004503405903	77.617036322921	91.86694371128094	88.6152103944269	96.83061602820257	93.54932727738017	101.30031090639146	97.98089068295334	108.68119959622084	105.2739159868588	0.09742132790276774	0.1001148865641392	0.7800596529896211	13.951366976907593	0.7557289668178555	13.516212965001614
7.814325227768903	80.88265735200224	77.65855382130191	91.90494637194719	88.65208655083549	96.86695907489191	93.58453689199428	101.33544570562613	98.01489402533062	108.714959733891	105.30656202599502	0.09735517067680244	0.10004652248587526	0.7729990738343986	13.9083906484193	0.748894396309538	13.474681164545473
7.861410468260233	80.92517730304775	77.69998262306979	91.94284305240998	88.68886044402522	96.90318974232612	93.61963790378275	101.37046210516016	98.04878280894535	108.74859106191417	105.33908322949276	0.09728904773742764	0.09997819447389607	0.7659843252323526	13.86521948245354	0.742104146188467	13.43296039748384
7.908779421011744	80.96760422256223	77.7413220781005	91.98063320214915	88.72553153870135	96.9393075227042	93.65462982023908	101.40535963006124	98.08255657403384	108.78209314742485	105.37147917912313	0.09722296010526713	0.0999099035818346	0.7590151984198883	13.821853888384794	0.7353580147719185	13.391051055728894
7.956433795532517	81.00993744525823	77.78257153557175	92.01831627120553	88.76209930008687	96.97531190930503	93.68951214989065	101.4401378069287	98.11621486231422	108.81546555979496	105.40374945883565	0.09715690880721076	0.09984165086975819	0.7520914853425893	13.778294284908043	0.728655801061791	13.348953540193179
8.004375311632296	81.05217630521062	77.82373034397868	92.05589171020345	88.79856319394405	97.0112023965124	93.72428440232292	101.47479616392104	98.1497572170132	108.8487078706658	105.43589365478933	0.09709089487644781	0.09977343740420587	0.7452129786563546	13.734541100158822	0.721997304744832	13.30666826090237
8.052605699483543	81.09432013587208	77.86479785114862	92.09335897037191	88.83492268659491	97.04697847983917	93.75894608820279	101.50933423078274	98.18318318289195	108.88181965397901	105.46791135538272	0.09702491935250653	0.09970526425822622	0.73837947172035	13.69059477162591	0.7153823261866137	13.264195636922523
8.101126699683881	81.1363682700892	77.90577340425645	92.13071750356661	88.87117724494239	97.08263965595194	93.79349671930241	101.54375153887142	98.21649230627241	108.91480048600828	105.49980215128473	0.09695898328128855	0.09963713251141419	0.7315907585978039	13.646455746347783	0.708810666431873	13.221536096545606
8.149940063318896	81.17832004011879	77.94665634984003	92.16796676229227	88.90732633649179	97.1181854226962	93.82793580852346	101.57804762118563	98.2496841350642	108.94764994539133	105.53156563546568	0.09689308771510738	0.09956904324995003	0.7248466340552113	13.602124480941711	0.70228212720383	13.178690077307692
8.199047552025359	81.22017477764416	77.98744603381564	92.20510619972464	88.9433694293721	97.1536152791212	93.86226286992114	101.61222201239235	98.28275821879116	108.980367613162	105.56320140322823	0.09682723371272575	0.09950099756663695	0.7181468935553994	13.557601441607403	0.6957965108971393	13.135658025978046
8.248450938054788	81.26193181379125	78.02814180149349	92.24213526973287	88.97930599235727	97.18892872550502	93.89647741872841	101.64627424885454	98.31571410861811	109.01295307278205	105.59470905223857	0.09676142233939211	0.09943299656094041	0.7114913332580954	13.512887104199763	0.6893536205795954	13.092440398679173
8.298152004337403	81.30359047914527	78.06874299759333	92.27905342690197	89.01513549488804	97.22412526337992	93.93057897138048	101.6802038686592	98.34855135737797	109.04540591017376	105.62608818255787	0.0966956546668797	0.09936504133902664	0.7048797500166302	13.46798195431984	0.6829532599876984	13.049037660941394
8.348152544546481	81.34515010376722	78.10924896626035	92.31586012655539	89.05085740709364	97.25920439555784	93.96456704553944	101.71401041164557	98.38126951959906	109.07772571375249	105.65733839667386	0.09662993177352608	0.09929713301380379	0.6983119413768009	13.422886487336655	0.6765952335255179	13.00545028770648
8.398454363163072	81.38661001721046	78.14965905108077	92.35255482477777	89.08647119981359	97.29416562615586	93.99844116011873	101.74769341943306	98.41386815153206	109.10991207445916	105.68845929953244	0.0965642547442698	0.09922927270495906	0.6917877055714143	13.37760120843086	0.6702793462609407	12.961678763418604
8.449059275541144	81.42796954853755	78.189972595098	92.38913697843773	89.1219763446197	97.32900846062198	94.03220083530825	101.78125243544979	98.44634681117788	109.14196458579323	105.71945049856973	0.09649862467069084	0.09916146153900252	0.6853068415198322	13.332126632663858	0.6640054039233974	12.917723582027975
8.49996910797308	81.46922802633694	78.23018894082833	92.4256060452108	89.1573723138381	97.36373240576081	94.0658455925989	101.81468700496093	98.47870505831472	109.17388284384567	105.75031160374374	0.0964330426510498	0.09909370064930371	0.6788691488289942	13.286463285097852	0.6577732129056812	12.87358524715819
8.551185697755594	81.51038477874025	78.27030743027757	92.46196148360282	89.19265858057182	97.39833696976011	94.09937495480847	101.8479966750979	98.51094245452667	109.20566644733238	105.78104222756744	0.09636750979032861	0.09902599117613683	0.6724744277842092	13.240611700723093	0.6515825802554218	12.829264272048022
8.602710893256043	81.55143913343878	78.3103274049566	92.49820275297269	89.22783461872262	97.43282166221614	94.1327884461059	101.88118099488652	98.54305856323066	109.23731499762718	105.81164198514008	0.09630202720027038	0.09895833426671838	0.6661224793517704	13.194572424603393	0.6454333136772448	12.78476117961327
8.654546553979111	81.5923904177012	78.35024820589817	92.5343293135562	89.26289990301395	97.46718599416069	94.16608559203756	101.91423951527649	98.57505294970534	109.26882809879582	105.84211049418066	0.09623659599941921	0.09889073107525247	0.6598131051771361	13.14834601196344	0.6393252215303846	12.740076502614102
8.706694550633951	81.63323795839044	78.39006917367313	92.57034062648941	89.29785390901343	97.50142947808723	94.19926591955235	101.9471717891706	98.60692518111898	109.30020535762961	105.87244737506036	0.09617121731316322	0.09882318276297024	0.6535461075778812	13.101933028116036	0.6332581128231141	12.69521078354228
8.759156765201672	81.67398108198103	78.42978964840673	92.60623615383204	89.33269611315535	97.53555162797733	94.23232895702729	101.9799773714535	98.63867482655763	109.33144638367898	105.90265225083525	0.09610589227377345	0.09875569049817375	0.6473212895447205	13.055334048614895	0.6272317972128576	12.650164574773953
8.811935091003267	81.71461911457662	78.46940896979534	92.64201535859148	89.36742599276387	97.56955195932768	94.26527423429363	102.01265581902186	98.67030145705404	109.36255078928806	105.93272474727968	0.09604062202044931	0.09868825545627903	0.6411384547398029	13.008549659294658	0.6212460850042589	12.604938438609679
8.865031432767935	81.75515138192732	78.50892647712297	92.67767770474646	89.40204302607566	97.60342998917673	94.29810128266244	102.04520669081337	98.70180464561601	109.39351818962862	105.96266449291933	0.09597540769935732	0.0986208788198601	0.6349974074912552	12.961580456289084	0.6153007871455429	12.5595329473108
8.918447706701835	81.79557720944739	78.54834150927807	92.71322265727123	89.4365466922632	97.63718523613178	94.33080963495102	102.07762954783693	98.73318396725534	109.42434820273458	105.9924711190648	0.09591025046367575	0.09855356177869154	0.6288979527961374	12.914427046154742	0.6093957152295388	12.513948683197668
8.972185840557227	81.83589592223295	78.58765340477028	92.7486496821597	89.47093647145809	97.6708172203963	94.36339882550897	102.1099239532026	98.76443899901693	109.45504044953685	106.02214425984512	0.09584515147363808	0.09848630552979361	0.6228398963139625	12.867090045903751	0.6035306814876549	12.46818623866784
9.02624777370205	81.87610684507983	78.62686150174756	92.78395824644971	89.50521184477432	97.70432546379713	94.39586839024469	102.14208947215157	98.79556932000791	109.48559455389805	106.05168355224174	0.09578011189657482	0.09841911127747728	0.6168230443646507	12.81957008298923	0.5977054987897645	12.422246216214262
9.080635457189915	81.91620930250106	78.66596513801261	92.81914781824719	89.53937229433156	97.73770948981179	94.42821786665164	102.17412567208633	98.82657451142664	109.5160101426473	106.08108863612213	0.09571513290695963	0.09835198023338915	0.6108472039251183	12.771867795381695	0.5919199806376128	12.37612922847984
9.135350853830497	81.95620261874497	78.70496365104027	92.85421786675072	89.57341730327869	97.77096882359601	94.4604467938349	102.20603212260106	98.85745415659214	109.54628684561526	106.11035915427391	0.09565021568645211	0.09828491361655711	0.6049121826306418	12.723983831681835	0.5861739411703866	12.329835898392048
9.190395938260405	81.9960861178133	78.74385637799465	92.88916786227638	89.60734635581795	97.80410299201174	94.4925547125384	102.23780839551243	98.88820784097413	109.57642429567	106.1394947524395	0.09558536142394365	0.09821791265343664	0.5990177887744039	12.675918851247843	0.580467195160395	12.283366859232046
9.245772697014415	82.03585912347953	78.78264265574641	92.92399727628263	89.6411589372286	97.83711152365517	94.52454116517167	102.26945406489047	98.91883515222257	109.60642212875241	106.16849507935056	0.09552057131560225	0.09815097857795695	0.5931638312999894	12.627673524053534	0.5747995580070437	12.236722754540097
9.301483128597186	82.07552095930647	78.82132182088979	92.95870558139477	89.67485453389057	97.86999394888421	94.55640569583662	102.30096870708894	98.94933568019736	109.63627998391144	106.19735978676233	0.0954558465649183	0.09808411263156928	0.5873501197961559	12.579248530797486	0.5691708457333107	12.189904238221061
9.357529243555355	82.11507094866482	78.85989320975992	92.99329225143002	89.70843263330868	97.90274979984689	94.58814785035482	102.33235190077659	98.9797090169983	109.66599750334024	106.22608852948845	0.09539118838275135	0.09801731606329203	0.5815764645071795	12.530644563114038	0.5635808749934768	12.142911974726303
9.413913064550128	82.15450841475189	78.89835615845077	93.02775676142328	89.74189272413723	97.93537861051007	94.6197671762953	102.36360322696886	99.0099547569961	109.69557433241272	106.25468096543659	0.0953265979873763	0.0979505901297626	0.5758426763156876	12.48186232338412	0.5580294630586877	12.09574663890453
9.47063662643026	82.19383268060895	78.93671000283165	93.06209858765115	89.7752342962033	97.96787991668681	94.65126322300095	102.39472226905802	99.0400724968612	109.7250101197185	106.28313675564227	0.09526207660453058	0.09788393609528163	0.5701485667528914	12.432902525019017	0.5525164278250259	12.048408916238259
9.527701976305488	82.23304306914125	78.97495407856611	93.09631720765893	89.80845684053261	98.00025325606653	94.68263554161764	102.42570861284638	99.07006183559623	109.7543045171012	106.31145556430621	0.09519762546746206	0.09781735523186502	0.5644939479917639	12.383765892416704	0.5470415878074846	12.000899502800166
9.585111173620431	82.27213890313502	79.01308772112826	93.13041210028453	89.84155984937257	98.03249816824214	94.7138836851204	102.4565618465763	99.09992237456481	109.78345717969309	106.33963705882779	0.09513324581697749	0.09775084881929232	0.558878632839992	12.334453160947305	0.541604762133943	11.95321910527855
9.642866290228868	82.31111950527743	79.05111026582153	93.1643827456855	89.87454281621817	98.06461419474024	94.74500720834253	102.48728156096347	99.12965371752381	109.81246776595356	106.3676809098423	0.09506893890149018	0.09768441814515696	0.553302434745433	12.284965077098605	0.5362057705490315	11.905368441093742
9.700969410468568	82.34998419817413	79.08902104779548	93.1982286253634	89.90740523583565	98.09660087904892	94.77600566800255	102.51786734922743	99.1592554706531	109.84133593770459	106.39558679125565	0.09500470597707002	0.09761806450491686	0.5477651677888389	12.235302398505155	0.5308444334092428	11.857348238419945
9.75942263123647	82.38873230436911	79.12681940206461	93.231949222191	89.94014660428846	98.12845776664807	94.80687862273341	102.54831880712518	99.18872724258775	109.87006136016926	106.42335438028148	0.0949405483074924	0.09755178920194513	0.5422666466861301	12.185465894035588	0.5255205716816818	11.809159236268897
9.818228062064373	82.42736314636268	79.16450466352535	93.26554402043719	89.97276641896126	98.16018440503771	94.83762563310974	102.57863553298235	99.21806864444834	109.89864370200803	106.45098335747642	0.09487646716428944	0.097485593547582	0.536806686782711	12.135456343792612	0.5202340069428146	11.760802184526256
9.877387825195074	82.46587604663115	79.20207616697489	93.29901250579405	90.00526417858605	98.19178034376834	94.86824626167736	102.60881712772667	99.24727928987349	109.92708263535724	106.47847340677757	0.09481246382679986	0.09741947886118789	0.5313851040535837	12.085274539218517	0.5149845613749449	11.712277843991615
9.936904055658934	82.50427032764513	79.23953324712846	93.33235416540221	90.03763938326645	98.22324513446966	94.89874007298076	102.6388631949196	99.27635879505017	109.95537783586578	106.50582421553796	0.09474853958221989	0.0973534464701933	0.5260017150943668	12.034921282982395	0.5097720577598466	11.663586986316659
9.996778901350961	82.54254531188879	79.2768752386376	93.36556848787745	90.06989153450343	98.25457833088052	94.92910663359224	102.66877334078949	99.30530677874613	109.98352898273336	106.53303547456373	0.09468469572565576	0.0972874977101554	0.5206563371314132	11.984397389336664	0.5045963194875185	11.614730394343496
10.05701452310831	82.58070032187935	79.31410147610875	93.3986549633377	90.10202013522105	98.28577948887936	94.95934551214111	102.69854717426506	99.33412286234199	110.01153575874925	106.5601068781517	0.09462093356017591	0.09722163392481	0.5153487880144212	11.933703683993372	0.49945717054879424	11.565708861959138
10.117613094788254	82.61873468018588	79.35121129412097	93.43161308342907	90.13402468979173	98.31684816651358	94.9894562793422	102.72818430700785	99.36280666986282	110.03939785032965	106.58703812412568	0.09455725439686302	0.09715585646612566	0.5100788862044965	11.882841004044167	0.49435443552465586	11.516523194044566
10.178576803346665	82.65664770944831	79.38820402724402	93.46444234135235	90.16590470406159	98.34778392402953	95.01943850802462	102.75768435344536	99.39135782801011	110.06711494755616	106.61382891387379	0.09449365955486838	0.09709016669435921	0.50484645078825	11.83181019829135	0.4892879395995351	11.467174206773052
10.239907848916916	82.69443873239749	79.42507901005744	93.49714223189072	90.19765968537712	98.37858632390368	95.04929177316205	102.78704693080536	99.41977596619513	110.09468674421528	106.64047895238669	0.09443015036146553	0.09702456597811236	0.4996513014671109	11.780612127138738	0.48425750855108163	11.417662727551942
10.301608444889292	82.73210707187359	79.46183557716796	93.52971225143558	90.22928914261011	98.40925493087192	95.07901565190093	102.8162716591483	99.44806071657015	110.12211293783608	106.66698794829429	0.09436672815210426	0.09695905569438579	0.4944932585535753	11.729247662653506	0.47926296874572927	11.367989595004474
10.363680817990868	82.76965205084636	79.49847306322867	93.56215189801459	90.26079258618451	98.43978931196114	95.10860972359086	102.84535816140209	99.4762117140621	110.14939322973018	106.69335561390446	0.09430339427046623	0.09689363722863663	0.48937214297609444	11.67771768867533	0.47430414714472136	11.318155659144395
10.426127208365882	82.807072992434	79.53499080295704	93.59446067131813	90.29216952810191	98.47018903651916	95.13807356981368	102.87430606339534	99.50422859640479	110.17652732503029	106.71958166524041	0.0942401500685211	0.09682831197483663	0.4842877762674789	11.626023100769089	0.4693808712916052	11.268161781281378
10.488949869656532	82.84436921992275	79.57138813115337	93.62663807272676	90.32341948196793	98.50045367624578	95.16740677441325	102.90311499389148	99.53211100417191	110.20351493272963	106.745665822079	0.09417699690658192	0.09676308133552958	0.4792399805729701	11.574164806403132	0.46449296932087236	11.218008834228385
10.552151069084381	82.8815400567868	79.60766438271965	93.65868360533891	90.35454196301885	98.53058280522411	95.19660892352576	102.9317845846233	99.55985858081043	110.23035576572198	106.7716078079895	0.09411393615336183	0.09669794672188883	0.47422857864364687	11.522143724960188	0.4596402699519331	11.167697702305304
10.615733087532126	82.91858482670753	79.64381889267796	93.69059677399802	90.38553648814775	98.56057599995121	95.2256796056094	102.9603144703271	99.58747097267371	110.25704954084095	106.79740735037181	0.09405096918603306	0.09663290955377872	0.46925339383028586	11.469960787686432	0.45482260248206785	11.117229281269829
10.679698219625935	82.95550285359306	79.67985099618883	93.72237708532013	90.41640257593097	98.59043283936941	95.25461841147442	102.98870428877703	99.61494782905456	110.28359597889988	106.82306418049518	0.0939880973902839	0.0965679712598116	0.464314250089501	11.417616937917046	0.45003979679268014	11.0666044785321
10.744048773818252	82.99229346159846	79.71576002857044	93.754024047722	90.44713974665518	98.62015290489808	95.2834249343139	103.01695368082022	99.64228880221951	110.3099948047324	106.84857803353749	0.09392532216037733	0.0965031332774115	0.4594109719748758	11.365113130967075	0.4452916833421341	11.01582421310377
10.808787072471103	83.02895597514471	79.75154532531664	93.78553717144824	90.47774752234346	98.64973578046435	95.31209876973342	103.04506229041097	99.66949354744166	110.33624574723211	106.87394864862368	0.09386264489921113	0.09643839705287298	0.45454338463923705	11.312450334302412	0.44057809316586827	10.96488941570351
10.87391545193992	83.06548971893936	79.78720622211637	93.81691596860017	90.50822542678301	98.67918105253585	95.34063951578254	103.07302976464663	99.69656172303543	110.36234853939382	106.89917576886602	0.09380006701837743	0.09637376404142321	0.449711313833177	11.259629527587094	0.4358988578754861	10.913801028800663
10.93943626265785	83.10189401799553	79.82274205487182	93.848159953163	90.5385729855514	98.70848831015155	95.36904677298465	103.10085575380197	99.72349299038991	110.3883029183536	106.9242591414027	0.09373758993822397	0.09630923570728553	0.4449145858968677	11.206651702595991	0.43125380965250315	10.862560006586136
11.00535186922059	83.1381681976522	79.85815215971755	93.87926864103454	90.56878972604387	98.73765714495414	95.39732014436827	103.1285399113649	99.75028701400338	110.41410862542999	106.94919851743798	0.09367521508791467	0.09624481352374264	0.4401530277641541	11.153517863407615	0.4266427812501661	10.811167315107014
11.071664650471687	83.17431158359376	79.89343587303897	93.910241550053	90.59887517750045	98.76668715122184	95.42545923549754	103.15608189407158	99.77694346151723	110.4397654061647	106.97399365228164	0.09361294390549166	0.09618049897319873	0.43542646696062093	11.100229026429588	0.4220656059924295	10.759623932317481
11.138376999588447	83.21032350187032	79.92859253149162	93.94107820002588	90.6288288710334	98.79557792590099	95.45346365450398	103.18348136194268	99.80346200375114	110.46527301036456	106.99864430538963	0.09355077783793944	0.09611629354724652	0.4307347316008645	11.046786220507784	0.4175221177725916	10.707930848166143
11.205491324168262	83.24620327891745	79.96362147201981	93.97177811275822	90.65865033965457	98.82432906863824	95.48133301211726	103.21073797831887	99.82984231473726	110.49063119214253	107.02315024040402	0.0934887183412473	0.09605219874673097	0.42607765038007983	10.993190486726235	0.41301215104215316	10.656089064417756
11.273010046315514	83.28195024157564	79.99852203187511	94.00234081208065	90.68833911830225	98.85294018181233	95.50906692169607	103.23785140989611	99.85608407175458	110.5158397099588	107.04751122519268	0.0934267668804724	0.09598821608181538	0.4214550525831555	10.939442878785485	0.4085355408222995	10.604099594991567
11.340935602728974	83.31756371711136	80.03329354863604	94.03276582387917	90.71789474386978	98.88141087056809	95.53666499926074	103.26482132676311	99.88218695536499	110.54089832666405	107.0717270318913	0.09336492492980646	0.09592434707204948	0.41686676807512413	10.885544462853431	0.40409212269400996	10.55196346586672
11.409270444789758	83.35304303323565	80.06793536022595	94.06305267612261	90.74731675523198	98.90974074284749	95.56412686352344	103.29164740243611	99.90815064944697	110.56580680953971	107.0957974369426	0.09330319397264071	0.09586059324643559	0.41231262730025264	10.83149631762717	0.3996817327970348	10.499681715111365
11.478017038649782	83.38838751812546	80.10244680493291	94.09320089889266	90.776604693274	98.937929409424	95.5914521359211	103.31832931389656	99.93397484123207	110.59056493034173	107.11972222113867	0.09324157550163148	0.09579695614349752	0.4077924612845436	10.777299534500344	0.39530420783091813	10.447255393006344
11.547177865320764	83.42359650044264	80.13682722142788	94.12321002441192	90.80575810091828	98.96597648393444	95.61864044064632	103.3448667416267	99.95965922133944	110.61517246534181	107.14350116966098	0.0931800710187685	0.09573343731135024	0.40330610162925495	10.722955217515846	0.39095938505181493	10.394685562077939
11.616755420763786	83.4586693093549	80.17107594878436	94.15307958707396	90.83477652315338	98.99388158291319	95.64569140468024	103.37125936964742	99.98520348381213	110.63962919537121	107.1671340721229	0.09311868203544166	0.09567003830776835	0.39885338051078634	10.668464483424032	0.38664710226930765	10.341973297101504
11.686752215979308	83.49360527455485	80.20519232649644	94.18280912347133	90.86365950706093	99.02164432582421	95.67260465782356	103.39750688555374	100.01060732615188	110.66393490586212	107.19062072260989	0.09305741007250952	0.0956067607002583	0.39443413067522215	10.613828461686353	0.3823671978434504	10.289119685101468
11.75717077709787	83.5284037262808	80.23917569449841	94.21239817242565	90.89240660184457	99.0492643350954	95.69937983272956	103.42360898055306	100.03587044935571	110.68808938689178	107.21396091972227	0.09299625666037041	0.09554360606612879	0.3900481854471991	10.55904829474457	0.3781195106910218	10.236125825646013
11.82801364547121	83.5630639953368	80.2730253931837	94.24184627501701	90.9210173588581	99.07674123615199	95.72601656493644	103.44956534950208	100.06099255795186	110.71209243322555	107.23715446661693	0.09293522333903001	0.0954805759925631	0.38569537871239845	10.504125137718802	0.3739038802709729	10.182992830516014
11.899283377763982	83.59758541311183	80.3067407634229	94.27115297461239	90.94949133163281	99.10407465744923	95.75251449289877	103.47537569094327	100.08597336003504	110.73594384435916	107.26020117104851	0.09287431165817392	0.09541767207669319	0.38137554492834624	10.449060158753127	0.36972014659352226	10.129721824079752
11.970982546046038	83.63196731160116	80.34032114658407	94.30031781689668	90.97782807590737	99.13126423050772	95.7788732580216	103.50103970714396	100.11081256730422	110.75964342456406	107.28310084541319	0.09281352317723948	0.09535489592567278	0.3770885191204343	10.393854539022868	0.36556815021685907	10.07631394326745
12.043113737885237	83.66620902342545	80.37376588455061	94.32934034990129	91.00602714965514	99.1583095899461	95.80509250469203	103.52655710413286	100.13550989509794	110.78319098292994	107.30585330679011	0.09275285946548754	0.09529224915675215	0.3728341368720294	10.338509472552687	0.3614477322365701	10.02277033737846
12.115679556440844	83.7003098818509	80.40707431974032	94.3582201240339	91.03408811311287	99.1852103735153	95.83117188031216	103.551927591738	100.16006506243099	110.80658633340873	107.32845837698399	0.09269232210207651	0.0952297333973538	0.3686122343341367	10.283026166598574	0.35735873429575804	9.969092168506904
12.188682620557461	83.73426922080989	80.44024579512477	94.38695669210911	91.06201052881008	99.21196622213341	95.85711103533279	103.57715088362549	100.18447779203215	110.82982929485982	107.350915882569	0.09263191267613566	0.09516735028515046	0.3644226482150543	10.227405841444124	0.3533009985762874	9.915280611319758
12.26212556485955	83.76808637492019	80.47327965424755	94.41554960937721	91.08979396159668	99.23857677991883	95.88290962328549	103.60222669733663	100.20874781037972	110.85291969109302	107.37322565493048	0.09257163278684152	0.09510510146813972	0.3602652157820785	10.171649730549689	0.3492743677983299	9.86133685317327
12.336011039846525	83.80176067950563	80.50617524124361	94.44399843355521	91.11743797867277	99.26504169422579	95.90856730081667	103.62715475432728	100.23287484773981	110.87585735091442	107.39538753030935	0.09251148404349335	0.09504298860472521	0.35613977486025306	10.115759080617863	0.34527868521922755	9.80726209419663
12.41034171198835	83.83529147061554	80.53893190085752	94.47230272485592	91.14494214961661	99.29136061567792	95.93408372772006	103.65193478000523	100.25685863820252	110.89864210817	107.41740134984457	0.09245146806558985	0.09498101336379393	0.3520461638264578	10.059735151502537	0.34131379462940004	9.753057547215576
12.485120263821853	83.86867808504505	80.57154897846267	94.50046204601881	91.17230604641412	99.3175331982034	95.95945856697067	103.67656650376959	100.2806989197199	110.92127380179129	107.43926695961729	0.09239158648290685	0.0949191774247973	0.34798422161645703	10.003579216565413	0.337379540358711	9.698724438087083
12.560349394047481	83.90191986035524	80.60402582008025	94.52847596234042	91.1995292434882	99.34355909907022	95.98469148475864	103.70104965904973	100.3043954341438	110.94375227584098	107.46098421069516	0.09233184093557562	0.09485748247783196	0.3439537877144403	9.947292562399525	0.33347576726487205	9.64426400541197
12.63603181762671	83.9350161348924	80.63636177239724	94.55634404170381	91.22661131772692	99.36943797892	96.00978215052203	103.72538398334338	100.32794792726257	110.96607737955703	107.48255295917522	0.09227223307416377	0.09479593022372215	0.3399547021512035	9.89087648892746	0.3296023207332155	9.589677500654943
12.712170265880024	83.96796624780835	80.66855618278554	94.58406585460958	91.25355184851333	99.39516950180366	96.03473023698112	103.74956921825631	100.35135614883954	110.9882489673992	107.50397306622878	0.09221276455975473	0.09473452237410283	0.33598680550994686	9.834332309648744	0.32575904668237854	9.5349661883738
12.78876748658549	84.00076953908022	80.7006083993206	94.61164097420627	91.28035041775462	99.42075333521665	96.05953542017237	103.77360510954153	100.37461985265085	111.01026689909445	107.5252443981459	0.0921534370640293	0.0946732606515027	0.33204993892047696	9.777661351563438	0.3219457915572548	9.48013134615394
12.865826244077915	84.03342534953048	80.73251777080013	94.63906897632111	91.30700660991154	99.44618915013415	96.08419737948246	103.7974914071389	100.39773879652381	111.03213103968348	107.54636682638005	0.09209425226934842	0.09461214678943115	0.3281439440545455	9.720864955132129	0.318162402326152	9.425174264564703
12.943349319348618	84.065933020846	80.76428364676215	94.66634943948999	91.3335200120274	99.4714766210461	96.10871579768202	103.82122786521394	100.4207127423745	111.05384125956583	107.56734022759228	0.09203521186883606	0.09455118253246149	0.3242686631268725	9.663944474399614	0.3144087264806785	9.370096247253969
13.0213395101458	84.09829189559848	80.79590537750398	94.69348194498883	91.35989021375786	99.4966154259931	96.13309036096021	103.84481424219832	100.44354145624683	111.07539743454724	107.58816448369686	0.0919763175664641	0.09449036963632092	0.3204239388961696	9.606901277158613	0.31068461203676634	9.314898611119133
13.099799631075467	84.13050131726385	80.8273823141005	94.7204660768642	91.38611680740048	99.52160524660214	96.15732075895913	103.86825030082953	100.46622470835096	111.09679944588599	107.60883948190649	0.09191757107713709	0.09442970986797666	0.3166096146590007	9.549736744800612	0.3069899075297826	9.259582686219801
13.178732513703073	84.1625606302418	80.8587138084225	94.74730142196393	91.41219938792413	99.54644576812196	96.18140668480818	103.8915358081908	100.48876227310194	111.1180471803395	107.62936511477733	0.09185897412678047	0.0943692050057264	0.3128255342500097	9.492452272461378	0.30332446201396124	9.204149815821438
13.258141006655675	84.19446917987553	80.889899213155	94.77398756996836	91.43813755299881	99.57113667945929	96.20534783515862	103.91467053575137	100.51115392915864	111.13914053021159	107.64974128025493	0.09180052845242513	0.09430885683928746	0.30907154203907794	9.435049269017327	0.29968812505876485	9.148601356453582
13.338027975724735	84.22622631247087	80.92093788181543	94.80052411342093	91.46393090302507	99.59567767321437	96.22914391021816	103.93765425940668	100.53339945946249	111.16007939339926	107.66996788171967	0.09174223580229852	0.09424866716988808	0.3053474829316656	9.37752915719102	0.29608074675138596	9.092938677997154
13.418396303969553	84.2578313753162	80.95182916877195	94.82691064775972	91.48957904116425	99.6200684457177	96.2527946137861	103.96048675951917	100.55549865127719	111.18086367344077	107.69004482803322	0.09168409793591215	0.09418863781036077	0.30165320236619664	9.319893373569357	0.29250217769197207	9.037163163684454
13.49924889182131	84.28928371670129	80.98257242926128	94.85314677134798	91.51508157336777	99.6443086970656	96.27629965328781	103.98316782095854	100.5774512962275	111.20149327956253	107.70997203358434	0.09162611662415428	0.09412877058523562	0.2979885463125811	9.262143368654506	0.2889522689943078	8.98127621018648
13.580588657187745	84.32058268593717	81.01316701940722	94.87923208550609	91.54043810840771	99.66839813115723	96.29965873981041	104.00569723314318	100.59925719033923	111.2219681267278	107.72974941833574	0.0915682936493797	0.09406906733083353	0.29435336127085066	9.204280606896646	0.2854308722820633	8.925279227602005
13.662418535558457	84.35172763337475	81.04361229623794	94.90516619454199	91.56564825790609	99.6923364557304	96.32287158813712	104.0280747900804	100.62091613407837	111.24228813568389	107.74937690787026	0.09151063080550373	0.09400952989536396	0.29074749426774815	9.146306566719431	0.2819378396885668	8.869173639508517
13.744741480110864	84.38271791042442	81.0739076177044	94.9309487057832	91.59071163636541	99.71612338239866	96.34593791678329	104.05030029040825	100.64242793239136	111.26245323301114	107.7688544334381	0.09145312989809577	0.09395016013902079	0.28717079285650016	9.088222740578203	0.27847302385384864	8.81296088300951
13.827560461816718	84.41355286957459	81.10405234269754	94.95657922960736	91.61562786119812	99.73975862668739	96.36885744803087	104.07237353743601	100.66379239474428	111.28246335117056	107.78818193200318	0.09139579274447468	0.09389095993408024	0.28362310511636224	9.030030635032745	0.27503627792475527	8.75664240878541
13.910878469549415	84.44423186441125	81.13404583106656	94.98205737947467	91.64039655275747	99.7632419080714	96.39162990796487	104.09429433918665	100.68500933516394	111.30231842855359	107.8073593462915	0.09133862117380478	0.09383193116500166	0.28010427965034523	8.971731770790939	0.2716274555542668	8.70021968117726
13.9946985101918	84.47475424963632	81.1638874436359	95.0073827719585	91.66501733436701	99.78657295001103	96.41425502650813	104.1160625084375	100.70607857227716	111.32201840953013	107.82638662483735	0.09128161702719327	0.0937730757285259	0.27661416557975826	8.91332768263237	0.26824641089456236	8.643694178081205
14.079023608744702	84.50511938108647	81.19357654222298	95.03255502677722	91.68948983235107	99.80975147998959	96.43673253745727	104.1376778627623	100.7269999293516	111.34156324449782	107.84526372203173	0.09122478215778877	0.0937143955337791	0.2731526125504615	8.85481991965571	0.26489299860418214	8.587067391181336
14.163856808436103	84.53532661575217	81.22311248965569	95.05757376682602	91.71381367606524	99.83277722955057	96.45906217851878	104.15914022457353	100.74777323433646	111.36095288993192	107.86399059817022	0.09116811843088182	0.09365589250237459	0.269719470723885	8.796210045144107	0.2615670738383642	8.530340825851454
14.24920117083096	84.5653753117957	81.2524946497891	95.08243861820812	91.73798849792612	99.85564993433447	96.48124369134425	104.18044942116373	100.76839831990257	111.38018730843403	107.88256721950047	0.09111162772400468	0.09359756856851759	0.2663145907793023	8.73749963668888	0.25826849225188653	8.473516001227836
14.335059775941703	84.59526482856997	81.28172238752312	95.10714921026674	91.76201393344219	99.8783693341166	96.50327682156696	104.20160528474833	100.78887502348383	111.39926646878256	107.90099355827115	0.09105531192703491	0.09353942567911097	0.26293782391212517	8.678690286236815	0.2549971099975892	8.416594450296543
14.421435722339384	84.62499452663664	81.31079506881915	95.13170517561672	91.78588962124384	99.9009351728442	96.52516131883763	104.22260765250768	100.8092031873177	111.41819034598235	107.91926959278005	0.0909991729422981	0.09348146579386132	0.2595890218309478	8.619783600079245	0.25175278372250887	8.359577719867957
14.50833212726552	84.65456376778447	81.33971206071715	95.15610615017634	91.80961520311408	99.92334719867422	96.54689693686078	104.24345636662981	100.8293826584868	111.436958921315	107.93739530742303	0.09094321268467319	0.09342369088538821	0.2562680367561825	8.5607811989139	0.24853537056822006	8.302467370634986
14.595752126744532	84.68397191504702	81.36847273135199	95.18035177319886	91.83319032401855	99.94560516401064	96.56848343343073	104.26415127435271	100.84941328895955	111.45557218238905	107.95537069274255	0.09088743308169821	0.09336610293933342	0.25297472141903654	8.501684717895841	0.24534472816856123	8.245264977209445
14.683698875697011	84.71321833272101	81.39707644997041	95.20444168730475	91.8566146321364	99.96770882554264	96.58992057046837	104.28469222800764	100.86929493563223	111.47403012319104	107.97319574547724	0.09083183607367828	0.0933087039544723	0.24970892906264908	8.442495806753868	0.24218071464986224	8.18797212822028
14.772175548053516	84.74230238638408	81.4255225869474	95.2283755385135	91.87988777889082	99.9896579442824	96.61120811405743	104.305079085062	100.88902746037019	111.4923327441362	107.99087046861115	0.0907764236137936	0.09325149594282417	0.24647051343447401	8.38321612961954	0.23904318862605578	8.130590426218987
14.861185336869132	84.77122344291192	81.45381051380208	95.25215297627503	91.90300941897901	100.01145228560256	96.63234583448087	104.32531170816203	100.9086107300494	111.51048005211919	108.00839487142291	0.09072119766821103	0.09319448092976923	0.24325932879003176	8.32384736527456	0.2359320092012922	8.073121487857861
14.95073145443871	84.79998087049651	81.48193960321453	95.27577365350251	91.92597921040367	100.03309161927514	96.6533335062581	104.34538996517682	100.92804461659898	111.52847206056614	108.02576896953624	0.09066616021619296	0.09313766095416098	0.2400752298901807	8.264391207150766	0.23284703596618783	8.015566943879094
15.040817132412794	84.828574038663	81.50990922904114	95.29923722660365	91.94879681450284	100.05457571950907	96.67417090818121	104.36531372924134	100.94732899704258	111.54630878948556	108.04299278496948	0.09061131325021393	0.09308103806844459	0.2369180719973656	8.204849363221001	0.22978812899543755	7.957928439045645
15.131445621914246	84.8570023182869	81.53771876633064	95.3225433555128	91.97146189598071	100.07590436498855	96.69485782335201	104.38508287879988	100.9664637535406	111.56399026552029	108.06006634618564	0.0905566587760719	0.09302461433877379	0.23378771087800487	8.145223556264682	0.2267551488494064	7.900207632363163
15.222620193655578	84.88526508161154	81.56536759133994	95.34569170372356	91.99397412293862	100.09707733891189	96.71539403921925	104.4046972976505	100.98544877343303	111.58151652199982	108.07698968814354	0.09050219881300499	0.0929683918451313	0.2306840027981707	8.085515523707727	0.22374795657037794	7.84240619697448
15.31434413805701	84.91336170226418	81.5928550815491	95.3686819383199	92.0163331669051	100.11809442902921	96.73577934761515	104.42415687498806	101.00428394928117	111.59888759899188	108.09376285234767	0.09044793539380959	0.0929123726814494	0.22760680452097404	8.025727017753525	0.2207664136802805	7.784525820228737
15.406620765365147	84.94129155527355	81.6201806156771	95.39151373000905	92.03853870286706	100.13895542768172	96.75601354479295	104.44346150544901	101.0229691789108	111.61610354335552	108.11038588689964	0.09039387056495796	0.09285655895573273	0.22455597330963428	7.965859805430227	0.2178103821829609	7.726568203757779
15.499453405772549	84.96905401708558	81.64734357369659	95.41418675315317	92.0605904093002	100.15966013183993	96.77609643146405	104.46261108915522	101.04150436545474	111.63316440879339	108.1268588465491	0.0903400063867192	0.09280095279018347	0.22153136692270436	7.905915668590751	0.21487972456077387	7.66853506348707
15.592845409537835	84.99664846558038	81.67434333684905	95.43670068580175	92.08248796819996	100.18020834314268	96.79602781283533	104.48160553175866	101.0598894173958	111.65007025590496	108.14318179274522	0.09028634493328072	0.09274555632132477	0.21853284361270653	7.845896403952793	0.2119743037707167	7.610428129613865
15.686800147106629	85.02407428008776	81.70117928765916	95.45905520972339	92.10423106511182	100.20059986793574	96.81580749864632	104.50044474448552	101.07812424860958	111.66682115223931	108.1593547936879	0.09023288829287122	0.09269037170013004	0.21556026212613233	7.785803823178867	0.20909398324698714	7.552249146741815
15.781321009233178	85.05133084140373	81.7278508099496	95.4812500104384	92.1258193891625	100.22083451731113	96.83543530320719	104.51912864418145	101.09620877840824	111.68341717234905	108.1753779243801	0.09017963856788616	0.09263540109215206	0.21261348169969096	7.725639752803545	0.2062386268974592	7.493999873811845
15.87641140710273	85.07841753180547	81.75435728885495	95.50328477725031	92.14725263309012	100.24091210714546	96.8549110454356	104.53765715335564	101.11414293158307	111.69985839784307	108.19125126667915	0.09012659787501402	0.09258064667765271	0.20969236206235564	7.665406034397165	0.20340809910328517	7.435682084233122
15.972074772454643	85.10533373506787	81.78069811083637	95.52515920327895	92.16853049327568	100.26083245814007	96.87423454889533	104.5560302002269	101.13192663844893	111.71614491744164	108.20697490935005	0.09007376834536493	0.09252611065173531	0.20679676343240772	7.605104524580383	0.20060226471798615	7.377297565868503
16.06831455770623	85.13207883647783	81.80687266369465	95.54687298549175	92.18965266977301	100.28059539585935	96.89340564183311	104.57424771876777	101.14955983488701	111.73227682702944	108.2225489481169	0.09002115212459903	0.09247179522447935	0.20392654651197972	7.544737094882294	0.19782098906193823	7.318848120972689
16.165134236077357	85.1586522228497	81.83288033658424	95.5684258247362	92.21061886633973	100.30020075077023	96.91242415721682	104.59230964875016	101.167042462389	111.7482542297101	108.23797348571601	0.08996875137305911	0.09241770262107632	0.20108157249421765	7.484305632089672	0.19506413792851163	7.2603355664650735
16.262537301715792	85.18505328254058	81.85872052002692	95.5898174257726	92.2314287904686	100.31964835828232	96.93128993277384	104.61021593579153	101.18437446810154	111.7640772358617	108.25324863194956	0.0899165682659036	0.09236383508196586	0.1982617030553797	7.4238120380287	0.19233157757668096	7.201761733722378
16.36052726982327	85.21128140546402	81.88439260592402	95.61104749730525	92.252082153417	100.33893805878624	96.95000281102811	104.62796653139928	101.20155580486923	111.77974596319028	108.26837450373748	0.0898646049932403	0.09231019486297752	0.19546680035313102	7.363258229612256	0.18962317473057055	7.143128468680516
16.459107676782416	85.2373359831051	81.90989598757024	95.63211575201532	92.27257867023884	100.35806969769403	96.96856263933913	104.64556139301754	101.21858643127992	111.7952605367858	108.28335122517205	0.08981286376026547	0.09225678423546904	0.19269672702807839	7.30264613896361	0.18693879657956813	7.084437631885521
16.55828208028434	85.2632164085339	81.93523005966533	95.65302190659247	92.29291805981407	100.37704312547812	96.98696926993911	104.66300048407227	101.2354663117081	111.81062108917688	108.29817892757058	0.08976134678739953	0.09220360548647175	0.18995134620263343	7.241977713456436	0.1842783107769037	7.025691098548123
16.658054059457015	85.28892207642005	81.96039421832731	95.67376568176769	92.31310004488044	100.39585819771186	97.00522255997231	104.68028377401811	101.2521954163605	111.82582776038706	108.31285774953032	0.08971005631042742	0.09215066091883416	0.1872305214789094	7.181254915733007	0.1816415854396496	6.966890758587397
16.758427214994473	85.31445238304578	81.98538786110396	95.69434680234484	92.33312435206352	100.4145147751087	97.02332237153259	104.6974112383842	101.26877372132004	111.84088069799004	108.32738783698197	0.089658994580643	0.09209795285136839	0.1845341169359358	7.120479723642347	0.17902848914366132	6.908038516547094
16.859405169286727	85.33980672631951	82.01021038698485	95.71476499723309	92.35299071190744	100.43301272356241	97.04126857170203	104.7143828588207	101.28520120859105	111.8557800571661	108.34176934324434	0.08960816386499003	0.0920454836190003	0.18186199712926054	7.059654130367562	0.17643889092471454	6.849136291712057
16.960991566550526	85.36498450578853	82.03486119641259	95.73501999947881	92.37269885890541	100.45135191418682	97.05906103258928	104.73119862314522	101.3014778661439	111.87052600075819	108.35600242907884	0.08955756644621	0.09199325557291858	0.17921402709004042	6.998780144396733	0.17387266027736814	6.79018601810094
17.063190072960847	85.38998512265206	82.05933969129424	95.7551115462977	92.39224853153037	100.46953222335593	97.07669963136813	104.7478585253895	101.31760368796033	111.88511869932859	108.37008726274436	0.089507204622988	0.09194127108072732	0.17659007232316526	6.937859789595677	0.17132966715251996	6.73118964452442
17.166004376783235	85.41480797977349	82.08364527501207	95.77503937910687	92.41163947226545	100.48755353274409	97.09418425031603	104.76436256584644	101.33357867407881	111.8995583312157	108.38402402005262	0.08945708071010385	0.09188953252660258	0.17398999880720112	6.87689510528071	0.16880978195820262	6.672149134632491
17.26943818850684	85.43945248169274	82.10777735243444	95.79480324355708	92.4308714276347	100.50541572936638	97.11151477685308	104.78071075111718	101.34940283063995	111.91384508259148	108.39781288442359	0.08940719703858241	0.091838042311446	0.17141367299217336	6.8158881461349665	0.16631287555685503	6.613066466867167
17.37349524097843	85.4639180346378	82.13173532992549	95.81440288956429	92.44994414823317	100.52311870561849	97.12869110358027	104.7969030941579	101.36507616993194	111.92797914751836	108.4114540469408	0.08935755595584752	0.09178680285304644	0.16886096179615606	6.7548409822557005	0.16383881926185495	6.5539436344915885
17.478179289537028	85.48820404653628	82.15551861535555	95.8338380713418	92.46885738875748	100.54066235931721	97.14571312831839	104.81293961432735	101.38059871043619	111.94196072800692	108.42494770640742	0.08930815982587809	0.09173581658623796	0.16633173260737522	6.693755699270696	0.1613874848405885	6.494782645695523
17.583494112149474	85.51230992702679	82.1791266181106	95.85310854743229	92.48761090803632	100.55804659374098	97.16258075414719	104.8288203374344	101.39597047687361	111.95579003407398	108.43829406940256	0.08925901102936483	0.09168508596306571	0.16382585328227606	6.632634398320079	0.15895874451172176	6.43558552358445
17.689443509546752	85.53623508746958	82.20255874910146	95.8722140807396	92.5062044690606	100.5752713176703	97.179293889444	104.8445452957856	101.41119150025025	111.96946728380077	108.45149335033759	0.08921011196387027	0.09163461345294817	0.16134319214239667	6.571479196038126	0.1565524709417332	6.376354306150461
17.79603130536116	85.55997894095704	82.22581442077269	95.89115443856048	92.52463783901379	100.59233644542819	97.19585244792276	104.8601145282329	101.42626181790362	111.98299270339099	108.46454577151265	0.08916146504399095	0.09158440154284662	0.15888361797573225	6.5102922246660455	0.15416853724741486	6.317091046406858
17.90326134626431	85.58354090232416	82.24889304711144	95.90992939261677	92.54291078930234	100.60924189692115	97.21225634867336	104.875528080222	101.44118147354928	111.99636652723021	108.47745156317414	0.08911307270152076	0.09153445273743377	0.1564470000312781	6.449075631950109	0.15180681699047227	6.257797812260833
18.011137502105942	85.60692038815755	82.27179404365485	95.92853871908622	92.56102309558517	100.62598759767906	97.22850551620004	104.89078600383942	101.45595051732644	112.00958899794362	108.49021096357092	0.08906493738561745	0.09148476955926485	0.154033208022895	6.387831581298087	0.1494671841796844	6.198476686644426
18.119663666053608	85.63011681680584	82.29451682749884	95.94698219863534	92.57897453780471	100.64257347889705	97.24459988046144	104.90588835786215	101.47056900584583	112.02266036645682	108.50282421901298	0.08901706156297103	0.09143535454895357	0.151642112124307	6.326562251735595	0.1471495132679479	6.13912976751817
18.228843754733095	85.65312960838769	82.31706081730454	95.9652596164499	92.59676490021599	100.6589994774751	97.26053937690887	104.92083520780477	101.48503700223517	112.0355808920537	108.51529158392806	0.08896944771797478	0.0913862102653463	0.14927358297006776	6.265269837946107	0.14485367915267489	6.0797591679147445
18.338681708369887	85.67595818480152	82.33942543330625	95.98337076226767	92.61439397141754	100.67526553606024	97.27632394652672	104.93562662596922	101.49935457618746	112.04835084243793	108.52761332092078	0.08892209835289683	0.0913373392857035	0.1469274916534573	6.203956550314615	0.1425795571728372	6.020367015888041
18.44918149093129	85.69860196973261	82.36161009731705	96.00131543040855	92.63186154438037	100.6913716030861	97.29195353587049	104.95026269149223	101.51352180400661	112.06097049379133	108.53978970082976	0.08887501598805708	0.09128874420587796	0.14460370972386727	6.142624614865781	0.14032702310771583	5.960955454567738
18.56034709026951	85.72106038866194	82.3836142327359	96.01909341980733	92.6491674164786	100.7073176328151	97.30742809710738	104.96474349039549	101.52753876865599	112.07344013083572	108.55182100278726	0.0888282031620039	0.09124042764050103	0.142302109188563	6.081276273413096	0.13809595317775347	5.9015266422247805
18.672182518265565	85.7433328688728	82.40543726455255	96.03670453404395	92.66631138951843	100.72310358537862	97.32274758805468	104.97906911563356	101.5414055598046	112.08576004689236	108.56370751427704	0.08878166243169383	0.09119239222316713	0.14002256250807932	6.019913783453376	0.13588622404074613	5.842082752202259
18.784691810974078	85.76541883945832	82.4270786193536	96.05414858137547	92.68329326976847	100.73872942681865	97.33791197222004	104.9932396671439	101.55512227387565	112.09793054394366	108.5754495311943	0.08873539637267512	0.09114464060662385	0.13776494259832361	5.958539418305008	0.13369771279326415	5.782625973028189
18.897879028768923	85.78731773132772	82.44853772532679	96.07142537476689	92.70011286798882	100.75419512912866	97.35292121884048	105.00725525189566	101.56868901409342	112.10995193269407	108.58704735790448	0.08868940757927174	0.09109717546296173	0.13552912282693796	5.897155467024277	0.13153029696718477	5.723158508350025
19.01174825648978	85.8090289772126	82.4698140122658	96.08853473192248	92.71676999946084	100.76950067029495	97.36777530292223	105.0211159839395	101.58210589053152	112.1218245326316	108.59850130730328	0.08864369866477052	0.09104999948380886	0.13331497701381068	5.8357642345217755	0.129383854530829	5.663682577036525
19.126303603589555	85.83055201167254	82.49090691157406	96.10547647531675	92.73326448401643	100.78464603433797	97.38247420528032	105.0348219844573	101.59537302016082	112.13354867208986	108.60981170087662	0.08859827226161276	0.09100311538052773	0.13112237942789307	5.7743680415114795	0.12725826388549422	5.604200413119543
19.241549204282624	85.85188627110006	82.51181585626807	96.1222504322252	92.7495961460672	100.79963121135337	97.39701791257805	105.04837338181164	101.60849052689731	112.14512468830976	108.62097886876059	0.08855313102158519	0.09095652588441368	0.1289512047876542	5.712969224532571	0.12515340386545404	5.5447142658122175
19.357489217694134	85.87303119372577	82.53254028098074	96.13885643475548	92.76576481463393	100.81445619755372	97.41140641736695	105.06177031159615	101.62145854165077	112.15655292750236	108.6320031498024	0.08850827761601499	0.09091023374689731	0.12680132825897772	5.651570135985821	0.12306915373631	5.48522639957082
19.474127828010037	85.89398621962194	82.55307962196336	96.15529431987763	92.78177032337514	100.82912099530942	97.4256397181261	105.07501291668525	101.63427720237262	112.16783374491098	108.6428848916208	0.0884637147359697	0.0908642417397487	0.12467262545482072	5.590173144162691	0.12100539319516201	5.425739094094752
19.59146924462811	85.91475079070686	82.57343331708812	96.17156392945527	92.79761251061667	100.84362561319074	97.43971781930249	105.08810134728493	101.64694665410521	112.17896750487492	108.6536244506676	0.08841944509245551	0.09081855265528602	0.12256497243458853	5.5287806333144545	0.11896200236913046	5.366254644392029
19.709517702309874	85.93532435074782	82.59360080584936	96.18766511027593	92.81329121938022	100.85797006600903	97.45364073135049	105.10103576098298	101.6594670490301	112.18995458089249	108.66422219228915	0.08837547141662154	0.09077316930658391	0.12047824569970089	5.467395003470301	0.11693886181160451	5.306775360608299
19.828277461333414	85.95570634536331	82.61358152936407	96.20359771408096	92.82880629741173	100.8721543748579	97.46740847077139	105.11381632279925	101.67183854651675	112.20079535568416	108.67467849078737	0.08833179645996678	0.090728094527689	0.1184123221960931	5.40601867067744	0.11493585250457272	5.247303568248753
19.94775280764713	85.97589622202595	82.63337493037301	96.2193615975967	92.84415759721074	100.88617856715557	97.48102106015402	105.12644320523715	101.68406131317218	112.2114902212574	108.68499372948284	0.08828842299454717	0.09068333117383408	0.1163670793117717	5.34465406691379	0.11295285585578085	5.187841608105373
20.067948053024427	85.99589343006345	82.65298045323985	96.23495662256379	92.85934497605803	100.90004267668564	97.49447852821385	105.13891658833386	101.69613552288942	112.22203957897014	108.69516830077616	0.08824535381318975	0.09063888212165906	0.11434239487527975	5.283303640098893	0.1109897536981066	5.128391836256924
20.188867535219305	86.01569742066012	82.67239754395106	96.25038265576802	92.87436829604476	100.9137467436396	97.50778090983371	105.15123665971208	101.70806135689763	112.23244383959602	108.7052026062116	0.08820259172970471	0.09059475026943192	0.11233814715501467	5.221969854141207	0.10904642828853639	5.068956624108978
20.31051561812294	86.03530764685681	82.69162565011388	96.26563956906939	92.88922742409991	100.92729081465762	97.52092824610301	105.16340361463068	101.71983900381078	112.24270342338865	108.7150970565391	0.08816013957910648	0.09055093853727482	0.11035421485604502	5.160655188821693	0.10712276230441375	5.009538358284772
20.432896691921076	86.05472356355101	82.71066422095464	96.28072723943231	92.90392223201859	100.94067494287064	97.53392058435792	105.17541765603623	101.73146865967757	112.25281876014704	108.72485207177793	0.08811800021783138	0.09050744986739222	0.10839047712448746	5.0993621401139535	0.10521863884918048	4.950139440941712
20.55601517325261	86.07394462749672	82.72951270731701	96.29564554895578	92.91845259649061	100.9538991879428	97.54675797822226	105.18727899461547	101.74295052803207	112.262790289282	108.73446808128115	0.08807617652396378	0.09046428722430289	0.10644681354165186	5.0380932199186645	0.10333394144470276	4.890762289473059
20.679875505368887	86.09297029730216	82.74817056165757	96.31039438490184	92.9328183991272	100.96696361611205	97.55944048764614	105.19898784884572	101.75428481994226	112.27261845988072	108.7439455237982	0.08803467139746152	0.09042145359507377	0.10452310412011911	4.9768509559871745	0.10146855402950905	4.831409336486104
20.804482158294064	86.11180003342811	82.76663723804256	96.32497363972526	92.94701952648889	100.97986830023233	97.57196817894666	105.21054444504726	101.76547175406077	112.2823037307735	108.75328484753963	0.08799348776038719	0.09037895198955985	0.10261922931096024	4.91563789229258	0.09962236096424704	4.772083030125941
20.92983962898646	86.13043329818586	82.7849121921439	96.33938321110324	92.96105587011347	100.99261331981597	97.58434112484831	105.22194901743599	101.77651155667557	112.2918465706009	108.7624865102423	0.08795262855714105	0.0903367854406447	0.10073506999736992	4.854456588818721	0.0977952470262835	4.712785833857197
21.055952441500814	86.1488695557334	82.8029948812335	96.35362300196381	92.9749273265427	101.00519876107484	97.59655940452248	105.23320180817491	101.78740446175973	112.30124745787987	108.77155097923355	0.08791209675469787	0.09029495700448514	0.09887050749250648	4.7933096214947	0.09598709740765798	4.653520226449473
21.18282514715158	86.16710827207157	82.82088476417768	96.36769292051487	92.98863379734954	101.01762471696244	97.60862310362785	105.24430306742673	101.79815071102226	112.31050688107129	108.78047873149684	0.08787189534284641	0.09025346976076028	0.09702542354261823	4.732199582402245	0.09419779771758385	4.594288702111953
21.31046232467717	86.18514891503999	82.83858130143085	96.38159288027316	93.00217518916523	101.02989128721609	97.62053231435056	105.25525305340679	101.80875055395897	112.31962533864792	108.78927025373741	0.08783202733443371	0.09021232681292342	0.09519970032147285	4.671129079604725	0.09242723397733243	4.535093770366075
21.438868580405217	86.20299095431098	82.85608395502808	96.39532280009209	93.01555141370558	101.04199857839811	97.6322871354439	105.26605203243497	101.81920424790286	112.32860333916163	108.79792604244774	0.08779249576561093	0.09017153128845681	0.09339322043177845	4.610100737234461	0.09067529262210883	4.475937956129201
21.568048548418737	86.22063386138429	82.87339218857754	96.40888260419078	93.02876238779803	101.05394670393844	97.64388767226896	105.27670027898942	101.82951205807582	112.33744140131238	108.80644660397452	0.08775330369608447	0.09013108633913215	0.09160586690489936	4.549117195554572	0.08894186049991504	4.416823799729173
21.69800689072348	86.2380771095801	82.89050546725173	96.42227222218177	93.04180803340762	101.06573578417628	97.65533403683449	105.28719807575912	101.83967425763932	112.34614005401666	108.81483245458485	0.0877144542093693	0.09009099514127146	0.08983752319812766	4.488181110878941	0.08722682486927624	4.357753856889758
21.828748297416116	86.25532017403181	82.9074232577782	96.43549158909933	93.05468827766346	101.07736594640217	97.6666263478372	105.29754571369743	101.84969112774615	112.35469983647675	108.8230841205336	0.08767595041304642	0.09005126089601496	0.08808807319223888	4.427295155503089	0.08553007339679652	4.298730698585132
21.960277486853503	86.27236253167723	82.92414502842907	96.44854064542636	93.06740305288386	101.0888373248993	97.67776473070118	105.30774349207472	101.85956295759121	112.36312129824925	108.83120213812992	0.08763779543902459	0.09001188682959158	0.08635740119473212	4.36646201793701	0.08385149416091053	4.2397569113381905
22.092599205822967	86.28920366125081	82.94067024901112	96.46141933712339	93.07995229660354	101.10015006098679	97.6887493176196	105.31779171853333	101.86929004446452	112.37140499931661	108.83918705380658	0.08759999244380447	0.0899728761935915	0.08464539193568044	4.305684402752377	0.08219097564682443	4.180835097005911
22.225718229713628	86.30584304327269	82.95699839085287	96.47412761565441	93.09233595159743	101.11130430306021	97.69958024759296	105.32769070913973	101.87887269380153	112.37955151015545	108.84703942418624	0.08756254460874718	0.08993423226524627	0.08295193056443395	4.244965030444291	0.08054840674401476	4.121967872695677
22.359639362688714	86.32228016003877	82.97312892679285	96.48666543801474	93.104553965907	101.12230020663422	97.7102576664704	105.33744078843925	101.888311219236	112.38756141180806	108.85475981615102	0.08752545514034747	0.08989595834770965	0.08127690265462206	4.184306637765985	0.07892367675106016	4.063157871049043
22.494367437858962	86.33851449560949	82.98906133116616	96.49903276675795	93.11660629286507	101.1331379343847	97.72078172698956	105.34704228951011	101.89760594265204	112.39543529595343	108.86234880691113	0.08748872727050913	0.08985805777034359	0.07962019419949229	4.123711977550556	0.07731667537069598	4.004407740052557
22.629907317457054	86.35454553579751	83.00479507979038	96.51122957002246	93.12849289112069	101.14381765619052	97.73115258881671	105.35649555401773	101.90675719423652	112.40317376497836	108.86980698407415	0.08745236425682698	0.08982053388901014	0.0779816916085565	4.063183818554535	0.07572729270719947	3.9457201429650013
22.766263893012997	86.37037276815421	83.02032964994994	96.52325582155736	93.14021372466304	101.1543395491749	97.74137041858629	105.36580093226813	101.91576531253068	112.41077743204855	108.87713494571396	0.08741636938286845	0.08978339008636306	0.07636128171191103	4.002724945781665	0.07415541926974356	3.887097758517484
22.903442085530802	86.38599568195706	83.03566452038143	96.53511150074999	93.15176876284715	101.16470379774877	97.75143538994216	105.3749587832644	101.92463064448448	112.4182469211824	108.88433330044212	0.08738074595846468	0.08974662977214944	0.07475885175512076	3.9423381602100562	0.07260094596836097	3.8285432807315374
23.041446845665973	86.40141376819312	83.05079917125529	96.54679659265004	93.16315798041614	101.17491059365086	97.76134768357612	105.38396947475924	101.93335354550736	112.42558286732134	108.89140266747646	0.08734549732000227	0.08971025638351142	0.0731742893988212	3.8820262788867694	0.07106376411246629	3.7700594189445837
23.180283153904217	86.41662651954502	83.06573308415938	96.55831108799693	93.17438135752656	101.18496013599133	97.77110748726928	105.3928333833117	101.9419343795228	112.43278591640464	108.89834367671345	0.08731062683071952	0.08967427338529298	0.07160748272104911	3.821792135055148	0.06954376541455076	3.711648897991836
23.31995602074116	86.4316334303735	83.08046574207985	96.5696549832443	93.1854388797713	101.19485263129278	97.78071499593159	105.40155089434136	101.95037351902096	112.43985672544197	108.90515696879869	0.08727613788100856	0.08963868427035276	0.0700583202099665	3.761638577816484	0.06804084198211058	3.653314457846136
23.460470486863187	86.4464339966997	83.09499662938111	96.58082828058514	93.19633053820233	101.20458829353188	97.79017041164128	105.41012240218335	101.95867134511133	112.44679596258669	108.9118431951981	0.08724203388871947	0.089603492559881	0.06852669076869233	3.7015684724829043	0.06655488632185325	3.595058853905357
23.60183162332936	86.46102771618763	83.10932523178629	96.59183098797737	93.20705632935483	101.21416734418239	97.79947394368594	105.41854831014489	101.96682824757741	112.45360430721132	108.91840301827094	0.08720831829947229	0.08956870180371891	0.06701248371109614	3.6415847003409	0.06508579133713965	3.536884856857796
23.744044531754422	86.4754140881235	83.12345103635442	96.60266311916743	93.21761625526855	101.2235900122555	97.80862580860116	105.42682903055945	101.974844624929	112.4602824499806	108.92483711134096	0.08717499458696971	0.08953431558068525	0.0655155887611727	3.5816901586986205	0.06363345032644929	3.4787952526748995
23.887114344492932	86.48959261339634	83.13737353145912	96.61332469371558	93.2280103235113	101.23285653434303	97.81762623021169	105.43496498484384	101.98272088445728	112.46683109292798	108.93114615877062	0.08714206625331707	0.08950033749890798	0.0640358960534968	3.5218877609549963	0.06219775698355079	3.420792842644005
24.031046224824397	86.50356279447573	83.15109220676396	96.62381573701916	93.23823854720018	101.24196715465823	97.82647543967016	105.44295660355334	101.99045744228768	112.47325094953007	108.937330856033	0.08710953682934644	0.08946677119615754	0.06257329613043794	3.4621804364578566	0.06077860539511448	3.3628804432519246
24.175845367139747	86.5173241353899	83.16460655319855	96.63413628033682	93.24830094502386	101.25092212507823	97.83517367549774	105.45080432643826	101.9980547234348	112.4795427447832	108.94339190978657	0.08707740987494368	0.08943362034018931	0.06112767994210344	3.402571130602155	0.059375890041110324	3.305060886315914
24.32151699712871	86.53087614170173	83.17791606293235	96.64428636081152	93.2581975412637	101.25972170518529	97.84372118362343	105.45850860250002	102.0055131618562	112.48570721527939	108.94933003794864	0.08704568897938361	0.08940088862908642	0.05969893884451949	3.34306280473902	0.05798950579281836	3.24733701885998
24.468066371968433	86.54421832048433	83.19102022934825	96.65426602149392	93.26792836581504	101.26836616230878	97.85211821742405	105.46606989004785	102.0128332005072	112.49174510928356	108.95514596977029	0.08701437776166672	0.08936857979161254	0.05828696459985849	3.2836584362012218	0.05661934791208978	3.189711703100329
24.61549878051318	86.55735018029519	83.20391854701415	96.66407531136485	93.27749345420774	101.27685577156666	97.86036503776363	105.47348865675525	102.02001529139531	112.4976571868104	108.96084044591107	0.08698347987086333	0.08933669758756663	0.05689164937382429	3.224361018266791	0.05526531204998264	3.1321878164308146
24.763819543485244	86.57027123114932	83.21661051165435	96.67371428535787	93.28689284762667	101.28519081590719	97.86846191303322	105.48076537971704	102.02705989563499	112.50344421970244	108.96641421851473	0.08695299898646179	0.08930524580814304	0.055512885736845874	3.1651735602245026	0.053927294247785085	3.0747682515393535
24.91303401366693	86.5829809844915	83.22909562011927	96.68318300438153	93.29612659293211	101.29337158615067	97.87640911919075	105.48790054550653	102.03396748350315	112.50910699170845	108.9718680512853	0.08692293881872154	0.08927422827629866	0.05415056666129203	3.10609908724291	0.05260519093394578	3.0174559162005608
25.063147576093755	86.59547895316676	83.24137337035383	96.69248153534076	93.30519474267892	101.30139838103067	97.88420693980004	105.4948946502325	102.0407385344937	112.51464629856169	108.97720271956302	0.08689330310903233	0.08924364884712445	0.052804585519709235	3.047140640344878	0.051298898921970704	2.9602537332539214
25.214165648248784	86.60776465139	83.25344326136481	96.7016099511582	93.31409735513597	101.3092715072355	97.89185566607033	105.50174819959648	102.04737353737299	112.52006294805923	108.98241901040137	0.08686409563027771	0.08921351140822234	0.05147483608652692	2.9883012765203603	0.05000831541315165	2.90316464074931
25.366093680258146	86.61983759471487	83.26530479318745	96.71056833079565	93.32283449430548	101.31699127945	97.89935559689613	105.508461708951	102.05387299023579	112.52535776014211	108.98751772264475	0.08683532018720554	0.08918381988008837	0.050161212535158484	2.9295840685990697	0.0487333379931556	2.846191591812385
25.518937155087716	86.63169730000031	83.27695746684986	96.71935675927412	93.33140622994111	101.32455802039648	97.90670703889603	105.51503570335665	102.06023740056038	112.53053156697479	108.99249966700586	0.08680698061680138	0.08915457821650068	0.048863609437319155	2.8709921052322898	0.047473864630887874	2.789337554593658
25.672701588741027	86.64334328537709	83.28840078433693	96.72797532769448	93.33981263756635	101.33197206087634	97.91391030645227	105.52147071764054	102.06646728526492	112.5355852130265	108.99736566614429	0.08677908078867021	0.08912579040491557	0.047581921761548074	2.8125284909001493	0.046229793677980524	2.732605512246664
25.827392530458226	86.65477507021178	83.29963424855234	96.7364241332568	93.34805379849199	101.33923373981092	97.92096572174952	105.52776729645412	102.07256317076285	112.54051955515177	109.00211655474484	0.08675162460542317	0.08909746046686538	0.046316044874743056	2.754196345940727	0.04500102386970184	2.6759984630589315
25.983015562916506	86.66599217507108	83.3106573632804	96.7447032792808	93.35612979983429	101.34634340428357	97.927873614815	105.53392599433235	102.0785255930203	112.54533546267328	109.00675317959806	0.08672461600306795	0.08906959245836667	0.04506587453766997	2.695998806415446	0.04378745432069309	2.6195194202155108
26.139576302431465	86.67699412168253	83.32146963314447	96.75281287522341	93.36404073453068	101.35330140957949	97.93463432355611	105.53994737575101	102.0843550976111	112.55003381746259	109.01127639967845	0.08669805895140853	0.08904219047033222	0.04383130690428061	2.637939024010848	0.04258898452451376	2.5631714117189404
26.297080399159835	86.6877804328959	83.33207056356598	96.76075303669825	93.37178670135684	101.36010811922749	97.94124819380015	105.54583201518618	102.09005223977402	112.5546155140238	109.01568708622567	0.08667195745444797	0.08901525862898965	0.0426122385247254	2.58002016633327	0.041405514356029016	2.506957480676647
26.455533537303385	86.69835063264253	83.34245966072129	96.76852388549393	93.3793678049431	101.36676390504122	97.94771557933342	105.55158049717356	102.09561758447002	112.55908145957711	109.01998612282569	0.08664631555079981	0.08898880109630666	0.041408566340237485	2.522245416570513	0.04023694406720324	2.4508806850208202
26.614941435314055	86.70870424589263	83.35263643149679	96.77612554959116	93.38678415578924	101.37326914715938	97.95403684193938	105.55719341636672	102.10105170643826	112.5634325741419	109.02417440549138	0.08662113731410245	0.08896282207042197	0.0402201876838717	2.464617973571876	0.039083174287270595	2.3949440974938625
26.77530984610034	86.7188407986121	83.3626003834432	96.78355816318053	93.39403587028032	101.37962423408715	97.96021235143789	105.56267137759733	102.1063551902542	112.5676697906219	109.02825284274522	0.08659642685344429	0.08893732578608488	0.039047000278060295	2.4071410517608456	0.03794410602040443	2.3391508055938175
26.93664455723489	86.72875981771676	83.37235102472732	96.7908218666786	93.40112307070035	101.38582956273596	97.96624248572294	105.56801499593358	102.11152863038575	112.57179405488918	109.03222235570071	0.08657218831378988	0.08891231651509758	0.03788890223552244	2.349817881189665	0.036819640646797325	2.2835039116544067
27.098951391163432	86.73846083102661	83.38188786408399	96.79791680674516	93.40804588524762	101.39188553846542	97.97212763080225	105.57322489674132	102.11657263125217	112.57580632587083	109.03608387814671	0.08654842587641826	0.08888779856676918	0.03674579205869577	2.292651707542973	0.03570967992209262	2.2280065327831835
27.26223620541477	86.74794336721703	83.39121041076467	96.80484313629833	93.41480444804743	101.39779257512279	97.97786818083482	105.57830171574292	102.12148780728087	112.57970757563427	109.03983835663007	0.08652514375936324	0.08886377628837333	0.035617568635530006	2.235645791861316	0.03461412597278013	2.1726618006432545
27.426504892812353	86.75720695576915	83.40031817448542	96.81160101453011	93.42139889916555	101.40355109508383	97.98346453816939	105.58324609907783	102.12627478296552	112.58349878947416	109.04348675054001	0.08650234621786312	0.08884025406561322	0.034504131241192226	2.1788034107521526	0.03353288129886778	2.1174728616133507
27.59176338168682	86.76625112691869	83.4092106653732	96.8181906069212	93.42782938462081	101.409161529293	97.98891711338264	105.58805870336289	102.13093419292416	112.58718096599966	109.04703003219284	0.08648003754481713	0.08881723632309374	0.033405379536816326	2.122127856251609	0.03246584877172154	2.0624428766786878
27.758017636089992	86.77507541160291	83.41788739391029	96.82461208525545	93.43409605639718	101.41462431730388	97.99422632531729	105.59274019575295	102.13546668195764	112.59075511722247	109.05046918691744	0.08645822207124657	0.08879472752480333	0.03232121356825246	2.065622435802652	0.031412931633099106	2.007575021365483
27.925273656010095	86.78367934140611	83.42634787087728	96.83086562763339	93.4401990724553	101.41993990731909	97.99939260111987	105.59729125400159	102.13987290510796	112.59422226864508	109.05380521314089	0.08643690416676696	0.08877273217459973	0.03125153376385015	2.009290472138673	0.030374033493274055	1.9528724856572808
28.09353747758831	86.792062448503	83.43459160729377	96.83695141848546	93.44613859674324	101.42510875623016	98.00441637627836	105.60171256652191	102.14415352771675	112.59758345934983	109.05703912247486	0.08641608824006383	0.08875125481670476	0.03019624093519724	1.9531353033344203	0.029349058331490596	1.898338474031334
28.2628151733366	86.800224265601	83.44261811435831	96.84286964858485	93.45191479920723	101.43013132965773	98.00929809466018	105.60600483244798	102.1483092254846	112.60083974208891	109.06017193980308	0.08639577873937766	0.08873030003620819	0.0291552362759262	1.8971602827587049	0.028337910494940388	1.843976205385843
28.43311285235687	86.80816432588044	83.45042690338573	96.84862051505964	93.45752785580133	101.43500810199113	98.01403820854948	105.61016876169614	102.15234068452986	112.60399218337449	109.06320470336878	0.08637598015299534	0.08870987245957698	0.02812842135944038	1.8413687789216056	0.027340494696375117	1.789788912912627
28.604436660561465	86.81588216293267	83.45801748574276	96.85420422140393	93.46297794849649	101.43973955642785	98.0186371786844	105.61420507502658	102.15624860144776	112.60704186356966	109.06613846486292	0.08635669700975247	0.08868997675517315	0.027115698139084543	1.7857641755363147	0.026356716014447557	1.7357798441371415
28.77679278089485	86.82337731069697	83.46538937278233	96.85962097748934	93.46826526528946	101.44432618501334	98.0230954742946	105.61811450410518	102.1600336833703	112.6099898769804	109.06897428951346	0.08633793387953671	0.08867061763378156	0.02611696894797433	1.7303498714682064	0.025386479893370506	1.681952260852995
28.950187433556945	86.8306493033953	83.47254207577551	96.86487099957506	93.47339000021081	101.44876848868034	98.02741357313825	105.6218977915658	102.16369664802582	112.6128373319477	109.07171325617482	0.08631969537380682	0.08865179984914291	0.025132136494562474	1.6751292805311095	0.024429692138596693	1.6283094389218604
29.124626876227456	86.83769767546447	83.47947510584108	96.86995451031707	93.47835235333159	101.45306697728746	98.03159196153834	105.62555569107171	102.16723822379822	112.61558535093995	109.07435645741758	0.086301986146114	0.08863352819849776	0.02416110386531045	1.6201058315928094	0.02348625891966094	1.5748546684008033
29.30011740429177	86.84452196148794	83.48618797387468	96.8748717387782	93.4831525307711	101.45722216965926	98.03563113442048	105.62908896737933	102.1706591497882	112.61823507064777	109.07690499962042	0.0862848108926353	0.08861580752313739	0.023203774522983167	1.565282968513202	0.02255608676830434	1.5215912534367817
29.476665351068124	86.85112169612408	83.49268019047406	96.87962292043576	93.4877907447021	101.46123459362433	98.03953159534869	105.63249839639982	102.17396017587264	112.6207876420773	109.07936000306091	0.08626817435271066	0.08859864270896456	0.02226005230420469	1.5106641499914986	0.02163908257625735	1.468522512117488
29.654277088036206	86.85749641403333	83.49895126586391	96.88420829718976	93.49226721335675	101.46510478605462	98.04329385656227	105.63578476526284	102.17714206276568	112.62324423064595	109.08172260200811	0.08625208130939516	0.0885820386870614	0.02132984141923089	1.4562528495625884	0.020735153594557687	1.415651776456798
29.832959025067048	86.86364564980276	83.50500070981717	96.8886281173696	93.4965821610308	101.46883329290357	98.04691843901163	105.63894887237898	102.18020558207893	112.62560601627756	109.08399394481518	0.08623653659001262	0.08856600043426781	0.02041304645126729	1.4020525554915366	0.01984420743355031	1.362982392329286
30.0127176106544	86.8695689378691	83.51082803157557	96.89288263574088	93.50073581808793	101.47242066924488	98.05040587239479	105.64199152750376	102.18315151638289	112.62787419349928	109.08617519401344	0.08622154506672414	0.08855053297376933	0.019509572355104865	1.3480667707881366	0.0189661520610116	1.3105177194120188
30.193559332147448	86.87526581243903	83.51643273976694	96.89697211351076	93.50472842096278	101.4758674793106	98.05375669519287	105.64491355180085	102.18598065926771	112.63004997153854	109.08826752640627	0.08620711165710086	0.08853564137569181	0.018619324456210506	1.2942990130613907	0.018100895801694605	1.2582611310899665
30.37549071598484	86.88073580740776	83.52181434232101	96.90089681833312	93.50856021216359	101.47917429652922	98.05697145470612	105.64771577790604	102.18869381540485	112.63213457442109	109.09027213316458	0.08619324132470871	0.08852133075770889	0.01774220844959018	1.2407528144685784	0.01724834733579428	1.2062160143541405
30.55851832793038	86.88597845627498	83.52697234638238	96.9046570243126	93.51223144027381	101.48234170356353	98.06005070708898	105.65039904999121	102.19129180060828	112.63412924106939	109.09219021992213	0.08617993907970202	0.08850760628565581	0.016878130399447855	1.1874317217225325	0.016408415698606404	1.1543857698052307
30.742648773309874	86.89099329205922	83.531906258222	96.90825301200852	93.5157423599534	101.48537029234872	98.06299501738593	105.65296422382912	102.19377544189689	112.63603522540272	109.09402300687265	0.08616720997942587	0.0884944731741563	0.016026996737537047	1.13433929590974	0.015581010279390739	1.1027738115335524
30.92788869724955	86.8957798472088	83.53661558314522	96.91168506843701	93.51909323193861	101.48826066412924	98.06580495956608	105.65541216685718	102.19614557755584	112.63785379643662	109.09577172886657	0.08615505912902706	0.08848193668725708	0.01518871426168289	1.0814791124466865	0.014766040819949922	1.051383566998993
31.114244784915854	86.9003376535116	83.54109982539855	96.91495348707346	93.52228432304177	101.49101342949673	98.06848111655832	105.65774375824303	102.19840305719937	112.63958623838441	109.09743763550941	0.0861434916820785	0.08847000213907344	0.014363190135838977	1.0288547610107344	0.013963417413492607	1.0002184769546147
31.30172376175672	86.90466624200133	83.545358488073	96.91805856785311	93.52531590614943	101.49362920842654	98.07102408028555	105.6599598889487	102.20054874183263	112.64123385075843	109.09902199126016	0.08613251284120794	0.08845867489444435	0.013550331888779965	0.9764698455110192	0.01317305050486084	0.94928199545393
31.4903323937443	86.90876514286255	83.54939107300598	96.92100061717206	93.52818826022069	101.49610863031542	98.07343445169984	105.66206146179708	102.20258350391522	112.64279794847359	109.10052607553162	0.0861221278587443	0.08844796036960023	0.01275004741239627	0.9243279838992748	0.012394850888142628	0.8985775896326231
31.68007748761912	86.9126338853317	83.5531970806793	96.92377994788579	93.53090167028326	101.4984523340171	98.07571284081553	105.6640493915359	102.20450822742303	112.6442798619494	109.1019511827897	0.08611234203736537	0.08843786403283871	0.011962244961239321	0.8724328081771091	0.011628729706330887	0.8481087397085503
31.870965891135747	86.9162719975973	83.55677601011638	96.92639687930892	93.53345642743051	101.50066096788007	98.0778598667444	105.66592460490514	102.2063238079127	112.64568093721576	109.10329862265593	0.08610316073076456	0.08842839140521384	0.011186833152578401	0.8207879643086926	0.010874598450982376	0.7978789388798759
32.063004493309954	86.9196790066958	83.56012735877486	96.92885173721191	93.53585282881554	101.50273518978264	98.07987615772825	105.66768804070173	102.20803115258367	112.64700253601669	109.1045697200082	0.08609458934432221	0.08841954806123405	0.010423720962307925	0.7693971120097558	0.010132368958892357	0.7478916931213462
32.25620022466719	86.92285443840615	83.56325062243813	96.93114485381851	93.53809117764607	101.50467566716956	98.08176235117297	105.66934064984652	102.20963118034284	112.64824603591715	109.10576581508445	0.08608663333579096	0.08841133962957456	0.009672817727107486	0.7182639248021587	0.009401953413828323	0.6981505212497723
32.45056005749291	86.9257978171408	83.5661452951032	96.93327656780147	93.54017178317744	101.50648307708761	98.08351909368146	105.67088339545059	102.21112482186776	112.6494128304094	109.10688826358596	0.08607929821599149	0.08840377179379667	0.008934033141542841	0.667392089839268	0.00868326434377309	0.648658954698476
32.64609100608406	86.92850866583439	83.56881086886594	96.93524722427753	93.54209496070483	101.50815810622098	98.08514704108656	105.67231725288194	102.21251301967096	112.65050432902082	109.10793843678196	0.0860725895495187	0.08839685029308476	0.008207277258065915	0.6167853078513872	0.007976214620839528	0.5994205374772719
32.84280012700226	86.93098650582952	83.57124683380397	96.93705717480168	93.54386103155491	101.50970145092677	98.08664685848375	105.6736432098329	102.21379672816445	112.65152195742263	109.1089177216152	0.08606651295546155	0.08839058092298992	0.007492460485678976	0.5664472930220654	0.007280717459678954	0.5504388260414999
33.040694519328454	86.9332308567595	83.57345267785584	96.93870677736	93.54547032307592	101.51111381726972	98.08801922026339	105.67486226638702	102.214976913724	112.65246715753923	109.10982752080808	0.08606107410813156	0.08838496953618882	0.006789493587177731	0.5163817727952846	0.0065966864157189775	0.5017173891137645
33.239781324919136	86.93524123642797	83.5754278866976	96.94019639636154	93.54692316862673	101.51239592105668	98.08926481014248	105.67597543508649	102.21605455475381	112.65334138765827	109.11066925296952	0.08605627873780568	0.08838002204325508	0.006098287681425063	0.4665924879736849	0.005924035386271953	0.4532598077348666
33.44006772866406	86.93701716068658	83.5771719436169	96.94152640263019	93.54821990756604	101.51354848787183	98.09038432119719	105.67698374100087	102.21703064175226	112.65414612254295	109.11144435270393	0.08605213263148154	0.08837574441343998	0.005418754240054113	0.417083192471182	0.005262678607948601	0.4050696750236966
33.64156095874556	86.93855814330803	83.57868432938288	96.94269717339374	93.54936088523851	101.51457225310985	98.09137845589333	105.67788822179403	102.21790617737645	112.6548828535433	109.1121542707193	0.08604864163364188	0.0883721426754721	0.00475080508547876	0.3678576531165163	0.004612530654497959	0.35715059598442167
33.84426828689945	86.93986369585707	83.57996452211368	96.94370909227328	93.55034645296149	101.51546796201016	98.09224792611795	105.67868992779314	102.21868217650801	112.65555308870984	109.11280047393748	0.08604581164703619	0.08836922291836373	0.004094352393224199	0.3189196497987723	0.003973506439052699	0.30950618764109095
34.04819702867729	86.9409333275585	83.58101199714093	96.94456254927147	93.55117696801022	101.51623636969083	98.09299345321035	105.67938992205761	102.21935966631933	112.65615835290828	109.11338444560553	0.08604364863347173	0.08836699129223506	0.0034493086871236756	0.27027297505628667	0.0033455212096100695	0.26214007860107813
34.25335454371064	86.94176654516049	83.58182622686978	96.94525794075831	93.55185279360091	101.5168782411807	98.09361576799165	105.67998928044688	102.21993968633856	112.65670018793357	109.11390768540647	0.08604215861461832	0.0883654540091495	0.0028155868402848228	0.22192143415668397	0.0027284905499129763	0.21505590914966888
34.45974823597649	86.94236285279672	83.58240668063739	96.94579566945795	93.55237429887465	101.51739435145359	98.09411561079607	105.68048909169102	102.22042328851728	112.65718015262762	109.11437170957358	0.0860413476728286	0.0883646173439647	0.0021931000747485996	0.1738688449440815	0.0021223303788246994	0.1682573310827138
34.66738555406454	86.94272175184318	83.58275282456616	96.94617614443237	93.552741858878	101.51778548545985	98.09449373149971	105.68089045745911	102.22081153729604	112.65759982299546	109.11477805100304	0.08604122195196816	0.08836448763519734	0.001581761956884975	0.12611903752258513	0.00152695694592353	0.12174800735738245
34.87627399144595	86.9428427407723	83.58286412141449	96.94639978106468	93.55295585454347	101.51805243815866	98.09475088955006	105.68119449242924	102.22110550967128	112.65796079232368	109.115128259369	0.086041787658264	0.08836507128590115	0.0009814864001214119	0.07867585439089453	0.0009422868347428448	0.07553161226314842
35.086421086743854	86.9427253150043	83.58274003042418	96.94646700104184	93.55301667266923	101.51819601455047	98.09488785399557	105.68140232435896	102.2213062952629	112.65826467130034	109.11542390124006	0.08604305106116297	0.08836637476456019	0.00039218766312387743	0.03154315021674847	0.00036823696007104445	0.02961183116713073
35.29783442400536	86.9423689667537	83.58238000716362	96.94637823233509	93.55292470589659	101.51821702970807	98.09490540351389	105.68151509415527	102.22141499638151	112.65851308813515	109.1156665601957	0.08604501849420729	0.08836840460599912	-0.0001862196538979788	-0.015275208443199517	-0.00019527543523167878	-0.01600763982787612
35.51052163297529	86.94177318487263	83.5817835033671	96.9461339091794	93.55268035268621	101.51811630880746	98.09480432643971	105.68153395594493	102.22143272809535	112.65870768868044	109.11585783694397	0.08604769635592295	0.08837116741230537	-0.0007538206083665955	-0.06177534316520905	-0.0007483327793522676	-0.06132309381791856
35.72449038937153	86.94093745469068	83.58094996677119	96.94573447205204	93.55228401729389	101.51789468715903	98.09458542079322	105.68146007714581	102.22136061829899	112.65885013655448	109.11599934944107	0.08605109111072569	0.08837466985377063	-0.0013106999150807042	-0.10795336370938458	-0.001291017171297426	-0.10633081319974735
35.93974841516195	86.939861257851	83.57987884094683	96.94518036764988	93.55173610974457	101.51755301023795	98.09424949430745	105.68129463853828	102.22119980778132	112.65894211326524	109.11609273301146	0.08605520928983941	0.08837891866984365	-0.001856941950734381	-0.15380536841621506	-0.0018234103856400452	-0.15102707012556493
36.15630347884324	86.93854407214151	83.57856956512681	96.94447204886417	93.55103704580404	101.51709213371339	98.09379736445447	105.68103883433558	102.22095145029321	112.6589853183344	109.11613964046832	0.08606005749223025	0.08838392067010375	-0.0023926307531212387	-0.19932744419566006	-0.002345593871496021	-0.19540812642662786
36.374163395721176	86.93698537132356	83.57702157403061	96.94360997475572	93.55018724695104	101.51651292347897	98.093229858473	105.68069387225692	102.22061671261731	112.65898146942452	109.1161417422369	0.08606564238555987	0.08838968273524891	-0.0029178500209070535	-0.2445156666180992	-0.00285764875226846	-0.23947023374785203
36.59333602819267	86.93518462495564	83.57523429768408	96.94259461052746	93.54918714034655	101.51581625568146	98.09254781339394	105.68026097359895	102.2201967746364	112.65893230246559	109.1161007264776	0.08607197070715046	0.08839621181809987	-0.0034326831179214423	-0.2893661002999579	-0.003359655830195152	-0.2832096339625423
36.813829286029524	86.93314129821287	83.57320716123509	96.9414264274957	93.54803715880185	101.51500301674922	98.09175207606583	105.67974137330793	102.21969282940249	112.65883957178347	109.11601829921031	0.08607904926496902	0.08840351494462201	-0.003937213073129442	-0.3338747989546391	-0.003851695585780135	-0.3266225591869443
37.03565112666392	86.9308548517028	83.57093958476523	96.94010590306026	93.54673774074544	101.51407410342065	98.09084350318034	105.67913632005278	102.21910608320664	112.65870505022961	109.11589618444062	0.0860868849386279	0.08841159921496668	-0.004431522580432556	-0.3780378054980247	-0.004333848178049493	-0.3697052319366776
37.25880955547555	86.92832474127658	83.56843098309702	96.93863352067297	93.54528933018828	101.51303042277212	98.08982296129685	105.67844707629791	102.21843775564864	112.65853052931195	109.11573612428671	0.0860954846804019	0.08842047180452661	-0.0049156940015109285	-0.42185115233951365	-0.0048061934475640555	-0.41245386541777407
37.483312626080554	86.92555041783575	83.56568076559648	96.93700976980462	93.54369237668733	101.51187289224487	98.08869132686645	105.67767491837655	102.21768907970706	112.65831781932687	109.11553987910754	0.08610485551626237	0.08843013996501267	-0.005389809366221243	-0.46531086148752365	-0.005268810916049915	-0.45486466361035127
37.70916844062219	86.92253132713476	83.56268833597166	96.93523514591048	93.54194733530785	101.51060243967231	98.08744948625605	105.67682113656457	102.21686130180989	112.6580687494929	109.11530922763266	0.08611500454693101	0.08844061102554772	-0.005853950374927308	-0.5084129448187014	-0.0057217797893542865	-0.49693382162149646
37.93638515006311	86.91926690957813	83.55945309206543	96.9333101503935	93.5400546665831	101.5092200033056	98.08609833577061	105.67588703515372	102.21595568190439	112.65778516808457	109.11504596709193	0.08612593894894993	0.0884518923937798	-0.00630819839844321	-0.5511534042270796	-0.006165178957331818	-0.5386575257653021
38.164970954479706	86.91575660001422	83.55597442564516	96.93123529056729	93.53801483647399	101.50772653184029	98.08463878167682	105.67487393252685	102.21497349352903	112.65746894256942	109.11475191334881	0.08613766597577097	0.08846399155701413	-0.006752634479482822	-0.5935282317441306	-0.006599086994953041	-0.580031953733851
38.39493410335793	86.91199982752302	83.55225172218614	96.92901107961598	93.53582831632546	101.50612298444098	98.0830717402243	105.67378316123171	102.21391602388405	112.6571219597444	109.11442890103264	0.08615019295886366	0.08847691608336597	-0.007187339334222997	-0.6355334098334424	-0.007023582164265463	-0.621053274935548
38.626282895891045	86.9079960152	83.54828436065102	96.92663803655356	93.53349558282233	101.50441033076662	98.08139813766773	105.67261606805656	102.21278457390343	112.65674612587542	109.11407878367395	0.08616352730884286	0.088490673622931	-0.007612393354690994	-0.677164911689033	-0.007438742416354671	-0.661717650713399
38.859025681279114	86.90374457993352	83.54407171326298	96.92411668617984	93.53101711794174	101.50258955099366	98.0796189102868	105.67137401410407	102.21158045832581	112.6563433668359	109.11370343383925	0.08617767651661454	0.08850527190897998	-0.008027876608309725	-0.7184187012680923	-0.00784464539120222	-0.7020212344723404
39.09317085903034	86.89924493217943	83.5396131452757	96.92144755903705	93.52839340890617	101.50066163584104	98.07773500440759	105.67005837486856	102.21030500576786	112.65591562824997	109.11330474326974	0.08619264815454442	0.08852071875917131	-0.008433868839631486	-0.7592907335529162	-0.008241368419362516	-0.741960171948449
39.328726879264174	86.89449647572812	83.53490801473599	96.91863119136212	93.52562494813216	101.498627586592	98.07574737642129	105.66867054031049	102.20895955879553	112.65546487563373	109.11288462301862	0.08620844987764392	0.08853702207678464	-0.008830449472156943	-0.7997769548637734	-0.0086289885237818	-0.7815306014854286
39.56570224301631	86.88949860746806	83.52995567224276	96.9156681250391	93.52271223317899	101.49648841511751	98.07365699280403	105.66721191493356	102.20754547399757	112.65499309454069	109.11244500359219	0.08622508942477804	0.0885541898519784	-0.009217697609102515	-0.8398733029971481	-0.009007582420338167	-0.8207286542165093
39.80410550254544	86.88425071714268	83.52475546069927	96.91255890754807	93.51965576669407	101.49424514389733	98.07146483013469	105.66568391786065	102.20606412205804	112.65450229070665	109.11198783509043	0.0862425746198959	0.08857223016306849	-0.009595692036583614	-0.8795757076186419	-0.009377226521166904	-0.8595504544609867
40.04394526164196	86.87875218710218	83.51930671506021	96.90930409191306	93.51645605635693	101.49189880604136	98.06917187511259	105.66408798291077	102.20451688782953	112.653994490197	109.11151508735014	0.08626091337328079	0.08859115117782902	-0.009964511221369321	-0.9188800902520597	-0.009737996932813076	-0.8979921197606018
40.28523017593832	86.87300239205037	83.51360876207382	96.90590423664814	93.51311361482175	101.48945044531074	98.0667791245752	105.66242555867677	102.20290517040738	112.65347173955607	109.11102875008973	0.08628011368282291	0.08861096115481575	-0.010324233315799347	-0.9577823647596233	-0.010089969460523207	-0.9360497613197367
40.52796895322162	86.86700069878408	83.50766092001652	96.90235990570032	93.50962895965623	101.48690111613679	98.06428758551355	105.6606981086021	102.20123038320271	112.65293610595637	109.11053083305409	0.0863001836353162	0.0886316684447157	-0.010674936157812454	-0.9962784375384217	-0.010433219608330546	-0.973719484241883
40.77217035374772	86.86074646592854	83.50146249842341	96.89867166839171	93.5060026132801	101.48425188364094	98.06169827508857	105.65890711105925	102.19949395401731	112.65238967735112	109.11002336616278	0.0863211314077753	0.08865328149171663	-0.011016697271230669	-1.0343642076659307	-0.010767822579850872	-1.0109973876969889
41.017843190557436	86.85423904366549	83.49501279781146	96.89484009935883	93.50223510290037	101.4815038236531	98.05901222064574	105.6570540594279	102.19769732511799	112.65183456262743	109.10950839965857	0.08634296526877834	0.0886758088349052	-0.01134959386911305	-1.0720355673402082	-0.01109385328118151	-1.0478795653652924
41.26499632979458	86.84747777345551	83.48831110939679	96.89086577848965	93.49832696044454	101.47865802272912	98.05623045972912	105.65514046217336	102.19584195331122	112.65127289176101	109.10898800425765	0.08636569357983324	0.08869925910968676	-0.01167370285500624	-1.1092884021491045	-0.01141138632223715	-1.084362105713808
41.51363869102594	86.84046198775388	83.4813567148055	96.8867492908585	93.49427872249143	101.47571557816782	98.05335404009446	105.65316784292519	102.19392931001809	112.65070681597274	109.10846427130159	0.08638932479676693	0.0887236410492326	-0.0119891008222055	-1.146118591161212	-0.011720496016238258	-1.1204410921309318
41.763779247563185	86.83319100972095	83.47414888577893	96.88249122665954	93.4900909302006	101.47267759802801	98.05038401972264	105.6511377405575	102.19196088135068	112.6501385078876	109.10793931291163	0.08641386747114249	0.08874896348595354	-0.0122958640581885	-1.1825220074424578	-0.012021256383803802	-1.1561126034321205
42.0154270267867	86.82566415292402	83.4666868838704	96.87809218113598	93.48576412923755	101.46954520114274	98.04732146683008	105.64905170926707	102.18993816818634	112.64957016169335	109.10741526214255	0.08643933025169713	0.08877523535299697	-0.01259406854509848	-1.2184945183653326	-0.01231374115357653	-1.1913727141800337
42.26859111047143	86.81788072103465	83.45896996013711	96.87355275450896	93.48129886969839	101.46631951713479	98.04416745988053	105.6469113186544	102.18786268624488	112.64900399330304	109.10689427314061	0.08646572188581125	0.08880246568577575	-0.012883789959090564	-1.2540319856270798	-0.012598023761768218	-1.2262174947245512
42.523280635114425	86.80984000751809	83.45099735482425	96.86887355190314	93.47669570603125	101.46300168643084	98.04092308759519	105.6447181538041	102.18573596616493	112.64844224051856	109.10637852130209	0.08649305122100097	0.08883066362352114	-0.013165103674992906	-1.2891302658754284	-0.012874177356451355	-1.2606430118903518
42.77950479226489	86.80154129531525	83.44276829704182	96.86405518326912	93.47195519695448	101.45959286027357	98.03758944896111	105.64247381536478	102.18355955357993	112.64788716319492	109.10587020343279	0.08652132720643756	0.08885983841086537	-0.013438084767415148	-1.3237852110505628	-0.013142274798980225	-1.2946453292461229
43.03727282885567	86.79298385651828	83.43428200443437	96.8590982633042	93.46707790537306	101.45609420073417	98.03416765323968	105.64017991963038	102.18133500919531	112.64734104340737	109.10537153791027	0.08655055889449603	0.08888999939945197	-0.013702808009895762	-1.3579926683996746	-0.013402388663138254	-1.3282205072282522
43.29659404753705	86.78416695203933	83.42553768284438	96.85400341137093	93.46206439829275	101.45250688072429	98.03065881997453	105.6378380986223	102.17906390886671	112.64680618562092	109.10488476484832	0.08658075544233079	0.08892115604957862	-0.013959347878909512	-1.391748481131799	-0.013654591238832836	-1.3613646037447324
43.55747780701245	86.77508983126992	83.41653452596599	96.84877125141112	93.45691524672985	101.44883208400515	98.0270640789968	105.63545000016991	102.1767478436762	112.64628491685967	109.10441214626121	0.08661192611348094	0.08895331793186542	-0.014207778556027506	-1.4250484887961647	-0.013898954534454333	-1.3940736745862523
43.81993352237618	86.76575173173464	83.40727171499302	96.84340241185903	93.45163102561972	101.4450710051976	98.02338457043093	105.63301728799331	102.17438842001098	112.64577958687978	109.10395596623172	0.08664408027950356	0.08898649472895791	-0.014448173926012942	-1.4578885272894695	-0.014135550275284459	-1.4263437734916806
44.08397066545326	86.7561518787366	83.39774841825853	96.83789752555138	93.44621231372233	101.44122484979107	98.01962144469957	105.63054164178634	102.17198725964211	112.64529256834443	109.10351853108078	0.08667722742163896	0.08902069623725964	-0.014680607582363336	-1.490264429616218	-0.014364449908356391	-1.458170952875662
44.349598765141174	86.74628948499371	83.3879637908653	96.83225722963306	93.44065969352344	101.43729483414968	98.01577586252559	105.62802475729801	102.16954599980187	112.64482625699874	109.10310216953731	0.08671137713250397	0.08905593236869683	-0.014905152827054735	-1.5221720260851725	-0.0145857246028811	-1.489551264072361
44.6168274077539	86.73616375026889	83.37791697431007	96.82648216546232	93.43497375113508	101.43328218552024	98.0118489949357	105.62546834641743	102.16706629326403	112.64438307184948	109.10270923291255	0.08674653911782006	0.08909221315251528	-0.015121882672474385	-1.5536071447349968	-0.014799445251924226	-1.5204807577829342
44.88566623736761	86.72577386098952	83.36760709609693	96.82057297851028	93.42915507619024	101.42918814203608	98.00784202326014	105.62287413725565	102.16454980842168	112.64396545534383	109.10234209527351	0.08678272319816942	0.08912954873711305	-0.01533086984414922	-1.5845656118217448	-0.015005682474964033	-1.5509554845375533
45.15612495616904	86.71511898986084	83.35703326934464	96.81453031825988	93.42320426173723	101.42501395272255	98.00375613913387	105.62024387423094	102.16199822936794	112.64357587355292	109.10200315362113	0.08681993931078658	0.08916794939190321	-0.015532186780944812	-1.6150432520735194	-0.015204506618232472	-1.5809714950446505
45.42821332480542	86.70419829546864	83.34619459238309	96.80835483809965	93.41712190412845	101.42076087749945	97.99959254449446	105.61757931815217	102.15941325597493	112.6432168163551	109.1016948280681	0.0868581975113823	0.08920742550921565	-0.015725905638134918	-1.645035889257997	-0.01539598775806894	-1.6105248407257022
45.701941162736816	86.69301092187449	83.33509014834215	96.80204719521579	93.41090860290761	101.41643018718361	97.9953524515805	105.61488224630416	102.15679660397458	112.64289079762324	109.1014195620205	0.08689750797600133	0.08924798760623179	-0.015912098288907828	-1.6745393466080714	-0.015580195701886623	-1.639611574148148
45.97731834859046	86.68155599820062	83.32371900473032	96.7956080504796	93.40456496069216	101.41202316348914	97.99103708292715	105.61215445253188	102.15415000503836	112.64260035541224	109.10117982235994	0.08693788100291504	0.0892896463269561	-0.016090836326185354	-1.7035494472365826	-0.015757199990588333	-1.668227749527432
46.25435482051728	86.66983263820687	83.31208021300498	96.78903806833287	93.39809158305361	101.40754109902781	97.98664767136202	105.60939774732668	102.15147520685878	112.64234805215068	109.10097809962926	0.08697932701455051	0.08933241244422593	-0.016262191064043918	-1.7320620145655994	-0.015927069899589696	-1.6963694231271802
46.533060576550575	86.65783993985691	83.30017280813232	96.78233791666877	93.39148907839329	101.402985297307	97.98218545999865	105.6066139579114	102.1487739732299	112.64213647483305	109.10081690821933	0.08702185655945369	0.08937629686175733	-0.016426233540272506	-1.760072872875753	-0.01608987444143395	-1.7240326538267254
46.813445674966815	86.64557698487575	83.28799580813782	96.77550826670992	93.38475805781519	101.39835707272731	97.97765170222932	105.60380492832707	102.1460480841293	112.64196823521529	109.10069878655848	0.08706548031429254	0.08942131061623275	-0.016583034518191653	-1.7875778477864515	-0.016245682367781455	-1.7512135036522523
47.09552023464871	86.63304283829626	83.27554821364639	96.76854979288213	93.37789913499451	101.39365775057797	97.97304766171588	105.60097251951866	102.14329933579913	112.64184597001183	109.10062629730385	0.08711020908589512	0.0894674648794232	-0.016732664489239824	-1.8145727668015752	-0.01639456217205293	-1.7779080383297696
47.37929443545016	86.6202365479964	83.26282900741236	96.76146317268486	93.37091292604265	101.38888866703154	97.96837461237949	105.59811860942224	102.14052954082831	112.64177234109509	109.10060202753485	0.08715605381332865	0.08951477096035759	-0.016875193672859723	-1.84105345964781	-0.016536582089031526	-1.8041123276561848
47.66477851856398	86.60715714422626	83.2498371538398	96.75424908655864	93.36380004936919	101.38405116913773	97.96363383838982	105.59524509305291	102.13774052823554	112.64175003569848	109.10062858895017	0.08720302557001736	0.0895632403075276	-0.017010692021671048	-1.8670157590822782	-0.016671810100291395	-1.8298224463032966
47.951982786891236	86.59380363912263	83.23657159848992	96.74690821774612	93.35656112553752	101.37914661481364	97.95882663415026	105.59235388259043	102.13493414355023	112.64178176661888	109.10070861806419	0.0872511355658995	0.08961288451113805	-0.017139229221754704	-1.8924555012963538	-0.01680031393442505	-1.8550344742907328
48.24091760541319	86.5801750262155	83.2230312675804	96.73944125215259	93.34919677711967	101.37417637283566	97.95395430428486	105.58944690746922	102.1321122488972	112.64187027242541	109.10084477640945	0.08730039514962801	0.08966371530539968	-0.01726087469322124	-1.9173685262867366	-0.016922161067753905	-1.8797444973606616
48.53159340156531	86.56627027992141	83.20921506747138	96.73184887819984	93.34170762854443	101.36914182282771	97.94901816362155	105.58652611446564	102.12927672307897	112.6420183176677	109.10103975073875	0.08735081581081099	0.0897157445708656	-0.017375697596122563	-1.9417506788631727	-0.017037418730069476	-1.9039486079927883
48.82402066561362	86.55208835502559	83.1951218841404	96.72413178667622	93.33409430594182	101.36404435524791	97.94401953717374	105.58359346778623	102.126429461659	112.64222869308729	109.10129625323017	0.08740240918229823	0.0897689843368143	-0.017483766829997194	-1.9655978089140262	-0.01714615390420704	-1.9276429057208588
49.11820995103327	86.53762818615371	83.18075058264643	96.71629067058389	93.3263574369842	101.35888537137535	97.93895976012193	105.5806509491576	102.12357237704616	112.64250421583276	109.10161702169579	0.08745518704250754	0.08982344678367667	-0.017585151036399793	-1.988905772097496	-0.017248433328802548	-1.950823497845704
49.41417187488941	86.52288868723025	83.1661000065807	96.7083262249796	93.31849765072135	101.35366628329325	97.93384017779155	105.57770055791494	102.12070739857809	112.64284772967561	109.10200481979109	0.08750916131780159	0.08987914424551292	-0.017679918602340194	-2.011670430569211	-0.017344323501504277	-1.9734865001919388
49.71191711822035	86.5078687509257	83.1511689775062	96.70023914681273	93.31051557741222	101.3483885138719	97.92866214563065	105.57474431109205	102.1178364726059	112.64326210523033	109.1024624372283	0.087564344084905	0.08993608921253547	-0.017768137661050787	-2.0338876534624433	-0.017433890679910746	-1.995628037606366
50.01145642642306	86.49256724809092	83.13595629438419	96.69203013475773	93.30241184835141	101.34305349674926	97.92342702918513	105.57178424351132	102.11496156257869	112.64375024017623	109.10299268999172	0.08762074757337383	0.08999429433368154	-0.017849876095482387	-2.0555533177212055	-0.017517200885038164	-2.0172442448019865
50.3128006096408	86.47698302717876	83.12046073298774	96.68369988904203	93.2941870956908	101.33766267630973	97.91813620407203	105.56882240787388	102.11208464912824	112.64431505948201	109.10359842055549	0.08767838416811022	0.09005377241923782	-0.017925201540464286	-2.0766633086786896	-0.017594319903537325	-2.03833126704194
50.61596054315354	86.46111491365276	83.10468104530246	96.67524911126948	93.28584195225645	101.33221750766148	97.91279105595122	105.56586087485046	102.10920773015432	112.64495951563357	109.1042824981044	0.0877372664119265	0.09011453644351593	-0.017994181384409558	-2.0972135207412066	-0.017665313289541018	-2.058885260776151
50.9209471677702	86.44496170938258	83.0886159589136	96.66667850423856	93.27737705136056	101.3267194566118	97.90739298049527	105.56290173317238	102.10633282091007	112.64568658886422	109.10504781875721	0.08779740700816029	0.09017659954757838	-0.018056882773691996	-2.117199858301319	-0.017730246368614644	-2.078902394583565
51.22777149022361	86.42852219202499	83.0722641763789	96.65798877175487	93.26879302660737	101.32116999963968	97.90194338335637	105.55994708972224	102.10346195408695	112.64649928738707	109.10589730579217	0.08785881882334193	0.09023997504202255	-0.018113372612646117	-2.1366182362180552	-0.017789184238353073	-2.0983788497433125
51.53644458356769	86.41179511439272	83.05562437458873	96.64918061844034	93.2600905116956	101.3155706238686	97.89644368013309	105.55699906962678	102.10059717990192	112.64740064763237	109.10683390987698	0.0879215148899125	0.09030467640981739	-0.018163717567631465	-2.1554645806827466	-0.017842191772189153	-2.1173108211041836
51.84697758757708	86.39477920380685	83.03869520411	96.64025474953469	93.2512701402132	101.30992282703458	97.8908952963328	105.55405981634763	102.0977405661822	112.64839373448496	109.1078606092991	0.08798550840899752	0.09037071730919606	-0.018207984070443217	-2.1737348302012833	-0.017889333622804315	-2.1356945180632465
52.15938170914916	86.37747316143584	83.02147528851644	96.631211870693	93.24233254542798	101.30422811745392	97.88529966733338	105.55113149177393	102.09489419845207	112.64948164152663	109.10898041020087	0.08805081275323497	0.09043811157660878	-0.018246238318596397	-2.191424936037947	-0.017930674222469634	-2.1535261650969915
52.47366822270851	86.3598756616199	83.00396322370415	96.62205268777777	93.2332783600728	101.29848801398887	97.87965823834284	105.54821627631557	102.09206018002001	112.6506674912816	109.11019634681742	0.08811744146966083	0.09050687322973222	-0.018278546280555474	-2.208530863375927	-0.017966277788531215	-2.170802002947312
52.789848470613855	86.34198535117825	82.9861575771898	96.61277790664354	93.22410821612283	101.29270404600932	97.87397246435478	105.54531636899446	102.08924063206403	112.65195443546276	109.11151148171538	0.08818540828264955	0.09057701647054167	-0.018304973697496507	-2.2250485920449137	-0.017996208324660756	-2.1875182893163583
53.107933863567155	86.32380084870324	82.96805688739562	96.60338823291819	93.21482274456973	101.2868777533547	97.86824381010436	105.5424339875393	102.0864376937201	112.65334565522437	109.1129289060381	0.08825472709691692	0.09064855568844309	-0.018325586085182977	-2.240974117299629	-0.01802052962349876	-2.203671299816051
53.42793588102576	86.30532074383599	82.94965966291578	96.59388437177577	93.2054225751871	101.28101068629155	97.8624737500191	105.53957136847782	102.0836535221681	112.65484436141493	109.1144517397506	0.08832541200058201	0.09072150546346958	-0.01834044873854168	-2.2563034509112185	-0.01803930527083253	-2.2192573289648863
53.74986607161648	86.28654359652742	82.93096438176795	96.58426702770491	93.19590833629131	101.27510440546983	97.85666376816923	105.53673076723106	102.08089029271994	112.65645379483524	109.11608313188981	0.08839747726828937	0.09079588056954313	-0.01834962673333962	-2.2710326219457784	-0.018052598646960405	-2.234272691042861
54.073736053552395	86.2674679362814	82.91196949062697	96.57453690426998	93.18628065449516	101.26916048187636	97.85081535821428	105.53391445820715	102.07815019890674	112.65817722649878	109.11782626081701	0.08847093736439722	0.09087169597780088	-0.018353184930305133	-2.285157677877578	-0.018060472931836102	-2.248713721299282
54.399557515052166	86.24809226138072	82.89267340404103	96.56469470386558	93.17654015445441	101.26318049678524	97.84493002334708	105.53112473489497	102.07543545256597	112.66001795789491	109.11968433447312	0.08854580694622803	0.09094896685999124	-0.01835118797723112	-2.2986746854476223	-0.018062991106290838	-2.2625767767931393
54.727342214761876	86.22841503809617	82.87307450363086	96.55474112746542	93.16668745860885	101.25716604170697	97.83900927623597	105.52836390995928	102.07274828393005	112.66197932125716	109.12166059063841	0.08862210086738655	0.0910277085919388	-0.0183437003124709	-2.311579731715028	-0.018060215955955528	-2.275858237473585
55.057101982179326	86.20843469987656	82.85317113726987	96.54467687436305	93.15672318691497	101.25111871833336	97.83305463896312	105.52563431533481	102.07009094171362	112.66406467983298	109.12375829719433	0.08869983418114666	0.09110793675708038	-0.018330786168377244	-2.3238689251302276	-0.018052210074671393	-2.28855450734045
55.38884871808102	86.18814964652113	82.83296161824616	96.53450264190666	93.14664795657252	101.2450401384809	97.82706764296074	105.52293830232135	102.06746569320171	112.66627742815821	109.12598075238935	0.08877902214390448	0.0911896671500722	-0.018312509574144542	-2.335538396582706	-0.01803903586764477	-2.300662015531998
55.722594394951685	86.16755824333222	82.81244422440508	96.52421912522584	93.13646238174294	101.23893192403035	97.82104982894373	105.52027824167847	102.0648748243379	112.66862099233444	109.12833128510782	0.08885968021870545	0.09127291578047635	-0.018288934359674158	-2.346584300546965	-0.01802075555477245	-2.3121772174417856
56.058351057416104	86.14665882024917	82.79161719727253	96.51382701695157	93.12616707326083	101.23279570686408	97.81500274683985	105.517656523721	102.06232063981233	112.67109883031029	109.13081325514257	0.08894182407884375	0.09135769887651718	-0.018260124157592372	-2.35700281606114	-0.017997431173256473	-2.3230965958609886
56.39613082267415	86.12544967096244	82.77047874115844	96.50332700692877	93.11576263833783	101.22663312880053	97.80892795571688	105.5150755584147	102.0598054631506	112.67371443216652	109.13343005347136	0.0890254696115339	0.09144403288892192	-0.018226142408877877	-2.36679014818219	-0.017969124583089524	-2.3334166623644705
56.7359458809379	86.10392905200601	82.74902702223841	96.49271978191963	93.10524968025712	101.22044584152404	97.80282702370506	105.51253777547073	102.05733163680078	112.67647132040348	109.13618510253515	0.08911063292166282	0.0915319344948372	-0.018187052365448153	-2.3759425290299987	-0.01793589746955604	-2.3431339584712987
57.07780849587155	86.08209518183101	82.7272601676162	96.48200602530108	93.09462879806199	101.21423550651376	97.79670152791846	105.51004562444237	102.05490152222292	112.67937305023426	109.13908185652237	0.08919733033561553	0.0916214206018288	-0.01814291709231952	-2.3844562189078715	-0.017897811345676473	-2.3522450567725173
57.42173100503407	86.05994623985653	82.70517626436369	96.47118641675277	93.08390058623448	101.20800379496772	97.79055305437143	105.50760157482053	102.05251749997704	112.6824232098804	109.14212380165546	0.08928557840518404	0.09171250835196755	-0.018093799473689387	-2.392327507826849	-0.017854927558261124	-2.360746562557324
57.7677258203244	86.03748036549877	82.68277335853836	96.46026163193659	93.07306563436566	101.20175238772369	97.78438319789163	105.50520811612913	102.05018196981102	112.68562542087132	109.14531445648089	0.08937539391155579	0.09180521512599692	-0.018039762215011024	-2.3995527166371176	-0.017807307289899654	-2.368635114937206
58.115805428429454	86.01469565717856	82.66004945417963	96.44923234216851	93.0621245268181	101.19548297517744	97.77819356203045	105.50286775802206	102.04789735074978	112.6889833383488	109.14865737216435	0.08946679386938984	0.09189955854759284	-0.017980867847512627	-2.406128198472288	-0.017755011563735934	-2.3759073883484234
58.465982391274686	85.99159017130468	82.63700251228026	96.43809921408038	93.05107784237764	101.18919725719604	97.77198575896827	105.5005830303782	102.04566608118256	112.69250065137405	109.15215613278788	0.08955979553097342	0.09199555648771184	-0.0179171787326311	-2.412050340164569	-0.017698101247788145	-2.3825600940690492
58.818269346477535	85.9681619212347	82.61363044973562	96.42686290927361	93.03992615389753	101.18289694302867	97.76576140941698	105.498356483398	102.04349061895168	112.69618108323967	109.15581435565255	0.08965441639047082	0.09209322706903109	-0.017848757064655274	-2.417315563558077	-0.017636637057876214	-2.3885899815250013
59.172679007803275	85.94440887621134	82.58993113826779	96.4155240839632	93.02867002793212	101.17658375121316	97.75952214251834	105.49619068769981	102.04137344144056	112.70002839178582	109.15963569158431	0.08975067418826267	0.09219258867048571	-0.01777566487581339	-2.4219203271022707	-0.017570679562595615	-2.393993839974428
59.52922416562417	85.920328960274	82.56590240332507	96.40408338861205	93.01731002436111	101.17025940947843	97.75326959573792	105.4940882344155	102.03931704566153	112.70404636971983	109.16362382524395	0.08984858691537392	0.0922936599319005	-0.017697964040905845	-2.4258611273944553	-0.017500289187950102	-2.3987685000938654
59.887917687380885	85.895920051145	82.54154202295565	96.39254146755539	93.00584669600329	101.16392565464301	97.74700541475487	105.49205173528657	102.03732394834336	112.70823884494042	109.16778247544076	0.08994817281800042	0.0923964597587229	-0.017615716280062088	-2.429134500594955	-0.01742552622056337	-2.402910835458897
60.24877251804685	85.8711799790905	82.5168477266562	96.38089895861603	92.99428058822126	101.15758423251008	97.7407312533484	105.49008382276078	102.03539668601962	112.71260968086705	109.17211539545174	0.09004945040213047	0.09250100732685725	-0.017528983164027068	-2.4317370241078606	-0.017346450812425473	-2.4064177642794675
60.6118016805955	85.84610652575391	82.49181719419238	96.36915649270803	92.98261223851411	101.15123689775716	97.7344487732784	105.4881871500877	102.03353781511557	112.71716277677203	109.17662637334334	0.09015243843826753	0.09260732208760432	-0.01743782611956135	-2.433665318429121	-0.017263122986975077	-2.4092862513025466
60.97701827647021	85.82069742296233	82.46644805439242	96.35731469342998	92.97084217609972	101.14488541382164	97.72815964416199	105.48636439141397	102.03174991203491	112.72190206811779	109.18131923229782	0.090257155966252	0.09271542377270646	-0.01734230643239698	-2.4349160486017354	-0.017175602641628984	-2.411513309325528
61.34443548605718	85.7949503515058	82.44073788391322	96.34537417664856	92.9589709214867	101.13853155278282	97.7218655433462	105.48461824188023	102.03003557324757	112.72683152689955	109.18619783094522	0.09036362230019147	0.09282533239950534	-0.017242485252609185	-2.4354859260674857	-0.01708394955377912	-2.4130960011279967
61.71406656916102	85.76886293988687	82.41468420597656	96.33333555006908	92.94699898603363	101.13217709523767	97.71556815577448	105.48295141771547	102.02839741537542	112.73195516199085	109.19126606369787	0.0904718570334945	0.09293706827620923	-0.017138423599647012	-2.43537171052958	-0.01698822338505579	-2.4140314413889428
62.085924865483435	85.74243276304172	82.38828448907685	96.32119941279616	92.9349268714979	101.12582383017333	97.70926917384948	105.48136665633338	102.02683807527929	112.73727701949548	109.19652786109117	0.0905818800440176	0.09305065200727872	-0.017030182366625013	-2.434570211760729	-0.016888483686869904	-2.4143167985603213
62.46002379510434	85.71565734103038	82.36153614565761	96.30896635488129	92.92275506957093	101.11947355483329	97.7029702972895	105.47986671642654	102.02536021014392	112.74280118310232	109.20198719012713	0.0906937114993208	0.09316610449892859	-0.016917822326064424	-2.4330782915894815	-0.016784789905187836	-2.413949296937062
62.83637685896657	85.68853413769715	82.33443653075788	96.2966369568593	92.91048406140268	101.11312807457963	97.69667323298088	105.47845437806207	102.02396649756423	112.7485317744468	109.20764805462427	0.09080737186204332	0.0932834469647527	-0.01680140413421327	-2.430892865795613	-0.01667720138527784	-2.4129262185961124
63.21499763936286	85.66106055929836	82.30698294062613	96.2842117892716	92.8981143171121	101.10678920274924	97.69037969482397	105.47713244277567	102.02265963562972	112.75447295347583	109.21351449557089	0.09092288189539409	0.09340270093147231	-0.016680988337498093	-2.428010906343843	-0.016565777378659163	-2.411244905713829
63.59589980042612	85.63323395309811	82.27917261130158	96.27169141217644	92.88564629528476	101.1004587605044	97.68409140357355	105.47590373366548	102.02144234300873	112.76062891881773	109.21959059148314	0.09104026266876573	0.09352388824481363	-0.01655663537650298	-2.424429443275585	-0.016450577046569492	-2.408902762534126
63.979097088622495	85.60505160593155	82.25100271716303	96.25907637464742	92.873080442458	101.0941385766792	97.67781008667455	105.47477109548684	102.02031735903304	112.76700390815864	109.22588045876931	0.09115953556347269	0.09364703107551474	-0.016428405591653927	-2.420145566917199	-0.016331659466260362	-2.405897257656761
64.36460333324754	85.57651074273288	82.22247036944232	96.24636721425675	92.86041719259106	101.08783048761859	97.6715374780906	105.47373739474487	102.01928744378071	112.77360219862221	109.2323882520974	0.09128072227861599	0.09377215192546903	-0.01629635923009687	-2.4151564302592305	-0.01620908363734941	-2.4022259264893364
64.75243244692527	85.54760852502916	82.19357261470309	96.2335644565455	92.84765696652147	101.08153633701222	97.66527531812683	105.47280551978758	102.01835537815865	112.78042810715542	109.23911816476823	0.0914038448370816	0.09389927363400448	-0.01616055645044412	-2.409459251208318	-0.016082908487376812	-2.3978863735537743
65.14259842611021	85.5183420493979	82.16430643328358	96.22066861447917	92.83480017140688	101.07525797572201	97.65902535324639	105.47197838089797	102.01752396398452	112.78748599091901	109.24607442909367	0.09152892559167089	0.09402841938430609	-0.016021057328231336	-2.40305131481	-0.015953192876906996	-2.3928762748400914
65.53511535159264	85.48870834588877	82.13466873770295	96.20768018788958	92.82184720015245	101.06899726160417	97.65278933588107	105.47125891038657	102.01679602406858	112.79478024768476	109.25326131678057	0.09165598723137026	0.09415961270998316	-0.015877921862852418	-2.395929975893523	-0.015819995606719317	-2.387193380491226
65.92999738900669	85.45870437640623	82.10465637102843	96.19459966289982	92.8087984308214	101.06275605932306	97.64656902423374	105.4706500626816	102.01617440229305	112.80231531623558	109.26068313931817	0.09178505278776299	0.09429287750178482	-0.015731209983812278	-2.38809266156386	-0.015683375424103474	-2.3808355173969176
66.32725878934137	85.42832703305486	82.07426610520521	96.18142751133546	92.79565422603127	101.05653624016018	97.64036618207537	105.4701548144201	102.01566196369237	112.81009567677368	109.26834424837283	0.09191614564158465	0.09442823801447073	-0.015580981556055917	-2.3795368737264653	-0.015543391028487008	-2.373800591816689
66.72691388945532	85.39757313644414	82.04349463934535	96.1681641901187	92.78241493233298	101.050339681815	97.63418257853405	105.46977616453725	102.01526159453138	112.8181258513325	109.27624903618661	0.0920492895294291	0.09456571887383569	-0.015427296387187539	-2.370260191786656	-0.01540010107838441	-2.3660865921265213
67.12897711259382	85.36643943395347	82.01233859797675	96.15481014064706	92.76908087957366	101.04416826819956	97.62801998787725	105.46951713435595	102.0149762023834	112.82641040419564	109.2844019359823	0.09218450855060781	0.09470534508389926	-0.015270214233694901	-2.3602602754435793	-0.01525356419826096	-2.357691591783805
67.53346296890952	85.33492259795453	81.98079452924944	96.14136578815395	92.75565238024178	101.03802388922496	97.6218801892858	105.46938076767415	102.01480871620623	112.83495394232015	109.29280742237307	0.09232182717416523	0.09484714203425738	-0.015109794808438437	-2.349534867589682	-0.01510383898576606	-2.348613752237725
67.94038605598601	85.30301922399156	81.94885890309936	96.12783154105318	92.74212972879498	101.0319084405808	97.61576496662066	105.46937013085248	102.01476208641786	112.84376111576685	109.30147001177839	0.09246127024605572	0.094991135507606	-0.014946097786975088	-2.3380817972029035	-0.01495098401827022	-2.338851325959695
68.3497610593647	85.27072582891732	81.91652810936806	96.1142077902646	92.72851320096937	101.02582382350657	97.6096761081812	105.4694883129001	102.01483928497048	112.85283661813563	109.31039426284512	0.09260286299648784	0.09513735168743957	-0.01477918281455004	-2.325898982322542	-0.01479505786005575	-2.328402659517451
68.7616027530747	85.23803884898481	81.8837984558774	96.10049490852245	92.71480305307085	101.01977194455549	97.60361540645602	105.46973842556032	102.01504330542383	112.86218518700768	109.3195847768751	0.09274663104743658	0.09528581716592653	-0.014609109514069019	-2.31298443327978	-0.01463611907037432	-2.3172661969074397
69.17592600016614	85.20495463789157	81.85066616645717	96.08669324966368	92.70099952124592	101.01375471534904	97.59758465786365	105.47012360339374	102.01537716301614	112.87181160439269	109.32904619825743	0.0928926004203292	0.09543655895197138	-0.01443593749303318	-2.299336255870003	-0.01447422621058081	-2.305440482832637
69.59274575324658	85.17146946477796	81.81712737892637	96.07280314789799	92.68710282073421	101.0077740523244	97.59158566248641	105.47064700386203	102.01584389473503	112.88172069718348	109.33878321490803	0.09304079754391714	0.09558960447946412	-0.014259726351085078	-2.284952654626977	-0.014309437851736106	-2.292924166049488
70.01207705502031	85.13757951217593	81.78317814302464	96.05882491705725	92.67311314509942	101.00183187647178	97.58562022379355	105.4713118074087	102.01644655938563	112.89191733761585	109.34880055871417	0.09319124926232224	0.0957449816157247	-0.014080535688606233	-2.2698319363953487	-0.014141812583474689	-2.279716003125941
70.43393503883172	85.10328087390809	81.74881441829403	96.04475884982436	92.65903066543989	100.99593011306324	97.5796901483557	105.47212121753932	102.01718823765782	112.90240644373515	109.3591030059855	0.09334398284328081	0.09590271867014764	-0.013898425114263091	-2.253972513732151	-0.01397140902146532	-2.265814861875697
70.85833492921113	85.06856955293586	81.7140320719098	96.03060521694151	92.64485552957763	100.99007069137215	97.57379724554973	105.47307846090042	102.01807203219143	112.91319297986954	109.36969537791127	0.09349902598657761	0.09606284440304803	-0.013713454253434065	-2.237372908664838	-0.013798285816335465	-2.2512197252872284
71.2852920424243	85.03344145915467	81.67882687645785	96.01636426639598	92.63058786122475	100.98425554438266	97.56794332725308	105.474186787356	102.01910106763975	112.92428195710926	109.38058254102366	0.09365640683267998	0.09622538803472513	-0.013525682756068136	-2.220031756289245	-0.013622501661487263	-2.2359296952236036
71.71482178702524	84.99789240713639	81.64319450765927	96.00203622258486	92.61622775912824	100.97848660849019	97.56213020752907	105.47544947006409	102.02027849073176	112.93567843379374	109.39176940766825	0.09381615397157984	0.09639037925473454	-0.013335170306049804	-2.201947808785917	-0.013444115302561954	-2.219943996547954
72.14693966441222	84.96191811381449	81.60713054203802	95.98762128545495	92.6017752961896	100.97276582318993	97.55635970229974	105.47686980554923	102.02160747033093	112.94738751600357	109.40326093647961	0.09397829645184314	0.09655784823138779	-0.013141976630762997	-2.183119939541939	-0.01326318554740169	-2.203261981387186
72.58166126938723	84.92551419611418	81.57063045453266	95.97311962962037	92.5872305185613	100.967095130756	97.55063362900904	105.47845111377478	102.02309119749299	112.95941435806063	109.41506213286428	0.09414286378987795	0.0967278256214802	-0.012946161508381238	-2.1635471469562617	-0.013079771273268648	-2.1858831330755493
73.01900229071879	84.88867616852407	81.53368961605018	95.95853140345586	92.57259344471915	100.96147647590993	97.544953806275	105.48019673821348	102.02473288552191	112.97176416303563	109.42717804949105	0.09430988597942648	0.0969003425802506	-0.012747784778824212	-2.1432285589908133	-0.012893931438227924	-2.167807070825802
73.45897851170821	84.85139944060658	81.49630329095818	95.94385672816347	92.55786406450672	100.95591180547605	97.53932205352847	105.48211004591383	102.02653577002165	112.98444218326048	109.43961378678594	0.09447939350128268	0.09707543077158806	-0.01254690635290956	-2.122163437477866	-0.012705725090313535	-2.149033554156631
73.90160581075892	84.81367931444946	81.45846663451803	95.92909569681578	92.54304233815645	100.9504030680277	97.53374019064226	105.48419442756733	102.02850310894787	112.99745372085083	109.45237449343664	0.09465141733324864	0.09725312237848015	-0.012343586221788883	-2.10035118259475	-0.012515211377191804	-2.129562487534713
74.34690016194996	84.77551098205177	81.42017469025282	95.91424837337023	92.52812819528098	100.94495221351909	97.52821003754578	105.48645329757062	102.03063818265501	113.01080412823302	109.46546536690163	0.0948259889603319	0.09743345011372413	-0.012137884467719573	-2.0777913376550714	-0.01232244955728845	-2.109393925329641
74.79487763561212	84.7368895226473	81.38142238725212	95.8993147916579	92.51312153383839	100.93956119290647	97.52273341382813	105.48889009408717	102.03294429394187	113.02449880868045	109.47889165392782	0.09500314038519096	0.09761644723089383	-0.011929861274069253	-2.0544835938744654	-0.01212749900976462	-2.0885280766706273
75.24555439890803	84.69780989996019	81.34220453740942	95.88429495434288	92.4980222190676	100.93423195775532	97.51731213832747	105.49150827910508	102.03542476809375	113.03854321685603	109.49265865107445	0.09518290413883737	0.09780214753558251	-0.011719576936457088	-2.0304277954746794	-0.01193041924588556	-2.066965310710657
75.6989467164156	84.65826695939313	81.30251583259192	95.86918883185315	92.4828300823947	100.92896645983475	97.51194802870668	105.4943113384928	102.03808295292163	113.05294285936287	109.50677170524449	0.09536531329160125	0.0979905853969192	-0.011507091872843489	-2.0056239446239488	-0.011731269919522447	-2.044706161792419
76.15507095071504	84.61825542514583	81.26235084174068	95.85399636128213	92.46754492030914	100.9237666506989	97.50664290101572	105.49730278205254	102.04092221879884	113.06770329530303	109.52123621422407	0.09555040146436741	0.09818179575937362	-0.01129246663538197	-1.9800722069448966	-0.011530110839245822	-2.0217513350471563
76.61394356297929	84.57776989726086	81.22170400789803	95.83871744525811	92.45216649320736	100.91863448125265	97.5013985692381	105.50048614356915	102.04394595869313	113.08283013684263	109.53605762722778	0.09573820284008969	0.09837581415485458	-0.01107576192229942	-1.953772917004244	-0.01132700198013481	-1.9981017120662727
77.07558111356816	84.53680484859673	81.18056964516242	95.82335195078335	92.43669452420545	100.91357190130442	97.49621684482366	105.50386498085737	102.04715758819655	113.09832904978634	109.55124144545306	0.09592875217559207	0.09857267671511041	-0.010857038588667933	-1.9267265838134335	-0.011122003495032118	-1.9737583565984096
77.54000026262605	84.49535462172477	81.13894193556723	95.80789970803984	92.42112869791781	100.90858085910307	97.49109953620534	105.50744287580508	102.05056054555097	113.11420575415922	109.56679322264159	0.09612208481366465	0.0987724201844402	-0.0106363576601467	-1.8989338969586242	-0.010915175728484883	-1.9487225208031305
78.00721777068286	84.4534134257481	81.09681492588145	95.79236050916106	92.40546865920095	100.90366330085875	97.48604844829914	105.51122343441241	102.05415829166924	113.13046602479578	109.58271856564755	0.09631823669546241	0.09897508193272792	-0.01041378034355489	-1.8703957323159557	-0.010706579227559132	-1.9229956512026547
78.47725049925933	84.41097533304237	81.05418252433273	95.77673410697096	92.38971401186421	100.89882117025005	97.48106538199015	105.51521028682963	102.05795431015468	113.14711569194007	109.59902313501642	0.0965172443732182	0.09918069996880338	-0.010189368041281455	-1.8411131585489784	-0.010496274756505386	-1.8965793953320826
78.95011541147531	84.36803427591181	81.01103849724551	95.76102021368408	92.37386431734048	100.89405640791081	97.47615213359755	105.51940708738712	102.06195210731238	113.1641606418497	109.61571264556753	0.09671914502327333	0.09938931295414424	-0.009963182363946999	-1.8110874434787547	-0.010284323309690535	-1.8694756082986714
79.42582957266194	84.32458404316476	80.9673764655991	95.74521849957267	92.35791909332342	100.88937095090417	97.47131049432649	105.52381751462612	102.06615521216072	113.18160681741314	109.63279286698939	0.09692397645944296	0.09960096021692857	-0.009735285143648298	-1.7803200606831524	-0.010070786125154996	-1.8416863595921313
79.90441015097758	84.28061827659947	80.92318990149603	95.72932859159222	92.34187781236231	100.88476673217488	97.46654224969761	105.52844527132059	102.07056717643388	113.19946021877118	109.65026962443888	0.09713177714671929	0.09981568176644487	-0.009505738448481793	-1.7488126964890398	-0.009855724699278312	-1.813213940262358
80.38587441802741	84.2361304674041	80.87847212454525	95.71335007197118	92.32573990042044	100.88024567998684	97.46184917896142	105.53329408449856	102.07519157458319	113.2177269039507	109.6681487991522	0.09734258621532599	0.10003351830787247	-0.009274604596313907	-1.7165672569535673	-0.00963920080114633	-1.7840608701117162
80.87023974948666	84.19111395246364	80.83321629815212	95.6972824767578	92.30950473538944	100.87580971733907	97.45723305449025	105.53836770545578	102.08003200377051	113.23641298950434	109.68643632906146	0.09755644347513416	0.10025451125744746	-0.009041946169986659	-1.6835858753365756	-0.009421276487671548	-1.7542299053857278
81.35752362572781	84.14556191057486	80.78741542571724	95.6811252943275	92.29317164556363	100.87146076136415	97.45269564115256	105.54366990976656	102.08509208385847	113.25552465116105	109.70513820942169	0.09777338943044851	0.10047870275801671	-0.008807826031713262	-1.6498709194893308	-0.00920201411864241	-1.7237240463946364
81.8477436324513	84.09946735856465	80.7410623467387	95.66487796384624	92.27673990806953	100.86720072270566	97.44823869566518	105.5492044972886	102.09037545739389	113.27506812448482	109.72426049344554	0.09799346529517951	0.1007061356949995	-0.008572307339164809	-1.6154249998362502	-0.008981476372881048	-1.6925465456879465
82.34091746132043	84.05282314731012	80.69414973281683	95.64853987369035	92.26020874725093	100.86303150487505	97.4438639659248	105.55497529216245	102.09588578958603	113.29504970554261	109.74380929294699	0.09821671300840575	0.10093685371276481	-0.008335453561954864	-1.580250977556716	-0.008759726265196832	-1.660700916472706
82.83706291059936	84.00562195765683	80.64667008355754	95.63211035982019	92.24357733300656	100.85895500358632	97.4395731903164	105.56098614280492	102.10162676827765	113.31547575158083	109.76379077899279	0.09844317525034524	0.10117090123143928	-0.008097328496830869	-1.5443519727159583	-0.008536827161933047	-1.6281909410063236
83.33619788579601	83.95785629623498	80.5986157223741	95.61558870410857	92.22684477908227	100.85497310607055	97.43536809700092	105.56724092189842	102.10760210391209	113.33635268171342	109.78421118256533	0.09867289545874505	0.10140832346415642	-0.007857996284855062	-1.5077313729125308	-0.008312842798332554	-1.5950206794987025
83.83834040030794	83.909518491167	80.54997879218111	95.59897413261896	92.2100101413113	100.85108769036519	97.43125040317724	105.57374352637174	102.11381552949103	113.35768697761674	109.8050767952319	0.09890591784570034	0.10164916643476403	-0.00761752143016281	-1.4703928425551567	-0.008087837297836131	-1.561194479570986
84.34350857607244	83.86060068766652	80.50075125098047	95.58226581383458	92.1930724158051	100.8473006245806	97.42722181432052	105.58049787737558	102.12027080052667	113.3794851842351	109.82639396982395	0.09914228741491986	0.10189347699599904	-0.0073759688157224446	-1.4323403316448093	-0.007861875188211798	-1.5267169853868836
84.85172064422062	83.8110948435257	80.45092486733657	95.56546285683712	92.17603053709232	100.84361376614318	97.42328402339645	105.58750792025225	102.12697169498725	113.40175391049748	109.84816912112703	0.09938204997944942	0.10214130284814857	-0.007133403723017295	-1.3935780855390476	-0.007635021421435795	-1.4915931476352853
85.36299494573534	83.76099272448549	80.40049121573516	95.5485643094305	92.15888337620201	100.84002896101107	97.4194387100476	105.59477762449613	102.13392201323335	113.42449983004138	109.8704087265776	0.0996252521798651	0.10239269255821047	-0.006889891850946128	-1.3541106548946118	-0.0074073413931614596	-1.4558282337420678
85.87734993211305	83.71028589948891	80.34944167182634	95.53156915621146	92.14162973869261	100.83654804286546	97.41568753975434	105.60231098370842	102.1411255779477	113.4477296819487	109.89311932697125	0.09987194150295489	0.10264769557956872	-0.00664549933469516	-1.3139429056718654	-0.007178900961875456	-1.4194278381910408
86.39480416602983	83.65896573581182	80.29776740754592	95.51447631658313	92.12426836262267	100.83317283227402	97.41203216296735	105.61011201554373	102.14858623405605	113.47145027149091	109.91630752717961	0.10012216630090273	0.10290636227219863	-0.006400292765960103	-1.2730800297540554	-0.006949766469730889	-1.382397893423331
86.91537632201124	83.60702339406909	80.24545938611348	95.49728464271051	92.10679791646251	100.82990513582675	97.40847421421164	105.61818476164842	102.15630784863968	113.49566847088465	109.93997999687748	0.1003759758109875	0.10316874392342115	-0.006154339213452431	-1.2315275558030407	-0.00672000476328094	-1.3447446809768735
87.43908518710603	83.55444982309263	80.1925083569033	95.47999291741604	92.08921699694467	100.82674674524284	97.40501531116087	105.62653328759087	102.16429431083901	113.52039122005775	109.96414347127934	0.1006334201758182	0.10343489276922188	-0.005907706244428823	-1.189291360664356	-0.006489683215505693	-1.3064748432188935
87.9659496615646	83.50123575467718	80.13890485018464	95.46259985201256	92.07152412685069	100.82369943644713	97.40165705368041	105.63516168278214	102.17254953174697	113.54562552742497	109.98880475188558	0.10089455046411702	0.10370486201614985	-0.0056604619463058725	-1.1463776808814146	-0.006258869747867379	-1.2675953951620613
88.4959887595208	83.44737169819172	80.08463917172882	95.4451040840732	92.05371775273355	100.82076496861656	97.39840102283965	105.64407406038832	102.18107744429395	113.57137847067547	110.01397070723962	0.1011594186920706	0.10397870586382175	-0.005412674948573226	-1.1027931247190281	-0.006027632852820375	-1.2281137368408963
89.0292216096782	83.3928479350515	80.02970139727874	95.42750417513476	92.03579624257213	100.81794508319419	97.39524877989075	105.65327455723293	102.18988200312135	113.59765719757013	110.03964827369441	0.10142807784526801	0.10425647952804185	-0.005164414446596766	-1.058544684707158	-0.0057960416179696495	-1.188037666182936
89.56566745600044	83.33765451304795	79.9740813668778	95.409798608333	92.01775788335668	100.81524150287011	97.39220186521364	105.66276733368903	102.19896718444508	113.62446892675015	110.06584445618942	0.10170058190124094	0.10453823926456382	-0.004915750224981252	-1.0136397504829802	-0.005564165749930794	-1.1473753922109609
90.1053456584057	83.28178124053225	79.91776867905438	95.3919857859678	91.99960087860237	100.81265593052834	97.38926179722598	105.67255657356111	102.20833698590765	113.65182094855632	110.09256632903819	0.10197698585262763	0.1048240423935123	-0.00466675268255301	-0.968086122218665	-0.00533207559993798	-1.1061355487981928
90.6482756934654	83.22521768044827	79.86075268485769	95.37406402699497	91.9813233457885	100.81019004815785	97.38643007125633	105.68264648395541	102.21799542641818	113.6797206258589	110.11982103672555	0.1022573457309816	0.10511394732448509	-0.004417492857001548	-0.9218920242674358	-0.005099842188840853	-1.0643272087108926
91.19447715510712	83.16795314421262	79.80302248174284	95.35603156444455	91.96292331372244	100.80784551572815	97.38370815838081	105.69304129513995	102.22794654598157	113.70817539490025	110.14761579471667	0.10254171863124094	0.10540801358235936	-0.004168042450714893	-0.8750661194426357	-0.004867537233579355	-1.0219598982657772
91.74396975532183	83.1099766854354	79.74456690729889	95.3378865427603	91.94439871982364	100.8056239700258	97.38109750421984	105.70374526039139	102.23819440551365	113.73719276614679	110.17595789027581	0.10283016273688594	0.10570630183382304	-0.0039184738584765455	-0.8276175239298027	-0.004635233175548592	-0.9790436126386339
92.29677332487483	83.051277093479	79.68537453281746	95.31962701505982	91.92574740732633	100.80352702345223	97.3785995276949	105.71476265582983	102.24874308664357	113.7667803251536	110.20485468329593	0.10312273734580288	0.10600887391465658	-0.0036688601935281895	-0.7795558223078842	-0.004403003207116285	-0.9355888312893512
92.85290781402206	82.9918428868511	79.6254336566982	95.30125094031287	91.90696712239938	100.80155626278192	97.37621561974481	105.72609778024139	102.25959669150346	113.79694573344096	110.23431360714046	0.10341950289687736	0.10631579285778792	-0.0034192753173414303	-0.7308910835672577	-0.004170921301863473	-0.8916065343837545
93.41239329322968	82.93166230642495	79.56473229768446	95.28275618043264	91.888055511177	100.7997132478764	97.37394714199675	105.73775495488519	102.27075934250128	113.82769672938043	110.26434216949343	0.1037205209973433	0.10662712292214645	-0.003169793868579518	-0.6816338774879114	-0.003939062244441516	-0.8471082196228963
93.97524995389855	82.87072330848602	79.50325818792815	95.26414049728068	91.86901011670194	100.79799951035726	97.37179542539474	105.74973852328807	102.28223518208122	113.85904112909508	110.29494795322333	0.10402585445091073	0.10694292962234413	-0.0029204912921585446	-0.6317952913050249	-0.00370750166005962	-0.8021059193488327
94.54149810909283	82.80901355759805	79.44099876587774	95.24540154958045	91.8498283757752	100.79641655223311	97.36976176878147	105.76205285102377	102.29402837246731	113.89098682737053	110.32613861725703	0.10433556728669562	0.10726327975920659	-0.0026714438714492417	-0.5813869474404783	-0.0034763160473971766	-0.7566122187126894
95.11115819427312	82.74652041928407	79.37794116898428	95.22653688973632	91.8305076157097	100.79496584447992	97.36784743743185	105.77470232547626	102.30614309539062	113.92354179857772	110.35792189746476	0.10464972478898465	0.10758824145118864	-0.002422728759697179	-0.5304210215799685	-0.003245582810748715	-0.7106402742647333
95.68425076803395	82.68323095251871	79.31407222622295	95.2075439605564	91.81104505098594	100.79364882557383	97.36605366153795	105.78769135558768	102.31858355180005	113.95671409760861	110.39030560755717	0.10496839352785536	0.10791788416669547	-0.0021744240132193227	-0.47891026144861826	-0.0030153802938173158	-0.6642038331883668
96.26079651284576	82.61913190202563	79.24937845042328	95.18842009187401	91.79143777980441	100.79246689997342	97.36438163464214	105.80102437158848	102.33135396155464	113.99051186082295	110.42329763999285	0.10529164139068486	0.10825227875734937	-0.0019266086254816628	-0.4268680062814383	-0.0027857878145027826	-0.6173172532689932
96.84081623580131	82.55420969037596	79.18384603040539	95.1691624970666	91.77168278053368	100.79142143655093	97.36283251201787	105.81470582471094	102.34445856309834	114.02494330700843	110.45690596689865	0.10561953761457574	0.10859149749222449	-0.0016793625614326402	-0.37430820678855525	-0.002556885700045086	-0.5699955233831133
97.42433086936633	82.48845040988294	79.11746082291631	95.14976826946726	91.75177690804885	100.79051376697046	97.3614074089958	105.82874018688412	102.35790161311529	114.0600167383531	110.49113864100103	0.10595215281972707	0.10893561409308954	-0.001432766794536633	-0.3212454461972811	-0.0023287553248820814	-0.5222542851224716
98.01136147213543	82.4218398142856	79.05020834436098	95.13023437866457	91.73171688995673	100.7897451840092	97.36010739923191	105.84313195040869	102.37168738616383	114.095740541429	110.52600379656838	0.10628955904378828	0.10928470377068461	-0.0011869033435516485	-0.2676949616979982	-0.002101479147810892	-0.47410985468377476
98.60192922959182	82.35436331021965	78.9820737623253	95.11055766669	91.71149932270622	100.78911693982391	97.35893351291921	105.85788562761394	102.38582017429222	114.13212318819089	110.56150965036724	0.10663182977722313	0.1096388432620778	-0.0009418553108275773	-0.21367266681045294	-0.0018751407515793517	-0.4255792459116492
99.1960554548718	82.28600594846584	78.9130418868827	95.09073484408471	91.691120667576	100.78863024415534	97.35788673493576	105.87300575049132	102.40030428662942	114.16917323698466	110.59766450262777	0.10697903999972125	0.10999811086912747	-0.0006977069222102728	-0.1591951745467668	-0.0016498248834295737	-0.3766801940073492
99.79376158953411	82.2167524149752	78.84309716168315	95.07076248584652	91.67057724654036	100.78828626247386	97.35696800293269	105.88849687030897	102.4151440489562	114.20689933357166	110.63447673802372	0.10733126621769123	0.11036258649809404	-0.0004545435675851195	-0.10427982133842306	-0.0014256174962810064	-0.32743118003418203
100.39506920433367	82.14658702166048	78.77222365481548	95.0506370272482	91.64986523800404	100.78808611405906	97.3561782053542	105.90436355720135	102.43034380325012	114.24531021216292	110.67195482666237	0.10768858650287585	0.11073235170044095	-0.00021245184352380875	-0.04894469196369755	-0.0012026057925993427	-0.2778514565106889
101.00000000000001	82.07549369695265	78.70040504944102	95.03035475952696	91.62898067240576	100.78803087001529	97.3555181793921	105.92061039973694	102.44590790720746	114.2844146964688	110.71010732508802	0.10805108053212166	0.11110748971486023	-9.132291521643147e-05	-0.021174491369316907	-0.0010910768088174272	-0.25298137293157275
