# Supplementary material for: White matter micro- and macrostructure brain charts for the human lifespan
Source: Nature. 2026 May 13;655(8124):979–89. doi: 10.1038/s41586-026-10454-2 (PMC13391363; doi:10.1038/s41586-026-10454-2)
Supplement: Supplementary file 12 — Centiles trajectories of brain charts. SDT.T9.1–5 contain the brain charts for the global metrics; SDT.T9.6–509 contain the brain charts for the tract-specific metrics (unnormalized); and SDT.T9.510–1157 contain the brain charts for the tract-specific macrostructural metrics (normalized). Included in each table are the male and female centile trajectories for the 2.5th, 25th, 50th, 75th and 97.5th percentiles; the interquartile range normalized by the 50th centile; and the derivatives of the 50th centiles with respect to both age and log(age). Charts are sampled in logarithmically spaced intervals. Age is reported in years, while centile trajectory values are reported in metric-specific units: diffusivities in mm2 s−1, volume in mm3, surface area in mm2, average length in mm, and FA is dimensionless (unitless). [file 41586_2026_10454_MOESM12_ESM.zip › plotted_curves/SDT.T9.274-SLF_II_left_fa-mean_curve_metrics.csv]

ages	male_0.025th_percentile	female_0.025th_percentile	male_0.25th_percentile	female_0.25th_percentile	male_0.5th_percentile	female_0.5th_percentile	male_0.75th_percentile	female_0.75th_percentile	male_0.975th_percentile	female_0.975th_percentile	male_normalized_quantile_range	fwmale_normalized_quantile_range	male_median_centile_d_age	male_median_centile_d_log_age	female_median_centile_d_age	female_median_centile_d_log_age
0.25	0.16222119719473985	0.1668540691224505	0.210755194765959	0.21357700887819467	0.23558321213530542	0.23746870850307572	0.25970205023910914	0.26070165695051556	0.3034535672959906	0.30293593892074144	0.20776886022352853	0.19844571678255676	0.20052434452441015	0.11577850862318312	0.20142759855774356	0.11630002836750766
0.25150637576242696	0.16249818155897966	0.16713343077701615	0.21104894902425078	0.213872388023698	0.23588527714767354	0.23777213415542697	0.2600126919889867	0.26101338557026915	0.30378170000940435	0.30326454905987504	0.2075743919112114	0.19826123744070023	0.20002068545008456	0.1158338847993079	0.20092103050323828	0.11635528095852976
0.2530218281966045	0.16277561983287983	0.16741323897195065	0.21134304681219662	0.21416810788719756	0.23618763111186059	0.2380758481147324	0.26032357098032594	0.2613253527320084	0.3041099800854631	0.30359331089400504	0.20737971729320448	0.19807655929082335	0.19901230026111705	0.11594435606272668	0.19990682567228646	0.11646550338291917
0.25454641199404576	0.16305351124590464	0.16769349289929306	0.21163748689171685	0.21446416721381306	0.2364902725611503	0.23837984890556807	0.2606346855207117	0.26163755674231687	0.30443840540510725	0.3039222223174728	0.2071848372381803	0.197891683148063	0.19800785875183635	0.11605426452116774	0.1988965962534337	0.11657515967218757
0.2560801821758082	0.16333185502161854	0.1679741917453391	0.2119322680206064	0.21476056474461416	0.23679320002555346	0.23868413504927571	0.26094603391523685	0.2619499959052936	0.3047669738480561	0.304251281223363	0.2069897526168029	0.19770660982950253	0.19700735348207843	0.1161636089219229	0.19789033469446338	0.11668424858848425
0.25762319409447826	0.16361065037767686	0.16825533469063295	0.2122273889525383	0.2150572992166249	0.2370964120318172	0.2389887050639724	0.26125761446651774	0.262262668522568	0.3050956832928336	0.30458048550352956	0.20679446430171972	0.19752134015416006	0.19601077695777747	0.11627238801662543	0.19688803338881655	0.1167927688982644
0.2591755034361701	0.1638898965258191	0.16853692090996136	0.2125228484370702	0.21535436936283	0.23739990710343825	0.23929355746456318	0.2615694254747129	0.26257557289331895	0.3054245316167983	0.3049098330486243	0.20659897316755252	0.19733587494298463	0.19501812163146326	0.11638060056122157	0.19588968467624568	0.11690071937229618
0.2607371662225343	0.16416959267186013	0.16881894957234597	0.2128186452196487	0.21565177391217943	0.23770368376067236	0.23959869076275112	0.2618814652375384	0.2628887073142894	0.30575351669616946	0.3052393217481228	0.20640328009088718	0.19715021501884442	0.1940293799027586	0.11648824531572188	0.19489528084363883	0.1170080987855755
0.2623082388127803	0.16444973801568247	0.16910141984103663	0.21311477804161433	0.21594951158959444	0.23800774052054602	0.23990410346704913	0.26219373205028546	0.2632020700798047	0.3060826364060551	0.3055689494903528	0.20620738595026655	0.19696436120652008	0.193044544119374	0.11659532104436465	0.19390481412558813	0.11711490591730467
0.2638887779057103	0.16473033175122834	0.16938433087350424	0.2134112456402066	0.216247581115972	0.23831207589686682	0.24020979408279025	0.26250622420583636	0.26351565948178796	0.3064118886204791	0.30589871416251996	0.2060112916261799	0.19677831433269796	0.19206360657760513	0.11670182651555905	0.19291827670515715	0.11722113955094215
0.26547884054176485	0.16501137306649158	0.16966768182143413	0.21370804674856872	0.216545981208191	0.23861668840023476	0.2405157611121394	0.2628189399946818	0.26382947380977767	0.3067412712124088	0.3062286136507356	0.2058149980010567	0.19659207522595978	0.19108655952332754	0.1168077605018567	0.19193566071484724	0.11732679847408889
0.2670784841050822	0.16529286114350986	0.16995147183071854	0.21400518009575284	0.21684471057911653	0.2389215765380527	0.24082200305410348	0.26313187770493696	0.26414351135094305	0.3070707820537821	0.30655864584004305	0.20561850595925468	0.1964056447167757	0.19011339515253667	0.11691312177999436	0.190956958236967	0.11743188147855932
0.26868776632556873	0.16557479515835685	0.1702357000414505	0.2143026444067248	0.21714376793760584	0.23922673881453763	0.241128518404543	0.26344503562235827	0.2644577703901015	0.30740041901553483	0.3068888086144448	0.20542181638705312	0.19621902363749696	0.18914410561198736	0.11701790913070198	0.1899821613044992	0.11753638736024641
0.2703067452809827	0.1658571742811339	0.17052036558791578	0.21460043840236856	0.21744315198851266	0.23953217373073035	0.2414353056561819	0.2637584120303594	0.2647722492097336	0.3077301799676271	0.307219099856928	0.2052249301726442	0.19603221282234645	0.18817868299998963	0.11712212133886624	0.18901126190188222	0.11764031491922111
0.2719354793990299	0.1661399976759628	0.17080546759858733	0.21489856079949157	0.21774286143269322	0.2398378797845073	0.24174236329861948	0.26407200521002794	0.26508694609000094	0.30806006277907094	0.30754951744949244	0.2050278482061231	0.1958452131074127	0.187217119367304	0.11722575719348072	0.18804425196573504	0.11774366295968264
0.27357402745947257	0.16642326450097752	0.17109100519611725	0.2151970103108292	0.21804289496701068	0.2401438554705903	0.24204968981834005	0.2643858134401415	0.26540185930876103	0.3083900653179566	0.30788005927317585	0.20483057137948016	0.19565802533064008	0.18625940671735464	0.11732881548747542	0.18708112338528338	0.11784643028985187
0.2752224485962505	0.16670697390831637	0.17137697749733066	0.21549578564504962	0.21834325128434043	0.24045009928055744	0.24235728369872414	0.2646998349971839	0.2657169871415837	0.30872018545147983	0.3082107232080807	0.2046331005865918	0.19547065033182112	0.18530553700742303	0.1174312950178944	0.18612186800341135	0.11794861572204951
0.27688080229961526	0.1669911250441145	0.17166338361321834	0.2157948855067584	0.2186439290735749	0.24075660970285345	0.24266514342005885	0.26501406815536127	0.26603232786176756	0.3090504210459675	0.30854150713339995	0.20443543672321252	0.19528308895259117	0.18435550214903174	0.11753319458578915	0.18516647761714466	0.11805021807266058
0.2785491484182772	0.16727571704849573	0.1719502226489302	0.2160943085965033	0.21894492701962887	0.24106338522280032	0.24297326745954861	0.26532851118661827	0.2663478797403554	0.30938076996690567	0.3088724089274436	0.20423758068696646	0.19509534203641726	0.18340929400885386	0.11763451299619732	0.18421494397854588	0.11815123616207757
0.28022754716156506	0.16756074905556526	0.17223749370376853	0.21639405361077904	0.2192462438034443	0.24137042432260752	0.2432816542913254	0.2656431623606537	0.2666636410461504	0.30971123007896434	0.30920342646766463	0.20403953337733702	0.19490741042859178	0.18246690440899727	0.11773524905808586	0.1832672587949702	0.11825166881469329
0.2819160591015993	0.16784622019340134	0.17252519587118073	0.21669411924203155	0.219547878101995	0.24167772548138222	0.24359030238645923	0.2659580199449368	0.2669796100457318	0.3100417992460249	0.3095345576306846	0.20384129569566106	0.19471929497622495	0.1815283251282267	0.11783540158442918	0.18232341373033023	0.11835151485889384
0.28361474517547763	0.16813212958404822	0.17281332823875298	0.2169945041786631	0.21984982858829205	0.24198528717514	0.2438992102129687	0.2662730822047228	0.26729578500347057	0.31037247533120604	0.30986580029231975	0.20364286854511815	0.194530996528236	0.18059354790231907	0.11793496939215231	0.18138340040538026	0.11845077312707986
0.2853236666874746	0.1684184763435082	0.1731018898882035	0.21729520710503658	0.2201520939313882	0.24229310787681485	0.24420837623583133	0.266588347403069	0.26761216418154576	0.31070325619689004	0.3101971523276067	0.20344425283072334	0.19434251593534818	0.1796625644247598	0.11803395130210959	0.18044721039861145	0.1185494424555813
0.2870428853112538	0.16870525958173385	0.17339087989537547	0.21759622670148027	0.22045467279638303	0.24260118605626949	0.24451779891699368	0.26690381380085043	0.2679287458399591	0.31103413970474875	0.3105286116108279	0.20324544945931816	0.1941538540500771	0.17873536634735387	0.11813234613897805	0.17951483524660716	0.11864752168460768
0.28877246309209376	0.1689924784026205	0.17368029733023044	0.21789756164429208	0.22075756384442752	0.2429095201803052	0.24482747671538152	0.2672194796567751	0.26824552823655096	0.3113651237157692	0.31086017601553706	0.20304645933956272	0.19396501172672487	0.1778119452810074	0.11823015273140669	0.17858626644508035	0.11874500965834756
0.2905124624491269	0.16928013190399874	0.17397014125684182	0.21819921060574438	0.22106076573272912	0.24321810871267252	0.24513740808691042	0.2675353432274003	0.2685625096270164	0.31169620609028004	0.3111918434145853	0.20284728338192748	0.19377598982137445	0.1768922927964951	0.11832736991190984	0.1776614954494704	0.11884190522493299
0.29226294617759224	0.16956821917762685	0.1742604107333881	0.2185011722540886	0.22136427711455645	0.24352695011408085	0.24544759148449566	0.2678514027671474	0.26887968826491976	0.3120273846879771	0.3115236116801455	0.20264792249868266	0.19358678919187824	0.17597640042482965	0.11842399651683166	0.1767405136753979	0.11893820723631165
0.294023977451102	0.16985673930918319	0.17455110481214628	0.2188034452535594	0.22166809663924406	0.24383604284220886	0.24575802535806235	0.26816765652831803	0.26919706240171054	0.31235865736794893	0.3118554786837384	0.2024483776038934	0.1933974106978527	0.1750642596580576	0.11852003138636036	0.1758233124994888	0.11903391454828238
0.29579561982392083	0.1701456913782587	0.17484222253948478	0.21910602826437914	0.22197222295219693	0.24414538535171398	0.24606870815455537	0.26848410276110857	0.2695146302867385	0.31269002198870255	0.3121874422962573	0.20224864961340863	0.19320785520067127	0.17415586194999833	0.11861547336454237	0.17490988325998558	0.11912902602055908
0.29757793723326015	0.17043507445834974	0.17513376295585778	0.21940891994276293	0.22227665469489563	0.24445497609424316	0.24637963831794976	0.26880073971362684	0.2698323901672691	0.3130214764081891	0.3125195003879931	0.20204873944485463	0.19301812356345543	0.1732511987166987	0.11871032129919001	0.1740002172574009	0.11922354051662865
0.29937099400158496	0.17072488761685006	0.17542572509579754	0.2197121189409221	0.2225813905049004	0.24476481351844173	0.24669081428926015	0.2691175656319058	0.27015034028849805	0.31335301848382885	0.3128516508286594	0.20184864801762556	0.19282821665106728	0.17235026133718634	0.11880457404187439	0.17309430575512863	0.11931745690378648
0.3011748548389356	0.171015129915044	0.17571810798790888	0.22001562390706936	0.2228864290158565	0.24507489606996416	0.24700223450655118	0.26943457875991994	0.2704684788935672	0.3136846460725366	0.31318389148741743	0.20164837625287588	0.1926381353301023	0.1714530411542512	0.11889823044809589	0.17219213998028238	0.11941077405324307
0.30298958484526295	0.17130580040809906	0.17601091065486205	0.22031943348542327	0.22319176885749856	0.24538522219148384	0.24731389740494747	0.2697517773396003	0.27078680422357954	0.31401635703074776	0.31351622023290127	0.20144792507351167	0.19244788046888323	0.17055952947470132	0.11899128937694314	0.1712937111240791	0.11950349083988954
0.30481524951277783	0.1715968981450581	0.17630413211338636	0.22062354631621192	0.22349740865565493	0.24569579032270197	0.24762580141664278	0.2700691596108488	0.2711053145176133	0.31434814921444204	0.31384863493324133	0.20124729540418254	0.19225745293744945	0.16966971757031502	0.11908374969132751	0.17039901034242178	0.11959560614236153
0.3066519147283146	0.17188842216883285	0.17659777137426405	0.22092796103567808	0.22380334703225277	0.2460065989003587	0.2479379449709106	0.27038672381155443	0.271424008012738	0.3146800204791699	0.31418113345609033	0.20104648817127416	0.19206685360755235	0.1687835966784661	0.11917561025797596	0.16950802875697946	0.11968711884313876
0.3084996467757088	0.17218037151619592	0.17689182744232326	0.22123267627608298	0.2241095826053222	0.24631764635824166	0.24825032649411333	0.2707044681776071	0.2717428829440285	0.3150119686800766	0.31451371366864694	0.20084550430289888	0.1918760833526468	0.1679011580023939	0.11926686994715396	0.16862075745530092	0.11977802782838154
0.31035851233818973	0.17247274521777398	0.17718629931643237	0.22153769066571105	0.22441611398900146	0.24662893112719622	0.2485629444097126	0.27102239094291375	0.27206193754458047	0.3153439916719274	0.31484637343768096	0.20064434472888948	0.191685143047884	0.1670223927122123	0.11935752763295682	0.16773718749172417	0.11986833198800184
0.3122285785007863	0.17276554229804042	0.1774811859894931	0.22184300282887384	0.2247229397935407	0.24694045163513495	0.24887579713827832	0.27134049033941177	0.27238117004552437	0.3156760873091323	0.31517911062955656	0.20044301038078838	0.19149403357010328	0.16614729194547806	0.11944758219315332	0.16685730988793068	0.11995803021555673
0.3141099127527488	0.17305876177530882	0.17777648644843444	0.22214861138591505	0.2250300586253072	0.2472522063070476	0.24918888309749881	0.27165876459708554	0.272700578676041	0.3160082534457713	0.31551192311025794	0.20024150219184222	0.191302755797826	0.16527584680753193	0.11953703250922132	0.16598111563357065	0.1200471214084331
0.31600258298998396	0.17335240266172489	0.17807219967420634	0.22245451495321392	0.22533746908678956	0.24756419356501017	0.24950220070219042	0.27197721194397967	0.27302016166337545	0.31634048793561803	0.3158448087454126	0.2000398210969921	0.19111131061124653	0.1644080483722945	0.11962587746620557	0.1651085956867604	0.12013560446752791
0.3179066575175057	0.17364646396326017	0.1783683246417733	0.22276071214319007	0.22564516977660212	0.24787641182819461	0.24981574836430653	0.2722958306062146	0.273339917232852	0.3166727886321649	0.31617776540031534	0.19983796803286696	0.1909196988922275	0.16354388768293404	0.11971411595287407	0.16423974097486393	0.1202234782974827
0.3198222050518999	0.1739409446797048	0.17866486032010845	0.223067201564308	0.2259531592894899	0.24818885951287856	0.25012952449294784	0.2726146188080009	0.27365984360788853	0.31700515338864765	0.31651079093995294	0.19963594393777326	0.19072792152428886	0.16268335575225024	0.11980174686159728	0.1633745423950046	0.12031074180660539
0.32174929472380437	0.17423584380466053	0.17896180567218714	0.2233739818210806	0.22626143621633246	0.2485015350324544	0.2504435274943713	0.27293357477165403	0.2739799390100111	0.31733758005806906	0.3168438832290276	0.19943374975169043	0.19053597939260425	0.16182644356344866	0.11988876908839075	0.16251299081467607	0.12039739390682769
0.32368799608040405	0.17453116032553395	0.179259159654981	0.22368105151407416	0.22656999914414896	0.2488144367974392	0.25075775577200016	0.2732526967176087	0.2743002016588685	0.3176700664932242	0.31717704013198117	0.19923138641625934	0.19034387338399172	0.1609731420708016	0.1199751815329293	0.16165507707242455	0.12048343351373347
0.3256383790879404	0.17482689322352954	0.17955692121945172	0.2239884092399124	0.2268788466561024	0.24912756321548382	0.25107220772643285	0.27357198286443385	0.2746206297722461	0.3180026105467243	0.3175102595130182	0.19902885487477737	0.1901516043869059	0.16012344219985408	0.12006098309838364	0.1608007919781329	0.12056885954643093
0.32760051413423674	0.17512304147364274	0.1798550893105448	0.2242960535912802	0.22718797733150373	0.24944091269138213	0.25138688175545254	0.2738914314288461	0.27494122156608053	0.3183352100710198	0.3178435392361304	0.19882615607218854	0.18995917329143228	0.1592773348484826	0.12014617269161221	0.15995012631407235	0.12065367092773727
0.3295744720312385	0.17541960404465373	0.180153662867184	0.22460398315692903	0.22749738974581687	0.24975448362708097	0.25170177625403695	0.2742110406257255	0.27526197525447427	0.3186678629184264	0.31817687716512016	0.19862329095507594	0.18976658098928023	0.15843481088703726	0.12023074922294796	0.15910307083500186	0.12073786658393004
0.33156032401756863	0.17571657989911968	0.18045264082226492	0.2249121965216796	0.2278070824706626	0.2500682744216884	0.2520168896143666	0.27453080866812823	0.2755828890497087	0.31900056694114687	0.31851027116362274	0.1984202604716547	0.18957382837377326	0.15759586115924407	0.12031471160636897	0.15825961626914875	0.12082144544496032
0.33355814176109866	0.17601396799336944	0.18075202210264943	0.22522069226642769	0.22811705407382357	0.2503822834714844	0.2523322202258357	0.2748507337673029	0.2759039611622599	0.31933331999129694	0.3188437190951322	0.19821706557176397	0.189380916339845	0.1567604764826811	0.12039805875942022	0.1574197533186421	0.12090440644434608
0.33556799736153503	0.17631176727749545	0.18105180562915946	0.22552946896814696	0.228427303119248	0.2506965091699287	0.2526477664750599	0.27517081413270256	0.27622518980081123	0.31966611992092725	0.3191772188230224	0.19801370720685776	0.18918784578402992	0.15592864764917636	0.12048078960307862	0.15658347265985384	0.12098674851901592
0.3375899633530214	0.17660997669534848	0.18135199031657132	0.22583852519989422	0.2287378281670545	0.2510109499076711	0.2529635267458863	0.2754910479720007	0.276546573172268	0.31999896458204846	0.31951076821057117	0.19781018632999903	0.1889946176044565	0.1551003654256462	0.12056290306195905	0.15575076494437923	0.12106847060959325
0.3396241127067558	0.17690859518453034	0.18165257507360988	0.22614785953081318	0.2290486277735366	0.25132560407256	0.2532794994194028	0.27581143349110443	0.2768681094817718	0.32033185182665413	0.3198443651209838	0.19760650389585027	0.1888012327008411	0.15427562055445065	0.12064439806419358	0.15492162079931404	0.12114957166017604
0.3416705188336247	0.17720762167638782	0.1819535588029429	0.22645747052613874	0.22935970049116683	0.25164047004965207	0.2535956828739468	0.27613196889416913	0.27718979693271395	0.32066477950674477	0.3201780074174159	0.19740266086066738	0.1886076919744794	0.15345440375400443	0.12072527354134621	0.15409603082788692	0.12123005061835812
0.343729255586852	0.17750705509600576	0.18225494040117515	0.22676735674720092	0.2296710448686011	0.25195554622122074	0.25391207548511474	0.27645265238361166	0.2775116337267494	0.32099774547435045	0.320511692962996	0.1971986581822903	0.18841399632824044	0.15263670571925303	0.12080552842851233	0.15327398560994254	0.12130990643520079
0.34580039726466444	0.17780689436220132	0.18255671875884277	0.22707751675142956	0.2299826594506831	0.252270830966766	0.2542286756257707	0.2767734821601253	0.27783361806381096	0.32133074758155544	0.32084541962084906	0.1969944968201364	0.18822014666655995	0.1518225171224401	0.12088516166431873	0.15245547570260243	0.1213891380652683
0.3478840186129729	0.17810713838751724	0.18285889276040776	0.2273879490923581	0.2302945427784489	0.25258632266302306	0.254545481666056	0.27709445642269304	0.27815574814212257	0.3216637836805202	0.321179185254119	0.1967901777351923	0.1880261438954311	0.15101182861344853	0.12096417219083122	0.1516404916408831	0.12146774446669895
0.34998019482807	0.17840778607821586	0.18316146128425229	0.22769865231962805	0.230606693389131	0.25290201968397164	0.25486249197339833	0.2774155733686019	0.2784780221582135	0.3219968516235057	0.32151298772599174	0.19658570189000668	0.1878319889223995	0.1502046308203333	0.1210425589536186	0.1508290239380301	0.12154572460104163
0.352089001559344	0.1787088363342729	0.18346442320267353	0.22800962497899316	0.2309191098161631	0.2532179204008449	0.2551797049125205	0.27773683119345655	0.27880043830693213	0.322329949262896	0.32184682489971783	0.1963810702486816	0.18763768265655564	0.14940091434997527	0.12112032090166736	0.15002106308616447	0.12162307743329848
0.3542105149120084	0.17901028804937102	0.1837677773818776	0.22832086561232343	0.23123179058918392	0.25353402318213847	0.25549711884544946	0.27805822809119307	0.27912299478145913	0.32266307445122167	0.3221806946386351	0.19617628377686572	0.18744322600852759	0.14860066978847186	0.12119745698743856	0.14921659955665234	0.12169980193180407
0.35634481144984936	0.17931214011089422	0.1840715226819745	0.22863237275760928	0.2315447342340415	0.2538503263936194	0.25581473213152495	0.2783797622540928	0.2794456897733209	0.3229962250411819	0.3225145948061904	0.19597134344174677	0.1872486198904742	0.14780388770179087	0.12127396616681096	0.14841562380101436	0.12177589706853809
0.35849196819798806	0.17961439139992133	0.18437565795697278	0.2289441449489662	0.23185793927279852	0.2541668283983351	0.2561325431274096	0.2787014318727963	0.2797685214724043	0.32332939888566903	0.3228485232659637	0.19576625021204386	0.187053865216078	0.1470105586363033	0.12134984739917343	0.14761812625122417	0.12185136181889078
0.36065206264566085	0.17991704079122078	0.18468018205477432	0.2292561807166386	0.23217140422373564	0.2544835275566228	0.2564505501870967	0.2790232351363167	0.28009148806696893	0.32366259383779	0.3231824778816893	0.19556100505799887	0.1868589629005381	0.14622067311907472	0.12142509964724724	0.14682409731995705	0.12192619516144987
0.3628251727490157	0.18022008715324378	0.1849850938171684	0.22956847858700383	0.23248512760135595	0.25480042222611743	0.25676875166191937	0.2793451702320532	0.280414587743661	0.3239958077508894	0.32351645651727806	0.19535560895137	0.186663913860564	0.14543422165864683	0.12149972187719982	0.14603352740167708	0.12200039607846946
0.3650113769339257	0.1805235293481192	0.18529039207982764	0.22988103708257687	0.23279910791639014	0.25511751076176165	0.25708714590056025	0.2796672353458052	0.28073781868752756	0.3243290384785729	0.3238504570368409	0.19515006286542413	0.1864687190143681	0.14465119474546384	0.12157371305868026	0.14524640687270107	0.1220739635555006
0.36721075409881926	0.1808273662316476	0.1855960756723018	0.23019385472201428	0.2331133436757996	0.25543479151581405	0.257405731249059	0.27998942866178556	0.2810611790820281	0.32466228387472906	0.3241844773047092	0.1949443677749294	0.18627337928165796	0.14387158285219215	0.12164707216459902	0.14446272609183097	0.12214689658143385
0.3694233836175272	0.18113159665329534	0.18590214341801306	0.23050693002011813	0.23342783338278186	0.2557522628378579	0.25772450605082237	0.2803117483626336	0.28138466710904975	0.32499554179355195	0.3245185151854581	0.19473852465614663	0.18607789558363133	0.14309537643454462	0.12171979817139089	0.14368247540099333	0.12221919414867699
0.37164934534214805	0.1814362194561894	0.18620859413425142	0.23082026148784113	0.23374257553677447	0.2560699230748109	0.25804346864663247	0.2806341926294298	0.28170828094891953	0.32532881008956427	0.3248525685439286	0.1945325344868226	0.18588226884296702	0.14232256593163584	0.1217918900588657	0.14290564512566561	0.12229085525297023
0.3738887196059291	0.18174123347711119	0.18651542663216905	0.2311338476322898	0.2340575686334594	0.25638777057093304	0.25836261737465577	0.2809567596417081	0.28203201878041806	0.3256620866176393	0.32518663524524904	0.19432639824618353	0.18568649998381984	0.1415531417662308	0.1218633468100947	0.14213222557508942	0.12236187889331518
0.3761415872261661	0.1820466375464914	0.1868226397167755	0.23144768695672926	0.234372811164767	0.25670580366783563	0.2586819505704512	0.2812794475774694	0.2823558787807922	0.32599536923302286	0.3255207131548565	0.19412011691492548	0.18549058993181355	0.1407870943456757	0.12193416741163787	0.1413622070432652	0.12243226407218089
0.3784080295071193	0.18235243048840463	0.18713023218693345	0.23176177796058747	0.2346883016188814	0.25702402070449054	0.25900146656698014	0.2816022546131957	0.28267985912576904	0.3263286557913562	0.32585480013851975	0.19391369147520873	0.1852945396140318	0.14002441406206856	0.12200435085340189	0.1405955798090872	0.12250200979539727
0.3806881282429484	0.18265861112056397	0.18743820283535292	0.23207611913945947	0.23500403848024362	0.2573424200172385	0.25932116369461394	0.28192517892386265	0.2830039579895683	0.32666194414869826	0.3261888940623601	0.1937071229106494	0.185098349959015	0.13926509129287723	0.12207389612863295	0.1398323341370329	0.12257111507213381
0.38298196572066395	0.18296517825431555	0.18774655044858768	0.23239070898511155	0.23532002022955717	0.2576609999397981	0.259641040281144	0.2822482186829531	0.2833281735449162	0.326995232161547	0.326522992792874	0.19350041220631228	0.18490202189674992	0.1385091164012877	0.12214280223390972	0.13907246027741138	0.1226395789148711
0.3852896247230969	0.18327213069463313	0.18805527380702922	0.23270554598548518	0.23563624534379105	0.25797975880327423	0.25996109465178857	0.28257137206246996	0.28365250396305736	0.3273285176868619	0.326857094196953	0.19329356034870396	0.1847055563586655	0.137756479736872	0.12221106816919303	0.1383159484669676	0.12270740033935112
0.38761118853188686	0.18357946724011356	0.18836437168490341	0.23302062862470227	0.2359527122961855	0.25829869493616736	0.2602813251292034	0.28289463723295033	0.28397694741376917	0.32766179858208644	0.32719119614190695	0.19308656832576443	0.18450895427762434	0.13700717163597176	0.12227869293785432	0.13756278892964247	0.12277457836491834
0.3899467409304866	0.18388718668297124	0.18867384285026545	0.23333595538306853	0.2362694195562557	0.25861780666438194	0.2606017300334895	0.28321801236347777	0.284301502065374	0.32799507270516914	0.3275252964954848	0.19287943712686054	0.18431221658791677	0.13626118242202523	0.12234567554646247	0.1368129718764095	0.12284111201390147
0.39229636620718694	0.18419528780903302	0.18898368606499483	0.2336515247370782	0.2365863655897959	0.2589370923112348	0.26092230768220137	0.28354149562169556	0.2846261660847521	0.3283283379145858	0.3278593931258955	0.19267216774277776	0.18411534422525425	0.13551850240617114	0.12241201500497567	0.1360664875062625	0.1229070003121322
0.3946601491581577	0.18450376939773339	0.1892939000847922	0.233967335159418	0.23690354885888476	0.25925655019746424	0.2612430563903568	0.28386508517382014	0.28495093763735513	0.32866159206936135	0.3281934839018304	0.19246476116571493	0.18391833812676192	0.1347791218877603	0.12247771032669164	0.1353233260065565	0.12297224228875336
0.3970381750905084	0.1848126302221097	0.18960448365917332	0.23428338511897204	0.23722096782188853	0.2595761786412386	0.26156397447044416	0.2841887791846537	0.28527581488721776	0.32899483302909116	0.3285275666924829	0.19225721838927337	0.18372119923097155	0.13404303115469673	0.12254276052825475	0.13458347755328504	0.12303683697611234
0.39943052982536675	0.18512186904879718	0.1899154355314665	0.23459967308082574	0.23753862093346662	0.25989597595816505	0.26188506023243224	0.2845125758175979	0.28560079599697225	0.32932805865396325	0.32886163936757157	0.1920495404084539	0.18352392847781676	0.13331022048393493	0.1226071646296063	0.13384693231179057	0.12310078340994579
0.4018372997009759	0.18543148463802445	0.19022675443880704	0.2349161975062703	0.23785650664457533	0.260215940461298	0.2622063119837779	0.28483647323466604	0.2859258791278598	0.32966126680477914	0.32919569979735946	0.19184172821964537	0.18332652680862402	0.13258068014187785	0.12267092165394189	0.13311368043707006	0.12316408062928019
0.40425857157581063	0.18574147574360847	0.19053843911213392	0.23523295685280693	0.23817462340247256	0.26053607046114763	0.2625277280294355	0.2851604695964964	0.2862510624397442	0.32999445534297606	0.3295297458526764	0.19163378282062052	0.18312899516610728	0.1318544003848956	0.1227340306278748	0.1323837120741942	0.1232267276763821
0.4066944328317112	0.18605184111295037	0.1908504882761853	0.2355499495741516	0.23849296965072225	0.2608563642656892	0.26284930667186457	0.28548456306236536	0.28657634409112387	0.3303276221306478	0.3298637754049391	0.19142570521052735	0.18293133449436055	0.13113137145974463	0.1227964905812371	0.1316570173588616	0.12328872359682919
0.4091449713770379	0.18636257948703064	0.1911629006494945	0.23586717412023894	0.2388115438291989	0.2611768201803707	0.2631710462110392	0.28580875179019977	0.2869017222391454	0.3306607650305663	0.3301977863261728	0.19121749638988172	0.18273354573885214	0.1304115836038946	0.12285830054716484	0.13093358641766883	0.123350067439425
0.411610275649843	0.18667368960040504	0.1914756749443862	0.2361846289372272	0.23913034437409172	0.26149743650812224	0.2634929449444557	0.28613303393659034	0.2872271950396151	0.3309938819062029	0.3305317764890312	0.1910091573605607	0.18253562984641647	0.1296950270461963	0.12291945956219053	0.1302134093688352	0.12341075825636949
0.41409043462106226	0.18698517018119976	0.19178880986697272	0.23650231246750214	0.23944936971790975	0.2618182115493644	0.26381500116714246	0.28645740765680416	0.2875527606470129	0.3313269706217497	0.3308657437668183	0.19080068912579543	0.18233758776524917	0.1289816920070379	0.12297996666600142	0.12949647632234473	0.12347079510306713
0.41658553779772634	0.18729701995110762	0.19210230411714987	0.23682022314968185	0.23976861828948587	0.2621391436020165	0.26413721317166694	0.2867818711047973	0.28787841721450397	0.3316600290421403	0.33119968603350813	0.19059209269016292	0.18213942044489878	0.12827156869894196	0.12303982090164567	0.12878277738040111	0.12353017703807723
0.41909567522619073	0.18760923762538378	0.19241615638859313	0.23713835941862113	0.2400880885139812	0.2624602309615057	0.26445957924814517	0.28710642243322804	0.28820416289395145	0.3319930550330715	0.3315336011637657	0.19038336905957984	0.18194112883626137	0.1275646473270129	0.12309902131554651	0.12807230263809544	0.12358890312344784
0.4216209374953856	0.18792182191284157	0.19273036536875493	0.23745671970541618	0.24040777881289055	0.26278147192077567	0.2647820976842503	0.2874310597934696	0.2885299958359301	0.332326046461024	0.33186748703296826	0.19017451924129522	0.18174271389157412	0.1268609180891147	0.12315756695721802	0.12736504218360523	0.12364697242433209
0.42416141574008476	0.18823477151584814	0.19304492973885964	0.23777530243740824	0.24072768760404578	0.2631028647702938	0.2651047667652205	0.2877557813356219	0.28885591418973655	0.33265900119328257	0.3322013415172244	0.18996554424388318	0.18154417656440566	0.1261603711765389	0.1232154568795707	0.1266609860985568	0.12370438400913031
0.4267172016441951	0.18854808513032134	0.19335984817390123	0.2380941060381895	0.24104781330162112	0.263424407798062	0.2654275847738677	0.28808058520852564	0.2891819161034042	0.3329919170979588	0.3325351624933958	0.18975644507723513	0.18134551780965485	0.12546299677443784	0.1232726901389043	0.12596012445873583	0.12376113694960367
0.42928838744406506	0.18886176144572508	0.1936751193426394	0.2384131289276065	0.24136815431613776	0.26374609928962334	0.26575054999058656	0.28840546955977386	0.28950799972371416	0.3333247920440101	0.3328689478391169	0.18954722275255367	0.18114673858353866	0.12476878506188172	0.12332926579456682	0.12526244733415837	0.12381723032068237
0.43187506593181346	0.18917579914506583	0.19399074190759613	0.23873236952176516	0.24168870905446804	0.26406793752807145	0.2660736606933621	0.2887304325357251	0.289834163196208	0.33365762390126147	0.3332026954328153	0.1893378782823453	0.18094783984358903	0.12407772621267554	0.1233851829093382	0.1245679447896606	0.1238726632005438
0.4344773304586784	0.18949019690488914	0.19430671452505258	0.23905182623303547	0.24200947591984054	0.2643899207940591	0.26639691515777875	0.28905547228151574	0.2901604046652004	0.33399041054042583	0.3335364031537321	0.18912841268041203	0.1807488225486452	0.12338981039552976	0.12344044054926684	0.12387660688533231	0.12392743467066225
0.4370952749383861	0.18980495339527576	0.19462303584504576	0.23937149747005593	0.24233045331184436	0.2647120473658065	0.26672031165702886	0.28938058694107266	0.29048672227379124	0.3343231498331249	0.3338700688819421	0.1889188269618458	0.180549687658847	0.12270502777446524	0.12349503778362703	0.12318842367675842	0.12398154381570947
0.4397289938505404	0.1901200672798382	0.19493970451136572	0.23969138163773804	0.24265163962643405	0.2650343155191099	0.2670438484619207	0.2897057746571258	0.29081311416387823	0.33465583965190937	0.3342036904983739	0.18870912214302143	0.18035043613562887	0.12202336850923245	0.12354897368495443	0.12250338521555193	0.1240349897236257
0.4423785822440318	0.19043553721571727	0.19525671916155216	0.2400114771372712	0.24297303325593425	0.26535672352735	0.2673675238408874	0.29003103357122034	0.2911395784761688	0.33498847787027963	0.33453726588482974	0.18849929924158748	0.18015106894171198	0.12134482275575209	0.12360224732910297	0.12182148154964523	0.12408777148558414
0.4450441357404687	0.190751361853579	0.19557407842689145	0.24033178236612746	0.2432946325890442	0.26567926966150096	0.267691336059995	0.29035636182372987	0.2914661133501926	0.3353210623627064	0.3348707929240058	0.18828935927646212	0.1799515870410995	0.12066938066644184	0.12365485779521634	0.12114270272375194	0.12413988819595545
0.44772575053762753	0.19106753983761096	0.19589178093241408	0.24065229571806593	0.24361643601084262	0.2660019521901385	0.26801528338295116	0.2906817575538682	0.2917927169243139	0.33565359100465114	0.33520426949951193	0.18807930326782402	0.17975199139906903	0.1199970323905788	0.12370680416562863	0.12046703877974352	0.12419133895242851
0.4504235234129248	0.19138406980551947	0.19620982529689177	0.24097301558313777	0.24393844190279274	0.26632476937944827	0.26833936407111364	0.2910072188997019	0.29211938733574366	0.3359860616725857	0.3355376934958917	0.1878691322371052	0.1795522829821655	0.1193277680747542	0.12375808552605605	0.11979447975701163	0.12424212285592517
0.4531375517269096	0.1917009503885265	0.19652821013283467	0.24129394034769103	0.24426064864274669	0.26664771949323535	0.26866357638349864	0.2913327439981632	0.29244612272055176	0.33631847224401357	0.33587106279864204	0.18765884720698556	0.17935246275819558	0.11866157786313636	0.12380870096538388	0.11912501569271683	0.12429223901045816
0.4558679334267773	0.19201818021136616	0.1968469340464883	0.2416150683943748	0.24458305460494995	0.26697080079293123	0.2689879185767888	0.29165833098506155	0.29277292121367876	0.33665082059748896	0.33620437529423264	0.18744844920138468	0.17915253169622156	0.11799845189788982	0.12385864957579429	0.11845863662244938	0.124341686523465
0.45861476704990445	0.1923357578922827	0.19716599563783227	0.24193639810214507	0.2449056581600476	0.26729401153760396	0.26931238890534287	0.29198397799509684	0.29309978094894934	0.3369831046126383	0.33653762887012684	0.18723793924545476	0.1789524907665531	0.11733838031964439	0.1239079304528019	0.11779533258033581	0.12439046450553803
0.4613781517274047	0.19265368204302707	0.19748539350057628	0.2422579278462686	0.2452284576750873	0.26761734998396547	0.2696369856212026	0.29230968316187106	0.29342670005908256	0.33731532217017896	0.3368708214147996	0.18702731836557443	0.17875234094074238	0.11668135326764428	0.12395654269507617	0.11713509359943686	0.1244385720704102
0.4641581871877068	0.19297195126885436	0.19780512622215893	0.24257965599832834	0.24555145151352556	0.26794081438638073	0.2699617069741022	0.29263544461790086	0.29375367667570557	0.33764747115194005	0.3372039508177584	0.1868165875893405	0.17855208319157692	0.11602736088023136	0.12400448540464737	0.11647790971229455	0.12448600833519663
0.4669549737601532	0.19329056416852108	0.19812519238374465	0.24290158092622793	0.24587463803523193	0.268264402996876	0.2702865512114766	0.2929612604946299	0.2940807089293648	0.33797954944088215	0.33753701496956195	0.18660574794556295	0.17835171849307302	0.11537639329531402	0.12405175768681431	0.11582377095113117	0.12453277242022409
0.46976861237862133	0.19360951933428328	0.1984455905602224	0.2432237009941974	0.2461980155964946	0.26858811406514776	0.2706115165784698	0.2932871289224413	0.2944077949495386	0.33831155492111764	0.33787001176184034	0.1863948004642554	0.17815124782046932	0.11472844065052357	0.1240983586501514	0.11517266734819742	0.12457886344895996
0.4725992045851658	0.19392881535189302	0.19876631932020233	0.24354601456279706	0.24652158255002424	0.2689119458385708	0.2709366013179431	0.2936130480306692	0.2947349328646485	0.33864348547792955	0.3382029390873133	0.1861837461766299	0.17795067215022048	0.11408349308356946	0.12414428740643757	0.1145245889361064	0.12462428054814723
0.4754468525336833	0.19424845080059736	0.19908737722601486	0.24386851998892342	0.24684533724496013	0.269235896562207	0.27126180367048386	0.293939015947612	0.295062120802072	0.3389753389977924	0.33853579483981083	0.18597258611509035	0.1777499924599903	0.11344154073277224	0.12418954307081975	0.11387952574838067	0.12466902284781156
0.47831165899359906	0.19456842425313486	0.1994087628337082	0.24419121562581358	0.24716927802687452	0.2695599644788138	0.27158712187441375	0.29426503080054345	0.2953893568881544	0.33930711336839126	0.3388685769142918	0.18576132131322282	0.17754920972864682	0.11280257373717717	0.12423412476165652	0.1132374678195518	0.12471308948119741
0.4811937273535759	0.1948887342757344	0.1997304746930467	0.24451409982305058	0.247493403237778	0.26988414782885284	0.2719125541657975	0.29459109071572587	0.29571663924822017	0.33963880647864164	0.33920128320686305	0.18554995280579292	0.17734832493625236	0.11216658223703035	0.12427803160059625	0.1125984051855724	0.12475647958471825
0.4840931616252451	0.19520937942811262	0.20005251134750884	0.24483717092656848	0.24781771121612398	0.27020844485049833	0.2722380987784506	0.29491719381842146	0.2960439660065857	0.3399704162187091	0.33953391161479857	0.18533848162873442	0.17714733906406183	0.11153355637410556	0.12432126271259847	0.11196232788421412	0.12479919229807024
0.4870100664469608	0.19553035826347237	0.20037487133428605	0.24516042727865744	0.24814220029681472	0.2705328537796459	0.27256375394394877	0.2952433382329051	0.2963713352865709	0.3403019404800287	0.3398664600365589	0.18512690881914523	0.1769462530945117	0.11090348629198132	0.12436381722589118	0.11132922595540151	0.12484122676424647
0.4899445470875755	0.19585166932850046	0.20069755318428062	0.2454838672179687	0.24846686881120567	0.27085737284992095	0.27288951789163557	0.29556952208247605	0.2966987452105108	0.3406333771553246	0.34019892637181015	0.18491523541527985	0.17674506801121628	0.11027636213645309	0.12440569427202774	0.11069908944149631	0.12488258212940906
0.49289670945023945	0.19617331116336645	0.20102055542210467	0.24580748907952024	0.24879171508711095	0.27118200029268746	0.27321538884863145	0.29589574348947045	0.2970261938997682	0.34096472413862955	0.34053130852144264	0.18470346245654146	0.17654378479896102	0.10965217405572503	0.12444689298575184	0.11007190838756742	0.12492325754299571
0.4958666600762229	0.1964952823017203	0.20134387656607844	0.2461312911947012	0.24911673744880852	0.271506734337056	0.2735413650398417	0.29622200057527287	0.2973536794747448	0.3412959793253038	0.34086360438758995	0.18449159098347692	0.17634240444369528	0.10903091220081507	0.12448741250516804	0.10944767284181012	0.12496325215762738
0.4988545061487607	0.19681758127069182	0.20166751512822922	0.24645527189127825	0.24944193421704536	0.2718315732098933	0.2738674446879653	0.2965482914603289	0.29768120005489324	0.3416271406120553	0.34119581187364795	0.18427962203776674	0.17614092793252575	0.10841256672591726	0.12452725197169912	0.10882637285585162	0.12500256512926455
0.5018603554969207	0.1971402065908882	0.20199146961429004	0.24677942949339945	0.24976730370904263	0.2721565151358297	0.2741936260135033	0.296874614264157	0.2980087537587294	0.3419582058969578	0.3415279288842935	0.18406755666222324	0.1759393562537119	0.10779712778860784	0.12456641052997952	0.10820799848507079	0.1250411956170865
0.5048843165994948	0.19746315677639356	0.2023157385236985	0.24710376232160108	0.2500928442385013	0.2724815583372688	0.27451990723476716	0.2972009671053604	0.2983363387038437	0.3422891730794711	0.3418599533255032	0.18385539590077746	0.1757376903966565	0.10718458555025023	0.12460488732803299	0.10759253978881134	0.12507914278346988
0.5079264985889148	0.19778643033476714	0.2026403203495961	0.24742826869281198	0.250418554115607	0.27280670103439525	0.27484628656788734	0.29752734810163955	0.2986639530069129	0.3426200400604599	0.3421918831045718	0.18364314079847738	0.1755359313519022	0.10657493017622244	0.12464268151710911	0.10697998683082943	0.12511640579410255
0.5109870112551897	0.1981100257670425	0.20296521357882696	0.2477529469203591	0.2507444316470355	0.2731319414451839	0.2751727622268219	0.29785375536980346	0.2989915947837123	0.3429508047422121	0.34252371613013155	0.18343079240147872	0.1753340801111236	0.10596815183633623	0.12467979225183967	0.10637032967957083	0.12515298381796214
0.5140659650498691	0.1984339415677266	0.2032904166919375	0.24807779531397364	0.251070475135959	0.2734572777854084	0.27549933242336505	0.29818018702578264	0.2993192621491273	0.3432814650284593	0.34285545031217013	0.18321835175703796	0.1751321376671196	0.10536424070494377	0.12471621869011784	0.10576355840833429	0.12518887602716688
0.5171634710900281	0.19875817622479824	0.2036159281631749	0.24840281217979518	0.25139668288204947	0.2737827082686493	0.2758259953671549	0.29850664118463976	0.29964695321716467	0.3436120188243943	0.3431870835620491	0.18300581991350673	0.17493010501381043	0.10476318696147047	0.12475195999314082	0.10515966309576186	0.12522408159718879
0.5202796411622786	0.19908272821970835	0.2039417464604875	0.24872799582037872	0.25172305318148647	0.2741082311063036	0.27615274926568334	0.29883311596058315	0.29997466610096546	0.3439424640366912	0.34351861379252335	0.1827931979203239	0.17472798314622853	0.10416498079054293	0.12478701532548797	0.10455863382608044	0.12525859970678255
0.5234145877268029	0.19940759602737826	0.20426787004552346	0.249053344534699	0.252049584326961	0.2744338445075925	0.27647959232430325	0.29915960946697734	0.3003023989128153	0.3442727985735234	0.34385003891775806	0.18258048682800895	0.17452577306051223	0.1035696123823513	0.12482138385501429	0.10396046068928655	0.12529242953792163
0.5265684239214125	0.19973277811619994	0.20459429737363108	0.24937885661815706	0.2523762746076819	0.2747595466795709	0.276806522746238	0.2994861198163562	0.30063014976415736	0.34460302034458307	0.34418135685334855	0.18236768768815537	0.17432347575390092	0.10297707193286953	0.12485506475287877	0.10336513378155132	0.12532557027586222
0.5297412635656308	0.20005827294803485	0.20492102689385777	0.24970453036258483	0.252703122309381	0.2750853358271352	0.2771335387325893	0.29981264512043376	0.30095791676560313	0.34493312726109915	0.3445125655163373	0.18215480155342445	0.1741210922247269	0.10238734964423912	0.12488805719359419	0.10277264320550472	0.1253580211091787
0.5329332211648017	0.20038407897821392	0.2052480570489505	0.2500303640562518	0.2530301257143188	0.2754112101530329	0.27746063848234637	0.30013918349011703	0.30128569802694466	0.345263117235857	0.34484366282523315	0.18194182947753712	0.1739186234724106	0.10180043572503905	0.12492036035509813	0.10218297907049845	0.12538978122974243
0.5361444119142209	0.20071019465553763	0.20557538627535532	0.25035635598387035	0.25335728310129035	0.2757371678578708	0.2777878201923941	0.3004657330355175	0.3016134916571661	0.3455929881832165	0.345174646700029	0.18172877251526753	0.17371607049745308	0.10121632039041373	0.12495197341849718	0.10159613149272673	0.12542084983253687
0.5393749517032939	0.20103661842227494	0.20590301300321712	0.250682504426601	0.25368459274563027	0.2760632071401235	0.2781150820575213	0.3007922918659624	0.3019412957644547	0.3459227380191301	0.34550551506221977	0.18151563172243665	0.1735134343014297	0.10063499386254193	0.1249828955683796	0.10101209059585159	0.12545122611606985
0.5426249571197181	0.2013633487141643	0.20623093565638076	0.2510088076620593	0.25401205291921963	0.27638932619614304	0.27844242227043053	0.30111885809000816	0.3022691084562141	0.3462523646611628	0.3458362658348216	0.18130240815590562	0.17331071588698482	0.10005644637089262	0.12501312599268743	0.1004308465110455	0.1254809092820537
0.5458945454536906	0.20169038396041325	0.20655915265239003	0.25133526396432065	0.2543396618904906	0.2767155232201667	0.27876983902174524	0.3014454298154508	0.3025969278390739	0.34658186602850943	0.3461668969423884	0.1810891028735687	0.17310791625782368	0.09948066815226753	0.12504266388260987	0.09985238937713348	0.12550989853540528
0.5491838347021408	0.20201772258369813	0.20688766240248868	0.25166187160392645	0.2546674179244327	0.2770417964043261	0.27909733050001934	0.3017720051493382	0.3029247520189027	0.34691124004201324	0.34649740631103054	0.18087571693434662	0.1729050364187078	0.09890764945134123	0.12507150843280357	0.09927670934121835	0.1255381930845445
0.5524929435729888	0.2023453630001655	0.20721646331162086	0.25198862884789064	0.25499531928259883	0.2773681439386562	0.27942489489174566	0.3020985821979822	0.3032525791008193	0.3472404846241848	0.3468277918684333	0.18066225139817807	0.1727020773754473	0.09833738052085295	0.12509965884126473	0.09870379655868788	0.12556579214104602
0.55582199148943	0.20267330361943162	0.20754555377843129	0.25231553395970485	0.2553233642231108	0.277694564011104	0.2797525303813642	0.3024251590669704	0.30358040718920426	0.34756959769921975	0.3471580515438739	0.18044870732601673	0.17249904013489528	0.09776985162167762	0.12512711430930068	0.09813364119342793	0.12559269491977432
0.5591710985942444	0.2030015428445833	0.20787493219526618	0.2526425851993446	0.2556515510006654	0.27802105480753675	0.28008023515127106	0.30275173386117715	0.3039082343877111	0.3478985771930175	0.3474881832682394	0.18023508577982036	0.17229592570494062	0.09720505302342275	0.12515387404171463	0.09756623341836246	0.12561890063906134
0.5625403857541326	0.2033300790721786	0.20820459694817386	0.2529697808232759	0.25597987786654036	0.27834761451175205	0.28040800738182736	0.303078304684777	0.3042360587992787	0.34822742103319926	0.3478181849740451	0.18002138782254745	0.1720927350945032	0.09664297500437868	0.1251799372466209	0.09700156341550326	0.12564440852052883
0.565929974564078	0.20365891069224767	0.20853454641690564	0.25329711908446084	0.2563083430686005	0.2786742413054853	0.28073584525136763	0.3034048696412547	0.3045638785261423	0.34855612714912626	0.3481480545954519	0.17980761451814722	0.1718894693135262	0.09608360785190939	0.12520530313553024	0.0964396213761205	0.12566921778898177
0.569339987351735	0.2039880360882933	0.20886477897491673	0.25362459823236355	0.2566369448513034	0.27900093336841963	0.28106374693620817	0.3037314268334182	0.3048916916698448	0.3488846934719176	0.34847779006828344	0.17959376693155638	0.17168612937296956	0.09552694186268695	0.12522997092337818	0.09588039750126853	0.12569332767276364
0.5727705471818436	0.2043174536372923	0.20919529298936781	0.25395221651295713	0.2569656814557064	0.2793276888781941	0.281391710610657	0.30405797436340987	0.30521949633124945	0.34921311793446874	0.3488073893300453	0.17937984612868887	0.17148271628480424	0.09497296734294025	0.12525393982848954	0.09532388200180719	0.12571673740347222
0.5762217778606706	0.20464716170969652	0.20952608682112497	0.25427997216872933	0.2572945511194712	0.2796545060104129	0.2817197344470208	0.30438451033271857	0.3055472906105496	0.3495413984714693	0.34913685031994024	0.17916585317643194	0.1712792310620065	0.09442167460868944	0.12527720907262818	0.0947700650986576	0.1257394462160022
0.5796938039404782	0.2049771586694337	0.2098571588247625	0.25460786343868885	0.25762355207687154	0.27998138293865443	0.28204781661561534	0.304711032842191	0.305875072607282	0.349869533019421	0.3494661709788879	0.17895178914263746	0.17107567471855062	0.09387305398597334	0.12529977788091884	0.09421893702322137	0.12576145334868727
0.5831867507240184	0.20530744287390923	0.21018850734856326	0.25493588855837196	0.25795268255879883	0.2803083178344796	0.28237595528477305	0.3050375399920438	0.30620284042033685	0.35019751951665534	0.3497953492495409	0.17873765509611658	0.17087204826940122	0.0933270958110981	0.1253216454819821	0.09367048801743749	0.12578275804322914
0.5867007442690553	0.20563801267400794	0.21052013073452053	0.2552640457598489	0.2582819407927681	0.2806353088674417	0.28270414862085275	0.3053640298818756	0.3065305921479706	0.35052535590335215	0.350124383076303	0.17852345210663237	0.17066835273051104	0.09278379043088592	0.12534281110784917	0.09312470833408781	0.12580335954466193
0.5902359113929144	0.20596886641409462	0.21085202731833974	0.2555923332717298	0.258611325002925	0.2809623542050944	0.28303239478824754	0.30569050061067765	0.3068583258878164	0.3508530401215565	0.3504532704053457	0.17830918124489242	0.17046458911880993	0.09224312820284553	0.12536327399394054	0.0925815882369676	0.1258232571013309
0.5937923796770596	0.20630000243201665	0.21118419542943984	0.25592074931917164	0.2589408334100515	0.2812894520130014	0.2833606919493942	0.30601695027684644	0.3071860397368959	0.3511805701151969	0.35078200918462643	0.17809484358254332	0.17026075845220132	0.09170509949551331	0.12538303337918677	0.09204111800126924	0.12584244996511984
0.597370277471697	0.20663141905910565	0.21151663339095583	0.2562492921238848	0.25927046423157296	0.2816166004547452	0.283689038264782	0.3063433769781955	0.3075137317916313	0.3515079438301032	0.35111059736390543	0.17788044019216354	0.17005686174955523	0.09116969468858827	0.125402088505993	0.09150328791366036	0.1258609373912023
0.6009697339004076	0.20696311462017927	0.2118493395197398	0.25657795990413956	0.259600215681564	0.2819437976919362	0.2840174318929613	0.3066697788119666	0.30784140014785566	0.35183515921402386	0.35143903289476236	0.17766597214725574	0.16985290003070128	0.0906369041731665	0.12542043862015362	0.09096808827251124	0.12587871863811984
0.6045908788648067	0.20729508743354316	0.21218231212636374	0.2569067508747723	0.2599300859707552	0.2822710418842218	0.28434587099055253	0.3069961538748417	0.30816904290082536	0.3521622142166437	0.3517673137306144	0.17745144052224235	0.1696488743164234	0.09010671835198991	0.12543808297102288	0.09043550938825717	0.12589579296793119
0.6082338430492322	0.20762733581099355	0.21251554951512167	0.2572356632471931	0.2602600733065403	0.2825983311892953	0.28467435371225547	0.30732250026295477	0.30849665814523175	0.35248910678960155	0.3520954378267332	0.17723684639245646	0.1694447856284528	0.08957912763964515	0.1254550208113514	0.08990554158348374	0.12591215964606306
0.611898757925461	0.20795985805781922	0.2128490499840315	0.2575646952293917	0.2605901758929815	0.282925663762905	0.2850028782108575	0.307648816071903	0.30882424397521124	0.3528158348865073	0.35242340314026127	0.17702219083413503	0.16924063498946168	0.08905412246274125	0.12547125139736437	0.08937817519308311	0.12592781794121777
0.6155857557574533	0.20829265247280385	0.21318281182483748	0.2578938450259441	0.26092039193081706	0.28325303775886324	0.2853314426372425	0.3079750993967588	0.3091517984843577	0.35314239646295953	0.3527512076302293	0.1768074749244155	0.16903642342305703	0.08853169326027199	0.12548677398894625	0.0888534005647017	0.1259427671257427
0.6192949696061266	0.20862571734822927	0.21351683332301366	0.25822311083802074	0.2612507196174681	0.2835804513290564	0.28566004514040105	0.3083013483320822	0.3094793197657343	0.35346878947656385	0.35307884925757377	0.176592699741325	0.1688321519537742	0.08801183048365147	0.1255015878493424	0.08833120805883254	0.12595700647540298
0.6230265333341571	0.20895905096987727	0.21385111275776544	0.2585524908633918	0.26158115714704483	0.28390790262345245	0.2859886838674379	0.308627560971931	0.3098068059118842	0.35379501188694834	0.35340632598515315	0.17637786636377584	0.16862782160707107	0.08749452459689877	0.1255156922452727	0.08781158804881528	0.12597053526919666
0.6267805816108112	0.20929265161703284	0.21418564840203266	0.2588819832964349	0.26191170271035336	0.2842353897901115	0.2863173569635815	0.3089537354098736	0.3101342550148417	0.3541210616557825	0.3537336357777643	0.17616297587155932	0.16842343340932028	0.08697976607709279	0.12552908644709504	0.08729453092138328	0.12598335278972428
0.6305572499168048	0.2096265175624872	0.2145204385224928	0.2592115863281424	0.26224235449490296	0.28456291097519437	0.28664606257219327	0.30927986973900023	0.3104616651661449	0.35444693674679373	0.3540607766021607	0.17594802934533638	0.16821898838780536	0.08646754541429402	0.12554176972866316	0.08678002707668497	0.12599545832310355
0.634356674549194	0.2099606470725405	0.21485548137956392	0.2595412981461275	0.2625731106849129	0.28489046432297194	0.2869747988347765	0.3096059620519347	0.3107890344568457	0.35477263512578444	0.35438774642706783	0.1757330278666343	0.1680144875707108	0.08595785311193538	0.1255537413673764	0.0862680669285325	0.12600685115883437
0.6381789926262927	0.21029503840700559	0.21519077522740732	0.25987111693463255	0.26290396946131894	0.2852180479758347	0.2873035638909854	0.3099320104408463	0.31111636097752243	0.35509815476064976	0.35471454322320073	0.1755179725178372	0.16780993198712016	0.08545067968692166	0.12556500064417264	0.08575864090452967	0.1260175305899338
0.642024342092622	0.2106296898192107	0.2155263183139316	0.2602010408745351	0.2632349290017811	0.28554566007430143	0.28763235587863406	0.31025801299746086	0.3114436428182905	0.35542349362139397	0.35504116496328053	0.17530286438218148	0.16760532266700554	0.08494601566972904	0.12557554684345007	0.08525173944629927	0.12602749591280116
0.6458928617238878	0.21096459955600302	0.21586210888079482	0.26053106814335564	0.2635659874806896	0.2858732987570286	0.28796117293370543	0.31058396781307274	0.31177087806881365	0.35574864968014763	0.35536760962205016	0.17508770454374756	0.16740066064122403	0.08444385160491663	0.12558537925337987	0.08474735300971759	0.12603674642745233
0.6497846911319898	0.2112997658577529	0.21619814516340966	0.2608611969152652	0.2638971430691734	0.2862009621608207	0.2882900131903612	0.31090987297855704	0.3120980648183162	0.35607362091118555	0.3556938751762924	0.17487249408745423	0.16719594694150988	0.08394417805100574	0.12559449716557225	0.08424547206512756	0.12604528143738492
0.6536999707700591	0.21163518695835648	0.21653442539094536	0.2611914253610918	0.264228393935106	0.2865286484206378	0.2886188747809497	0.3112357265843797	0.3124252011555935	0.3563984052909416	0.35601995960484506	0.1746572340990506	0.1669911826004692	0.08344698558067165	0.1256028998751546	0.08374608709736009	0.12605310024952843
0.6576388419375281	0.21197086108524033	0.21687094778633256	0.26152175164832847	0.26455973824311374	0.2868563556696064	0.28894775583601645	0.3115615267206108	0.3127522851690243	0.35672300079802777	0.3563458608886184	0.17444192566511182	0.1667863686515731	0.08295226478124818	0.12561058668107705	0.08324918860618169	0.12606020217449299
0.661601446785229	0.2123067864593654	0.2172077105662667	0.2618521739411409	0.26489117415458246	0.2871840820390285	0.28927665448431245	0.3118872714769356	0.31307931494658103	0.3570474054132502	0.35667157701061086	0.17422656987302976	0.16658150612915024	0.08246000625453576	0.12561755688570742	0.08275476710615948	0.12606658652624958
0.6655879283205246	0.21264296129523044	0.21754471194121205	0.262182690400374	0.26522269982766467	0.2875118256583904	0.2896055688528035	0.3122129589426656	0.31340628857584213	0.3573716171196253	0.3569971059559256	0.1740111678110085	0.16637659606838404	0.08197020061711413	0.1256238097950444	0.08226281312710881	0.12607225262237165
0.6695984304124688	0.21297938380087678	0.2178819501154059	0.2625132991835604	0.26555431341728764	0.28783958465537285	0.28993449706667973	0.3125385872067509	0.3137332041440028	0.35769563390239745	0.35732244571178723	0.1737957205680559	0.16617163950530137	0.08148283850064075	0.12562934471880283	0.08177331721417147	0.12607719978402088
0.6736330977969988	0.21331605217789237	0.2182194232868626	0.26284399844492734	0.26588601307516013	0.2881673571558601	0.2902634372493648	0.3128641543577913	0.31406005973788675	0.35801945374905486	0.3576475942675572	0.17358022923397853	0.1659666374767704	0.0809979105518579	0.12563416097025737	0.08128626992797194	0.12608142733588323
0.6776920760821589	0.21365296462141678	0.21855712964737822	0.26317478633540503	0.26621779694978037	0.28849514128394976	0.29059238752252514	0.3131896584840486	0.31438685344395734	0.3583430746493471	0.3579725496147511	0.17336469489937345	0.16576159102049143	0.08051540743281294	0.12563825786633487	0.08080166184473825	0.1260849346062045
0.6817755117533548	0.21399011932014506	0.2188950673825347	0.26350566100263373	0.2665496631864432	0.28882293516196184	0.29092134600607916	0.31351509767345753	0.3147135833483293	0.35866649459530064	0.3582973097470538	0.17314911865562288	0.16555650117499332	0.0800353198210928	0.12564163472772094	0.08031948355664298	0.12608772092684006
0.6858835521786408	0.21432751445633297	0.2192332346717046	0.2638366205909719	0.26688160992724813	0.289150736910449	0.2912503108182068	0.31384047001363785	0.3150402475367797	0.3589897115812365	0.35862187266033635	0.1729335015948872	0.16535136897962438	0.07955763840986663	0.12564429087858286	0.0798397256717891	0.12608978563320505
0.6900163456140378	0.21466514820580154	0.21957162968805571	0.26416766324150376	0.2672136353111064	0.289478544648205	0.29157928007535877	0.31416577359190534	0.3153668440947593	0.35931272360378536	0.3589462363526713	0.1727178448100976	0.16514619547454693	0.0790823539081913	0.125646225646868	0.07936237881446573	0.12609112806428868
0.6941740412088835	0.21500301873794259	0.21991025059855604	0.26449878709204766	0.26754573747374916	0.2898063564922758	0.29190825189226594	0.31449100649528433	0.3156933711074044	0.3596355286619054	0.3592703988243493	0.1725021493949499	0.16494098170073324	0.07860945704110378	0.1256474383643038	0.0788874336253329	0.12609174756276786
0.6983567890112157	0.2153411242157231	0.22024909556397884	0.26482999027716353	0.2678779145477353	0.290134170557968	0.29223722438194905	0.31481616681051855	0.3160198266595478	0.35995812475689776	0.35959435807789497	0.17228641644389805	0.1647357286999546	0.07813893854969933	0.1256479283661136	0.07841488076151393	0.12609164347491486
0.702564739973187	0.21567946279569117	0.22058816273890744	0.265161270928161	0.2682101646624588	0.2904619849588588	0.2925661956557277	0.31514125262408316	0.31634620883573034	0.360280509892423	0.35991811211808256	0.17207064705214817	0.1645304375147798	0.077670789191437	0.12564769499135764	0.0779447108967588	0.12609081515055465
0.7067980459565127	0.21601803262798086	0.22092745027174054	0.2654926271731077	0.2685424859441569	0.29078979780680597	0.29289516382323033	0.3154662620221961	0.31667251572021193	0.3606026820745177	0.36024165895195204	0.17185484231565004	0.1643251091885652	0.07720499974023909	0.12564673758283362	0.0774769147216503	0.12608926194321413
0.7110568597379514	0.21635683185631832	0.2212669563046977	0.2658240571368372	0.26887487651591807	0.2911176072119575	0.2932241269924031	0.31579119309082987	0.3169987453969833	0.3609246393116103	0.3605649965888247	0.17163900333109183	0.1641197447654505	0.07674156098659068	0.12564505548697014	0.07701148294373894	0.1260869832100866
0.7153413350148182	0.21669585861802662	0.22160667897382488	0.26615555894095727	0.2692073344976901	0.29144541128276097	0.2935530832695202	0.31611604391572296	0.3173248959497775	0.3612463796145374	0.36088812304031914	0.17142313119589286	0.16391434529035137	0.07628046373772435	0.12564264805397585	0.0765484062876638	0.12608397831198204
0.7196516264105322	0.21703511104403259	0.2219466164089997	0.2664871307038581	0.26953985800628777	0.29177320812597357	0.2938820307591926	0.31644081258239193	0.3176509654620806	0.36156790099656017	0.36121103632036705	0.17120722700819824	0.16370891180895353	0.07582169881789014	0.1256395146379532	0.07608767549530171	0.12608024661339812
0.7239878894801961	0.2173745872588719	0.22228676673393752	0.2668187705407207	0.2698724451554014	0.29210099584667265	0.2942109675643784	0.3167654971761426	0.31797695201714365	0.36188920147338005	0.36153373444522857	0.1709912918668705	0.16350344536770603	0.0753652570681993	0.1256356545965147	0.07562928132600888	0.12607578748254866
0.7283502807162107	0.2177142853806953	0.22262712806619717	0.26715047656352486	0.2702050940556047	0.29242877254826355	0.2945398917863921	0.31709009578208136	0.31830285369799405	0.36221027906315456	0.3618562154335078	0.1707753268714838	0.1632979470138159	0.074911129347079	0.12563106729120221	0.0751732145565498	0.12607060029123573
0.7327389575539218	0.21805420352127536	0.22296769851718656	0.26748224688105854	0.27053780281436296	0.292756536332492	0.29486880152491374	0.31741460648512776	0.31862866858744604	0.36253113178651414	0.36217847730616903	0.17055933312231705	0.1630924177952405	0.07445930653030075	0.12562575208738025	0.0747194659815591	0.12606468441510543
0.7371540783773028	0.218394339786012	0.22330847619216987	0.26781407959892517	0.27087056953604205	0.29308428529945185	0.2951976948779999	0.317739027370025	0.3189543947681135	0.36285175766657696	0.3625005180865519	0.1703433117203477	0.16288685876068124	0.07400977951105858	0.12561970835407976	0.07426802641339236	0.12605803923347736
0.74159580252467	0.21873469227393966	0.22364945919027257	0.2681459728195531	0.27120339232191565	0.2934120175475965	0.295526569942092	0.3180633565213525	0.31928003032242014	0.3631721547289658	0.3628223358003865	0.17012726376724469	0.16268127095957918	0.07356253920016798	0.12561293546423968	0.07381888668233927	0.12605066412927357
0.746064290294433	0.21907525907773337	0.22399064560448836	0.2684779246422038	0.27153626927017455	0.2937397311737478	0.29585542481202665	0.31838759202353667	0.3196055733326113	0.36349232100182305	0.3631439284758092	0.16991119036536173	0.16247565544210607	0.0731175765262293	0.12560543279462877	0.07337203763684386	0.1260425584893312
0.7505597029508803	0.21941603828371603	0.22433203352168588	0.2688099331629808	0.27186919847593466	0.2940674242731071	0.29618425758104583	0.31871173196086366	0.3199310218807653	0.3638122545158275	0.3634652941433782	0.16969509261773222	0.1622700132591595	0.07267488243565623	0.12559719972573902	0.0729274701435898	0.1260337217041041
0.7550822027299987	0.21975702797186472	0.2246736210226148	0.269141996474838	0.27220217803124563	0.2943950949392638	0.29651306634080565	0.3190357744174894	0.32025637404880464	0.36413195330420833	0.36378643083608814	0.1694789716280597	0.16206434546235665	0.07223444789288891	0.125588235641942	0.07248517508759278	0.12602415316784743
0.7596319528453285	0.22009822621581818	0.2250154061819132	0.26947411266758897	0.2725352060250997	0.2947227412642068	0.29684184918138723	0.31935971747745256	0.3205816279185077	0.36445141540276255	0.3641073365893864	0.1692628285007135	0.1618586531040269	0.07179626388056448	0.12557853993162382	0.07204514337239942	0.12601385227866047
0.7642091174938536	0.22043963108288372	0.22535738706811395	0.26980627982791555	0.2728682805434399	0.295050361338334	0.297170604191306	0.31968355922468555	0.32090678157151986	0.3647706388498699	0.36442800944118725	0.16904666434072171	0.16165293723720656	0.07136032139956328	0.12556811198686546	0.07160736592015837	0.12600281843835148
0.7688138618619275	0.22078124063404483	0.22569956174365216	0.2701384960393771	0.27320139966916934	0.2953779532504624	0.2974993294575216	0.32000729774302655	0.32123183308936504	0.3650896216865085	0.3647484474318881	0.16883048025376404	0.16144719891563222	0.07092661146909762	0.12555695120364163	0.07117183367172686	0.125991051052452
0.7734463521312342	0.22112305292396792	0.2260419282648718	0.27047075938241877	0.27353456148215916	0.29570551508783804	0.2978280230654477	0.3203309311162303	0.3215567805534564	0.3654083619562695	0.36506864860438315	0.16861427734616574	0.16124143919373343	0.07049512512697476	0.125545056981899	0.07073853758690163	0.12597854953043708
0.7781067554847866	0.22146506600101085	0.22638448468203376	0.2708030679343815	0.27386776405925833	0.29603304493614685	0.29815668309896265	0.3206544574279809	0.3218816220451091	0.36572685770537444	0.36538861100408054	0.1683980567248906	0.16103565912662862	0.07006585342956129	0.12553242872543535	0.07030746864441184	0.12596531328556182
0.7827952401129585	0.2218072779072299	0.2267272290393226	0.2711354197695105	0.2742010054743017	0.29636054087952385	0.2984853076404183	0.3209778747619023	0.32220635564555	0.36604510698268866	0.3657083326789152	0.16818181949753463	0.16082985977011563	0.06963878745202123	0.12551906584194228	0.0698786178420896	0.12595134173484723
0.7875119752195561	0.22214968667838783	0.22707015937485434	0.27146781295896444	0.27453428379811956	0.29668800100056436	0.2988138947706511	0.32130118120157064	0.3225309794359305	0.36636310783973797	0.3660278116793656	0.16796556677231922	0.16062404218066864	0.06921391828837642	0.1255049677431188	0.06945197619704757	0.12593663429926494
0.792257131027923	0.22249229034396206	0.22741327372068443	0.27180024557082527	0.27486759709854636	0.2970154233803336	0.2991424425689916	0.32162437483052586	0.32285549149733705	0.36668085833072367	0.3663470460584676	0.16774929965808508	0.1604182074154295	0.06879123705162371	0.12549013384451513	0.06902753474566481	0.1259211904035098
0.7970308787870847	0.2228350869271525	0.22775657010281486	0.27213271567010683	0.27520094344042967	0.2973428060983773	0.29947094911327427	0.3219474537322827	0.32317988991080243	0.3669983565125371	0.3666660338718293	0.16753301926428446	0.1602123565322018	0.06837073487387713	0.12547456356568176	0.0686052845438141	0.1259050094762273
0.8018333907779276	0.22317807444489018	0.22810004654120317	0.2724652213187648	0.27553432088564	0.297670147232732	0.2997994124798483	0.32227041599034306	0.32350417275731813	0.36731560044477596	0.366984773177647	0.16731672670097575	0.16000649058944547	0.06795240290643889	0.1254582563301696	0.06818521666690813	0.12588809094994247
0.8066648403194178	0.2235212509078452	0.22844370104976938	0.2727977605757058	0.27586772749307903	0.29799744485993535	0.3001278307435871	0.3225932596882073	0.32382833811784445	0.3676325881897587	0.3673032620367186	0.16710042307881645	0.15980061064626944	0.0675362323199451	0.12544121156546595	0.06776732221005233	0.1258704342610386
0.8115254017748545	0.2238646143204357	0.2287875316364053	0.27313033149679705	0.27620116131868955	0.29832469705503656	0.30045620197789913	0.32291598290938583	0.3241523840733228	0.3679493178125399	0.3676214985124593	0.16688410950905636	0.15959471776242595	0.06712221430442966	0.1254234287030087	0.06735159228811227	0.12585203884984253
0.8164152505581643	0.22420816268083638	0.22913153630298197	0.2734629321348759	0.2765346204154647	0.2986519018916066	0.30078452425473706	0.32323858373741104	0.32447630870468674	0.3682657873809253	0.3679394806709157	0.16666778710353183	0.15938881299830365	0.06671034006946286	0.12540490717831432	0.06693801803579547	0.12583290416048243
0.8213345631402307	0.22455189398098727	0.2294757130453588	0.27379556053975956	0.2768681028334573	0.29897905744174924	0.3011127956446091	0.3235610602558485	0.3248001100928734	0.3685819949654868	0.36825720658078076	0.16645145697465744	0.15918289741492173	0.06630060084426148	0.12538564643089245	0.0665265906078929	0.12581302964120056
0.8262835170552626	0.22489580620660277	0.229820059853392	0.2741282147582547	0.2772016066197893	0.29930616177611075	0.30144101421658875	0.323883410548309	0.32512378631883493	0.36889793863957726	0.3685746743134085	0.16623512023542145	0.15897697207392283	0.06589298787775277	0.12536564590425314	0.06611730117916537	0.12579241474401925
0.8312622909072027	0.22523989733718075	0.23016457471094304	0.2744608928341673	0.2775351298186611	0.2996332129638911	0.3017691780383249	0.3242056326984597	0.3254473354635497	0.36921361647934564	0.36889188194282785	0.16601877799937736	0.15877103803756837	0.06548749243870944	0.12534490504597073	0.06571014094461347	0.1257710589249612
0.8362710643761712	0.2255841653460118	0.23050925559588814	0.2747935928083123	0.27786867047136166	0.29996020907285426	0.30209728517605267	0.3245277247900366	0.3257707556080341	0.36952902656375175	0.36920882754575796	0.16580243138063994	0.15856509636872979	0.0650841058158349	0.12532342330769808	0.06530510111955223	0.1257489616440708
0.8413100182249524	0.22592860820018876	0.23085410048012692	0.2751263127185241	0.27820222661627786	0.30028714816933866	0.3024253336946034	0.3248496849068554	0.3260940448333535	0.369844166974581	0.3695255092016223	0.16558608149387452	0.1583591481308838	0.06468281931782016	0.12530120014507418	0.06490217293959333	0.12572612236527192
0.8463793343055166	0.22627322386061594	0.23119910732959137	0.2754590505996656	0.2785357962889039	0.3006140283182679	0.3027533216574149	0.32517151113282333	0.32641720122063395	0.37015903579645915	0.36984192499256274	0.16536972945429507	0.1581531943881064	0.06428362427354628	0.12527823501795865	0.06450134766087956	0.12570254055654573
0.8514791955655843	0.2266180102820191	0.23154427410425574	0.2757918044836392	0.27886937752185176	0.3009408475831619	0.3030812471265426	0.32549320155195144	0.3267402228510734	0.3704736311168673	0.3701580730034546	0.16515337637765426	0.15794723620506482	0.06388651203204532	0.12525452739016174	0.06410261656007421	0.1256782156898666
0.8566097860552276	0.22696296541295505	0.23188959875814558	0.27612457239939614	0.27920296834486047	0.30126760402614666	0.30340910816266903	0.32581475424836503	0.3270631078059533	0.37078795102615586	0.37047395132191996	0.1649370233802382	0.157741274647013	0.06349147396267796	0.12523007672967168	0.06370597093455288	0.12565314724124477
0.861771290933513	0.22730808719582196	0.23223507923934744	0.2764573523729473	0.27953656678480654	0.30159429570796586	0.3037369028251153	0.3261361673063166	0.32738585416665006	0.37110199361755974	0.3707895580383431	0.1647206715788597	0.15753531077978378	0.0630985014551726	0.12520488250858364	0.06331140210234665	0.12562733469062692
0.8669638964751838	0.2276533735668688	0.23258071349001833	0.27679014242737277	0.27987017086571325	0.301920920687991	0.30406462917185056	0.3264574388101967	0.3277084600146458	0.3714157569872127	0.3711048912458835	0.1645043220908522	0.15732934566978335	0.06270758591976744	0.12517894420314235	0.06291890140236589	0.12560077752207377
0.8721877900773816	0.22799882245620642	0.23292649944639587	0.27712294058283293	0.28020377860876133	0.3022474770242327	0.3043922852595035	0.32677856684454587	0.32803092343154094	0.371729239234162	0.3714199490404906	0.16428797603406228	0.15712338038398554	0.06231871878725315	0.12515226129373502	0.06252846019443581	0.12557347522372453
0.877443160266411	0.2283444317878173	0.23327243503880846	0.2774557448565784	0.2805373880322989	0.30257396277335125	0.3047198691433727	0.3270995494940664	0.32835324249906434	0.37204243846038243	0.37173472952091796	0.16407163452684326	0.1569174159899228	0.06193189150902256	0.1251248332648558	0.06214006985937104	0.1255454272877614
0.8827301967045416	0.22869019947956645	0.23361851819168486	0.2777885532629603	0.28087099715185143	0.3029003759906673	0.30504737887743677	0.3274203848436336	0.32867541529908617	0.37235535277079096	0.37204923078873703	0.16385529868804954	0.15671145355568455	0.06154709555725191	0.12509665960520522	0.06175372179903604	0.1255166332103812
0.8880490901968541	0.2290361234432116	0.23396474682356483	0.278121363813441	0.28120460398013225	0.3032267147301732	0.30537481251436555	0.32774107097830796	0.3289974399136278	0.37266798027326087	0.3723634509483512	0.1636389696370293	0.15650549414990553	0.061164322424929196	0.1250677398077471	0.061369407436476564	0.12548709249196577
0.8934000326981257	0.2293822015844148	0.2343111188471094	0.27845417451660504	0.28153820652705286	0.30355297704454404	0.3057021681055308	0.32806160598334694	0.32931931442487433	0.37298031907863693	0.37267738810700984	0.1634226484936183	0.15629953884176268	0.06078356362590043	0.1250380733695593	0.060987118215976466	0.1254568046369755
0.8987832173197573	0.22972843180275274	0.23465763216911142	0.27878698337816915	0.28187180279973306	0.30387916098514767	0.3060294437010165	0.32838198794421586	0.3296410369151858	0.37329236730074805	0.37299104037482206	0.16320633637813256	0.1560935887009688	0.06040481069493708	0.12500765979185502	0.060606845603096815	0.12542576915397063
0.904198838336744	0.2300748119917278	0.23500428469050635	0.2791197884009932	0.2822053908025116	0.3042052646020567	0.30635663734963003	0.3287022149466002	0.32996260546710815	0.3736041230564225	0.37330440586477054	0.16299003441136284	0.15588764479776404	0.06002805518795995	0.12497649858029547	0.06022858108482154	0.12539398555563253
0.9096470911946843	0.23042134003878012	0.2353510743063828	0.27945258758509156	0.2825389685369565	0.30453128594405954	0.3066837470989127	0.32902228507641756	0.33028401816338543	0.3739155844655022	0.3736174826927253	0.16277374371456746	0.15568170820291316	0.05965328868188635	0.12494458924457774	0.059852316169578756	0.12536145335887028
0.915128172516836	0.2307680138252976	0.23569799890599372	0.2797853789276425	0.28287253400187595	0.30485722305867025	0.30701077099515106	0.32934219641982826	0.3306052730869707	0.37422674965085584	0.37393026897745785	0.1625574654094664	0.15547577998769505	0.05928050277486108	0.12491193129867639	0.059478042387315355	0.1253281720846573
0.9206422801112097	0.23111483122662893	0.23604505637276735	0.2801181604230008	0.2832060851933286	0.30518307399214134	0.30733770708338687	0.3296619470632485	0.33092636832103756	0.3745376167383938	0.3742427628406541	0.16234120061823432	0.1552698612238994	0.0589096890863523	0.12487852426102819	0.05910575128957163	0.12529414125814498
0.9261896129777101	0.23146179011209428	0.23639224458431865	0.28045093006270805	0.2835396201046347	0.305508836789474	0.3076645534074289	0.3299815350933609	0.33124730194899177	0.3748481838570819	0.3745549624069285	0.16212495046349312	0.15506395298381856	0.0585408392570308	0.12484436765410578	0.05873543444958429	0.12525936040873376
0.931770371315315	0.23180888834499738	0.2367395614124602	0.2807836858355031	0.283873136726386	0.30583450949442903	0.30799130800986335	0.33030095859712666	0.33156807205448274	0.3751584491389548	0.3748668658038375	0.1619087160683073	0.1548580563402437	0.058173944949039935	0.12480946100478008	0.05836708346232555	0.12522382907001628
0.9373847565293029	0.2321561237826376	0.2370870047232144	0.28111642572733414	0.28420663304645793	0.3061600901495388	0.3083179689320653	0.3306202156617975	0.33188867672141487	0.3754684107191304	0.37517847116189335	0.16169249855617712	0.1546521723664545	0.05780899784595661	0.12477380384424208	0.058000689944528006	0.12518754677974187
0.9430329712385201	0.23250349427632186	0.23743457237682433	0.2814491477213694	0.28454010705001925	0.30648557679611793	0.30864453421420895	0.3309393043749267	0.3322091140339588	0.37577806673582337	0.37548977661457694	0.1614762990510297	0.1544463021362166	0.05744598965288006	0.1247373957079887	0.05763624553480895	0.12515051307990177
0.9487152192826929	0.23285099767137699	0.23778226222776605	0.28178184979800863	0.2848735567195439	0.30681096747427494	0.3089710018952795	0.33125822282438155	0.33252938207656363	0.3760874153303593	0.37580078029835184	0.16126011867721562	0.15424044672377335	0.05708491209651356	0.12470023613585113	0.05727374189373435	0.12511272751677183
0.9544317057297852	0.23319863180716216	0.23813007212476056	0.282114529934894	0.2852069800348215	0.30713626022292345	0.30929737001308355	0.3315769690983547	0.33284947893396755	0.37639645464718774	0.37611148035267744	0.16104395855950138	0.15403460720383993	0.0567257569251467	0.12466232467197358	0.05691317070380464	0.12507418964082717
0.9601826368833979	0.23354639451708126	0.23847799991078525	0.2824471861069221	0.28554037497296864	0.3074614530797933	0.3096236366042608	0.33189554128537585	0.33316940269121	0.37670518283389626	0.37642187492002216	0.16082781982306177	0.1538287846515976	0.056368515908825856	0.12462366086489851	0.05655452366962521	0.12503489900685594
0.9659682202902156	0.23389428362859582	0.2388260434230867	0.2827798162862552	0.28587373950844014	0.30778654408144224	0.3099497997042947	0.33221393747432343	0.33348915143364244	0.3770135980412239	0.37673196214587673	0.16061170359347368	0.15362298014268577	0.056013180839375565	0.12458424426756665	0.05619779251787094	0.1249948551738882
0.9717886647474951	0.23424229696323762	0.23917420049319282	0.2831124184423325	0.2862070716130403	0.30811153126326757	0.31027585734752394	0.332532155754437	0.3338087232469406	0.3773216984230751	0.37704174017876796	0.16039561099671262	0.15341719475319712	0.055659743530394934	0.12454407443730986	0.05584296899734298	0.12495405770525281
0.9776441803106027	0.23459043233662166	0.23952246894692522	0.2834449905418822	0.2865403692559342	0.30843641265951705	0.3106018075671534	0.33285019421532813	0.3341281162171156	0.37762948213653247	0.3773512071702708	0.1601795431591416	0.15321142955967096	0.055308195817364236	0.1245031509357446	0.05549004487914999	0.12491250616862715
0.9835349783005937	0.23493868755845929	0.23987084660441194	0.28377753054893273	0.2868736304036588	0.30876118630330057	0.31092764839526604	0.33316805094699203	0.3344473284305255	0.37793694734187055	0.3776603612750226	0.15996350120750696	0.15300568563908706	0.05495852955772662	0.12446147332907742	0.05513901195657667	0.12487020013596606
0.9894612713118381	0.23528706043257175	0.2402193312800999	0.284110036424825	0.2872068530201347	0.30908585022660234	0.3112533778628331	0.33348572403982074	0.33476635797388676	0.37824409220256955	0.37796920065073564	0.15974748626893326	0.15279996406885954	0.05461073663088101	0.12441904118782077	0.05478986204524716	0.12482713918353028
0.9954232732196957	0.23563554875690285	0.24056792078276829	0.2844425061282235	0.28754003506667786	0.3094104024602913	0.31157899399972655	0.33380321158461285	0.33508520293428573	0.3785509148853279	0.37827772345820987	0.15953149947091425	0.15259426592682818	0.054264808938274456	0.1243758540869706	0.05444258698321747	0.12478332289204985
1.0014211991882311	0.23598415032353348	0.24091661291554123	0.28477493761512934	0.28787317450201066	0.3097348410341339	0.3119044948347298	0.33412051167258716	0.3354038613991906	0.37885741356007635	0.3785859278613466	0.15931554194130765	0.1523885922912564	0.05392073840341993	0.12433191160601353	0.05409717863086527	0.12473875084647545
1.0074552656779823	0.23633286291869446	0.24126540547590072	0.28510732883889084	0.2882062692822738	0.31005916397680483	0.3122298783955492	0.3344376223953929	0.3357223314564622	0.3791635863999903	0.3788938120271606	0.15909961480832857	0.1521829442408217	0.05357851697195315	0.1242872133288273	0.053753628871096026	0.12469342263618444
1.013525690453769	0.23668168432278075	0.24161429625570052	0.28543967775021645	0.288539317361038	0.3103833693158992	0.3125551427088255	0.33475454184512243	0.3360406111943659	0.37946943158150365	0.3792013741257935	0.1588837192005437	0.1519773228546101	0.05323813661172494	0.12424175884385136	0.05341192960932517	0.12464733785500215
1.0196326925925556	0.2370306123103653	0.24196328304117917	0.28577198229718676	0.28887231668931607	0.31070745507794434	0.31288028580014565	0.3350712681143228	0.33635869870158347	0.3797749472843219	0.3795086123305266	0.15866785624686344	0.15177172921211035	0.05289958931280836	0.12419554774404418	0.05307207277349946	0.12460049610106694
1.0257764924913542	0.23737964465021344	0.24231236361297356	0.2861042404252665	0.2892052652155742	0.31103141928841127	0.31320530569405347	0.33538779929600754	0.3366765920672239	0.38008013169143456	0.37981552481779296	0.15845202707653688	0.15156616439320736	0.05256286708748803	0.12414857962673409	0.052734050314171554	0.12455289697695804
1.0319573118751795	0.23772877910529644	0.2426615357461329	0.2864364500773164	0.2895381608857445	0.3113552599717263	0.3135302004140622	0.33570413348366773	0.3369942893808357	0.3803849829891283	0.38012210976719135	0.1582362328191445	0.15136062947817613	0.052227961970423564	0.1241008540939319	0.052397854204571104	0.12450454008975953
1.0381753738050519	0.2380780134328069	0.24301079721013216	0.2867686091936065	0.2898710016432364	0.3116789751512836	0.3138549679826653	0.33602026877128516	0.33731178873241774	0.38068949936700075	0.38042836536149727	0.15802047460459187	0.15115512554767507	0.051894866018610486	0.12405237075213904	0.05206347644058695	0.12445542505092533
1.0444309026860459	0.23842734538417237	0.24336014576888657	0.28710071571182755	0.29020378542894937	0.3120025628494564	0.3141796064213488	0.33633620325334274	0.33762908821243137	0.38099367901797226	0.3807342897866772	0.15780475356310356	0.15094965368273952	0.0515635713114051	0.1240031292123831	0.05173090904079913	0.12440555147635735
1.05072412427539	0.23877677270507047	0.2437095791807651	0.28743276756710373	0.2905365101812842	0.31232602108760904	0.3145041137506018	0.3366519350248373	0.3379461859118115	0.3812975201382994	0.3810398812318997	0.15758907082521745	0.15074421496477686	0.05123406995064883	0.12395312909028178	0.0514001440466032	0.12435491898642681
1.057055265690613	0.2391262931354439	0.24405909519860533	0.2877647626920057	0.2908691738361561	0.3126493478861091	0.31482848798992946	0.33696746218129064	0.33826307992197885	0.38160102092758713	0.381345137889549	0.1573734275217755	0.15053881047555878	0.0509063540606185	0.12390237000603577	0.05107117352218182	0.12430352720608084
1.0634245554177415	0.23947590440951502	0.24440869156972755	0.2880966990165624	0.2912017743270065	0.31297254126433927	0.3151527271578639	0.337282782818762	0.3385797683348505	0.38190417958880235	0.3816500579552366	0.15715782478392137	0.1503334412972151	0.050580415788111566	0.12385085158444298	0.05074398955452608	0.12425137576465772
1.0698322233195456	0.23982560425580096	0.24475836603594936	0.288428574468274	0.2915343095848153	0.31329559924070927	0.31547682927197623	0.3375978950338592	0.3388962492428525	0.382206994328286	0.3819546396278143	0.15694226374309106	0.15012810851222902	0.05025624730245326	0.12379857345489853	0.05041858425350654	0.12419846429605741
1.0762785006438331	0.24017539039712912	0.24510811633360016	0.2887603869721249	0.29186677753811346	0.31361851983266786	0.31580079234888814	0.33791279692375054	0.3392125207389306	0.38250946335576513	0.3822588811093861	0.15672674553100704	0.1499228132034287	0.049933840795564066	0.12374553525142318	0.050094949751930073	0.12414479243872734
1.0827636200317978	0.24052526055065268	0.24545794019353623	0.28909213445059617	0.2921991761129954	0.3139413010567152	0.3161246144042842	0.3382274865861774	0.3395285809165624	0.3828115848843669	0.3825627806053207	0.1565112712796736	0.14971755645398296	0.04961318848197749	0.12369173661271304	0.049773078205493704	0.12409035983561267
1.089287815526412	0.24087521242786553	0.24580783534115563	0.2894238148236785	0.29253150323313176	0.31426394092841475	0.316448293452923	0.33854196211946513	0.3398444278697688	0.3831133571306297	0.3828663363242635	0.1562958421213686	0.14951233934739372	0.04929428259886137	0.1236371771821112	0.049452961792887606	0.12403516613423449
1.0958513225808764	0.24122524373461865	0.2461577994964131	0.2897554260088853	0.29286375681978155	0.3145864374624055	0.31677182750864985	0.33885622162253487	0.3401600596931255	0.38341477831451626	0.38316954647814905	0.15608045918863656	0.1493071629674911	0.048977115406021454	0.1235818566075011	0.0491345927157667	0.12397921098664
1.1024543780671139	0.24157535217113552	0.24650783037383533	0.29008696592126537	0.2931959347918052	0.3149087886724139	0.3170952145844079	0.33917026319491617	0.34047547448177434	0.3837158466594257	0.383472409282213	0.15586512361428578	0.14910202839842518	0.048661679186032814	0.12352577454163338	0.04881796319885012	0.12392249404953048
1.1090972202843215	0.24192553543202802	0.2468579256825365	0.2904184324734163	0.29352803506567726	0.31523099257126674	0.31741845269225094	0.339484084936758	0.34079067033143534	0.38401656039220633	0.38377492295500387	0.15564983653137804	0.1488969367246616	0.04834796624414395	0.12346893064184172	0.04850306548987504	0.1238650149841547
1.115780088967567	0.24227579120631293	0.24720808312623363	0.29074982357549733	0.293860055555499	0.31555304717090243	0.31774153984335457	0.3397976849488411	0.3411056453384183	0.3843169177431671	0.3840770857183958	0.1554345990732253	0.14869188903097538	0.04803596890836559	0.12341132457011383	0.048189891859685474	0.12380677345640123
1.1225032252964444	0.24262611717742774	0.24755830040326238	0.29108113713524286	0.29419199417301156	0.3158749504823842	0.3180644740480292	0.3401110613325893	0.341420397599634	0.3846169169460905	0.3843788957975998	0.15521941237338077	0.14848688640244284	0.047725679529541765	0.12335295599335439	0.04787843460220387	0.12374776913674879
1.1292668719037753	0.24297651102324744	0.24790857520659243	0.29141237105797557	0.29452384882760885	0.3161967005159122	0.31838725331573103	0.3404242121900819	0.34173492521260623	0.3849165562382448	0.38468035142117607	0.1550042775656347	0.1482819299244376	0.04741709048124321	0.12329382458298	0.04756868603444531	0.12368800170027328
1.1360712728843656	0.2433269704161004	0.24825890522384358	0.29174352324661923	0.29485561742635	0.31651829528083514	0.3187098756550749	0.3407371356240647	0.3420492262754828	0.38521583386039493	0.3849814508210452	0.1547891957840075	0.1480770206826231	0.04711019415993789	0.12323393001526028	0.04726063849667028	0.12362747082682546
1.1429166738038161	0.24367749302278616	0.2486092881373023	0.2920745916017137	0.2951872978739738	0.31683973278566424	0.31903233907384676	0.3410498297379634	0.3423632988870483	0.38551474805681657	0.38528219223250126	0.15457416816274264	0.14787215976294688	0.04680498298494129	0.12317327197129657	0.046954284352221265	0.12356617620081067
1.1498033217073829	0.24402807650459082	0.24895972162393679	0.29240557402142614	0.29551888807291	0.3171610110380838	0.3193546415790144	0.3413622926358932	0.34267714114673414	0.38581329707530587	0.3855825738942216	0.15435919583630175	0.14766734825163425	0.04650144939838796	0.1231118501368158	0.046649615987661264	0.12350411751133805
1.1567314651288954	0.24437871851730522	0.2493102033554146	0.29273646840156675	0.29585038592329427	0.31748212804496534	0.31967678117674164	0.34167452242267277	0.3429907511546319	0.3861114791671935	0.3858825940482808	0.15414427993935728	0.14746258723518257	0.04619958586537365	0.12304966420243346	0.046346625812777376	0.12344129445227026
1.1637013540997225	0.2447294167112412	0.24966073099811795	0.29306727263560084	0.2961817893229803	0.31780308181237876	0.3199987558723988	0.3419865172038347	0.34330412701150337	0.3864092925873544	0.3861822509401601	0.15392942160678702	0.14725787780035424	0.04589938487384515	0.12298671386346882	0.046045306260552366	0.12337770672206005
1.1707132401577995	0.24508016873124927	0.2500113022131612	0.29339798461466315	0.29651309616755395	0.31812387034560585	0.3203205636705764	0.34229827508563765	0.34361726681879345	0.3867067355942212	0.38648154281876096	0.15371462197366648	0.14705322103417098	0.04560083893475664	0.12292299882023627	0.04574564978724993	0.1233133540239848
1.177767376356704	0.24543097221673596	0.2503619146564068	0.29372860222757197	0.296844304350346	0.31844449164915273	0.3206422025750963	0.342609794175079	0.3439301686786408	0.38700380644979554	0.38678046793641474	0.1534998821752647	0.1468486180239079	0.04530394058192755	0.12285851877769005	0.04544764887234365	0.12324823606593327
1.1848640172747877	0.24578182480168081	0.2507125659784825	0.2940591233608419	0.29717541176244583	0.3187649437267615	0.3209636705890248	0.34292107257990534	0.34424283069389	0.3873005034196591	0.38707902454889526	0.15328520334703702	0.1466440698570875	0.04500868237223088	0.12279327344575819	0.04515129601866974	0.12318235256073251
1.1920034190243662	0.24613272411465512	0.25106325382479877	0.29438954589869915	0.2975064162927157	0.31908522458142485	0.3212849657146854	0.3432321084086258	0.34455525096810385	0.38759682477298646	0.38737721091543054	0.15307058662461787	0.14643957762147367	0.044715056885461735	0.12272726253917199	0.04485658375226009	0.12311570322576415
1.1991858392609598	0.24648366777883815	0.2514139758355651	0.29471986772309383	0.297837315827803	0.3194053322153964	0.3216060859536697	0.3435428997705225	0.3448674276055732	0.3878927687825552	0.3876750252987127	0.15285603314381746	0.14623514240506427	0.04442305672439417	0.12266048577747313	0.04456350462249148	0.12304828778328414
1.2064115371925936	0.24683465341203678	0.25176472964580776	0.29505008671371585	0.29816810825215523	0.3197252646302053	0.3219270293068518	0.34385344477566343	0.34517935871133054	0.38818833372475886	0.38797246596491103	0.15264154404061128	0.14603076529608675	0.04413267451485936	0.1225929428852055	0.04427205120209621	0.12298010596038722
1.2136807735891502	0.2471856786267019	0.25211551288538736	0.29538020074800725	0.2984987914480334	0.32004501982666783	0.3222477937743994	0.34416374153491386	0.34549104239116046	0.3884835178796171	0.38826953118368157	0.15242712045113882	0.14582644738299008	0.04384390290568163	0.12252463359170918	0.043982216087051995	0.12291115748881509
1.2209938107917835	0.2475367410299481	0.25246632317901563	0.2957102077011779	0.29882936329552495	0.3203645958049009	0.32256837735578675	0.34447378815994845	0.3458024767516119	0.38877831953078823	0.38856621922817963	0.15221276351169316	0.14562218975444238	0.04355673456872111	0.12245555763131932	0.043693991896741835	0.12284144210527614
1.2283509127223842	0.2478878382235707	0.252817158146274	0.2960401054462183	0.2991598216725592	0.3206839905643345	0.32288877804980776	0.34478358276326254	0.3461136599000093	0.38907273696557954	0.38886252837507	0.1519984743587177	0.14541799349931925	0.04327116219887728	0.12238571474326676	0.04340737127384031	0.12277095955121098
1.2357523448931043	0.24823896780406546	0.2531680154016306	0.29636989185391516	0.29949016445492	0.3210032021037249	0.32320899385458757	0.34509312345818516	0.34642458994446496	0.38936676847495966	0.3891584569045385	0.15178425412879898	0.14521385970670378	0.042987178514117375	0.12231510467168505	0.043122346884409524	0.12269970957286347
1.2431983744159416	0.24859012736264602	0.25351889255445864	0.29669956479286497	0.2998203895162602	0.32132222842116703	0.32352902276759593	0.3454024083588896	0.34673526499388974	0.38966041235356846	0.38945400310030276	0.15157010395866008	0.14500978946587545	0.04270477625541602	0.12224372716565313	0.04283891141788487	0.12262769192152234
1.2506892700123766	0.24894131448526358	0.2538697872090548	0.29702912212948884	0.30015049472811645	0.32164106751410776	0.3238488627856602	0.34571143558040623	0.34704568315800616	0.3899536668997296	0.3897491652496237	0.15135602498515555	0.14480578386630727	0.04242394818684758	0.12217158197925926	0.042557057587035985	0.12255490635317301
1.2582253020230734	0.24929252675262512	0.2542206969646564	0.2973585617280464	0.3004804779599221	0.32195971737935886	0.3241685119049769	0.3460202032386339	0.34735584254735863	0.3902465304154604	0.39004394164331563	0.15114201834526533	0.14460184399765832	0.042144687095586164	0.12209866887158682	0.04227677812800934	0.12248135262868942
1.2658067424176331	0.24964376174021277	0.2545716194154605	0.2976878814506515	0.30081033707902216	0.3222781760131102	0.3244879681211256	0.34632870945035227	0.347665741273326	0.39053900120648416	0.3903383305757576	0.15092808517608733	0.14439797094976892	0.04186698579182746	0.12202498760664326	0.04199806580034959	0.12240703051394775
1.2734338648044117	0.24999501701830296	0.25492255215064247	0.2980170791572856	0.30114006995068765	0.32259644141094207	0.3248072294290812	0.34663695233323283	0.3479753774481331	0.3908310775822398	0.39063233034490447	0.15071422661483244	0.14419416581265335	0.0415908371088598	0.12195053795343824	0.041720913386942726	0.12233193977958479
1.2811069444403917	0.25034629015198545	0.2552734927543738	0.2983461527058132	0.30146967443812955	0.32291451156783907	0.3251262938232264	0.34694493000585197	0.34828474918486196	0.39112275785589357	0.3909259392522966	0.15050044379881933	0.14399042967649403	0.041316233903099686	0.12187531968613996	0.041445313694101316	0.1222560802012751
1.2888262582411194	0.25069757870118325	0.2556244388058417	0.2986750999519968	0.3017991484025137	0.323232384478203	0.3254451592973656	0.347252640587702	0.34859385459746445	0.39141404034435034	0.3912191556030719	0.1502867378654659	0.14378676363163695	0.04104316905398875	0.1217993325837412	0.04117125955149348	0.12217945155959598
1.296592084790695	0.25104888022067134	0.2559753878792674	0.29900391874951077	0.30212848970297496	0.32355005813586546	0.3257638238447366	0.3475600821992031	0.3489026918007729	0.391704923368263	0.39151197770597546	0.15007310995228618	0.14358316876858349	0.04077163546405771	0.12172257643029383	0.04089874381216063	0.12210205364001325
1.3044047043518285	0.2514001922600973	0.25632633754392514	0.2993326069499573	0.3024576961966317	0.3238675305341013	0.3260822854580244	0.34786725296171556	0.3492112589105126	0.3919954052520445	0.39180440387337045	0.14985956119688223	0.1433796461779869	0.0405016260590223	0.12164505101517875	0.040627759352588555	0.12202388623309446
1.312264398875954	0.2517515123640007	0.25667728536416173	0.29966116240288104	0.30278676573860097	0.324184799665643	0.32640054212937386	0.348174150997552	0.3495195540433134	0.3922854843238785	0.3920964324212488	0.14964609273693946	0.14317619695064474	0.040233133787594966	0.12156675613260148	0.040358299072565273	0.12194494913419618
1.320171452013404	0.25210283807183265	0.2570282288994154	0.2999895829557835	0.30311569618201234	0.3245018635226918	0.32671859185040225	0.34848077442998815	0.3498275753167209	0.3925751589157289	0.39238806166924134	0.14943270571022088	0.1429728221774932	0.039966151621570134	0.12148769158180528	0.04009035589531251	0.12186524214381933
1.3281261491236485	0.2524541669179769	0.2573791657042351	0.30031786645413955	0.30344448537802354	0.3248187200969325	0.3270364326122134	0.3487871213832757	0.35013532084920895	0.3928644273633517	0.3926792899406287	0.14921940125455813	0.14276952294960213	0.03970067255588461	0.1214078571672772	0.03982392276741109	0.12178476506736047
1.3361287772855897	0.2528054964317688	0.2577300933283003	0.30064601074141095	0.3037731311758346	0.32513536737954624	0.32735406240540915	0.34909318998265376	0.3504427887601904	0.39315328800630445	0.39297011556235073	0.14900618050785006	0.14256630035816734	0.03943668960852875	0.12132725269856337	0.03955899265880802	0.12170351771524679
1.3441796253079266	0.25315682413751694	0.2580810093164403	0.3009740136590628	0.3041016314227029	0.32545180336122403	0.32767147922010414	0.3493989783543613	0.35074997717002987	0.3934417391879576	0.3932605368650179	0.14879304460805484	0.14236315549450745	0.039174195820582014	0.12124587799036135	0.03929555856285205	0.12162149990302851
1.352278983739575	0.25350814755452256	0.25843191120865455	0.30130187304657824	0.3044299839639586	0.32576802603217997	0.3279886810459378	0.349704484625648	0.3510568842000548	0.39372977925550434	0.393550552182921	0.1485799946931823	0.14216008945005545	0.038913184256195166	0.12116373286242776	0.03903361349622969	0.121538711451187
1.3604271448801535	0.253859464197101	0.2587827965401316	0.3016295867414744	0.3047581866430188	0.32608403338216474	0.3283056658720879	0.3500097069247877	0.35136350797256716	0.3940174065599713	0.39384015985404114	0.1483670319012912	0.14195710331635394	0.038653648002583196	0.1210808171397062	0.038773150498990105	0.1214551521852627
1.3686244027905345	0.25421077157460165	0.2591336628412703	0.3019571525793168	0.3050862373014035	0.32639982340047885	0.32862243168728383	0.3503146433810887	0.3516698466108557	0.39430461945622824	0.3941293582200603	0.14815415737048138	0.14175419818504978	0.03839558017003242	0.12099713065227036	0.038514162634537996	0.12137082193589066
1.3768710533034536	0.25456206719142943	0.25948450763769865	0.3022845683937358	0.30541413377874993	0.32671539407598643	0.3289389764798194	0.35061929212490656	0.351975898239207	0.3945914163029987	0.39441814562637073	0.1479413722388888	0.14155137514788751	0.03813897389192178	0.12091267323548038	0.03825664298961584	0.12128572053880049
1.3851673940341884	0.25491334854706604	0.25983532845029533	0.30261183201644226	0.30574187391282853	0.32703074339712884	0.3292552982375668	0.3509236512876564	0.35228166098291797	0.39487779546287066	0.39470652042208626	0.14772867764467887	0.1413486352967043	0.03788382232460563	0.12082744472970575	0.03800058467430745	0.12119984783475957
1.3935137243912972	0.2552646131360898	0.260186122795209	0.30293894127724175	0.30606945553955756	0.32734586935193727	0.3295713949479891	0.3512277190018232	0.3525871329683067	0.39516375530230535	0.39499448096005063	0.14751607472604167	0.14114597972342308	0.037630118647573596	0.1207414449806663	0.03774598082203795	0.12111320366971512
1.4019103455874267	0.25561585844819856	0.2605368881838796	0.3032658940040522	0.30639687649301894	0.327660769928048	0.3298872645981545	0.3515314934009761	0.35289231232272517	0.39544929419164876	0.39528202559684866	0.14730356462118646	0.1409434095200483	0.03737785606328359	0.12065467383921913	0.03749282458951342	0.12102578789463081
1.410357560650181	0.25596708196823	0.26088762212305855	0.30359268802291817	0.3067241346054732	0.32797544311271415	0.33020290517474865	0.35183497261977803	0.35319719717457004	0.39573441050514013	0.3955691526928154	0.147091148468334	0.14074092577865888	0.037127027797215106	0.12056713116138695	0.03724110915676704	0.12093760036567147
1.4188556744330574	0.2563182811761833	0.26123832211482967	0.3039193211580273	0.30705122770737514	0.32828988689282057	0.330518314664089	0.35213815479399896	0.35350178565329515	0.3960191026209231	0.3958558606120459	0.14687882740571315	0.1405385295914039	0.03687762709791542	0.12047881680853578	0.03699082772712714	0.12084864094413206
1.4274049936264492	0.25666945354724136	0.26158898565663025	0.304245791231726	0.30737815362738985	0.32860409925489703	0.3308334910521375	0.3524410380605273	0.353806075889423	0.3963033689210551	0.3961421477224059	0.14666660257155342	0.14033622205049473	0.03662964723690365	0.12038973064725411	0.036741973527213645	0.12075890949645895
1.4360058267687137	0.25702059655179194	0.26193961024127177	0.3045720960645356	0.3077049101924073	0.3289180781851323	0.33114843232451474	0.35274362055738234	0.35411006601455625	0.3965872077915169	0.39642801239554015	0.1464544751040813	0.14013400424820185	0.03638308150868852	0.12029987254937424	0.03649453980688122	0.12066840589425709
1.4446584842573071	0.2573717076554498	0.262290193356961	0.30489823347516826	0.3080314952275587	0.32923182166938725	0.33146313646651265	0.35304590042372536	0.35441375416138987	0.39687061762222287	0.3967134530068827	0.14624244614151155	0.13993187727684805	0.03613792323073994	0.12020924239190833	0.03624851983926547	0.12057713001426151
1.453363278359986	0.2577227843190788	0.2626407324873218	0.3052242012805428	0.3083579065562319	0.32954532769320904	0.3317776014631087	0.35334787579987237	0.35471713846372255	0.3971535968070302	0.3969984679356666	0.14603051682204526	0.13972984222880233	0.035894165743538764	0.12011784005728288	0.0360039069207474	0.12048508173850792
1.4621205232260774	0.2580738239988138	0.26299122511141565	0.305549997295801	0.30868414200008765	0.329858594241845	0.33209182529897924	0.3536495448273052	0.355020217056469	0.3974361437437485	0.3972830555649334	0.14581868828386105	0.13952790019647557	0.03565180241050214	0.12002566543325344	0.035760694370900126	0.12039226095413369
1.470930534897817	0.25842482414608353	0.2633416687037642	0.3058756193343243	0.30901019937907476	0.33017161930025657	0.3324058059585129	0.35395090564868464	0.3553229880756709	0.39771825683415046	0.39756721428154174	0.14560696166511186	0.1393260522723132	0.03541082661794448	0.11993271841268438	0.035518875532545735	0.12029866755354846
1.4797936313217521	0.2587757822076319	0.2636920607343699	0.3062010652077488	0.30933607651144657	0.330484400853132	0.3327195414258245	0.35425195640786067	0.35562544965850956	0.3979999344839789	0.39785094247617825	0.1453953381039179	0.13912429954879163	0.03517123177515202	0.11983899889389704	0.03527844377169487	0.12020430143439853
1.48871013236022	0.25912669562554214	0.26404239866873846	0.30652633272598323	0.3096617712137763	0.33079693688490236	0.3330330296847686	0.3545526952498862	0.35592759994331674	0.3982811751029596	0.39813423854336544	0.14518381873836178	0.13892264311841146	0.03493301131431181	0.11974450678060578	0.035039392477504094	0.12010916249948878
1.4976803598028874	0.2594775618372575	0.26439267996790033	0.3068514196972237	0.30998728130097375	0.3311092253797533	0.33334626871895306	0.35485312032102734	0.3562294370695872	0.39856197710480723	0.3984171008814719	0.1449724047064829	0.13872108407369213	0.03469615869045484	0.11964924198169768	0.034801715062315	0.12001325065700286
1.5067046373783677	0.2598283782756057	0.26474290208843304	0.3071763239279713	0.310312604586301	0.33142126432164054	0.3336592565117531	0.3551532297687764	0.3565309591779904	0.3988423389072372	0.3986995278927214	0.14476109714627142	0.13851962350716726	0.0344606673815413	0.11955320441156658	0.03456540496160798	0.11991656582026877
1.5157832907659001	0.2601791423688209	0.2650930624824827	0.3075010432230482	0.3106377388813886	0.33173305169430295	0.33397199104632447	0.3554530217418639	0.3568321644103815	0.39912225893197384	0.39898151798320125	0.14454989719566486	0.13831826251137738	0.03422653088835048	0.1194563939898714	0.03433045563395254	0.11981910790792938
1.5249166476071065	0.2605298515405672	0.2654431585977869	0.30782557538561417	0.31096268199625154	0.3320445854812772	0.3342844703056177	0.3557524943902695	0.35713305090981384	0.3994017356047599	0.3992630695628724	0.14433880599253973	0.1381170021788667	0.033993742734505616	0.11935881064171383	0.03409686056107475	0.1197208768439566
1.5341050375178134	0.2608805032099612	0.2657931878776969	0.30814991821718307	0.31128743173930634	0.3323558636659112	0.33459669227239214	0.35605164586523486	0.357433616820551	0.39968076735536495	0.3995441810455785	0.14412782467470855	0.13791584360217612	0.033762296466449015	0.11926045429756016	0.0338646132477507	0.11962187255767276
1.5433487920999491	0.26123109479159595	0.2661431477612	0.30847406951764006	0.3116119859173864	0.3326668842313788	0.3349086549292292	0.3563504743192751	0.35773386028807796	0.3999593526175959	0.39982485084905417	0.14391695437991264	0.13771478787383898	0.033532185653420754	0.1191613248932839	0.03363370722179582	0.11952209498350896
1.5526482449535108	0.26158162369556365	0.26649303568294164	0.30879802708525766	0.3119363423357587	0.33297764516069345	0.3352203562585463	0.3566489779061909	0.3580337794591123	0.4002374898293047	0.40010507739493373	0.14370619624581876	0.13751383608637396	0.033303403887412486	0.11906142237009476	0.0334041360340791	0.1194215440613533
1.5620037316886017	0.2619320873274796	0.2668428490732491	0.309121788716713	0.31226049879814055	0.3332881444367221	0.3355317942426111	0.3569471547810802	0.3583333724816178	0.4005151774323975	0.40038485910876176	0.14349555141001216	0.13731298933228242	0.03307594478319231	0.11896074667474466	0.03317589325850179	0.11932021973643714
1.5714155899375468	0.2622824830885056	0.26719258535815354	0.3094453522071044	0.31258445310671573	0.3335983800422003	0.33584296686355525	0.35724500310035046	0.35863263750481417	0.40079241387284464	0.40066419441999984	0.14328502100999227	0.13711224870403996	0.032849801978294124	0.1188592977594567	0.032948972491972484	0.11921812195944881
1.580884159367074	0.2626328083753741	0.2675422419594135	0.3097687153499691	0.31290820306215167	0.3339083499597459	0.336153872103389	0.35754252102173073	0.35893157267919085	0.40106919760068843	0.4009430817620374	0.1430746061831667	0.13691161529409374	0.032624969132893256	0.11875707558175463	0.03272336735432191	0.11911525068619255
1.5904097816905756	0.26298306058041115	0.26789181629453723	0.3100918759372987	0.31323174646361485	0.3342180521718726	0.33646450794401367	0.35783970670428256	0.359230176156517	0.40134552707005156	0.40122151957219815	0.14286430806684672	0.1367110901948567	0.03240143992989175	0.11865408010465472	0.03249907148833486	0.11901160587791537
1.5999928006804371	0.26333323709156126	0.2682413057768064	0.3104148317595577	0.31355508110878866	0.33452748466100535	0.3367748723672371	0.35813655830841323	0.3595284460898539	0.4016214007391473	0.40149950629175063	0.14265412779824213	0.13651067449870033	0.03217920807485797	0.11855031129670124	0.03227607855973247	0.11890718750134965
1.6096335621804478	0.26368333529241106	0.2685907078152995	0.3107375806056998	0.3138782047938896	0.33483664540949376	0.33708496335478694	0.3584330739958866	0.3598263806335675	0.40189681707028696	0.40177704036591577	0.14244406651445468	0.1363103692979527	0.03195826729599105	0.11844576913190963	0.03205438225714374	0.1188019955286137
1.6193324141182788	0.2640333525622135	0.2689400198149145	0.31106012026318514	0.3142011153136842	0.3351455323996272	0.3373947788883256	0.35872925192983585	0.360123977943339	0.40217177452988884	0.4020541202438761	0.14223412535247548	0.1361101756848905	0.03173861134411027	0.11834045358978074	0.031833976292066524	0.1186960299371691
1.6290897065180392	0.2643832862759123	0.26928923917639347	0.31138244851799785	0.3145238104615061	0.3354541436136482	0.33770431694946335	0.35902509027477486	0.3604212361761777	0.4024462715884869	0.4023307443787841	0.14202430544917746	0.13591009475173524	0.03152023399259818	0.11823436465520842	0.03161485439879641	0.11858929070983493
1.6389057915129117	0.26473313380416585	0.26963836329634483	0.31170456315466266	0.3148462880292723	0.3357624770337674	0.3380135755197727	0.3593205871966101	0.3607181534904319	0.40272030672073866	0.4026069112277696	0.1418146079413118	0.1357101275906484	0.03130312903746457	0.11812750231884195	0.03139701033449427	0.11848177783500091
1.6487810233578566	0.2650828925133729	0.2699873895672685	0.31202646195626327	0.315168545807501	0.33607053064217846	0.3383225525808033	0.3596157408626535	0.3610147280458015	0.4029938784054352	0.40288261925195007	0.14160503396550286	0.13551027529372528	0.031087290297207915	0.11801986657663122	0.03118043787909741	0.11837349130637165
1.6587157584424002	0.26543255976569596	0.27033631537757824	0.3123481427044586	0.31549058158532733	0.336378302421071	0.338631246114095	0.35991054944163264	0.36131095800334856	0.4032669851255073	0.403157866916437	0.14139558465824134	0.13531053895299128	0.03087271161284022	0.11791145743012521	0.03096513083529473	0.11826443112317975
1.6687103553034934	0.2657821329190867	0.27068513811162714	0.31266960317950093	0.31581239315052234	0.33668579035264673	0.33893965410119337	0.3602050111037045	0.36160684152551087	0.4035396253680355	0.4034326526903457	0.14118626115588276	0.13511091966039535	0.03065938684788705	0.11780227488652883	0.030751083028526693	0.11815459729008637
1.6787651746384535	0.26613160932731045	0.27103385514973044	0.312990841160253	0.31613397828950834	0.3369929924191327	0.3392477745236626	0.3604991240204658	0.36190237677611214	0.40381179762425745	0.4037069750468026	0.1409770645946391	0.13491141850780644	0.030447309888302243	0.11769231895840448	0.030538288306910744	0.11804398981719544
1.6888805793179813	0.2664809863399719	0.27138246386819037	0.3133118544242061	0.316455334787377	0.3372999066027966	0.339555605363101	0.36079288636496637	0.36219756192037467	0.40408350038957663	0.40398083246295374	0.14076799611057642	0.13471203658700795	0.030236474642471478	0.11758158966402732	0.03032674054127682	0.11793260872020994
1.6990569343992543	0.26683026130253923	0.2717309616393202	0.313632640747497	0.3167764604279066	0.3376065308859603	0.33986314460115463	0.36108629631171946	0.362492395124931	0.40435473216356993	0.40425422341997286	0.1405590568396076	0.13451277498969239	0.030026875041198053	0.11747008702720052	0.030116433625067884	0.117820454020233
1.7092946071391046	0.2671794315563698	0.2720793458314687	0.31395319790492615	0.3170973529935789	0.33791286325101594	0.3401703902195317	0.36137935203671534	0.3627868745578352	0.4046254914499961	0.40452714640306925	0.14035024791749062	0.13431363480745698	0.0298185050376496	0.11735781107734056	0.029907361474347027	0.11770752574379628
1.7195939670072704	0.2675284944387357	0.27242761380904434	0.31427352366997485	0.31741801026559674	0.3382189016804391	0.34047734020001724	0.36167205171743183	0.3630809983885753	0.40489577675680366	0.40479959990149617	0.1401415704798212	0.134114617131799	0.029611358607319005	0.11724476184943455	0.029699518027779703	0.11759382392310158
1.7299553856997325	0.2678774472828487	0.2727757629325404	0.3145936158148239	0.31773843002390173	0.33852464415680417	0.3407839925244872	0.36196439353284715	0.36337476478808517	0.4051655865961392	0.40507158240855834	0.13993302566202875	0.13391572305411092	0.029405429748038614	0.11713093938411134	0.029492897246562677	0.11747934859580766
1.7403792371521247	0.26822628741788573	0.2731237905585591	0.3149134721103704	0.31805861004719105	0.33883008866279885	0.34109034517492304	0.3622563756634512	0.36366817192875545	0.4054349194843546	0.40534309242162014	0.13972461459937255	0.13371695366567535	0.029200712479891422	0.11701634372759884	0.029287493114424024	0.11736409980512974
1.7508658975532332	0.268575012169015	0.2734716940398369	0.3152330903262462	0.3183785481129357	0.3391352331812386	0.34139639613342626	0.3625479962912578	0.36396121798444614	0.40570377394201523	0.40561412844211314	0.13951633842693614	0.13351831005765974	0.028997200845218174	0.11690097493170981	0.029083299637569837	0.1172480775997542
1.76141574535857	0.2689236188574212	0.27381947072526897	0.3155524682308357	0.3186982419973975	0.3394400756950816	0.34170214338223237	0.36283925359981634	0.364253901130498	0.4059721484939078	0.4058846889755441	0.13930819827962285	0.13331979332111288	0.028794888908585392	0.11678483305394138	0.028880310844659363	0.1171312820339665
1.7720291613040315	0.2692721048003316	0.2741671179599346	0.315871603591294	0.319017689475647	0.3397446141874435	0.34200758490372624	0.3631301457742241	0.36454621954374467	0.40624004166904787	0.40615477253150273	0.13910019529215156	0.13312140454695984	0.028593770756730308	0.11666791815741817	0.028678520786796113	0.11701371316769382
1.7827065284196406	0.269620467311042	0.2745146330851218	0.3161904941735645	0.3193368883215811	0.34004884664161167	0.34231271868045604	0.36342067100113745	0.36483817140252417	0.40650745200068783	0.4064243776236691	0.13889233059905173	0.13292314482599718	0.02839384049855198	0.11655023031097755	0.028477923537453265	0.11689537106637715
1.7934482320433673	0.2699687036989425	0.27486201343835315	0.3165091377423976	0.31965583630794087	0.3403527710410609	0.3426175426951479	0.36371082746878486	0.36512975488669075	0.4067743780263241	0.4066935027698215	0.13868460533465957	0.13272501524888755	0.028195092265079325	0.11643176958905599	0.028278513192466548	0.11677625580105655
1.8042546598350382	0.2703168112695439	0.2752092563534106	0.3168275320613679	0.3199745312063293	0.3406563853694671	0.3429220549307208	0.3640006133669775	0.365420968177627	0.40704081828770483	0.40696214649184415	0.13847702063311362	0.13252701690615687	0.02799752020939117	0.11631253607178849	0.028080283869973854	0.1166563674483001
1.8151262017903238	0.27066478732450383	0.2755563591603609	0.3171456748928937	0.3202929707872287	0.34095968761072304	0.3432262533703006	0.3642900268871218	0.36571180945825477	0.40730677133083787	0.40723030731573373	0.1382695776283479	0.1323291508881884	0.027801118506669553	0.11619252984505124	0.02788322971041346	0.11653570609040287
1.8260632502548164	0.2710126291616532	0.27590331918558164	0.31746356399825415	0.32061115282001934	0.341262675748953	0.34353013599723536	0.36457906622223196	0.3660022769130484	0.4075722357059975	0.40749798377160845	0.13806227745409208	0.13213141828521946	0.027605881354062944	0.11607175100031952	0.027687344876474285	0.11641427181520214
1.8370661999381863	0.2713603340750224	0.2762501337517861	0.3177811971376079	0.320929075072997	0.3415653477685269	0.3438337007951095	0.36486772956694025	0.3662923687280448	0.40783720996773176	0.40776517439371385	0.1378551212438626	0.1319338201873347	0.027411802970716437	0.11595019963476716	0.02749262355304971	0.11629206471619113
1.848135447928429	0.2717078993548677	0.27659680017804944	0.318098572070011	0.3212467353133909	0.341867701654076	0.3441369457477589	0.36515601511751017	0.3665820830908571	0.4081016926748704	0.4080318777204314	0.13764811013096212	0.1317363576844654	0.02721887759775754	0.11582787585143706	0.0272990599471985	0.11616908489243372
1.8592713937061955	0.2720553222876987	0.2769433157798343	0.31841568655343677	0.3215641313073814	0.342169735390508	0.34443986883928485	0.3654439210718483	0.3668714181906844	0.40836568239053206	0.4082980922942847	0.13744124524847187	0.13153903186638177	0.02702709949819848	0.11570477975901383	0.02710664828813769	0.11604533244873494
1.8704744391592067	0.2724026001563041	0.2772896778690169	0.31873253834479237	0.32188126082011903	0.34247144696302123	0.34474246805407005	0.3657314456295156	0.36716037221832537	0.408629177682131	0.40856381666194763	0.13723452772925035	0.13134184382268993	0.026836462956909557	0.11558091147182381	0.026915382827194634	0.11592080749555578
1.8817449885967616	0.27274973023977866	0.2776358837539128	0.31904912519993806	0.32219812161574196	0.3427728343571199	0.3450447413767923	0.36601858699173934	0.36744894336618916	0.4088921771213842	0.40882904937425113	0.13702795870592788	0.13114479464282822	0.026646962280633346	0.11545627111003398	0.02672525783774482	0.11579551014895628
1.8930834487643238	0.27309670981355094	0.2779819307393032	0.3193654448737063	0.3225147114573943	0.3430738955586295	0.34534668679243985	0.36630534336142556	0.3677371298283073	0.40915467928431926	0.40909378898619025	0.13682153931090194	0.13094788541606184	0.02645859179788701	0.11533085879948146	0.026536267615172804	0.11566944053063821
1.9044902288582053	0.273443536149409	0.2783278161264606	0.3196814951199191	0.32283102810724384	0.34337462855371087	0.3456483022863255	0.3665917129431702	0.36802492980034524	0.40941668275128035	0.40935803405693116	0.13661527067633475	0.13075111723148003	0.026271345858983608	0.1152046746719293	0.026348406476893516	0.11554259876811557
1.9159657405403292	0.27379020651552904	0.278673537213176	0.3199972736914082	0.3231470693265017	0.3436750313288768	0.34594958584410285	0.3668776939432719	0.36831234147961495	0.40967818610693635	0.40962178314981873	0.13640915393414754	0.13055449117799	0.026085218835946833	0.1150777188647254	0.026161668762252788	0.11541498499454406
1.9275103979530908	0.2741367181765007	0.2790190912937842	0.32031277834003186	0.3234628328754392	0.34397510187100505	0.3462505354517796	0.3671632845697424	0.3685993630650857	0.4099391879402866	0.4098850348323829	0.13620319021601762	0.13035800834431457	0.025900205122480813	0.11494999152107255	0.025976048832502485	0.11528659934876373
1.9391246177343011	0.27448306839335623	0.27936447565919126	0.32062800681669557	0.323778316513407	0.3442748381673556	0.3465511490957337	0.3674484830323204	0.36888599275739686	0.410199686844669	0.4101477876763461	0.13599738065337474	0.13016166981898827	0.02571629913397544	0.1148214927900284	0.025791541070780966	0.11515744197534161
1.9508088190322228	0.27482925442359674	0.27970968759690007	0.3209429568713692	0.32409351799885316	0.3445742382055838	0.34685142476272723	0.36773328754248136	0.3691722287588685	0.4104596814177654	0.4104100402576293	0.13579172637739556	0.12996547669035127	0.025533495307392684	0.11469222282624969	0.02560813988203492	0.11502751302451486
1.9625634235206988	0.2751752735212197	0.28005472439103773	0.3212576262531067	0.32440843508934203	0.344873299973757	0.3471513604399221	0.3680176963134511	0.3694580692735145	0.4107191702616097	0.41067179115636	0.1355862285190027	0.12976943004654803	0.02535178810130745	0.11456218179044697	0.02542583969303358	0.11489681265233287
1.9743888554143678	0.27552112293674685	0.2803995833223819	0.32157201271006464	0.3247230655415725	0.3451720214603687	0.3474509541148947	0.3683017075602163	0.3697435125070532	0.41097815198259363	0.41093303895687805	0.13538088820885785	0.12957353097552116	0.025171171995802766	0.11443136984894409	0.02524463495226037	0.11476534102048674
1.9862855414839768	0.27586679991725194	0.2807442616683875	0.32188611398952127	0.32503740711139617	0.34547040065435436	0.3477502037756506	0.3685853194995373	0.3700285566669196	0.41123662519147397	0.4111937822477425	0.13517570657736014	0.12937778056500937	0.024991641492455585	0.11429978717394818	0.025064520129941315	0.11463309829652246
1.9982539110717792	0.27621230170638766	0.2810887567032141	0.3221999278378952	0.325351457553837	0.345768435545106	0.3480491074106404	0.36886853034995953	0.3703131999622778	0.4114945885033787	0.4114540196217391	0.13497068475464225	0.12918217990254285	0.024813191114331445	0.11416743394353546	0.024885489717979326	0.11450008465375561
2.010294396107033	0.27655762554441443	0.2814330656977523	0.3225134520007648	0.3256652146231088	0.34606612412248833	0.34834766300877396	0.3691513383318254	0.37059744060403166	0.4117520405378139	0.4117137496758858	0.13476582387056568	0.12898673007543934	0.02463581540588322	0.11403431034155176	0.02470753822986893	0.11436630027110084
2.0224074311215867	0.27690276866822755	0.28177718591965095	0.3228266842228868	0.32597867607263487	0.3463634643768527	0.3486458685594357	0.36943374166728593	0.3708812768048374	0.41200897991866997	0.41197297101143987	0.13456112505471826	0.1287914321708009	0.02445950893293869	0.11390041655775462	0.024530660200712262	0.11423174533339875
2.0345934532655616	0.27724772831138567	0.2821211146333449	0.32313962224821574	0.32629183965506603	0.3466604542990538	0.34894372205249974	0.36971573858031337	0.37116470677911484	0.41226540527422845	0.41223168223390433	0.13435658943641082	0.12859628727550954	0.02428426628267566	0.11376575278771384	0.024354850187162214	0.11409642003124532
2.0468529023231294	0.27759250170413835	0.28246484910008113	0.32345226381992265	0.3266047031222997	0.3469570918804637	0.34924122147834513	0.3699973272967122	0.3714477287430596	0.4125213152371677	0.41248988195303465	0.13415221814467365	0.12840129647622475	0.02411008206355092	0.11363031923282563	0.02418010276735494	0.11396032456094929
2.059186220728381	0.27793708607345463	0.28280838657794677	0.32376460668041473	0.3269172642254987	0.34725337511298776	0.3495383648278703	0.3702785060441312	0.37173034091465457	0.41277670844457	0.4127475687828445	0.13394801230825182	0.12820646085937945	0.023936950905270038	0.11349411610041216	0.02400641254090985	0.11382345912475955
2.0715938535812968	0.278281478643051	0.2831517243218967	0.3240766485713542	0.3272295207151106	0.34754930198907996	0.34983515009250965	0.37055927305207537	0.37201254151368224	0.41303158353792735	0.41300474134161347	0.13374397305560304	0.12801178151117557	0.023764867458767824	0.11335714360363625	0.023833774128847907	0.11368582393058091
2.084076248663807	0.27862567663341964	0.28349485958378007	0.3243883872336775	0.3275414703408852	0.34784487050175794	0.35013157526424654	0.3708396265519178	0.3722943287617354	0.41328593916314765	0.4132613982518913	0.13354010151489512	0.12781725951758258	0.02359382639613017	0.11321940196158664	0.023662182173557866	0.11354741919222988
2.0966338564559543	0.27896967726185706	0.2838377896123689	0.32469982040761497	0.32785311085189545	0.3481400786446188	0.3504276383356308	0.3711195647769116	0.37257570088223047	0.4135397739705614	0.41351753814050646	0.1333363988140012	0.1276228959643327	0.023423822410569173	0.11308089139923538	0.023491631338783847	0.11340824512936365
2.109267130152151	0.27931347774249254	0.2841805116533849	0.32501094583270973	0.3281644399965548	0.34843492441185414	0.35072333729979227	0.3713990859622014	0.3728566561004176	0.4137930866149274	0.4137731596385707	0.13313286608049754	0.12742869193691744	0.023254850216371636	0.1129416121472957	0.023322116309509866	0.11326830196730953
2.1219765256775314	0.2796570752863159	0.2845230229495276	0.325321761247837	0.32847545552263685	0.348729405798265	0.3510186701504563	0.37167818834483496	0.3731371926433934	0.4140458757554382	0.41402826138148563	0.13292950444166007	0.12723464852058525	0.023086904548865306	0.11280156444256306	0.023153631792004248	0.11312758993744865
2.1347625017044103	0.28000046710120713	0.28486532074050197	0.3256322643912241	0.3287861551772949	0.34902352079927845	0.3513136348819601	0.371956870163776	0.373417308740113	0.4142981400557277	0.4142828420089495	0.13272631502446194	0.12704076680033763	0.022919980164409992	0.1126607485278015	0.022986172513721925	0.11298610927690333
2.147625519668832	0.28034365039196457	0.28520740226304625	0.32594245300046937	0.3290965367070801	0.3493172674109623	0.35160822948926646	0.37223512965991506	0.3736970026214008	0.41454987818387556	0.4145369001649624	0.13252329895556986	0.12684704786092676	0.022754071840260792	0.11251916465148781	0.022819733223258254	0.11284386022860815
2.160566043787228	0.2806866223603336	0.28554926475095993	0.3262523248125618	0.32940659785796134	0.34961064363004013	0.3519024519679801	0.3725129650760816	0.37397627251996335	0.41480108881241406	0.4147904344978329	0.13232045736134138	0.12665349278685176	0.02258917437461605	0.11237681306816683	0.022654308690322367	0.11270084304143779
2.1735845410731627	0.28102938020503565	0.28589090543513157	0.3265618775639004	0.329716336375344	0.34990364745390795	0.35219630031436244	0.37279037465705606	0.3742551166704	0.41505177061833376	0.41504344366018386	0.13211779136782278	0.1264601026623554	0.022425282586530315	0.11223369403822403	0.022489893705687436	0.11255705797009341
2.1866814813541975	0.2813719211217967	0.2862323215435673	0.3268711089903139	0.3300257500040896	0.35019627688064825	0.3524897725253473	0.37306735664958074	0.37453353330921574	0.41530192228308865	0.4152959263089582	0.13191530210074492	0.12626687857142177	0.02226239131586638	0.1120898078280419	0.022326483081140935	0.11241250527515945
2.199857337288837	0.2817142423033768	0.2865735103014183	0.3271800168270806	0.3303348364885347	0.35048852990904683	0.35278286659855584	0.3733439093023732	0.3748115206748322	0.4155515424926031	0.415547881105425	0.1317129906855221	0.1260738215977737	0.022100495423277522	0.11194515470997146	0.022164071649442008	0.11226718522316048
2.213112584383593	0.28205634093959836	0.2869144689310094	0.32748859880894715	0.3306435935725103	0.3507804045386072	0.3530755805323123	0.3736200308661364	0.3750890770075999	0.41580062993727634	0.41579930671518534	0.13151085824724842	0.12588093282486904	0.021939589790136438	0.11179973496226125	0.02200265426427883	0.11212109808641912
2.2264477010101436	0.2823982142173763	0.28725519465186755	0.32779685267014935	0.33095201899936133	0.3510718987695672	0.3533679123256593	0.3738957195935718	0.3753662005498096	0.41604918331198937	0.4160502018081783	0.13130890591069594	0.1256882133358978	0.021779669318515715	0.1116535488691568	0.021842225800204673	0.11197424414318391
2.2398631684225956	0.2827398593207461	0.28759568468074936	0.3281047761444311	0.3312601105119657	0.3513630106029136	0.3536598599783726	0.3741709737393902	0.3756428895457043	0.41629720131610953	0.41630056505868573	0.13110713480031033	0.12549566421378086	0.021620728931097233	0.1115065967208011	0.021682781152614794	0.1118266236776293
2.2533594707748548	0.2830812734308934	0.2879359362316706	0.32841236696506415	0.33156786585275416	0.35165373804039796	0.3539514214909778	0.3744457915603238	0.3759191422414912	0.4165446826534965	0.41655039514533954	0.13090554604021115	0.12530328654116607	0.021462763571186372	0.11135887881334838	0.021524315237698488	0.1116782369798841
2.2669370951380965	0.2834224537261837	0.28827594651593363	0.32871962286486783	0.3318752827637294	0.3519440790845527	0.35424259486476456	0.3747201713151385	0.376194956885353	0.4167916260325078	0.41679969075112633	0.13070414075418865	0.12511108140042568	0.021305768202630304	0.11121039544904932	0.0213668229923627	0.11152908434588937
2.2805965315183476	0.2837633973821911	0.28861571274215647	0.3290265415762295	0.3321823589864854	0.3522340317387062	0.3545333781018025	0.3749941112646449	0.3764703317274597	0.4170380301660044	0.417048450563393	0.1305029200656993	0.12491904987365454	0.02114973780976115	0.11106114693590996	0.021210299374212482	0.11137916607756893
2.294338272874165	0.28410410157172794	0.2889552321163013	0.3293331208311236	0.3324890922622275	0.3525235940069983	0.35482376920495695	0.3752676096717107	0.3767452650199809	0.41728389377135594	0.41729667327385256	0.13030188509786725	0.12472719304266702	0.020994667397374656	0.11091113358804705	0.021054739361513697	0.11122848248280093
2.308162815134429	0.2844445634648745	0.2892945018417034	0.3296393583611319	0.3327954803317917	0.3528127638943963	0.3551137661779041	0.3755406648012718	0.37701975501709717	0.41752921557044614	0.4175443575785904	0.13010103697347822	0.12453551198899485	0.020840551990696454	0.11076035572567378	0.020900137953104192	0.11107703387538947
2.3220706572162446	0.2847847802290083	0.28963351911909907	0.3299452518974634	0.33310152093566375	0.35310153940671085	0.35540336702514636	0.37581327492034505	0.3772937999750116	0.4177739942896783	0.41779150217806843	0.1299003768149812	0.12434400779388526	0.020687386635273697	0.11060881367475872	0.020746490168384923	0.11092482057506459
2.336062301042938	0.28512474902883317	0.28997228114665513	0.3302507991709736	0.3334072118139995	0.3533899185506103	0.3556925697520284	0.3760854382980388	0.377567398151962	0.4180182286599801	0.4180381057771313	0.12969990574448448	0.12415268153829814	0.02053516639700348	0.11045650776748062	0.02059379104725423	0.11077184290751063
2.3501382515621807	0.28546446702640993	0.2903107851199975	0.3305559979121859	0.3337125507066442	0.35367789933363847	0.35598137236475225	0.37635715320556573	0.37784054780823234	0.4182619174168098	0.41828416708501204	0.12949962488375277	0.12396153430290423	0.020383886362038695	0.11030343834198675	0.020442035650040324	0.11061810120435212
2.3642990167642037	0.28580393138118554	0.29064902823224	0.3308608458513101	0.33401753535315193	0.3539654797642283	0.3562697728703927	0.37662841791625395	0.37811324720616435	0.4185050593001605	0.4185296848153367	0.12929953535420752	0.12377056716808246	0.0202335416367454	0.11014960574235033	0.02029121905752973	0.11046359580325316
2.378545107700138	0.2861431392500224	0.2909870076740135	0.3311653407182631	0.3343221634928062	0.3542526578517189	0.35655776927691385	0.3768992307055591	0.3783854946101701	0.41874765305456574	0.41877465768613076	0.12909963827692447	0.12357978121391876	0.020084127347676173	0.10999501031881209	0.020141336370802065	0.11030832704776117
2.392877038500453	0.2864820877872291	0.2913247206334945	0.331469480242689	0.3346264328646383	0.3545394316063707	0.3568453595931831	0.3771695898510759	0.37865728828674255	0.4189896974291045	0.4190190844198231	0.1288999347726311	0.12338917752020394	0.01993563864149195	0.10983965242752447	0.019992382711270906	0.11015229528737791
2.4072953263935135	0.28682077414458945	0.2916621642964349	0.331773262153979	0.3349303412074484	0.3548257990393811	0.35713254182898835	0.3774394936325498	0.3789286265044683	0.4192311911774064	0.4192629637432524	0.1287004259617053	0.12319875716643124	0.019788070684946035	0.10968353243067952	0.01984435322061806	0.10999550087777266
2.4218004917242455	0.28715919547139285	0.2919993358461903	0.33207668418129144	0.3352338862598246	0.35511175816290086	0.3574193139950526	0.3777089403318892	0.3791995075340387	0.41947213305765646	0.41950629438767184	0.12850111296417507	0.1230085212317952	0.019641418664814836	0.10952665069655154	0.019697243060711855	0.10983794418034165
2.436393057972914	0.28749734891446393	0.29233623246374946	0.33237974405357196	0.3355370657601628	0.35539730699004873	0.35770567410304976	0.37797792823317644	0.3794699296482619	0.4197125218326004	0.4197490750887543	0.12830199689971553	0.12281847079518991	0.019495677787846333	0.10936900759949708	0.019551047413573386	0.10967962556262023
2.4510735517740176	0.28783523161819285	0.2926728513277638	0.332682439499574	0.335839877446687	0.3556824435349287	0.3579916201656205	0.3782464556226804	0.37973989112207446	0.41995235626954963	0.41999130458659745	0.12810307888764805	0.12262860693520611	0.0193508432807441	0.10921060351979861	0.019405761481372963	0.10952054539816913
2.46584250293529	0.28817284072456506	0.29300918961457656	0.33298476824787837	0.336142319057469	0.35596716581264437	0.3582771501963882	0.3785145207888675	0.38000939023255353	0.42019163514038543	0.42023298162572964	0.1279043600469396	0.12243893073013161	0.01920691039006428	0.1090514388438919	0.019261380486296886	0.10936070406651766
2.4807004444568266	0.28851017337319157	0.29334524449825117	0.3332867280269138	0.33644438833044754	0.35625147183931555	0.3585622622099736	0.37878212202241374	0.3802784252589276	0.42043035722156497	0.4204741049551133	0.12770584149620104	0.12224944325794909	0.019063874382219126	0.10889151396425234	0.019117899670542116	0.1092001019530926
2.4956479125503126	0.2888472267013392	0.2936810131506021	0.33358831656497745	0.33674608300344955	0.356535359632094	0.3588469542220113	0.3790492576162164	0.3805469944825893	0.420668521294125	0.4207146733281517	0.12750752435368465	0.12206014559633407	0.01892173054340951	0.10873082927938071	0.01897531429631094	0.10903873944954512
2.510685446658382	0.2891839978439604	0.29401649274122327	0.33388953159025464	0.33704740081420936	0.356818827209179	0.3591312242491657	0.379315925865406	0.38081509618710646	0.42090612614368783	0.4209546855026932	0.12730940973728644	0.12187103882265334	0.01878047417954498	0.10856938519384585	0.018833619645654665	0.10887661695340967
2.5258135894740787	0.2895204839337236	0.2943516804375174	0.3341903708308392	0.3373483395003884	0.3571018725898333	0.35941507030914566	0.3795821250673574	0.38108272865823406	0.42114317056046463	0.4211941402410358	0.12711149876454192	0.1216821240139657	0.018640100616257982	0.10840718211836986	0.018692811020514455	0.10871373486818925
2.54103288696045	0.28985668210104365	0.2946865734047262	0.3344908320147543	0.3376488967995961	0.3573844937943992	0.35969849042072133	0.37984785352170225	0.38134989018392623	0.4213796533392616	0.42143303630993295	0.12691379255262683	0.12149340224701882	0.018500605198788378	0.1082442204696008	0.01855288374264319	0.1085500936035686
2.556343888370238	0.2901925894741119	0.29502116880595913	0.3347909128699721	0.3379490704494091	0.3576666888443136	0.359981482603739	0.3801131095303398	0.3816165790543475	0.42161557327948324	0.4216713724805979	0.12671629221835554	0.12130487459824923	0.01836198329197103	0.10808050067035424	0.018413833153525516	0.108385693575201
2.571747146265715	0.2905282031789267	0.29535546380222366	0.3350906111244344	0.33824885818739187	0.35794845576212503	0.3602640448791377	0.3803778913974496	0.38188279356188465	0.4218509291851382	0.4219091475287086	0.1265189988781818	0.12111654214378013	0.018224230280202036	0.10791602314961324	0.018275654614388515	0.10822053520476516
2.5872432165386163	0.29086352033932367	0.2956894555524541	0.33538992450607313	0.33854825775111647	0.3582297925715088	0.3605461752689642	0.38064219742950267	0.3821485320011589	0.42208571986484344	0.42214636023441277	0.12632191364819667	0.12092840595942257	0.01808734156732683	0.10775078834227259	0.018138343506064913	0.10805461891990831
2.602832658430207	0.291198538077006	0.2960231412135416	0.33568885074283056	0.33884726687818256	0.3585106972972828	0.3608278717963889	0.3809060259352733	0.3824137926690368	0.42231994413182844	0.4223830093823322	0.126125037644129	0.12074046712067281	0.017951312576654388	0.10758479668943721	0.018001895229039278	0.10788794515448785
2.6185160345514573	0.29153325351157533	0.2963565179403644	0.3359873875626798	0.33914588330623824	0.3587911679654238	0.36110913248572246	0.3811693752258505	0.382678573864643	0.4225536008039401	0.4226190937615683	0.1259283719813437	0.1205527267027121	0.017816138750886168	0.1074180486382943	0.01786630520333432	0.10772051434834395
2.6342939109033563	0.2918676637605615	0.29668958288581626	0.33628553269364514	0.3394441047729993	0.35907120260308334	0.36138995536243035	0.38143224361465006	0.382942873889371	0.4227866887036472	0.42285461216570597	0.12573191777484313	0.12036518578040634	0.017681815552030855	0.10725054464201378	0.017731568868448733	0.10755232694731376
2.6501668568973313	0.2922017659394536	0.2970223332008371	0.3365832838638224	0.3397419290162697	0.3593507992386028	0.3616703384531494	0.381694629417426	0.3832066910468953	0.4230192066580446	0.4230895633928187	0.12553567613926583	0.12017784542830573	0.017548338461406132	0.10708228515998996	0.01759768168336251	0.10738338340333087
2.666135445375801	0.29253555716173035	0.29735476603444283	0.3368806388013998	0.3400393537739622	0.3596299559015307	0.36195027978570354	0.38195653095228255	0.3834700236431834	0.42325115349885817	0.4233239462454737	0.12533964818888688	0.11999070672064338	0.017415702979558745	0.10691327065772782	0.017464639126442805	0.1072136841744964
2.6822002526328483	0.2928690345388909	0.29768687853375464	0.337177595234678	0.34033637678411827	0.3599086706226375	0.3622297773891199	0.3822179465396854	0.3837328699865074	0.42348252806244874	0.4235577595307359	0.12514383503761703	0.1198037707313364	0.017283904626237856	0.10674350160677193	0.017332436695394193	0.10704322972476632
2.6983618584350144	0.2932021951804848	0.2980186678440288	0.3374741508920909	0.3406329957849276	0.36018694143393226	0.36250882929364325	0.38247887450247375	0.3839952283874547	0.4237133291898163	0.42379100206017206	0.12494823779900396	0.11961703853398381	0.017152938940293794	0.10657297848482017	0.017201069907221367	0.10687202052434941
2.71462084604223	0.2935350361941431	0.29835013110868724	0.3377703035022258	0.3409292085147499	0.3604647663686779	0.3627874335307542	0.38273931316587173	0.38425709715894174	0.4239435557266049	0.4240236726498572	0.1247528575862316	0.11943051120186846	0.01702280147967805	0.10640170177561004	0.017070534298181173	0.10670005704947982
2.730977802228858	0.29386755468560877	0.2986812654693466	0.3380660507938444	0.34122501271213357	0.36074214346140776	0.36306558813318274	0.38299926085750025	0.38451847461622357	0.4241732065231067	0.42425577012037696	0.12455769551212088	0.11924418980795486	0.01689348782138822	0.1062296719691318	0.01694082542370623	0.10652733978241713
2.747433317304874	0.29419974775876784	0.2990120680658485	0.33836139049590314	0.3415204061158371	0.36101907074794154	0.36334329113492586	0.38325871590738886	0.38477935907690725	0.42440228043426614	0.42448729329683377	0.12436275268912984	0.119058075424891	0.016764993561382724	0.10605688956140114	0.016811938858381836	0.10635386921167367
2.763987985137163	0.2945316125156794	0.2993425360362898	0.33865632033757365	0.34181538646484916	0.36129554626540067	0.36362054057126236	0.3835176766479868	0.38503974886096276	0.42463077631968416	0.4247182410088508	0.12416803022935378	0.11887216912500709	0.016637314314538187	0.10588335505450175	0.016683870195850048	0.10617964583160244
2.780642403170963	0.29486314605660635	0.2996726665170516	0.33895083804826326	0.34210995149840806	0.3615715680522247	0.3638973344787688	0.383776141414175	0.38529964229073455	0.42485869304362234	0.424948612090576	0.12397352924452636	0.11868647198031712	0.016510445714633448	0.1057090689567417	0.01655661504881145	0.10600467014280923
2.797397172451417	0.29519434548004664	0.30000245664283026	0.33924494135763583	0.34240409895602336	0.3618471341481875	0.36417367089533625	0.38403410854327813	0.3855590376909541	0.42508602947500734	0.425178405380687	0.12377925084602097	0.11850098506251847	0.016384383414276726	0.10553403178255394	0.016430169048952337	0.10582894265199627
2.8142528976452668	0.2955252078827637	0.3003319035466667	0.33953862799563256	0.3426978265774955	0.3621222425944129	0.36444954786018524	0.38429157637507594	0.3858179333887508	0.4253127844874351	0.4254076197223958	0.12358519614484975	0.11831570944299158	0.016259123084836347	0.10535824405246785	0.01630452784686298	0.10565246387184857
2.831210187062679	0.2958557303598173	0.3006610043599769	0.33983189569249206	0.34299113210293597	0.362396891433391	0.36472496341388205	0.38454854325181465	0.3860763277136639	0.4255389569591746	0.42563625396345256	0.12339136625166544	0.11813064619280195	0.016134660416394553	0.1051817062931093	0.016179687112023444	0.10547523432127548
2.848269652679189	0.2961859100045937	0.30098975621258134	0.3401247421787709	0.3432840132727883	0.3626710787089934	0.36499991559835476	0.38480500751821867	0.38633421899765447	0.42576454577317197	0.4258643069561503	0.12319776227676292	0.11794579638269984	0.016010991117724416	0.10500441903732849	0.016055642532737835	0.10529725452528282
2.865431910157798	0.2965157439088376	0.3013181562327356	0.3404171651853652	0.3435764678278481	0.36294480246649036	0.3652744024569091	0.38506096752150293	0.3865916055751171	0.42598954981705495	0.4260917775573294	0.12300438533007942	0.11776116108312144	0.01588811091620812	0.10482638282400103	0.015932389816066816	0.10511852501490182
2.882697578871184	0.29684522916268163	0.30164620154716004	0.3407091624435301	0.3438684935092835	0.36321806075256585	0.3655484220342441	0.38531642161138385	0.3868484857828915	0.42621396798313677	0.42631866462838164	0.12281123652119666	0.11757674136418973	0.015766015557797886	0.10464759819825531	0.015809924687797405	0.10493904632727435
2.900067281924058	0.29717436285467824	0.30197388928107005	0.3410007316849014	0.3441600880586552	0.36349085161533423	0.3658219723764684	0.3855713681400911	0.3871048579602737	0.42643779916841995	0.4265449670352546	0.1226183169593405	0.11739253829571482	0.015644700806952017	0.1044680657112167	0.015688242892373694	0.10475881900572404
2.9175416461756507	0.2975031420718296	0.30230121655820624	0.3412918706415152	0.3444512492179378	0.36376317310435546	0.36609505153111593	0.3858258054623792	0.387360720449029	0.42666104227460033	0.426770683648456	0.12242562775338503	0.1172085529471958	0.015524162446611811	0.1042877859203486	0.015567340192855994	0.10457784359961408
2.9351213022623317	0.2978315638996192	0.30262818050086404	0.34158257704582984	0.3447419747295393	0.3640350232706524	0.36636765754716205	0.3860797319355398	0.38761607159340233	0.42688369620807187	0.42699581334305803	0.12223317001185145	0.11702478638782104	0.015404396278112742	0.10410675938908298	0.015447212370863994	0.10439612066453208
2.952806884620376	0.29815962542204194	0.3029547782299245	0.34187284863074535	0.3450322623363221	0.3643064001667254	0.3666397884750396	0.3863331459194123	0.3878709097401312	0.42710575987992894	0.4272203549987017	0.12204094484291146	0.11684123968647094	0.0152853981211436	0.10392498668706196	0.015327855226514586	0.10421365076211941
2.970599031508854	0.2984873237216356	0.30328100686488385	0.34216268312962483	0.34532210978162325	0.3645773018465694	0.3669114423666546	0.3865860457763963	0.3881252332384567	0.4273272322059722	0.4274443074996009	0.12184895335438861	0.11665791391171795	0.015167163813709195	0.10374246839008094	0.015209264578366799	0.10403043446009974
2.9884983850326714	0.298814655879511	0.3036068635238838	0.34245207827631496	0.3456115148092747	0.3648477263656893	0.3671826172754023	0.3868384298714629	0.38837904044013505	0.4275481121067106	0.42766766973454623	0.12165719665376011	0.1164748101318285	0.01504968921206462	0.10355920508007443	0.015091436263382718	0.10384647233235
3.006505591165733	0.2991416189753836	0.30393234532374147	0.34274103180516685	0.34590047516362427	0.3651176717811167	0.3674533112561832	0.38709029657216637	0.38863232969944983	0.4277683985073672	0.4278904405969102	0.12146567584815869	0.11629192941476454	0.01493297019067441	0.10337519734513023	0.014974366136879524	0.10366176495891466
3.0246212997742656	0.29946821008760327	0.30425744937998006	0.3430295414510563	0.3461889885895558	0.365387136151425	0.36772352236541905	0.3873416442486558	0.38888509937322374	0.42798809033788127	0.4281126189846506	0.12127439204437546	0.11610927282818578	0.014817002642130817	0.10319044577948944	0.014858050072449558	0.1034763129259062
3.0428461646402667	0.2997944262931864	0.3045821728068582	0.34331760494940533	0.34647705283250957	0.36565611753674654	0.3679932486610689	0.3875924712736871	0.38913734782082976	0.4282071865329138	0.428334203800315	0.12108334634886123	0.11592684143945098	0.014701782477132497	0.1030049509834754	0.014742483961921238	0.10329011682559042
3.0611808434850984	0.3001202646678452	0.3049065127174005	0.34360522003620136	0.3467646656385028	0.36592461399878723	0.3682624882026449	0.38784277602263334	0.38938907340420326	0.42842568603184933	0.4285551939510448	0.12089253986772967	0.11574463631562013	0.014587305624417013	0.10281871356365002	0.014627663715309325	0.1031031772563864
3.079625997993227	0.30044572228602007	0.3052304662234279	0.34389238444802017	0.34705182475415053	0.3661926236008445	0.3685312390512285	0.38809255687349875	0.38964027448785404	0.42864358777880207	0.4287755883485796	0.12070197370675996	0.11556265852345672	0.014473568030730632	0.10263173413275695	0.014513585260756301	0.10291549482278128
3.0981822938360946	0.3007707962209092	0.3055540304355871	0.34417909592204443	0.34733852792668546	0.36646014440782154	0.3687994992694862	0.3883418122069278	0.38989094943887737	0.4288608907226183	0.4289953859092608	0.12051164897139847	0.1153809091294301	0.01436056566071997	0.10244401330957942	0.01440024454447908	0.10272707013545812
3.116850400696155	0.3010954835444997	0.3058772024633813	0.3444653521960857	0.34762477290397914	0.36672717448624437	0.36906726692168584	0.3885905404062184	0.39014109662696617	0.42907759381688015	0.4292145855540365	0.12032156676676212	0.11519938919971673	0.01424829449693732	0.1022555517190682	0.014287637530715713	0.10253790381122485
3.135630992291033	0.30141978132759867	0.30619997941519983	0.34475115100860465	0.3479105574345618	0.3669937119042774	0.3693345400737126	0.388838739857333	0.3903907144244225	0.42929369601990974	0.42943318620846516	0.12013172819764198	0.11501809980020407	0.014136750539774923	0.10206634999246944	0.014175760201675658	0.10234799647305692
3.1545247463978408	0.30174368663986373	0.3065223583983487	0.345036490098732	0.34819587926764334	0.3672597547317403	0.36960131679308483	0.3890864089489108	0.3906398012061699	0.42950919629477335	0.4296511868027197	0.11994213436850555	0.11483704199649297	0.01402592980738504	0.1018764087670263	0.014064608557465164	0.10215734874995519
3.1735323448776414	0.30206719654983355	0.3068443365190801	0.345321367206289	0.3484807361531336	0.3675253010401228	0.3698675951489699	0.3893335460722782	0.39088835534976407	0.42972409360928443	0.42986858627159164	0.11975278638349968	0.11465621685389923	0.01391582833564442	0.10168572868616366	0.01395417861606063	0.10196596127715907
3.192654473700048	0.302390308124959	0.30716591088262324	0.34560578007180814	0.348765125841663	0.36779034890260176	0.3701333732122007	0.3895801496214615	0.39113637523540545	0.4299383869360076	0.43008538355449516	0.11956368534645434	0.11447562543745717	0.013806442178108114	0.10149431039953072	0.01384446641324999	0.10177383469601864
3.211891822967991	0.3027130184316335	0.3074870785932134	0.34588972643655447	0.3490490460846029	0.3680548963940569	0.3703986490552913	0.38982621799319833	0.3913838592459506	0.43015207525226273	0.43030157759547144	0.11937483236088614	0.1142952688119231	0.013697767405956185	0.10130215456290159	0.01373546800255454	0.10158096965400887
3.2312450869426166	0.3030353245352241	0.3078078367541228	0.3461732040425453	0.34933249463408605	0.36831894159108686	0.37066342075245307	0.390071749586949	0.3916308057669243	0.4303651575401284	0.43051716734319245	0.1191862285300019	0.11411514804177851	0.013589800107911998	0.10110926183816105	0.01362717945520231	0.1013873668047438
3.2507149640683446	0.30335722350010164	0.3081281824676904	0.34645621063257154	0.3496154692430274	0.3685824825720251	0.3709276863796107	0.3903167428049082	0.3918772131865307	0.4305776327864453	0.4307321517509651	0.11899787495670205	0.11393526419123173	0.013482536390235111	0.10091563289338978	0.013519596860069427	0.10119302680809028
3.2703021569980693	0.3036787123896717	0.30844811283535184	0.3467387439502183	0.3498979676651443	0.36884551741695604	0.3711914440144185	0.3905611960520167	0.39212307989566575	0.4307894999828205	0.43094652977673514	0.11880977274358458	0.11375561832422316	0.013375972376625356	0.1007212684028076	0.013412716323610852	0.10099795032989789
3.2900073726185273	0.30399978826640534	0.30876762495766924	0.3470208017398853	0.35017998765497726	0.3691080442077315	0.3714546917362758	0.39080510773597327	0.3923684042879284	0.4310007581256313	0.43116030038309205	0.11862192299295012	0.1135762115044274	0.013270104208196187	0.10052616904677336	0.013306533969817735	0.10080213804224059
3.3098313220758016	0.30432044819186943	0.30908671593436143	0.3473023817468081	0.35046152696790994	0.369370061027986	0.37171742762634363	0.3910484762672455	0.3926131847596327	0.431211406216028	0.4313734625372719	0.11843432680680331	0.11339704479525851	0.013164928043412516	0.1003303355118561	0.013201045940158807	0.10060559062327457
3.329774720800988	0.30464068922675747	0.3094053828643338	0.34758348171707826	0.3507425833601902	0.3696315659631537	0.37197964976756	0.39129130005908264	0.39285741970981897	0.43142144325993853	0.4315860152111619	0.11824698528686087	0.11321811925987128	0.013060440058040967	0.10013376849073552	0.013096248393537735	0.10040830875742301
3.349838288536016	0.3049605084309198	0.3097236228457083	0.3478640993976641	0.3510231545889505	0.3698925571004837	0.3722413562446572	0.39153357752752604	0.3931011075402668	0.4316308682680719	0.4317979573813052	0.1180598995345528	0.11303943596116807	0.012956636445069947	0.09993646868220196	0.012992137506220303	0.10021029313516294
3.370022749359618	0.30527990286339435	0.31004143297585307	0.3481442325364315	0.3513032384122277	0.3701530325290561	0.37250254514417613	0.3917753070914212	0.3933442466555052	0.43183968025592145	0.4320092880289036	0.11787307065102803	0.11286099596180112	0.012853513414720297	0.09973843679127015	0.012888709471782889	0.10001154445302518
3.390328831713469	0.30559886958243715	0.3103588103514126	0.34842387888216453	0.3515828325889846	0.370412990339799	0.3727632145544836	0.39201648717243015	0.3935868354628257	0.4320478782437693	0.4322200061398225	0.11768649973716058	0.11268280032417666	0.0127510671943174	0.09953967352907966	0.012785960501085825	0.09981206341390703
3.4107572684284713	0.3059174056455527	0.3106757520683375	0.34870303618458603	0.3518619348791296	0.37067242862550337	0.37302336256578816	0.39225711619504217	0.3938288723722935	0.43225546125668973	0.43243011070459514	0.11750018789355265	0.11250485011046044	0.012649294028289404	0.09934017961289499	0.012683886822186352	0.09961185072667433
3.431308796751202	0.30623550810952427	0.3109922552219138	0.3489817021943782	0.35214054304353726	0.37093134548083967	0.3732829872701557	0.3924971925865855	0.3940703557967592	0.4324624283245525	0.43263960071842594	0.11731413622053974	0.11232714638258111	0.012548190178074847	0.09913995576614809	0.012582484680283557	0.09941090710641731
3.4519841583705158	0.3065531740304443	0.3113083169067938	0.349259874663203	0.3524186548440693	0.3711897390023738	0.37354208676152567	0.39273671477723937	0.39431128415187083	0.43266877848202717	0.43284847518119507	0.11712834581819707	0.11214969020223507	0.012447751922117334	0.09893900271839584	0.01248175033770238	0.09920923327433684
3.47278409944432	0.30687040046374486	0.3116239342170246	0.34953755134372333	0.35269626804359433	0.3714476072885831	0.3738006591357275	0.39297568120004545	0.39455165585608565	0.4328745107685861	0.4330567330974625	0.11694281778634368	0.11197248263089224	0.012347975555766055	0.09873732120537682	0.012381680073788814	0.09900682995774446
3.4937093706264992	0.3071871844642278	0.3119391042460785	0.3498147299896232	0.3529733804060085	0.3717049484398725	0.3740587024904957	0.3932140902909195	0.39479146933068143	0.4330796242285091	0.43326437347647184	0.11675755322454809	0.11179552472979949	0.012248857391254475	0.0985349119689829	0.012282270184893918	0.09880369789014765
3.514760727094002	0.30750352308609546	0.3122538240868826	0.3500914083556285	0.3532499896962562	0.3719617605585906	0.37431621492548706	0.39345194048866355	0.3950307229997691	0.43328411791088667	0.4334713953321547	0.11657255323213521	0.11161881755998719	0.012150393757615063	0.09833177575713137	0.012183516984308085	0.09859983781120718
3.535938928574102	0.3078194133829796	0.3125680908318482	0.3503675841975269	0.35352609368035	0.37221804174904494	0.3745731945422957	0.3936892302349761	0.3952694152903038	0.43348799086962303	0.43367779768313464	0.11638781890819068	0.11144236218227377	0.012052581000652651	0.09812791332397808	0.012085416802184668	0.09839525046666608
3.557244739371806	0.30813485240797284	0.3128819015729004	0.3506432552721893	0.3538016901253913	0.3724737901175191	0.37482963944446945	0.3939259579744654	0.39550754463209686	0.433691242163441	0.4338835795527314	0.1162033513515675	0.11126615965727071	0.011955415482892917	0.09792332542984639	0.011987965985525761	0.09818993660839226
3.578678928397448	0.3084498372136587	0.3131952534015079	0.35091841933759027	0.35407677679959093	0.3727290037722882	0.3750855477375259	0.3941621221546605	0.3957451094578278	0.43389387085588543	0.43408873996896474	0.11601915166089187	0.11109021104538848	0.011858893583509555	0.0977180128411419	0.011891160898100495	0.09798389699447796
3.600242269194432	0.30876436485214065	0.313508143408712	0.35119307415282774	0.35435135147228897	0.37298368082363476	0.3753409175289686	0.39439772122602246	0.3959821082030561	0.43409587601532634	0.43429327796455924	0.11583522093456958	0.11091451740684287	0.01176301169826921	0.09751197633036668	0.01179499792039529	0.09777713238909769
3.6219355399671502	0.3090784323750729	0.3138205686851567	0.351467217478144	0.3546254119139755	0.3732378193838649	0.3755957469283025	0.3946327536419567	0.39621853930623296	0.43429725671496344	0.4344971925769475	0.11565156027079376	0.11073907980166019	0.011667766239510158	0.09730521667627556	0.011699473449564124	0.09756964356256503
3.643759523609069	0.3093920368336903	0.3141325263211172	0.3517408470749468	0.3548989558963106	0.3734914175673246	0.3758500340470506	0.3948672178588243	0.39645440120871267	0.43449801203282934	0.4347004828482751	0.11546817076754819	0.11056389928968312	0.011573153636041056	0.09709773466357774	0.011604583899362808	0.09736143129127584
3.6657150077309777	0.30970517527883773	0.31444401340653017	0.3520139607058282	0.35517198119214516	0.3737444734904146	0.3761037769987692	0.3951011123359535	0.3966896923547656	0.4346981410517937	0.4349031478254045	0.11528505352261853	0.11038897693057813	0.011479170333139166	0.09688953108323517	0.011510325700124113	0.09715249635790713
3.6878027846894206	0.3100178447610008	0.31475502703102254	0.35228655613458687	0.3554444855755407	0.3739969852716082	0.37635697389906503	0.3953344355356524	0.39692441119158867	0.43489764285956706	0.43510518655991914	0.11510220963359591	0.1102143137838398	0.011385812792452654	0.09668060673232048	0.011416695298663626	0.09694283955111871
3.710023651615288	0.31033004233033434	0.31506556428394067	0.352558631126247	0.35571646682178976	0.37424895103146505	0.3766096228656099	0.39556718592321877	0.3971585561693181	0.4350965165487042	0.4353065981081277	0.11491964019788473	0.11003991090879967	0.01129307749197217	0.09647096241396014	0.011323689158245998	0.09673246166570948
3.732378410442586	0.31064176503669366	0.3153756222543797	0.3528301834470796	0.35598792270743634	0.3745003688926493	0.3768617220181577	0.3957993619669538	0.397392125741041	0.4352947612166086	0.4355073815310686	0.11473734631271172	0.10986576936463113	0.011200960925975778	0.09626059893754757	0.011231303758544087	0.09652136350270268
3.7548678679373717	0.31095300992966285	0.3156851980312125	0.35310121086462265	0.3562588510102959	0.374751236979944	0.3771132694785599	0.3960309621381725	0.39762511836280723	0.43549237596553597	0.4357075358945138	0.11455532907513094	0.10969189021035791	0.011109459604952576	0.09604951711838794	0.01113953559555192	0.09630954586914697
3.777492835726878	0.31126377405858474	0.315994288703119	0.3533717111477006	0.3565292495094758	0.3750015534202674	0.37736426337078155	0.3962619849112154	0.39785753249364086	0.4356893599025978	0.435907060268973	0.1143735895820338	0.10951827450485878	0.01101857005558493	0.09583771777801076	0.011048381181566924	0.09609700957831535
3.8002541303288	0.31157405447259096	0.31630289135861517	0.35364168206644614	0.35679911598539527	0.37525131634268943	0.37761470182091783	0.3964924287634612	0.39808936659555316	0.43588571213976574	0.4361059537296993	0.11419212893015575	0.10934492330687809	0.010928288820670318	0.09562520174408462	0.010957837045099339	0.09588375544952044
3.823152573180761	0.3118838482206307	0.31661100308608137	0.35391112139231945	0.3570684482198056	0.375500523878447	0.37786458295720887	0.3967222921753374	0.3983206191335529	0.43608143179387576	0.4363042153566912	0.11401094821608374	0.1091718376750299	0.01083861245907336	0.09541196985027511	0.010867899730845565	0.09566978430814288
3.8461889906699622	0.3121931523515003	0.316918620973792	0.3541800268981287	0.3573372439958106	0.37574917416096026	0.3781139049100568	0.3969515736303326	0.3985512885756597	0.43627651798663114	0.436501844234699	0.11383004853626581	0.108999018667808	0.010749537545679644	0.09519802293652901	0.010778565799624218	0.09545509698583032
3.8693642141629967	0.3125019639138727	0.3172257421099436	0.3544483963580507	0.3576055010978864	0.3759972653258487	0.3783626658120411	0.3971802716150082	0.39878137339291453	0.4364709698446074	0.43669883945322796	0.11364943098701787	0.10882646734359097	0.010661060671329992	0.0949833618486906	0.010689831828321061	0.09523969432022739
3.892679080035866	0.31281027995632643	0.31753236358268444	0.3547162275476501	0.3578732173119016	0.3762447955109462	0.37861086379793485	0.39740838461900996	0.3990108720593934	0.4366647864992557	0.4368952001065434	0.1134690966645353	0.10865418476065451	0.010573178442766284	0.09476798743875747	0.010601694409832163	0.09502357715511778
3.9161344297041563	0.3131180975273746	0.317838482480142	0.3549835182439008	0.3581403904251371	0.37649176285631797	0.37885849700472024	0.3976359111350796	0.399239783052217	0.436857967086907	0.43709092529367466	0.11328904666489725	0.10848217197717447	0.01048588748261281	0.09455190056495155	0.010514150153024815	0.09480674634039588
3.9397311096534064	0.3134254136754946	0.31814409589045267	0.3552502662252052	0.358407018226307	0.37673816550427613	0.3791055635716053	0.3978628496590673	0.399468104851565	0.4370505107487764	0.4372860141184196	0.11310928208408029	0.10831043005123922	0.010399184429262576	0.09433510209142071	0.010427195682662926	0.09458920273215199
3.963469971469652	0.31373222544915635	0.3184492009017897	0.3555164692714147	0.3586730985055778	0.3769840015993948	0.37935206164003904	0.39808919868994225	0.39969583594068603	0.43724241663096663	0.43748046568934973	0.1129298040179641	0.10813896004085516	0.010313065936874644	0.09411759288843768	0.010340827639362615	0.09437094719235972
3.987351871870168	0.3140385298968515	0.3187537946023915	0.3557821251638496	0.3589386290545884	0.37722926928852735	0.3795979893537274	0.3983149567298053	0.3999229748059106	0.4374336838844726	0.4376742791198135	0.11275061356234287	0.10796776300395798	0.010227528675298636	0.0938993738324001	0.0102550426795327	0.09415198058927388
4.01137767273438	0.31434432406712215	0.31905787408059044	0.35604723168531915	0.35920360766647064	0.3774739667208209	0.3798433448586499	0.39854012228390046	0.40014951993666315	0.4376243116651855	0.4378674535279422	0.11257171181293403	0.10779683999841988	0.010142569330029438	0.0936804458057452	0.010169837475343613	0.09393230379721729
4.035548241134971	0.31464960500858996	0.3193614364248407	0.35631178662014207	0.3594680321358687	0.37771809204773327	0.3800881263030747	0.39876469386062674	0.400375469825473	0.43781429913389697	0.43805998803665336	0.11239309986538792	0.10762619208205819	0.010058184602152132	0.09346080969699244	0.010085208714643912	0.09371191769656662
4.059864449369175	0.31495436976998414	0.31966447872374704	0.3565757877541656	0.3597319002589593	0.37796164342304794	0.38033233183757514	0.3989886699715496	0.4006008229679877	0.4380036454563029	0.4382518817736563	0.11221477881529834	0.10745582031264678	0.009974371208278043	0.09324046640071515	0.010001153100914095	0.09349082317379498
4.08432717499025	0.31525861540017025	0.3199669980660917	0.3568392328747862	0.35999520983347116	0.37820461900289054	0.3805759596150447	0.39921204913141345	0.40082557786298373	0.4381923498030083	0.43844313387145617	0.11203674975821332	0.10728572574792368	0.009891125880509222	0.09301941681758308	0.009917667353222193	0.09326902112144353
4.108937300839158	0.31556233894817887	0.32026899154086397	0.35710211977096923	0.36025795865870563	0.37844701694574423	0.3808190077907143	0.3994348298581524	0.40104973301237956	0.4383804113495312	0.4386337434673593	0.11185901378964269	0.1071159094456014	0.009808445366374485	0.09279766185426297	0.009834748206174915	0.09304651243820672
4.133695715076422	0.3158655374632337	0.320570456237287	0.35736444623326885	0.36052014453555553	0.3786888354124657	0.3810614745221668	0.39965701067290305	0.40127328692124664	0.438567829276307	0.43882370970347667	0.11168157200507213	0.1069463724633765	0.009726326428778798	0.09257520242351802	0.009752392409832389	0.09282329802877598
4.15860331121418	0.3161682079947796	0.32087138924484615	0.3576262100538474	0.36078176526652567	0.3789300725663008	0.38130335796935355	0.39987859010001586	0.4014962380978224	0.43875460276869294	0.4390130317267306	0.11150442549997297	0.10677711585894058	0.0096447658459482	0.09235203944415105	0.009670596729692171	0.0925993788039392
4.183660988148428	0.3164703475925115	0.3211717876533163	0.35788740902649646	0.36104281865575216	0.3791707265729005	0.38154465629461015	0.400099566667067	0.4017185850535215	0.4389407310169724	0.4392017086888579	0.11132757536981082	0.10660814068998906	0.009563760411387179	0.09212817384103289	0.00958935794661464	0.09237475568059494
4.208869650191461	0.31677195330640134	0.32147164855279	0.3581480409466547	0.36130330250902226	0.3794107956003367	0.38178536766267196	0.40031993890487005	0.4019403263029478	0.4391262132163593	0.43938973974641504	0.11115102271006105	0.10643944801423229	0.0094833069338085	0.09190360654501717	0.009508672856774147	0.09214942958168137
4.2342302071045115	0.317073022186727	0.3217709690337046	0.35840810361142944	0.3615632146337941	0.37965027781911753	0.3820254902406907	0.4005397053474881	0.4021614603639075	0.439311048567003	0.4395771240607842	0.11097476861621597	0.10627103888940746	0.009403402237096792	0.09167833849305396	0.009428538271605724	0.09192340143614786
4.259743574130585	0.3173735512840994	0.32206974618687007	0.35866759481961513	0.3618225528392162	0.37988917140220374	0.3822650221982491	0.4007588645322456	0.4023819857574196	0.439495236273992	0.4397638607981769	0.11079881418379979	0.10610291437328682	0.00932404316023483	0.09145237062803346	0.009348951017738472	0.09169667217905442
4.285410672027485	0.3176735376494909	0.3223679771034959	0.3589265123717135	0.3620813149361469	0.38012747452502366	0.3825039617073777	0.40097741499974	0.40260190100772936	0.4396787755473595	0.43994994912963953	0.11062316050837906	0.10593507552369195	0.00924522655728488	0.09122570389894236	0.009269907936983124	0.09146924275157176
4.311232427101037	0.3179729783342621	0.3226656588752188	0.359184854069953	0.3623394987371743	0.38036518536548963	0.38274230694257033	0.4011953552938537	0.4028212046423195	0.43986166560208717	0.4401353882310584	0.11044780868557458	0.10576752339850272	0.009166949297302551	0.0909983392607927	0.009191405886222803	0.09124111410078228
4.337209771238533	0.3182718703901903	0.32296278859412936	0.35944261771830827	0.3625971020566353	0.38060230210401336	0.3829800560807995	0.4014126839617661	0.40303989519192274	0.4400439056581107	0.4403201772831649	0.11027275981107439	0.10560025905566993	0.009089208264295046	0.09077027767455093	0.009113441737395256	0.09101228717985066
4.363343641942354	0.3185702108694957	0.3232593633527996	0.35969980112252	0.36285412271063555	0.3808388229235214	0.3832172073015326	0.40162939955396526	0.4032579711905335	0.4402254949403235	0.4405043154715404	0.11009801498064556	0.10543328355322626	0.009012000357176753	0.09054152010719463	0.009036012377437785	0.09078276294808063
4.389634982363801	0.31886799682487	0.3235553802443094	0.3599564020901137	0.3631105585170686	0.38107474600947117	0.38345375878674776	0.4018455006242603	0.4034754311754207	0.4404064326785826	0.44068780198662194	0.10992357529014916	0.1052665979492991	0.008935322489710629	0.09031206753174104	0.008959114708226856	0.09055254237078714
4.416084741337141	0.31916522530950225	0.3238508363622738	0.36021241843041973	0.36336640729563513	0.38131006954986646	0.38368970872094926	0.40206098572979204	0.4036922736871389	0.4405867181077124	0.4408706360237071	0.10974944183554924	0.10510020330212205	0.008859171590454018	0.09008192092721856	0.008882745646510593	0.0903216264191542
4.442693873413836	0.3194618933771071	0.32414572880086895	0.36046784795459264	0.3636216668678624	0.3815447917352731	0.3839250552911829	0.4022758534310472	0.40390849726954137	0.44076635046751067	0.44105281678295927	0.10957561571293101	0.1049341006700486	0.008783544602702698	0.08985108127851049	0.00880690212388835	0.09009001607054756
4.469463338897009	0.3197579980819504	0.32444005465485964	0.3607226884756297	0.3638763350571238	0.38177891075883413	0.38415979668705297	0.4024901022918678	0.40412410046979197	0.4409453290027523	0.44123434346941354	0.1094020980185104	0.10476829111156338	0.00870843848445002	0.0896195495766392	0.008731581086735218	0.08985771230834416
4.49639410387609	0.3200535364788771	0.32473381101962495	0.3609769378083914	0.36413040968865773	0.38201242481628644	0.3843939311007364	0.40270373087946515	0.40433908183837686	0.4411236529631958	0.44141521529298133	0.10922888984864974	0.10460277568529515	0.008633850208326521	0.08938732681853878	0.008656779496141631	0.08962471612183265
4.523487140261684	0.32034850562333733	0.3250269949911851	0.36123059376961936	0.3643838885895871	0.38224533210597506	0.3846274567269995	0.40291673776443043	0.40455343992911746	0.44130132160358665	0.44159543146845703	0.10905599229987159	0.1044375554500309	0.008559776761545734	0.08915441400705504	0.008582494327886714	0.08939102850639813
4.550743425820648	0.3206429025714128	0.32531960366622703	0.36148365417795647	0.3646367695889379	0.3824776308288698	0.3848603717632132	0.4031291215207476	0.4047671732991819	0.441478334183664	0.4417749912155222	0.10888340646887232	0.10427263146472857	0.008486215145859788	0.08892081215113024	0.008508722572364569	0.08915665046340848
4.578163944211368	0.3209367243798436	0.32561163414213146	0.3617361168539655	0.3648890505176591	0.38270931918858003	0.38509267440936884	0.40334088072580493	0.40498028050909773	0.44165468996816504	0.4419538937587523	0.10871113345253731	0.10410800478853069	0.00841316237749723	0.08868652226547624	0.00843546123454253	0.08892158300021435
4.605749685019276	0.3212299681060542	0.325903083516998	0.3619879796201483	0.3651407292086411	0.3829403953913707	0.38532436286809385	0.4035520139604073	0.4051927601227643	0.4418303882268302	0.44213213832762216	0.10853917434795554	0.10394367648077833	0.0083406154871275	0.08845154537094402	0.008362707333900765	0.08868582713017759
4.633501643792551	0.3215226308081794	0.3261939488896711	0.36223924030096455	0.3653918034967349	0.38317085764617775	0.3855554353446672	0.4037625198087878	0.4054046107074643	0.44200542823440925	0.4423097241565113	0.10836753025243401	0.1037796476010252	0.00826857151978011	0.08821588249419676	0.008290457904376325	0.08844938387262857
4.6614208220780515	0.3218147095450905	0.3264842273597664	0.3624898967228511	0.3656422712187713	0.38340070416462324	0.38578589004703506	0.4039723968586206	0.405615830833877	0.4421798092706657	0.4424866504847101	0.10819620226351456	0.10361591920905168	0.00819702753482865	0.08797953466785202	0.008218709994329387	0.08821225425286627
4.689508227457455	0.32210620137642115	0.32677391602769523	0.3627399467142406	0.365892130213579	0.3836299331610314	0.38601572518582644	0.4041816437010318	0.4058264190760894	0.44235353062038313	0.44266291655642587	0.10802519147898657	0.10345249236488015	0.008125980605903749	0.0877425029304959	0.008147460666462436	0.08797443930212978
4.717764873583629	0.3223971033625928	0.327063011994691	0.3629893881055801	0.36614137832200455	0.3838585428524434	0.3862449389743686	0.4043902589306127	0.4060363740116096	0.4425265915733701	0.4428385216207883	0.10785449899690579	0.10328936812878854	0.00805542782086821	0.08750478832655517	0.00807670699780072	0.08773594005775465
4.746191780217212	0.3226874125648403	0.327351512362834	0.36323821872935047	0.3663900133869304	0.38408653145863353	0.3864735296287033	0.4045982411454313	0.4062456942213787	0.44269899142446645	0.4430134649318566	0.10768412591560854	0.10312654756132675	0.007985366281758388	0.08726639190651042	0.008006446079607876	0.08749675756290287
4.774789973263409	0.3229771260452375	0.3276394142350764	0.36348643642008427	0.36663803325329347	0.3843138972021243	0.38670149536760096	0.4048055889470445	0.4064543782897828	0.4428707294735484	0.4431877457486237	0.1075140733337286	0.10296403172333136	0.007915793104721125	0.08702731472664027	0.007936675017355732	0.08725689286671923
4.803560484809025	0.3232662408667223	0.3279267147152678	0.36373403901438517	0.36688543576810445	0.38454063830820134	0.3869288344125777	0.4050123009405103	0.40666242480466613	0.4430418050255347	0.4433613633350247	0.10734434235021328	0.10280182167594143	0.007846705419970235	0.086787557849064	0.007867390930665685	0.08701634702434546
4.832504353159697	0.32355475409312134	0.32821341090817946	0.3639810243509457	0.3671322187804659	0.3847667530049297	0.38715554498790977	0.4052183757343999	0.4068698323573426	0.44321221739039207	0.4435343169599415	0.10717493406434171	0.10263991848061378	0.007778100371737651	0.0865471223419263	0.007798590953246531	0.08677512109682084
4.861622622877388	0.3238426627891755	0.3284994999195295	0.3642273902705666	0.3673783801415913	0.38499223952316824	0.3873816253206497	0.40542381194080984	0.4070765995426088	0.4433819658831419	0.44370660589721017	0.10700584957573955	0.10247832319913944	0.00770997511821836	0.08630600927918408	0.0077302722328571605	0.08653321615108212
4.890916344818065	0.32412996402056454	0.32878497885600705	0.36447313461617464	0.3676239177048228	0.385217096096586	0.38760707364064106	0.4056286081753743	0.40728272495875606	0.4435510498238655	0.4438782294256265	0.10683708998439846	0.10231703689366058	0.007642326831520663	0.08606421974064915	0.007662431931250602	0.08629063326007724
4.9203865761696335	0.32441665485393123	0.32906984482529716	0.36471825523284135	0.3678688293256502	0.3854413209616764	0.3878318881805349	0.4058327630572772	0.4074882072075834	0.44371946853771066	0.44404918682895367	0.106668656390693	0.10215606062668697	0.007575152697609333	0.08582175481200238	0.007595067224118068	0.08604737350263747
4.950034380490085	0.3247027323569063	0.32935409493610424	0.3649627499678011	0.3681131128617294	0.38566491235777334	0.3880560671758042	0.4060362752092647	0.4076930448944093	0.4438872213548975	0.44421947739592776	0.10650054989539876	0.10199539546111175	0.007508449916267423	0.08557861558485058	0.00752817530103389	0.08580343796344891
4.979860827745887	0.3249881935981323	0.32963772629817706	0.36520661667046966	0.3683567661729001	0.3858878685270664	0.3882796088647598	0.4062391432576571	0.4078972366280845	0.4440543076107256	0.44438910042026497	0.10633277159970987	0.10183504246023033	0.007442215701029653	0.08533480315658437	0.007461753365412882	0.08555882773318046
5.009866994350591	0.325273035647288	0.3299207360223321	0.3654498531924618	0.36859978712120484	0.3861101877146155	0.3885025114885659	0.40644136583236096	0.40810078102100494	0.444220726645579	0.44455805520066866	0.10616532260525867	0.10167500268775655	0.007376447279130893	0.08509031863037819	0.0073957986344570514	0.08531354390837009
5.040053963203681	0.32555725557511206	0.3302031212204771	0.3656924573876103	0.3688421735709066	0.3863318681683668	0.388724773291255	0.40664294156688224	0.40830367668912354	0.4443864778049339	0.4447263410408357	0.10599820401413368	0.10151527720784112	0.007311141891478634	0.08484516311538925	0.0073303083390880985	0.08506758759138222
5.070422823729659	0.3258408504534268	0.33048487900563567	0.3659344271119831	0.3690839233885069	0.38655290813916754	0.38894639251974333	0.40684386909833775	0.40850592225196314	0.4445515604393646	0.44489395724946373	0.10583141692889905	0.10135586708508978	0.007246296792578377	0.08459933772650174	0.007265279723931428	0.08482095989060667
5.100974671917351	0.32612381735516177	0.3307660064919695	0.3661757602239016	0.3693250344427642	0.3867733058807813	0.38916736742384694	0.4070441470674678	0.40870751633262925	0.44471597390455037	0.44506090314025865	0.10566496245261413	0.10119677338458108	0.007181909250481233	0.08435284358434103	0.007200710047221115	0.08457366192016025
5.131710610359471	0.32640615335437717	0.33104650079480236	0.3664164545839587	0.3695655046047117	0.38699305964990294	0.38938769625629566	0.4072437741186485	0.40890845755782207	0.44487971756128214	0.44522717803194073	0.10549884168885251	0.10103799717188484	0.0071179765467528355	0.08410568181547262	0.007136596580778587	0.08432569480007146
5.1626317482924104	0.32668785552628704	0.3313263590306428	0.3666565080550365	0.36980533174767494	0.3872121677061742	0.3896073772727497	0.4074427488999043	0.40910874455784974	0.4450427907754693	0.4453927812482529	0.10533305574172279	0.10087953951308251	0.0070544959764085036	0.08385785355223163	0.007072936609955782	0.08407705965632317
5.193739201636265	0.3269689209472823	0.33160557831720744	0.3668959185023241	0.3700445137472903	0.3874306283121986	0.38982640873181423	0.4076410700629203	0.40930837596664066	0.44520519291814714	0.44555771211796774	0.10516760571588826	0.10072140147478413	0.006991464847867057	0.08360935993266594	0.007009727433570312	0.08382775762056838
5.225034093035115	0.32724934669495326	0.3318841557734435	0.36713468379333497	0.37028304848152227	0.38764843973355634	0.3900447888950545	0.4078387362630548	0.40950735042175607	0.44536692336548295	0.44572196997489494	0.10500249271658892	0.10056358412414912	0.006928880482889532	0.08336020210064987	0.006946966363869045	0.08357778983041442
5.256517551897525	0.32752912984811244	0.332162088519551	0.3673728017979249	0.37052093383068097	0.3878656002388192	0.3902625160270116	0.40803574615935106	0.40970566656440327	0.44552798149878403	0.4458855541578888	0.10483771784965948	0.10040608852890749	0.006866740216547207	0.08311038120579894	0.006884650726481034	0.0833271574293093
5.288190714437326	0.3278082674868174	0.3324393736770058	0.3676102703883095	0.3707581676774404	0.3880821080995664	0.39047958839521746	0.408232098414551	0.4099033230394476	0.44568836670450473	0.44604846401085607	0.10467328222155385	0.10024891575737646	0.006805041397162981	0.08285989840354091	0.006822777860339357	0.0830758615664422
5.320054723714605	0.32808675669239235	0.33271600836858123	0.3678470874390813	0.3709947479068553	0.38829796159039864	0.3906960042702094	0.4084277916951066	0.4101003184954255	0.4458480783742536	0.44621069888276366	0.10450918693936498	0.10009206687848375	0.00674378138625098	0.08260875485494523	0.006761345117663353	0.0828239033968714
5.352110729676963	0.3283645945474504	0.33299198971837046	0.36808325082722737	0.37123067240637925	0.38851315898895367	0.3909117619255465	0.4086228246711931	0.4102966515845577	0.44600711590480135	0.4463722581276467	0.10434543311084699	0.09993554296178736	0.0066829575584854695	0.08235695172697888	0.006700349863892008	0.08257128408155268
5.384359889201005	0.32864177813591555	0.33326731485180777	0.36831875843214673	0.3714659390658815	0.3887276985759212	0.3911268596378238	0.40881719601672145	0.4104923209627614	0.44616547869808815	0.44653314110461634	0.10418202184443796	0.09977934507749636	0.006622567301631577	0.08210449019216526	0.006639789477628	0.08231800478704088
5.41680336613411	0.328918304543044	0.33354198089569087	0.3685536081356669	0.37170054577766454	0.3889415786350573	0.39134129568668763	0.40901090440935	0.41068732528966334	0.4463231661612311	0.446693347177868	0.10401895424928088	0.09962347429649251	0.006562608016512428	0.08185137142888266	0.006579661350597732	0.08206406668581678
5.44944233133642	0.329194170855446	0.33381598497820153	0.3687877978220619	0.3719344904364813	0.3891547974532004	0.391555068354851	0.4092039485304989	0.41088166322861264	0.4464801777065328	0.44685287571668936	0.10385623143524896	0.09946793169035177	0.0065030771169398705	0.08159759662108002	0.0065199628875936	0.08180947095608815
5.482277962723094	0.32946937416110667	0.33408932422892745	0.3690213253780684	0.3721677709395525	0.38936735332028455	0.3917681759281081	0.40939632706536094	0.41107533344669395	0.44663651275148847	0.4470117260954694	0.10369385451296678	0.09931271833136653	0.006443972029680722	0.08134316695849009	0.006460691506423366	0.08155421878180391
5.515311445306831	0.3297439115494071	0.33436199577888276	0.3692541886929033	0.3724003851865831	0.38957924452935594	0.39198061669534967	0.4095880387029151	0.4112683346147397	0.44679217071879473	0.4471698976937057	0.10353182459383448	0.0991578352925678	0.006385290194414139	0.08108808363658682	0.006401844637876408	0.08129831135282473
5.548543971240616	0.33001778011114535	0.33463399676052935	0.3694863856582803	0.3726323310797802	0.38979046937658673	0.39219238894857844	0.4097790821359395	0.41146066540734383	0.4469471510363577	0.4473273898960145	0.10337014279005212	0.09900328364774695	0.006327029063647238	0.08083234785638638	0.006343419725649113	0.0810417498645819
5.581976739860765	0.3302909769385565	0.3349053243077969	0.36971791416842625	0.3728636065238691	0.39000102616128995	0.39240349098292326	0.40996945606102314	0.4116523245028743	0.44710145313730054	0.44748420209213846	0.10320881021464375	0.0988490644714811	0.0062691861027008855	0.08057596082464613	0.006285414226305797	0.0807845355183332
5.615610957730194	0.33056349912533384	0.3351759755561034	0.36994877212009897	0.3730942094261105	0.3902109131859346	0.3926139210966547	0.41015915917857965	0.4118433105834861	0.44725507645997314	0.4476403336769553	0.10304782798148068	0.09869517883915345	0.006211758789647526	0.08031892375377936	0.006227825609228077	0.08052666952100651
5.649447838681973	0.3308353437666478	0.3354459476423755	0.37017895741260237	0.37332413769631706	0.39042012875616	0.39282367759119957	0.4103481901928595	0.41203362233513424	0.44740802044796	0.4477957840504878	0.10288719720530892	0.098541627826979	0.00615474461525789	0.08006123786182684	0.006170651356566026	0.08026815308532775
5.6834886038631165	0.3311065079591672	0.3357152377050688	0.3704084679478039	0.3735533892468706	0.3906286711807909	0.3930327587711562	0.410536547811963	0.4122232584475873	0.4475602845500888	0.44795055261791206	0.10272691900177246	0.09838841251202746	0.006098141082953923	0.07980290437244264	0.006113888963190206	0.08000898742967877
5.717734481778674	0.33137698880107747	0.3359838428841862	0.3706373016301507	0.3737819619927376	0.39083653877185176	0.3932411629443089	0.4107242307478531	0.41241221761443964	0.44771186822043957	0.4481046387895667	0.10256699448743935	0.09823553397224814	0.006041945708760821	0.0795439245148657	0.006057535936640157	0.07974917377819679
5.75218670833605	0.3316467833921014	0.3362517603212993	0.37086545636668555	0.3740098538514869	0.39104372984458136	0.3934488884216436	0.41091123771636806	0.41260049853312547	0.44786277091835386	0.4482580419809631	0.10240742477982841	0.09808299328649397	0.00598615602125907	0.07928429952407612	0.006001589797070217	0.07948871336066077
5.786846526889619	0.33191588883351747	0.3365189871595661	0.37109293006706384	0.3742370627433048	0.3912502427174481	0.3936559335173616	0.4110975674372348	0.41278809990493137	0.4480129921084436	0.4484107616127939	0.10224821099743414	0.09793079153454783	0.0059307695615418154	0.07902403064053942	0.0059460480771988955	0.07922760741244872
5.821715188285586	0.33218430222817913	0.33678552054375105	0.37131972064356883	0.37446358659101253	0.3914560757121639	0.3938622965488951	0.4112832186340815	0.4129750204350099	0.4481625312606003	0.4485627971109433	0.10208935425975528	0.09777892979714661	0.005875783883139363	0.07876311911034861	0.005890908322273347	0.07896585717482196
5.856793950907131	0.33245202068053326	0.33705135762024335	0.37154582601112784	0.3746894233200814	0.3916612271536988	0.394067975836922	0.4114681900344507	0.4131612588323921	0.44831138785000446	0.4487141479064965	0.10193085568732128	0.09762740915600696	0.005821196552004082	0.0785015661851105	0.005836168090006311	0.07870346389449878
5.892084080719833	0.332719041296639	0.33731649553707577	0.37177124408732865	0.37491457085865	0.3918656953702958	0.39427296970538017	0.41165248036981195	0.4133468138100019	0.44845956135713555	0.44886481343574985	0.10177271640171842	0.09747623069385233	0.005767005146443793	0.07823937312210205	0.005781824950528147	0.07844042882391022
5.927586851317345	0.33298536118418565	0.3375809314439427	0.3719959727924348	0.37513902713753877	0.39206947869348535	0.39447727648148245	0.4118360883755758	0.4135316840846685	0.44860705126778155	0.44901479314022086	0.10161493752562019	0.09732539549443975	0.005713207257067587	0.07797654118401454	0.00572787648634332	0.07817675322115747
5.963303543967366	0.33325097745251075	0.3378446624922187	0.37222001004940114	0.3753627900902673	0.3922725754580992	0.39468089449573146	0.41201901279110553	0.41371586837713975	0.44875385707304793	0.44916408646665806	0.10145752018281366	0.09717490464258398	0.005659800486753852	0.07771307163915253	0.005674320292281543	0.07791243834995498
5.999235447657878	0.3335158872126179	0.33810768583497636	0.3724433537838901	0.3755858576530694	0.39247498400228575	0.39488382208193423	0.41220125235973143	0.4138993654120963	0.4488999782693695	0.44931269286705233	0.1013004654982285	0.0970247592241884	0.005606782450596093	0.07744896576137705	0.005621153975443605	0.07764748547958789
6.035383859143656	0.33378008757719363	0.33836999862700307	0.37266600192428634	0.3758082277649086	0.39267670266752375	0.3950860575772163	0.412382805828763	0.4140821739181636	0.4490454143585183	0.44946061179864605	0.10114377459796638	0.09687496032626941	0.0055541507758407604	0.07718422482999188	0.005568375155148075	0.07738189588495459
6.071750082993084	0.33404357566062565	0.33863159802481985	0.37288795240171274	0.37602989836749445	0.39287772979863694	0.3952875993220373	0.41256367194950305	0.4142642926279272	0.44919016484761615	0.4496078427239451	0.10098744860933058	0.09672550903698732	0.005501903101857053	0.07691885012984301	0.005515981462900221	0.077115670846581
6.108335431635222	0.3343063485790186	0.33889248118669707	0.37310920315004537	0.3762508674052975	0.3930780637438084	0.39548844566020436	0.4127438494772603	0.4144457202779444	0.4493342292491435	0.44975438511072874	0.10083148866085567	0.09657640644567185	0.005450037080084513	0.07665284295124764	0.005463970542323615	0.07684881165050683
6.145141225407182	0.3345684034502117	0.3391526452726722	0.373329752105929	0.37647113282556466	0.39327770285459474	0.3956885949388877	0.41292333717136276	0.41462645560875894	0.44947760708095114	0.4499002384320611	0.10067589588233676	0.09642765364285315	0.005398550373972633	0.07638620458997991	0.005412340049121944	0.0765813195883851
6.182168792601758	0.33482973739379435	0.33941208744456597	0.3735495972087914	0.3766906925783347	0.39347664548594025	0.39588804550863427	0.4131021337951711	0.41480649736491393	0.44962029786626995	0.4500454021663021	0.1005206714048623	0.09627925172028949	0.005347440658946212	0.07611893634725675	0.0053610876510337135	0.07631319595741104
6.2194194695153895	0.33509034753112255	0.339670804865999	0.37376873640085884	0.37690954461645354	0.3936748899961913	0.39608679572338307	0.41328023811609166	0.4149858442949658	0.4497623011337229	0.45018987579711894	0.10036581636084303	0.09613120177099718	0.00529670562236273	0.07585103952982308	0.005310211027779843	0.07604444206039318
6.256894600496366	0.33535023098533506	0.3399287947024078	0.3739871676271711	0.37712768689558906	0.393872434747111	0.396284843940479	0.4134576489055904	0.41516449515149834	0.4499036164173355	0.4503336588134976	0.10021133188404423	0.09598350488928187	0.005246342963442174	0.07558251544978134	0.005259707871003272	0.07577505920554017
6.294595537993358	0.3356093848813683	0.3401860541210606	0.37420488883559566	0.3773451173742461	0.39406927810389203	0.3964821885206873	0.4136343649392062	0.41534244869113496	0.45004424325654757	0.4504767507097539	0.10005721910961905	0.09583616217076617	0.005196350393238625	0.0753133654246767	0.00520957588423876	0.0755050487065887
6.332523642604218	0.33586780634597224	0.3404425802910727	0.3744218979768425	0.3775618340137814	0.3942654184351723	0.396678827828208	0.4138103849965635	0.4155197036745539	0.4501841811962245	0.4506191509855463	0.09990347917413783	0.09568917471242278	0.005146725634586957	0.0750435907774687	0.005159812782861373	0.07523441188288871
6.370680283125076	0.3361254925077248	0.34069837038342193	0.3746381930044784	0.3777778347784182	0.3944608541130479	0.3968747602306905	0.4139857078613869	0.4156962588665011	0.4503234297866688	0.45076085914588704	0.09975011321562449	0.09554254361260495	0.005097466422053998	0.07477319283646011	0.0051104162940349696	0.07496315005920451
6.40906683659976	0.33638244049704696	0.34095342157096364	0.37485377187494184	0.3779931176352611	0.39465558351308777	0.39706998409924765	0.41416033232151406	0.4158721130358045	0.4504619885836322	0.45090187470115467	0.09959712237358656	0.09539626997107781	0.005048570501894112	0.07450217293543915	0.00506138415665891	0.07469126456578579
6.447684688369473	0.3366386474462172	0.34120773102844554	0.37506863254755657	0.3782076805543105	0.3948496050143475	0.3972644978084699	0.4143342571689095	0.4160472649553874	0.4505998571483274	0.4510421971671062	0.0994445077890508	0.09525035488904987	0.005000035631995026	0.0742305324134378	0.005012714121328088	0.0744187567383392
6.486535232122802	0.3368941104893851	0.3414612959325218	0.3752827729845461	0.3784215215084767	0.3950429169993834	0.3974582997364399	0.41450748119967795	0.4162217134022829	0.4507370350474407	0.45118182606489016	0.0992922706045963	0.09510479946920737	0.004951859581840523	0.0739582726149024	0.004964403950290297	0.07414562791809942
6.525619869945995	0.3371488267625856	0.34171411346176733	0.3754961911510474	0.37863463847359446	0.39523551785426597	0.3976513882647465	0.4146800032140783	0.41639545715764714	0.4508735218531439	0.4513207609210583	0.09914041196438987	0.09495960481574493	0.004904040132455378	0.07368539488956571	0.004916451417382284	0.07387187945164442
6.564940012373588	0.33740279340375245	0.3419661807966919	0.37570888501512506	0.3788470294284376	0.3954274059685946	0.3978437617784989	0.4148518220165371	0.4165684950067742	0.45100931714310716	0.45145900126757976	0.0989889330142201	0.09481477203440011	0.0048565750763645	0.07341190059257485	0.004868854307997772	0.0735975126909807
6.604497078439295	0.3376560075527312	0.34221749511975325	0.37592085254778496	0.3790586923547319	0.39561857973551096	0.39803541866634057	0.4150229364156628	0.41674082573910887	0.4511444205005117	0.4515965466418525	0.0988378349015341	0.09467030223248706	0.004809462217542304	0.07313779108430651	0.004821610419032396	0.07332252899355751
6.644292495727218	0.33790846635129207	0.3424680536153706	0.37613209172298767	0.37926962523716984	0.39580903755171265	0.3982263573204641	0.41519334522425877	0.41691244814826184	0.4512788315140629	0.45173339658671835	0.09868711877547194	0.09452619651893043	0.004762699371364754	0.07286306773039541	0.00477471755884018	0.07304692972230953
6.684327700423376	0.33816016694314266	0.34271785346993777	0.3763426005176622	0.37947982606342456	0.3959987778174675	0.3984165761366244	0.4153630472593378	0.4170833610320234	0.4514125497780033	0.4518695506504751	0.09853678578690402	0.09438245600430017	0.004716284364564949	0.07258773190180534	0.004728173547180248	0.07277071624534415
6.724604137367524	0.3384111064739401	0.34296689187183554	0.37655237691171883	0.37968929282416297	0.39618779893662653	0.398606073514153	0.41553204134213534	0.41725356319237755	0.4515455748921257	0.4520050083868908	0.09838683708846778	0.09423908180084671	0.004670215035191383	0.0723117849747581	0.004681976215180406	0.07249388993632522
6.76512326010531	0.3386612820913033	0.343215166011444	0.3767614188880633	0.37989802351305935	0.3963760993166389	0.3987948478559726	0.4157003262981245	0.41742305343551583	0.45167790646178785	0.45213976935521727	0.09823727383460482	0.09409607502253615	0.004624489232554652	0.07203522833080456	0.004636123405282078	0.07221645217424566
6.805886530940724	0.33891069094482373	0.34346267308115475	0.37696972443260884	0.38010601612680933	0.39656367736856424	0.39898289756861016	0.4158679009570289	0.41759183057185256	0.45180954409792445	0.4522738331202047	0.09808809718159918	0.09395343678508694	0.0045791048171706095	0.07175806335644097	0.004590612971195895	0.07193840434337062
6.846895420988873	0.3391593301860773	0.34370941027538277	0.37717729153428947	0.3803132686651426	0.39675053150708667	0.3991702210622115	0.4160347641528371	0.4177598934160381	0.45194048741706255	0.4524071992521149	0.09793930828761484	0.09381116820600544	0.004534059660747047	0.07148029144370582	0.004545442777850184	0.0716597478332659
6.888151410229076	0.3394071969686355	0.3439553747905774	0.37738411818507334	0.3805197791308362	0.3969366601505293	0.39935681675055446	0.41620091472381726	0.4179272407869738	0.45207073604133574	0.45253986732673696	0.09779090831273565	0.09366927040462415	0.004489351646106421	0.07120191398969666	0.0045006107013572105	0.07138048403894004
6.92965598755826	0.33965428844807527	0.34420056382523356	0.3775902023799745	0.3807255455297277	0.39712206172086634	0.39954268305106366	0.41636635151253026	0.41809387150782606	0.452200289598497	0.4526718369254007	0.09764289841900348	0.09352774450213744	0.004444978667150323	0.07092293239662695	0.004456114628957231	0.07110061436060278
6.971410650844719	0.3399006017819899	0.34444497457990286	0.377795542117066	0.380930565870728	0.3973067346437376	0.39972781838482346	0.41653107336584494	0.41825978440604134	0.45232914772193544	0.4528031076349928	0.09749527977045955	0.0933865916216419	0.004400938628815965	0.07064334807198236	0.004411952458966084	0.07082014020370764
7.01341690698215	0.3401461341299984	0.34468860425720343	0.3780001353974924	0.3811348381658341	0.39749067734846155	0.3999122211765921	0.41669507913495124	0.41842497831335973	0.4524573100506898	0.4529336790479705	0.09734805353318211	0.09324581288817167	0.004357229447027322	0.07036316242832186	0.004368122100744998	0.07053906297909407
7.055676271944047	0.3403908826537556	0.3449314500618306	0.37820398022548146	0.38133836043014174	0.39767388826804884	0.40009588985481565	0.41685836767537576	0.4185894520658307	0.4525847762294636	0.45306355076237814	0.09720122087533097	0.09310540942874072	0.004313849048650731	0.07008237688339136	0.004324621474646406	0.07025738410283111
7.098190270838397	0.34063484451696074	0.34517350920056616	0.37840707460835643	0.3815411306818578	0.39785636583921535	0.4002788228516411	0.41702093784699473	0.41875320450382636	0.4527115459086407	0.4531927223818619	0.09705478296718575	0.09296538237237896	0.00427079537145314	0.06980099286002428	0.0042814485119651025	0.06997510499610371
7.1409604379627405	0.3408780168853671	0.3454147788822882	0.3786094165565485	0.38174314694231265	0.3980381085023964	0.4004610186029307	0.4171827885140498	0.41891623447205745	0.4528376187443011	0.4533211935156857	0.09690874098118933	0.09282573285017548	0.004228066364046157	0.06951901178615572	0.004238601154892052	0.06969222708539746
7.183988316859528	0.3411203969267897	0.3456552563179797	0.3788110040836078	0.3819444072359726	0.3982191147017586	0.40064247554827465	0.417343918545161	0.41907854081958684	0.4529629943982359	0.45344896377874744	0.0967630960919894	0.09268646199531537	0.004185659985849632	0.06923643509476562	0.0041960773564779785	0.06940875180242756
7.227275460371831	0.34136198181111355	0.34589493872073784	0.3790118352062157	0.38214490959045166	0.3983993828852146	0.40082319213100565	0.41750432681334276	0.4192401223998453	0.45308767253796406	0.4535760327915948	0.09661784947648226	0.09254757094312396	0.004143574207049916	0.06895326422400672	0.00415387508058096	0.06912468058409615
7.270823430699384	0.34160276871030215	0.3461338233057817	0.379211907944196	0.3823446520365236	0.3985789115044352	0.4010031667982118	0.41766401219601756	0.4194009780706458	0.45321165283674825	0.453702400180442	0.09647300231385592	0.0924090608311062	0.004101807008540348	0.06866950061692023	0.004111992301819356	0.06884001487243552
7.31463379945495	0.34184275479840387	0.34637190729046086	0.3794112203205263	0.38254363260813357	0.398757699014863	0.40118239800075023	0.4178229735750305	0.4195611066941985	0.453334934973611	0.45382806557718625	0.09632855578563376	0.09227093279899011	0.0040603563818910615	0.06838514572173438	0.004070427005528288	0.06855475611459383
7.358708147721062	0.34208193725155966	0.34660918789426276	0.3796097703613494	0.38274184934241	0.39893574387572545	0.4013608841932604	0.41798120983666476	0.41972050713712544	0.4534575186333521	0.4539530286194245	0.0961845110757201	0.09213318798876707	0.0040192203292939155	0.06810020099153746	0.0040291771877170035	0.06826890576294886
7.403048066107065	0.34232031324800904	0.3468456623388199	0.37980755609598366	0.3829393002796758	0.3991130445500474	0.4015386238341777	0.41813871987165513	0.41987917827047616	0.4535794035065649	0.45407728895047095	0.09604086937044443	0.09199582754473776	0.003978396863524303	0.06781466788451951	0.003988240855021807	0.06798246527496588
7.447655154806527	0.3425578799680974	0.347081327847917	0.38000457555693506	0.38313598346345984	0.39928959950466514	0.4017156153857468	0.41829550257520437	0.42003711896974216	0.4537005892896541	0.4542008462193741	0.09589763185860775	0.09185885261355366	0.003937884007895853	0.06752854786385853	0.003947616024657208	0.06769543611321183
7.49253102365499	0.34279463459428056	0.34731618164749745	0.3802008267799069	0.3833318969405081	0.3994654072102383	0.40189185731403465	0.41845155684699653	0.4201943281148723	0.4538210756848524	0.45432370008093464	0.09575479973152792	0.09172226434426163	0.0038976797962106957	0.06724184239756426	0.0039073007243803914	0.06740781974529853
7.537677292188054	0.3430305743111308	0.34755022096566923	0.38039630780381056	0.3835270387607945	0.3996404661412632	0.4020673480889438	0.4186068815912128	0.4203508045902878	0.45394086240023895	0.45444585019572276	0.09561237418308814	0.09158606388834949	0.003857782272715049	0.06695455295866282	0.00386729299243882	0.06711961764403895
7.583095589699846	0.34326569630534215	0.34778344303271114	0.3805910166707761	0.3837214069775322	0.3998147747760857	0.40224208618422636	0.418761475716546	0.4205065472848978	0.4540599491497569	0.4545672962300972	0.09547035640978264	0.09145025239978997	0.0038181894920716886	0.06666668102515416	0.00382759087752671	0.06683083128712042
7.628787555301809	0.3434999977657349	0.34801584508107786	0.3807849514261626	0.3839149996471836	0.39998833159691427	0.4024160700774956	0.41891533813621656	0.42066155509211417	0.4541783356532318	0.4546880378562225	0.09532874761076689	0.09131483103508778	0.0037788995192915564	0.06637822807988414	0.0037881924387370702	0.06654146215736034
7.674754837981857	0.3437334758832598	0.3482474243454053	0.380978110118568	0.38410781482947187	0.4001611350898324	0.4025892982502407	0.4190684677679862	0.42081582690986735	0.4542960216363899	0.4548080747520886	0.09518754898790265	0.09117980095332436	0.003739910429701787	0.0660891956105445	0.0037490957455315055	0.06625151174264943
7.720999096663877	0.3439661278510014	0.3484781780625146	0.38117049079983867	0.3842998505873901	0.40033318374481114	0.40276176918783885	0.4192208635341743	0.4209693616406216	0.4544130068308771	0.454927406601529	0.09504676174581252	0.09104516331620766	0.003701220308899522	0.06579958510968709	0.0037102988776789303	0.06596098153578112
7.767522000267617	0.34419795086418237	0.348708103471417	0.3813620915250798	0.3844911049872127	0.40050447605572215	0.4029334813795685	0.4193725243616724	0.4211221581913903	0.4545292909742778	0.45504603309424063	0.09490638709192396	0.09091091928811625	0.0036628272527146066	0.06550939807479494	0.0036717999252191547	0.06566987303455107
7.814325227768903	0.34442894212016595	0.34893719781331745	0.38155291035266453	0.3846815760985045	0.4006750105203502	0.4031044333186225	0.41952344918196	0.42127421547375177	0.4546448738101342	0.4551639539258024	0.09476642623652455	0.09077707003615026	0.0036247293671562986	0.06521863600809752	0.003633596988418475	0.06537818774171456
7.861410468260233	0.34465909881845863	0.3491654583316176	0.38174294534424336	0.38487126199413113	0.40084478564040565	0.40327462350212046	0.4196736369311196	0.42142553240386454	0.45475975508796596	0.4552811687976952	0.09462688039281	0.09064361673017893	0.003586924768374189	0.06492730041664174	0.003595688177727041	0.06508592716502903
7.908779421011744	0.3448884181607123	0.34939288227191984	0.38193219456475347	0.38506016075026933	0.40101379992153713	0.4034440504311227	0.41982308654985223	0.4215761079024839	0.45487393456329006	0.45539767741732295	0.0944877507769372	0.09051056054288918	0.0035494115826182338	0.0646353928122636	0.0035580716137317836	0.06479309281709789
7.956433795532517	0.3451168973507259	0.34961946688202855	0.38212065608242746	0.3852482704464148	0.4011820518733436	0.4036127126106417	0.41997179698349313	0.4217259408949762	0.4549874119976409	0.45551347949803084	0.09434903860807707	0.09037790264983753	0.0035121879461872396	0.06434291471157394	0.003520745427116445	0.06449968621546986
8.004375311632296	0.34534453359444695	0.3498452094119533	0.38230832796880265	0.38543558916539317	0.4013495400093873	0.4037806085496562	0.4201197671820272	0.42187503031133605	0.45510018715859074	0.45562857475912727	0.09421074510846622	0.09024564422949903	0.0034752520053862312	0.06404986763590159	0.003483707758610066	0.06420570888259647
8.052605699483543	0.3455713240999719	0.35007010711391	0.3824952082987292	0.38562211499336857	0.4015162628472055	0.40394773676112283	0.4202669961001043	0.4220233750862017	0.4552122598197703	0.4557429629259042	0.09407287150346125	0.09011378646331974	0.0034386019164971415	0.06375625311126498	0.0034469567589567873	0.0639111623457751
8.101126699683881	0.345797266077547	0.35029415724232277	0.38268129515037885	0.3858078460198526	0.4016822189083232	0.40411409576198976	0.42041348269705564	0.4221709741588706	0.45532362976088997	0.45585664372965845	0.09393541902159351	0.08998233053576721	0.0034022358457201918	0.06346207266851422	0.0034104905888598935	0.06361604813714905
8.149940063318896	0.34602235673956816	0.3505173570538239	0.3828665866052535	0.3859927803377131	0.4018474067182656	0.4042796840732082	0.42055922593690914	0.42231782647331595	0.455434296767761	0.4559696169077127	0.09379838889462301	0.08985127763438389	0.003366151969134812	0.0631673278430469	0.0033743074189427347	0.06332036779365069
8.199047552025359	0.3462465933005799	0.3507397038072555	0.3830510807481926	0.3861769160431835	0.40201182480656933	0.40444450021974615	0.4207042247884054	0.4224639309782029	0.455544260632317	0.45608188220343754	0.09366178235759574	0.08972062894984019	0.0033303484726561194	0.06287202017486493	0.0033384054297149746	0.06302412285714354
8.248450938054788	0.34646997297727494	0.35096119476366827	0.3832347756673815	0.3863602512358702	0.4021754717067954	0.4046085427306002	0.42084847822501337	0.42260928662690395	0.4556535211526361	0.45619343936627305	0.09352560064889784	0.08959038567598751	0.0032948235520064983	0.06257615120883031	0.003302782811512195	0.06272731487415228
8.298152004337403	0.34669249298849264	0.3511818271863222	0.3834176694543593	0.38654278401876196	0.4023383459565414	0.40477181013880803	0.42099198522494685	0.42275389237751626	0.45576207813296304	0.45630428815175134	0.09338984501031417	0.08946054900991364	0.003259575412648097	0.062279722494253065	0.0032674377644639208	0.06242994539600488
8.348152544546481	0.3469141505552169	0.35140159834068463	0.38359976020402575	0.38672451249823714	0.4025004460974526	0.40493430098146116	0.4211347447711802	0.42289774719287715	0.45586993138373166	0.4564144283215192	0.09325451668708594	0.08933112015199746	0.0032246022697601795	0.06198273558503331	0.0032323684984518763	0.062132015978818345
8.398454363163072	0.3471349429005739	0.3516205054944296	0.3837810460146495	0.386905434784072	0.4026617706752349	0.4050960137997168	0.42127675585146473	0.4230408500405808	0.45597708072158805	0.45652385964336045	0.09311961692796811	0.08920210030596461	0.0031899023481885003	0.06168519203973233	0.003197573233059803	0.061833528183356634
8.449059275541144	0.347354867249829	0.3518385459174355	0.38396152498787434	0.3870855489894486	0.402822318239666	0.4052569471388108	0.42141801745834484	0.4231831998929945	0.45608352596941315	0.45663258189121997	0.09298514698528974	0.08907349067894345	0.003155473882403559	0.061387093421330974	0.0031630501975441483	0.06153448357518698
8.49996910797308	0.3475739208303835	0.35205571688178355	0.3841411952287265	0.38726485323096205	0.40298208734460755	0.4054170995480693	0.421558528589174	0.423324795727276	0.45618926695634693	0.4567405948452265	0.09285110811501233	0.08894529248152348	0.003121315116464185	0.06108844129745705	0.0031287976307723397	0.061234883724452516
8.551185697755594	0.3477921008717709	0.3522720156617538	0.38432005484562115	0.3874433456286278	0.4031410765480171	0.40557646958092114	0.4216982882461319	0.4234656365253887	0.45629430351781153	0.4568478982917163	0.09271750157679293	0.08881750692781176	0.0030874243039633598	0.06078923724021479	0.0030948137811979137	0.06093473020607121
8.602710893256043	0.3480094046056522	0.35248743953382333	0.3844981019503695	0.3876210243058894	0.40329928441195934	0.4057350557949105	0.4218372954362403	0.4236057212741202	0.45639863549553616	0.45695449202325844	0.09258432863404205	0.08869013523549277	0.0030537997080033463	0.06048948282612798	0.003061096906813887	0.06063402459953693
8.654546553979111	0.3482258292658115	0.35270198577666134	0.3846753346581844	0.38779788738962445	0.40345670950261814	0.4058928567517077	0.42197554917137986	0.4237450489650971	0.45650226273758093	0.45706037583867803	0.09245159055398838	0.08856317862588606	0.003020439601135738	0.060189179636225276	0.0030276452750985783	0.06033276848890523
8.706694550633951	0.3484413720881499	0.35291565167112554	0.3848517510876866	0.38797393301015215	0.40361335039030793	0.40604987101712275	0.4221130484683066	0.4238836185948035	0.45660518509836207	0.45716554954308136	0.09231928860774069	0.08843663832400792	0.0029873422653352577	0.059888329255912254	0.002994457162996955	0.06003096346297809
8.759156765201672	0.3486560303106804	0.35312843450025727	0.38502734936091093	0.38814915930123967	0.40376920564948543	0.4062060971611162	0.4222497923486686	0.42402142916459706	0.4567074024386769	0.45727001294788133	0.09218742407035051	0.08831051555863068	0.0029545059919500183	0.05958693327512776	0.00296153085685269	0.05972861111497707
8.811935091003267	0.3488698011735209	0.35334033154927624	0.3852021276033118	0.3883235644001082	0.4039242738587611	0.4063615337578115	0.42238577983902326	0.4241584796807262	0.45680891462572953	0.45737376587082285	0.09205599822087777	0.08818481156234474	0.0029219290816628884	0.05928499328808812	0.002928864652390395	0.059425713042756456
8.865031432767935	0.3490826819188876	0.353551340105575	0.3853760839437685	0.3884971464474393	0.40407855360091033	0.4065161793855067	0.4225210099708538	0.42429476915434744	0.4569097215331568	0.45747680813600844	0.09192501234245563	0.08805952757162115	0.0028896098444435303	0.05898251089330131	0.0028964568546570035	0.059122270848703806
8.918447706701835	0.34929466979108714	0.3537614574587124	0.3855492165145903	0.388669903587381	0.40423204346288466	0.4066700326266865	0.4226554817805859	0.42443029660154236	0.45700982304105403	0.4575791395739242	0.09179446772235554	0.08793466482687338	0.0028575465995221982	0.05867948769375175	0.002864305777989351	0.058818286139683096
8.972185840557227	0.3495057620365091	0.3539706809004073	0.3857215234515223	0.38884183396755323	0.40438474203582375	0.40682309206803363	0.42278919430960565	0.424565061043335	0.45710921903600205	0.45768076002146696	0.09166436565205424	0.08781022457252192	0.00282573767533556	0.05837592529678659	0.0028324097459666575	0.05851376052704893
9.02624777370205	0.349715955903617	0.3541790077245309	0.38589300289374884	0.3890129357390534	0.4045366479150661	0.40697535630044074	0.4229221466042761	0.42469906150570935	0.45720790941109446	0.4577816693219708	0.09153470742730244	0.08768620805705854	0.002794181409485841	0.05807182531381727	0.0028007670913745564	0.05820869562657549
9.080635457189915	0.3499252486429394	0.35438643522709906	0.3860636529838995	0.38918320705646137	0.4046877597001598	0.40712682391902166	0.4230543377159541	0.42483229701962616	0.4573058940659638	0.4578818673252335	0.09140549434818988	0.08756261653311123	0.0027628761487106246	0.05776718936063219	0.0027693761561642383	0.05790309305857022
9.135350853830497	0.35013363750706006	0.35459296070626417	0.3862334718680523	0.3893526460778455	0.40483807599487465	0.4072774935231237	0.423185766701009	0.42496476662104155	0.4574031729068107	0.45798135388754596	0.09127672771921909	0.08743945125751013	0.002731820248834449	0.05746201905732562	0.0027382352914098185	0.057596954447689086
9.190395938260405	0.3503411197506082	0.35479858146230603	0.3864024576957383	0.38952125096476614	0.40498759540721213	0.40742736371633814	0.42331643262083846	0.4250964693509236	0.45749974584643066	0.45808012887171784	0.09114840884937091	0.0873167134913547	0.00270101207472484	0.057156316028070364	0.002707342857259487	0.05729028142292236
9.245772697014415	0.35054769263024693	0.35500329479762266	0.38657060861994547	0.3896890198822815	0.40513631654941706	0.40757643310651237	0.42344633454188724	0.4252274042552712	0.45759561280424366	0.45817819214710803	0.09102053905217802	0.0871944045000817	0.002670450000263447	0.05685008190128826	0.0026766972229128605	0.05698307561765148
9.301483128597186	0.3507533534046625	0.35520709801672007	0.3867379227971223	0.3898559509989508	0.40528423803798796	0.40772470030576063	0.4235754715356639	0.42535757038513033	0.4576907737063219	0.45827554358965145	0.09089311964579465	0.087072525553532	0.002640132408291418	0.05654331830957915	0.0026462967665623616	0.05667533866966323
9.357529243555355	0.3509580993345522	0.35540998842620214	0.3869043983871809	0.3900220424868398	0.40543135849368844	0.4078721639304762	0.4237038426787591	0.42548696679661363	0.4577852284854195	0.4583721830818896	0.09076615195307122	0.08695107792602144	0.002610057690584533	0.05623602688956453	0.002616139875369239	0.056367072221036096
9.413913064550128	0.35116192768261184	0.35561196333475925	0.3870700335535004	0.3901872925215235	0.40557767654155713	0.4080188226013417	0.42383144705286313	0.42561559255091713	0.45787897708100267	0.45846811051299907	0.09063963730162554	0.08683006289640992	0.0025802242477999116	0.05592820928212916	0.0025862249454018382	0.05605827791802653
9.47063662643026	0.3513648357135226	0.35581302005315685	0.38723482646293	0.39035169928209057	0.40572319081091957	0.40816467494334047	0.42395828374478384	0.42574344671433917	0.45797201943927895	0.45856332577882164	0.09051357702391771	0.08670948174817313	0.002550630489443151	0.05561986713208	0.0025565503816200597	0.05574895741125374
9.527701976305488	0.3515668206939371	0.35601315589422305	0.38739877528579125	0.3905152609511466	0.40586789993539696	0.4083097195857682	0.4240843518464645	0.42587052835829814	0.4580643555132276	0.4586578287818948	0.09038797245732556	0.08658933576947327	0.002521274833826581	0.05531100208834516	0.002527114597819402	0.05543911235555754
9.585111173620431	0.3517678798924655	0.3562123681728359	0.3875618781958806	0.3906779757148171	0.4060118025529189	0.40845395516224303	0.4242096504550024	0.42599683655935094	0.45815598526263096	0.4587516194314819	0.09026282494422115	0.08646962625323275	0.0024921557080341827	0.05500161580397389	0.002497916016589219	0.05512874440995574
9.642866290228868	0.35196801057966026	0.3564106542059102	0.38772413337047174	0.39083984176275116	0.4061548973057321	0.4085973803107173	0.4243341786726664	0.4261223703992113	0.4582469086541056	0.4588446976436032	0.09013813583204566	0.08635035449720602	0.0024632715478696277	0.054691709935724475	0.0024689530692900696	0.054817855237686786
9.700969410468568	0.3521672100280009	0.3566080113123832	0.38788553899031714	0.3910008572881231	0.4062971828404114	0.4087399936734879	0.4244579356069154	0.4262471289647682	0.4583371256611336	0.4589370633410675	0.09001390647338914	0.08623152180405597	0.0024346207978309664	0.054381286144575824	0.0024402241959933235	0.05450644650609604
9.75942263123647	0.3523654755118772	0.35680443681320045	0.38804609323965006	0.3911610204876362	0.4064386578078702	0.4088817938972075	0.4245809203704173	0.42637111134810496	0.4584266362640949	0.45902871645350424	0.08989013822606853	0.08611312948142798	0.0024062019110622224	0.05407034609532957	0.002411727845452294	0.05419451988666424
9.818228062064373	0.3525628043075732	0.3569999280313001	0.38820579430618546	0.3913203295615237	0.40657932086337023	0.40902277963289474	0.4247031320810662	0.42649431664651694	0.4585154404502995	0.45911965691739476	0.08976683245320673	0.0859951788420257	0.002378013349320529	0.053758891456737956	0.0023834624750631583	0.05388207705496484
9.877387825195074	0.35275919369324926	0.35719448229159767	0.38836464038112184	0.3914787827135519	0.4067191706665326	0.40916294953594534	0.42482456986200273	0.42661674396253124	0.45860353821402117	0.45920988467610585	0.08964399052331427	0.08587767120368857	0.002350053582929945	0.053446923901390164	0.002355426550826323	0.05356911969074929
9.936904055658934	0.3529546409489239	0.3573880969209693	0.38852262965914114	0.3916363781510213	0.40685820588134636	0.4093023022661427	0.42494523284163127	0.4267383924039255	0.4586909295565297	0.4592993996799229	0.08952161381037058	0.08576060788947053	0.002322321090751256	0.05313444510572651	0.002327618547302013	0.053255649477677025
9.996778901350961	0.3531491433564557	0.35758076924823484	0.3886797603384103	0.39179311408476786	0.40699642517618045	0.40944083648766805	0.42506512015363956	0.4268592610837462	0.45877761448612564	0.4593882018860823	0.08939970369390542	0.08564399022771761	0.0022948143601317916	0.052821456750052675	0.002300036947568085	0.05294166810342915
10.05701452310831	0.35334269819952274	0.35777249660414	0.3888360306205804	0.39194898872916484	0.40713382722379154	0.409578550869111	0.42518423093701724	0.4269793491203285	0.458863593018174	0.4594762912588067	0.0892782615590846	0.08552781955214811	0.002267531886878338	0.052507960518354935	0.0022726802431991544	0.05262717725976529
10.117613094788254	0.3535353027636041	0.35796327632133856	0.38899143871078856	0.39210400030212333	0.40727041070133563	0.40971544408348026	0.42530256433607533	0.4270986556373152	0.45894886517513944	0.45956366776933855	0.08915728879679126	0.08541209720193421	0.0022404721752136147	0.05219395809852756	0.002245546934204423	0.052312178642310414
10.178576803346665	0.35372695433595763	0.3581531057343728	0.38914598281765506	0.3922581470250931	0.40740617429037684	0.4098515148082134	0.4254201195004648	0.4272171797636759	0.45903343098662086	0.45965033139597533	0.08903678680371581	0.08529682452178222	0.00221363373773098	0.05187945118201753	0.002218635529005475	0.05199667395072538
10.239907848916916	0.3539176502055994	0.35834198217965446	0.3892996611532854	0.39241142712306293	0.40754111667689713	0.4099867617251877	0.4255368955851962	0.427334920633727	0.45911729048938726	0.45973628212410433	0.08891675698243731	0.08518200286201717	0.002187015095370004	0.051564441464051924	0.0021919445443923102	0.05168066488843692
10.301608444889292	0.35410738766328137	0.35852990299544396	0.3894524719332676	0.3925638388245604	0.4076752365513062	0.4101211835207294	0.4256528917506591	0.4274518773871501	0.45920044372741414	0.45982151994623877	0.08879720074151641	0.0850676335786647	0.002160614777364067	0.05124893064350999	0.0021654725054820467	0.05136415316286502
10.363680817990868	0.3542961640014686	0.35871686552182996	0.38960441337667234	0.39271538036165293	0.4078085326084509	0.4102547788856249	0.4257681071626412	0.42756804916901314	0.45928289075191947	0.4599060448620542	0.08867811949557877	0.08495371803353642	0.0021344313212185995	0.05093292042296582	0.0021392179456865	0.05104714048518133
10.426127208365882	0.35448397651431596	0.35890286710070746	0.389755483706051	0.39286604996994584	0.4079410035476248	0.4103875465151294	0.4258825409923482	0.42768343512978885	0.45936463162140156	0.4599898568784242	0.08855951466540808	0.08484025759431622	0.002108463272653349	0.05061641250851778	0.002113179406664223	0.050729628570366
10.488949869656532	0.3546708224976433	0.35908790507575544	0.38990568114743357	0.3930158458885826	0.4080726480725769	0.4105194851089778	0.42599619241642345	0.4277980344253754	0.4594456664016752	0.46007295600945836	0.08844138767803686	0.08472725363464631	0.0020827091855766255	0.05029940860971749	0.002087355438296523	0.05041161913725034
10.552151069084381	0.35485669924891117	0.35927197679241446	0.39005500393032777	0.39316476636024394	0.4082034648915216	0.41065059337139437	0.42610906061696774	0.42791184621711625	0.4595259951659113	0.4601553422765396	0.08832373996683537	0.08461470753421482	0.002057167622051548	0.049981910439854005	0.0020617445986403915	0.050093113908360465
10.615733087532126	0.355041604067195	0.35945507959786216	0.39020345028771575	0.39331280963114584	0.4083334527171476	0.4107808700111021	0.4262211447815594	0.4280248696718201	0.45960561799467414	0.4602370157083621	0.08820657297160789	0.08450262067884533	0.002031837152248528	0.049663919715669635	0.0020363454538872006	0.04977411460991732
10.679698219625935	0.3552255342531584	0.3596372108409898	0.39035101845605213	0.3934599739510387	0.4084626102666272	0.41091031374133263	0.42633244410327437	0.4281371039617812	0.45968453497596096	0.4603179763409697	0.08808988813868439	0.08439099446058601	0.002006716354407967	0.049345438157246235	0.0020111565783342833	0.0494546229718793
10.744048773818252	0.3554084871090266	0.35981836787237625	0.3904977066752608	0.3936062575732053	0.40859093626162457	0.4110389232798358	0.4264429577807059	0.42824854826479986	0.45976274620524143	0.4603982242177956	0.08797368692101636	0.08427983027780088	0.0019818038148113892	0.04902646748814732	0.0019861765543427445	0.04913464072782858
10.808787072471103	0.3555904599385579	0.35999854804426307	0.3906435131887316	0.3937516587544582	0.4087184294283055	0.41116669734888905	0.4265526850179855	0.4283592017642026	0.45984025178549726	0.4604777593897004	0.08785797077827351	0.0841691295352617	0.0019570981277374777	0.04870700943540385	0.0019614039722957166	0.04881416961494267
10.87391545193992	0.3557714500470154	0.36017774871052705	0.39078843624331705	0.39389617575513797	0.40884508849734574	0.4112936346753067	0.42666162502480315	0.42846906364886284	0.4599170518272629	0.4605565819150142	0.08774274117694088	0.08405889364424088	0.001932597895428323	0.048387065729386336	0.0019368374305708258	0.04849321137399443
10.93943626265785	0.355951454741138	0.3603559672266541	0.39093247408932896	0.39403980683911005	0.40897091220394005	0.4114197339904497	0.426769777016428	0.4285781331132222	0.4599931464486674	0.4606346918595752	0.08762799959041626	0.08394912402260674	0.001908301728048567	0.04806663810371958	0.0019124755354948952	0.048171767749337846
11.00535186922059	0.3561304713291092	0.3605332009497101	0.39107562498053305	0.3941825502737619	0.40909589928781037	0.4115449940302343	0.42687714021372863	0.4286864093573103	0.4600685357754742	0.46071208929677177	0.08751374749911198	0.08383982209491661	0.0018842082436472118	0.04774572829535373	0.001888316901309306	0.047849840488865425
11.071664650471687	0.35630849712052676	0.36070944723831283	0.3912178871741454	0.3943244043299992	0.4092200484932145	0.41166941353514175	0.42698371384319406	0.42879389158676656	0.46014321994112467	0.46078877430758364	0.08739998639055364	0.08373098929251613	0.0018603160681336384	0.047424338044478986	0.0018643601501326934	0.04752743134380921
11.138376999588447	0.35648552942637146	0.3608847034526022	0.3913592589308279	0.39446536728224285	0.40934335856895515	0.4117929912502265	0.42708949713695565	0.428900579012861	0.46021719908678105	0.4608647469806242	0.08728671775948427	0.0836226270536342	0.0018366238352265363	0.04710246909458249	0.001840603911924532	0.0472045420689966
11.205491324168262	0.3566615655589734	0.3610589669542101	0.39149973851468206	0.39460543740842424	0.40946582826838734	0.41191572592512615	0.42719448933280624	0.4290064708525154	0.46029047336136786	0.4609400074121827	0.08717394310796503	0.08351473682348376	0.0018131301864152682	0.04678012319217828	0.0018170468244491644	0.046881174422665595
11.273010046315514	0.3568366028319794	0.36123223510622926	0.39163932419324443	0.39474461298998176	0.409587456349427	0.4120376163140698	0.42729868967422335	0.4291115663283248	0.4603630429216172	0.46101455570626776	0.0870616639454828	0.08340732005435963	0.0017898337709425505	0.0464573020870489	0.001793687533238053	0.04655733016635111
11.340935602728974	0.35701063856031845	0.36140450527318113	0.3917780142374803	0.394882892311855	0.4097082415745595	0.4121586611758867	0.4274020974103893	0.4292158646685788	0.4604349079321125	0.4610883919746505	0.08694988178905368	0.08330037820574236	0.0017667332457484974	0.04613400753203223	0.0017705246915515893	0.04623301106495603
11.409270444789758	0.3571836700601673	0.36157577482098385	0.39191580692177796	0.39502027366248105	0.40982818271084714	0.41227885927401503	0.42750471179621313	0.4293193651072838	0.4605060685653333	0.4611615163369097	0.08683859816333031	0.08319391274439898	0.0017438272754453088	0.04581024128303568	0.0017475569603462304	0.045908218886694385
11.478017038649782	0.35735569464891354	0.3617460411169182	0.39205270052394176	0.3951567553337885	0.40994727852993756	0.4123982093765107	0.42760653209235233	0.42942206688418355	0.46057652500170077	0.4612339289204756	0.08672781460071129	0.08308792514448464	0.0017211145322759691	0.04548600509902201	0.0017247830082389726	0.04558295540313395
11.547177865320764	0.35752670964511984	0.3619153015295936	0.3921886933251854	0.39529233562119165	0.41006552780807115	0.41251671025605585	0.42770755756523426	0.4295239692447822	0.46064627742962383	0.4613056298606753	0.08661753264144958	0.08298241688765146	0.001698593696080497	0.04516130074185298	0.0017022015114624978	0.04525722238895469
11.616755420763786	0.35769671236848627	0.3620835534289131	0.39232378361012504	0.395427012823585	0.4101829293260892	0.4126343606899667	0.42780778748707854	0.4296250714403661	0.46071532604554527	0.4613766193007794	0.0865077538337639	0.08287738946315198	0.0016762634542608623	0.044836129976459915	0.0016798111538403049	0.04493102162206242
11.686752215979308	0.357865700139811	0.362250794186037	0.39245796966677104	0.3955607852433365	0.4102994818694411	0.4127511594602022	0.4279072211359184	0.42972537272802513	0.4607836710539894	0.4614468973920477	0.08639847973395062	0.08277284436794617	0.001654122501741906	0.044510494570559445	0.0016576106267427448	0.04460435488350356
11.75717077709787	0.3580336702809525	0.36241702117334684	0.39259124978652093	0.3956936511862814	0.4104151842281924	0.4128671053533724	0.42800585779562406	0.42982487237067635	0.4608513126676099	0.46151646429377646	0.08628971190649824	0.08266878310681125	0.0016321695409389214	0.04418439629480986	0.0016355986290568225	0.044277223957564615
11.82801364547121	0.3582006201147877	0.3625822317644071	0.3927236222641502	0.3958256089617146	0.4105300351970316	0.41298219716074636	0.4281036967559235	0.42992356963708545	0.4609182511072372	0.46158532017334614	0.08618145192420053	0.08256520719245145	0.0016104032817230163	0.0438578369226974	0.001613773867147117	0.04394963063145951
11.899283377763982	0.3583665469651722	0.36274642333392715	0.39285508539780434	0.3959566568823836	0.41064403357527823	0.41309643367825993	0.4282007373124264	0.4300214638018896	0.460984486601929	0.4616534652062694	0.08607370136827423	0.0824621181456081	0.001588822441383364	0.04353081823049365	0.0015921350548220303	0.043621576695542785
11.970982546046038	0.35853144815689764	0.3629095932577217	0.39298563748898935	0.3960867932644809	0.41075717816688945	0.4132098137065242	0.428296978766646	0.4301185541456205	0.46105001938901835	0.46172089957623974	0.08596646182847661	0.08235951749517292	0.0015674257445876805	0.04320334199714182	0.0015706809132938204	0.04329306394315324
12.043113737885237	0.358695321015649	0.3630717389126705	0.39311527684256253	0.39621601642763554	0.4108694677804671	0.41332233605083246	0.428392420426022	0.43021483995472665	0.4611148497141648	0.4617876234751814	0.08585973490322356	0.08225740677830137	0.001546211923359575	0.04287541000434203	0.0015494101711506225	0.04296409417048608
12.115679556440844	0.3588581628679607	0.3632328576766777	0.3932440017667227	0.39634432469490505	0.4109809012292654	0.41343399952116844	0.4284870616039436	0.43031032052159723	0.4611789778314049	0.4618536371032992	0.0857535221997107	0.08215578754052877	0.0015251797170332537	0.042547024036522885	0.0015283215643164816	0.04263466917680603
12.188682620557461	0.3590199710411717	0.363392946928629	0.39337181057299975	0.396471716392766	0.4110914773311973	0.413544802932214	0.42858090161977264	0.4304049951445847	0.4612424040032037	0.4619189406691286	0.08564782533403524	0.08205466133588633	0.0015043278722162157	0.04221818588055726	0.0015074138360180456	0.04230479076423421
12.26212556485955	0.35918074286338	0.3635520040483498	0.39349870157624417	0.3965981898511056	0.41120119490884066	0.41365474510335626	0.42867393979886664	0.43049886312802815	0.46130512850050676	0.46198353438958767	0.08554264593131955	0.08195402972701805	0.0014836551427652722	0.04188889732600387	0.0014866857367454855	0.041974460737634445
12.336011039846525	0.359340475663396	0.3637100264165605	0.3936246730946164	0.3967237434032113	0.4113100527894466	0.4137638248586948	0.42876617547260276	0.4305919237822772	0.46136715160279307	0.4620474184900287	0.08543798562583545	0.08185389428530211	0.0014631602897448026	0.04155916016493677	0.0014661360242254062	0.04164368090472692
12.41034171198835	0.3594991667706943	0.3638670114148318	0.3937497234495748	0.3968483753857613	0.41141804980494384	0.4138720410270494	0.42885760797840033	0.4306841764237149	0.46142847359812844	0.46211059320429043	0.0853338460611303	0.08175425659096947	0.0014428420813907827	0.041228976191860056	0.0014457634633791017	0.04131245307600295
12.485120263821853	0.3596568135153661	0.3640229564255395	0.39387385096586447	0.3969720841388138	0.41152518479194716	0.4139793924419667	0.42894823665974585	0.4307756203747828	0.46148909478321964	0.4621730587747516	0.08523022889015595	0.08165511823322874	0.0014226992930859161	0.04089834720379315	0.0014255668262928012	0.040980779064653916
12.560349394047481	0.3598134132280685	0.36417785883181747	0.3939970539715044	0.3970948680057968	0.41163145659176226	0.4140858779417277	0.42903806086621576	0.43086625496400344	0.46154901546346866	0.46223481545238465	0.0851271357753969	0.08155648081038669	0.0014027307073107842	0.040567275000071845	0.0014055448921781455	0.04064866068650019
12.63603181762671	0.35996896323997435	0.36433171601751024	0.39411933079777556	0.39721672533349645	0.41173686405039267	0.4141914963693541	0.42912707995350147	0.4309560795260058	0.46160823595302924	0.46229586349681034	0.08502456838900219	0.08145834592997624	0.0013829351136207535	0.04023576138239093	0.0013856964473424327	0.04031609976003381
12.712170265880024	0.36012346088272074	0.36448452536712367	0.3942406797792072	0.3973376544720455	0.41184140601854524	0.4142962465726156	0.4292152932834328	0.43104509340154856	0.46166675657486156	0.462356203176352	0.084922528412917	0.08136071520888136	0.0013633113086091164	0.03990380815474737	0.0013660202851548675	0.03998309810637579
12.78876748658549	0.3602769034883564	0.3646362842657767	0.3943610992535639	0.3974576537749116	0.4119450813516369	0.4144001274040364	0.4293027002240028	0.4311332959375453	0.4617245776607903	0.4624158347680929	0.08482101753901684	0.08126359027346591	0.001343858095871564	0.03957141712339762	0.0013465152060043728	0.03964965754899197
12.865826244077915	0.3604292883892872	0.3647869900991494	0.3944805875618312	0.39757672159888446	0.4120478889097994	0.4145031377209013	0.4293893001493921	0.4312206864870885	0.4617816995515615	0.4624747585579312	0.08472003746924353	0.08116697275970353	0.0013245742859724352	0.03923859009672981	0.0013271800172751647	0.03931577991397717
12.943349319348618	0.36058061291822235	0.3649366402534322	0.3945991430482015	0.39769485630406365	0.41214982755788576	0.4146052763852628	0.42947509243999393	0.4313072644094751	0.46183812259690094	0.4625329748406381	0.08461958991574291	0.08107086431330858	0.0013054586964171833	0.038905328885405766	0.0013080135333116694	0.0389814670298847
13.0213395101458	0.36073087440811835	0.36508523211527294	0.3947167640600597	0.39781205625384486	0.41225089616547594	0.41470654226394715	0.42956007648243894	0.4313930290702309	0.46189384715557325	0.4625904839199154	0.08451967660100194	0.08097526658986938	0.0012865101516053024	0.038571635302048435	0.001289014575377223	0.03864672072761266
13.099799631075467	0.36088007019212126	0.36523276307172337	0.3948334489479665	0.3979283198149062	0.412351093606881	0.41480693422856024	0.42964425166961967	0.43147797984113545	0.46194887359544107	0.4626472861084538	0.08442029925799198	0.08088018125498182	0.0012677274828090113	0.038237511161398174	0.0012701819716274265	0.038311542840389734
13.178732513703073	0.36102819760351	0.36537923051018445	0.3949491960656448	0.3980436453571948	0.41245041876115013	0.4149064511554943	0.42972761740071685	0.4315621161002483	0.46200320229352626	0.46270338172799286	0.0843214596303082	0.08078560998438616	0.0012491095281395026	0.037902958280213284	0.00125151455707595	0.03797593520378939
13.258141006655675	0.36117525397563643	0.36552463181835015	0.3950640037699619	0.3981580312539112	0.41254887051207445	0.41500509192593316	0.42981017308122427	0.4316454372319334	0.46205683363607053	0.46275877110938024	0.08422315947231612	0.08069155446410464	0.001230655132502978	0.037567978477113684	0.0012330111735598948	0.037639899655616205
13.338027975724735	0.36132123664186516	0.3656689643841517	0.3951778704209136	0.3982714758814954	0.4126464477481925	0.41510285542585873	0.42989191812297417	0.43172794262688596	0.4621097680185972	0.4628134545926334	0.0841254005492953	0.0805980163905815	0.00121236314758022	0.03723257357272303	0.0012146706697038212	0.03730343803586322
13.418396303969553	0.36146614293551266	0.36581222559569837	0.395290794381607	0.3983839776196108	0.41274314936279527	0.41519974054605574	0.4299728519441637	0.4318096316821568	0.46216200584597433	0.4628674325269997	0.08402818463758832	0.08050499747082158	0.0011942324317857356	0.03689674538942711	0.0011964919008891073	0.03696655218664091
13.49924889182131	0.36160997018978436	0.3659544128412194	0.395402774018243	0.3984955348511285	0.4128389742539306	0.4152957461821183	0.4300529739693801	0.43189050380117966	0.4622135475324782	0.4629207052710201	0.08393151352474858	0.08041249942253582	0.0011762618502371147	0.0365604957514023	0.0011784737292255265	0.036629243952262414
13.580588657187745	0.3617527157377112	0.36609552350900365	0.39551380770009803	0.3986061459621111	0.4129339213244082	0.41539087123445473	0.4301322836296278	0.43197055839379717	0.4622643935018569	0.4629732731925913	0.0838353890096931	0.08032052397428484	0.0011584502747234993	0.03622382648461553	0.0011606150235095036	0.03629151517901619
13.662418535558457	0.3618943769120848	0.36623555498733806	0.39562389379950597	0.39871580934179546	0.4130279894818035	0.4154851146082929	0.4302107803623542	0.4320497948762865	0.46231454418739604	0.4630251366690296	0.08373981290285418	0.08022907286562435	0.0011407965836682799	0.035886739416611135	0.001142914659196137	0.035953367715165996
13.744741480110864	0.36203495104539163	0.3663745046644457	0.39573303069183874	0.3988245233825762	0.4131211776384624	0.41557847521368557	0.430288463611476	0.43212821267138696	0.46236400003198397	0.4630762960871355	0.08364478702633343	0.08013814784725415	0.0011232996621037827	0.03554923637663876	0.0011253715183676682	0.035614803410993545
13.827560461816718	0.3621744354697455	0.36651236992842207	0.39584121675548706	0.39893228647998696	0.41321348471150526	0.41567095196551507	0.4303653328274067	0.4322058112083256	0.46241276148817884	0.4631267518432589	0.08355031321406042	0.08004775068116632	0.0011059584016344104	0.03521131919555387	0.001107984489697511	0.03527582411857111
13.910878469549415	0.36231282751681937	0.36664914816717054	0.3959484503718401	0.3990390970326832	0.4133049096228313	0.41576254378349853	0.43044138746708294	0.4322825899228456	0.46246082901827584	0.4631765043433654	0.08345639331194966	0.07995788314079917	0.0010887717004024466	0.034872989705604596	0.0010907524684200531	0.03493643169196048
13.9946985101918	0.36245012451777586	0.36678483676833634	0.3960547299252655	0.3991449534424225	0.41339545129912164	0.4158532495921925	0.43051662699399196	0.43235854825723224	0.4625082030943756	0.4632255540031033	0.08336302917806114	0.07986854701118898	0.0010717384630583027	0.03453424974050279	0.0010736743562973494	0.0345966279868577
14.079023608744702	0.3625863238031961	0.3669194331192396	0.39616005380308783	0.39924985411404607	0.41348510867184374	0.4159430683209972	0.43059105087819866	0.43243368566034085	0.4625548841984528	0.4632739012478704	0.08327022268276285	0.07977974408912546	0.0010548576007329835	0.03419510113545243	0.00105674906158848	0.03425641486072095
14.163856808436103	0.362721422703008	0.36705293460680694	0.3962644203955672	0.39935379745545874	0.4135738806772548	0.41603199890416137	0.4306646585963736	0.43250800158762376	0.46260087282242673	0.4633215465128836	0.08317797570889562	0.07969147618330806	0.0010381280309950114	0.033855545726908076	0.001039975499013579	0.03391579417272794
14.24920117083096	0.3628554185464125	0.36718533861750247	0.3963678280958774	0.3994567818776087	0.4136617662564048	0.4161200402807864	0.4307374496318201	0.4325814955011591	0.4626461694682317	0.4633684902432479	0.08308629015193775	0.07960374511450771	0.0010215486778291094	0.03351558535257482	0.0010233525897258566	0.033574767783633774
14.335059775941703	0.36298830866180903	0.36731664253725665	0.39647027530008266	0.39955880579446673	0.41374876435514013	0.4162071913948304	0.4308094234745028	0.4326541668696776	0.4626907746478887	0.4634147328940263	0.08299516792017587	0.07951655271572501	0.0010051184716011186	0.033175221851507786	0.0010068792612800692	0.03323333755578517
14.421435722339384	0.36312009037671983	0.36744684375139447	0.39657176040711556	0.39965986762300554	0.41383487392410684	0.41629345119511246	0.43088057962107595	0.4327260151685919	0.46273468888357827	0.4634602749303111	0.08290461093487324	0.07942990083235439	0.0009888363490215824	0.03283445706372845	0.0009905544475969918	0.0328915053530352
14.50833212726552	0.36325076101771203	0.36757593964456253	0.3966722818187521	0.3997599657831772	0.4139200939187527	0.4163788186353162	0.43095091757491094	0.43279703988002377	0.46277791270771323	0.46350511682729556	0.08281462113044294	0.07934379132234866	0.0009727012531213219	0.032493292830480414	0.0009743770889332204	0.03254927304061539
14.595752126744532	0.36338031791031966	0.3677039276006538	0.396771837939588	0.39985909869789077	0.41400442329933096	0.4164632926739933	0.43102043684612523	0.4328672404928331	0.4628204466630134	0.4635492590703469	0.08272520045462181	0.07925822605638629	0.0009567121332167972	0.032151730993987826	0.0009583461318500852	0.03220664248514993
14.683698875697011	0.3635087583789635	0.36783080500273296	0.3968704271770143	0.3999572647929906	0.4140878610309024	0.41654687227456755	0.431089136951612	0.4329366165026473	0.46286229130258094	0.4635927021550798	0.08263635086864818	0.07917320691803999	0.0009408679448759116	0.03180977339737012	0.0009424605291847854	0.031863615554641456
14.772175548053516	0.36363607974686946	0.36795656923295816	0.3969680479411911	0.40005446249723164	0.41417040608333755	0.416629556405338	0.43115701741506807	0.43300516741188966	0.462903447189976	0.4636354465874309	0.08254807434744045	0.07908873580394844	0.0009251676498958084	0.03146742188478413	0.0009267192400148616	0.03152019411831475
14.861185336869132	0.36376227933598637	0.36808121767250335	0.39706469864502225	0.40015069024225614	0.41425205743131993	0.4167113440394818	0.43122407776702365	0.43307289272980837	0.46294391489929454	0.46367749288373405	0.08246037287977691	0.07900481462398821	0.000909610216259793	0.031124678301068798	0.0009111212296266658	0.03117638004657408
14.95073145443871	0.3638873544669013	0.3682047477014783	0.39716037770412843	0.40024594646256917	0.4143328140543465	0.4167922341550577	0.43129031754487157	0.4331397919725066	0.46298369501524517	0.4637188415707972	0.08237324846847983	0.07892144530144984	0.0008941946181137972	0.030781544491901514	0.0008956654694878274	0.0308321752109606
15.040817132412794	0.3640113024587547	0.3683271566988476	0.39725508353682004	0.4003402295955133	0.4144126749367314	0.4168722257350086	0.4313557362928977	0.43320586466297173	0.4630227881332289	0.4637594931859787	0.0822867031306024	0.07883862977321494	0.0008789198357401773	0.03043802230371284	0.0008803509372183882	0.030487581484109683
15.131445621914246	0.3641341206291527	0.36844844204234783	0.3973488145640697	0.4004335380812432	0.4144916390676062	0.41695131776716476	0.43142033356230974	0.4332711103311053	0.46306119485941916	0.46379944827726644	0.0822007388976133	0.07875636998993578	0.0008637848555101968	0.030094113583402304	0.0008651766165512775	0.030142600739694103
15.222620193655578	0.3642558062940791	0.36856860110840395	0.3974415692094836	0.4005258703626992	0.41456970544092214	0.4170295092442457	0.4314841089112681	0.4333355285137534	0.4630989158108416	0.4638387074033561	0.08211535781558862	0.07867466791621751	0.0008487886698747005	0.0297498201784947	0.0008501414973105526	0.029797234852281917
15.31434413805701	0.36437635676780566	0.3686876312720442	0.3975333458992726	0.40061722488558077	0.4146468730554514	0.4171067991638631	0.4315470619049163	0.43339911875473636	0.46313595161545723	0.46387727113373195	0.08203056194540512	0.07859352553080058	0.0008339302773165969	0.0294051439371259	0.0008352445753723181	0.029451485697293833
15.406620765365147	0.36449576936280037	0.3688055299068127	0.3976241430622229	0.40070760009831863	0.41472314091478824	0.4171831865285225	0.43160919211541154	0.43346188060488017	0.4631723029122442	0.4639151400487472	0.08194635336293293	0.07851294482674975	0.0008192086823277656	0.029060086707616506	0.0008204848526403019	0.029105355150960577
15.499453405772549	0.36461404138963444	0.368922294384682	0.3977139591296652	0.4007969944520474	0.4147985080273498	0.41725867034562564	0.4316704991219551	0.43352381362204623	0.46320797035128214	0.46395231473970644	0.08186273415923423	0.07843292781163871	0.0008046228953806356	0.02871465033881293	0.0008058613370187651	0.028758845090322893
15.592845409537835	0.3647311701568885	0.36903792207596303	0.39780279253544465	0.4008854064005768	0.4148729734063773	0.4173332496274725	0.4317309825108239	0.4335849173711638	0.4632429545938368	0.4639887958089484	0.08177970644076123	0.07835347650774487	0.0007901719328944345	0.028368836679760534	0.0007913730423720899	0.028411957393032594
15.686800147106629	0.364847152971056	0.3691524103492141	0.3978906417158888	0.40097283440036185	0.41494653606993637	0.41740692339126234	0.43179064187540195	0.4336451914242598	0.4632772563124462	0.46402458386993006	0.08169727232955996	0.0782745929522401	0.0007758548172036583	0.02802264757971784	0.0007770189884994672	0.028064693937324137
15.781321009233178	0.3649619871364463	0.36926575657114824	0.3979775051097755	0.4010592769104736	0.4150191950409175	0.4174796906590957	0.4318494768162118	0.43370463536049103	0.46331087619100714	0.4640596795473115	0.08161543396347438	0.07819627919738706	0.000761670576532314	0.027676084887986008	0.0007627982011082501	0.027717056602014623
15.87641140710273	0.36507566995508456	0.36937795810653906	0.3980633811583	0.40114473239256876	0.415090949347036	0.41755155045797543	0.4319074869409457	0.43376324876617645	0.46334381492486326	0.46409408347704184	0.08153419349635214	0.0781185373107376	0.000747618244961501	0.02732915045399409	0.0007487097117802044	0.02736904726634748
15.972074772454643	0.36518819872661235	0.36948901231812536	0.3981482683050421	0.4012291993108581	0.4151617980208326	0.41762250181980803	0.4319646718644993	0.4338210312348279	0.46337607322089447	0.4641277963064465	0.08145355309825585	0.07804136937533178	0.0007336968624036544	0.026981846127128506	0.0007347525579408654	0.027020667809878773
16.06831455770623	0.36529957074818437	0.3695989165665132	0.398232164995931	0.40131267613207494	0.4152317400996727	0.4176925437814039	0.43202103120900215	0.4338779823671836	0.4634076517976064	0.4641608186943149	0.08137351495567374	0.07796477748990288	0.000719905474564797	0.02663417375660515	0.0007209257828337812	0.02667192011263353
16.165134236077357	0.36540978331436463	0.3697076682100776	0.39831506967921115	0.4013951613254425	0.41530077462574616	0.4177616753844793	0.4320765646038515	0.43393410177123987	0.4634385513852217	0.46419315131099015	0.08129408127173611	0.07788876376908137	0.0007062431329214469	0.026286135191469384	0.000707228435486762	0.02632280605476467
16.262537301715792	0.3655188337170209	0.36981526460486247	0.3983969808054064	0.40147665336264143	0.41536890064606674	0.4178298956756553	0.4321312716857448	0.4339893890622845	0.463468772725773	0.4642247948384588	0.08121525426643132	0.07781333034360333	0.0006927088946926396	0.025937732280553405	0.0006936595706847903	0.025973327516595646
16.36052726982327	0.3656267192452175	0.36992170310447753	0.39847789682728396	0.4015571507177752	0.41543611721247137	0.41789720370645955	0.43218515209871305	0.43404384386292916	0.4634983165731956	0.4642557499704421	0.08113703617682763	0.07773847936052078	0.000679301822803513	0.025588966872206242	0.0006802182489389352	0.025623486378478333
16.459107676782416	0.3657334371851059	0.3700269810599954	0.39855781619981695	0.40163665186733594	0.4155024233816186	0.41796359853332504	0.4322382054941538	0.4340974658031427	0.46352718369342216	0.46428601741248854	0.0810594292572948	0.07766421298341505	0.0006660209858639909	0.025239840814450076	0.0006669035364597065	0.025273284520878292
16.55828208028434	0.3658389848198145	0.37013109581984627	0.39863673738014715	0.4017151552901697	0.41556781821498817	0.41802907921759136	0.43229043153086494	0.4341502545202859	0.4635553748644786	0.46431559788206755	0.08098243577972998	0.07759053339261392	0.0006528654581337001	0.024890355954767074	0.0006537145051264126	0.024922723824133186
16.658054059457015	0.36594335942933504	0.3702340447297105	0.3987146588275465	0.4017926594674401	0.41563230077887875	0.41809364482550326	0.4323418298750789	0.4342022096591435	0.4635828908765808	0.46434449210866363	0.08090605803378713	0.07751744278540751	0.0006398343194948808	0.02454051413991465	0.0006406502324551866	0.024571806168367516
16.758427214994473	0.36604655829040955	0.3703358251324102	0.39879157900337786	0.40186916288259167	0.41569587014440657	0.4181572944282107	0.4323924002004966	0.4342533308719595	0.4636097325322323	0.46437270083387255	0.080830298327107	0.07744494337627189	0.0006269266554257413	0.024190317216039148	0.0006277098015750049	0.024220533433549463
16.859405169286727	0.36614857867641337	0.3704364343677986	0.3988674963710547	0.4019446640213133	0.4157585253875034	0.41822002710176803	0.432442142188322	0.4343036178184712	0.46363590064632393	0.4644002248114978	0.080755158985554	0.07737303739709198	0.0006141415569671516	0.023839767028519532	0.0006148923011970453	0.023868907499277725
16.960991566550526	0.3662494178572374	0.3705358697726478	0.3989424093960009	0.40201916137149935	0.4158202655889145	0.41828184192713297	0.43249105552729683	0.43435307016594377	0.4636613960462343	0.46442706480764906	0.08068064235345032	0.07730172709738896	0.000601478120703991	0.0234888654218679	0.0006021968255867094	0.02351693024479573
17.063190072960847	0.36634907309916853	0.370634128680535	0.3990163165456093	0.40209265342321143	0.41588108983419636	0.4183427379901657	0.43253913991373594	0.43440168758920517	0.463686219571931	0.46445322160084124	0.08060675079381828	0.07723101474454959	0.0005889354487207399	0.023137614239558957	0.0005896224745298717	0.023164603548778473
17.166004376783235	0.36644754166476756	0.3707312084217267	0.399089216289199	0.40216513866863873	0.4159409972137135	0.41840271438162685	0.4325863950515621	0.4344494697706816	0.4637103720760733	0.4644786959820949	0.08053348668862277	0.07716090262405946	0.0005765126485832717	0.022786015324001596	0.0005771683533088989	0.0228119292893183
17.26943818850684	0.3665448208127458	0.3708271063230607	0.3991611070979722	0.4022366156020577	0.415999986822636	0.4184617701971765	0.4326328206523417	0.4344964164004326	0.46373385442411663	0.4645034887550378	0.0804608524390179	0.07709139303973755	0.0005642088333142059	0.022434070516510474	0.000564833572678225	0.022458909343939126
17.37349524097843	0.36664090779784003	0.3709218197078273	0.39923198744497146	0.40230708271979115	0.41605805776093635	0.4185199045373721	0.4326784164353215	0.434542527176187	0.46375666749441824	0.4645276007360083	0.0803888504655956	0.07702248831397546	0.0005520231213556048	0.02208178165712127	0.0005526172488283798	0.022105545589369058
17.478179289537028	0.3667357998706843	0.3710153458956477	0.3993018558050335	0.4023765385201664	0.4161152091333859	0.4185771165076665	0.432723182127464	0.43458780180337925	0.4637788121783427	0.4645510327541585	0.08031748320864014	0.07695419078797841	0.0005399546365443264	0.021729150584576473	0.000540518503359122	0.021751839901412495
17.583494112149474	0.3668294942776808	0.37110768220235046	0.39937071065474455	0.40244498150347235	0.4161714400495516	0.418633405218405	0.43276711746348406	0.4346322399951852	0.46380028938037093	0.4645737856515602	0.0802467531283818	0.07688650282201068	0.0005280025080871553	0.021376179136112228	0.0005285364632572342	0.02139779415507803
17.689443509546752	0.3669219882608689	0.37119882593984715	0.399438550472394	0.4025124101719167	0.4162267496237915	0.41868876978482417	0.43281022218588594	0.43467584147255944	0.46382110001820864	0.46459586028331207	0.08017666270525636	0.07681942679564212	0.0005161658705272743	0.02102286914741569	0.0005166702608614404	0.02104341022419476
17.79603130536116	0.3670132790577911	0.37128877441600444	0.39950537373792694	0.4025788230295811	0.41628113697525126	0.41874320932704706	0.4328524960450003	0.43471860596427164	0.46384124502289703	0.4646172575176459	0.08010721444016794	0.07675296510799945	0.0005044438637209492	0.020669222452568192	0.0005049190338382026	0.020688689981554376
17.90326134626431	0.3671033639013578	0.3713775249345159	0.3995711789328961	0.4026442185823767	0.41633460122785904	0.41879672297008236	0.4328939387990221	0.43476053320694436	0.4638607253389253	0.4646379782360377	0.08003841085475503	0.07668712017802	0.0004928356328077754	0.02031524088391734	0.0004932819251548537	0.02033363529875487
18.011137502105942	0.36719224001970946	0.3714650747947703	0.399635964540413	0.4027085953379974	0.4163871415103215	0.4188493098438191	0.4329345502140474	0.4348016229450904	0.46387954192434283	0.4646580233333167	0.07997025449165798	0.07662189444471058	0.00048134032818447636	0.01996092627193491	0.00048175808304828927	0.019978248045916303
18.119663666053608	0.3672799046360775	0.3715514212917191	0.39969972904509815	0.4027719518058742	0.4164387569561183	0.41890096908302427	0.4329743300641123	0.43484187493115023	0.46389769575087414	0.46467739371777794	0.0799027479147922	0.076557290367404	0.00046995710547559355	0.019606280445159996	0.0004703466610003204	0.01962253009199344
18.228843754733095	0.36736635496864206	0.3716365617157408	0.39976247093303036	0.4028342864971268	0.41648944670349747	0.41895169982733876	0.4330132781312312	0.4348812889255314	0.4639151878040357	0.4646960903112955	0.07983589370962473	0.07649331042602765	0.0004586851255075075	0.019251305230028493	0.0004590468177105844	0.01926648330423575
18.338681708369887	0.3674515882303878	0.3717204933525044	0.3998241886916948	0.40289559792451557	0.4165392098954689	0.4190015012212733	0.4330513942054348	0.4349198646966458	0.4639320190832518	0.46471411404943674	0.07976969448345199	0.07642995712136676	0.0004475235542820144	0.018896002450858873	0.00044785771706723487	0.01891010954830108
18.44918149093129	0.3675356016289582	0.3718032134828297	0.39988488080993084	0.4029558846023918	0.4165880456797998	0.41905037241420345	0.43308867808481055	0.43495760202094913	0.46394819060197473	0.46473146588157827	0.07970415286568495	0.07636723297533732	0.00043647156294435163	0.018540373929667453	0.00043677852811829787	0.01855341068815619
18.56034709026951	0.367618392366507	0.371884719382546	0.39994454577787836	0.403015145046648	0.4166359532090073	0.41909831256036606	0.4331251295755402	0.43499450068298	0.463963703387804	0.46474814677102333	0.07963927150813285	0.07630514053125849	0.00042552832776343585	0.018184421486040492	0.0004258084250519101	0.018196388585977274
18.672182518265565	0.36769995763954716	0.37196500832234886	0.4000031820869232	0.40307337777466645	0.4166829316403534	0.41914532081885364	0.4331607484919415	0.43503056047539984	0.46397855848260877	0.46476415769512097	0.07957505308529705	0.07624368235413191	0.0004146930301009988	0.017828146937191036	0.0004149465871594593	0.01783904510192258
18.784691810974078	0.3677802946387986	0.37204407756765373	0.4000607882296419	0.40313058130526724	0.41672898013583726	0.41919139635360936	0.43319553465650656	0.4350657811990318	0.4639927569426508	0.4647794996453854	0.07951150029466159	0.07618286103092049	0.0004039648563813891	0.017471552097546805	0.0004041921988153785	0.017481382094160836
18.897879028768923	0.3678594005490321	0.3721219243784484	0.4001173626997452	0.403186754158655	0.41677409786218844	0.41923653833342145	0.433229487899943	0.43510016266290175	0.46400629983870867	0.4647941736276182	0.07944861585699295	0.07612267917083552	0.00039334299807247675	0.0171146387788923	0.00039354444944739164	0.017123401418700723
19.01174825648978	0.3679372725489125	0.3721985460091426	0.4001729039920209	0.40324189485636547	0.4168182839908601	0.41928074593191766	0.4332626080612152	0.4351337046842785	0.46401918825620464	0.4648081806620312	0.07938640251664177	0.0760631394056229	0.00038282665165367824	0.016757408790169848	0.0003830025335138654	0.01676510492933403
19.126303603589555	0.36801390781083837	0.37227393970841594	0.40022741060227524	0.4032960019212102	0.41686153769802076	0.41932401832755944	0.43329489498758433	0.43516640708871485	0.46403142329533226	0.4648215217833713	0.07932486304184667	0.07600424438985691	0.00037241501858908954	0.016399863937280657	0.00037256565047094625	0.016406494477422484
19.241549204282624	0.3680893035007789	0.3723481027190625	0.4002808810272733	0.40334907387722096	0.41690385816454667	0.4193663547036348	0.4333263485346503	0.43519826971008874	0.464043006071185	0.46483419804104625	0.07926400022504551	0.07594599680123486	0.000362107305303061	0.016042006023042177	0.00036223300474835796	0.016047571911812497
19.357489217694134	0.36816345677811063	0.3724210322778337	0.40033331376467945	0.4034011092495926	0.4169452445760136	0.41940775424825255	0.4333569685663941	0.4352292923906446	0.4640539377138881	0.4648462104992525	0.07920381688318809	0.07588839934087753	0.00035190272315688276	0.015683836847173893	0.00035200380572653067	0.015688339078806735
19.474127828010037	0.36823636479544836	0.37249272561527935	0.4003847073129947	0.4034521065646256	0.4169856961226886	0.4194482161543346	0.4333867549552191	0.43525947498103573	0.46406421936873016	0.46485756023710456	0.0791443158580536	0.07583145473363204	0.00034180048841392363	0.015325358205799944	0.0003418772677057369	0.015328797821908324
19.59146924462811	0.3683080246984762	0.372563179955585	0.4004350601714948	0.4035020643496668	0.41702521199951964	0.41948773961960906	0.43341570758199377	0.4352888173403662	0.4640738521962974	0.46486824834876483	0.07908550001657197	0.07577516572837999	0.0003317998222205354	0.014966571891747549	0.0003318526098845531	0.014968949981934543
19.709517702309874	0.3683784336257753	0.372632392516408	0.40048437084016675	0.4035509811330499	0.41706379140612854	0.4195263238466032	0.43344382633609524	0.43531731933623374	0.4640828373726096	0.4648782759435773	0.07902737225115095	0.0757195350983482	0.00032189995058096166	0.014607479694248582	0.00032192905632877356	0.01460879739659049
19.828277461333414	0.36844758870864863	0.37270036050871064	0.40053263781964377	0.4035988554440342	0.41710143354679957	0.4195639680426344	0.43347111111545217	0.43534498084477286	0.46409117608925754	0.4648876441462003	0.07896993548000511	0.07566456564142507	0.0003121001043262517	0.01424808339875483	0.0003121058359465412	0.014248341900497508
19.94775280764713	0.36851548707094284	0.37276708113659013	0.40057985961113973	0.40364568581274285	0.417138137630471	0.41960067141980273	0.43349756182658805	0.435371801750698	0.46409886955354135	0.4648963540967428	0.07891319264748944	0.07561026018047946	0.0003023995190887252	0.013888384786739039	0.00030238218246525506	0.013887585325079499
20.067948053024427	0.3685821258288688	0.37283255159710754	0.4006260347163817	0.40369147077009976	0.41717390287072276	0.41963643319498206	0.43352317838466564	0.43539778194734774	0.46410591898861164	0.4649044069509011	0.07885714672444019	0.07555662156368534	0.00029279743527999	0.013528385635723339	0.00029275733440448093	0.013526529498477657
20.188867535219305	0.368647502090818	0.37289676908011277	0.4006711616375425	0.4037362088477653	0.41720872848576823	0.41967125258981164	0.4335479607135316	0.4354229213367283	0.46411232563361193	0.4649118038800979	0.07880180070851646	0.07550365266484838	0.00028329309806807146	0.01316808771925082	0.0002832305350495279	0.013165176245308885
20.31051561812294	0.36871161295717725	0.3729597307680675	0.4007152388771714	0.4037798985780714	0.41724261369844173	0.4197051288306861	0.433571908745761	0.4354472198295592	0.464118090743823	0.4649185460716232	0.07874715762454804	0.07545135638374047	0.00027388575733988674	0.012807492806331311	0.0002738010324236928	0.012803527386495261
20.432896691921076	0.36877445552013977	0.373021433835865	0.40075826493812305	0.4038225384939544	0.4172755577361871	0.41973806114874623	0.43359502242270265	0.4354706773453166	0.4641232155908083	0.46492463472877554	0.07869322052488845	0.07539973564643396	0.000264574667686146	0.012446602661597694	0.0002644680792696086	0.012441584739406153
20.55601517325261	0.36883602686351435	0.37308187545064897	0.4008002383234866	0.403864127128889	0.41730755983104656	0.4197700487798698	0.433617301694525	0.43549329381228097	0.4641277014625621	0.46493007107100787	0.07863999248977158	0.07534879340564515	0.00025535908837603927	0.012085419045192225	0.0002552309330170477	0.012079350117446097
20.679875505368887	0.3688963240625309	0.3731410527716264	0.40084115753651267	0.4039046630168179	0.41733861921964843	0.4198010909646596	0.4336387465202614	0.4355150691675803	0.46413154966365877	0.46493485633407095	0.07858747662767131	0.07529853264107766	0.00024623828332503983	0.011723943712425466	0.0002460888557587193	0.011716825329898484
20.804482158294064	0.3689553441836431	0.3731989629498812	0.4008810210805389	0.40394414469208345	0.41736873514319406	0.4198311869484345	0.4336593568678575	0.4355360033572383	0.46413476151540395	0.4649389917701629	0.07853567607567143	0.07524895635977395	0.00023721152107736287	0.011362178413833135	0.0002370411142293971	0.011354012181996609
20.92983962898646	0.36901308428432916	0.3732556031281824	0.4009198274589155	0.4039825706893555	0.417397906847446	0.419860335981217	0.4336791327142177	0.4355560963362197	0.46413733835598847	0.4649424786480772	0.07848459399983365	0.07520006759647023	0.00022827807477598938	0.01100012489484925	0.0002280869797766094	0.010990912474753145
21.055952441500814	0.36906954141288817	0.37331097044079103	0.4009575751749281	0.40401993954356025	0.41742613358271324	0.41988853731772335	0.4336980740452523	0.4355753480684783	0.4641392815406427	0.464945318253355	0.07843423359557496	0.07515186941395487	0.00021943722213668693	0.010637784895635605	0.0002192257283359922	0.010627528004590658
21.18282514715158	0.3691247126082344	0.37336506201326314	0.4009942627317197	0.4040562497898057	0.41745341460383845	0.4199157902173498	0.4337161808559254	0.4355937585270032	0.4641405924417936	0.46494751188843686	0.07838459808804937	0.07510436490343361	0.00021068824542935793	0.010275160151138607	0.00021045664040930667	0.010263860563341609
21.31046232467717	0.369178594899688	0.3734178749622507	0.40102988863221234	0.4040914999633079	0.4174797491701836	0.4199420939441626	0.43373345315030326	0.43561132769386796	0.4641412724492242	0.4649490608728187	0.07833569073253292	0.07505755718489864	0.00020203043144695343	0.009912252390748222	0.0002017790010353515	0.00989991193821993
21.438868580405217	0.3692311853067634	0.37346940639529896	0.4010644513790261	0.40412568859931486	0.4175051365456152	0.41996744776688344	0.43374989094160205	0.43562805556027756	0.46414132297023364	0.46494996654320825	0.07828751481481441	0.07501144940750054	0.0001934630714863772	0.009549063338212704	0.00019319209976909058	0.009535683911451542
21.568048548418737	0.36928248083895304	0.3735196534106409	0.40109794947439703	0.40415881423302863	0.41752957599848983	0.41999185095887803	0.43376549425223804	0.4356439421266184	0.46414074542980077	0.4649502302536835	0.07824007365159483	0.07496604474993138	0.0001849854613176216	0.009185594711397016	0.00018469523065589577	0.009171178260217516
21.69800689072348	0.36933247849551	0.3735686130969888	0.4011303814200952	0.404190875399528	0.4175530668016377	0.4200153027981418	0.4337802631138763	0.43565898740250647	0.46413954127074847	0.46494985337585365	0.07819337059088516	0.07492134642080393	0.00017659690116467175	0.008821848222154927	0.00017628769220467966	0.008806396756511958
21.828748297416116	0.36938117526522507	0.3736162825333224	0.40116174571733876	0.4042218706336878	0.4175756082323478	0.4200378025672864	0.43379419756748056	0.4356731914068375	0.46413771195391085	0.4649488372990217	0.0781474090124163	0.07487735765904424	0.00016829669567886008	0.008457825576215328	0.0001679687873676894	0.008441341166999905
21.960277486853503	0.3694285681262026	0.37366265878867455	0.401192040866709	0.4042517984700981	0.4175971995723508	0.4200593495535256	0.43380729766336423	0.4356865541678368	0.46413525895830193	0.4649471834303491	0.07810219232805096	0.07483408173428394	0.00016008415391355335	0.008093528472883804	0.00015973782351341725	0.008076013252733105
22.092599205822967	0.3694746540456315	0.37370773892191234	0.40122126536806235	0.4042806574429816	0.4176178401078027	0.42007994304866036	0.43381956346124045	0.4356990757231101	0.46413218378128657	0.46494489319502214	0.07805772398220169	0.0747915219472622	0.00015195858930350248	0.007728958605028424	0.00015159411240039944	0.007710414769064755
22.225718229713628	0.3695194299795538	0.37375151998151684	0.40124941772044226	0.4043084460861098	0.41763752912926744	0.42009958234906386	0.4338309950302741	0.4357107561196936	0.46412848793875444	0.46494196803642124	0.07801400745225456	0.07474968163022698	0.00014391931963664284	0.007364117658738678	0.00014353697015945244	0.0073445474656068654
22.359639362688714	0.369562892872629	0.3737939990053578	0.40127649642198837	0.4043351629327178	0.41765626593169897	0.4201182667556664	0.4338415924491331	0.43572159541410693	0.4641241729652939	0.46493840941629117	0.07797104624899905	0.07470856414734979	0.00013596566703144575	0.006999007313140737	0.00013556571726214273	0.006978413085732882
22.494367437858962	0.36960503965789593	0.37383517302046604	0.40130249996984513	0.4043608065154176	0.4176740498144231	0.42013599557393816	0.4338513558060406	0.43573159367240333	0.46411924041437064	0.46493421881491387	0.07792884391706233	0.07466817289513791	0.0001280969579158242	0.006633629240482719	0.0001276796785030232	0.0066120133668050585
22.629907317457054	0.3696458672565299	0.3738750390428024	0.40132742686006856	0.4043853753661103	0.41769088008111926	0.4201527681138748	0.43386028519882813	0.43574075097022397	0.4641136918585068	0.46492939773128455	0.07788740403535123	0.07462851130285868	0.00012031252299937734	0.006267985105537832	0.00011987818297476416	0.006245350039790765
22.766263893012997	0.36968537257759715	0.37391359407702235	0.40135127558753103	0.40440886801589576	0.4177067560398002	0.4201685836899788	0.4338683807349883	0.43574906739284885	0.4641075288894628	0.4649239476832875	0.07784673021749963	0.0745895828329646	0.00011261169725007569	0.005902076565703851	0.00011216056403684505	0.005878424828864581
22.903442085530802	0.36972355251780503	0.3739508351162385	0.4013740446458255	0.40443128299498227	0.4177216770027935	0.4201834416212425	0.43387564253172917	0.43575654303525174	0.4641007531184214	0.4649178702078763	0.0778068261123215	0.07455139098152844	0.0001049938198764977	0.005535905270761532	0.00010452615930467424	0.005511239451706729
23.041446845665973	0.3697604039612491	0.3739867591417784	0.4013957325271673	0.4044526188325938	0.4177356422867206	0.4201973412311311	0.4338820707160277	0.4357631780021533	0.4640933661761745	0.4649111668612556	0.07776769540426903	0.0745139392786805	9.74582342938568e-05	0.005169472862547764	9.697431061539419e-05	0.005143795618948843
23.180283153904217	0.3697959237791561	0.3740213631229391	0.401416337722295	0.4044728740568757	0.417748651212476	0.42021028184756315	0.43388766542468493	0.4357689724080755	0.46408536971331155	0.46490383921906414	0.07772934181389923	0.0744772312890546	9.000428810979066e-05	0.004802780974898724	8.950436400811945e-05	0.0047760950340460795
23.31995602074116	0.3698301088296228	0.37405464401673866	0.4014358587203686	0.40449204719479936	0.4177607031052064	0.4202222628028923	0.4338924268043814	0.4357739263773965	0.4640767654004107	0.46489588887656164	0.07769176909834706	0.07444127061223804	8.263133309771575e-05	0.00443583123333724	8.211566970373063e-05	0.0044081393932629
23.460470486863187	0.36986295595735175	0.37408659876766287	0.4014542940088672	0.40451013677206504	0.4177717972942885	0.4202332834338883	0.4338963550117321	0.4357780400444067	0.4640675549282322	0.46488731744881745	0.07765498105180131	0.07440606088323022	7.533872517062612e-05	0.0040686252548880475	7.480758207600857e-05	0.004039930385260959
23.60183162332936	0.36989446199338216	0.37411722430740874	0.40147164207348435	0.40452714131300266	0.4177819331133064	0.4202433430817161	0.4338994502133434	0.43578131355336314	0.46405774000791383	0.4648781265709004	0.0776189815059914	0.07437160577290362	6.812582436332981e-05	0.003701164647964106	6.757945963031808e-05	0.0036714696909712075
23.744044531754422	0.3699246237548179	0.3741465175546249	0.4014879013980224	0.40454305934047197	0.41779110990002954	0.42025244109191656	0.4339017125858698	0.4357837470585478	0.46404732237117047	0.4648683178980732	0.07758377433067809	0.07433790898847611	6.0991994805581484e-05	0.003333451011982902	6.0430664984512106e-05	0.0033027589834944138
23.887114344492932	0.36995343804455033	0.37417447541464666	0.40150307046428363	0.4045578893757599	0.4177993269963878	0.42026057681438495	0.4339031423160706	0.43578534072432334	0.46403630377049343	0.46485789310598685	0.0775493634341519	0.07430497427398607	5.3936604700544066e-05	0.0029654859373238196	5.336056483895568e-05	0.0029337999277743165
24.031046224824397	0.3699809016509778	0.3742010947792281	0.40151714775196135	0.40457162993847745	0.417806583748449	0.4202677496033494	0.43390373960086875	0.4357860947251905	0.4640246859793547	0.46484685389087976	0.07751575276373954	0.07427280541077297	4.6959026303028395e-05	0.002597271004930235	4.636852996031671e-05	0.002564594180341828
24.175845367139747	0.37000701134772074	0.3742263725262701	0.4015301317385284	0.40458427954645343	0.4178128795063926	0.42027395881734936	0.43390350464740834	0.43578600924584715	0.4640124707924123	0.4648352019697775	0.07748294630631321	0.07424140621797118	4.005863589129355e-05	0.00222880778619583	3.945393515292217e-05	0.0021951433892724026
24.32151699712871	0.370031763893332	0.3742503055195441	0.4015420208991232	0.40459583671562793	0.4178182136244857	0.4202792038192124	0.4339024376731143	0.4357850844812459	0.46399966002571896	0.4648229390806964	0.07745094808881414	0.07421078055300204	3.3234813750615544e-05	0.0018600978425951098	3.261615924032846e-05	0.001825449193901818
24.468066371968433	0.37005515603100386	0.3742728906084117	0.40155281370643575	0.4046062999599435	0.4178225854610557	0.42028348397603194	0.43390053890575114	0.43578332063665387	0.4639862555169327	0.46481006698284866	0.07741976217877396	0.07418093231207802	2.648694414952857e-05	0.0014911427256834031	2.5854585041118483e-05	0.0014555132245135383
24.61549878051318	0.3700771844882703	0.3742941246275404	0.40156250863058957	0.404615667791234	0.41782599437846557	0.42028679865914237	0.4338978085834837	0.4357807179277122	0.4639722591255314	0.4647965874568508	0.07738939268485272	0.07415186543071384	1.9814415313401668e-05	0.001121943976698958	1.9168599345587012e-05	0.0010853371021823932
24.763819543485244	0.370097845976704	0.37431400439661494	0.4015711041390234	0.40462393871911223	0.41782843974308487	0.42028914724409594	0.4338942469549375	0.4357772765804963	0.46395767273302835	0.4647825023049347	0.07735984375737803	0.07412358388424152	1.3216619406009045e-05	0.0007525031262218818	1.2557592893536196e-05	0.0007149224385472053
24.91303401366693	0.3701171371916099	0.3743325267200434	0.40157859869637025	0.40463111125085555	0.4178299209252631	0.4202905291106366	0.43388985427925975	0.43577299683157655	0.46394249824319117	0.4647678133511597	0.07733111958889365	0.07409609168833607	6.692952506215377e-06	0.00038282169420256196	6.020960353181337e-06	0.0003442708356544699
25.063147576093755	0.37013505481171427	0.3743496883866614	0.4015849907643349	0.4046371838912901	0.41783043729930097	0.4202909436426758	0.4338846308261816	0.43576787892808033	0.463926737582265	0.46475252244163107	0.07730322441471582	0.07406939289954582	2.428145826627315e-07	1.2901189393232926e-05	-4.4189970260788414e-07	-2.66161144253374e-05
25.214165648248784	0.3701515954988478	0.37436548616942866	0.40159027880156856	0.40464215514267193	0.4178299882434205	0.42029039022826487	0.43387857687608045	0.43576192312775336	0.46391039269919543	0.46473663144471633	0.07727616251349888	0.07404349161583232	-6.13439052421505e-06	-0.00035725689072307887	-6.8315848182898264e-06	-0.0003977368298251349
25.366093680258146	0.37016675589762543	0.3743799168251236	0.40159446126354237	0.40464602350456746	0.4178285731397363	0.4202888682595697	0.4338716927200422	0.4357551296990224	0.46389346556585714	0.4647201422512686	0.07724993820780475	0.07401839197711517	-1.2439255124840898e-05	-0.0007276510601457176	-1.314868867607899e-05	-0.0007690897389096563
25.518937155087716	0.3701805326351208	0.3743929770940323	0.4015975366024188	0.4046487874737319	0.4178261913742244	0.4202863771328423	0.4338639786599263	0.4357474989210597	0.46387595817728383	0.46470305677485035	0.07722455586468535	0.07399409816582811	-1.8672367707806004e-05	-0.001098279844839567	-1.9393801122369325e-05	-0.0011406732808723063
25.672701588741027	0.37019292232053536	0.37440466369963227	0.4015995032669202	0.404650445543984	0.41782284233669076	0.4202829162483926	0.4338554350084283	0.43573903108384465	0.46385787255190164	0.46468537695196027	0.0772000198962689	0.07397061440747904	-2.4834312954524762e-05	-0.0014691417828487374	-2.5567508185275756e-05	-0.001512485905763583
25.827392530458226	0.37020392154486365	0.37441497334827284	0.40160035970219604	0.40465099620608125	0.41781852542073983	0.4202784850105605	0.4338460620891461	0.4357297264882305	0.46383921073176526	0.46466710474226425	0.07717633476035778	0.07394794497122145	-3.092567176521399e-05	-0.0018402354245807828	-3.167039209506228e-05	-0.0018845260746047643
25.983015562916506	0.3702135268805523	0.3744239027288499	0.4016001043496877	0.4046504379475915	0.41781324002374165	0.4202730828276861	0.43383586023664417	0.4357195854460077	0.46381997478279696	0.46464824212882777	0.07715350496103171	0.07392609417042945	-3.694702128043126e-05	-0.0022115593331335504	-3.770303131434005e-05	-0.002256792260027396
26.139576302431465	0.3702217348811552	0.37443144851247523	0.401598735646991	0.4046487692527624	0.4178069855467985	0.42026670911207903	0.4338248297965207	0.4357086082799707	0.46380016679502967	0.46462879111835204	0.07713153504926275	0.07390506636328674	-4.289893490172503e-05	-0.002583112084550976	-4.366600055094594e-05	-0.0026292829463869793
26.297080399159835	0.3702285420809821	0.37443760735214277	0.4015962520277162	0.40464598860238965	0.4177997613947103	0.42025936327998825	0.4338129711254736	0.43569679532398387	0.46377978888285126	0.4646087537414131	0.07711042962353713	0.0738848659533787	-4.878198231517139e-05	-0.0029548922682209877	-4.955987078503199e-05	-0.003001996629933501
26.455533537303385	0.3702339449947433	0.3744423758823871	0.40159265192134663	0.40464209447368227	0.41779156697594	0.42025104475156977	0.43380028459136816	0.43568414692304847	0.4637588431852537	0.46458813205270366	0.07709019333048509	0.0738654973902959	-5.4596729510691944e-05	-0.0033268984870176155	-5.5385209287273085e-05	-0.003374931819124072
26.614941435314055	0.37023794011718814	0.3744457507189399	0.40158793375309404	0.4046370853401262	0.41778240170257785	0.42024175295085536	0.4337867705733048	0.4356706634333706	0.4637373318660845	0.46456692813127837	0.07707083086552151	0.07384696517024462	-6.034373880314803e-05	-0.0036991293576420503	-6.114257964040526e-05	-0.003748087034907144
26.77530984610034	0.37024052392273815	0.37444772845837837	0.40158209594375227	0.4046309596713455	0.4177722649903046	0.42023148730571874	0.43377242946168815	0.43565634522242924	0.46371525711430156	0.46454514408080216	0.07705234697349507	0.07382927383666697	-6.602356885743177e-05	-0.0040715835110631815	-6.683254176498288e-05	-0.004121460811177258
26.93664455723489	0.37024169286511505	0.3744483056777705	0.40157513690954805	0.4046237159329607	0.41776115625835414	0.4202202472478418	0.433757261658296	0.43564119266904555	0.4636926211442312	0.4645227820298014	0.077034746449346	0.07381242798087033	-7.163677470689578e-05	-0.004444259592759181	-7.245565193669812e-05	-0.004495051694931362
27.098951391163432	0.3702414433769629	0.3744474789343135	0.40156705506199	0.4046153525864462	0.4177490749294753	0.42020803221268005	0.43374126757634957	0.4356252061634519	0.4636694261958298	0.46449984413191864	0.07701803413877402	0.07379643224266277	-7.718390777422535e-05	-0.004817156262873823	-7.801246280725316e-05	-0.004868858246382501
27.26223620541477	0.3702397718694644	0.37444524476496827	0.4015578488077142	0.4046058680889841	0.4177360204298929	0.42019484163942783	0.4337244476405841	0.43560838610736335	0.4636456745349483	0.4644763325661707	0.07700221493891565	0.07378129131100271	-8.266551589342086e-05	-0.005190272196870183	-8.350352342723077e-05	-0.0052428790397272
27.426504892812353	0.3702366747319517	0.3744415996860863	0.4015475165483286	0.4045952608933161	0.41772199218926753	0.42018067497098105	0.4337068022873201	0.43559073291404704	0.4636213684536004	0.4644522495372096	0.07698729379903063	0.07376700992465106	-8.808214333244635e-05	-0.005563606085544848	-8.892937926852085e-05	-0.005617112662974932
27.59176338168682	0.3702321483315114	0.37443654019303324	0.40153605668025366	0.404583529447593	0.4177069896406553	0.42016553165390125	0.43368833196453593	0.43557224700839586	0.46359651027023463	0.46442759727558713	0.07697327572119923	0.07375359287284154	-9.34343308112151e-05	-0.005937156635610563	-9.429057224075166e-05	-0.005991557718559193
27.758017636089992	0.3702261890125828	0.37443006275980506	0.40152346759456053	0.4045706721952219	0.4176910122204651	0.4201494111383771	0.4336690371319395	0.4355529288269995	0.4635711023300083	0.46440237803802287	0.07696016576102895	0.07374104499595142	-9.872261552601458e-05	-0.006310922569937816	-9.958764071793524e-05	-0.00636621282365013
27.925273656010095	0.3702187930965514	0.37442216383863947	0.4015097476768079	0.4045566875747104	0.41767405936841717	0.4201323128781858	0.4336489182610431	0.435532778818218	0.4635451470050676	0.4643765941076761	0.07694796902837162	0.07372937118618836	-0.00010394753116571565	-0.006684902627867473	-0.00010482111955423257	-0.0067410766102540265
28.09353747758831	0.37020995688133485	0.3744128398596201	0.4014948953068747	0.40454157401950896	0.41765613052749845	0.4201142363306539	0.433627975835237	0.4355117974422558	0.4635186466948285	0.46435024779441963	0.0769366906880507	0.07371857638828387	-0.00010910960793708568	-0.007059095565608686	-0.00010999154010793433	-0.0071161477257959405
28.2628151733366	0.37019967664096387	0.3744020872302768	0.4014789088587903	0.40452532995785	0.41763722514391916	0.4200951809566164	0.4336062103498638	0.4354899851712365	0.46349160382626364	0.4643233414351195	0.07692633596059915	0.07370866560019937	-0.00011420937258388442	-0.007433500156707851	-0.00011509943026122293	-0.007491424833460769
28.43311285235687	0.3701879486251554	0.37438990233517727	0.40146178670056276	0.4045079538125847	0.41761734266706607	0.42007514622037556	0.43358362231229547	0.4354673424892776	0.463464020854191	0.4642958773939159	0.07691691012300932	0.0736996438738399	-0.00011924734840618179	-0.007808115192233345	-0.00012014531443926835	-0.007866906612179037
28.604436660561465	0.37017476905888125	0.37437628153551533	0.40144352719400395	0.4044894440010175	0.41759648254945736	0.4200541315896593	0.4335602122420084	0.4354438698925675	0.4634359002615681	0.46426785806251003	0.07690841850948968	0.0736915163157796	-0.00012422405528278446	-0.008182939481315543	-0.00012512971363354275	-0.008242591757536388
28.77679278089485	0.37016013414192755	0.3743612211686899	0.40142412869455063	0.4044697989347368	0.41757464424669377	0.42003213653557664	0.43353598067066146	0.4354195678894414	0.4634072445597885	0.4642392858604522	0.07690086651223933	0.07368428808799776	-0.00012914000969077577	-0.008557971851502089	-0.00013005314542136048	-0.008618478981759381
28.950187433556945	0.37014404004845003	0.3743447175478804	0.40140358955108474	0.40444901701944436	0.4175518272174115	0.4200091605325749	0.43351092814217346	0.43539443700046	0.46337805628898265	0.46421016323543646	0.07689425958222672	0.07367796440862527	-0.00013399572472572174	-0.008933211148985265	-0.0001349161239836416	-0.00899456701402812
29.124626876227456	0.3701264829265213	0.37432676696161343	0.40138190810574925	0.40442709665478066	0.41752803092323165	0.4199852030583942	0.4334850552128025	0.4353684777584871	0.46334833801832376	0.4641804926635967	0.07688860322998498	0.07367255055270214	-0.00013879171012409763	-0.009308656239369384	-0.00013971916012911478	-0.009370854601172596
29.30011740429177	0.37010745889767066	0.3743073656733243	0.40135908269376097	0.404404036234148	0.4175032548287098	0.41996026359402105	0.43345836245122443	0.43534169070876894	0.46331809234633503	0.46415027664980724	0.07688390302641573	0.07366805185294534	-0.00014352847227905308	-0.009684306007628152	-0.00014446276131319102	-0.009747340507885838
29.476665351068124	0.3700869640564184	0.3742865099209111	0.40133511164322133	0.4043798341445305	0.41747749840128506	0.41993434162364124	0.43343085043861385	0.4353140764090148	0.46328732190120403	0.4641195177279887	0.07688016460360614	0.07366447370053053	-0.00014820651426572518	-0.01006015935894311	-0.00014914743165639344	-0.010124023516937086
29.654277088036206	0.37006499446980134	0.37426419591628235	0.40130999327492267	0.4043544887663115	0.4174507611112259	0.4199074366345926	0.4334025197687254	0.4352856354294769	0.4632560293410988	0.4640882184614158	0.07687739365566032	0.07366182154588025	-0.00015282633585922412	-0.010436215218888378	-0.00015377367196700575	-0.010500902429896541
29.832959025067048	0.3700415461768927	0.37424041984489725	0.4012837259021532	0.4043279984730875	0.4174230424315778	0.41987954811731465	0.43337337104797485	0.43525636835303283	0.46322421735448926	0.4640563814430308	0.07687559593953568	0.0736601008994702	-0.0001573884335517306	-0.010812472533785922	-0.00015834197975905795	-0.010877976067320105
30.0127176106544	0.370016615188313	0.3742151778652994	0.40125630783049676	0.40430036163147887	0.41739434183810714	0.41985067556529937	0.43334340489552226	0.43522627577526735	0.4631918886604726	0.4640240092957596	0.07687477727590034	0.07365931733264193	-0.00016189330057847506	-0.011188930271487152	-0.0001628528492725323	-0.011255243269147286
30.193559332147448	0.3699901974857349	0.37418846610864304	0.4012277373576304	0.4042715766009387	0.4173646588092452	0.4198208184750393	0.4333126219433554	0.43519535830455613	0.4631590460091022	0.463991104672834	0.07687494354999824	0.07365947647843009	-0.00016634142693305876	-0.011565587421543455	-0.0001673067714969001	-0.011632702895397529
30.37549071598484	0.3699622890213791	0.3741602806782119	0.40119801277311856	0.4042416417335567	0.4173339928260309	0.41978997634597515	0.43328102283637415	0.43516361656214947	0.4631256921817222	0.4639576702581157	0.07687610071252848	0.07366058403240204	-0.00017073329938899207	-0.011942442995788838	-0.00017170423418422232	-0.012010353826198639
30.55851832793038	0.36993288571750355	0.37413061764893113	0.4011671323582038	0.4042105553738613	0.4173023433720518	0.4197581486804427	0.43324860823247524	0.4351310511822576	0.4630918299913055	0.46392370876642675	0.07687825478053634	0.07366264575350918	-0.0001750694015194565	-0.012319496028666777	-0.0001760457218751288	-0.012388194962497323
30.742648773309874	0.3699019834658842	0.37409947306687114	0.4011350943855939	0.40417831585861785	0.4172697099333849	0.4197253349836176	0.43321537880263916	0.43509766281213613	0.4630574622827965	0.4638892229438831	0.07688141183832085	0.07366566746495086	-0.00017935021371573434	-0.012696745577883917	-0.00018033171591480546	-0.012766225226428674
30.92788869724955	0.36986957812728805	0.37406684294874404	0.4011018971192457	0.40414492151662357	0.4172360919985348	0.4196915347634598	0.43318133523101593	0.4350634521121733	0.463022591933458	0.4638542155682328	0.07688557803835167	0.07366965505505266	-0.00018357621320963524	-0.01307419072486482	-0.00018456269447453266	-0.013144443561756702
31.114244784915854	0.3698356655309374	0.37403272328139214	0.40106753881414503	0.40411037066849914	0.4172014890583715	0.4196567475306564	0.43314647821501356	0.43502841975597656	0.46298722185322383	0.46381868944919913	0.07689075960220339	0.07367461447815472	-0.00018774787409014948	-0.013451830575206714	-0.00018873913256944874	-0.013522848934414355
31.30172376175672	0.3698002414739667	0.37399711002126906	0.40103201771608343	0.404074661626477	0.4171659006060666	0.4196209727985632	0.4331108084653862	0.43499256643046214	0.4629513549850541	0.46378264742882724	0.07689696282150116	0.07368055175551753	-0.0001918656673247643	-0.013829664259120023	-0.0001928615020803104	-0.01390144033280194
31.4903323937443	0.36976330172087035	0.37395999909391187	0.40099533206143073	0.4040377926941857	0.41712932613702874	0.4195842100831456	0.4330743267063243	0.4349558928359436	0.4629149943052975	0.46374609238183695	0.07690419405888396	0.07368747297623783	-0.00019593006077744946	-0.014207690932124706	-0.00019693027176947986	-0.014280216768455034
31.68007748761912	0.3697248420029422	0.37392138639340583	0.4009574800769043	0.4039997621664315	0.41709176514883595	0.4195464589029175	0.4330370336755442	0.43491839968622215	0.4628781428240563	0.46370902721597845	0.07691245974897769	0.0736953842981789	-0.00019994151923152792	-0.014585909775448158	-0.00020094590730557194	-0.014659177276485025
31.870965891135747	0.36968485801770606	0.3738812677818404	0.4009184599793344	0.40396056832897526	0.41705321714116905	0.4195077187788788	0.43299893012437973	0.4348800877086783	0.46284080358555846	0.4636714548723943	0.07692176639938582	0.07370429194891795	-0.00020390050440299845	-0.014964319996593645	-0.00020490887127655455	-0.0150383209159628
32.063004493309954	0.36964334542833743	0.37383963908875684	0.4008782699754251	0.40392020945830653	0.4170136816157415	0.4194679892344532	0.4329600168178747	0.43484095764436337	0.46280297966853123	0.46363337832598495	0.07693212059169668	0.07371420222670269	-0.00020780747496562668	-0.015342920829922946	-0.00020881962321395164	-0.015417646770586657
32.25620022466719	0.36960029986307663	0.3737964961105873	0.40083690826151186	0.4038786838214133	0.4169731580762292	0.41942726979542194	0.43292029453487507	0.43480101024809265	0.46276467418658407	0.4635948005857799	0.07694352898250076	0.07372512150142717	-0.0002116628865682646	-0.01572171153716795	-0.0002126786196099406	-0.015797153949165477
32.45056005749291	0.36955571691463196	0.37375183461008515	0.40079437302331494	0.40383598967554857	0.4169316460281977	0.4193855599898588	0.43287976406812434	0.4347602462885398	0.46272589028859307	0.46355572469531403	0.07695599830443049	0.07373705621561942	-0.00021546719185239205	-0.016100691408112766	-0.00021648631393555995	-0.016176841586045043
32.64609100608406	0.36950959213957435	0.37370565031574604	0.4007506624356885	0.40379212526799224	0.416889144979029	0.41934285934806215	0.43283842622435714	0.434718666548331	0.4626866311590924	0.4635161537330082	0.07696953536720835	0.07375001288544464	-0.00021922084047143464	-0.0164798597609348	-0.00022024315666158145	-0.0165567088418328
32.84280012700226	0.3694619210577218	0.3736579389212203	0.4007057746623657	0.4037470888358096	0.41684565443784627	0.4192991674024857	0.4327962818243961	0.43467627182414154	0.4626469000186704	0.4634760908125551	0.07698414705871735	0.07376399810172521	-0.00022292427911208001	-0.016859215943057393	-0.00022394959527693992	-0.016936754903753126
33.040694519328454	0.36941269915151437	0.3736086960847162	0.4006597078556992	0.40370087860560555	0.41680117391543675	0.41925448368766854	0.43275333170324864	0.4346330629267923	0.46260670012437094	0.46343553908331087	0.076999840346085	0.07377901853097481	-0.0002265779515140398	-0.0172387593317751	-0.00022760607430627466	-0.017316978986357867
33.239781324919136	0.36936192186537975	0.37355791742839317	0.40061246015639806	0.4036534927932748	0.4167557029241727	0.4192088077401632	0.43270957671020377	0.4345890406813476	0.4625660347701001	0.4633945017306915	0.07701662227678183	0.07379508091644754	-0.00023018229848381644	-0.0176184893346516	-0.00023121303533057969	-0.01769738033206636
33.44006772866406	0.3693095846050883	0.37350559853774606	0.4005640296932593	0.40360492960374783	0.4167092409779327	0.41916213909846184	0.4326650177089325	0.43454420592721416	0.46252490728703893	0.46335298197657454	0.07703449997974277	0.07381219207920552	-0.0002337377579166855	-0.017998405390230232	-0.00023477091700563335	-0.018077958211677014
33.64156095874556	0.3692556827370981	0.3734517349609798	0.4005144145828957	0.40355518723073264	0.41666178759201894	0.4191144773029217	0.432619655577586	0.43449855951824085	0.4624833210440607	0.46331098307970614	0.07705348066649843	0.07383035891920144	-0.0002372447648182341	-0.01837850696884402	-0.00023828015508020606	-0.018458711925120497
33.84426828689945	0.36920021158788996	0.37339632220837327	0.40046361292945876	0.40350426385645194	0.41661334228307356	0.419065821895688	0.43257349120889804	0.43445210232281944	0.46244127944815483	0.46326850833611405	0.07707357163233096	0.07384958841637748	-0.00024070375131746147	-0.01875879357305621	-0.00024174118241515608	-0.01883964080192868
34.04819702867729	0.3691431664432908	0.37333935575163446	0.40041162282435677	0.4034521576513765	0.41656390456899434	0.41901617242061634	0.4325265255102853	0.43440483522398726	0.4623987859448559	0.4632255610795259	0.07709478025744171	0.0738698876317831	-0.00024411514669031575	-0.019139264738512907	-0.00024515442900097106	-0.01922074420188835
34.25335454371064	0.36908454254778805	0.37328083102324405	0.4003584423459684	0.4033988667739532	0.4165134739688466	0.41896552842319273	0.4324787594039508	0.43435675911952876	0.462355844018678	0.4631821446817932	0.07711711400814099	0.07389126370870615	-0.0002474793773763473	-0.019519920034497318	-0.0002485203219784182	-0.019602021515765955
34.45974823597649	0.3690243351038314	0.3732207434157896	0.4003040695593518	0.40334438937032924	0.4164620500027754	0.41891388945045177	0.4324301938269883	0.4343078749220806	0.4623124571935566	0.46313826255332013	0.07714058043805516	0.07391372387382651	-0.0002507968669964722	-0.019900759064697127	-0.00025183928565475355	-0.019983472165847616
34.66738555406454	0.3689625392711249	0.3731590882812884	0.4002485025159478	0.4032887235740714	0.4164096321919141	0.4188612550508939	0.4323808297314857	0.43425818355923657	0.46226862903329435	0.4630939181435006	0.0771651871893512	0.07393727543838399	-0.0002540680363739556	-0.020281781467986093	-0.0002551117415254822	-0.02036509560672073
34.87627399144595	0.3688991501659064	0.3730958609305001	0.40019173925327894	0.40323186750588014	0.4163562200582921	0.4188076247743996	0.4323306680846325	0.43420768597365283	0.4622243631420144	0.4630491149411578	0.07719094199398277	0.07396192579936561	-0.0002572933035499547	-0.020662986918964066	-0.00025833810828890247	-0.020746891325842398
35.086421086743854	0.3688341628602167	0.37303105663222813	0.40013377779464354	0.4031738192732997	0.4163018131247407	0.41875299817214384	0.43227970986882575	0.43415638312315646	0.4621796631646195	0.4630038564749936	0.07721785267495339	0.0739876824407123	-0.0002604730838045022	-0.021044375128951742	-0.00026151880186553456	-0.021128858844193132
35.29783442400536	0.3687675723811563	0.3729646706126099	0.40007461614880335	0.4031145769704226	0.41624641091479564	0.4186973747965066	0.43222795608177833	0.4341042759808525	0.4621345327872564	0.46295814631404025	0.07724592714760169	0.07401455293454226	-0.00026360778967371434	-0.02142594584654489	-0.0002646542354188819	-0.021510997717214764
35.51052163297529	0.3686993737101303	0.37289669805439574	0.40001425230966753	0.4030541386775893	0.4161900129526	0.4186407542009825	0.43217540773662827	0.43405136553523405	0.4620889757377884	0.46291198806812106	0.0772751734209047	0.0740425449423958	-0.00026669783096899824	-0.021807698858481217	-0.00026774481937186234	-0.02189330753533625
35.72449038937153	0.3686295617820812	0.3728271340962159	0.39995268425596986	0.40299250246108315	0.4161326187628023	0.4185831359400887	0.4321220658620482	0.43399765279029245	0.4620429957862724	0.46286538538831645	0.07730559959880257	0.07407166621649812	-0.00026974361479348286	-0.022189633990464586	-0.0002707909614234616	-0.022275787924641577
35.93974841516195	0.3685581314847102	0.3727559738318368	0.3998899099509414	0.40292966637281946	0.416074227870455	0.4185245195692709	0.4320679315023579	0.43394313876562934	0.46199659674544413	0.46281834196743565	0.07733721388154596	0.07410192460104306	-0.0002727455455623362	-0.022571751107989257	-0.0002737930665700494	-0.022658438547921378
36.15630347884324	0.368485077657684	0.3726832123094037	0.3998259273419772	0.4028656284500297	0.4160148398009088	0.41846490464480585	0.432013005717635	0.43388782449656865	0.46194978247120877	0.46277086154049557	0.07737002456705994	0.07413332803349582	-0.000275704025020862	-0.022954050117022007	-0.00027675153712258815	-0.023041259105156087
36.374163395721176	0.3684103950918308	0.37260884453067294	0.3997607343602966	0.40280038671494	0.4159544540797066	0.41840429072370455	0.4319572895838297	0.4338317110342712	0.4619025568631383	0.462722947885207	0.07740404005233584	0.07416588454591852	-0.00027861945226170803	-0.023336530965067936	-0.00027966677272206475	-0.023424249334382807
36.59333602819267	0.36833407852832223	0.3725328654502301	0.39969432892059936	0.40273393917444505	0.415893070232473	0.41834267736361097	0.4319007841928787	0.43377479944584946	0.46185492386497745	0.4626746048224657	0.07743926883483966	0.07419960226631292	-0.0002814922237420747	-0.023719193641809966	-0.0002825391703613622	-0.02380740901261902
36.813829286029524	0.36825612265784263	0.3724552699746969	0.39962670892071483	0.40266628381977504	0.4158306877848048	0.41828006412269947	0.4318434906528215	0.43371709081448384	0.4618068874651541	0.4626258362168518	0.07747571951394575	0.07423448941998888	-0.0002843227333048093	-0.024102038180174645	-0.0002853691244005807	-0.024190737956416797
37.03565112666392	0.3681765221197436	0.3723760529619243	0.3995578722412441	0.40259741862615755	0.41576730626215475	0.41821645055957113	0.43178541008791654	0.4336585862395404	0.46175845169729807	0.4625766459771352	0.07751340079239401	0.07427055433095275	-0.00028711137219528116	-0.02448506465722744	-0.0002881570265865774	-0.024574236023056528
37.25880955547555	0.36809527150118654	0.3722952092201726	0.39948781674519845	0.4025273415524741	0.41570292518971746	0.4181518362331453	0.43172654363875945	0.43359928683668825	0.4617096206407669	0.46252703805678796	0.07755232147776676	0.07430780542331429	-0.0002898585290773692	-0.024868273194940116	-0.00029090326607028594	-0.02495790311107271
37.483312626080554	0.36801236533627013	0.37221273350727924	0.39941654027762935	0.40245605054091005	0.41563754409230935	0.4180862207025523	0.4316668924624024	0.4335391937380211	0.46166039842117923	0.46247701645450484	0.0775924904839938	0.07434625122272363	-0.00029256459005377877	-0.025251663961284976	-0.0002936082294230369	-0.02534173916124871
37.70916844062219	0.36792779810514353	0.3721286205298111	0.399344040665253	0.4023835435165986	0.4155711624942486	0.41801960352702044	0.4316064577324741	0.433478308092177	0.46161078921095405	0.46242658521472957	0.07763391683287844	0.0743859003578249	-0.0002952299386831392	-0.02563523717105909	-0.000296272300658762	-0.025725744157654162
37.93638515006311	0.3678415642331056	0.37204286494220506	0.3992703157160685	0.40230981838725904	0.4155037799192306	0.4179519842657633	0.43154524063930155	0.43341663106446116	0.4615607972298599	0.4623757484281892	0.07767660965564964	0.0744267615617353	-0.00029785495599876644	-0.026018993087106423	-0.00029889586124587364	-0.026109918128270238
38.164970954479706	0.36775365808968896	0.37195546134589275	0.3991953632189692	0.4022348730428281	0.41543539589020223	0.4178833624778631	0.4314832423900326	0.433354163836969	0.46151042674556864	0.46232451023243604	0.07772057819453822	0.07446884367354872	-0.00030044002052553864	-0.02640293202102839	-0.0003014792901304686	-0.02649426114616915
38.39493410335793	0.3676640739877293	0.371866404288412	0.3991191809433468	0.4021587053550855	0.4153660099292328	0.41781373772215225	0.4314204642087597	0.4332909076087113	0.46145968207421967	0.46227287481239643	0.07776583180437933	0.07451215563986271	-0.0003029855082978816	-0.026787054334462823	-0.0003040229637498726	-0.026878773330295758
38.626282895891045	0.36757280618241905	0.37177568826250323	0.39904176663868945	0.4020813131772727	0.4152956215573823	0.41774310955709215	0.4313569073366447	0.43322686359573953	0.46140856758099014	0.4622208464009279	0.07781237995423994	0.07455670651632912	-0.0003054917928775325	-0.0271713604399082	-0.00030652725605262443	-0.027263454846504942
38.859025681279114	0.3674798488703455	0.37168330770519153	0.3989631180341722	0.40200269434370517	0.41522423029456756	0.4176714775406498	0.43129257303204643	0.4331620330312742	0.4613570876806742	0.46216842927938384	0.07786023222907562	0.0746025054692332	-0.00030795924537241337	-0.027555850802002624	-0.00030899253851679465	-0.02764830590869849
39.09317085903034	0.36738519618851356	0.3715892569968524	0.39888323283824056	0.4019228466693772	0.4151518356594241	0.4175988412301706	0.431227462570646	0.43309641716583186	0.4613052468382692	0.46211562777818516	0.07790939833140827	0.07464956177709436	-0.0003103882344542841	-0.0279405259385328	-0.00031141918016563963	-0.02803332677954984
39.328726879264174	0.3672888422133517	0.37149353046026323	0.39880210873818656	0.40184176794956095	0.415078437169167	0.41752520018225087	0.43116157724557747	0.43303001726735607	0.4612530495695713	0.4620624462774018	0.0779598880830388	0.07469788483229604	-0.00031277912637406313	-0.028325386421485632	-0.000313807547584366	-0.02841851777165516
39.56570224301631	0.3671907809597013	0.3713961223596391	0.3987197433997177	0.40175945595939805	0.4150040343394471	0.41745055395260483	0.43109491836755676	0.43296283462134816	0.46120050044177846	0.462008889207341	0.07801171142678143	0.0747474841427394	-0.00031513228498314394	-0.02871043287835562	-0.00031615800494189106	-0.028803879248741282
39.80410550254544	0.3670910063797903	0.3712970268996512	0.3986361344665178	0.4016759084534831	0.41492862668420527	0.41737490209593087	0.43102748726501317	0.4328948705309993	0.46114760407410177	0.4619549610491435	0.07806487842823108	0.07479836933352717	-0.00031744807174838297	-0.029095665993096986	-0.00031847091400505345	-0.029189411626632022
40.04394526164196	0.36698951236218835	0.37119623822443054	0.398551279559801	0.40159112316544127	0.4148522137155234	0.4172982441657736	0.43095928528422184	0.43282612631732464	0.46109436513838675	0.46190066633538984	0.07811939927755565	0.07485055014867288	-0.0003197268457694191	-0.029481086507431087	-0.0003207466341552667	-0.029575115374214533
40.28523017593832	0.3668862927307456	0.3710937504165544	0.39846517627785694	0.40150509780749793	0.41477479494347214	0.4172205797143846	0.4308903137894375	0.4327566033192981	0.46104078835974177	0.4618460096507133	0.07817528429132159	0.07490403645283729	-0.00032196896380132234	-0.029866695222295903	-0.0003229855224103906	-0.029960991014874594
40.52796895322162	0.3667813412435129	0.37098955749601525	0.39837782219558787	0.4014178300700399	0.4146963698759542	0.4171419082925776	0.43082057416302877	0.43268630289398874	0.46098687851717507	0.46179099563242254	0.07823254391434706	0.07495883823309733	-0.0003241747802656958	-0.0302524929986987	-0.0003251879334374985	-0.030347039127420317
40.77217035374772	0.366674651591645	0.3708836534191738	0.39828921486403895	0.4013293176211701	0.4146169380185473	0.4170622294495838	0.4307500678056155	0.43261522641669864	0.46093264044424287	0.46173562897113263	0.07829118872158675	0.07501496560074024	-0.00032634464727165913	-0.030638480759179743	-0.0003273542195723067	-0.03073326034726165
41.017843190557436	0.3665662173982839	0.37077603207769305	0.3981993518099184	0.40123955810625367	0.4145364988743405	0.4169815427329015	0.4306787961362055	0.43254337528110176	0.46087807902970457	0.4616799144114053	0.0783512294200485	0.07507242879308887	-0.0003284789146331679	-0.03102465948914812	-0.00032948473083715957	-0.0311196553677604
41.26499632979458	0.36645603221742507	0.3706666872974558	0.39810823053511035	0.4011485491474566	0.41445505194376975	0.416899847688144	0.4306067605923336	0.43247075089938475	0.46082319921818765	0.4616238567523983	0.07841267685073945	0.0751312381753573	-0.00033057792988622214	-0.03141103023816072	-0.00033157981495690603	-0.03150622494136712
41.51363869102594	0.36634408953276304	0.37055561283746263	0.3980158485161786	0.40105628834327495	0.4143725967244473	0.4168171438588832	0.43053396263020177	0.4323973547023882	0.46076800601086226	0.461567460848523	0.07847554199064788	0.07519140424253767	-0.0003326420383072959	-0.03179759412141436	-0.00033363981737910553	-0.031892969880999544
41.763779247563185	0.3662303827565183	0.3704428023887121	0.39792220320386107	0.4009627732680571	0.41428913271099016	0.4167334307864906	0.43046040372482064	0.4323231881397504	0.46071250446612566	0.4615107316101123	0.07853983595475664	0.07525293762131717	-0.00033467158292987964	-0.03218435232086847	-0.0003356650812875728	-0.03227989106107998
42.0154270267867	0.3661149052282446	0.37032824957306226	0.39782729202255607	0.40086800147151674	0.41420465939484313	0.4166487080099755	0.4303860853701518	0.4322482526800518	0.46065669970029527	0.4614536740040983	0.07860556999808853	0.07531584907202865	-0.00033666690456202186	-0.0325713060870072	-0.0003376559476218066	-0.03266698941909851
42.26859111047143	0.3659976502136149	0.3702119479420717	0.39773111236979897	0.4007719704782365	0.4141191762640983	0.4165629750658175	0.4303110090792524	0.4321725498109604	0.46060059688831234	0.4613962930546982	0.07867275551778867	0.0753801494906325	-0.0003386283418045366	-0.03295845674003317	-0.0003396127550949757	-0.033054265956948825
42.523280635114425	0.36587861090318835	0.37009389097582274	0.3976336616157292	0.400674677787165	0.41403268280331146	0.41647623148779805	0.4302351763844202	0.43209608103938046	0.46054420126445567	0.46133859384411147	0.07874140405524105	0.07544584991073151	-0.00034055623106898913	-0.03334580567158696	-0.0003415358402100166	-0.03344172174216453
42.77950479226489	0.3657577804111545	0.36997407208172234	0.39753493710254767	0.40057612087110134	0.41394517849331347	0.41638847680682656	0.4301585888373398	0.43201884789159967	0.4604875181230649	0.46128058151322593	0.07881152729821957	0.07551296150562166	-0.000342450906592795	-0.033733354345955036	-0.00034342553727628733	-0.033829357909368696
43.03727282885567	0.3656351517740572	0.3698524845932851	0.39743493614396497	0.40047629717617395	0.4138566628110192	0.4162997105507638	0.430081248009232	0.4319408519134414	0.46043055281927436	0.46122226126233457	0.07888313708307847	0.0755814955903762	-0.0003443127004602031	-0.034121104302002436	-0.0003452821784298843	-0.03421717566183702
43.29659404753705	0.3655107179494967	0.36972912176889305	0.39733365602463905	0.40037520412130695	0.4137671352292299	0.41620993224424047	0.43000315549100143	0.4318620946704142	0.4603733107697577	0.46116363835186186	0.07895624539697492	0.07565146362396297	-0.000346141942617173	-0.034509057154565426	-0.00034710609364774214	-0.03460517627294735
43.55747780701245	0.3653844718148087	0.36960397679053636	0.3972310939996026	0.40027283909767936	0.41367659521643424	0.41611914140847317	0.4299243128933887	0.431782577747867	0.46031579745348267	0.4611047181031017	0.07903086438013526	0.07572287721140152	-0.00034793896089069243	-0.03489721459612838	-0.0003488976107660635	-0.034993361087515495
43.81993352237618	0.3652564061657216	0.36947704276253057	0.39712724729368065	0.40016919946817214	0.41358504223660203	0.41602733756107513	0.4298447218471213	0.43170230275114185	0.46025801841247654	0.4610455058989642	0.07910700632815384	0.07579574810595344	-0.0003497040810048757	-0.03528557839852908	-0.0003506570554981936	-0.03538173152352897
44.08397066545326	0.36512651371498983	0.3693483127102132	0.39702211310089686	0.40006428256680765	0.41349247574897663	0.41593452021586397	0.4297643840030677	0.4316212713057317	0.4601999792526032	0.46098600718473526	0.07918468369433658	0.07587008821135217	-0.0003514376265979502	-0.035674150414422456	-0.0003523847514506073	-0.03577028907366753
44.349598765141174	0.36499478709100464	0.3692177795786175	0.39691568858386983	0.39995808569817715	0.41339889520786066	0.4158406888826643	0.4296833010323923	0.4315394850574367	0.46014168564435093	0.4609262274688451	0.07926390909208066	0.0759459095840685	-0.0003531399192433504	-0.036062932579568496	-0.00035408102014233833	-0.036159035306937426
44.6168274077539	0.36486121883637956	0.36908543623112255	0.39680797087319675	0.3998506061368578	0.4133043000623968	0.41574584306710644	0.42960147462671	0.4314569456725237	0.4600831433236306	0.460866172323649	0.07934469529729644	0.07602322443561807	-0.00035481127846370697	-0.036451926914125465	-0.0003557461810203	-0.036547971870348306
44.88566623736761	0.36472580140651256	0.3689512754480814	0.3966989570668281	0.3997418411268208	0.4132086897563464	0.4156499822704211	0.4295189064982459	0.4313736548378864	0.4600243580925876	0.46080584738621944	0.07942705525087213	0.07610204513490393	-0.0003564520217491651	-0.03684113552465362	-0.0003573805514762718	-0.03693710049044796
45.15612495616904	0.3645885271681223	0.36881528992542395	0.3965886442294285	0.3996317878808262	0.4131120637278603	0.4155531059892295	0.42943559837999173	0.4312896142612078	0.4599653358204227	0.4607452583591482	0.07951100206117755	0.07618238421060469	-0.0003580624645762587	-0.037230560606104746	-0.0003589844468659953	-0.037326422975269224
45.42821332480542	0.36444938839775987	0.36867747227323705	0.3964770293917277	0.3995204435798086	0.4130144214092466	0.4154552137153281	0.4293515520258683	0.4312048256711234	0.4599060824442267	0.46068441101136237	0.07959654900661682	0.07626425435359944	-0.00035964292042400814	-0.03762020444345637	-0.00036055818052693756	-0.03771594121607791
45.701941162736816	0.3643083772802935	0.36853781501431826	0.39636410954985807	0.39940780537225035	0.41291576222673304	0.4153563049354694	0.42926676921088475	0.43111929081738565	0.4598466039698263	0.46062331117894995	0.0796837095382175	0.07634766841943584	-0.00036119370079268354	-0.038010069414085024	-0.00036210206379172494	-0.03810565718900705
45.97731834859046	0.36416548590736764	0.36839631058270605	0.39624988166468106	0.3992938703735443	0.4128160856002227	0.4152563791311385	0.4291812517313033	0.43103301147103124	0.4597869064726422	0.46056196476599875	0.0797724972822727	0.07643263943084104	-0.00036271511522090183	-0.03840015798942886	-0.0003636164060092373	-0.03849557295703221
46.25435482051728	0.36402070627583477	0.36825295132218305	0.39613434266110037	0.39917863566534334	0.4127153909430475	0.4151554357783233	0.4290950014048023	0.4309459894245483	0.45972699609855977	0.4605003777454472	0.07986292604302296	0.07651918058027667	-0.00036420747130261333	-0.03879047273713354	-0.0003651015145613723	-0.03888569067198944
46.533060576550575	0.3638740302861592	0.3681077294847535	0.39601748942736226	0.39906209829489886	0.4126136776617124	0.41505347434728074	0.42900802007064215	0.4308582264920465	0.45966687906481224	0.46043855615994705	0.07995500980538914	0.07660730523253836	-0.0003656710747066416	-0.039181016323311724	-0.0003665576948796989	-0.03927601257640845
46.813445674966815	0.36372544974079396	0.3679606372290937	0.39589931881434387	0.39894425527438665	0.4125109451556377	0.41495049430229725	0.4289203095898323	0.43076972450942713	0.4596065616608761	0.4603765061227388	0.08004876273774947	0.07669702692739819	-0.00036710622919244873	-0.03957179151456103	-0.00036798525046222164	-0.0396665410054311
47.09552023464871	0.3635749563425277	0.36781166661897635	0.3957798276348271	0.3988251035802207	0.4124071928168924	0.414846495101445	0.4288318718452995	0.43068048533455655	0.45954605024938117	0.4603142338185411	0.08014419919476859	0.07678835938229643	-0.000368513236629453	-0.03996280118016671	-0.00036938448289169923	-0.040057278388886175
47.37929443545016	0.3634225416928033	0.3676608096216651	0.3956590126627594	0.3987046401523529	0.4123024200299247	0.4147414761963316	0.4287427087420573	0.43059051084743905	0.4594853512670317	0.4602517455044503	0.08024133372027431	0.07688131649507826	-0.00036989239701312737	-0.04035404829444644	-0.00037075569185374135	-0.04044822725357733
47.66477851856398	0.36326819729000615	0.3675080581062824	0.3955368706325004	0.39858286189356157	0.41219662617128394	0.41463543703184447	0.42865282220737666	0.4304998029503932	0.4594244712255418	0.46018904751085665	0.08034018105018466	0.07697591234677892	-0.00037124400848431716	-0.04074553593898145	-0.00037209917515257374	-0.0408393902251305
47.951982786891236	0.36311191452772296	0.3673534038421478	0.39541339823805527	0.3984597656687246	0.4120898106093385	0.41452837704589063	0.4285622141909596	0.4304083635682286	0.4593634167125854	0.4601261462423711	0.0804407561154901	0.07707216120445984	-0.0003725683673464486	-0.04113726730504652	-0.00037341522872946786	-0.041230770030381336
48.24091760541319	0.36295368469296796	0.3671968384970863	0.3952885921322921	0.3983353483040807	0.4119819727039858	0.414420295669129	0.4284708866651107	0.43031619464842397	0.4593021943927585	0.4600630481787669	0.08054307404528223	0.07717007752409072	-0.00037386576808384753	-0.04152924569605432	-0.0003747041466811707	-0.04162236949960629
48.53159340156531	0.362793498964379	0.36703835363570747	0.3951624489261457	0.3982096065864753	0.41187311180635694	0.41431119232469843	0.42837884162491385	0.4302232981613077	0.45924081100855607	0.4599997598759348	0.0806471501698438	0.07726967595348733	-0.0003751365033780596	-0.0419214745299854	-0.00037596622127533674	-0.0420141915686969
48.82402066561362	0.362631348410381	0.36687794071765334	0.3950349651878063	0.39808253726259313	0.4117632272585145	0.4142010664279382	0.42828608108840766	0.4301296761002388	0.45917927338136383	0.4599362879668522	0.08075300002378684	0.07737097133529747	-0.00037638086412883354	-0.04231395734198884	-0.0003772017429704011	-0.042406239281660874
49.11820995103327	0.3624672239873156	0.36671559109581475	0.3949061374418917	0.3979541370381763	0.41165231839314326	0.41408991738610357	0.42819260709676316	0.4300353304817902	0.4591175884124632	0.45987263916256677	0.08086063934925215	0.07747397871004175	-0.0003775991394686651	-0.04270669778689751	-0.0003784110004305674	-0.04279851579282479
49.41417187488941	0.36230111653753894	0.3665512960145166	0.39477596216860517	0.3978244025772265	0.4115403845332348	0.4139777445980747	0.42809842171446244	0.42994026334593355	0.45905576308405216	0.45980882025319436	0.08097008409916147	0.07757871331920968	-0.00037879161678378015	-0.04309969964208449	-0.00037959428054645805	-0.04319102436959099
49.71191711822035	0.36213301678748316	0.3663850466076689	0.3946444358028762	0.39769333050119343	0.4114274249917639	0.41386454745405765	0.42800352702947936	0.4298444767562241	0.4589938044602805	0.45974483810893113	0.08108135044053257	0.07768519060840727	-0.00037995858173134334	-0.043492966810006806	-0.00038075186845132336	-0.043583768394753974
50.01145642642306	0.36196291534568464	0.36621683389688664	0.3945115547334851	0.39756091738814653	0.411313439071359	0.4137503253352811	0.42790792515346004	0.42974797279998983	0.45893171968830027	0.4596806996810819	0.08119445475784952	0.07779342623056704	-0.0003811003182560002	-0.04388650332110444	-0.000381884047537695	-0.04397675136910095
50.3128006096408	0.36179080270077596	0.36604664878957405	0.394377315302171	0.39742715977193194	0.411198426063964	0.41363507761368423	0.4278116182219065	0.4296507535885185	0.4588695159993315	0.4596164120031019	0.08130941365649733	0.07790343604920735	-0.0003822171086109716	-0.04428031333672777	-0.000382991099477481	-0.04436997691415456
50.61596054315354	0.36161666921944097	0.36587448207697454	0.3942417138027226	0.3972920541413124	0.41108238525049395	0.41351880365159854	0.4277146083943597	0.42955282125725	0.4588072007097442	0.4595519821916555	0.08142624396625586	0.07801523614176004	-0.00038330923337348555	-0.04467440115180921	-0.00038407330423850805	-0.044763448774816084
50.9209471677702	0.36144050514433357	0.36570032443218625	0.39410474648005117	0.397155596939091	0.41096531590048146	0.4134015028014224	0.4276168978545852	0.42945417796596635	0.45874478122215534	0.45948741744769	0.08154496274485908	0.07812884280294928	-0.00038437697146653793	-0.04506877119834485	-0.00038513094010295124	-0.04515717082225024
51.22777149022361	0.3612623005919578	0.3655241664081397	0.3939664095292459	0.39701778456121817	0.4108472172717155	0.4132831744052877	0.42751848881075893	0.4293548258989867	0.45868226502654297	0.4594227250575246	0.08166558728161773	0.07824427254823857	-0.0003854206001741023	-0.04546342804812298	-0.0003861642836847645	-0.04555114705661367
51.53644458356769	0.36108204555050993	0.36534599843554066	0.39382669909461077	0.39687861335588137	0.4107280886098735	0.41316381779472017	0.42741938349565534	0.42925476726536077	0.45861965970137564	0.4593579123939568	0.08178813510110892	0.07836154211733382	-0.00038644039516155804	-0.04585837641593571	-0.0003871736099482215	-0.045945381609968194
51.84697758757708	0.36089972987768093	0.36516581082077404	0.3936856112686832	0.39673807962257673	0.41060792914814254	0.41304343229029056	0.4273195841668354	0.4291540042990661	0.45855697291476	0.45929298691738474	0.08191262396693146	0.07848066847775745	-0.00038743663049312094	-0.046253621162904324	-0.0003881591922257899	-0.046339878749364516
52.15938170914916	0.3607153432984181	0.3649835937437699	0.3935431420912327	0.3965961796111638	0.4104867381068347	0.41292201720125904	0.4272190931068371	0.429052539259205	0.4584942124256035	0.4592279561769455	0.08203907188553256	0.07860166882847985	-0.0003884095786522712	-0.04664916729981883	-0.00038912130223689445	-0.046734642879968646
52.47366822270851	0.3605288754026458	0.3647993372558299	0.39339928754824044	0.3964529095208998	0.41036451469299107	0.41279957182521054	0.42711791262336546	0.4289503744302034	0.4584313860847956	0.4591628278116712	0.08216749711010266	0.07872456060362347	-0.000389359510558962	-0.04704501999054855	-0.0003900602101057915	-0.04712967854814565
52.789848470613855	0.36034031564294483	0.3646130312774149	0.3932540435708594	0.396308265499458	0.4102412580999786	0.41267609544768247	0.42701604504948526	0.42884751212201194	0.4583685018364063	0.45909760955166223	0.08229791814454171	0.07884936147623099	-0.0003902866955891593	-0.04744118455539592	-0.0003909761843791104	-0.047524990444429704
53.107933863567155	0.36014965333218846	0.3644246655958903	0.3931074060343531	0.39616224364192426	0.41011696750707716	0.41255158734178426	0.42691349274381385	0.4287439546703075	0.4583055677189021	0.45903230921927773	0.08243035374750096	0.07897608936210557	-0.00039119140159304955	-0.047837666474848106	-0.00039186949204572663	-0.047920583407261574
53.42793588102576	0.35995687764113404	0.3642342298632309	0.3929593707570143	0.3960148399897751	0.40999164207905686	0.4124260467678068	0.42681025809071527	0.42863970443669575	0.45824259186637956	0.45896693473034333	0.08256482293649693	0.07910476242371818	-0.000392073894916134	-0.048234471393158174	-0.00039274039855541343	-0.048316462426186035
53.74986607161648	0.35976197759597106	0.364041713593682	0.39280993349906124	0.3958660505298353	0.40986528096574565	0.412299472972824	0.42670634350049513	0.42853476380891614	0.4581795825098185	0.4589014940953781	0.08270134499210431	0.0792353990741922	-0.00039293444041621495	-0.048631605122139376	-0.0003935891678357173	-0.048712632645191434
54.073736053552395	0.3595649420758232	0.3638471061613791	0.3926590899615139	0.3957158711932159	0.4097378833015879	0.4121718651902855	0.4266017514095971	0.42842913520104736	0.45811654797835244	0.45883599542083925	0.0828399394622237	0.07936801798135566	-0.00039377330148337997	-0.049029073644973664	-0.00039441606231194193	-0.04910909936647556
54.399557515052166	0.35936575981020297	0.3636503967979206	0.39250683578504586	0.39556429785422925	0.4096094482051913	0.41204322263959847	0.42649648428079934	0.42832282105371416	0.45805349670055867	0.45877044691038477	0.08298062616643202	0.07950263807187477	-0.0003945907400603188	-0.04942688312033283	-0.000395221342925578	-0.04950586805396995
54.727342214761876	0.3591644193764208	0.3634515745898978	0.39235316654881536	0.3954113263292852	0.4094799747788645	0.4119135445257019	0.42639054460341297	0.42821582383429635	0.45799043720576726	0.45870485686615653	0.08312342520041219	0.07963927853546038	-0.0003953870166604201	-0.049825039886144395	-0.00039600526915395395	-0.04990294433711995
55.057101982179326	0.35896090919694323	0.3632506284763771	0.39219807776927085	0.39525695237576297	0.409349462108144	0.41178283003862864	0.4262839348934803	0.4281081460371371	0.45792737812538997	0.45863923369008097	0.0832683569404679	0.07977795882915373	-0.00039616239038864354	-0.05022355046401117	-0.00039676809902866594	-0.050300334014792725
55.38884871808102	0.3587552175367028	0.3630475472463354	0.39204156489893527	0.39510117169086156	0.40921790926130874	0.41165107835305925	0.42617665769397495	0.42799979018375434	0.457864328194268	0.4585735858851905	0.08341544204812036	0.07991869868169454	-0.00039691711896061577	-0.050622421563417674	-0.0003975100891540073	-0.05069804305908576
55.722594394951685	0.35854733250035725	0.3628423195360475	0.39188362332516297	0.39494397991042784	0.40908531528888536	0.4115182886278644	0.426068715575001	0.42789075882305205	0.4578012962520409	0.4585079220569643	0.08356470147479479	0.08006151809796709	-0.0003976514587230584	-0.051021660086036036	-0.000398231494728285	-0.0510960776194338
56.058351057416104	0.3583372420294969	0.3626349338264242	0.3917242483688746	0.39478537260775975	0.40895167922314	0.41138446000563667	0.42596011113399534	0.42778105453153353	0.45773829124453536	0.45844225091468926	0.083716156466594	0.08020643736353503	-0.0003983656646727729	-0.05142127313015976	-0.0003989325695601398	-0.05149444402671577
56.39613082267415	0.35812493389979905	0.36242537844030015	0.3915634352832648	0.394625345292387	0.40881700007756056	0.41124959161221286	0.425850846995929	0.42767067991351554	0.4576753222251757	0.4583765812728414	0.08386982856916225	0.08035347704925763	-0.00039905999047817886	-0.05182126799556386	-0.00039961356609130583	-0.05189314879750384
56.7359458809379	0.3579103957181281	0.36221364153966995	0.3914011792524834	0.39446389340882543	0.4086812768463231	0.4111136825561817	0.4257409258135087	0.4275596376013419	0.45761239835641276	0.45831092205248836	0.08402573963264312	0.08050265801599467	-0.0003997346884995201	-0.05222165218798125	-0.00040027473541504044	-0.05229219863859669
57.07780849587155	0.3576936149195816	0.36199971112287294	0.39123747539029174	0.3943010123353086	0.4085445085037507	0.4109767319283844	0.4256303502673805	0.42744793025560157	0.45754952891117795	0.4582452822827129	0.08418391181672928	0.08065400141940161	-0.00040039000980796047	-0.05262243342393447	-0.00040091632729422066	-0.052691600451069576
57.42173100503407	0.3574745787644789	0.3617835750217227	0.39107231873868953	0.3941366973824911	0.40840669400375473	0.41083873880139987	0.42551912306633266	0.4273355605653438	0.45748672327435647	0.458179671102057	0.08434436759581233	0.08080752871481549	-0.0004010262042075663	-0.05302361963589419	-0.00040153859018388083	-0.05309136133527659
57.7677258203244	0.357253274335293	0.3615652208985837	0.39090570426651594	0.3939709437921279	0.40826783227926683	0.4106997022290198	0.4254072469474999	0.4272225312482967	0.4574239909442832	0.45811409775999024	0.08450712976422765	0.08096326166223175	-0.0004016435202562896	-0.05342521897723884	-0.00040214177124964223	-0.05349148859534125
58.115805428429454	0.3570296885335233	0.3613446362433905	0.39073762686801977	0.3938037467357248	0.4081279222416542	0.4105596212457104	0.4252947246765669	0.4271088450510859	0.4573613415342611	0.4580485716183972	0.08467222144160418	0.08112122233138148	-0.000402242205285952	-0.05382723982754101	-0.0004027261163889184	-0.05389198974404508
58.465982391274686	0.35680380807650824	0.3611218083706113	0.39056808136140253	0.39363510131316326	0.407986962780124	0.41041849486606163	0.42518155904797333	0.4269945047494537	0.4572987847741033	0.45798310215308974	0.08483966607831293	0.08128143310690021	-0.0004028225054244494	-0.054229690797924945	-0.0004032918702505661	-0.05429287250771608
58.818269346477535	0.3565756194941771	0.3608967244161512	0.39039706248733	0.39346500255129524	0.4078449527611108	0.410276322084224	0.42506775288511756	0.42687951314847966	0.45723633051169627	0.45791769895534085	0.08500948746102388	0.08144391669360068	-0.000403384665616513	-0.054632580736438285	-0.00040383927625531335	-0.05469414483130208
59.172679007803275	0.3563451091257389	0.3606693713341985	0.3902245649074143	0.3932934454025111	0.4077018910276527	0.41013310187333096	0.42495330904056294	0.42676387308280084	0.45717398871458886	0.457852371733443	0.08518170971837148	0.08160869612184347	-0.0004039289296446924	-0.05503591873393532	-0.00040436857661829695	-0.05509581488378501
59.52922416562417	0.3561122631163067	0.3604397358940071	0.39005058320266334	0.39312042474327585	0.40755777639874874	0.40998883318490736	0.4248382303962411	0.42664758741683395	0.4571117694716035	0.45778713031428864	0.08535635732672661	0.08177579475301745	-0.00040445554015300367	-0.05543971412974713	-0.0004048800123667151	-0.05549789106318315
59.887917687380885	0.35587706741345765	0.3602078046766194	0.38987511187189955	0.39294593537263767	0.4074126076687041	0.4098435149482659	0.4247225198636578	0.42653065904499643	0.4570496829944727	0.45772198464497543	0.08553345511608496	0.08194523628511757	-0.00040496473866735716	-0.05584397651765016	-0.00040537382336403027	-0.05590038200226388
60.24877251804685	0.35563950776372505	0.3599735640715238	0.38969814533014496	0.39276997201070335	0.4072663836064579	0.40969714606988583	0.42460618038409687	0.4264130908919301	0.4569877396194994	0.4576569447944366	0.08571302827606707	0.08211704475844192	-0.00040545676561842825	-0.056248715751976874	-0.0004058502483300641	-0.05630329657427069
60.6118016805955	0.35539956970902264	0.35973700027324784	0.38951967790697234	0.3925925292970837	0.4071191029548955	0.40954972543277945	0.4244892149288251	0.42629488591272247	0.4569259498092427	0.4575920209550942	0.0858951023620402	0.08229124456138943	-0.0004059318603630846	-0.05665394195379747	-0.00040630952486275795	-0.056706643898408515
60.97701827647021	0.3551572385829993	0.3594980992778854	0.38933970384482325	0.3924136017893058	0.40697076443014474	0.4094012518958422	0.4243716264992969	0.4261760470931315	0.45686432415422995	0.45752722344454	0.0860797033013578	0.08246786043638037	-0.0004063902612080339	-0.05705966551752795	-0.0004067518894582678	-0.0571104333460255
61.34443548605718	0.3549124995073218	0.35925684687955456	0.38915821729728906	0.39223318396119217	0.40682136672085284	0.4092517242931869	0.4242534181273568	0.4260565774498075	0.45680287337469233	0.4574625627072391	0.08626685739972177	0.08264691748588543	-0.00040683220543347165	-0.057465897117538134	-0.00040717757753527817	-0.057514674546567335
61.71406656916102	0.3546653373878848	0.359013228666788	0.3889752123273574	0.3920512702012066	0.406670908487449	0.40910114143346266	0.4241345928754439	0.42593648003051776	0.45674160832232935	0.457398049316262	0.08645659134767358	0.08282844117857914	-0.0004072579293137313	-0.057872647714688696	-0.0004075868234565405	-0.05791937739397213
62.085924865483435	0.3544157369109468	0.35876723001885086	0.38879068290562085	0.3918678548107645	0.406519388361387	0.408949502099156	0.42401515383679367	0.4258157579143692	0.45668053998209784	0.45733369397504176	0.08664893222721032	0.08301245735561136	-0.00040766766814259725	-0.05827992856355024	-0.0004079798605496343	-0.058324552052923195
62.46002379510434	0.3541636825391889	0.3585188361019874	0.38860462290844805	0.39168293200250864	0.40636680494436983	0.4087968050458767	0.42389510413564024	0.42569441421203263	0.45661967947402926	0.45726950751915824	0.08684390751853695	0.08319899223700415	-0.00040806165625717483	-0.05868775121955139	-0.0004083569211310589	-0.058730208965556585
62.83637685896657	0.3539091585076965	0.35826803186559225	0.3884170261161162	0.39149649589854707	0.40621315680755543	0.4086430490016247	0.4237744469274169	0.4255724520659654	0.45655903805507403	0.45720550091814904	0.08704154510694821	0.0833880724281764	-0.00040844012706042765	-0.05909612754609839	-0.00040871823652932626	-0.05913635885826807
63.21499763936286	0.3536521488198614	0.35801480203830693	0.3882278862109036	0.39130854052865555	0.4060584424907435	0.4084882326660395	0.42365318539895674	0.42544987465063466	0.45649862712097394	0.45714168527734955	0.08724187328985458	0.08357972492659646	-0.00040880331304604667	-0.05950506972239111	-0.0004090640371071652	-0.059543012748562774
63.59589980042612	0.3533926372432012	0.3577591311240386	0.3880371967751413	0.3911190598284406	0.40590266050154133	0.4083323547096319	0.4235313227686907	0.4253266851727402	0.456438458208162	0.4570780718397594	0.087444920783944	0.08377397712856945	-0.0004091514458233192	-0.05991459025105428	-0.0004093945522846143	-0.05995018195218904
63.979097088622495	0.3531306073050971	0.35750100339789975	0.38784495128922425	0.3909280476374638	0.40574580931451015	0.4081754137729961	0.42340886228684516	0.42520288687143665	0.4563785429956928	0.4570146719879385	0.0876507167324897	0.08397085683616053	-0.0004094847561412207	-0.06032470196601025	-0.0004097100105645568	-0.06035787809069859
64.36460333324754	0.35286604228844587	0.3572404029020662	0.38765114312957877	0.3907354976973262	0.40558788737028995	0.4080174084660019	0.4232858072356386	0.4250784830185544	0.45631889330720077	0.45695149724593126	0.0878592907128077	0.08417039226425517	-0.000409803473914061	-0.060735418040863465	-0.0004100106395543701	-0.06076611309869406
64.75243244692527	0.35259892522722425	0.35697731344155376	0.3874557655665865	0.3905414036497114	0.40542889307470253	0.40785833736696886	0.4231621609294752	0.42495347691882124	0.4562595211128876	0.45688855928122146	0.0880706727438628	0.08437261204776528	-0.0004101078282469084	-0.06114675199712849	-0.00041029666599134984	-0.06117489923168762
65.14259842611021	0.35232923890196527	0.35671171857990863	0.38725881176246385	0.39034575903438734	0.4052688247978328	0.4076981990218177	0.4230379267151378	0.42482787191008164	0.45620043853154174	0.4568258699067156	0.08828489329403082	0.08457754524897722	-0.00041039804746068054	-0.06155871771288446	-0.0004105683157671347	-0.0615842490741727
65.53511535159264	0.3520569658351429	0.3564436016348124	0.3870602747690957	0.39014855728716386	0.40510768087308696	0.4075369919432026	0.4229131079719791	0.4247016713635155	0.45614165783258687	0.4567634410827574	0.08850198328901955	0.08478522136505151	-0.00041067435911934513	-0.06197132943182737	-0.0004108258139522425	-0.06199417554759634
65.92999738900669	0.3517820882864637	0.35617294567359814	0.3868601475258219	0.38994979173780764	0.40494545959622674	0.4073747146096202	0.4227877081121091	0.42457487868385657	0.45608319143816145	0.4567012849191735	0.08872197411994882	0.08499567033567491	-0.0004109369900552329	-0.062384601772023984	-0.00041106938482149413	-0.062404691918857225
66.32725878934137	0.351504588248064	0.35589973350867554	0.3866584228571757	0.3897494556079108	0.4047821592243813	0.40721136546449826	0.42266173058058265	0.4244474973096078	0.456025051925231	0.45663941367734945	0.08894489765160167	0.08520892255086641	-0.0004111861663959049	-0.06279854973560361	-0.0004112992518787717	-0.06281581180898854
66.72691388945532	0.35122444743960857	0.3556239476928643	0.38645509347057294	0.3895475420087138	0.4046177779750318	0.4070469429152594	0.42253517885558206	0.4243195307132567	0.4559672520277311	0.45657783977233807	0.0891707862308402	0.08542500885894595	-0.00041142211359335157	-0.06321318871830783	-0.00041151563788421885	-0.06322754920185503
67.12897711259382	0.35094164730329014	0.3553455705146322	0.38625015195395035	0.3893440439388808	0.40445231402497267	0.40688144533236353	0.4224080564485989	0.4241909824014879	0.4559098046387436	0.45651657577500054	0.0893996726951994	0.08564396057466367	-0.00041164505644802896	-0.06362853451918227	-0.0004117187648793319	-0.06363991845348949
67.53346296890952	0.35065616899872765	0.3550645839932362	0.3860435907733528	0.38913895428222645	0.40428576550924583	0.40671487104832377	0.42228036690461157	0.42406185591539525	0.4558527228127058	0.4564556344141794	0.08963159038165551	0.08586580948750075	-0.0004118552191406111	-0.06404460335097895	-0.0004119088542140492	-0.06405293430134407
67.94038605598601	0.3503679933977595	0.3547809698737648	0.3858354022704667	0.38893226580539275	0.4041181305200479	0.4065472183567005	0.4221521138022607	0.42393215483068974	0.45579601976765255	0.45639502857890585	0.08986657313558062	0.08609058787013625	-0.00041205282525746956	-0.06446141185055865	-0.00041208612657173127	-0.06446661187372627
68.3497610593647	0.35007710107913065	0.35449470962207913	0.3856255786600994	0.3887239711554752	0.4039494071056102	0.40637848551106753	0.4220233007540202	0.4238018827579076	0.45573970888749354	0.45633477132063993	0.09010465531987986	0.08631832848709474	-0.0004122380978210938	-0.06487897708944956	-0.00041225080200008035	-0.06488096670000232
68.7616027530747	0.34978347232307033	0.3542057844196497	0.38541411202760245	0.3885140628575961	0.40377959326905016	0.4062086707239533	0.42189393140636566	0.4236710433426139	0.4556838037243237	0.4562748758555457	0.09034587182432383	0.0865490646035702	-0.0004124112593185125	-0.0652973165851023	-0.00041240309993606505	-0.06529601472071533
69.17592600016614	0.34948708710575854	0.3539141751582876	0.3852009943262382	0.38830253331242476	0.40360868696719354	0.4060377721657541	0.4217640094399378	0.42353964026560414	0.4556283180007698	0.45621535556680126	0.09059025807507341	0.08678282999443405	-0.00041257253173176966	-0.06571644831214485	-0.0004125432392349526	-0.06571177229791658
69.59274575324658	0.349187925093678	0.35361986243476673	0.3849862173744873	0.3880893747936421	0.40343668610936645	0.40586578796362166	0.4216335385697025	0.4234076772431039	0.4555732656123717	0.4561562240069439	0.09083785004440716	0.08701965895343575	-0.00041272213656795564	-0.06613639071404975	-0.000412671438197898	-0.06612825622573837
70.01207705502031	0.3488859656378501	0.3533228265453356	0.3847697728532959	0.3878745794453497	0.40326358855615685	0.4056927162003205	0.42150252254510634	0.42327515802696364	0.4555186606300006	0.4560974949002516	0.09108868426065499	0.0872595863025898	-0.0004128602948889615	-0.06655716271522749	-0.00041278791460286346	-0.066545483742118
70.43393503883172	0.34858118776794983	0.35302304748011454	0.3845516523032619	0.3876581392794205	0.40308939211814404	0.40551855491305566	0.42137096515022726	0.42314208640485135	0.45546451730231347	0.4560391821451603	0.09134279781834044	0.08750264740176614	-0.0004129872273440638	-0.06697878373313415	-0.0004128928857325964	-0.06696347253938484
70.85833492921113	0.3482735701863001	0.35272050491737705	0.3843318471217575	0.38744004617279	0.4029140945545957	0.40534330209227293	0.42123887020391965	0.42300846620044086	0.4554108500582446	0.4559812998167199	0.09160022838853847	0.08774887815848015	-0.0004131031542006225	-0.06740127369123172	-0.0004129865684040501	-0.06738224077633959
71.2852920424243	0.34796309126173985	0.3524151782177126	0.38411034855998666	0.3872202918646872	0.40273769357213096	0.4051669556804253	0.42110624155995524	0.4228743012735969	0.45535767350953504	0.45592386216908615	0.09186101422945792	0.08799831503789195	-0.00041320829537633275	-0.06782465303183471	-0.0004130691790008023	-0.06780180709034767
71.71482178702524	0.34764972902336444	0.35210704641806656	0.38388714771997645	0.38699886795380306	0.4025601868233499	0.40498951357070917	0.4209730831071574	0.4227395955205547	0.4553050024533007	0.45586688363805106	0.09212519419724657	0.08825099507301555	-0.0004133028704726427	-0.06824894272968152	-0.0004131409335018099	-0.0682221906094469
72.14693966441222	0.3473334611541349	0.351796088225656	0.38366223555150014	0.386775765895395	0.40238157190542595	0.4048109736057677	0.42083939876952947	0.42260435287409653	0.45525285187463854	0.45581037884361336	0.09239280775702942	0.08850695587514844	-0.0004133870988079491	-0.06867416430569051	-0.00041320204751404965	-0.06864341096525095
72.58166126938723	0.34701426498435284	0.3514822820117585	0.3834356028489302	0.3865509769983254	0.4022018463586634	0.4046313335763599	0.4207051925063771	0.42246857730372306	0.45520123694927306	0.4557543625925876	0.09266389499418601	0.08876623564452521	-0.0004134611994509041	-0.06910033984105723	-0.00041325273630460346	-0.06906548830600912
73.01900229071879	0.3466921174849985	0.3511656058053689	0.383207240248019	0.3863244924220338	0.40202100766501647	0.4044505912199958	0.4205704683124238	0.4223322728158181	0.45515017304624233	0.4556988498812522	0.09293849662587197	0.08902887318119482	-0.0004135253912553871	-0.06952749199203367	-0.0004132932148320778	-0.06948844331002135
73.45897851170821	0.3463669952609279	0.3508460372867232	0.3829771382226072	0.386096303173439	0.40183905324656943	0.4042687442195355	0.42043523021791873	0.4221954434538097	0.4550996757306249	0.45564385589803963	0.09321665401278742	0.08929490789613777	-0.00041357989289608765	-0.0699556440049065	-0.0004133236977804655	-0.06991229719940861
73.90160581075892	0.34603887454392596	0.35052355378068645	0.3827452870812547	0.3858664001037711	0.40165598046397794	0.4040857902017523	0.4202994822887374	0.42205809329832505	0.4550497607663076	0.45558939602626786	0.09349840917120544	0.08956437982262166	-0.00041362492290381025	-0.07038481973145849	-0.000413344399592952	-0.07033707175456527
74.34690016194996	0.3457077311856128	0.35019813224999824	0.3825116769637958	0.3856347739053308	0.40147178661486826	0.4039017267358568	0.4201632286264749	0.42192022646733823	0.45500044411879575	0.4555354858469121	0.09378380478526194	0.08983732962780167	-0.00041366069970166786	-0.07081504364481361	-0.00041335553450549956	-0.07076278932865421
74.79487763561212	0.3453735406501988	0.3498697492883769	0.382276297837813	0.3854014151081735	0.4012864689321955	0.40371655133198364	0.4200264733685293	0.4217818471163121	0.454951741958065	0.4554821411414201	0.09407288421951468	0.09011379862457586	-0.00041368744164288485	-0.07124634085592163	-0.0004133573165823745	-0.07118947286271293
75.24555439890803	0.3450362780070854	0.3495383811134757	0.38203913949503093	0.38516631407671786	0.4011000245825576	0.4035302614396377	0.4198892206881774	0.42164295943833313	0.45490367066145715	0.4554293778945709	0.09436569153177868	0.09039382878369742	-0.00041370536704798955	-0.07167873713038375	-0.00041334995975128574	-0.07161714590128554
75.6989467164156	0.3446959179233087	0.34920400355968884	0.38180019154762507	0.3849294610062753	0.40091245066446524	0.40334285444609874	0.419751474794641	0.4215035676642387	0.4548562468166188	0.45537721229737615	0.09466227148624624	0.09067746274615367	-0.0004137146942449488	-0.07211225890587514	-0.00041333367783996655	-0.07204583260825359
76.15507095071504	0.3443524346558193	0.3488665920708038	0.38155944342444464	0.3846908459194989	0.400723744206565	0.4031543276747848	0.41961323993314176	0.42136367606273656	0.4548094872244848	0.45532566075002634	0.09496266956689532	0.09096474383581651	-0.0004137156416063048	-0.07254693330992268	-0.00041330868461253445	-0.07247555778339176
76.61394356297929	0.3440058020435984	0.3485261216924954	0.3813168843671477	0.38445045866274985	0.40053390216581675	0.4029646783835709	0.4194745203849484	0.421223288940516	0.4547634089023058	0.4552747398648824	0.0952669319911997	0.09125571607237282	-0.0004137084275906422	-0.072982788178237	-0.0004132751938074608	-0.07290634687925035
77.07558111356816	0.3436559934996035	0.34818256706465917	0.3810725034262449	0.38420828890237885	0.4003429214256209	0.4027739037630643	0.41933532046741046	0.42108241064235047	0.45471802908672354	0.4552244664695128	0.09557510572414196	0.09155042418453997	-0.0004136932707834995	-0.07341985207382606	-0.000413233419175707	-0.0733382260186346
77.54000026262605	0.34330298200253995	0.34783590241357826	0.38082628945705016	0.38396432612092013	0.4001507987938961	0.4025820009348317	0.4191956445339815	0.42094104555118994	0.45467336523688895	0.4551748576097762	0.0958872384925416	0.09184891362357615	-0.0004136703899387806	-0.0738581543062935	-0.00041318357452074794	-0.0737712220124962
78.00721777068286	0.3429467400884552	0.34748610154392245	0.38057823111553635	0.38371855961319645	0.39995753100110554	0.40238896694958115	0.4190554969742306	0.4207991980882452	0.4546294350376299	0.4551259305529523	0.09620337879970538	0.09215123057709204	-0.0004136400040218313	-0.07429772495218856	-0.00041312587373615317	-0.07420536237836473
78.47725049925933	0.34258723984215056	0.3471331378305723	0.3803283168540918	0.3834709784823321	0.3997631146982295	0.4021947987852937	0.4189148822138404	0.4206568727130603	0.4545862564026653	0.45507770279091936	0.09652357594040797	0.0924574219831704	-0.0004136023322521831	-0.07473859487527079	-0.00041306053084860794	-0.07464067535946128
78.95011541147531	0.34222445288840636	0.34677698421026665	0.38007653491717663	0.3832215716356711	0.39956754645468423	0.4019994933453045	0.41877380471459213	0.4205140739235746	0.4545438474778675	0.45503019204338113	0.09684788001621207	0.09276753554480338	-0.0004135575941484615	-0.07518079574813896	-0.000412987760059047	-0.07507718994446577
79.42582957266194	0.341858350383016	0.34641761317306735	0.37982287333687526	0.38297032778059886	0.3993708227561832	0.4018030474563325	0.4186322689743368	0.42037080625617324	0.4545022266445733	0.4549834162611416	0.09717634195113642	0.09308161974465616	-0.0004135060095740717	-0.0756243600740305	-0.00041290777578373294	-0.07551493588722735
79.90441015097758	0.3414889030036245	0.34605499675363843	0.37956731992834236	0.38271723542026453	0.39917294000254133	0.4016054578664577	0.41849027952695117	0.42022707428572637	0.4544614125229448	0.4549373936294303	0.09750901350768167	0.09339972386016389	-0.0004134477987823848	-0.07606932120937415	-0.0004128207926980543	-0.07595394372795283
80.38587441802741	0.3411160809403659	0.3456891065223338	0.3793098622851399	0.3824622828492008	0.3989738945054189	0.40140672124304083	0.41834784094227867	0.42008288262561405	0.4544214239753799	0.45489214257127836	0.09784594730322273	0.0937218979789703	-0.0004133831824660872	-0.07651571338715257	-0.0004127270257821003	-0.07639424481450874
80.87023974948666	0.34073985388629596	0.3453199135760892	0.3790504877744614	0.3822054581488384	0.398773682486004	0.40120683417058933	0.4182049578260537	0.419938235927739	0.4543822801099744	0.45484768175094453	0.09818719682677798	0.09404819301472064	-0.0004133123818027551	-0.07696357174069135	-0.0004126266903634601	-0.0768358713244055
81.35752362572781	0.3403601910276142	0.3449473885291145	0.3787891835322412	0.381946749182914	0.39857230007263156	0.4010057931485624	0.41806163481980985	0.41979313888252495	0.45434400028403465	0.4548040300773945	0.09853281645616624	0.09437866072321265	-0.00041323561850703516	-0.07741293232854218	-0.0004125200021649067	-0.07727885628759168
81.8477436324513	0.3399770610336705	0.34457150150337973	0.37852593645814536	0.38168614359276554	0.39836974329833696	0.40080359458911785	0.4179178766007686	0.4196475962189004	0.4543066041076429	0.4547612067078317	0.09888286147555853	0.09471335371892285	-0.0004131531148792722	-0.07786383215979242	-0.0004124071773510818	-0.07772323360978817
82.34091746132043	0.3395904320467504	0.34419222211889156	0.37826073321043957	0.381423628792515	0.3981660080983425	0.4006002348147953	0.4177736878817115	0.41950161270426556	0.4542701114472758	0.4547192310512817	0.09923738809344232	0.09505232549190762	-0.00041306509385735657	-0.07831630922019883	-0.00041228843257645753	-0.07816903809668929
82.83706291059936	0.3392002716716352	0.34380951948375404	0.37799356020073405	0.38115919196413395	0.3979610903074745	0.4003957100561371	0.41762907341083083	0.4193551931444452	0.45423454242947564	0.45467812277223146	0.09959645346099895	0.09539563042510123	-0.0004129717790708476	-0.07877040249951506	-0.00041216398503457485	-0.0786163054788318
83.33619788579601	0.33880654696492957	0.34342336218400815	0.37772440358859716	0.38089282005238845	0.3977549856575077	0.400190016449242	0.4174840379715611	0.41920834238362237	0.45419991744457655	0.454637901794322	0.09996011569091806	0.09574332381201134	-0.00041287339489437525	-0.07922615201908911	-0.00041203405250878067	-0.07906507243711758
83.83834040030794	0.33840922442415144	0.3430337182732452	0.3774532492760389	0.38062449975966023	0.39754768977443755	0.39998315003325174	0.41733858638238824	0.4190610653042544	0.454166257150485	0.4545985883040972	0.10032843387664928	0.09609546187482858	-0.00041277016650170806	-0.07968359886041299	-0.00041189885342285404	-0.0795153766292458
84.34350857607244	0.3380082699765802	0.34264055526198955	0.37718008290185784	0.38035421754064247	0.3973391981756764	0.3997751067477681	0.41719272349663716	0.4189133668269717	0.45413358247651664	0.45456020275481007	0.10070146811211023	0.09645210178295956	-0.0004126623199234847	-0.08014278519500806	-0.00041175860689401933	-0.07996725671694094
84.85172064422062	0.3376036489678533	0.34224384010684095	0.3769048898358473	0.3800819595969023	0.3971295062671696	0.39956588243019664	0.4170464542022351	0.41876525191045433	0.45410191462728927	0.454522765870283	0.10107927951186398	0.09681330167199635	-0.00041255008210627775	-0.08060375431486477	-0.0004116135327875692	-0.08042075239403346
85.36299494573534	0.3371953261503096	0.3418435391993765	0.37662765517285973	0.37980771187131185	0.39691860934043277	0.3993554728130174	0.4168997834214503	0.4186167255512893	0.4540712750866723	0.45448629864882967	0.101461930231771	0.09717912066312978	-0.0004124336809687712	-0.0810665506635786	-0.00041146385177032174	-0.08087590441533621
85.87734993211305	0.3367832656710701	0.34143961835480086	0.3763483637267214	0.3795314600423395	0.39670650256950524	0.39914387352097824	0.41675271611060616	0.4184677927838059	0.45404168562179426	0.45445082236723167	0.10184948349014183	0.09754961888302661	-0.000412313345465376	-0.08153121986913447	-0.00041130978536862983	-0.08133275462643041
86.39480416602983	0.3363674310598498	0.34103204280034155	0.37606700002399707	0.37925318951820003	0.39649318100781683	0.3989310800682097	0.4166052572597667	0.4183184586798875	0.45401316828710914	0.4544163585847769	0.10224200358938945	0.09792485748417504	-0.00041218930564712597	-0.0819978087771176	-0.0004111515560250578	-0.08179134599451743
86.91537632201124	0.3359477852164963	0.34062077716338196	0.37578354829759636	0.3789728854308588	0.3962786395849675	0.3987170878552578	0.4164574118923954	0.4181687283487605	0.4539857454285211	0.45438292914735734	0.10263955593820998	0.09830489866571909	-0.00041206179272540444	-0.0824663654851463	-0.00041098938715827815	-0.0822517226399242
87.43908518710603	0.33552429039824583	0.34020578545932567	0.3754979924802218	0.3786905326298857	0.39606287310341454	0.3985018921660336	0.4163091850649836	0.4180186069367573	0.4539594396875698	0.4543505561916269	0.1030422070742938	0.0986898056947889	-0.00041193103913739204	-0.08293693937862656	-0.0004108235032225793	-0.08271392986902981
87.9659496615646	0.3350969082066903	0.33978703107918484	0.3752103161976496	0.3784061156761553	0.39584587623506606	0.3982854881646758	0.416160581866649	0.4178680996270535	0.4539342740056757	0.4543192621492215	0.10345002468759282	0.09907964292834644	-0.00041179727861279103	-0.08340958116714603	-0.00041065412977098203	-0.08317801420777471
88.4959887595208	0.33466559957444975	0.33936447677688725	0.37492050276184125	0.3781196188353875	0.39562764351777746	0.39806787089232376	0.4160116074187011	0.4177172116393774	0.45391027162844616	0.4542890697510413	0.10386307764415206	0.0994744758355565	-0.00041166074624227056	-0.08388434292237434	-0.00041048149351824437	-0.08364402343661936
89.0292216096782	0.33423032475154096	0.338938084656293	0.37462853516388084	0.3778310260715261	0.3954081693517479	0.39784903526379883	0.415862266874174	0.4175659482296911	0.4538874561100451	0.4542600020315957	0.10428143601052506	0.09987437102070211	-0.0004115216785478548	-0.08436127811711458	-0.00041030582240592084	-0.0841120066261567
89.56566745600044	0.33379104329143533	0.33850781615791525	0.374334396066731	0.3775403210399483	0.3951874479958128	0.3976289760641907	0.4157125654173236	0.41741431468984086	0.4538658513176231	0.45423208233341245	0.10470517107879145	0.10027939624665477	-0.00041138031355514304	-0.0848404416655626	-0.0004101273456694754	-0.08458201417447242
90.1053456584057	0.3333477140367987	0.338073632045336	0.37403806779780535	0.3772474870805022	0.39496547356363004	0.39740768794534465	0.4155625082630879	0.41726231634717664	0.4538454814358121	0.4542053343115109	0.10513435539218804	0.10068962045892192	-0.00041123689086686177	-0.08532188996474588	-0.0004099462939064491	-0.08505409784503115
90.6482756934654	0.3329002951049051	0.3376354923913111	0.3737395323413488	0.37695250721036627	0.39474224001975644	0.3971851654222496	0.4154121006565095	0.4171099585641387	0.45382637097128425	0.45417978193794095	0.10556906277137969	0.10110511381028246	-0.00041109165173891515	-0.08580568093739771	-0.0004097628991464042	-0.08552831080612577
91.19447715510712	0.3324487438727153	0.3371933565635546	0.3734387713306231	0.37665536411672584	0.3945177411756103	0.3969614028693197	0.415261347872118	0.4169572467378088	0.4538085447573741	0.45415544950638764	0.10600936834138106	0.10152594768602835	-0.00041094483915715685	-0.0862918740761387	-0.00040957739492319956	-0.086004707671691
91.74396975532183	0.3319930169616133	0.33674718321019637	0.37313576603989	0.37635604014926155	0.394291970685317	0.3967363945165694	0.41511025521327055	0.4168041862994266	0.45379202795876716	0.4541323616368429	0.10645534855915244	0.10195219472983283	-0.00041079669791904694	-0.08678053048912204	-0.0004093900163494313	-0.08648334454304063
92.29677332487483	0.33153307022179146	0.3362969302449032	0.3728304973761866	0.37605451731244377	0.39406492204143356	0.39651013444567706	0.4149588280114484	0.4166507827138679	0.45377684607625446	0.4541105432803449	0.10690708124188796	0.10238392887026178	-0.0004106474747133104	-0.08727171294717095	-0.00040920100019048444	-0.08696427905235282
92.85290781402206	0.3310688587162754	0.3358425548316553	0.37252294587088713	0.37575077725762807	0.39383658857054865	0.39628261658593406	0.4148070716255093	0.41649704147908284	0.45376302495155274	0.45409001972378493	0.10736464559601912	0.10282122534794289	-0.00041049741820520236	-0.08776548593222344	-0.0004090105849436365	-0.08744757040717843
93.41239329322968	0.33060033670457956	0.33538401336917023	0.3722130916710448	0.3754448012749448	0.3936069634287536	0.3960538347100745	0.4146549914408905	0.41634296812549415	0.4537505907721931	0.4540708165947842	0.10782812224694814	0.10326416074342086	-0.00041034677912266115	-0.08826191568778086	-0.00040881901091743833	-0.08793327943674001
93.97524995389855	0.3301274576259851	0.33492126147496415	0.371900914530506	0.3751365702849779	0.3933760395969799	0.3958237824299842	0.4145025928687637	0.4161885682153519	0.45373957007647625	0.4540529598666396	0.10829759326954377	0.10371281300571056	-0.0004101958103444048	-0.08876107027046487	-0.000408626520313371	-0.08842146863943867
94.54149810909283	0.3296501740824301	0.3344542539690424	0.3715863938007924	0.3748260648302254	0.3931438098762007	0.3955924531922816	0.41434988134513706	0.4160338473420423	0.45372998975849727	0.4540364758633405	0.10877314221941002	0.1041672614815719	-0.0004100447669917462	-0.08926301960363503	-0.0004084333573102228	-0.08891220223213736
95.11115819427312	0.3291684378210015	0.33398294485720914	0.3712695084217417	0.37451326506633703	0.3929102668824886	0.39535984027377036	0.4141968623299044	0.41587881112935143	0.4537218770732387	0.45402139126465646	0.10925485416496217	0.1046275869455291	-0.0004098939065202978	-0.08976783553258372	-0.000408239768149965	-0.08940554620080832
95.68425076803395	0.32868219971602153	0.3335072873139865	0.37095023691190177	0.37419815075311974	0.39267540304192955	0.39512593677675545	0.41404354130583726	0.41572346523067844	0.45371525964173437	0.45400773311129633	0.10974281572032671	0.10509387163065513	-0.000409743488817671	-0.0902755918815501	-0.00040804600122651413	-0.08990156835307062
96.26079651284576	0.3281914097507144	0.33302723366513404	0.3706285573586683	0.37388070124530637	0.39243921058538267	0.39489073562422156	0.4138899237775178	0.41556781532819803	0.45371016545630183	0.4539955288101408	0.11023711507909374	0.10556619926014463	-0.0004095937763012314	-0.09078636451278044	-0.0004078523071769924	-0.09040033837224826
96.84081623580131	0.32769601699844786	0.3325427353697576	0.37030444740816215	0.3735608954830798	0.39220168154308616	0.3946542295548673	0.4137360152702118	0.415411867131969	0.4537066228858473	0.45398480613954756	0.11073784204894693	0.10604465507969628	-0.00040944503401935117	-0.09130023138716581	-0.00040765893897520833	-0.09090192787346041
97.42433086936633	0.327195969603534	0.3320537430019975	0.36997788425483336	0.37323871198234393	0.39196280773910075	0.39441641111799125	0.4135818213286757	0.41525562637898805	0.4537046606812404	0.4539755932547299	0.11124508808719964	0.10652932589073885	-0.0004092975297554924	-0.09181727262722461	-0.00040746615202735814	-0.09140641046117537
98.01136147213543	0.32669121476158175	0.3315602062322858	0.3696488446307888	0.3729141288247361	0.39172258078558697	0.39417727266822533	0.4134273475158983	0.4150990988321836	0.453704307980762	0.45396791869321096	0.11175894633726033	0.1070203000845107	-0.00040915153413578764	-0.09233757058198933	-0.0004072742042713351	-0.09191386178903826
98.60192922959182	0.3261816986993896	0.33106207380816005	0.36931730479483105	0.372587123647371	0.3914809920769096	0.3939368063601088	0.413272599411773	0.41494229027934976	0.45370559431562374	0.4539618113803521	0.11227951166606476	0.1075176676770352	-0.0004090073207385081	-0.09286120989425228	-0.0004070833562780929	-0.09242435962153195
99.1960554548718	0.32566736665436463	0.33055929353462526	0.36898324052120196	0.3722576736323095	0.39123803278356495	0.3936950041424999	0.41311758261169534	0.4147852065320165	0.4537085496155603	0.4539573006349572	0.1128068807024923	0.10802152034500787	-0.0004088651662074172	-0.09338827756967305	-0.00040689387135556254	-0.09293798389757058
99.79376158953411	0.3251481628534597	0.33005181225404984	0.36864662708802093	0.3719257554957428	0.3909936938459239	0.3934518577528183	0.4129623027250877	0.414627853424253	0.4537132042144955	0.4539544161749539	0.11334115187681248	0.1085319514626293	-0.000408725350367789	-0.09391886304847219	-0.0004067060156562885	-0.09345481679638112
100.39506920433367	0.32462403049161387	0.3295395758255852	0.3683074392654089	0.37159134547688427	0.3907479659677853	0.39320735871111273	0.41280676537384275	0.41447023681140216	0.45371958885628166	0.453953188123151	0.11388242546117966	0.1090490561394116	-0.0004085881563468674	-0.09445305827964035	-0.0004065200582883399	-0.09397494280568708
101.00000000000001	0.32409491170968574	0.3290225291040958	0.36796565130328784	0.3712544193265585	0.3905008396097322	0.39296149831394733	0.41265097619068536	0.4143123625687423	0.4537277347005123	0.45395364701307317	0.11443080361121931	0.10957293125898987	-0.00040852004861301937	-0.09472106998608927	-0.00040642731189536506	-0.09423583979538408
