# Supplementary material for: White matter micro- and macrostructure brain charts for the human lifespan
Source: Nature. 2026 May 13;655(8124):979–89. doi: 10.1038/s41586-026-10454-2 (PMC13391363; doi:10.1038/s41586-026-10454-2)
Supplement: Supplementary file 12 — Centiles trajectories of brain charts. SDT.T9.1–5 contain the brain charts for the global metrics; SDT.T9.6–509 contain the brain charts for the tract-specific metrics (unnormalized); and SDT.T9.510–1157 contain the brain charts for the tract-specific macrostructural metrics (normalized). Included in each table are the male and female centile trajectories for the 2.5th, 25th, 50th, 75th and 97.5th percentiles; the interquartile range normalized by the 50th centile; and the derivatives of the 50th centiles with respect to both age and log(age). Charts are sampled in logarithmically spaced intervals. Age is reported in years, while centile trajectory values are reported in metric-specific units: diffusivities in mm2 s−1, volume in mm3, surface area in mm2, average length in mm, and FA is dimensionless (unitless). [file 41586_2026_10454_MOESM12_ESM.zip › plotted_curves/SDT.T9.275-SLF_II_left_md-mean_curve_metrics.csv]

ages	male_0.025th_percentile	female_0.025th_percentile	male_0.25th_percentile	female_0.25th_percentile	male_0.5th_percentile	female_0.5th_percentile	male_0.75th_percentile	female_0.75th_percentile	male_0.975th_percentile	female_0.975th_percentile	male_normalized_quantile_range	fwmale_normalized_quantile_range	male_median_centile_d_age	male_median_centile_d_log_age	female_median_centile_d_age	female_median_centile_d_log_age
0.25	0.00103912012771164	0.0010385050226332038	0.0011225811955402705	0.0011203922456025676	0.0011723341956645164	0.001169093351579138	0.0012269109478009314	0.001222421246715971	0.0013467873209046057	0.0013392182538085318	0.08899318355336676	0.08727190260349103	-0.0005482164961824568	-0.00031652859148433867	-0.0005465881701632189	-0.0003155884305352688
0.25150637576242696	0.0010384364617958403	0.0010378210769311125	0.0011218100201082998	0.0011196223679545327	0.0011715083756221045	0.0011682699844075748	0.0012260231086572478	0.0012215373191458872	0.0013457558821751722	0.0013381946573895983	0.08895633246634528	0.08723578672016909	-0.0005465391232412076	-0.0003165049629318406	-0.0005449157290460249	-0.000315564842830518
0.2530218281966045	0.0010377529660167148	0.001037137300284334	0.0011210389861833368	0.001118852631222223	0.001170682678873024	0.0011674467403162	0.0012251353721359612	0.0012206534944612956	0.0013447244992704744	0.00133717111826806	0.08891938680841713	0.08719957812508017	-0.0005431835292412646	-0.00031645710183639264	-0.00054157000156696	-0.00031551706525634327
0.25454641199404576	0.001037069643075269	0.0010364536953928827	0.001120268096738566	0.0011180830383730979	0.0011698571085688846	0.0011666236224470972	0.001224247741599167	0.0012197697760096262	0.001343693176071838	0.001336147640295217	0.08888234648400943	0.08716327672435722	-0.0005398464689919114	-0.0003164080355498311	-0.0005382427541024137	-0.00031546808613477917
0.2560801821758082	0.0010363864956593055	0.0010357702649435826	0.0011194973547330965	0.0011173135923605716	0.001169031667846741	0.001165800633927834	0.00122336022039391	0.0012188861671233067	0.0013426619164445496	0.0013351242273064027	0.08884521139801141	0.08712688242458332	-0.0005365278626254244	-0.0003163577696458919	-0.0005349339070103154	-0.00031541791102393524
0.25762319409447826	0.0010357035264434444	0.001035087011610089	0.001118726763111988	0.00111654429612404	0.0011682063598291187	0.0011649777778714918	0.0012224728118522103	0.001218002671119795	0.0013416307242378861	0.0013341008831210177	0.08880798145577448	0.08709039513279626	-0.0005332276303590122	-0.0003163063096871255	-0.0005316433807358023	-0.0003153665454718735
0.2591755034361701	0.0010350207380891512	0.0010344039380529078	0.0011179563248062813	0.0011157751525889019	0.0011673811876240477	0.0011641550573766885	0.0012215855192911015	0.0012171192913016042	0.00134059960328516	0.0013330776115425605	0.08877065656311892	0.08705381475649092	-0.0005299456924966472	-0.00031625366122256526	-0.0005283710958106647	-0.00031531399501363855
0.2607371662225343	0.0010343381332447651	0.0010337210469194332	0.0011171860427330303	0.0011150061646666028	0.0011665561543250976	0.0011633324755276238	0.001220698346012668	0.0012162360309563515	0.0013395685574037598	0.0013320544163586833	0.08873323662633631	0.087017141203624	-0.0005266819694348945	-0.00031619982979022576	-0.0005251169728575089	-0.0003152602651717573
0.2623082388127803	0.001033655714545518	0.0010330383408439616	0.0011164159197953256	0.001114237335254651	0.0011657312630114023	0.001162510035394099	0.001219811295304071	0.0012153528933567792	0.0013385375903951831	0.0013310313013412164	0.08869572155219288	0.08698037438261715	-0.0005234363816647991	-0.00031614482091518736	-0.0005218809325953089	-0.0003152053614577377
0.2638887779057103	0.0010329734846135695	0.0010323558224477243	0.0011156459588823327	0.0011134686672366544	0.0011649065167477011	0.001161687740031555	0.0012189243704375935	0.0012144698817607952	0.0013375067060450864	0.0013300082702462142	0.08865811124793388	0.08694351420235977	-0.0005202088497756607	-0.0003160886401100127	-0.0005186628958389061	-0.00031514928936907105
0.26547884054176485	0.0010322914460580244	0.0010316734943389147	0.0011148761628693136	0.0011127001634823521	0.0011640819185843635	0.0011608655924811072	0.0012180375746706667	0.0012135869994115119	0.0013364759081233165	0.0013289853268140003	0.08862040562128766	0.08690656057221516	-0.0005169992944585866	-0.00031603129287510745	-0.0005154627835051162	-0.0003150920543913971
0.2670784841050822	0.0010316096014749655	0.0010309913591127118	0.0011141065346176647	0.0011119318268476396	0.0011632574715574279	0.0011600435957695727	0.001217150911245912	0.001212704249537274	0.0013354452003839585	0.0013279624747692005	0.08858260458046857	0.08686951340202179	-0.0005138076365076016	-0.000315972784696944	-0.0005122805166150601	-0.00031503366199742144
0.26868776632556873	0.0010309279534474816	0.00103030941935131	0.0011133370769749473	0.001111163660174607	0.0011624331786886353	0.0011592217529095103	0.0012162643833911772	0.0012118216353517025	0.0013344145865653771	0.0013269397178207907	0.08854470803418077	0.08683237260209788	-0.0005106337968240893	-0.0003159131210489774	-0.0005091160162952746	-0.0003149741176459997
0.2703067452809827	0.0010302465045456944	0.0010296276776239493	0.0011125677927749185	0.0011103956662915687	0.001161609042985464	0.001158400066899253	0.0012153779943195743	0.00121093916005373	0.0013333840703902604	0.00132591705966214	0.08850671589162408	0.08679513808324542	-0.0005074776964208993	-0.00031585230739183956	-0.0005059692037835406	-0.0003149134267832199
0.2719354793990299	0.0010295652573267845	0.0010289461364869387	0.0011117986848375638	0.0011096278480130942	0.0011607850674411613	0.001157578540722942	0.0012144917472295127	0.0012100568268276356	0.0013323536555656598	0.0013248945039710488	0.0884686280624938	0.08675780975675358	-0.0005043392564233473	-0.00031579034917247895	-0.0005028400004304379	-0.00031485159484170855
0.27357402745947257	0.0010288842143350233	0.0010282647984836894	0.0011110297559691308	0.0011088602081400429	0.0011599612550347836	0.0011567571773505628	0.0012136056453047428	0.001209174638843085	0.001331323345783037	0.0013238720544097979	0.08843044445698844	0.0867203875344022	-0.0005012183980739882	-0.00031572725182424377	-0.0004997283277035636	-0.0003147886272408251
0.2752224485962505	0.0010282033781017998	0.0010275836661447397	0.0011102610089621598	0.0011080927494595944	0.0011591376087312269	0.0011559359797379785	0.00121271969171439	0.0012082925992551665	0.0013302931447183052	0.0013228497146251861	0.08839216498581212	0.0866828713284665	-0.0004981150427322834	-0.00031566302076568853	-0.0004966341071864777	-0.00031472452938477447
0.27688080229961526	0.0010275227511456566	0.0010269027419877925	0.0011094924465955272	0.0011073254747452914	0.0011583141314812737	0.001155114950826976	0.0012118338896130038	0.0012074107112044399	0.0013292630560318855	0.0013218274882485883	0.08835378956017781	0.08664526105172035	-0.0004950291118806516	-0.00031559766140171197	-0.0004935572605849758	-0.00031465930666374486
0.2785491484182772	0.001026842335972309	0.001026222028517739	0.0011087240716344657	0.001106558386757065	0.0011574908262216173	0.001154294093545292	0.0012109482421405829	0.0012065289778169657	0.0013282330833687347	0.0013208053788959881	0.08831531809181266	0.0866075566174402	-0.0004919605271272998	-0.0003155311791238069	-0.0004904977097321961	-0.0003145929644558787
0.28022754716156506	0.001026162135074686	0.0010255415282266855	0.0011079558868306116	0.0011057914882412678	0.001156667695874908	0.0011534734108066501	0.0012100627524226281	0.0012056474022043434	0.001327203230358408	0.001319783390168023	0.08827675049296027	0.08656975793940852	-0.0004889092102061676	-0.0003154635793076732	-0.0004874553765853995	-0.0003145255081227205
0.2819160591015993	0.0010254821509329552	0.0010248612435939971	0.0011071878949220335	0.0011050247819307214	0.0011558447433497882	0.0011526529055108114	0.0012091774235701781	0.0012047659874637664	0.0013261735006150973	0.001318761525650046	0.08823808667638675	0.08653186493191853	-0.0004858750829829783	-0.00031539486731585464	-0.0004844301832319653	-0.0003144569430118538
0.28361474517547763	0.0010248023860145537	0.0010241811770863138	0.0011064200986332668	0.001104258270544737	0.0011550219715409267	0.0011518325805435956	0.001208292258679847	0.0012038847366780457	0.001325143897737676	0.0013177397889121538	0.08819932655538275	0.08649387750977762	-0.00048285806745446136	-0.0003153250484945469	-0.0004814220518923884	-0.0003143872744561793
0.2853236666874746	0.001024122842774226	0.001023501331157597	0.0011056525006753587	0.0011034919567891653	0.00115419938332907	0.0011510124387769365	0.0012074072608338775	0.0012030036529156677	0.001324114425309761	0.0013167181835092513	0.08816047004376865	0.08645579558831122	-0.00047985808575279343	-0.00031525412817534626	-0.00047843090492138973	-0.0003143165077733323
0.2870428853112538	0.0010234435236540478	0.0010228217082491478	0.0011048851037458937	0.0011027258433564213	0.001153376981581066	0.0011501924830689067	0.0012065224331001701	0.001202122739230822	0.0013230850868997436	0.0013156967129810862	0.0881215170558983	0.08641761908336697	-0.0004768750601513716	-0.0003151821116765541	-0.00047545666481346727	-0.0003142446482672645
0.28877246309209376	0.0010227644310834606	0.001022142310789647	0.0011041179105290338	0.0011019599329255276	0.001152554769149911	0.0011493727162637643	0.00120563777853233	0.0012012419986634527	0.0013220558860608466	0.0013146753808523039	0.08808246750666272	0.08637934791131871	-0.0004739089130607055	-0.0003151090042989857	-0.0004724992542005646	-0.0003141717012248857
0.2905124624491269	0.0010220855674793097	0.0010214631411951892	0.001103350923695562	0.001101194228162152	0.0011517327488747928	0.0011485531411919946	0.0012047533001697166	0.0012003614342393006	0.0013210268263311772	0.0013136541906324994	0.08804332131149484	0.08634098198907078	-0.0004709595670351896	-0.000315034811328746	-0.00046955859585917636	-0.00031409767191886706
0.29226294617759224	0.0010214069352458691	0.0010207842018693067	0.0011025841459029115	0.0011004287317186382	0.0011509109235811254	0.0011477337606703429	0.0012038690010374778	0.0011994810489699393	0.00131999791123377	0.0013126331458162576	0.08800407838637303	0.08630252123406108	-0.00046802694477499074	-0.00031495953803639676	-0.00046663461271001516	-0.00031402256560592035
0.294023977451102	0.0010207285367748826	0.0010201054952030154	0.0011018175797952105	0.0010996634462340552	0.001150089296080595	0.0011469145775018655	0.0012029848841466015	0.0011986008458528305	0.0013189691442766437	0.0013116122498832154	0.08796473864782536	0.08626396556426569	-0.000465110969128657	-0.0003148831896769011	-0.00046372722782134224	-0.00031394638752685333
0.29579561982392083	0.0010200503744455898	0.0010194270235748368	0.0011010512280033137	0.001098898374334224	0.0011492678691711945	0.0011460955944759608	0.001202100952493953	0.0011977208278713574	0.0013179405289528445	0.0013105915062981003	0.08792530201293482	0.0862253148982034	-0.0004622115630947832	-0.00031480577148942923	-0.00046083636441240916	-0.0003138691429074303
0.29757793723326015	0.0010193724506247662	0.0010187487893508406	0.0011002850931448483	0.0010981335186317645	0.001148446645637273	0.0011452768143684177	0.001201217209062326	0.0011968409979948769	0.0013169120687405052	0.0013095709185107903	0.08788576839934119	0.08618656915493939	-0.0004593286498253413	-0.00031472728869716415	-0.000457961945854124	-0.0003137908369570397
0.29937099400158496	0.001018694767666752	0.0010180707948846711	0.0010995191778242447	0.0010973688817261281	0.0011476256282495687	0.0011444582399414518	0.0012003336568204793	0.0011959613591787574	0.0013158837671028878	0.001308550489956358	0.08784613772524695	0.0861477282540891	-0.0004564621526262358	-0.00031464774650680205	-0.0004551038956715492	-0.00031371147486841666
0.3011748548389356	0.0010180173279134936	0.001017393042517592	0.0010987534846327864	0.0010966044662036457	0.0011468048197652624	0.0011436398739437562	0.0011994502987231958	0.0011950819143644333	0.0013148556274884477	0.0013075302240551315	0.08780640990942196	0.08610879211582183	-0.0004536119949601347	-0.0003145671501079972	-0.00045226213754673283	-0.0003136310618183924
0.30298958484526295	0.0010173401336945735	0.0010167155345785102	0.001097988016148643	0.0010958402746375567	0.0011459842229280123	0.0011428217191105342	0.001198567137711317	0.001194202666479442	0.0013138276533308777	0.0013065101242127372	0.08776658487120556	0.086069760660868	-0.00045077810045079936	-0.000314485504675166	-0.00044943659532103997	-0.00031354960296745005
0.30481524951277783	0.0010166631873272467	0.0010160382733840224	0.0010972227749369106	0.001095076309588061	0.0011451638404679995	0.0011420037781635518	0.001197684176711794	0.0011933236184374781	0.0013127998480491627	0.001305490193820162	0.08772666253051382	0.08603063381051844	-0.0004479603928843612	-0.00031440281536662673	-0.0004466271929978727	-0.00031346710345972473
0.3066519147283146	0.0010159864911164715	0.001015361261238437	0.0010964577635496496	0.0010943125736023458	0.0011443436751019664	0.0011411860538111695	0.0011968014186377269	0.0011924447731384285	0.001311772215047628	0.0013044704362537923	0.08768664280784016	0.08599141148663254	-0.0004451587962086556	-0.00031431908732240665	-0.0004438338547436693	-0.0003133835684230313
0.3084996467757088	0.0010153100473549576	0.0010146845004338216	0.0010956929845259372	0.001093549069214638	0.0011435237295332732	0.0011403685487483973	0.0011959188663884287	0.0011915661334684308	0.001310744757716009	0.001303450854875483	0.08764652562426356	0.08595209361164041	-0.0004423732345382736	-0.00031423432566604625	-0.0004410565048895698	-0.0003132990029669769
0.31035851233818973	0.0010146338583231884	0.001014007993250036	0.0010949284403918937	0.0010927857989462412	0.0011427040064519282	0.0011395512656569334	0.0011950365228494528	0.0011906877022999163	0.0013097174794294863	0.0013024314530326036	0.087606310901449	0.08591268010854801	-0.0004396036321568375	-0.0003141485355049045	-0.00043829506793469086	-0.00031321341218520926
0.3122285785007863	0.001013957926289467	0.0010133317419547658	0.0010941641336607345	0.0010920227653055752	0.001141884508534641	0.0011387342072052098	0.0011941543908926557	0.0011898094824916569	0.0013086903835487543	0.001301412234058093	0.08756599856165562	0.08587317090094199	-0.00043684991351683466	-0.0003140617219282993	-0.00043554946854795773	-0.00031312680115389013
0.3141099127527488	0.0010132822535099484	0.0010126557488035622	0.001093400066832808	0.0010912599707882215	0.0011410652384448642	0.0011379173760484365	0.0011932724733762386	0.0011889314768888137	0.0013076634734200704	0.001300393201270517	0.08752558852773817	0.08583356591299177	-0.00043411200324394716	-0.00031397389000886733	-0.0004328196315711019	-0.00031303917493286093
0.31600258298998396	0.0010126068422286758	0.0010119800160398756	0.0010926362423956365	0.0010904974178769595	0.0011402461988328384	0.001137100774828644	0.0011923907731447954	0.001188053688322983	0.001306636752375309	0.0012993743579741168	0.0874850807231527	0.08579386506945673	-0.0004313898261379956	-0.00031388504480214796	-0.00043010548201849463	-0.00031295053856411625
0.3179066575175057	0.0010119316946776197	0.001011304545895095	0.0010918726628239587	0.0010897351090418147	0.0011394273923356366	0.0011362844061747332	0.001191509293029362	0.0011871761196122475	0.0013056102237320203	0.0012983557074588707	0.08744447507196111	0.08575406829568746	-0.0004286833071738272	-0.0003137951913451398	-0.00042740694507931165	-0.00031286089707138753
0.3198222050518999	0.0010112568130767176	0.0010106293405885884	0.0010911093305797784	0.0010889730467401007	0.0011386088215772161	0.0011354682727025207	0.0011906280358474706	0.001186298773561228	0.0013045838907934887	0.0012973372530005517	0.08740377149883445	0.08571417551763286	-0.00042599237150470204	-0.0003137043346576329	-0.00042472394612180775	-0.0003127702554620859
0.32174929472380437	0.0010105821996339056	0.0010099544023277327	0.0010903462481123985	0.0010882112334164565	0.0011377904891684571	0.0011346523770147787	0.001189747004403192	0.001185421652961125	0.0013035577568487834	0.0012963189978607748	0.0873629699290591	0.0856741866618434	-0.0004233169444655682	-0.000313612479743014	-0.0004220564106928171	-0.00031267861872533165
0.32368799608040405	0.0010099078565451607	0.0010092797333079613	0.0010895834178584686	0.0010874496715028977	0.0011369723977072094	0.001133836721701291	0.0011888662014871872	0.0011845447605897768	0.001302531825172817	0.0012953009452870633	0.0873220702885398	0.0856341016554752	-0.0004206569515703418	-0.00031351963158504637	-0.0004194042645200846	-0.00031258599183242586
0.3256383790879404	0.0010092337859945396	0.001008605335712793	0.0010888208422420312	0.0010866883634188527	0.0011361545497783477	0.0011330213093388895	0.0011879856298767626	0.0011836680992117015	0.0013015060990264086	0.001294283098512898	0.08728107250380458	0.08559392042629442	-0.00041801231851779086	-0.0003134257951500352	-0.00041676743351559686	-0.00031249237973732247
0.32760051413423674	0.001008559990154213	0.0010079312117138766	0.0010880585236745595	0.0010859273115712107	0.001135336947953808	0.0011322061424915084	0.0011871052923359132	0.001182791671578153	0.0013004805816563324	0.0012932654607577783	0.0872399765020098	0.08555364290268265	-0.0004153829711920354	-0.0003133309753868274	-0.0004141458437748047	-0.0003123977873754069
0.3295744720312385	0.0010078864711845087	0.0010072573634710277	0.0010872964645550066	0.0010851665183543638	0.0011345195947926416	0.0011313912237102266	0.0011862251916153787	0.0011819154804271683	0.0012994552762953823	0.0012922480352272794	0.08719878221094406	0.08551326901364045	-0.00041276883566404576	-0.00031323517722559036	-0.0004115394215797319	-0.00031230221966374594
0.33156032401756863	0.0010072132312339476	0.0010065837931322698	0.0010865346672698463	0.001084405986150256	0.0011337024928410593	0.0011305765555333217	0.0011853453304526908	0.0011810395284836234	0.001298430186162428	0.0012912308251131124	0.0871574895590332	0.08547279868879203	-0.0004101698381932528	-0.00031313840557817274	-0.0004089480934014733	-0.00031220568150175376
0.33355814176109866	0.001006540272439285	0.0010059105028338677	0.0010857731341931205	0.0010836457173284176	0.0011328856446324827	0.0011297621404863071	0.0011844657115722278	0.001180163818459275	0.0012974053144624725	0.0012902138335931753	0.08711609847534428	0.08543223185839026	-0.00040758590522999016	-0.00031304066533843766	-0.0004063717859009719	-0.00031210817777080346
0.33556799736153503	0.0010058675969255467	0.0010052374947003722	0.0010850118676864811	0.0010828857142460191	0.001132069052687586	0.0011289479810819895	0.0011835863376852625	0.0011792883530528197	0.0012963806643867114	0.0012891970638316181	0.08707460888959102	0.08539156845332045	-0.0004050169634160494	-0.0003129419613814577	-0.0004038104259290187	-0.0003120097133325894
0.3375899633530214	0.001005195206806074	0.0010045647708446606	0.0010842508700992398	0.0010821259792479154	0.001131252719514353	0.0011281340798205142	0.0011827072114900198	0.0011784131349499463	0.0012953562391125957	0.0012881805189789025	0.08703302073213788	0.08535080840510571	-0.0004024629395867896	-0.00031284229856345935	-0.00040126394053130454	-0.00031191029303132
0.3396241127067558	0.0010045231041825562	0.0010038923333679694	0.001083490143768406	0.0010813665146666843	0.001130436647608118	0.0011273204391894108	0.0011818283356717213	0.0011775381668233792	0.0012943320418038844	0.0012871642021718532	0.08699133393400542	0.08530995164591021	-0.0003999237607739681	-0.00031274168172312766	-0.0003987322569477536	-0.0003118099216926906
0.3416705188336247	0.0010038512911450766	0.0010032201843599418	0.0010827296910187387	0.0010806073228226789	0.0011296208394516172	0.0011265070616636444	0.001180949712902642	0.0011766634513329394	0.0012933080756107088	0.001286148116533724	0.086949548426873	0.0852689981085456	-0.00039739935420457506	-0.00031264011567913585	-0.00039621530261380045	-0.00031170860412302326
0.343729255586852	0.001003179769772151	0.0010025483258986648	0.001081969514162791	0.0010798484060240716	0.0011288052975150407	0.0011256939497056653	0.0011800713458421648	0.0011757889911255938	0.0012922843436696343	0.001285132265174258	0.0869076641430863	0.08522794772647375	-0.000394889647303609	-0.0003125376052311446	-0.0003937130051626103	-0.0003116063451096551
0.34580039726466444	0.001002508542130768	0.0010018767600507106	0.0010812096155009554	0.0010790897665668986	0.00112799002425608	0.0011248811057654581	0.001179193237136831	0.001174914788835508	0.001291260849103717	0.0012841166511897441	0.08686568101566036	0.08518680043381337	-0.0003923945676977403	-0.0003124341551614951	-0.0003912252924274662	-0.0003115031494220488
0.3478840186129729	0.0010018376102764268	0.0010012054888711734	0.0010804499973215069	0.001078331406735105	0.0011271750221199717	0.0011240685322805863	0.0011783153894203903	0.001174040847084096	0.0012902375950225643	0.0012831012776630753	0.08682359897828457	0.08514555616534253	-0.000389914043213313	-0.0003123297702322947	-0.00038875209244121356	-0.0003113990218100715
0.34998019482807	0.0010011669762531824	0.0010005345144037175	0.0010796906619006548	0.0010775733288005966	0.001126360293539558	0.00112325623167625	0.00117743780531386	0.0011731671684800805	0.0012892145845223972	0.0012820861476638174	0.08678141796532733	0.08510421485650511	-0.0003874480018793425	-0.00031222445518649944	-0.0003862933334393692	-0.00031129396700446677
0.352089001559344	0.0010004966420936836	0.00099986383868061	0.0010789316115025866	0.001076815535023278	0.0011255458409353272	0.0011224442063653274	0.0011765604874255755	0.001172293755619538	0.0012881918206861123	0.0012810712642482589	0.08673913791184142	0.08506277644341478	-0.0003849963719284033	-0.000312118214747803	-0.0003838489438600101	-0.0003111879897168268
0.3542105149120084	0.0009998266098192182	0.0009991934637227703	0.001078172848379517	0.0010760580276511103	0.0011247316667154733	0.001121632458748434	0.0011756834383512469	0.0011714206110859616	0.001287169306583344	0.0012800566304594842	0.08669675875356793	0.08502124086285895	-0.00038255908179885	-0.0003120110536207754	-0.0003814188523463269	-0.000311081094639426
0.35634481144984936	0.000999156881439747	0.000998523391539804	0.0010774143747717304	0.001075300808920147	0.0011239177732759362	0.0011208209912139634	0.001174806660674008	0.0011705477374503062	0.0012861470452705216	0.0012790422493274235	0.08665428042694227	0.08497960805230557	-0.00038013606013642676	-0.00031190297649150156	-0.00037900298774834473	-0.0003109732864459147
0.35849196819798806	0.0009984874589539514	0.0009978536241300477	0.0010766561929076307	0.0010745438810545868	0.0011231041630004582	0.001120009806138144	0.0011739301569644732	0.0011696751372710457	0.0012851250397909327	0.00127802812386892	0.08661170286909786	0.0849378779499054	-0.0003777272357929906	-0.0003117939880250553	-0.0003766012791214801	-0.0003108645697893486
0.36065206264566085	0.0009978183443492751	0.0009971841634806142	0.001075898305003793	0.0010737872462668236	0.0011222908382606369	0.0011191989058850903	0.0011730539297807971	0.0011688028130942326	0.0012841032931747917	0.001277014257087793	0.08656902601787163	0.08489605049449926	-0.0003753325378308414	-0.00031168409286796983	-0.0003742136557317033	-0.0003107549493045203
0.3628251727490157	0.0009971495396019605	0.0009965150115674257	0.0010751407132650024	0.0010730309067574866	0.0011214778014159688	0.0011183882928068464	0.001172177981668719	0.0011679307674535419	0.001283081808439291	0.0012760006519748944	0.08652624981180902	0.08485412562562042	-0.0003729518955222222	-0.00031157329564698855	-0.00037184004705337337	-0.00031064442960582195
0.3650113769339257	0.000996481046677097	0.0009958461703552656	0.0010743834198843098	0.0010722748647154956	0.0011206650548139093	0.0011175779692434485	0.0011713023151616263	0.0011670590028703364	0.001282060588588674	0.001274987311508177	0.0864833741901681	0.08481210328350108	-0.0003705852383503738	-0.0003114616009686766	-0.00036948038277190287	-0.0003105330152879948
0.36721075409881926	0.0009958128675286605	0.0009951776417978138	0.001073626427043076	0.0010715191223181042	0.0011198526007899182	0.001116767937522966	0.0011704269327806082	0.0011661875218537158	0.0012810396366142926	0.0012739742386527542	0.0864403990929264	0.0847699834090776	-0.0003682324960118666	-0.00031134901342025345	-0.00036713459278542304	-0.0003104207109264623
0.3694233836175272	0.0009951450040995551	0.0009945094278376932	0.001072869736911022	0.001070763681730951	0.0011190404416675146	0.0011159581999615603	0.0011695518370345081	0.0011653163269005741	0.001280018955494672	0.0012729614363609623	0.08639732446078299	0.0847277659439933	-0.0003658935984180989	-0.0003112355375700371	-0.00036480260720597735	-0.00031030752107757964
0.37164934534214805	0.0009944774583216525	0.0009938415304065042	0.0010721133516462705	0.0010700085451080998	0.0011182285797583212	0.001115148758863526	0.001168677030419977	0.0011644454204956477	0.0012789985481955661	0.0012719489075724167	0.08635415023516615	0.08468545083060548	-0.0003635684756940205	-0.00031112117796527894	-0.00036248435635885534	-0.000310193450276941
0.3738887196059291	0.0009938102321158436	0.000993173951424881	0.0010713572733954053	0.0010692537145921023	0.0011174170173621292	0.0011143396165213578	0.0011678025154215387	0.0011635748051115845	0.0012779784176700367	0.001270936655214091	0.08631087635823764	0.08464303801198868	-0.00036125705818004783	-0.00031100593913263586	-0.0003601797707838972	-0.00031007850303924056
0.3761415872261661	0.0009931433273920737	0.0009925066928025239	0.001070601504293514	0.0010684991923140357	0.0011166057567669418	0.0011135307752157925	0.0011669282945116384	0.0011627044832089905	0.001276958566858505	0.001269924682200368	0.08626750277289648	0.08460052743194156	-0.0003589592764355054	-0.00031088982558033496	-0.0003578887812396847	-0.00030996268386143666
0.3784080295071193	0.0009924767460493865	0.000991839756438243	0.0010698460464642352	0.0010677449803935522	0.001115794800249026	0.00111272223721586	0.0011660543701506976	0.001161834457236483	0.0012759389986888169	0.0012689129914331024	0.08622402942278486	0.08455791903498935	-0.00035667506123668313	-0.0003107728417955091	-0.00035561131870098794	-0.0003098459972189216
0.3806881282429484	0.0009918104899759703	0.0009911731442200076	0.0010690909020198121	0.0010669910809389352	0.0011149841500729713	0.0011119140047789447	0.0011651807447871775	0.0011609647296307586	0.001274919716076312	0.0012679015858016946	0.08618045625229442	0.08451521276639186	-0.00035440434357902895	-0.00031065499224516846	-0.0003533473143606247	-0.0003097284475669926
0.38298196572066395	0.0009911445610491984	0.0009905068580249822	0.0010683360730611385	0.0010662374960471394	0.0011141738084917358	0.0011111060801508286	0.0011643074208576294	0.0011600953028166351	0.0012739007219238843	0.001266890468183143	0.0861367832065698	0.08447240857214541	-0.0003521470546799521	-0.00031053628137764355	-0.0003510966996329856	-0.00030961003934210085
0.3852896247230969	0.0009904789611356686	0.0009898408997195721	0.001067581561677804	0.0010654842278038448	0.001113363777746698	0.0011102984655657466	0.0011634344007867472	0.0011592261792071161	0.0012728820191220394	0.0012658796414421122	0.08609301023151363	0.08442950639898941	-0.0003499031259751595	-0.0003104167136186997	-0.0003488594061509531	-0.0003094907769593258
0.38761118853188686	0.0009898136920912584	0.0009891752711594707	0.0010668273699481572	0.001064731278283507	0.0011125540600677225	0.0011094911632464435	0.0011625616869874401	0.0011583573612034483	0.0012718636105489784	0.0012648691084310023	0.08604913727379278	0.08438650619441182	-0.00034767248912323523	-0.00031029629337447906	-0.00034663536576948206	-0.0003093706648136796
0.3899467409304866	0.0009891487557611553	0.0009885099741896955	0.0010660734999393385	0.0010639786495494014	0.0011117446576731963	0.0011086841754042204	0.0011616892818608715	0.0011574888511951722	0.0012708454990706418	0.0012638588719900024	0.08600516428084318	0.08434340790665429	-0.00034545507600725056	-0.0003101750250321389	-0.00034442451056559964	-0.0003092497072798295
0.39229636620718694	0.0009884841539799076	0.0009878450106446403	0.0010653199537073404	0.0010632263436536804	0.001110935572770092	0.001107877504238996	0.0011608171877965263	0.0011566206515601861	0.0012698276875407846	0.0012628489349471679	0.08596109120087476	0.08430021148471513	-0.00034325081873218255	-0.00031005291295682635	-0.0003422267728395434	-0.0003091279087122367
0.3946601491581577	0.0009878198885714673	0.000987180382348111	0.0010645667332970542	0.001062474362637415	0.0011101268075540192	0.0011070711519393492	0.0011599454071722648	0.0011557527646647951	0.0012688101788010412	0.0012618393001184716	0.08591691798287591	0.08425691687835653	-0.0003410596496280782	-0.0003099299614936213	-0.0003400420851160657	-0.0003090052734451565
0.3970381750905084	0.0009871559613492335	0.0009865160911133764	0.0010638138407423209	0.0010617227085306525	0.0011093183642092784	0.0011062651206825828	0.0011590739423543834	0.0011548851928637773	0.0012677929756809902	0.0012608299703078807	0.0858726445766215	0.08421352403810946	-0.0003388815012504154	-0.00030980617496692564	-0.00033787038014335136	-0.0003088818057914444
0.39943052982536675	0.000986492374116096	0.000985852138743208	0.00106306127806598	0.001060971383352461	0.0011085102449089142	0.0011054594126347714	0.0011582027956976671	0.0011540179385004343	0.0012667760809982173	0.0012598209483074153	0.08582827093267396	0.08417003291527857	-0.0003367163063814904	-0.0003096815576813794	-0.0003357115908966257	-0.00030875751004463825
0.4018372997009759	0.000985829128664478	0.0009851885270299233	0.0010623090472799187	0.0010602203891109797	0.0011077024518147656	0.0011046540299508145	0.0011573319695454489	0.001153151003906648	0.001265759497558379	0.0012588122368972102	0.08578379700239237	0.08412644346194631	-0.0003345639980300852	-0.0003095561139203895	-0.0003335656505771001	-0.0003086323904773758
0.40425857157581063	0.0009851662267763841	0.0009845252577554333	0.0010615571503851259	0.001059469727803472	0.0011068949870775265	0.0011038489747744917	0.00115646146622967	0.001152284391402944	0.001264743228155276	0.0012578038388455874	0.08573922273793537	0.08408275563098065	-0.00033242450943266055	-0.0003094298479465185	-0.00033143249261213814	-0.00030850645134064547
0.4066944328317112	0.000984503670223439	0.0009838623326912865	0.0010608055893717376	0.0010587194014163763	0.001106087852836794	0.0011030442492385207	0.001155591288070933	0.0011514181032985461	0.0012637272755709095	0.0012567957569091198	0.08569454809226748	0.08403896937603701	-0.00033029777405374494	-0.0003093027640016788	-0.00032931205065755975	-0.00030837969686581257
0.4091449713770379	0.00098384146076694	0.0009831997535987096	0.0010600543662190936	0.001057969411925351	0.0011052810512211277	0.0011022398554646029	0.0011547214373785672	0.0011505521418914311	0.0012627116425755565	0.0012557879938326906	0.08564977301916493	0.08399508465156684	-0.00032818372558743314	-0.0003091748663069105	-0.000327204258598085	-0.00030825213126342565
0.411610275649843	0.0009831796001578926	0.000982537522228657	0.0010593034828957834	0.001057219761295332	0.0011044745843480995	0.0011014357955634844	0.0011538519164506792	0.0011496865094683915	0.001261696331927828	0.0012547805523495676	0.08560489747321955	0.08395110141281946	-0.00032608229795780264	-0.00030904615906293675	-0.00032510905054680683	-0.0003081237587229113
0.41409043462106226	0.0009825180901370605	0.000981875640321851	0.0010585529413596976	0.0010564704514805776	0.0011036684543243495	0.0011006320716350068	0.001152982727574214	0.0011488212083050912	0.0012606813463747375	0.0012537734351814615	0.08555992140984503	0.08390701961585133	-0.000323993425319663	-0.0003089166464498583	-0.00032302636084766134	-0.0003079945834136566
0.41658553779772634	0.000981856932435006	0.0009812141096088268	0.0010578027435580774	0.0010557214844247207	0.0011028626632456383	0.0010998286857681603	0.0011521138730250112	0.0011479562406661197	0.0012596666886517658	0.0012527666450385922	0.0855148447852823	0.08386283921752677	-0.00032191704205825067	-0.0003087863326261542	-0.00032095612407403995	-0.00030786460948351024
0.41909567522619073	0.0009811961287721407	0.0009805529318099818	0.0010570528914275704	0.001054972862060823	0.0011020572131969068	0.0010990256400411431	0.0011512453550678698	0.0011470916088050602	0.001258652361482932	0.0012517601846197617	0.08546966755660614	0.0838185601755284	-0.00031985308279022795	-0.00030865522172920934	-0.0003188982750304825	-0.00030773384105933776
0.4216209374953856	0.0009805356808587652	0.0009798921086356161	0.001056303386894278	0.001054224586311423	0.0011012521062523269	0.0010982229365214117	0.0011503771759566	0.0011462273149645385	0.0012576383675808557	0.0012507540566124137	0.08542438968172741	0.08377418244835742	-0.00031780148236504324	-0.0003085233178760083	-0.00031685274875348224	-0.0003076022822475488
0.42416141574008476	0.0009798755903951163	0.000979231641785978	0.0010555542318738075	0.0010534766590885862	0.001100447344475357	0.0010974205772657367	0.0011495093379340845	0.0011453633613762852	0.0012566247096468248	0.0012497482636927002	0.08537901111940122	0.08372970599534227	-0.00031576217586529176	-0.00030839062516280213	-0.0003148194805117077	-0.00030746993713362536
0.4267172016441951	0.0009792158590714096	0.0009785715329513089	0.00105480542827132	0.0010527290822939575	0.001099642929918795	0.001096618564320257	0.0011486418432323365	0.0011444997502611932	0.0012556113903708596	0.0012487428085255488	0.0853335318292331	0.08368513077664345	-0.0003137350986060494	-0.0003082571476639706	-0.0003127984058059752	-0.00030733680978162203
0.42928838744406506	0.0009785564885678884	0.0009779117838118916	0.0010540569779815886	0.0010519818578188143	0.0010988388646248394	0.001095816899720537	0.0011477746940725612	0.00114363648382938	0.0012545984124317851	0.00124773769376473	0.08528795177168158	0.08364045675325879	-0.0003117201861372043	-0.00030812288943371513	-0.0003107894603714412	-0.00030720290423549845
0.43187506593181346	0.000977897480554863	0.0009772523960380878	0.0010533088828890403	0.0010512349875441114	0.0010980351506251333	0.0010950155854916137	0.0011469078926652067	0.0011427735642802362	0.0012535857784972885	0.0012467329220529188	0.08524227090806576	0.08359568388702701	-0.0003097173742427073	-0.00030798785450503186	-0.00030879258017638134	-0.00030706822451789795
0.4344773304586784	0.0009772388366927607	0.0009765933712903912	0.0010525611448678166	0.001050488473340539	0.0010972317899408308	0.0010942146236480625	0.0011460414412100333	0.0011419109938024966	0.0012525734912239965	0.0012457284960217673	0.08519648920057063	0.08355081214063734	-0.00030772659894032217	-0.0003078520468885737	-0.00030680770142202385	-0.00030693277462884305
0.4370952749383861	0.0009765805586321723	0.0009759347112194709	0.0010518137657818216	0.0010497423170685745	0.0010964287845826478	0.0010934140161940474	0.001145175341896168	0.0011410487745742938	0.001251561553257537	0.0012447244182919705	0.08515060661225185	0.08350584147763035	-0.00030574779648417927	-0.0003077154705751206	-0.0003048347605455193	-0.00030679655854901067
0.4397289938505404	0.0009759226480138909	0.0009752764174662134	0.0010510667474847707	0.0010489965205785277	0.0010956261365509144	0.0010926137651233734	0.001144309596902162	0.0011401869087632138	0.0012505499672326044	0.0012437206914733265	0.08510462310704314	0.0834607718624058	-0.000303780903364248	-0.0003075781295343305	-0.0003028736942196908	-0.0003066595802382055
0.4423785822440318	0.0009752651064689604	0.0009746184916617681	0.001050320091820244	0.001048251085710595	0.001094823847835633	0.0010918138724195418	0.0011434442083960493	0.0011393253985263585	0.0012495387357730281	0.001242717318164808	0.08505853864975912	0.08341560326022969	-0.0003018258563060594	-0.00030744002771410095	-0.00030092443935178514	-0.0003065218436342776
0.4450441357404687	0.000974607935618723	0.000973960935427596	0.0010495738006217402	0.0010475060142949126	0.0010940219204165337	0.0010910143400558103	0.0011425791785354108	0.0011384642460104033	0.001248527861491842	0.0012417143009546287	0.08501235320610401	0.08337033563723623	-0.0002998825922717052	-0.00030730116904117977	-0.00029898693308411106	-0.00030638335265312233
0.44772575053762753	0.0009739511370748617	0.0009733037503755167	0.0010488278757127256	0.0010467613081516112	0.0010932203562631292	0.0010902151699952471	0.0011417145094674292	0.0011376034533516616	0.0012475173469913483	0.0012407116424203134	0.08496606674267464	0.08332496896043597	-0.0002979510484602266	-0.00030716155742133155	-0.00029706111279684255	-0.0003062441111910952
0.4504235234129248	0.0009732947124394465	0.000972646938107744	0.0010480823189066863	0.0010460169690908558	0.0010924191573347694	0.0010894163641907786	0.0011408502033289495	0.0011367430226761313	0.0012465071948631848	0.0012397093451287527	0.08491967922696789	0.08327950319772097	-0.00029603116230816906	-0.00030702119673906014	-0.0002951469161061593	-0.0003061041231228745
0.4531375517269096	0.0009726386633049801	0.0009719905002169427	0.0010473371320071805	0.0010452729989129125	0.0010916183255806975	0.0010886179245852552	0.001139986262246539	0.001135882956099568	0.0012454974076883953	0.0012387074116362849	0.0848731906273861	0.08323393831786874	-0.00029412287148911087	-0.00030688009085733103	-0.0002932442808649405	-0.0003059633923016003
0.4558679334267773	0.000971982991254443	0.000971334438286266	0.0010465923168078907	0.0010445293994081873	0.0010908178629401067	0.0010878198531114975	0.0011391226883365468	0.001135023255727533	0.001244487988037493	0.0012377058444887504	0.08482660091324215	0.08318827429055069	-0.0002922261139147453	-0.00030673824361796	-0.00029135314516273714	-0.0003058219225587633
0.45861476704990445	0.0009713276978613389	0.000970678753889409	0.001045847875092674	0.0010437861723572894	0.0010900177713421939	0.0010870221516923633	0.001138259483705161	0.0011341639236554638	0.0012434789384705295	0.0012367046462215712	0.08477991005476532	0.08314251108633541	-0.00029034082773476966	-0.00030659565884125217	-0.0002894734473271321	-0.00030567971770520397
0.4613781517274047	0.0009706727846897424	0.0009700234485906459	0.0010451038086356178	0.0010430433195310724	0.0010892180527062175	0.0010862248222407885	0.0011373966504484726	0.0011333049619687216	0.001242470261537165	0.0012357038193598043	0.08473311802310707	0.08309664867669585	-0.0002884669513368854	-0.0003064523403260577	-0.0002876051259233514	-0.00030553678153041886
0.4641581871877068	0.000970018253294343	0.0009693685239448821	0.0010443601192010883	0.001042300842690696	0.0010884187089415524	0.0010854278666598573	0.001136534190652534	0.0011324463727426608	0.0012414619597767322	0.0012347033664182197	0.08468622479034892	0.08305068703401355	-0.00028660442334885183	-0.00030630829185088193	-0.00028574811975479175	-0.00030539311780253264
0.4669549737601532	0.0009693641052204864	0.0009687139814976946	0.0010436168085437806	0.0010415587435876684	0.001087619741947741	0.0010846312868428435	0.0011356721063934116	0.0011315881580426785	0.0012404540357183003	0.0012337032899013588	0.08463923032950439	0.08300462613158502	-0.0002847531826360161	-0.00030616351717194235	-0.0002839023678630481	-0.0003052487302687701
0.46976861237862133	0.0009687103420042289	0.0009680598227853821	0.0010428738784087769	0.0010408170239639058	0.001086821153614558	0.0010838350846732784	0.0011348103997372552	0.0011307303199242838	0.0012394464918807503	0.001232703592303608	0.08459213461452712	0.08295846594362863	-0.00028291316830283963	-0.00030601802002389045	-0.00028206780952744204	-0.00030510362265404045
0.4725992045851658	0.0009680569651723764	0.0009674060493350091	0.001042131330531594	0.0010400756855517815	0.0010860229458220588	0.0010830392620249992	0.001133949072740354	0.0011298728604331508	0.0012384393307728386	0.0012317042761092632	0.0845449376203181	0.08291220644528823	-0.0002810843196937307	-0.0003058718041205888	-0.0002802443842667146	-0.0003049577986627694
0.4754468525336833	0.0009674039762425325	0.0009667526626644512	0.0010413891666382373	0.0010393347300741774	0.0010852251204406388	0.0010822438207622076	0.0011330881274491944	0.0011290157816051802	0.0012374325548932643	0.0012307053437925965	0.08449763932272798	0.08286584761264044	-0.0002792665763920732	-0.00030572487315425056	-0.0002784320318381106	-0.000304811261977872
0.47831165899359906	0.0009667513767231442	0.0009660996642824406	0.0010406473884452515	0.001038594159244537	0.0010844276793310877	0.0010814487627395237	0.0011322275659005209	0.0011281590854665588	0.001236426166730735	0.0012297067978179227	0.08445023969856544	0.08281938942270019	-0.0002774598782213644	-0.00030557723079593924	-0.0002766306922379058	-0.00030466401626083606
0.4811937273535759	0.0009660991681135461	0.0009654470556886128	0.0010399059976597736	0.001037853974766917	0.0010836306243446456	0.0010806540898020435	0.001131367390121397	0.0011273027740338183	0.0012354201687640384	0.0012287086406396691	0.08440273872560326	0.08277283185342571	-0.00027566416524449355	-0.00030542888069493013	-0.0002748403057014348	-0.0003045160651518053
0.4840931616252451	0.0009654473519040088	0.0009647948383735525	0.0010391649959795857	0.0010371141783360395	0.0010828339573230599	0.0010798598037853927	0.0011305076021292646	0.0011264468493138952	0.0012344145634621067	0.0012277108747024393	0.08435513638258317	0.08272617488372527	-0.00027387937776365834	-0.00030527982647857166	-0.0002730608127027301	-0.00030436741226899655
0.4870100664469608	0.0009647959295757853	0.0009641430138188407	0.001038424385093169	0.001036374771637348	0.0010820376800986437	0.0010790659065157877	0.0011296482039320054	0.0011255913133041944	0.0012334093532840886	0.001226713502441086	0.08430743264922165	0.0826794184934626	-0.00027210545632219696	-0.0003051300717538119	-0.0002712921539557156	-0.0003042180612097545
0.4899445470875755	0.0009641449026011504	0.000963491583497096	0.0010376841666797497	0.0010356357563470508	0.0010812417944943231	0.001078272399810083	0.0011287891975279953	0.0011247361679926403	0.0012324045406794085	0.0012257165262807696	0.08425962750621727	0.0826325626634632	-0.0002703423417034223	-0.00030497962010617163	-0.0002695342704143455	-0.0003040680155509956
0.49289670945023945	0.0009634942724434528	0.0009628405488720237	0.0010369443424093564	0.0010348971341321807	0.0010804463023237022	0.0010774792854758312	0.0011279305849061687	0.0011238814153577419	0.0012314001280878404	0.0012247199486370302	0.08421172093525547	0.08258560737551843	-0.0002685899749299281	-0.0003048284750987451	-0.0002677871032708834	-0.0003039172788465716
0.4958666600762229	0.0009628440405571602	0.000962189911398463	0.001036204913942873	0.0010341589066506444	0.001079651205391115	0.0010766865653113425	0.0011270723680460789	0.001123027057368654	0.0012303961179395756	0.001223723771915857	0.08416371291901463	0.08253855261239551	-0.0002668482972649766	-0.00030467664027347685	-0.0002660505939573454	-0.0003037658546293509
0.4988545061487607	0.0009621942083879038	0.0009615396725224313	0.0010354658829320892	0.001033421075551277	0.0010788565054916837	0.0010758942411057354	0.0011262145489179573	0.0011221730959852345	0.0012293925126552888	0.001222727998513753	0.08411560344117296	0.08249139835783852	-0.0002651172502125543	-0.0003045241191514392	-0.0002643246841461111	-0.00030361374641166283
0.5018603554969207	0.0009615447773725223	0.0009608898336811671	0.0010347272510197502	0.001032683642473889	0.0010780622044113692	0.0010751023146389927	0.0011253571294827698	0.0011213195331581005	0.001228389314646203	0.0012217326308177985	0.08406739248641433	0.08244414459657688	-0.00026339677551640017	-0.00030437091523174975	-0.00026260931574850765	-0.0003034609576835767
0.5048843165994948	0.000960895748939112	0.0009602403963031822	0.0010339890198396142	0.0010319466090493248	0.0010772683039270356	0.0010743107876820216	0.001124500111692282	0.0011204663708286968	0.0012273865263141618	0.001220737671205726	0.08401908004043361	0.08239679131433279	-0.00026168681516061665	-0.00030421703199201566	-0.0002609044309155595	-0.00030330749191384565
0.5079264985889148	0.0009602471245070685	0.0009595913618083018	0.0010332511910165014	0.0010312099768995109	0.001076474805806498	0.001073519661996705	0.001123643497489114	0.0011196136109293455	0.0012263841500516925	0.0012197431220459796	0.083970666089942	0.08234933849782247	-0.0002599873113700024	-0.0003040624728886665	-0.00025920997203815466	-0.0003031533525502117
0.5109870112551897	0.0009595989054871363	0.0009589427316077144	0.0010325137661663475	0.0010304737476375093	0.0010756817118085843	0.0010727289393359601	0.001122787288806807	0.0011187612553833141	0.0012253821882420792	0.0012187489856977885	0.08392215062267736	0.08230178613476814	-0.0002582982066092476	-0.00030390724135656577	-0.00025752588174679514	-0.0003029985430188231
0.5140659650498691	0.0009589510932814504	0.0009582945071040131	0.0010317767468962537	0.0010297379228675688	0.0010748890236831868	0.0010719386214437924	0.0011219314875698734	0.001117909306104868	0.0012243806432594216	0.0012177552645112276	0.08387353362740446	0.08225413421389871	-0.0002566194435834057	-0.00030375134080878885	-0.00025585210291109717	-0.000302843066723929
0.5171634710900281	0.0009583036892835873	0.0009576466896912496	0.0010310401348045445	0.0010290025041851817	0.0010740967431713243	0.001071148710055355	0.0011210760956938681	0.0011170577649993396	0.0012233795174687125	0.0012167619608272934	0.08382481509392532	0.08220638272496016	-0.00025495096523756033	-0.00030359477463720586	-0.0002541885786410958	-0.00030268692704951694
0.5202796411622786	0.0009576566948786049	0.0009569992807549673	0.0010303039314808122	0.0010282674931771255	0.00107330487200519	0.0010703592068969966	0.001120221115085438	0.0011162066339631728	0.001222378813225897	0.0012157690769779572	0.08377599501308419	0.08215853165871811	-0.0002532927147573527	-0.0003034375462123706	-0.00025253525228535745	-0.00030253012735698137
0.5234145877268029	0.000957010111443095	0.000956352281672263	0.001029568138505978	0.0010275328914215313	0.0010725134119082156	0.0010695701136863305	0.001119366547642391	0.0011153559148840025	0.0012213785328779464	0.001214776615286252	0.08372707337677361	0.08211058100696596	-0.0002516446355680657	-0.0003032796588829101	-0.00025089206743164616	-0.0003023726709860952
0.5265684239214125	0.0009563639403452225	0.0009557056938118199	0.0010288327574523362	0.0010267987004879211	0.0010717223645951208	0.001068781432132278	0.0011185123952537472	0.0011145056096406975	0.0012203786787629194	0.0012137845780663197	0.0836780501779399	0.08206253076253042	-0.0002500066713354565	-0.00030312111597671776	-0.00024925896790886637	-0.000302214561257369
0.5297412635656308	0.000955718182944775	0.0009550595185339558	0.001028097789883611	0.0010260649219372637	0.0010709317317719729	0.0010679931639351267	0.0011176586597998047	0.0011136557201034236	0.0012193792532100328	0.0012127929676234862	0.0836289254105914	0.08201438091927755	-0.0002483787659646186	-0.0003029619207994827	-0.00024763589778320494	-0.00030205580146772104
0.5329332211648017	0.0009550728405932087	0.0009544137571906769	0.0010273632373550086	0.0010253315573220355	0.0010701415151362422	0.0010672053107865943	0.001116805343152198	0.0011128062481337135	0.00121838025853973	0.0012118017862543344	0.08357969906980238	0.08196613147211934	-0.00024676086360034266	-0.0003028020766354944	-0.0002460228013599075	-0.0003018963948925868
0.5361444119142209	0.0009544279146336934	0.0009537684111257148	0.0010266291014132693	0.0010245986081862627	0.0010693517163768587	0.0010664178743698771	0.001115952447173958	0.001111957195584514	0.0012173816970637466	0.0012108110362467619	0.08353037115172074	0.08191778241701891	-0.0002451529086280879	-0.00030264158674864206	-0.00024441962318497157	-0.00030173634478833367
0.5393749517032939	0.0009537834064011541	0.0009531234816745729	0.0010258953835967143	0.0010238660760655733	0.0010685623371742617	0.0010656308563597016	0.001115099973719566	0.0011111085643002473	0.0012163835710851728	0.001209820719880047	0.08348094165357445	0.0818693337509978	-0.00024355484567151198	-0.00030248045438016624	-0.0002428263080415105	-0.00030157565438765355
0.5426249571197181	0.0009531393172223277	0.0009524789701645802	0.0010251620854353101	0.0010231339624872608	0.001067773379200469	0.0010648442584223956	0.0011142479246350268	0.0011102603561168804	0.001215385882898533	0.0012088308394249282	0.08343141057367688	0.08182078547214076	-0.0002419666195937198	-0.0003023186827498803	-0.0002412428009513079	-0.00030141432690236614
0.5458945454536906	0.000952495648415796	0.0009518348779149268	0.0010244292084507077	0.0010224022689703219	0.0010669848441191183	0.0010640580822159264	0.001113396301757914	0.0011094125728619724	0.0012143886347898392	0.0012078413971436553	0.08338177791143392	0.08177213757960422	-0.00024038817549790203	-0.00030215627505722487	-0.00023966904717581672	-0.00030125236552386303
0.5491838347021408	0.0009518524012920406	0.0009511912062367174	0.001023696754156304	0.0010216709970255185	0.0010661967335855332	0.0010632723293899694	0.0011125451069174395	0.0011085652163547416	0.0012133918290366686	0.0012068523952900665	0.08333204366734992	0.08172339007362005	-0.00023881945872530896	-0.0003019932344791587	-0.00023810499221357806	-0.0003010897734209983
0.5524929435729888	0.0009512095771534836	0.0009505479564330123	0.0010229647240572882	0.0010209401481554251	0.001065409049246774	0.0010624870015859568	0.0011116943419345084	0.0011077182884061216	0.001212395467908223	0.0012058638361096509	0.08328220784303501	0.08167454295550365	-0.0002372604148561941	-0.0003018295641717683	-0.0002365505818017477	-0.00030092655374203137
0.55582199148943	0.0009505671772945351	0.0009499051297988756	0.001022233119650698	0.0010202097238544835	0.0010646217927416958	0.0010617021004371361	0.001110844008621779	0.0011068717908188223	0.0012113995536654004	0.0012048757218396154	0.08323227044120848	0.08162559622765862	-0.00023571098970959214	-0.00030166526726979614	-0.0002350057619154855	-0.0003007627096138221
0.5591710985942444	0.0009499252030016386	0.0009492627276214197	0.001021501942425468	0.0010194797256090518	0.001063834965701002	0.0010609176275686242	0.0011099941087837242	0.0011060257253873874	0.0012104040885608596	0.001203888054708952	0.08318223146570988	0.08157654989358488	-0.00023417112934226436	-0.00030150034688603	-0.00023347047876681737	-0.000300598244141137
0.5625403857541326	0.000949283655553318	0.000948620751179853	0.0010207711938624866	0.001018750154897461	0.0010630485697473051	0.0010601335845974677	0.0011091446442166922	0.0011051800938982578	0.0012094090748390907	0.0012029008369385057	0.083132090921502	0.08152740395788337	-0.00023264078004994748	-0.00030133480611271857	-0.0002319446788062729	-0.0003004331604084809
0.565929974564078	0.0009486425362202186	0.0009479792017455206	0.0010200408754346417	0.001018021013190061	0.0010622626064951733	0.0010593499731326882	0.0011082956167089589	0.0011043348981298238	0.0012084145147364738	0.0012019140707410347	0.08308184881467742	0.08147815842626309	-0.0002311198883653831	-0.0003011686480200726	-0.00023042830872085918	-0.0003002674614785983
0.569339987351735	0.0009480018462651603	0.0009473380805819575	0.0010193109886068807	0.0010172923019492798	0.0010614770775511989	0.0010585667947753516	0.0011074470280407992	0.0011034901398524932	0.0012074204104813573	0.0012009277583212871	0.08303150515246752	0.08142881330554709	-0.00022960840105940017	-0.0003010018756572641	-0.00022892131543458816	-0.0003001011503928064
0.5727705471818436	0.0009473615869431734	0.0009466973889449257	0.001018581534836253	0.0010165640226296666	0.0010606919845140394	0.00105778405111861	0.001106598879984533	0.0011026458208287422	0.0012064267642941126	0.0011999419018760553	0.08298105994324603	0.08137936860368036	-0.0002281062651402488	-0.00030083449205239865	-0.00022742364610858767	-0.00029993423017163345
0.5762217778606706	0.0009467217595015543	0.0009460571280824664	0.001017852515571972	0.0010158361766779522	0.0010599073289744864	0.0010570017437477677	0.0011057511743045969	0.0011018019428131805	0.0012054335783872104	0.0011989565035942522	0.08293051319653703	0.08132982432973385	-0.00022661342785232352	-0.000300666500211183	-0.00022593524813915855	-0.000299766703813098
0.5796938039404782	0.0009460823651799029	0.0009454172992349446	0.001017123932255459	0.001015108765533099	0.001059123112515514	0.0010562198742403335	0.001104903912757595	0.0011009585075526097	0.001204440854965282	0.0011979715656569752	0.08287986492302153	0.08128018049391145	-0.00022512983667774544	-0.00030049790311917346	-0.00022445606915999505	-0.00029959857429545655
0.5831867507240184	0.0009454434052101726	0.0009447779036350892	0.0010163957863204003	0.0010143817906263454	0.001058339336712335	0.0010554384441660712	0.0011040570970923624	0.0011001155167860766	0.0012034485962251857	0.0011969870902375644	0.08282911513454326	0.08123043710755831	-0.00022365543933461352	-0.0003003287037399993	-0.00022298605703996444	-0.000299429844575011
0.5867007442690553	0.0009448048808167159	0.0009441389425080467	0.0010156680791927977	0.0010136552533812704	0.0010575560031324594	0.0010546574550870636	0.0011032107290500253	0.0010992729722449433	0.0012024568043560789	0.0011960030795016819	0.08277826384411613	0.08118059418316537	-0.0002221901837771989	-0.0003001589050162512	-0.00022152515988321797	-0.00029926051758669137
0.5902359113929144	0.0009441667932163247	0.0009435004170714186	0.0010149408122910172	0.0010129291552138328	0.0010567731133357457	0.0010538769085577603	0.0011023648103640545	0.001098430875652933	0.0012014654815394748	0.0011950195356073645	0.08272731106592977	0.08113065173437582	-0.00022073401819577843	-0.00029998850986925896	-0.000220073326029524	-0.00029909059624463885
0.5937923796770596	0.000943529143618282	0.0009428623285353136	0.0010142139870258462	0.001012203497532432	0.0010559906688744603	0.001053096806125038	0.0011015193427603323	0.001097589228726201	0.0012004746299493175	0.0011940364607051005	0.08267625681535759	0.08108060977599307	-0.00021928689101602394	-0.00029981752119923044	-0.00021863050405324103	-0.0002989200834417338
0.597370277471697	0.0009428919332244022	0.0009422246781023867	0.00101348760480054	0.001011478281737954	0.0010552086712933286	0.001052317149328251	0.001100674327957204	0.0010967480331733836	0.0011994842517520417	0.0011930538569378864	0.08262510110896136	0.08103046832398546	-0.00021784875089886357	-0.0002996459418852515	-0.00021719664276337314	-0.0002987489820499012
0.6009697339004076	0.0009422551632290787	0.0009415874669678888	0.0010127616670108763	0.0010107535092238257	0.001054427122129594	0.0010515379396992908	0.001099829767665542	0.0010959072906956628	0.0011984943491066419	0.0011920717264412985	0.08257384396449978	0.08098022739549325	-0.00021641954673926045	-0.0002994737747840648	-0.0002157716912023766	-0.0002985772949188892
0.6045908788648067	0.000941618834819332	0.0009409506963197131	0.001012036175045211	0.0010100291813760689	0.0010536460229130754	0.001050759178762642	0.0010989856635888074	0.0010950670029868277	0.0011975049241647418	0.00119109007134356	0.082522485400934	0.0809298870088369	-0.0002149992276672119	-0.00029930102273217907	-0.00021435559864685372	-0.0002984050248779069
0.6082338430492322	0.0009409829491748488	0.0009403143673384363	0.0010113111302845201	0.0010093052995733464	0.001052865375166215	0.0010499808680354326	0.0010981420174231002	0.0010942271717333256	0.0011965159790706529	0.0011901088937656006	0.08247102543843471	0.08087944718352087	-0.00021358774304705563	-0.000299127688545342	-0.00021294831460708097	-0.0002982321747355132
0.611898757925461	0.0009403475074680313	0.000939678481197365	0.0010105865341024606	0.0010085818651870177	0.0010520851804041399	0.0010492030090274926	0.0010972988308572266	0.0010933877986143254	0.0011955275159614461	0.0011891281958211245	0.0824194640983889	0.08082890794024167	-0.00021218504247619285	-0.0002989537750174298	-0.00021154978882631514	-0.0002980587472791174
0.6155857557574533	0.0009397125108640394	0.0009390430390625818	0.0010098623878654147	0.0010078588795811873	0.0010513054401347136	0.0010484256032414056	0.0010964561055727506	0.0010925488853017749	0.0011945395369670118	0.0011881479796166771	0.08236780140340548	0.08077826930089498	-0.0002107910757854492	-0.00029877928492119676	-0.00021015997127984964	-0.0002978847452741462
0.6192949696061266	0.0009390779605208417	0.000938408042092992	0.0010091386929325494	0.0010071363441127618	0.001050526155858595	0.0010476486521725711	0.0010956138432440623	0.0010917104334604623	0.001193552044210135	0.001187168247251711	0.0823160373773243	0.08072753128858055	-0.00020940579303849183	-0.00029860422100830286	-0.00020877881217540306	-0.0002977101714654873
0.6230265333341571	0.0009384438575892521	0.0009377734914403639	0.001008415450655859	0.001006414260131493	0.0010497473290692894	0.0010468721573092504	0.0010947720455384256	0.001090872444748069	0.0011925650398065491	0.0011861890008186466	0.08226417204522049	0.08067669392761086	-0.00020802914453149635	-0.00029842858600950817	-0.00020740626195267509	-0.00029753502857704506
0.6267805816108112	0.0009378102032129828	0.0009371393882493798	0.001007692662380226	0.0010056926289800383	0.0010489689612532065	0.0010460961201326294	0.0010939307141160477	0.0010900349208152343	0.0011915785258650134	0.0011852102424029438	0.08221220543341234	0.08062575724351477	-0.00020666108079300805	-0.0002982523826349781	-0.00020604227128268038	-0.0002973593193119628
0.6305572499168048	0.0009371769985286802	0.0009365057336576743	0.0010069703294434602	0.001004971451994003	0.0010481910538897106	0.0010453205421168648	0.001093089850630125	0.0010891978633056079	0.0011905925044873634	0.0011842319740831594	0.08216013756946845	0.08057472126304834	-0.0002053015525826929	-0.00029807561357278467	-0.00020468679106749876	-0.00029718304635190096
0.634356674549194	0.000936544244665981	0.000935872528795887	0.001006248453176365	0.0010042507305020006	0.0010474136084511845	0.001044545424729149	0.001092249456726916	0.0010883612738559147	0.0011896069777685941	0.001183254197931021	0.0821079684822131	0.08052358601419744	-0.00020395051089094896	-0.0002978982814899056	-0.00020333977243944257	-0.0002970062123578976
0.6381789926262927	0.0009359119427475487	0.0009352397747876981	0.0010055270349027777	0.0010035304658256943	0.0010466366264030764	0.0010437707694297544	0.0010914095340457904	0.0010875251540960048	0.0011886219477969123	0.0011822769160114812	0.08205569820173485	0.08047235152618763	-0.0002026079069401554	-0.000297720389033751	-0.00020200116676108437	-0.0002968288199697855
0.642024342092622	0.0009352800938891192	0.000934607472749883	0.0010048060759396222	0.0010028106592798582	0.0010458601092039551	0.001042996577672098	0.0010905700842192875	0.0010866895056489208	0.001187637416653803	0.0011813001303827932	0.08200332675939193	0.08042101782948788	-0.00020127369218209124	-0.0002975419388294709	-0.00020067092562431332	-0.0002966508718062477
0.6458928617238878	0.0009346486991995503	0.0009339756237923512	0.0010040855775969664	0.0010020913121724217	0.0010450840583055708	0.001042222850902788	0.0010897311088731807	0.00108585433013095	0.0011866533864141027	0.0011803238430965687	0.0819508541878193	0.08036958495581972	-0.0001999478182982406	-0.0002973629334812322	-0.0001993490008504184	-0.0002964723704654004
0.6497846911319898	0.0009340177597808613	0.0009333442290181922	0.0010033655411780652	0.0010013724258045227	0.0010443084751529039	0.0010414495905616853	0.00108889260962653	0.0010850196291516845	0.001185669859146054	0.001179348056197845	0.08189828052093724	0.08031805293816324	-0.00019863023719993156	-0.00029718337557307906	-0.0001980353444892835	-0.0002962933185241823
0.6536999707700591	0.0009333872767282805	0.0009327132895237203	0.0010026459679794183	0.0010006540014705584	0.001043533361184221	0.001040676798081951	0.001088054588091743	0.0010841854043140786	0.0011846868369113771	0.0011783727717251471	0.08184560579395508	0.08026642181076311	-0.00019732090102692057	-0.00029700326766721186	-0.00019672990881922092	-0.0002961137185392426
0.6576388419375281	0.0009327572511302897	0.00093208280639852	0.0010019268592908173	0.0009999360404582367	0.0010427587178311326	0.0010399044748901052	0.0010872170458746323	0.0010833516572145068	0.0011837043217653323	0.001177397991710556	0.08179283004338035	0.08021469160913577	-0.00019601976214764227	-0.0002968226123056805	-0.0001954326463463052	-0.00029593357304619206
0.661601446785229	0.0009321276840686654	0.0009314527807254871	0.0010012082163953955	0.0009992185440486235	0.0010419845465186415	0.0010391326224060786	0.0010863799845744718	0.001082518389442819	0.0011827223157567825	0.0011764237181797659	0.08173995330702592	0.08016286237007675	-0.00019472677315854336	-0.00029664141200955174	-0.0001941435098032629	-0.00029575288455910287
0.6655879283205246	0.0009314985766185284	0.0009308232135808815	0.0010004900405696838	0.0009985015135162026	0.001041210848665203	0.0010383612420432732	0.0010855434057840585	0.0010816856025824071	0.0011817408209282615	0.0011754499531521603	0.08168697562401524	0.08011093413166694	-0.00019344188688275032	-0.0002964596692783539	-0.00019286245214988895	-0.0002955716555717025
0.6695984304124688	0.0009308699298483859	0.000930194106034362	0.0009997723330836586	0.0009977849501289157	0.0010404376256827777	0.001037590335208607	0.0010847073110897686	0.0010808532982102522	0.0011807598393160377	0.0011744766986408624	0.08163389703479068	0.08005890693327981	-0.00019216505637087433	-0.00029627738659140923	-0.00019158942657268585	-0.0002953898885576789
0.6736330977969988	0.0009302417448201739	0.0009295654591490362	0.0009990550952007913	0.0009970688551482194	0.0010396648789768837	0.001036819903302575	0.0010838717020716137	0.0010800214778969863	0.0011797793729501757	0.0011735039566528084	0.08158071758111995	0.0800067808155867	-0.000190896234899679	-0.0002960945664071679	-0.00019032438648322603	-0.0002952075859690151
0.6776920760821589	0.0009296140225893055	0.0009289372739815042	0.000998338328178102	0.0009963532298291346	0.0010388926099466533	0.0010360499477193	0.0010830365803032999	0.0010791901432069522	0.001178799423854602	0.0011725317291888075	0.08152743730610147	0.07995455582056632	-0.0001896353759718583	-0.00029591121116306907	-0.0001890672855182074	-0.00029502475023671093
0.6817755117533548	0.0009289867642047131	0.000928309551581904	0.0009976220332662082	0.0009956380754202992	0.0010381208199848864	0.0010352804698465922	0.0010822019473522885	0.0010783592956982598	0.001177819994047172	0.0011715600182436088	0.0814740562541763	0.07990223199150875	-0.000188382433315315	-0.00029572732327592943	-0.00018781807753950885	-0.0002948413837718933
0.6858835521786408	0.0009283599707088913	0.0009276822929939523	0.000996906211709376	0.000994923393164013	0.0010373495104781041	0.0010345114710659938	0.0010813678047798478	0.0010775289369228409	0.001176841085539728	0.00117058882580596	0.08142057447112903	0.07984980937302552	-0.00018713736088271649	-0.0002955429051418601	-0.00018657671663303843	-0.00029465748896503885
0.6900163456140378	0.0009277336431379436	0.0009270554992549912	0.0009961908647455706	0.0009942091842962933	0.0010365786828066034	0.0010337429527528409	0.001080534154141114	0.001076699068426508	0.0011758627003381672	0.0011696181538586742	0.08136699200409797	0.07979728801105282	-0.0001859001128511062	-0.0002953579591363775	-0.00018534315710797	-0.0002944730681853358
0.6941740412088835	0.0009271077825216259	0.0009264291713960335	0.0009954759936065068	0.0009934954500469247	0.0010358083383445102	0.0010329749162763138	0.00107970099698515	0.0010758696917490137	0.001174884840442506	0.001168648004378694	0.08131330890158375	0.07974466795286093	-0.00018467064362097385	-0.0002951724876139039	-0.0001841173534966739	-0.0002942881237815165
0.6983567890112157	0.0009264823898833897	0.0009258033104418053	0.0009947615995177007	0.0009927821916395079	0.0010350384784598363	0.0010322073629994925	0.0010788683348550003	0.0010750408084241065	0.0011739075078469404	0.0011676783793371527	0.08125952521345149	0.0796919492470614	-0.00018344890781617218	-0.00029498649290857215	-0.00018289926055427286	-0.0002941026580821071
0.702564739973187	0.0009258574662404263	0.0009251779174107883	0.0009940476836985165	0.000992069410291509	0.0010342691045145277	0.0010314402942794075	0.0010780361692877475	0.0010742124199795843	0.001172930704539911	0.001166709280699438	0.08120564099094321	0.07963913194361152	-0.0001822348602829038	-0.0002947999773337817	-0.0001816888332574068	-0.00029391667339448424
0.7067980459565127	0.0009252330126037137	0.0009245529933152695	0.0009933342473622234	0.0009913571072143164	0.0010335002178645254	0.0010306737114670987	0.0010772045018145756	0.0010733845279373604	0.0011719544325041699	0.0011657407104252579	0.08115165628668129	0.07958621609382388	-0.00018102845608963802	-0.00029461294318239295	-0.00018048602680444115	-0.00029373017200604035
0.7110568597379514	0.0009246090299780531	0.0009239285391613766	0.000992621291716036	0.000990645283613279	0.001032731819859811	0.001029907615907661	0.0010763733339608159	0.0010725571338135076	0.0011709786937168344	0.0011647726704686959	0.08109757115467674	0.07953320175037198	-0.00017982965052627808	-0.0002944253927269491	-0.00017929079661460623	-0.00029354315618365656
0.7153413350148182	0.0009239855193621219	0.0009233045559491306	0.0009919088179611748	0.0009899339406877685	0.0010319639118444677	0.0010291420089403062	0.0010755426672460161	0.0010717302391183268	0.0011700034901494618	0.0011638051627782834	0.08104338565033674	0.07948008896729704	-0.00017863839910309265	-0.0002942373282185107	-0.00017810309832677618	-0.00029335562817287
0.7196516264105322	0.0009233624817485119	0.0009226810446724852	0.0009911968272929106	0.0009892230796312233	0.0010311964951567308	0.0010283768918984118	0.001074712503183991	0.0010709038453563988	0.001169028823768105	0.0011628381892970572	0.08098909983047117	0.07942687780001612	-0.00017745465755115986	-0.00029404875188851487	-0.00017692288780005172	-0.0002931675901995112
0.7239878894801961	0.0009227399181237747	0.0009220580063193707	0.0009904853209006153	0.000988512701631199	0.0010304295711290397	0.0010276122661095747	0.0010738828432828797	0.0010700779540266405	0.0011680546965333783	0.001161871751962623	0.08093471375329991	0.07937356830532814	-0.0001762783818209518	-0.0002938596659475823	-0.0001757501211123308	-0.0002929790444688163
0.7283502807162107	0.0009221178294684657	0.0009214354418717395	0.000989774299967813	0.0009878028078694205	0.0010296631410880953	0.0010268481328956662	0.0010730536890452037	0.001069252566622363	0.0011670811104005183	0.0011609058527072176	0.08088022747845985	0.07932016054142092	-0.00017510952808218183	-0.0002936700725858221	-0.000174584754560142	-0.0002927899931655653
0.7327389575539218	0.000921496216757186	0.0009208133523056075	0.0009890637656722297	0.000987093399521828	0.0010288972063549088	0.001026084493572883	0.0010722250419679241	0.0010684276846313272	0.0011661080673194487	0.0011599404934577724	0.08082564106701316	0.07926665456787935	-0.0001739480527229026	-0.00029347997397305425	-0.0001734267446577148	-0.0002926004384541936
0.7371540783773028	0.0009208750809586293	0.0009201917385910998	0.0009883537191858424	0.0009863844777586311	0.001028131768244859	0.001025321349451802	0.0010713969035424954	0.0010676033095357996	0.001165135569234842	0.0011589756761359732	0.08077095458145164	0.07921305044568996	-0.00017279391234949204	-0.00029328937225905904	-0.0001722760481366603	-0.0002924103824787916
0.74159580252467	0.0009202544230356191	0.0009195706016924938	0.0009876441616749267	0.000985676043744356	0.0010273668280677396	0.0010245587018374322	0.0010705692752549232	0.0010667794428126118	0.0011641636180861781	0.001158011402658326	0.08071616808570815	0.07915934823725165	-0.00017164706378475225	-0.000293098269572023	-0.0001711326219449305	-0.0002922198273626053
0.746064290294433	0.0009196342439451639	0.0009189499425682633	0.0009869350943001167	0.0009849680986378977	0.0010266023871278247	0.001023796552029272	0.001069742158585827	0.0010659560859332142	0.0011631922158078173	0.0011570476749362176	0.08066128164515925	0.07910554800637865	-0.00017050746406879758	-0.000292906668020676	-0.00016999642324710962	-0.0002920287752095352
0.7505597029508803	0.0009190145446384857	0.0009183297621711174	0.000986226518216439	0.000984260643592563	0.0010258384467239042	0.0010230349013213517	0.0010689155550104835	0.0010651332403637294	0.001162221364329048	0.0011560844948759715	0.08060629532663596	0.07905164981831155	-0.00016937507045781952	-0.00029271456969370835	-0.00016886740942283207	-0.0002918372281026371
0.7550822027299987	0.0009183953260610765	0.0009177100614480533	0.0009855184345733767	0.000983553679756131	0.001025075008149354	0.0010222737510023005	0.0010680894659988967	0.0010643109075650166	0.0011612510655741625	0.0011551218643789235	0.08055120919842905	0.07899765373972106	-0.00016824984042301816	-0.0002925219766587994	-0.0001677455380665327	-0.0002916451881047055
0.7596319528453285	0.0009177765891527318	0.0009170908413403889	0.0009848108445149088	0.0009828472082708908	0.0010243120726921749	0.0010215131023553852	0.0010672638930158435	0.0010634890889927183	0.0011602813214625072	0.0011541597853414675	0.08049602333029754	0.07894355983871867	-0.0001671317316507409	-0.00029232889096372783	-0.00016663076698693324	-0.0002914526572583842
0.7642091174938536	0.0009171583348476022	0.0009164721027838161	0.000984103749179567	0.0009821412302737026	0.0010235496416350573	0.0010207529566585763	0.0010664388375209379	0.001062667786097324	0.0011593121339085546	0.0011531982596551295	0.08044073779347495	0.07888936818485848	-0.00016602070204121966	-0.00029213531463578857	-0.00016552305420607094	-0.0002912596375859444
0.7688138618619275	0.0009165405640742286	0.0009158538467084345	0.000983397149700479	0.0009814357468960352	0.001022787716255423	0.0010199933151845886	0.0010656143009686796	0.0010618470003242184	0.0011583435048219558	0.0011522372892066202	0.08038535266067691	0.07883507884915028	-0.00016491670970844585	-0.00029194124968251467	-0.00016442235795931237	-0.00029106613109006196
0.7734463521312342	0.0009159232777555926	0.0009152360740388039	0.0009826910472054238	0.0009807307592640258	0.0010220262978254883	0.0010192341792009427	0.0010647902848085176	0.0010610267331137462	0.0011573754361076114	0.0011512768758779035	0.08032986800610913	0.07878069190406345	-0.000163819712978866	-0.0002917466980903727	-0.0001633286366936465	-0.00029087213975229065
0.7781067554847866	0.0009153064768091558	0.0009146187856939814	0.000981985442816877	0.0009800262684985237	0.0010212653876123094	0.0010184755499700136	0.0010639667904849008	0.0010602069859012605	0.0011564079296657256	0.001150317021546254	0.08027428390547332	0.07872620742353369	-0.00016272967039188124	-0.00029155166182689984	-0.0001622418490686145	-0.00029067766553533825
0.7827952401129585	0.0009146901621469001	0.0009140019825875638	0.0009812803376520595	0.0009793222757151375	0.0010205049868778353	0.0010177174287490803	0.0010631438194373328	0.0010593877601171788	0.0011554409873918677	0.001149357728084314	0.08021860043597531	0.07867162548297241	-0.00016164654069765472	-0.0002913561428383171	-0.00016116195395379784	-0.0002904827103807073
0.7875119752195561	0.0009140743346753798	0.0009133856656277379	0.000980575732822992	0.0009786187820242929	0.0010197450968789674	0.0010169598167903877	0.0010623213731004353	0.0010585690571870453	0.0011544746111770419	0.001148398997360165	0.0801628176763331	0.07861694615927145	-0.00016057028285774988	-0.00029116014305136106	-0.0001600889104295955	-0.00029028727621033257
0.792257131027923	0.0009134589952957526	0.0009127698357173134	0.0009798716294365367	0.0009779157885312698	0.0010189857188676011	0.0010162027153411857	0.001061499452903993	0.0010577508785315772	0.0011535088029077357	0.0011474408312373767	0.08010693570678228	0.0785621695308137	-0.00015950085604404807	-0.00029096366437275645	-0.0001590226777862247	-0.000290091364926498
0.7970308787870847	0.0009128441449038342	0.0009121544937537749	0.0009791680285944533	0.000977213296336263	0.001018226854090688	0.0010154461256437933	0.0010606780602730194	0.001056933225566727	0.0011525435644659922	0.0011464832315750775	0.08005095460908605	0.07850729567747536	-0.00015843821963776317	-0.000290766708689022	-0.00015796321552229153	-0.00028989497841050427
0.8018333907779276	0.0009122297843901302	0.0009115396406293186	0.0009784649313934412	0.0009765113065344227	0.0010174685037902806	0.0010146900489356437	0.0010598571966278034	0.0010561160997037346	0.0011515788977294614	0.0011455262002280084	0.07999487446654048	0.07845232468063827	-0.00015738233322924733	-0.0002905692778665814	-0.00015691048334511015	-0.0002896981185241121
0.8066648403194178	0.0009116159146398883	0.000910925277230901	0.0009777623389251964	0.0009758098202159093	0.0010167106692035909	0.001013934486449341	0.0010590368633839715	0.0010552995023491848	0.0011506148045714697	0.0011445697390465887	0.07993869536398102	0.07839725662319409	-0.00015633315661695013	-0.00029037137375181876	-0.0001558644411703003	-0.00028950078711037497
0.8115254017748545	0.000911002536533135	0.0009103114044402705	0.0009770602522764524	0.0009751088384659327	0.001015953351563037	0.001013179439412702	0.0010582170619525394	0.0010544834349050533	0.0011496512868610742	0.0011436138498769652	0.07988241738779427	0.07834209158955178	-0.0001552906498072243	-0.00029017299817166164	-0.00015482504911963624	-0.0002893029859910856
0.8164152505581643	0.00091038965094472	0.0009096980231340251	0.0009763586725290335	0.0009744083623648147	0.0010151965520962978	0.0010124249090488245	0.0010573977937399673	0.0010536678987687778	0.0011486883464631242	0.00114265853456109	0.07982604062592075	0.07828682966564669	-0.00015425477301293788	-0.0002899741529323596	-0.00015379226752107455	-0.0002891047169674976
0.8213345631402307	0.0009097772587443599	0.000909085134183646	0.0009756576007599047	0.0009737083929880284	0.001014440272026367	0.0010116708965761262	0.0010565790601482173	0.0010528528953333005	0.0011477259852383254	0.001141703794936767	0.07976956516786365	0.07823147093894546	-0.00015322548665354374	-0.0002897748398208999	-0.0001527660569090039	-0.0002889059818227402
0.8262835170552626	0.0009091653607966787	0.0009084727384555389	0.000974957038041215	0.000973008931406247	0.001013684512571599	0.0010109174032084005	0.0010557608625748052	0.001052038425987125	0.0011467642050432935	0.0011407496328377149	0.07971299110469822	0.07817601549845528	-0.0001522027513538443	-0.0002895750606038139	-0.00015174637802219115	-0.00028870678231879277
0.8312622909072027	0.0009085539579612535	0.0009078608368110844	0.0009742569854403531	0.0009723099786853983	0.0010129292749457691	0.0010101644301548712	0.0010549432024128595	0.0010512244921143767	0.0011458030077306223	0.001139796050093632	0.07965631852907623	0.07812046343472992	-0.0001511865279436031	-0.0002893748170282595	-0.00015073319180425315	-0.00028850712019903857
0.8362710643761712	0.0009079430510926516	0.0009072494301066705	0.0009735574440199881	0.0009716115358867042	0.001012174560358116	0.0010094119786202352	0.0010541260810511706	0.0010504110950948476	0.0011448423951489347	0.0011388430485302454	0.07959954753523606	0.07806481483987784	-0.00015017677745698954	-0.00028917411082179934	-0.00014972645940200535	-0.00028830699718629393
0.8413100182249524	0.0009073326410404786	0.0009066385191937436	0.000972858414838125	0.0009709136040667385	0.0010114203700134	0.0010086600498047263	0.0010533094998742513	0.0010495982363040613	0.0011438823691429496	0.0011378906299693832	0.07954267821900841	0.07800906980756889	-0.00014917346113112184	-0.0002889729436910682	-0.0001487261421649344	-0.00028810641498297485
0.8463793343055166	0.0009067227286494185	0.0009060281049188477	0.0009721598989481503	0.0009702161842774698	0.0010106667051119548	0.0010079086449041581	0.001052493460262389	0.001048785917113322	0.0011429229315535407	0.0011369387962290253	0.07948571067782421	0.07795322843304248	-0.00014817654040652495	-0.0002887713173242157	-0.0001477322016456284	-0.0002879053752736782
0.8514791955655843	0.0009061133147592727	0.0009054181881236628	0.000971461897398877	0.0009695192775663079	0.0010099135668497317	0.0010071577651099746	0.0010516779635916973	0.001047974138889765	0.0011419640842177893	0.0011359875491233622	0.07942864501072294	0.07789729081311351	-0.00014718597692574276	-0.00028856923338940743	-0.00014674459959745922	-0.00028770387972168465
0.8566097860552276	0.0009055044002050081	0.0009048087696450555	0.0009707644112345986	0.0009688228849761597	0.0010091609564183604	0.00100640741160931	0.0010508630112341755	0.001047162902996422	0.0011410058289690523	0.0011350368904628624	0.07937148131835865	0.07784125704618126	-0.00014620173253218627	-0.0002883666935342699	-0.00014576329797477694	-0.00028750192997112345
0.861771290933513	0.0009048959858167955	0.0009041998503151133	0.0009700674414951349	0.0009681270075454686	0.0010084088750051947	0.0010056575855850295	0.0010500486045577607	0.0010463522107922636	0.0011400481676370174	0.0011340868220543212	0.07931421970300866	0.07778512723223617	-0.00014522376927059155	-0.00028816369938747255	-0.00014478825893239622	-0.00028729952764677824
0.8669638964751838	0.0009042880724200529	0.0009035914309611919	0.0009693709892158792	0.000967431646308269	0.0010076573237933657	0.0010049082882157892	0.0010492347449263825	0.001045542063632262	0.0011390911020477627	0.0011331373457009273	0.07925686026858123	0.0777289014728675	-0.00014425204938540992	-0.0002879602525579228	-0.0001438194448240837	-0.00028709667435314334
0.8721877900773816	0.0009036806608354875	0.0009029835124059554	0.0009686750554278483	0.0009667368022942318	0.0010069063039618324	0.001004159520676082	0.0010484214337000172	0.0010447324628674406	0.0011381346340238166	0.0011321884632023186	0.0791994031206222	0.07767257987126967	-0.0001432865353205165	-0.0002877563546349604	-0.00014285681820280782	-0.00028689337167597806
0.877443160266411	0.000903073751879136	0.0009023760954674175	0.0009679796411577276	0.0009660424765287114	0.0010061558166854325	0.0010034112841362896	0.0010476086722347392	0.001043923409844928	0.0011371787653842134	0.0011312401763546392	0.07914184836632225	0.07761616253225058	-0.00014232718971850244	-0.00028755200718844076	-0.00014190034181950362	-0.000286689621181363
0.8827301967045416	0.0009024673463624086	0.0009017691809589842	0.0009672847474279213	0.0009653486700327944	0.0010054058631349331	0.0010026635797627333	0.001046796461882779	0.0010431149059080124	0.0011362234979445558	0.0011302924869505996	0.07908419611452634	0.07755964956223929	-0.0001413739754197313	-0.0002873472117687348	-0.00014094997862224012	-0.0002864854244155335
0.8880490901968541	0.0009018614450921305	0.0009011627696894969	0.0009665903752566003	0.0009646553838233482	0.001004656444477083	0.0010019164087177262	0.0010459848039925746	0.0010423069523961966	0.0011352688335170712	0.0011293453967795356	0.07902644647573878	0.07750304106929291	-0.00014042685546145073	-0.0002871419699057576	-0.00014000569175558197	-0.0002862807829049352
0.8934000326981257	0.000901256048870585	0.0009005568624632746	0.0009658965256577511	0.0009639626189130704	0.0010039075618746658	0.0010011697721596248	0.001045173699908829	0.0010414995506452533	0.0011343147739106742	0.0011283989076274687	0.07896859956213312	0.07744633716310464	-0.00013948579307758446	-0.00028693628311057817	-0.0001390674445602147	-0.0002860756981569734
0.8987832173197573	0.0009006511584955523	0.0008999514600801529	0.0009652031996412203	0.0009632703763105319	0.0010031592164865455	0.0010004236712428767	0.0010443631509725589	0.001040692701987272	0.0011333613209310203	0.0011274530212771578	0.07891065548755814	0.07738953795500915	-0.0001385507516981077	-0.00028673015287530856	-0.00013813520057222306	-0.00028587017166009643
0.904198838336744	0.0009000467747603529	0.000899346563335527	0.0009645103982127641	0.0009625786570202264	0.0010024114094677196	0.0009996781071180715	0.0010435531585211515	0.001039886407750718	0.0011324084763805647	0.001126507739508162	0.07885261436754706	0.07733264355799367	-0.00013762169494774268	-0.0002865235806721045	-0.00013720892352164782	-0.00028566420488237987
0.9096470911946843	0.0008994428984538895	0.0008987421730203979	0.0009638181223740967	0.0009618874620426233	0.0010016641419693714	0.0009989330809319968	0.0010427437238884163	0.001039080669260488	0.001131456242058622	0.0011255630640969014	0.07879447631932195	0.07727565408670216	-0.00013669858664552836	-0.000286316567953554	-0.0001362885773327216	-0.0002854577992732199
0.915128172516836	0.0008988395303606881	0.000898138289921405	0.0009631263731229364	0.0009611967923742045	0.0010009174151389176	0.0009981885938276788	0.0010419348484046408	0.0010382754878379538	0.0011305046197614245	0.0011246189968167038	0.07873624146180584	0.07721856965744457	-0.00013578139080393237	-0.0002861091161527052	-0.00013537412612264765	-0.00028525095626261154
0.9206422801112097	0.0008982366712609419	0.0008975349148208769	0.0009624351514530562	0.0009605066490075229	0.0010001712301200647	0.0009974446469444437	0.001041126533396644	0.001037470864801027	0.0011295536112821808	0.001123675539437876	0.07867790991562645	0.07716139038820352	-0.00013487007162858722	-0.0002859012266837879	-0.000134465534200795	-0.0002850436772610099
0.9261896129777101	0.0008976343219305471	0.0008969320484968658	0.0009617444583543251	0.0009598170329312403	0.0009994255880528499	0.0009967012414179577	0.0010403187801878246	0.0010366668014642018	0.0011286032184111274	0.001122732693727749	0.07861948180312597	0.07710411639864229	-0.00013396459351741608	-0.00028569290094190847	-0.00013356276606811546	-0.0002848359636594133
0.931770371315315	0.0008970324831411511	0.0008963296917231972	0.0009610542948127621	0.0009591279451301852	0.0009986804900736996	0.000995958378380289	0.0010395115900982215	0.0010358632991386194	0.001127653442935595	0.001121790461450748	0.07856095724836826	0.07704674781011196	-0.00013306492105906453	-0.0002854841403015784	-0.00013266578641640825	-0.00028462781682961347
0.9373847565293029	0.0008964311556601913	0.0008957278452695023	0.0009603646618105813	0.0009584393865853896	0.0009979359373154793	0.000995216058959946	0.0010387049644445638	0.0010350603591321097	0.001126704286640062	0.0011208488443684376	0.07850233637714629	0.07698928474565919	-0.00013217101903352513	-0.00028527494611924054	-0.00013177456012808397	-0.00028441923812505543
0.9430329712385201	0.0008958303402509334	0.0008951265099012653	0.0009596755603262358	0.0009577513582741418	0.0009971919309075372	0.0009944742842819345	0.0010378989045403202	0.0010342579827492505	0.0011257557513062078	0.001119907844239585	0.07844361931698937	0.07693172733003421	-0.00013128285241062465	-0.0002850653197318809	-0.0001308890522745132	-0.0002842102288789783
0.9487152192826929	0.0008952300376725185	0.000894525686379862	0.0009589869913344708	0.000957063861170032	0.0009964484719757625	0.0009937330554678056	0.0010370934116957595	0.0010334561712914176	0.0011248078387129782	0.0011189674628202158	0.07838480619717242	0.07687407568969665	-0.00013040038634921924	-0.0002848552624568901	-0.00013000922811579052	-0.00028400079040571957
0.9544317057297852	0.0008946302486799989	0.0008939253754626048	0.0009582989558063653	0.0009563768962430019	0.0009957055616426295	0.000992992373635708	0.001036288487217996	0.0010326549260568421	0.001123860550636635	0.001118027701863673	0.07832589714872165	0.07681632995282582	-0.00012952358619680582	-0.0002846447755925907	-0.00012913505309994355	-0.0002837909239999936
0.9601826368833979	0.0008940309740243851	0.0008933255779027812	0.0009576114547093843	0.00095569046445939	0.0009949632010272528	0.000992252239900436	0.0010354841324110484	0.0010318542483406577	0.0011229138888508192	0.001117088563120672	0.07826689230442313	0.07675849024932418	-0.00012865241748863387	-0.00028443386041818175	-0.00012826649286257208	-0.00028358063093847363
0.9659682202902156	0.0008934322144526803	0.0008927262944496935	0.000956924489007421	0.0009550045667819756	0.0009942213912454314	0.000991512655373477	0.0010346803485758876	0.0010310541394349551	0.0011219678551266019	0.0011161500483393549	0.07820779179883083	0.07670055671083051	-0.0001277868459469561	-0.0002842225181937108	-0.00012740351322541865	-0.0002833699124778488
0.9717886647474951	0.0008928339707079291	0.0008921275258487056	0.0009562380596608481	0.0009543192041700322	0.0009934801334097055	0.0009907736211630684	0.0010338771370104946	0.0010302546006288368	0.0011210224512325467	0.0011152121592653515	0.07814859576827456	0.07664252947072213	-0.00012692683748037614	-0.0002840107501599076	-0.00012654608019616043	-0.00028315876985576804
0.9776441803106027	0.0008922362435292516	0.0008915292728412774	0.0009555521676265608	0.000953634377579368	0.0009927394286293996	0.0009900351383742385	0.001033074499009907	0.0010294556332084647	0.0011200776789347616	0.0011142748976418321	0.07808930435086633	0.07658440866412546	-0.00012607235818311302	-0.0002837985575388502	-0.00012569415996752098	-0.00028294720429128395
0.9835349783005937	0.0008916390336518893	0.0008909315361650118	0.0009548668138580275	0.0009529500879623776	0.0009919992780106773	0.0009892972081088644	0.001032272435866277	0.0010286572384571176	0.0011191335399969582	0.0011133382652095659	0.07802991768650898	0.07652619442792273	-0.00012522337433402975	-0.0002835859415329378	-0.0001248477189164099	-0.0002827352169838815
0.9894612713118381	0.0008910423418072441	0.0008903343165536921	0.0009541819993053335	0.0009522663362680854	0.0009912596826565892	0.0009885598314657153	0.0010314709488689201	0.0010278594176552401	0.0011181900361805078	0.0011124022637069766	0.07797043591690445	0.07646788690076003	-0.00012437985239632798	-0.00028337290332602905	-0.00012400672360357579	-0.00028252280911478245
0.9954232732196957	0.0008904461687229195	0.0008897376147373252	0.0009534977249152296	0.0009515831234421946	0.0009905206436671213	0.0009878230095405052	0.0010306700393043695	0.0010270621720804955	0.0011172471692444956	0.001111466894870197	0.07791085918556052	0.07640948622305392	-0.00012354175901656272	-0.0002831594440830254	-0.00012317114077242675	-0.0002823099818457242
1.0014211991882311	0.000889850515122761	0.0008891414314421796	0.0009528139916311772	0.0009509004504271313	0.0009897821621392456	0.0009870867434259407	0.0010298697084564256	0.0010262655030078174	0.0011163049409457788	0.0011105321604331266	0.07785118763779858	0.07635099253700048	-0.00012270906102360146	-0.0002829455649490942	-0.0001223409373483364	-0.00028209673631912624
1.0074552656779823	0.0008892553817269008	0.0008885457673908322	0.0009521308003933984	0.0009502183181620956	0.000989044239166973	0.0009863510342117752	0.0010290699576062136	0.001025469411709465	0.0011153633530390436	0.0011095980621274883	0.07779142142076227	0.07629240598658152	-0.00012188172542858255	-0.000282731267051195	-0.00012151608043836637	-0.00028188307365922816
1.013525690453769	0.0008886607692517916	0.0008879506233022008	0.0009514481521389172	0.0009495367275831005	0.000988306875841395	0.0009856158829848484	0.0010282707880322286	0.001024673899455067	0.0011144224072768569	0.0011086646016828785	0.07773156068342489	0.07623372671757327	-0.00012105971942372173	-0.00028251655149733046	-0.00012069653732997565	-0.0002816689949709794
1.0196326925925556	0.0008880666784102538	0.0008873559998915961	0.0009507660478016112	0.0009488556796230301	0.0009875700732507409	0.0009848812908291491	0.0010274722010103923	0.0010238789675116869	0.001113482105409725	0.0011077317808268331	0.07767160557659555	0.07617495487755314	-0.00012024301038111862	-0.0002823014193752693	-0.00011988227549038222	-0.0002814545013400116
1.0257764924913542	0.0008874731099115166	0.0008867618978707507	0.0009500844883122579	0.0009481751752116737	0.000986833832480426	0.000984147258825851	0.0010266741978141077	0.0010230846171438597	0.001112542449186154	0.0011067996012848712	0.07761155625293073	0.07611609061590807	-0.0001194315658533951	-0.00028208587175582167	-0.00011907326256666018	-0.00028123959383466457
1.0319573118751795	0.00088688006446125	0.0008861683179478671	0.000949403474598574	0.0009474952152757783	0.0009860981546130927	0.0009834137880533696	0.0010258767797142994	0.0010222908496136521	0.001111603440352691	0.001105868064780557	0.0775514128669378	0.07605713408384168	-0.00011862535357171078	-0.00028186990969011894	-0.00011826946638331115	-0.00028102427350223946
1.0381753738050519	0.0008862875427616166	0.0008855752608276598	0.0009487230075852713	0.0009468158007390978	0.0009853630407286708	0.0009826808795874128	0.0010250799479794783	0.001021497666180716	0.0011106650806539955	0.0011049371730355562	0.0774911755749854	0.07599808543438231	-0.00011782434144499976	-0.0002816535342094473	-0.0001174708549432496	-0.00028080854137282896
1.0444309026860459	0.0008856955455113081	0.0008849827272113888	0.0009480430881940998	0.0009461369325224317	0.000984628491904422	0.0009819485345010212	0.0010242837038757886	0.0010207050681023317	0.0011097273718328872	0.001104006927769685	0.07743084453531075	0.0759389448223903	-0.00011702849756040079	-0.00028143674632780113	-0.00011667739642624853	-0.0002805923984575964
1.05072412427539	0.0008851040734055806	0.0008843907177969073	0.0009473637173438881	0.0009454586115436774	0.0009838945092149848	0.0009812167538646268	0.0010234880486670538	0.0010199130566334671	0.001108790315630397	0.0011030773307009703	0.07737041990802723	0.07587971240456604	-0.00011623779018128666	-0.0002812195470395795	-0.00011588905918794024	-0.00028037584574813756
1.057055265690613	0.000884513127136305	0.0008837992332786996	0.0009466848959506004	0.0009447808387178748	0.0009831610937324322	0.000980485538746096	0.0010226929836148386	0.0010191216330268258	0.0011078539137858322	0.001102148383545703	0.07730990185513162	0.07582038833945737	-0.00011545218774713928	-0.0002810019373204742	-0.00011510581175956658	-0.0002801588842176739
1.0634245554177415	0.0008839227073919991	0.0008832082743479232	0.0009460066249273729	0.0009441036149572534	0.000982428246526312	0.0009797548902107827	0.001021898509978491	0.0010183307985329004	0.0011069181680368216	0.0011012200880184948	0.07724929054051323	0.07576097278746721	-0.000114671658872606	-0.0002807839181274141	-0.00011432762284722953	-0.00027994151482088614
1.0698322233195456	0.0008833328148578744	0.0008826178416924453	0.0009453289051845672	0.0009434269411712745	0.0009816959686637034	0.0009790248093215716	0.001021104629015201	0.0010175405544000189	0.0011059830801193782	0.001100292445832326	0.07718858612996095	0.07570146591086123	-0.00011389617234691674	-0.00028056549039859324	-0.00011355446133116953	-0.00027972373849408094
1.0762785006438331	0.0008827434502158718	0.000882027935996888	0.0009446517376298111	0.0009427508182666811	0.000980964261209259	0.0009782952971389308	0.0010203113419800457	0.0010167509018744003	0.0011050486517679473	0.001099365458698607	0.07712778879117078	0.07564186787377579	-0.0001131256971329958	-0.0002803466550536926	-0.00011278629626450265	-0.000279505556154358
1.0827636200317978	0.0008821546141447047	0.0008814385579426671	0.0009439751231680475	0.0009420752471475429	0.000980233125225259	0.0009775663547209599	0.0010195186501260444	0.0010159618422002055	0.0011041148847154647	0.00109843912832723	0.07706689869375404	0.07558217884222611	-0.00011236020236672639	-0.00028012741299324184	-0.00011202309687295686	-0.0002792869686998878
1.089287815526412	0.0008815663073199001	0.0008808497082080333	0.0009432990627015812	0.0009414002287153035	0.0009795025617716571	0.0009768379831234402	0.0010187265547042105	0.0010151733766195874	0.0011031817806934116	0.0010975134564266242	0.07700591600924574	0.07552239898411212	-0.00011159965735638155	-0.0002799077650995352	-0.00011126483255415043	-0.0002790679770107718
1.0958513225808764	0.0008809785304138362	0.0008802613874681108	0.000942623557130122	0.0009407257638688231	0.0009787725719061294	0.0009761101833998787	0.001017935056963598	0.0010143855063727398	0.0011022493414318657	0.0010965884447038078	0.07694484091111108	0.07546252846922794	-0.00011084403158163891	-0.00027968771223596534	-0.0001105114728767731	-0.00027884858194845985
1.1024543780671139	0.0008803912840957864	0.0008796735963949409	0.0009419486073508334	0.0009400518535044278	0.0009780431566841251	0.0009753829566015624	0.0010171441581513588	0.0010135982326979535	0.0011013175686595599	0.0010956640948644454	0.07688367357475509	0.07540256746927025	-0.00011009329469309492	-0.0002794672552475508	-0.00010976298757968406	-0.00027862878435577776
1.1090972202843215	0.0008798045690319553	0.0008790863356575178	0.0009412742142583758	0.0009393784985159525	0.0009773143171589104	0.0009746563037775998	0.0010163538595127856	0.001012811556831659	0.0011003864641039303	0.0010947404086128964	0.07682241417752805	0.0753425161578422	-0.00010934741651126567	-0.00027924639496035297	-0.00010901934657131518	-0.0002784085850565665
1.115780088967567	0.000879218385885525	0.0008784996059218364	0.0009406003787449568	0.0009387056997947915	0.0009765860543816246	0.0009739302259749793	0.0010155641622913735	0.001012025480008489	0.0010994560294911783	0.0010938173876522794	0.07676106289873641	0.07528237471046634	-0.00010860636702601789	-0.00027902513218186487	-0.00010828051992900489	-0.000278187984856626
1.1225032252964444	0.0008786327353166888	0.0008779134078509223	0.0009399271017003714	0.0009380334582299361	0.0009758583694013202	0.0009732047242386048	0.0010147750677288602	0.001011240003461314	0.0010985262665463165	0.0010928950336845094	0.076699619919648	0.07522214330458749	-0.00010787011639586119	-0.00027880346770137177	-0.00010754647789824878	-0.0002779669845431598
1.1292668719037753	0.0008780476179826964	0.0008773277421048835	0.0009392543840120521	0.0009373617747080302	0.0009751312632650178	0.0009724797996113572	0.001013986577065283	0.0010104551284213087	0.0010975971769932272	0.001091973348410369	0.07663808542350106	0.075161822119585	-0.00010713863494703213	-0.0002785814022891464	-0.00010681719089153385	-0.00027774558488413703
1.1360712728843656	0.0008774630345378921	0.0008767426093409426	0.0009385822265651129	0.0009366906501134085	0.0009744047370177508	0.0009717554531341326	0.0010131986915390282	0.00100967085611799	0.0010966687625547143	0.0010910523335295507	0.07657645959551199	0.07510141133677574	-0.00010641189317305011	-0.0002783589366976702	-0.0001060926294885467	-0.000277523786630568
1.1429166738038161	0.0008768789856337545	0.000876158010213479	0.0009379106302423939	0.0009360200853281443	0.000973678791702614	0.0009710316858458941	0.0010124114123868798	0.0010088871877792734	0.0010957410249525575	0.001090131990740712	0.07651474262288371	0.07504091113942643	-0.0001056898617335239	-0.00027813607165980136	-0.00010537276443432775	-0.000277301590513368
1.1498033217073829	0.0008762954719189398	0.0008755739453740723	0.0009372395959245113	0.0009353500812320979	0.0009729534283608156	0.000970308498783723	0.0010116247408440743	0.0010081041246315246	0.0010948139659075662	0.0010892123217415331	0.07645293469481207	0.0749803217127579	-0.00010497251145394348	-0.0002779128078909676	-0.00010465756663942394	-0.00027707899724613294
1.1567314651288954	0.0008757124940393164	0.000874990415471537	0.0009365691244898958	0.0009346806387029558	0.0009722286480317181	0.0009695858929828597	0.0010108386781443447	0.0010073216678996026	0.0010938875871396288	0.0010882933282287631	0.07639103600249597	0.07491964324395446	-0.00010425981332443102	-0.00027768914608725104	-0.00010394700717848704	-0.000276856007523113
1.1637013540997225	0.000875130052638013	0.00087440742115197	0.0009358992168148478	0.0009340117586162856	0.000971504451752897	0.0009688638694767617	0.00101005322551998	0.0010065398188069214	0.0010929618903677758	0.001087375011898282	0.07632904673914283	0.07485887592217151	-0.00010355173849929677	-0.0002774650869264428	-0.00010324105728995447	-0.0002766326220204618
1.1707132401577995	0.000874548148355452	0.0008738249630587854	0.0009352298737735747	0.0009333434418455739	0.0009707808405601789	0.0009681424292971424	0.001009268384201867	0.0010057585785754907	0.0010920368773102217	0.0010864573744451466	0.07626696709997804	0.0747980199385427	-0.00010284825829666444	-0.000277240631068959	-0.00010253968837550809	-0.0002764088413967636
1.177767376356704	0.0008739667818293899	0.0008732430418327529	0.0009345610962382376	0.0009326756892622712	0.0009700578154876926	0.0009674215734740223	0.0010084841554195423	0.0010049779484259667	0.0010911125496844214	0.0010855404175636426	0.07620479728225284	0.07473707548618874	-0.00010214934419681965	-0.00027701577915525966	-0.00010184287199872799	-0.0002761846662912848
1.1848640172747877	0.0008733859536949631	0.0008726616581120458	0.0009338928850790028	0.0009320085017358446	0.0009693353775679228	0.0009667013030357793	0.0010077005404012488	0.0010041979295777092	0.0010901889092071288	0.001084624142947344	0.07614253748525149	0.07467604276022444	-0.00010145496784208508	-0.0002767905318078745	-0.00010115057988453746	-0.00027596009732461235
1.1920034190243662	0.0008728056645847239	0.0008720808125322751	0.0009332252411640814	0.0009313418801338184	0.0009686135278317504	0.0009659816190091956	0.0010069175403739788	0.0010034185232488254	0.0010892659575944446	0.0010837085522891626	0.0760801879102992	0.07461492195776542	-0.00010076510103640413	-0.00027656488963184733	-0.00010046278391909191	-0.00027573513510015246
1.1991858392609598	0.0008722259151286778	0.0008715005057265289	0.0009325581653597746	0.0009306758253218166	0.0009678922673085027	0.0009652625224195005	0.0010061351565635254	0.00100263973065622	0.0010883436965618651	0.0010827936472813954	0.07601774876077104	0.07455371327793883	-0.0001000797157437866	-0.00027633885321273755	-9.977945614818295e-05	-0.00027550978020199346
1.2064115371925936	0.0008716467059543315	0.0008709207383254189	0.0009318916585305245	0.0009300103381636162	0.0009671715970260053	0.0009645440142904282	0.001005353390194537	0.0010018615530156504	0.0010874221278243457	0.0010818794296157874	0.07595522024209853	0.07449241692188804	-9.939878408814218e-05	-0.00027611242311820217	-9.910056877707185e-05	-0.0002752840331965156
1.2136807735891502	0.0008710680376867237	0.0008703415109571118	0.0009312257215389521	0.0009293454195211835	0.0009664515180106231	0.0009638260956442536	0.0010045722424905602	0.001001083991541768	0.0010865012530963411	0.0010809659009835728	0.07589260256177886	0.07443103309278226	-9.872227835235059e-05	-0.0002758855998974963	-9.842609416953196e-05	-0.0002750578946314197
1.2209938107917835	0.0008704899109484743	0.0008697628242473783	0.0009305603552459108	0.0009286810702547286	0.0009657320312873163	0.000963108767501852	0.0010037917146740979	0.0010003070474481775	0.00108558107409187	0.0010800530630755373	0.07582989592938116	0.07436956199582227	-9.805017097762325e-05	-0.000275658384081362	-9.775600484716873e-05	-0.0002748313650362266
1.2283509127223842	0.0008699123263598156	0.0008691846788196251	0.0009298955605105233	0.000928017291222741	0.0009650131378796796	0.0009623920308827352	0.0010030118079666507	0.0009995307219474788	0.0010846615925245548	0.0010791409175820621	0.07576710055655601	0.07430800383825241	-9.7382434562851e-05	-0.00027543077618280565	-9.709027348876742e-05	-0.00027460444492230507
1.2357523448931043	0.0008693352845386407	0.0008686070752949429	0.0009292313381902346	0.0009273540832820448	0.0009642948388099975	0.0009616758868051113	0.0010022325235887752	0.0009987550162513228	0.0010837428101076857	0.0010782294661931837	0.07570421665704326	0.07424635882936283	-9.671904186335512e-05	-0.0002752027766954046	-9.64288729293078e-05	-0.00027437713478223325
1.2431983744159416	0.0008687587861005377	0.0008680300142921385	0.0009285676891408533	0.0009266914472878358	0.0009635771350992882	0.0009609603362859207	0.0010014538627601277	0.0009979799315704562	0.0010828247285542651	0.0010773187105986382	0.07564124444667748	0.0741846271805015	-9.605996579116483e-05	-0.0002749743860957776	-9.577177615965882e-05	-0.0002741494350910201
1.2506892700123766	0.0008681828316588303	0.0008674534964277828	0.0009279046142165944	0.0009260293840937322	0.0009628600277673494	0.0009602453803408935	0.0010006758266995154	0.0009972054691147754	0.001081907349577061	0.00107640865248792	0.0755781841434011	0.07412280910508023	-9.54051794133659e-05	-0.00027474560484172517	-9.511895632563494e-05	-0.0002739213463053003
1.2582253020230734	0.0008676074218246202	0.000866877522316242	0.0009272421142701306	0.000925367894551814	0.0009621435178328106	0.0009595310199845872	0.0009998984166249463	0.0009964316300933697	0.0010809906748886604	0.0010754992935503266	0.07551503596726514	0.07406090481858232	-9.475465595160104e-05	-0.00027451643337234044	-9.447038672724672e-05	-0.00027369286886358424
1.2658067424176331	0.0008670325572068263	0.0008663020925697259	0.0009265801901526334	0.0009247069795126745	0.0009614276063131786	0.0009588172562304436	0.0009991216337536808	0.0009956584157145793	0.0010800747062015218	0.0010745906354750173	0.07545180014044392	0.07399891453857207	-9.410836878175066e-05	-0.0002742868721092029	-9.382604081786816e-05	-0.00027346400318564723
1.2734338648044117	0.0008664582384122222	0.0008657272077983228	0.0009259188427138184	0.0009240466398254613	0.0009607122942248829	0.0009581040900908302	0.0009983454793022774	0.0009948858271860367	0.0010791594452280234	0.00107368267995106	0.0753884768872391	0.07393683848469926	-9.346629143256596e-05	-0.00027405692145487937	-9.318589220365381e-05	-0.0002732347496732235
1.2811069444403917	0.0008658844660454819	0.0008651528686100438	0.0009252580728019943	0.0009233868763379249	0.0009599975825833296	0.0009573915225770924	0.0009975699544866484	0.0009941138657147245	0.001078244893680521	0.0010727754286674878	0.07532506643408887	0.07387467687871083	-9.282839758555789e-05	-0.00027382658179420094	-9.254991464294898e-05	-0.0002730051087099783
1.2888262582411194	0.000865311240709213	0.0008645790756108575	0.0009245978812641024	0.0009227276898964588	0.0009592834724029403	0.0009566795546995955	0.0009967950605221014	0.0009933425325070158	0.0010773310532713929	0.001071868883313344	0.07526156900957542	0.07381242994445579	-9.219466107412283e-05	-0.0002735958534942351	-9.191808204556118e-05	-0.00027277508066198
1.296592084790695	0.0008647385630039997	0.0008640058294047334	0.0009239382689457644	0.0009220690813461482	0.0009585699646972056	0.0009559681874677751	0.0009960207986233933	0.0009925718287687284	0.0010764179257130933	0.0010709630455777368	0.07519798484443276	0.07375009790789377	-9.156505588239078e-05	-0.0002733647369028702	-9.129036847168454e-05	-0.000272544665876312
1.3044047043518285	0.0008641664335284451	0.0008634331305936826	0.00092327923669133	0.0009214110515308159	0.000957857060478732	0.0009552574218901855	0.0009952471700047823	0.0009918017557051754	0.0010755055127182082	0.0010700579171498922	0.07513431417155611	0.07368768099710347	-9.093955614505184e-05	-0.0002731332323504809	-9.066674813143494e-05	-0.0002723138646819334
1.312264398875954	0.0008635948528792065	0.0008628609797777955	0.0009226207853439169	0.0009207536012930639	0.0009571447607592863	0.0009545472589745453	0.0009944741758800702	0.0009910323145212111	0.0010745938159995	0.0010691534997192035	0.07507055722600754	0.07362517944229029	-9.031813614632234e-05	-0.0002729013401487068	-9.004719538441286e-05	-0.0002720826773904561
1.320171452013404	0.0008630238216510403	0.0008622893775552823	0.000921962915745462	0.0009200967314743202	0.0009564330665498486	0.0009538376997277833	0.0009937018174626597	0.0009902635064212811	0.0010736828372699657	0.0010682497949752803	0.07500671424502521	0.07356259347579355	-8.970077031934115e-05	-0.00027266906059128515	-8.94316847383364e-05	-0.0002718511042942018
1.3281261491236485	0.0008624533404368382	0.000861718324522517	0.000921305628736761	0.0009194404429148872	0.0009557219788606529	0.0009531287451560923	0.000992930095965598	0.000989495332609475	0.001072772578242882	0.0010673468046080068	0.07494278546803214	0.07349992333209418	-8.908743324574642e-05	-0.00027243639395460595	-8.882019084895804e-05	-0.000271619145668367
1.3361287772855897	0.0008618834098276666	0.0008611478212740689	0.0009206489251575144	0.0009187847364539781	0.0009550114987012374	0.0009524203962649659	0.000992159012601626	0.000988727794289568	0.0010718630406318576	0.0010664445303075812	0.0748787711366421	0.07343716924782398	-8.847809965433634e-05	-0.0002722033404958246	-8.821268851917641e-05	-0.0002713868017699128
1.3441796253079266	0.0008613140304128112	0.0008605778684027519	0.0009199928058463762	0.0009181296129297714	0.0009543016270804944	0.0009517126540592554	0.0009913885685832314	0.0009879608926650775	0.001070954226150888	0.0010655429737645781	0.07481467149466894	0.07337433146177143	-8.787274442073612e-05	-0.0002719699004540277	-8.760915269799552e-05	-0.00027115407283703763
1.352278983739575	0.0008607452027798128	0.0008600084664996582	0.0009193372716409953	0.0009174750731794498	0.0009535923650067142	0.0009510055195432114	0.000990618765122696	0.0009871946289393072	0.0010700461365144031	0.0010646421366699928	0.07475048678813499	0.07331141021489046	-8.727134256674568e-05	-0.0002717360740505381	-8.700955848026104e-05	-0.00027092095909045377
1.3604271448801535	0.0008601769275145088	0.0008594396161542023	0.0009186823233780625	0.0009168211180392484	0.0009528837134876343	0.0009502989937205341	0.0009898496034321436	0.0009864290043154005	0.001069138773437319	0.0010637420207152942	0.07468621726527665	0.07324840575030912	-8.667386925952786e-05	-0.0002715018614884712	-8.641388110570275e-05	-0.00027068746073258265
1.3686244027905345	0.0008596092052010733	0.0008588713179541575	0.0009180279618933537	0.0009161677483444967	0.0009521756735304852	0.0009495930775944176	0.00098908108472359	0.0009856640199963837	0.0010682321386350888	0.0010628426275924746	0.07462186317655545	0.07318531831333515	-8.608029981090753e-05	-0.0002712672629529289	-8.582209595835166e-05	-0.00027045357794769354
1.3768710533034536	0.0008590420364220564	0.000858303572485699	0.0009173741880217773	0.0009155149649296667	0.0009514682461420386	0.0009488877721676003	0.000988313210208993	0.0009848996771852205	0.0010673262338237526	0.001061943958994101	0.07455742477466315	0.07312214815146592	-8.549060967666389e-05	-0.0002710322786106112	-8.523417856576287e-05	-0.0002702193109021256
1.3851673940341884	0.0008584754217584253	0.0008577363803334426	0.0009167210025974172	0.0009148627686284165	0.000950761432328655	0.0009481830784424089	0.0009875459811003004	0.0009841359770848582	0.0010664210607199904	0.0010610460166133662	0.07449290231453223	0.07305889551439546	-8.490477445587813e-05	-0.0002707969086103712	-8.465010459843963e-05	-0.00026998465974423236
1.3935137243912972	0.0008579093617896025	0.0008571697420804839	0.0009160684064535787	0.0009142111602736334	0.0009500552330963296	0.0009474789974208073	0.0009867793986094984	0.0009833729208982758	0.0010655166210411689	0.0010601488021441373	0.07442829605334118	0.07299556065402185	-8.432276989004533e-05	-0.0002705611530826324	-8.406984986880639e-05	-0.00026974962460385443
1.4019103455874267	0.000857343857093509	0.0008566036583084417	0.0009154164004228343	0.0009135601406974835	0.0009493496494507421	0.0009467755301044448	0.0009860134639486633	0.0009826105098285358	0.001064612916505397	0.0010592523172810089	0.07436360625052514	0.07293214382445533	-8.374457186275525e-05	-0.00027032501214019344	-8.349339033105613e-05	-0.00026951420559337413
1.410357560650181	0.0008567789082466003	0.0008560381295974925	0.0009147649853370664	0.0009129097107314504	0.0009486446823972998	0.000946072677494699	0.0009852481783300061	0.0009818487450788285	0.0010637099488315714	0.0010583565637193497	0.07429883316778119	0.0728686452820263	-8.317015639871389e-05	-0.0002700884858775343	-8.292070207989444e-05	-0.00026927840280657755
1.4188556744330574	0.0008562145158239092	0.0008554731565264182	0.0009141141620275143	0.0009122598712063884	0.0009479403329411884	0.0009453704405927295	0.0009844835429659257	0.0009810876278525283	0.00106280771973943	0.0010574615431553592	0.0742339770690791	0.072805065285293	-8.259949966304969e-05	-0.0002698515743711216	-8.235176135029665e-05	-0.00026904221631976477
1.4274049936264492	0.0008556506803990842	0.0008549087396726363	0.0009134639313248176	0.0009116106229525558	0.0009472366020874166	0.000944668820399516	0.0009837195590690535	0.00098032715935323	0.0010619062309495998	0.0010565672572861078	0.07416903822066655	0.07274140409504876	-8.203257796055713e-05	-0.00026961427767893675	-8.178654451656414e-05	-0.0002688056461909727
1.4360058267687137	0.0008550874025444332	0.000854344879612251	0.0009128142940590651	0.0009109619667996734	0.0009465334908408678	0.0009439678179159154	0.0009829562278523087	0.000979567340784813	0.001061005484183652	0.0010556737078095985	0.07410401689107896	0.07267766197433077	-8.146936773524571e-05	-0.0002693765958411143	-8.122502809147086e-05	-0.0002685686924595587
1.4446584842573071	0.0008545246828309589	0.0008537815769200856	0.0009121652510598354	0.0009103139035769592	0.0009458310002063412	0.0009432674341427018	0.00098219355052894	0.0009788081733514778	0.0010601054811641471	0.0010547808964248091	0.07403891335114558	0.0726138391884273	-8.090984556965997e-05	-0.0002691385288802195	-8.066718872619394e-05	-0.0002683313551480049
1.453363278359986	0.0008539625218284005	0.000853218832169724	0.0009115168031562417	0.0009096664341131761	0.0009451291311886021	0.0009425676700806149	0.0009814315283125778	0.0009780496582577987	0.0010592062236146856	0.0010538888248317433	0.07397372787400036	0.07254993600488541	-8.035398818386635e-05	-0.0002689000768001937	-8.011300320882875e-05	-0.00026809363425969734
1.4621205232260774	0.0008534009201052755	0.0008526566459335558	0.0009108689511769817	0.0009090195592366823	0.0009444278847924297	0.0009418685267304111	0.0009806701624172837	0.0009772917967087777	0.0010583077132599618	0.0010529974947314869	0.07390846073508643	0.07248595269351935	-7.98017724349745e-05	-0.0002686612395867982	-7.956244846435423e-05	-0.00026785552978042526
1.470930534897817	0.0008528398782289189	0.0008520950187828093	0.0009102216959503783	0.0009083732797754668	0.0009437272620226631	0.0009411700050929043	0.0009799094540575988	0.0009765345899098822	0.0010574099518258105	0.001052106907826248	0.07384311221216681	0.07242188952641675	-7.925317531645715e-05	-0.00026842201720789216	-7.901550155371001e-05	-0.0002676170416782975
1.4797936313217521	0.0008522793967655231	0.0008515339512875968	0.0009095750383044266	0.0009077275965572023	0.0009430272638842494	0.0009404721061690171	0.000979149404448592	0.000975778039067104	0.0010565129410392592	0.0010512170658194151	0.07377768258533099	0.07235774677794858	-7.870817395758817e-05	-0.0002681824096138208	-7.84721396730817e-05	-0.0002673781699032707
1.48871013236022	0.000851719476280175	0.0008509734440169508	0.0009089289790668351	0.0009070825104092839	0.0009423278913822867	0.0009397748309598245	0.0009783900148059052	0.0009750221453869994	0.0010556166826285725	0.0010503279704155994	0.07371217213700286	0.07229352472477522	-7.81667456224433e-05	-0.00026794241673619434	-7.793234015304046e-05	-0.00026713891438651105
1.4976803598028874	0.0008511601173369053	0.0008504134975388715	0.0009082835190650797	0.0009064380221588822	0.0009416291455220796	0.0009390781804666089	0.0009776312863458117	0.0009742669100767488	0.0010547211783233127	0.0010494396233206955	0.07364658115194875	0.07222922364585635	-7.762886770943528e-05	-0.0002677020384884987	-7.739608045830709e-05	-0.0002668992750418375
1.5067046373783677	0.0008506013204987165	0.0008498541124203577	0.0009076386591264368	0.0009057941326329794	0.0009409310273091766	0.0009383821556908944	0.0009768732202852523	0.0009735123343441915	0.001053826429854377	0.0010485520262419191	0.07358090991728562	0.07216484382245507	-7.709451775066156e-05	-0.0002674612747665672	-7.686333818687774e-05	-0.000266659251765361
1.5157832907659001	0.0008500430863276346	0.0008492952892274536	0.0009069944000780398	0.0009051508426584198	0.0009402335377494261	0.0009376867576345057	0.0009761158178418961	0.0009727584193978845	0.0010529324389540581	0.0010476651808878639	0.07351515872248898	0.07210038553814895	-7.656367341101616e-05	-0.00026722012544763696	-7.633409106905936e-05	-0.00026641884443409647
1.5249166476071065	0.0008494854153847427	0.0008487370285252886	0.0009063507427469175	0.0009045081530619542	0.0009395366778490178	0.0009369919872996083	0.0009753590802341818	0.0009720051664471492	0.0010520392073560892	0.001046779088968551	0.07344932785940037	0.07203584907883792	-7.603631248801618e-05	-0.00026697859039204186	-7.58083169673171e-05	-0.00026617805290818364
1.5341050375178134	0.0008489283082302198	0.0008481793308781141	0.0009057076879600368	0.0009038660646702836	0.0009388404486145285	0.0009362978456887574	0.0009746030086813638	0.0009712525767021162	0.0010511467367956878	0.0010458937521954747	0.07338341762223566	0.07197123473274886	-7.551241291040012e-05	-0.00026673666944057595	-7.528599387524038e-05	-0.00026593687702894386
1.5433487920999491	0.0008483717654233906	0.0008476221968493477	0.0009050652365443588	0.0009032245783101043	0.0009381448510529785	0.0009356043338049455	0.0009738476044035731	0.0009705006513737772	0.001050255029009621	0.0010450091722816557	0.07331742830759305	0.07190654279044686	-7.499195273800302e-05	-0.00026649436241671376	-7.476709991693226e-05	-0.000265695316620046
1.5526482449535108	0.000847815787522753	0.0008470656270016119	0.0009044233893268704	0.0009025836948081552	0.0009374498861718658	0.0009349114526516491	0.0009730928686218502	0.0009697493916740328	0.0010493640857362361	0.0010441253509416897	0.07325136021445984	0.07184177354484046	-7.447491016100705e-05	-0.000266251669126083	-7.425161334644742e-05	-0.00026545337148686787
1.5620037316886017	0.0008472603750860307	0.0008465096218967745	0.0009037821471346412	0.000901943414991259	0.0009367555549792253	0.0009342192032328752	0.000972338802558208	0.0009689987988157402	0.0010484739087155272	0.0010432422898917957	0.07318521364422256	0.07177692729119178	-7.396126349896309e-05	-0.00026600858935521554	-7.37395125469803e-05	-0.00026521104141660756
1.5714155899375468	0.0008467055286702053	0.0008459541820959925	0.0009031415107948606	0.0009013037396863743	0.0009360618584836681	0.000933527586553211	0.0009715854074356715	0.0009682488740127654	0.0010475844996891733	0.0010423599908498688	0.07311898890067327	0.07171200432712138	-7.345099120058263e-05	-0.0002657651228736846	-7.323077603043487e-05	-0.00026496832617897703
1.580884159367074	0.0008461512488315606	0.0008453993081597446	0.0009025014811348871	0.0009006646697206301	0.0009353687976944319	0.0009328366036178654	0.0009708326844783286	0.0009674996184800233	0.001046695860400593	0.0010414784555355231	0.0730526862900168	0.07164700495261869	-7.294407184283563e-05	-0.00026552126943257814	-7.272538243669607e-05	-0.0002647252255257304
1.5904097816905756	0.000845597536125721	0.0008448450006478807	0.0009018620589822912	0.0009000262059213809	0.0009346763736214267	0.0009321462554327206	0.0009700806349113789	0.0009667510334335365	0.0010458079925949905	0.0010405976856701492	0.07298630612088028	0.07158192947004932	-7.244048413019427e-05	-0.00026527702876472103	-7.222331053253345e-05	-0.0002644817391893872
1.5999928006804371	0.0008450443911076957	0.0008442912601196588	0.0009012232451649036	0.0008993883491162487	0.0009339845872752843	0.0009314565430043815	0.0009693292599611853	0.0009660031200904774	0.0010449208980194107	0.0010397176829769583	0.07291984870432126	0.07151677818415983	-7.194020689419572e-05	-0.0002650324005850635	-7.172453921168442e-05	-0.0002642378668856471
1.6096335621804478	0.0008444918143319136	0.0008437380871337819	0.0009005850405108567	0.0008987511001331631	0.0009332934396674018	0.0009307674673402133	0.0009685785608553157	0.0009652558796692158	0.0010440345784227814	0.0010388384491810294	0.07285331435383274	0.07145155140209032	-7.144321909265117e-05	-0.0002647873845903759	-7.122904749371634e-05	-0.0002639936083118355
1.6193324141182788	0.0008439398063522699	0.0008431854822484478	0.0008999474458486332	0.0008981144598004165	0.0009326029318099936	0.0009300790294484009	0.0009678285388225998	0.0009645093133893752	0.0010431490355559685	0.0010379599860093685	0.07278670338535519	0.07138624943337915	-7.094949980898657e-05	-0.0002645419804591653	-7.073681452331865e-05	-0.00026374896314645957
1.6290897065180392	0.0008433883677221637	0.0008426334460213807	0.0008993104620071104	0.0008974784289467004	0.0009319130647161341	0.0009293912303379866	0.0009670791950931721	0.0009637634224718715	0.0010422642711718237	0.0010370822951909471	0.07272001611728073	0.07132087258997011	-7.045902825154882e-05	-0.0002642961878515926	-7.024781957007398e-05	-0.0002635039310509846
1.6389057915129117	0.0008428374989945413	0.000842081979009878	0.0008986740898156071	0.0008968430084011562	0.0009312238393998111	0.000928704071018922	0.0009663305308985256	0.0009630182081389689	0.0010413802870252353	0.0010362053784567576	0.07265325287046363	0.0712554211862224	-6.997178375330732e-05	-0.0002640500064104989	-6.976204202752828e-05	-0.0002632585116685293
1.6487810233578566	0.0008422872007219285	0.0008415310817708461	0.0008980383301039224	0.0008962081989934157	0.0009305352568759625	0.0009280175525021114	0.0009655825474715501	0.0009622736716143226	0.0010404970848731684	0.001035329237539858	0.07258641396822553	0.07118989553891712	-6.948774577074379e-05	-0.0002638034357601571	-6.927946141234431e-05	-0.0002630127046234221
1.6587157584424002	0.0008417374734564862	0.000840980754860849	0.0008974031837023919	0.000895574001553655	0.000929847318160537	0.0009273316757994669	0.0009648352460465966	0.0009615298141230357	0.0010396146664747303	0.0010344538741754292	0.07251949973636702	0.07112429596726458	-6.900689388333187e-05	-0.00026355647550616035	-6.880005736404488e-05	-0.00026276650952231084
1.6687103553034934	0.000841188317750037	0.00084043099883614	0.0008967686514419232	0.0008949404169126287	0.00092916002427053	0.0009266464419239451	0.0009640886278595109	0.0009607866368916971	0.0010387330335912045	0.001033579290100814	0.0724525105031715	0.07105862279291283	-6.852920779321786e-05	-0.0002633091252371156	-6.832380964445078e-05	-0.00026251992595455187
1.6787651746384535	0.0008406397341541145	0.0008398818142527086	0.0008961347341540469	0.0008943074459017231	0.0009284733762240372	0.0009259618518896005	0.000963342694147692	0.0009600441411484385	0.0010378521879861092	0.0010327054870555735	0.07238544659941654	0.07099287633995635	-6.805466732404813e-05	-0.00026306138452236727	-6.785069813639022e-05	-0.000262272953490128
1.6888805793179813	0.0008400917232200022	0.0008393332016663213	0.0008955014326709621	0.000893675089353001	0.0009277873750403012	0.0009252779067116344	0.0009625974461501379	0.0009593023281229799	0.0010369721314252439	0.001031832466781534	0.07231830835837927	0.07092705693494075	-6.758325242076091e-05	-0.0002628132529134686	-6.738070284362935e-05	-0.00026202559168098105
1.6990569343992543	0.0008395442854987739	0.0008387851616325601	0.0008948687478255798	0.0008930433480992439	0.0009271020217397575	0.0009245946074064386	0.0009618528851074934	0.0009585611990466779	0.0010360928656767382	0.0010309602310228367	0.07225109611584513	0.07086116490687394	-6.711494314878136e-05	-0.0002625647299439593	-6.691380389028251e-05	-0.000261777840061872
1.7092946071391046	0.0008389974215413348	0.0008382376947068655	0.0008942366804515689	0.0008924122229740013	0.0009264173173440825	0.000923911954991642	0.0009611090122620994	0.000957820755152575	0.0010352143925111002	0.0010300887815259852	0.07218381021011647	0.07079520058723059	-6.664971969334854e-05	-0.0002623158151289495	-6.644998151979914e-05	-0.0002615296981487991
1.7195939670072704	0.0008384511318984635	0.0008376908014445771	0.0008936052313834034	0.0008917817148116322	0.0009257332628762421	0.0009232299504861622	0.0009603658288580414	0.0009570809976754475	0.0010343367137012676	0.0010292181200398961	0.07211645098201781	0.07072916430996354	-6.618756235900886e-05	-0.000262066507965536	-6.598921609449193e-05	-0.0002612811654391922
1.7299553856997325	0.0008379054171208528	0.0008371444824009755	0.0008929744014564069	0.0008911518244473556	0.0009250498593605369	0.0009225485949102504	0.0009596233361412005	0.0009563419278518557	0.0010334598310226572	0.0010283482483159486	0.07204901877490834	0.07066305641150754	-6.57284515688944e-05	-0.00026181680793258	-6.553148809511355e-05	-0.0002610322414132449
1.7403792371521247	0.0008373602777591507	0.000836598738131322	0.0008923441915067984	0.0008905225527172915	0.0009243671078226522	0.0009218678892855367	0.0009588815353592986	0.000955603546920191	0.001032583746253211	0.0010274791681080325	0.07198151393468452	0.07059687723079103	-6.527236786407764e-05	-0.0002615667144903744	-6.507677811992685e-05	-0.0002607829255321936
1.7508658975532332	0.0008368157143640018	0.0008360535691909024	0.0008917146023717385	0.000889893900458511	0.000923685009289704	0.000921187834635083	0.0009581404277619503	0.0009548658561207255	0.0010317084611734487	0.0010266108811725978	0.07191393680979194	0.07053062710923909	-6.481929190299551e-05	-0.0002613162270813374	-6.462506688419134e-05	-0.00026053321723917833
1.76141574535857	0.0008362717274860896	0.0008355089761350664	0.0008910856348893759	0.0008892658685090785	0.000923003564790288	0.0009205084319834255	0.0009574000146007106	0.0009541288566956609	0.0010308339775665155	0.0010257433892687045	0.07184628775123064	0.07046430639078624	-6.436920446079714e-05	-0.0002610653451293188	-6.417633521962895e-05	-0.00026028311595935327
1.7720291613040315	0.0008357283176761766	0.0008349649595192705	0.000890457289898892	0.0008886384577081	0.0009223227753545265	0.0009198296823566259	0.0009566602971291235	0.0009533925498891768	0.0010299602972182324	0.0010248766941580703	0.07177856711256439	0.0703979154218803	-6.392208642882341e-05	-0.0002608140680401272	-6.373056407364686e-05	-0.00026003262109910996
1.7827065284196406	0.000835185485485147	0.0008344215198991182	0.0008898295682405482	0.0008880116688957676	0.000921642642014115	0.0009191515867823173	0.0009559212766027719	0.0009526569369474801	0.001029087421917143	0.001024010797605122	0.07171077524992761	0.07033145455149216	-6.347791881385068e-05	-0.0002605623952013081	-6.32877345089558e-05	-0.0002597817320474094
1.7934482320433673	0.0008346432314640465	0.0008338786578304024	0.000889202470755729	0.0008873855029134056	0.0009209631658023717	0.0009184741462897499	0.0009551829542793245	0.0009519220191188517	0.0010282153534545645	0.0010231457013770413	0.07164291252203475	0.0702649241311218	-6.303668273751478e-05	-0.0002603103259819217	-6.284782770279301e-05	-0.00025953044817472737
1.8042546598350382	0.000834101556164126	0.0008333363738691465	0.0008885759982869922	0.0008867599606035165	0.0009202843477542848	0.0009177973619098419	0.0009544453314185866	0.000951187797653698	0.0010273440936246366	0.0010222814072438165	0.07157497929018511	0.0701983245148077	-6.259835943567271e-05	-0.0002600578597325154	-6.24108249460964e-05	-0.0002592787688322218
1.8151262017903238	0.0008335604601368832	0.0008327946685716493	0.0008879501516781131	0.0008861350428098299	0.0009196061889065612	0.000917121234675229	0.0009537084092825513	0.0009504542738046015	0.0010264736442243735	0.0010214179169782938	0.07150697591827507	0.07013165605913409	-6.216293025784747e-05	-0.0002598049957853732	-6.197670764324786e-05	-0.0002590266933535368
1.8260632502548164	0.0008330199439341037	0.0008322535424945224	0.0008873249317741316	0.0008855107503773443	0.0009189286902976731	0.0009164457656203066	0.0009529721891354441	0.0009497214488263647	0.001025604007053708	0.0010205552323562217	0.0714389027728007	0.07006491912323765	-6.173037666672848e-05	-0.0002595517334549047	-6.154545731158062e-05	-0.0002587742210546917
1.8370661999381863	0.0008324800081078999	0.0008317129961947321	0.0008867003394213939	0.0008848870841523733	0.0009182518529679046	0.0009157709557812793	0.0009522366722437718	0.00094898932397606	0.001024735183915542	0.0010196933551563012	0.07137076022286945	0.069998114068816	-6.130068023737362e-05	-0.00025929807203703414	-6.111705558028979e-05	-0.0002585213512324436
1.848135447928429	0.0008319406532107578	0.000831173030229645	0.0008860763754676046	0.000884264044982596	0.0009175756779594021	0.0009150968061962117	0.0009515018598763759	0.000948257900513082	0.0010238671766157983	0.0010188322871602371	0.07130254864020721	0.06993124126013459	-6.087382265651531e-05	-0.0002590440108085901	-6.069148419004383e-05	-0.00025826808316503636
1.8592713937061955	0.0008314018797955781	0.000830633645157069	0.0008854530407618714	0.0008836416337171001	0.0009169001663162228	0.0009144233179050746	0.0009507677533044807	0.0009475271796991964	0.0010229999869634703	0.0010179720301527883	0.07123426839916544	0.06986430106403761	-6.044978572216503e-05	-0.00025878954902808227	-6.0268724992471046e-05	-0.0002580144161127007
1.8704744391592067	0.0008308636884157164	0.0008300948415352937	0.0008848303361547515	0.0008830198512064296	0.0009162253190843826	0.000913750491949793	0.0009500343538017406	0.0009467971627985852	0.0010221336167706685	0.0010171125859218127	0.07116591987672846	0.0697972938499495	-6.002855134310675e-05	-0.0002585346859364235	-5.984875994947958e-05	-0.00025776034931707104
1.8817449885967616	0.0008303260796250242	0.000829556619923134	0.0008842082624982944	0.0008823986983026316	0.0009155511373118997	0.000913078329374295	0.0009493016626442889	0.0009460678510779005	0.0010212680678526698	0.0010162539562583218	0.07109750345252336	0.0697302199898879	-5.961010153802265e-05	-0.00025827942075543064	-5.9431571132792516e-05	-0.00025750588200185165
1.8930834487643238	0.0008297890539778958	0.0008290189808799703	0.0008835868206460954	0.0008817781758592989	0.0009148776220488501	0.0009124068312245559	0.00094856968111079	0.0009453392458063088	0.00102040334202797	0.0010153961429565238	0.07102901950882436	0.06966307985847016	-5.9194418434965757e-05	-0.0002580237526881024	-5.901714072314296e-05	-0.00025725101337170653
1.9044902288582053	0.0008292526120293066	0.0008284819249657948	0.0008829660114533365	0.0008811582847316222	0.0009142047743474108	0.0009117359985486537	0.0009478384104824873	0.0009446113482555446	0.001019539441118331	0.0010145391478138793	0.07096046843056447	0.06959587383291879	-5.878148427090196e-05	-0.0002577676809195073	-5.860545100972586e-05	-0.0002569957426127589
1.9159657405403292	0.0008287167543348572	0.0008279454527412505	0.000882345835776836	0.000880539025776434	0.0009135325952619104	0.000911065832396811	0.0009471078520432527	0.0009438841596999586	0.0010186763669488305	0.001013682972631147	0.07089185060534091	0.0695286022930722	-5.837128139107167e-05	-0.00025751120461611765	-5.81964843897817e-05	-0.0002567400688931465
1.9275103979530908	0.0008281814814508142	0.0008274095647676739	0.0008817262944750931	0.0008799203998522541	0.000912861085848875	0.0009103963338214459	0.0009463780070796346	0.0009431576814165651	0.0010178141213479112	0.001012827619212433	0.07082316642342305	0.06946126562138988	-5.796379224834447e-05	-0.0002572543229258373	-5.779022336793033e-05	-0.0002564839913624939
1.9391246177343011	0.0008276467939341541	0.0008268742616071392	0.0008811073884083361	0.0008793024078193379	0.0009121902471670796	0.0009097275038772185	0.0009456488768809089	0.0009424319146850926	0.0010169527061474302	0.0010119730893652413	0.07075441627776054	0.06939386420296141	-5.755899940250442e-05	-0.0002569970349773354	-5.7386650555331375e-05	-0.0002562275091512467
1.9508088190322228	0.0008271126923426082	0.0008263395438225015	0.0008804891184385715	0.0008786850505397247	0.0009115200802775965	0.0009090593436210845	0.0009449204627391314	0.0009417068607880358	0.001016092123182712	0.0010111193849005266	0.07068560056399183	0.0693263984255136	-5.715688551996556e-05	-0.0002567393398813511	-5.698574866942058e-05	-0.00025597062137139304
1.9625634235206988	0.0008265791772347	0.0008258054119774365	0.0008798714854296258	0.0008780683288772813	0.0009108505862438411	0.0009083918541123373	0.0009441927659491816	0.0009409825210107007	0.0010152323742925915	0.0010102665076327359	0.07061671968045105	0.06925886867941797	-5.675743337304334e-05	-0.0002564812367300551	-5.658750053329914e-05	-0.00025571332711685213
1.9743888554143678	0.0008260462491697917	0.0008252718666364862	0.0008792544902471969	0.0008774522436977518	0.0009101817661316229	0.0009077250364126606	0.0009434657878088158	0.0009402588966412577	0.0010143734613194697	0.0010094144593798659	0.07054777402817493	0.06919127535769916	-5.636062583921908e-05	-0.000256222724596189	-5.6191889075060675e-05	-0.0002554556254628082
1.9862855414839768	0.000825513908708128	0.0008247389083650991	0.0008786381337589006	0.0008768367958688012	0.0009095136210091957	0.0009070588915861734	0.0009427395296187183	0.0009395359889707871	0.0010135153861093615	0.0010085632419635066	0.07047876401091259	0.0691236188560413	-5.5966445900924866e-05	-0.0002559638025347033	-5.5798897327111185e-05	-0.00025519751546509983
1.9982539110717792	0.0008249821564108739	0.0008242065377296786	0.0008780224168343145	0.0008762219862600695	0.0009088461519473	0.0009063934206994859	0.0009420139926825462	0.000938813799293337	0.0010126581505119424	0.001007712857208899	0.07040969003513185	0.06905589957279676	-5.557487664466926e-05	-0.0002557044695816746	-5.540850842584988e-05	-0.000254938996161691
2.010294396107033	0.0008244509928401634	0.0008236747552976172	0.0008774073403450294	0.0008756078157432086	0.0009081793600192195	0.0009057286248217373	0.0009412891783069846	0.0009380923289059612	0.001011801756380602	0.0010068633069449727	0.0703405525100277	0.06898811790899362	-5.518590126031564e-05	-0.00025544472475313995	-5.502070561088507e-05	-0.00025468006657136666
2.0224074311215867	0.0008239204185591424	0.0008231435616373511	0.0008767929051646974	0.0008749942851919412	0.0009075132463008287	0.0009050645050246576	0.0009405650878017963	0.0009373715791087822	0.001010946205572496	0.00100601459300441	0.07027135184752918	0.06892027426834246	-5.47995030410961e-05	-0.0002551845670481223	-5.463547222455539e-05	-0.00025442072569414886
2.0345934532655616	0.0008233904341320055	0.0008226129573183912	0.0008761791121690718	0.0008743813954820972	0.0009068478118706349	0.000904401062382604	0.0009398417224798655	0.0009366515512050285	0.0010100914999485878	0.001005166717223682	0.07020208846230903	0.06885236905724477	-5.4415665382528955e-05	-0.0002549239954459104	-5.42527917114094e-05	-0.00025416097251157455
2.0468529023231294	0.0008228610401240491	0.0008220829429113784	0.0008755659622360662	0.0008737691474916715	0.0009061830578098382	0.0009037382979726206	0.0009391190836572576	0.0009359322465010962	0.0010092376413737083	0.0010043196814431118	0.07013276277178863	0.06878440268480027	-5.403437178201631e-05	-0.00025466300890716886	-5.387264761754634e-05	-0.0002539008059863346
2.059186220728381	0.000822332237101704	0.0008215535189881155	0.0008749534562457899	0.0008731575421008602	0.0009055189852023692	0.0009030762128744771	0.000938397172653258	0.0009352136663065872	0.0010083846317165957	0.0010034734875069096	0.07006337519614726	0.06871637556281472	-5.365560583826118e-05	-0.0002544016063734944	-5.349502359005415e-05	-0.00025364022506199624
2.0715938535812968	0.0008218040256325903	0.0008210246861216227	0.000874341595080607	0.000872546580192122	0.0009048555951349511	0.0009024148081707306	0.0009376759907904352	0.0009344958119343727	0.0010075324728499575	0.0010026281372632396	0.06999392615833071	0.06864828810580689	-5.327935125064992e-05	-0.0002541397867672768	-5.3119903376419586e-05	-0.0002533792286630032
2.084076248663807	0.0008212764062855526	0.0008204964448861717	0.0008737303796251771	0.0008719362626502137	0.0009041928886971372	0.0009017540849467627	0.000936955539394681	0.0009337786847006324	0.0010066811666505106	0.001001783632564256	0.06992441608405685	0.06858014073101729	-5.2905591819106534e-05	-0.00025387754899341974	-5.274727082435482e-05	-0.00025311781569634095
2.0966338564559543	0.0008207493796307042	0.0008199687958573313	0.0008731198107665011	0.0008713265903622419	0.0009035308669813647	0.0009010940442908339	0.0009362358197952626	0.0009330622859249065	0.001005830714999033	0.0010009399752661577	0.06985484540182646	0.06851193385841423	-5.253431144271181e-05	-0.00025361489193578834	-5.237710988052757e-05	-0.0002528559850480394
2.109267130152151	0.0008202229462394797	0.000819441739612019	0.0008725098893939814	0.0008707175642177178	0.0009028695310830112	0.0009004346872941382	0.0009355168333248815	0.0009323466169301553	0.0010049811197804226	0.0010000971672292451	0.06978521454292733	0.06844366791070278	-5.2165494119897626e-05	-0.00025335181446034527	-5.200940459056114e-05	-0.0002525937355862262
2.1219765256775314	0.0008196971066846663	0.0008189152767285335	0.0008719006163994543	0.0008701091851085934	0.0009022088821004309	0.0008997760150508427	0.0009347985813197106	0.0009316316790427965	0.0010041323828837356	0.0009992552103179593	0.06971552394144435	0.06837534331333202	-5.179912394772529e-05	-0.00025308831541454024	-5.16441390984862e-05	-0.00025233106616051604
2.1347625017044103	0.0008191718615404583	0.0008183894077866076	0.0008712919926772499	0.0008695014539293191	0.0009015489211350158	0.0008991180286581437	0.0009340810651194568	0.0009309174735927657	0.0010032845062022463	0.0009984141064009414	0.06964577403426744	0.06830696049450223	-5.143518512096268e-05	-0.00025282439362536713	-5.128129764574857e-05	-0.0002520679756001787
2.147625519668832	0.0008186472113824953	0.0008178641333674482	0.0008706840191242358	0.0008688943715768881	0.0009008896492912407	0.0008984607292163171	0.0009333642860674041	0.0009302040019135624	0.001002437491633492	0.0009975738573510782	0.06957596526109606	0.06823851988517257	-5.107366193200791e-05	-0.0002525600479017509	-5.092086457115369e-05	-0.00025180446271663715
2.160566043787228	0.0008181231567879083	0.0008173394540537803	0.0008700766966398641	0.0008682879389508835	0.0009002310676767123	0.0008978041178287617	0.0009326482455104683	0.0009294912653423001	0.001001591341079326	0.000996734465045553	0.06950609806445238	0.06817002191906836	-5.071453877005666e-05	-0.0002522952770329101	-5.0562824309992316e-05	-0.00025154052630105284
2.1735845410731627	0.0008175996983353667	0.0008168153704298984	0.0008694700261262256	0.0008676821569535337	0.0008995731774022237	0.0008971481956020604	0.0009319329447992484	0.0009287792652197649	0.0010007460564459708	0.0009958959313659044	0.06943617288968351	0.06810146703269022	-5.035780012073443e-05	-0.0002520300797891617	-5.020716139370052e-05	-0.00025127616512635176
2.1866814813541975	0.0008170768366051158	0.0008162918830816968	0.0008688640084880904	0.0008670770264897475	0.0008989159795817976	0.0008964929636460154	0.0009312183852880726	0.000928068002890452	0.0009999016396440607	0.0009950582581980593	0.0693661901849729	0.06803285566532012	-5.000343056545814e-05	-0.0002517644549218656	-4.9853860449304566e-05	-0.00025101137794630857
2.199857337288837	0.00081655457217903	0.0008157689925967294	0.000868258644632964	0.0008664725484671782	0.0008982594753327431	0.0008958384230737122	0.0009305045683350565	0.0009273574797026308	0.0009990580925887027	0.0009942214474324025	0.06929615040134667	0.06796418825902802	-4.965141478075613e-05	-0.0002514984011620369	-4.950290619860909e-05	-0.0002507461634943253
2.213112584383593	0.0008160329056406525	0.0008152466995642469	0.0008676539354711327	0.0008658687237962622	0.000897603665775704	0.0008951845750015617	0.0009297914953021497	0.0009266476970083891	0.0009982154171995215	0.0009933855009638178	0.06922605399268073	0.06789546525868242	-4.93017375380253e-05	-0.00025123191722212224	-4.91542834580444e-05	-0.0002504805204856797
2.2264477010101436	0.0008155118375752408	0.0008147250045752423	0.0008670498819157128	0.0008652655533902723	0.0008969485520347076	0.0008945314205493536	0.0009290791675551884	0.0009259386561636865	0.0009973736154007126	0.0009925504206917419	0.0691559014157095	0.06782668711195557	-4.895438370289967e-05	-0.00025096500179544456	-4.880797713793794e-05	-0.0002502144476157486
2.2398631684225956	0.0008149913685698114	0.0008142039082224959	0.0008664464848826996	0.0008646630381653642	0.0008962941352372163	0.000893878960840306	0.0009283675864639466	0.0009252303585284036	0.0009965326891210914	0.0009917162085202127	0.06908569313003335	0.06775785426933197	-4.860933823460506e-05	-0.00025069765355550944	-4.8463972241931386e-05	-0.00024994794356059113
2.2533594707748548	0.0008144714992131878	0.0008136834111006232	0.0008658437452910183	0.0008640611790406288	0.000895640416514179	0.0008932271970011173	0.0009276567534021897	0.0009245228054663964	0.0009956926402941491	0.0009908828663579257	0.06901542959812695	0.06768896718411486	-4.826658618548724e-05	-0.0002504298711563935	-4.8122253866682285e-05	-0.0002496810069772537
2.2669370951380965	0.0008139522300960408	0.0008131635138061153	0.00086524166406257	0.0008634599769381366	0.000894987397000081	0.0008925761301620126	0.0009269466697477213	0.0009238159983455441	0.0009948534708580973	0.000990050396118279	0.06894511128534435	0.06762002631243583	-4.7926112700519274e-05	-0.0002501616532327444	-4.778280720108691e-05	-0.00024941363650302084
2.2805965315183476	0.0008134335618109395	0.0008126442169373891	0.0008646402421222851	0.0008628594327829927	0.0008943350778329956	0.000891925761456801	0.0009262373368824406	0.0009231099385378051	0.0009940151827559265	0.00098921879971943	0.06887473865992974	0.06755103211326012	-4.7587903016739486e-05	-0.00024989299839942025	-4.7445617525794515e-05	-0.0002491458307552208
2.294338272874165	0.000812915494952392	0.0008121255210948306	0.00086403948039817	0.0008622595475033828	0.0008936834601546358	0.0008912760920229227	0.0009255287561923927	0.0009224046274192663	0.0009931777779354537	0.0009883880790843458	0.06880431219302537	0.06748198504839584	-4.725194246285591e-05	-0.00024962390525237743	-4.7110670212936745e-05	-0.0002488775883326966
2.308162815134429	0.0008123980301168929	0.0008116074268808393	0.0008634393798213574	0.0008616603220306222	0.0008930325451104014	0.0008906271230014979	0.0009248209290678166	0.0009217000663701941	0.0009923412583493737	0.0009875582361408518	0.06873383235867499	0.06741288558250083	-4.6918216458517736e-05	-0.0002493543723673941	-4.677795072528801e-05	-0.00024860890781386313
2.3220706572162446	0.0008118811679029707	0.0008110899348998775	0.0008628399413261575	0.0008610617572992097	0.0008923823338494361	0.0008899788555373842	0.0009241138569032035	0.0009209962567750902	0.000991505625955315	0.0009867292728216886	0.0686632996338363	0.06734373418309034	-4.6586710513843443e-05	-0.00024908439830037543	-4.644744461589079e-05	-0.00024833978775759546
2.336062301042938	0.0008113649089112305	0.0008105730457585127	0.0008622411658501061	0.0008604638542468724	0.000891732827524676	0.0008893312907792219	0.0009234075410973451	0.000920293200022739	0.000990670882715887	0.0009859011910645593	0.06859271449838643	0.06727453132054409	-4.625741022906693e-05	-0.0002488139815879642	-4.6119137527590726e-05	-0.0002480702267034507
2.3501382515621807	0.0008108492537444021	0.0008100567600654657	0.0008616430543340153	0.0008598666138146187	0.0008910840272928999	0.0008886844298794889	0.0009227019830533867	0.0009195908975062635	0.000989837030598735	0.0009850739928121848	0.06852207743512978	0.06720527746811514	-4.593030129396852e-05	-0.0002485431207471245	-4.579301519245377e-05	-0.0002478002231709464
2.3642990167642037	0.000810334203007386	0.0008095410784316558	0.0008610456077220248	0.0008592700369467889	0.0008904359343147827	0.0008880382739945512	0.0009219971841788813	0.000918889350623176	0.0009890040715765929	0.0009842476800123547	0.06845138892980612	0.06713597310193511	-4.5605369487139447e-05	-0.00024827181427442	-4.5469063431266554e-05	-0.00024752977566008805
2.378545107700138	0.0008098197573072983	0.0008090260014702473	0.00086044882696165	0.0008586741245911021	0.0008897885497549478	0.0008873928242847133	0.000921293145885839	0.0009181885607754311	0.0009881720076273322	0.000983422254617979	0.06838064947109722	0.0670666187010255	-4.528260067576326e-05	-0.0002480000606468191	-4.5147268153033354e-05	-0.00024725888265061946
2.392877038500453	0.0008093059172535197	0.0008085115297966974	0.0008598527130038355	0.0008580788776987112	0.0008891418747820176	0.0008867480819142737	0.0009205898695907848	0.000917488529369479	0.00098734084073402	0.0009825977185871425	0.06830985955063655	0.0669972147473009	-4.496198081498093e-05	-0.00024772785832150035	-4.4827615354455647e-05	-0.0002469875426025503
2.4072953263935135	0.0008087926834577395	0.0008079976640288004	0.0008592572668030023	0.0008574842972242498	0.0008884959105686656	0.0008861040480515727	0.0009198873567148063	0.0009167892578163169	0.0009865105728849661	0.0009817740738831558	0.06823901966301547	0.06692776172557947	-4.464349594746411e-05	-0.00024745520573590807	-4.451009111956436e-05	-0.0002467157539565168
2.4218004917242455	0.0008082800565340022	0.0008074844047867348	0.0008586624893171007	0.0008568903841258831	0.000887850658291668	0.0008854607238690456	0.0009191856086836088	0.0009160907475315422	0.0009856812060737782	0.0009809513224746074	0.06816813030579033	0.06685826012359018	-4.432713220263451e-05	-0.0002471821013062814	-4.419468161893231e-05	-0.00024644351513225526
2.436393057972914	0.0008077680370987596	0.0008069717526931138	0.000858068381507663	0.0008562971393653634	0.0008872061191319618	0.0008848181105432782	0.000918484626927573	0.000915392999935409	0.000984852742299419	0.0009801294663354216	0.06809719197949281	0.06678871043197875	-4.40128757966847e-05	-0.00024690854343031865	-4.388137310949031e-05	-0.0002461708245300731
2.4510735517740176	0.0008072566257709062	0.0008064597083730256	0.0008574749443398469	0.0008557045639080724	0.0008865622942746841	0.0008841762092550534	0.000917784412881796	0.0009146960164528739	0.0009840251835662476	0.0009793085074449022	0.06802620518763386	0.06671911314431737	-4.370071303162748e-05	-0.0002466345304850681	-4.357015193384023e-05	-0.00024589768053007166
2.46584250293529	0.0008067458231718411	0.0008059482724540873	0.000856882178782497	0.0008551126587230809	0.0008859191849092409	0.0008835350211894093	0.0009170849679861611	0.0009139997985136573	0.0009831985318840884	0.0009784884477877962	0.06795517043671613	0.06664946875711043	-4.339063029476509e-05	-0.00024636006082587314	-4.326100451975193e-05	-0.00024562408149175763
2.4807004444568266	0.0008062356299255055	0.0008054374455664892	0.000856290085808191	0.0008545214247831964	0.0008852767922293505	0.000882894547535689	0.0009163862936853802	0.0009133043475522937	0.0009823727892682738	0.0009776692893543406	0.06788408823623605	0.06657977776980341	-4.30826140587863e-05	-0.0002460851327904523	-4.29539173799065e-05	-0.0002453500257552921
2.4956479125503126	0.0008057260466584296	0.0008049272283430396	0.0008556986663932872	0.000853930863065011	0.0008846351174330931	0.0008822547894875916	0.0009156883914290479	0.0009126096650081816	0.0009815479577396978	0.0009768510341403153	0.06781295909869624	0.06651004068479013	-4.27766508806042e-05	-0.00024580974469459727	-4.2648877111105266e-05	-0.00024507551164015817
2.510685446658382	0.0008052170739997868	0.0008044176214192177	0.000855107921517984	0.00085334097454896	0.000883994161722975	0.000881615748243229	0.0009149912626717022	0.0009119157523256446	0.000980724039324877	0.0009760336841471024	0.06774178353961159	0.06644025800741978	-4.247272740110983e-05	-0.0002455338948333663	-4.234587039385687e-05	-0.0002448005374447726
2.5258135894740787	0.0008047087125814366	0.0008039086254332192	0.0008545178521663674	0.0008527517602193703	0.0008833539263059726	0.0008809774250051791	0.0009142949088728734	0.0009112226109539807	0.000979901036055998	0.0009752172413817367	0.06767056207751625	0.06637043024600392	-4.217083034490504e-05	-0.00024525758148274956	-4.204488399208589e-05	-0.00024452510144823414
2.54103288696045	0.0008042009630379724	0.0008034002410260013	0.000853928459326461	0.0008521632210645085	0.0008827144123935882	0.0008803398209805334	0.0009135993314971371	0.0009105302423475155	0.0009790789499709734	0.0009744017078569565	0.06759929523397182	0.06630055791182678	-4.1870946519490665e-05	-0.0002449808028972267	-4.1745904752508306e-05	-0.0002442492019090192
2.556343888370238	0.0008036938260067727	0.0008028924688413357	0.000853339743990284	0.00085157535807664	0.0008820756212019062	0.0008797029373809573	0.0009129045320141749	0.0009098386479656615	0.0009782577831134978	0.0009735870855912656	0.06752798353357566	0.06623064151915013	-4.157306281497852e-05	-0.00024470355731104343	-4.1448919604045176e-05	-0.00024397283706437123
2.571747146265715	0.0008031873021280454	0.0008023853095258528	0.0008527517071538969	0.000850988172252075	0.0008814375539516427	0.0008790667754227401	0.0009122105118988218	0.0009091478292729664	0.0009774375375330988	0.000972773376608979	0.06745662750396834	0.06616068158522155	-4.1277166203577964e-05	-0.00024442584293810077	-4.115391555757977e-05	-0.00024369600513199363
2.5872432165386163	0.0008026813920448787	0.000801878763729092	0.0008521643498174579	0.0008504016645912242	0.0008808002118682019	0.0008784313363268474	0.0009115172726311257	0.0009084577877391718	0.0009766182152851953	0.0009719605829402846	0.0673852276758411	0.06609067863028298	-4.0983243739058095e-05	-0.00024414765797117766	-4.086087970532962e-05	-0.00024341870430824586
2.602832658430207	0.0008021760964032899	0.0008013728321035507	0.0008515776729852755	0.0008498158360986511	0.0008801635961817297	0.0008777966213189796	0.0009108248156964009	0.0009077685248392683	0.0009757998184311503	0.0009711487066212942	0.06731378458294299	0.06602063317757739	-4.0691282556289815e-05	-0.00024386900058226413	-4.0569799220301767e-05	-0.0002431409327685874
2.6185160345514573	0.0008016714158522735	0.0008008675153047326	0.0008509916776658609	0.0008492306877831249	0.0008795277081271694	0.000877162631629623	0.0009101331425852842	0.0009070800420535485	0.0009749823490383282	0.0009703377496941008	0.06724229876208992	0.06595054575335595	-4.040126987090928e-05	-0.00024358986892308865	-4.028066135613323e-05	-0.00024286268866877125
2.6342939109033563	0.0008011673510438457	0.0008003628139911927	0.0008504063648719758	0.0008486462206576681	0.0008788925489443105	0.0008765293684941009	0.0009094422547937847	0.0009063923408676595	0.0009741658091801425	0.0009695277142068281	0.06717077075317157	0.06588041688688726	-4.0113192978703804e-05	-0.0002433102611243687	-3.999345344628952e-05	-0.00024258397014292887
2.6501668568973313	0.0008006639026331024	0.0007998587288245942	0.0008498217356206951	0.0008480624357396182	0.0008782581198778505	0.000875896833152636	0.0009087521538233491	0.0009057054227726659	0.0009733502009361237	0.0009687186022136942	0.06709920109915998	0.06581024711046378	-3.982703925507411e-05	-0.00024303017529517246	-3.9708162903637906e-05	-0.00024230477530376437
2.666135445375801	0.0008001610712782612	0.0007993552604697511	0.0008492377909334524	0.0008474793340506758	0.0008776244221774459	0.000875265026850399	0.0009080628411809094	0.0009050192892650991	0.0009725355263919647	0.0009679104157750623	0.06702759034611645	0.06574003695940894	-3.9542796154867776e-05	-0.00024274960952469504	-3.942477722033988e-05	-0.00024202510224471951
2.6822002526328483	0.0007996588576407116	0.0007988524095946793	0.0008486545318360952	0.0008468969166169556	0.0008769914570977644	0.0008746339508375616	0.0009073743183789396	0.0009043339418470128	0.0009717217876395794	0.0009671031569574947	0.0669559390431992	0.0656697869720867	-3.9260451211619446e-05	-0.00024246856188051003	-3.914328396692132e-05	-0.00024174494903700383
2.6983618584350144	0.0007991572623850673	0.000798350176870647	0.0008480719593589411	0.0008463151844690457	0.000876359225898546	0.0008740036063693586	0.0009066865869355148	0.0009036493820260429	0.0009709089867771606	0.0009662968278338132	0.066884247742671	0.06559949768990717	-3.897999203714142e-05	-0.00024218703040851386	-3.886367079198802e-05	-0.0002414643137303718
2.71462084604223	0.0007986562861792144	0.0007978485629722251	0.0008474900745368284	0.0008457341386420576	0.0008757277298446548	0.000873373994706138	0.0009059996483743668	0.0009029656113154612	0.0009700971259092357	0.0009654914304831536	0.06681251699990973	0.06552916965733578	-3.870140632122182e-05	-0.00024190501313420265	-3.858592542194811e-05	-0.00024118319435451063
2.730977802228858	0.0007981559296943606	0.0007973475685773341	0.0008469088784091721	0.0008451537801756804	0.000875096970206134	0.0008727451171134159	0.000905313504224937	0.0009022826312342303	0.0009692862071467216	0.0009646869669910201	0.06674074737341099	0.06545880342189961	-3.842468183110764e-05	-0.00024162250806200603	-3.8310035660349406e-05	-0.00024090158891745816
2.747433317304874	0.0007976561936050848	0.0007968471943672965	0.0008463283720200151	0.0008445741101142354	0.0008744669482582603	0.0008721169748619337	0.0009046281560224363	0.0009016004433070616	0.0009684762326069812	0.0009638834394493434	0.06666893942480173	0.06538839953419573	-3.8149806410880255e-05	-0.0002413395131739826	-3.8035989387435326e-05	-0.00024061949540568617
2.763987985137163	0.0007971570785893909	0.0007963474410268874	0.0008457485564180883	0.0008439951295067308	0.0008738376652816065	0.0008714895692277149	0.0009039436053079016	0.0009009190490644738	0.0009676672044138837	0.0009630808499565401	0.06659709371884213	0.06531795854789982	-3.787676798115355e-05	-0.00024105602643101354	-3.7763774559714663e-05	-0.00024033691178401706
2.780642403170963	0.0007966585853287537	0.0007958483092443839	0.0008451694326568586	0.0008434168394069155	0.0008732091225620892	0.0008708629014921197	0.0009032598536282521	0.000900238450042846	0.000966859124697859	0.0009622792006175657	0.06652521082343937	0.06524748101977179	-3.7605554538772124e-05	-0.00024077204577355182	-3.749337920969098e-05	-0.00024005383599684516
2.797397172451417	0.0007961607145081713	0.000795349799711614	0.0008445910017945869	0.0008428392408733327	0.0008725813213910285	0.000870236972941898	0.0009025769025363448	0.000899558647784476	0.0009660519955959539	0.0009614784935439724	0.06645329130965058	0.06517696750966492	-3.7336154156041024e-05	-0.00024048756911940194	-3.722479144518606e-05	-0.00023977026596658235
2.8142528976452668	0.0007956634668162161	0.000794851913124011	0.0008440132648943823	0.0008422623349693765	0.0008719542630652051	0.000869611784869251	0.0009018947535910344	0.000898879643837639	0.0009652458192518924	0.0009606787308539691	0.0663813357516938	0.06510641858053369	-3.706855498047598e-05	-0.00024020259436507985	-3.6957999448920115e-05	-0.0002394861995934916
2.831210187062679	0.0007951668429450853	0.0007943546501806612	0.000843436223024258	0.0008416861227633452	0.0008713279488869156	0.0008689873385718847	0.00090121340835723	0.0008982014397566428	0.0009644405978161325	0.0009598799146724766	0.06630934472695374	0.06503583479844058	-3.6802745234321144e-05	-0.00023991711938506355	-3.669299147823421e-05	-0.0002392016347569359
2.848269652679189	0.000794670843590653	0.0007938580115843569	0.000842859877257185	0.0008411106053284978	0.0008707023801640314	0.0008683636353530659	0.0009005328684059532	0.0008975240371018869	0.0009636363334459252	0.0009590820471311882	0.06623731881599214	0.06496521673256403	-3.6538713214170904e-05	-0.00023963114203270908	-3.6429755864469254e-05	-0.00023891656931401828
2.865431910157798	0.0007941754694525188	0.0007933619980416482	0.0008422842286711483	0.0008405357837431094	0.0008700775582100504	0.0008677406765216821	0.0008998531353143934	0.0008968474374399214	0.0009628330283053695	0.0009582851303686257	0.06616525860255215	0.06489456495520754	-3.627644729044255e-05	-0.00023934466013905698	-3.616828101260863e-05	-0.00023863100110002589
2.882697578871184	0.0007936807212340634	0.0007928666102628918	0.0008417092783492039	0.0008399616590905251	0.0008694534843441613	0.0008671184633922955	0.0008991742106659716	0.0008961716423435013	0.0009620306845654767	0.0009574891665301984	0.06609316467356986	0.06482388004180473	-3.601593590686278e-05	-0.0002390576715125825	-3.590855540091392e-05	-0.00023834492792876305
2.900067281924058	0.0007931865996424973	0.0007923718489623061	0.000841135027379533	0.0008393882324592182	0.0008688301598912973	0.0008664969972852013	0.0008984960960503945	0.0008954966533916493	0.0009612293044042249	0.0009566941577682633	0.06602103761917992	0.06475316257092983	-3.5757167580297705e-05	-0.00023877017394088873	-3.565056758034896e-05	-0.00023805834759169087
2.9175416461756507	0.000792693105388912	0.0007918777148580198	0.0008405614768554967	0.0008388155049428433	0.0008682075861821919	0.0008658762795264857	0.0008978187930637121	0.0008948224721697111	0.0009604288900066184	0.0009559001062421816	0.06594887803272441	0.06468241312430432	-3.550013090014223e-05	-0.00023848216518906895	-3.53943061742433e-05	-0.000237771257858288
2.9351213022623317	0.0007922002391883345	0.0007913842086721258	0.0008399886278756958	0.0008382434776402945	0.0008675857645534394	0.0008652563114480826	0.00089714230330838	0.0008941491002694144	0.0009596294435647482	0.0009551070141183796	0.06587668651075909	0.06461163228680403	-3.524481452783432e-05	-0.00023819364299959567	-3.51397598778308e-05	-0.00023748365647580094
2.952806884620376	0.0007917080017597791	0.0007908913311307346	0.0008394164815440253	0.0008376721516557623	0.0008669646963475534	0.0008646370943878334	0.000896466628393319	0.0008934765392889307	0.0009588309672778532	0.0009543148835704097	0.06580446365306566	0.06454082064646804	-3.4991207196577445e-05	-0.00023790460509298672	-3.488691745785755e-05	-0.00023719554116938268
2.970599031508854	0.0007912163938262975	0.0007903990829640236	0.0008388450389697299	0.0008371015280987875	0.0008663443829130223	0.0008640186296895416	0.0008957917699339687	0.0008928047908329307	0.0009580334633523766	0.0009535237167790059	0.06573221006265373	0.06446997879450636	-3.473929771082712e-05	-0.00023761504916747223	-3.4635767752172475e-05	-0.00023690690964220384
2.9884983850326714	0.0007907254161150342	0.0007899074649062914	0.000838274301267463	0.0008365316080843193	0.0008657248256043704	0.0008634009187030338	0.0008951177295523544	0.0008921338565126451	0.0009572369340020289	0.0009527335159321475	0.06565992634577444	0.06439910732530758	-3.4489074945864145e-05	-0.00023732497289852272	-3.438629966908205e-05	-0.000236617759573704
3.006505591165733	0.0007902350693572777	0.000789416477696014	0.0008377042695573429	0.000835962392732776	0.0008651060257822152	0.000862783962784222	0.000894444508877141	0.0008914637379459281	0.0009564413814478468	0.0009519442832251213	0.06558761311192407	0.06432820683644619	-3.424052784739562e-05	-0.00023703437393918225	-3.413850218730169e-05	-0.00023632808862217303
3.0246212997742656	0.0007897453542885151	0.0007889261220758903	0.000837134944965011	0.0008353938831700944	0.0008644879848133278	0.0008621677632951519	0.0008937721095436979	0.0008907944367573096	0.0009556468079182563	0.0009511560208605756	0.06551527097385491	0.06425727792869185	-3.399364543114208e-05	-0.00023674324991976303	-3.3892364355313925e-05	-0.00023603789442300238
3.0428461646402667	0.0007892562716484844	0.0007884363987929034	0.0008365663286216884	0.0008348260805277956	0.0008638707040706905	0.0008615523216040737	0.0008931005331941565	0.0008901259545780632	0.0009548532156491323	0.0009503687310485881	0.06544290054758234	0.06418632120601565	-3.374841678246976e-05	-0.00023645159844828956	-3.3647875290959e-05	-0.00023574717458876848
3.0611808434850984	0.0007887678221812262	0.0007879473085983676	0.0008359984216642321	0.0008342589859430355	0.0008632541849335556	0.000860937639085491	0.000892429781477469	0.00088945829304626	0.0009540606068838576	0.000949582416006722	0.06537050245239234	0.06411533727559937	-3.3504831055877066e-05	-0.00023615941710963817	-3.340502418108099e-05	-0.00023545592670928817
3.079625997993227	0.0007882800066351406	0.0007874588522479865	0.0008354312252351966	0.0008336926005586683	0.0008626384287875072	0.0008603237171202299	0.0008917598560494745	0.0008887914538068346	0.0009532689838733895	0.0009487970779600916	0.06529807731085124	0.06404432674784236	-3.326287747457829e-05	-0.00023586670346556482	-3.316380028098656e-05	-0.00023516414835106358
3.0981822938360946	0.0007877928257630398	0.0007869710305019056	0.0008348647404828897	0.0008331269255233018	0.0008620234370245211	0.0008597105570954925	0.0008910907585729556	0.0008881254385116433	0.000952478348876319	0.0009480127191414223	0.06522562574881191	0.06397329023637023	-3.3022545330236436e-05	-0.00023557345505528793	-3.292419291433743e-05	-0.00023487183705880876
3.116850400696155	0.0007873062803221995	0.0007864838441247638	0.00083429896856143	0.000832561961991354	0.0008614092110430211	0.0008590981604049158	0.0008904224907177002	0.0008874602488195242	0.0009516887041589314	0.0009472293417911106	0.065153148395423	0.06390222835804374	-3.278382398239424e-05	-0.00023527966939471123	-3.268619147238014e-05	-0.00023457899035328467
3.135630992291033	0.0007868203710744193	0.0007859972938857531	0.00083373391063081	0.0008319977111231176	0.0008607957522479451	0.0008584865284486391	0.0008897550541605664	0.000886795886396363	0.0009509000519952748	0.0009464469481572924	0.06508064588313625	0.06383114173296404	-3.254670285811681e-05	-0.00023498534397614623	-3.24497854136685e-05	-0.0002342856057317988
3.1545247463978408	0.0007863350987860713	0.0007855113805586687	0.0008331695678569504	0.0008314341740848137	0.0008601830620508018	0.0008578756626333583	0.0008890884505855419	0.0008861323529151511	0.0009501123946672177	0.0009456655404959014	0.06500811884771679	0.06376003098448371	-3.231117145174184e-05	-0.00023469047626983874	-3.221496426393869e-05	-0.0002339916806699538
3.1735323448776414	0.0007858504642281552	0.0007850261049219625	0.0008326059414117583	0.0008308713520486485	0.0008595711418697296	0.0008572655643723847	0.0008884226816838019	0.0008854696500560442	0.0009493257344645107	0.0009448851210707292	0.06493556792824812	0.06368889673921264	-3.207721932415794e-05	-0.00023439506372130436	-3.1981717615193334e-05	-0.00023369721261834453
3.192654473700048	0.0007853664681763599	0.0007845414677588061	0.0008320430324731944	0.0008303092461928841	0.0008589599931295662	0.0008566562350857172	0.000887757749153783	0.0008848077795064368	0.00094854007368486	0.0009441056921535003	0.06486299376714351	0.06361773962702731	-3.1844836102638135e-05	-0.00023409910375279952	-3.1750035125711895e-05	-0.0002334021990048618
3.211891822967991	0.0007848831114111107	0.0007840574698571351	0.0008314808422253242	0.0008297478577018821	0.000858349617261901	0.0008560476762000883	0.0008870936547012349	0.0008841467429610092	0.0009477554146339809	0.0009433272560239213	0.06479039701015211	0.06354656028107965	-3.161401148051024e-05	-0.0002338025937639876	-3.1519906519537205e-05	-0.00023310663723419278
3.2312450869426166	0.0007844003947176273	0.0007835741120097133	0.0008309193718583807	0.0008291871877661772	0.0008577400157051399	0.0008554398891490388	0.0008864304000392863	0.0008834865421218019	0.0009469717596256657	0.0009425498149697576	0.06471777830636768	0.06347535933780202	-3.138473521653237e-05	-0.0002335055311299683	-3.129132158597586e-05	-0.00023281052468679397
3.2507149640683446	0.0007839183188859809	0.0007830913950141831	0.0008303586225688258	0.0008286272375825285	0.0008571311899045688	0.0008548328753729708	0.0008857679868885111	0.0008828271786982733	0.0009461891109818499	0.0009417733712868887	0.0646451383082378	0.06340413743691936	-3.1156997134608455e-05	-0.00023320791320222134	-3.106427017936578e-05	-0.00023251385871972396
3.2703021569980693	0.0007834368847111497	0.0007826093196731245	0.0008297985955594099	0.0008280680083539848	0.0008565231413124138	0.0008542266363192148	0.0008851064169769903	0.000882168654407365	0.0009454074710326774	0.0009409979272793799	0.06457247767157186	0.06333289522145437	-3.0930787123434333e-05	-0.0002329097373084399	-3.083874221856964e-05	-0.00023221663666611603
3.2900073726185273	0.0007829560929930734	0.0007821278867941087	0.0008292392920392323	0.0008275095012899412	0.000855915871387905	0.0008536211734420894	0.0008844456920403744	0.0008815109709735649	0.0009446268421165628	0.000940223485259543	0.06449979705554772	0.06326163333773858	-3.0706095136053685e-05	-0.0002326110007522808	-3.061472768665918e-05	-0.00023191885583534466
3.3098313220758016	0.0007824759445367104	0.0007816470971897565	0.0008286807132238015	0.0008269517176062037	0.0008553093815973379	0.0008530164882029647	0.0008837858138219496	0.0008808541301289701	0.0009438472265802602	0.0009394500475480039	0.06442709712272336	0.0631903524354163	-3.048291118948679e-05	-0.00023231170081317032	-3.0392216630453772e-05	-0.0002316205135123317
3.329774720800988	0.0007819964401520953	0.0007811669516777934	0.000828122860335098	0.0008263946585250476	0.0008547036734141381	0.000852412582070326	0.0008831267840727016	0.0008801981336133543	0.0009430686267789288	0.0009386776164737688	0.06435437853904255	0.06311905316745764	-3.0261225364359295e-05	-0.00023201183474672038	-3.017119916023936e-05	-0.000231321606958379
3.349838288536016	0.0007815175806543926	0.0007806874510811063	0.0008275657346016328	0.000825838325275278	0.0008540987483189214	0.000851809456519834	0.0008824686045513793	0.0008795429831742278	0.0009422910450761967	0.0009379061943742883	0.06428164197384549	0.06304773619016432	-3.0041027804544873e-05	-0.00023171139978411803	-2.9951665449307052e-05	-0.00023102213341030797
3.370022749359618	0.0007810393668639579	0.000780208596227802	0.0008270093372585133	0.0008252827190922954	0.0008534946077995614	0.0008512071130343925	0.0008818112770245611	0.0008788886805669073	0.0009415144838442324	0.0009371357835955278	0.06420888809987389	0.06297640216317836	-2.9822308716637852e-05	-0.0002314103931317646	-2.973360573355413e-05	-0.00023072209008045963
3.390328831713469	0.000780561799606391	0.0007797303879512621	0.0008264536695475004	0.0008247278412181526	0.0008528912533512507	0.0008506055531042082	0.0008811548032667198	0.0008782352275545767	0.0009407389454638083	0.0009363663864920308	0.06413611759328423	0.06290505174949046	-2.960505836979363e-05	-0.00023110881197199729	-2.951701031119608e-05	-0.0002304214741568611
3.4107572684284713	0.0007800848797125959	0.0007792528270902031	0.0008258987327170743	0.0008241736929016203	0.0008522886864765651	0.0008500047782268573	0.0008804991850602888	0.0008775826259083557	0.0009399644323243696	0.0009355980054269883	0.06406333113365312	0.06283368561544848	-2.9389267095149274e-05	-0.00023080665346211782	-2.9301869542284337e-05	-0.00023012028280278152
3.431308796751202	0.0007796086080188394	0.0007787759144887331	0.0008253445280224968	0.0008236202753982495	0.0008516869086855306	0.0008494047899073491	0.0008798444241957286	0.0008769308774073658	0.0009391909468241055	0.000934830642772309	0.06399052940398652	0.06276230443076646	-2.9174925285608416e-05	-0.00023050391473500298	-2.908817384847731e-05	-0.00022981851315723167
3.4519841583705158	0.0007791329853668042	0.0007782996509964069	0.00082479105672587	0.0008230675899704294	0.0008510859214956835	0.0008488055896581877	0.0008791905224715892	0.0008762799838387916	0.0009384184913700099	0.000934064300908681	0.0639177130907282	0.06269090886853217	-2.8962023395372877e-05	-0.00023020059289866057	-2.8875913712488738e-05	-0.00022951616233399252
3.47278409944432	0.0007786580126036533	0.0007778240374682897	0.0008242383200962046	0.0008225156378874573	0.0008504857264321404	0.0008482071789994432	0.0008785374816945832	0.0008756299469979545	0.0009376470683779598	0.0009332989822256474	0.06384488288377066	0.06261949960521626	-2.875055193953327e-05	-0.00022989668503550775	-2.8665079677799715e-05	-0.00022921322742158745
3.4937093706264992	0.0007781836905820848	0.0007773490747650121	0.0008236863194094813	0.0008219644204255977	0.0008498863250276609	0.0008476095594588113	0.0008778853036796486	0.0008749807686883761	0.0009368766802727788	0.0009325346891216738	0.06377203947645976	0.06254807732068142	-2.8540501493881654e-05	-0.00022959218820392535	-2.8455662348398497e-05	-0.0002289097054846423
3.514760727094002	0.0007777100201603897	0.0007768747637528266	0.0008231350559487114	0.0008214139388681432	0.0008492877188227115	0.0008470127325716792	0.0008772339902500159	0.0008743324507218408	0.0009361073294883063	0.0009317714240042126	0.0636991835656082	0.06247664269818918	-2.8331862694363358e-05	-0.0002292870994364815	-2.8247652388208033e-05	-0.00022860559356160937
3.535938928574102	0.0007772370022025129	0.0007764011053036729	0.0008225845310040044	0.0008208641945054859	0.0008486899093655357	0.0008464166998811958	0.0008765835432372769	0.0008736849949184734	0.0009353390184674711	0.0009310091892897811	0.06362631585149996	0.06240519642441068	-2.812462623671963e-05	-0.00022898141574004272	-2.804104052089168e-05	-0.00022830088866612752
3.557244739371806	0.000776764637578113	0.0007759281002952293	0.0008220347458726314	0.0008203151886351723	0.0008480928982122179	0.0008458214629383306	0.0008759339644814539	0.0008730384031067959	0.0009345717496623607	0.000930247987404024	0.06355343703790256	0.0623337391894342	-2.7918782876314163e-05	-0.0002286751340971338	-2.7835817529395235e-05	-0.00022799558778638374
3.578678928397448	0.0007762929271626171	0.0007754557496109803	0.0008214857018590864	0.0008197669225619759	0.000847496686926747	0.0008452270233019488	0.0008752852558310643	0.0008723926771238052	0.0009338055255342897	0.0009294878207817916	0.06348054783207431	0.06226227168677412	-2.7714323427477372e-05	-0.00022836825146341222	-2.7631974255620806e-05	-0.00022768968788497435
3.600242269194432	0.0007758218718372889	0.000774984054140268	0.0008209374002751583	0.000819219397597955	0.0008469012770810926	0.0008446333825388688	0.0008746374191431967	0.000871747818815034	0.0009330403485538785	0.0009287286918672041	0.06340764894477362	0.06219079461337968	-2.7511238763343326e-05	-0.00022806076476913906	-2.7429501600048645e-05	-0.00022738318589873852
3.6219355399671502	0.0007753514724892793	0.0007745130147783601	0.0008203898424399871	0.0008186726150625237	0.0008463066702552612	0.0008440405422239389	0.0008739904562835706	0.0008711038300346265	0.000932276221201116	0.0009279706031137301	0.06333474109026765	0.06211930866964424	-2.7309519815582606e-05	-0.0002277526709198452	-2.7228390521404078e-05	-0.00022707607873889701
3.643759523609069	0.0007748817300116919	0.0007740426324265027	0.0008198430296801338	0.0008181265762825112	0.0008457128680373695	0.000843448503940095	0.0008733443691266116	0.0008704607126454012	0.0009315131459654381	0.0009272135569842526	0.06326182498634249	0.062047814559413876	-2.710915757375698e-05	-0.00022744396679388879	-2.70286320363175e-05	-0.0002267683632909412
3.6657150077309777	0.0007744126453036432	0.0007735729079919874	0.0008192969633296473	0.0008175812825922327	0.0008451198720237128	0.000842857269278437	0.0008726991595555222	0.0008698184685189265	0.0009307511253458	0.0009264575559511464	0.06318890135431166	0.06197631298999613	-2.691014308522574e-05	-0.00022713464924428717	-2.6830217218911517e-05	-0.00022646003641410561
3.6878027846894206	0.0007739442192703195	0.000773103842388205	0.000818751644730125	0.0008170367353335494	0.0008445276838188286	0.0008422668398382891	0.0008720548294623456	0.0008691770995355837	0.000929990161850745	0.0009257026024963467	0.06311597091902486	0.06190480467216896	-2.671246745463915e-05	-0.0002268247150973568	-2.663313720057195e-05	-0.00022615109494208974
3.710023651615288	0.0007734764528230445	0.0007726354365347121	0.0008182070752307866	0.0008164929358559393	0.0008439363050355721	0.0008416772172272729	0.0008714113807480446	0.0008685366075846444	0.0009292302579984867	0.000924948699111426	0.06304303440887693	0.06183329032019178	-2.6516121843608853e-05	-0.00022651416115293532	-2.6437383169364975e-05	-0.0002258415356811705
3.732378410442586	0.0007730093468793339	0.0007721676913572921	0.0008176632561885334	0.0008159498855165642	0.0008433457372951795	0.0008410884030613775	0.000870768815322566	0.0008678969945643386	0.0009284714163169753	0.000924195848297669	0.06297009255581869	0.06176177065181055	-2.6321097470534405e-05	-0.00022620298418551954	-2.6242946369946923e-05	-0.00022553135541206193
3.7548678679373717	0.0007725429023629605	0.000771700607788012	0.0008171201889680186	0.0008154075856803304	0.0008427559822273367	0.0008405003989650224	0.0008701271351049149	0.0008672582623819229	0.0009277136393439757	0.0009234440525661432	0.06289714609536584	0.06169024638827127	-2.6127385609978765e-05	-0.00022589118094182292	-2.6049818103095895e-05	-0.00022522055088894377
3.777492835726878	0.0007720771202040151	0.0007712341867652896	0.0008165778749417155	0.0008148660377199628	0.0008421670414702554	0.0008399132065711335	0.0008694863420232259	0.0008666204129537568	0.000926956929627144	0.0009226933144377772	0.06282419576660557	0.061618718254325786	-2.593497759248789e-05	-0.00022557874814210788	-2.5857989725361352e-05	-0.00022490911883898956
3.8002541303288	0.000771612001338968	0.0007707684292339511	0.0008160363154899814	0.0008143252430160668	0.0008415789166707349	0.0008393268275212077	0.0008688464380148353	0.0008659834482053706	0.0009262012897241013	0.0009219436364434344	0.0627512423122117	0.06154718697824362	-2.5743864804281952e-05	-0.00022526568248029677	-2.566745264877615e-05	-0.00022459705596300505
3.823152573180761	0.0007711475467107323	0.0007703033361452968	0.0008154955120011287	0.0008137852029571993	0.0008409916094842383	0.0008387412634653865	0.0008682074250263526	0.0008653473700715404	0.0009254467222025106	0.0009211950211239899	0.06267828647844768	0.06147565329181999	-2.5554038686755737e-05	-0.0002249519806224176	-2.5478198340408986e-05	-0.00022428435893409593
3.8461889906699622	0.0007706837572687264	0.0007698389084571623	0.0008149554658714922	0.0008132459189399365	0.0008404051215749612	0.0008381565160625258	0.0008675693050137368	0.0008647121804963605	0.0009246932296401552	0.000920447471030408	0.06260532901518213	0.061404117930385034	-2.5365490736360685e-05	-0.00022463763920835267	-2.5290218322215202e-05	-0.00022397102439938865
3.8693642141629967	0.0007702206339689338	0.0007693751471339791	0.0008144161785054944	0.0008127073923689382	0.0008398194546158997	0.0008375725869802628	0.0008669320799423622	0.0008640778814333126	0.0009239408146250107	0.0009197009887238149	0.06253237067589307	0.06133258163281429	-2.5178212504081005e-05	-0.0002243226548503674	-2.5103504170530255e-05	-0.00022365704897811534
3.892679080035866	0.000769758177773971	0.0007689120531468427	0.0008138776513157195	0.0008121696246570226	0.0008392346102889269	0.000836989477895094	0.000866295751787102	0.0008634444748453458	0.0009231894797553314	0.0009189555767755824	0.06245941221768277	0.06126104514153743	-2.499219559511448e-05	-0.00022400702413255535	-2.4918047515726238e-05	-0.0002233424292616415
3.9161344297041563	0.0007692963896531488	0.0007684496274735731	0.0008133398857229799	0.0008116326172252317	0.0008386505902848628	0.0008364071904924427	0.0008656603225323956	0.0008628119627049468	0.0009224392276397224	0.0009182112377674038	0.062386454401283035	0.06118950920254853	-2.4807431668646962e-05	-0.00022369074361233698	-2.473384004208351e-05	-0.00022302716181521465
3.9397311096534064	0.0007688352705825342	0.0007679878710987751	0.0008128028831563837	0.0008110963715028985	0.0008380673963035436	0.0008358257264667282	0.0008650257941723248	0.0008621803469942112	0.0009216900608972202	0.0009174679742913674	0.06231349799106872	0.061117974565414596	-2.4623912437508888e-05	-0.00022337380981948818	-2.4550873487235586e-05	-0.00022271124317532753
3.963469971469652	0.0007683748215450157	0.0007675267850139104	0.0008122666450534075	0.0008105608889277234	0.0008374850300538972	0.000835245087521446	0.000864392168710689	0.0008615496297049267	0.0009209419821573718	0.0009167257889500456	0.062240543755065075	0.061046441983286875	-2.4441629667658338e-05	-0.00022305621925497454	-2.4369139641926274e-05	-0.00022239466985096712
3.987351871870168	0.0007679150435303703	0.000767066370217354	0.0008117311728599661	0.0008100261709458365	0.0008369034932540178	0.0008346652753692318	0.0008637594481610829	0.0008609198128386396	0.0009201949940603177	0.0009159846843565646	0.06216759246495946	0.06097491221290982	-2.4260575178170624e-05	-0.0002227379683930053	-2.4188630349784163e-05	-0.00022207743832380888
4.01137767273438	0.0007674559375353201	0.0007666066277144618	0.0008111964680304788	0.0008094922190118721	0.0008363227876312304	0.0008340862917319391	0.0008631276345469644	0.0008602908984067341	0.0009194490992568657	0.0009152446631346908	0.062094644896109524	0.060903386014630495	-2.408074084061032e-05	-0.00022241905367875736	-2.4009337506725875e-05	-0.0002217595450461074
4.035548241134971	0.0007669975045636088	0.000766147558517639	0.0008106625320279488	0.0008089590345890417	0.0008357429149221783	0.0008335081383407161	0.0008624967299017445	0.0008596628884305117	0.0009187043004085826	0.000914505727918913	0.06202170182755589	0.06083186415240928	-2.3902118578840448e-05	-0.00022209947152920795	-2.3831253060938723e-05	-0.0002214409864430833
4.059864449369175	0.0007665397456260547	0.0007656891636463968	0.0008101293663240241	0.000808426619149197	0.0008351638768728828	0.0008329308169360693	0.0008618667362688496	0.0008590357849412592	0.0009179606001878647	0.000913767881354515	0.06194876404203031	0.06076034739383004	-2.3724700368796953e-05	-0.0002217792183337175	-2.365436901247131e-05	-0.00022112175891178532
4.08432717499025	0.0007660826617406241	0.0007652314441274255	0.0008095969723990762	0.0008078949741729094	0.0008345856752388273	0.000832354329267947	0.0008612376557018081	0.0008584095899803339	0.000917218001278028	0.000913031126097668	0.06187583232596736	0.06068883651010971	-2.3548478237909315e-05	-0.00022145829045158716	-2.3478677412681892e-05	-0.00022080185881914738
4.108937300839158	0.0007656262539324957	0.0007647744009946583	0.0008090653517422718	0.0008073641011495397	0.0008340083117850304	0.0008317786770958132	0.0008606094902643265	0.0008577843055992391	0.000916476506373391	0.0009122954648155095	0.061802907469512613	0.06061733227610912	-2.3373444265031157e-05	-0.00022113668421425148	-2.3304170364231436e-05	-0.0002204812825045699
4.133695715076422	0.0007651705232341229	0.0007643180352893341	0.0008085345058516395	0.0008068340015773068	0.0008334317882861178	0.0008312038621887166	0.0008599822420303637	0.0008571599338596981	0.0009157361181793525	0.0009115609001862234	0.06172999026653647	0.060545835470342535	-2.3199590580051666e-05	-0.00022081439592466778	-2.3130840020698512e-05	-0.0002201600262791148
4.15860331121418	0.0007647154706853032	0.0007638623480600665	0.000808004436234147	0.0008063046769633626	0.0008328561065263993	0.0008306298863253703	0.0008593559130842131	0.0008565364768337352	0.0009149968394124802	0.0009108274348991255	0.06165708151464264	0.060474346874988365	-2.302690936352783e-05	-0.00022049142185606718	-2.295867858610398e-05	-0.00021983808642375702
4.183660988148428	0.0007642610973332443	0.0007634073403629103	0.0008074751444057731	0.0008057761288238658	0.0008322812682999469	0.0008300567512942292	0.0008587305055205804	0.000855913936603756	0.000914258672800596	0.0009100950716547512	0.06158418201517818	0.06040286727590015	-2.285539284635832e-05	-0.00022016775825239865	-2.278767831474446e-05	-0.00021951545919074444
4.208869650191461	0.0007638074042326304	0.0007629530132614275	0.0008069466318915806	0.0008052483586840533	0.0008317072754106692	0.0008294844588935615	0.000858106021444664	0.0008552923152626232	0.000913521621082859	0.0009093638131649368	0.061511292573246557	0.060331397462615344	-2.268503330954061e-05	-0.0002198434013281625	-2.2617831510834963e-05	-0.00021919214080301508
4.2342302071045115	0.0007633543924456906	0.0007624993678267565	0.0008064189002257918	0.0008047213680783155	0.0008311341296723907	0.0008289130109315312	0.0008574824629722351	0.0008546716149137411	0.0009127856870098553	0.0009086336621529079	0.06143841399771545	0.06025993822836918	-2.2515823083844866e-05	-0.00021951834726871566	-2.244913052822095e-05	-0.00021886812745400275
4.259743574130585	0.0007629020630422637	0.000762046405137675	0.0008058919509518586	0.0008041951585502674	0.0008305618329089254	0.0008283424092262688	0.0008568598322297162	0.0008540518376711299	0.0009120508733436791	0.0009079046213533613	0.061365547101231245	0.06018849037010222	-2.234775454956761e-05	-0.00021919259223007748	-2.2281567770083416e-05	-0.0002185434153076926
4.285410672027485	0.0007624504170998667	0.0007615941262806733	0.0008053657856225383	0.000803669731652826	0.0008299903869541551	0.0008277726556059543	0.0008562381313542618	0.0008534329856595113	0.0009113171828580232	0.0009071766935125575	0.061292692700226976	0.06011705468847246	-2.2180820136000895e-05	-0.00021886613233706997	-2.2115135688505205e-05	-0.00021821800049762197
4.311232427101037	0.0007619994557037681	0.0007611425323500196	0.0008048404057999747	0.0008031450889482847	0.000829419793652114	0.000827203751908894	0.0008556173624938469	0.0008528150610143887	0.000910584618338272	0.0009064498813884062	0.061219851614934755	0.060045631987866596	-2.201501232136638e-05	-0.00021853896368537185	-2.1949826784398163e-05	-0.00021789187912824026
4.337209771238533	0.0007615491799470464	0.0007606916244478263	0.0008043158130557624	0.0008026212320083841	0.0008288500548570577	0.0008266356999835946	0.0008549975278073382	0.000852198065882125	0.0009098531825815793	0.0009057241877505509	0.06114702466939736	0.05997422307641064	-2.1850323632468388e-05	-0.00021821108234068576	-2.1785633607024346e-05	-0.00021756504727346582
4.363343641942354	0.0007610995909306676	0.0007602414036841236	0.0008037920089710302	0.000802098162414394	0.0008282811724335488	0.000826068501688848	0.0008543786294645844	0.000851582002420031	0.0009091228783969674	0.0009049996153804636	0.06107421269147911	0.05990282876598034	-2.1686746644246357e-05	-0.00021788248433735058	-2.1622548753673365e-05	-0.000217237500976325
4.389634982363801	0.0007606506897635503	0.000759791871176925	0.0008032689951365167	0.0008015758817571849	0.0008277131482565355	0.0008255021588938089	0.0008537606696464979	0.0008509668727964445	0.0009083937086054133	0.0009042761670715328	0.06100141651287652	0.05983144987221431	-2.1524273979682887e-05	-0.00021755316568017324	-2.1460564869554832e-05	-0.000216909236250451
4.416084741337141	0.0007602024775626332	0.0007593430280522963	0.0008027467731526403	0.0008010543916373042	0.0008271459842114275	0.0008249366734780702	0.0008531436505451339	0.0008503526791908125	0.0009076656760399375	0.0009035538456291488	0.060928636969132165	0.05976008721452338	-2.13628983093319e-05	-0.00021722312234248586	-2.1299674647317843e-05	-0.00021658024907822426
4.442693873413836	0.00075975495545295	0.0007588948754444282	0.0008022253446295858	0.0008005336936650564	0.0008265796821941838	0.0008243720473317498	0.0008525275743637816	0.0008497394237937791	0.0009069387835457006	0.0009028326538708034	0.06085587489964294	0.05968874161610313	-2.1202612351091388e-05	-0.00021689235026689513	-2.1139870826761276e-05	-0.00021625053541063366
4.469463338897009	0.0007593081245676946	0.0007584474144957043	0.0008017047111873731	0.000800013789460576	0.0008260142441113861	0.0008238082823555688	0.0008519124433170436	0.0008491271088072662	0.0009062130339800912	0.0009021125946261747	0.0607831311476756	0.059617413903945315	-2.1043408869981378e-05	-0.00021656084536533782	-2.0981146194698486e-05	-0.00021592009116860877
4.49639410387609	0.0007588619860482926	0.0007580006463567704	0.0008011848744559387	0.000799494680653908	0.0008254496718803243	0.0008232453804609293	0.0008512982596309217	0.0008485157364445593	0.0009054884302128197	0.0009013936707372213	0.06071040656037546	0.05954610490884838	-2.0885280677682486e-05	-0.00021622860351755424	-2.0823493584525357e-05	-0.0002155889122415211
4.523487140261684	0.0007584165410444743	0.0007575545721866083	0.0008006658360752149	0.0007989763688850845	0.0008248859674290797	0.0008226833435700017	0.0008506850255429062	0.000847905308930395	0.000904764975126015	0.0009006758850582788	0.06063770198878036	0.05947481546543197	-2.0728220632411018e-05	-0.0002158956205726703	-2.0666905875949687e-05	-0.00021525699448726732
4.550743425820648	0.0007579717907143407	0.0007571091931526018	0.0008001475976952032	0.0007984588558042019	0.0008243231326966014	0.0008221221736158015	0.0008500727433020555	0.0008472958285010419	0.0009040426716143127	0.0008999592404561466	0.06056501828783166	0.05940354641214535	-2.057222163857203e-05	-0.00021556189234808731	-2.051137599473271e-05	-0.00021492433373210273
4.578163944211368	0.0007575277362244396	0.0007566645104306143	0.0007996301609760597	0.0007979421430715028	0.0008237611696327953	0.0008215618725422776	0.0008494614151690908	0.000846687297404394	0.0009033215225849575	0.0008992437398101908	0.06049235631638736	0.05933229859128201	-2.041727664637595e-05	-0.00021522741462873252	-2.0356896912383793e-05	-0.00021459092577064132
4.605749685019276	0.0007570843787498344	0.0007562205252050543	0.0007991135275881692	0.0007974262323574514	0.000823200080198605	0.0008210024423043892	0.0008488510434164771	0.0008460797179000515	0.0009026015309578934	0.0008985293860124333	0.060419716937233844	0.05926107284899121	-2.026337865172409e-05	-0.00021489218316819714	-2.020346164592797e-05	-0.00021425676636604996
4.633501643792551	0.0007566417194741758	0.0007557772386689504	0.0007985976992122265	0.0007969111253428153	0.0008226398663660936	0.000820443884868193	0.0008482416303285138	0.0008454730922594117	0.000901882699665862	0.0008978161819676492	0.060347101017098795	0.05918987003528955	-2.0110520695818326e-05	-0.00021455619368782042	-2.0051063257550336e-05	-0.0002139218512489105
4.6614208220780515	0.0007561997595897749	0.0007553346520240227	0.0007980826775393168	0.0007963968237187446	0.0008220805301185309	0.0008198862022109256	0.0008476331782014226	0.0008448674227657556	0.0009011650316545007	0.0008971041305934658	0.060274509426663264	0.059118691004073465	-1.995869586480549e-05	-0.0002142194418756349	-1.9899694854240424e-05	-0.00021358617611672015
4.689508227457455	0.000755758500297679	0.0007548927664807594	0.0007975684642710001	0.0007958833291868565	0.0008215220734504797	0.0008193293963210941	0.0008470256893434412	0.0008442627117143422	0.0009004485298824449	0.0008963932348204616	0.06020194304057528	0.05904753661313266	-1.9807897289713175e-05	-0.0002138819233882816	-1.97493495877471e-05	-0.00021324973663569557
4.717764873583629	0.0007553179428077351	0.0007544515832584801	0.0007970550611193819	0.0007953706434593068	0.0008209644983678739	0.0008187734691985492	0.0008464191660749023	0.0008436589614124864	0.0008997331973214152	0.0008956834975922563	0.06012940273746204	0.058976407724161205	-1.9658118146014328e-05	-0.00021354363384931685	-1.960002065416397e-05	-0.0002129125284394684
4.746191780217212	0.0007548780883386731	0.0007540111035854188	0.0007965424698072055	0.0007948587682588805	0.0008204078068881118	0.0008182184228545812	0.0008458136107283345	0.0008430561741796605	0.0008990190369563298	0.0008949749218656208	0.06005688939994281	0.05890530520277216	-1.9509351653288973e-05	-0.0002132045688484352	-1.9451701293519974e-05	-0.00021257454712730883
4.774789973263409	0.0007544389381181748	0.0007535713286987936	0.0007960306920679291	0.000794347705319069	0.0008198520010401401	0.0008176642593120038	0.000845209025648549	0.0008424543523475799	0.0008983060517853996	0.0008942675106105704	0.05998440391464281	0.05883422991851031	-1.936159107514962e-05	-0.00021286472394344003	-1.930438478974124e-05	-0.00021223578826673473
4.803560484809025	0.0007540004933829455	0.0007531322598448779	0.0007955197296458062	0.0007938374563841524	0.0008192970828645369	0.0008171109806052359	0.0008446054131927288	0.0008418534982602915	0.0008975942448202271	0.0008935612668104663	0.05991194717220605	0.058763182744862245	-1.921482971875034e-05	-0.00021252409465744027	-1.915806447022432e-05	-0.00021189624739118007
4.832504353159697	0.000753562755378797	0.0007526938982790827	0.0007950095842959756	0.0007933280232092869	0.0008187430544136092	0.0008165585887803976	0.000844002775730529	0.0008412536142742744	0.000896883619085918	0.0008928561934621234	0.059839520067309485	0.05869216455927385	-1.9069060934741658e-05	-0.0002121826764814594	-1.9012733705697435e-05	-0.00021155592000174361
4.861622622877388	0.0007531257253607061	0.0007522562452660169	0.0007945002577845313	0.0007928194075605753	0.0008181899177514628	0.0008160070858953834	0.0008434011156441533	0.000840654702758517	0.0008961741776211677	0.0008921522935758985	0.05976712349867454	0.05862117624316126	-1.892427811681259e-05	-0.00021184046487196517	-1.8868385909767693e-05	-0.00021121480156469086
4.890916344818065	0.0007526894045929083	0.00075181930207958	0.0007939917518886228	0.0007923116112151685	0.0008176376749541123	0.0008154564740199696	0.0008428004353284685	0.0008400567660946281	0.0008954659234783849	0.0008914495701758124	0.05969475836908431	0.05855021868192363	-1.8780474701366248e-05	-0.0002114974552503146	-1.8725014538709464e-05	-0.00021087288751209243
4.9203865761696335	0.0007522537943489603	0.0007513830700030248	0.0007934840683965275	0.0007918046359613359	0.0008170863281095555	0.0008149067552358869	0.0008422007371910822	0.0008394598066769182	0.0008947588597237839	0.0008907480262996403	0.05962242558539395	0.05847929276495906	-1.8637644167538922e-05	-0.00021115364300530737	-1.8582613091342945e-05	-0.00021053017324296208
4.950034380490085	0.0007518188959118198	0.0007509475503290365	0.0007929772091077395	0.0007912984835985544	0.0008165358793178674	0.0008143579316369187	0.0008416020236524451	0.0008388638269124979	0.0008940529894374921	0.0008900476649990215	0.05955012605854709	0.058408399385677656	-1.8495780036677928e-05	-0.00021080902349079889	-1.844117510857099e-05	-0.00021018665412120274
4.979860827745887	0.0007513847105739212	0.0007505127443598106	0.0007924711758330546	0.0007907931559375946	0.0008159863306912902	0.000813810005328987	0.0008410042971459441	0.0008382688292213726	0.0008933483157136608	0.0008893484893395668	0.05947786070358934	0.05833753944151347	-1.8354875872187218e-05	-0.00021046359202597786	-1.830069417330625e-05	-0.00020984232547729964
5.009866994350591	0.0007509512396372503	0.0007500786534071242	0.0007919659703946531	0.0007902886548006021	0.0008154376843543225	0.000813262978430241	0.000840407560117997	0.0008376748160365359	0.000892644841660566	0.0008886505024009589	0.05940563043968307	0.058266713833941566	-1.8214925279249825e-05	-0.0002101173438954218	-1.81611639099976e-05	-0.00020949718260576677
5.040053963203681	0.0007505184844134221	0.00074964527879242	0.0007914615946261896	0.000789784982021189	0.0008148899424438115	0.0008127168530711556	0.0008398118150281503	0.0008370817898040705	0.0008919425704007224	0.0008879537072770703	0.05933343619012036	0.05819592346849067	-1.8075921904451425e-05	-0.00020977027434776474	-1.8022577984472266e-05	-0.00020915122076611836
5.070422823729659	0.0007500864462237616	0.0007492126218468778	0.0007909580503728802	0.0007892821394445166	0.0008143431071090489	0.0008121716313946155	0.0008392170643491807	0.0008364897529832419	0.0008912415050709935	0.0008872581070760639	0.059261278882339875	0.05812516925475845	-1.7937859435684933e-05	-0.0002094223785968352	-1.788493010374155e-05	-0.0002088044351835905
5.100974671917351	0.0007496551263993736	0.0007487806839114933	0.0007904553394915849	0.0007887801289273836	0.0008137971805118557	0.0008116273155560106	0.0008386233105671865	0.000835898708046596	0.000890541648822697	0.000886563704920505	0.05918915944794161	0.058054452106424626	-1.7800731601862532e-05	-0.000209073651821573	-1.7748214015633063e-05	-0.00020845682104728147
5.131710610359471	0.0007492245262812251	0.0007483494663371563	0.000789953463850898	0.0007882789523383118	0.0008132521648266797	0.0008110839077233286	0.0008380305561816885	0.0008353086574800576	0.0008898430048217178	0.0008858705039474722	0.05911707882270028	0.05798377294126787	-1.766453217258261e-05	-0.00020872408916478014	-1.761242350863286e-05	-0.0002081083735115119
5.1626317482924104	0.0007487946472202223	0.0007479189704847268	0.0007894524253312356	0.0007877786115576349	0.000812708062240687	0.000810541410077244	0.0008374388037057294	0.0008347196037830283	0.0008891455762486205	0.0008851785073086656	0.059045037946581176	0.05791313268117908	-1.7529254957921597e-05	-0.00020837368573331516	-1.7477552411498606e-05	-0.00020775908769377072
5.193739201636265	0.0007483654905772885	0.0007474891977251193	0.000788952225824924	0.0007872791084775901	0.0008121648749538575	0.0008099998248112216	0.0008368480556659755	0.0008341315494684915	0.000888449366298763	0.0008844877181705268	0.05897303776375785	0.05784253225217781	-1.739489380810262e-05	-0.00020802243659714947	-1.734359459308263e-05	-0.0002074089586754646
5.225034093035115	0.0007479370577234457	0.0007470601494393737	0.0007884528672362906	0.0007867804450024015	0.0008116226051790819	0.0008094591541316009	0.0008362583146028169	0.0008335444970631056	0.0008877543781824121	0.0008837981397143433	0.05890107922262482	0.05777197258442671	-1.726144261334807e-05	-0.0002076703367903665	-1.7210543962146302e-05	-0.00020705798150244537
5.256517551897525	0.0007475093500398903	0.0007466318270187408	0.0007879543514817519	0.0007862826230483738	0.0008110812551422525	0.0008089194002576973	0.0008356695830704675	0.0008329584491073098	0.0008870606151248551	0.0008831097751363693	0.05882916327581382	0.05770145461224755	-1.7128895303638453e-05	-0.00020731738131107846	-1.7078394467002697e-05	-0.00020670615118387192
5.288190714437326	0.0007470823689180722	0.0007462042318647574	0.0007874566804899003	0.000785785644543978	0.0008105408270823599	0.0008083805654218925	0.0008350818636370665	0.0008323734081554224	0.0008863680803665155	0.0008824226276479358	0.05875729088021244	0.05763097927413724	-1.6997245848375878e-05	-0.00020696356511989977	-1.6947140095315352e-05	-0.0002063534626918495
5.320054723714605	0.000746656115759777	0.0007457773653893291	0.0007869598562016	0.0007852895114299463	0.0008100013232515912	0.0008078426518697371	0.0008344951588847839	0.0008317893767757463	0.0008856767771630738	0.0008817367004755703	0.05868546299697727	0.05756054751278221	-1.6866488256096074e-05	-0.0002066088831398083	-1.6816774873758267e-05	-0.00020599991096087455
5.352110729676963	0.0007462305919772081	0.0007453512290148117	0.0007864638805700776	0.0007847942256593621	0.0008094627459154292	0.000807305661860045	0.0008339094714099255	0.0008312063575506732	0.0008849867087855851	0.0008810519968611156	0.058613680591552364	0.05749016027507706	-1.6736616574388602e-05	-0.0002062533302571723	-1.668729286795692e-05	-0.00020564549088927797
5.384359889201005	0.0007458057989930603	0.0007449258241740871	0.0007859687555610084	0.000784299789197748	0.0008089250973527435	0.0008067695976649868	0.0008333248038230307	0.0008306243530767828	0.0008842978785205935	0.0008803685200618419	0.05854194463368472	0.05741981851213891	-1.66076248895395e-05	-0.00020589690132100102	-1.655868818211184e-05	-0.0002052901973376431
5.41680336613411	0.0007453817382406074	0.000744501152310648	0.0007854744831526138	0.0007838062040231606	0.0008083883798558955	0.0008062344615701937	0.0008327411587489841	0.0008300433659649507	0.0008836102896702569	0.0008796862733505713	0.05847025609744185	0.05734952317932449	-1.647950732621556e-05	-0.00020553959114105735	-1.6430954958700228e-05	-0.0002049340251280285
5.44944233133642	0.000744958411163783	0.0007440772148786814	0.0007849810653357547	0.0007833134721262862	0.0008078525957308367	0.0008057002558748551	0.0008321585388271219	0.000829463398840457	0.0008829239455524698	0.0008790052600158	0.05839861596122901	0.0572792752362474	-1.6352258047440046e-05	-0.0002051813944907166	-1.6304087378423912e-05	-0.00020457696904563338
5.482277962723094	0.0007445358192172553	0.0007436540133431421	0.0007844885041140168	0.000782821595510524	0.0008073177472972008	0.0008051669828918127	0.0008315769467113289	0.0008288844543430826	0.0008822388495009762	0.0008783254833618093	0.058327025207804944	0.05720907564679399	-1.62258712541382e-05	-0.0002048223061041632	-1.617807965979129e-05	-0.00020421902383691015
5.515311445306831	0.0007441139638665187	0.0007432315491798448	0.0007839968015038149	0.0007823305761920914	0.0008067838368884166	0.0008046346449476688	0.0008309963850701595	0.0008283065351272285	0.0008815550048655042	0.0008776469467088012	0.05825548482430114	0.057138925379141794	-1.6100341184929062e-05	-0.00020446232067627967	-1.6052926058874456e-05	-0.00020386018420878727
5.548543971240616	0.0007436928465879722	0.000742809823875543	0.0007835059595344817	0.0007818404162001127	0.0008062508668517994	0.0008041032443828842	0.0008304168565869391	0.0008277296438620179	0.0008808724150118866	0.0008769696533930159	0.058183995802239964	0.05706882540577642	-1.59756621160613e-05	-0.00020410143286470062	-1.5928620869291865e-05	-0.00020350044483152807
5.581976739860765	0.0007432724688689976	0.0007423888389280057	0.0007830159802483593	0.0007813511175767094	0.000805718839548655	0.0008035727835518717	0.000829838363959869	0.0008271537832313996	0.0008801910833221799	0.0008762936067668512	0.058112559137550396	0.056998776703508836	-1.5851828360962175e-05	-0.00020373963728689826	-1.5805158421712193e-05	-0.0002031398003350393
5.615610957730194	0.0007428528322080518	0.000741968595846112	0.0007825268657009033	0.0007808626823771051	0.0008051877573543841	0.0008030432648231133	0.0008292609099021466	0.0008265789559342684	0.0008795110131948029	0.0008756188101989992	0.05804117583058889	0.056928780253493814	-1.572883427009876e-05	-0.00020337692852109845	-1.5682533083691275e-05	-0.000202778245309565
5.649447838681973	0.0007424339381147424	0.0007415490961499269	0.0007820386179607703	0.0007803751126697146	0.0008046576226585833	0.0008025146905792498	0.0008286844971420658	0.0008260051646845672	0.0008788322080446531	0.0008749452670745658	0.05796984688615489	0.05685883704124729	-1.560667423073335e-05	-0.00020301330110597537	-1.5560739259597514e-05	-0.00020241577430743507
5.6834886038631165	0.0007420157881099168	0.0007411303413707867	0.0007815512391099206	0.0007798884105362406	0.0008041284378651505	0.0008019870632171886	0.0008281091284231363	0.0008254324122113999	0.000878154671303244	0.0008742729807951986	0.05789857331351257	0.05678894805666628	-1.5485342666717028e-05	-0.00020264874954059597	-1.5439771390164322e-05	-0.0002020523818401787
5.717734481778674	0.0007415983837257433	0.0007407123330513849	0.0007810647312437106	0.0007794025780717733	0.0008036002053923861	0.0008014603851482099	0.0008275348065041905	0.0008248607012591438	0.0008774784064188297	0.0008736019547792188	0.05782735612640769	0.05671911429404485	-1.5364834038187822e-05	-0.00020228326828339305	-1.531962395231838e-05	-0.00020168806237877424
5.75218670833605	0.000741181726505799	0.0007402950727458585	0.0007805790964709951	0.0007789176173848879	0.0008030729276731034	0.0008009346587980709	0.0008269615341595012	0.000824290034587565	0.0008768034168565404	0.0008729321924617533	0.057756196343087755	0.05664933675209615	-1.5245142841379886e-05	-0.00020191685175241503	-1.5200291459051274e-05	-0.0002013228103550646
5.786846526889619	0.0007407658180051525	0.0007398785620198671	0.0007800943369142218	0.0007784335305977374	0.0008025466071547298	0.0008004098866071065	0.0008263893141788928	0.0008237204149719243	0.0008761297060985121	0.0008722636972948579	0.05768509498632194	0.05657961643396925	-1.5126263608453497e-05	-0.00020154949432571456	-1.5081768459058661e-05	-0.00020095662015942595
5.821715188285586	0.0007403506597904492	0.0007394628024506889	0.0007796104547095313	0.0007779503198461627	0.0008020212462994138	0.0007998860710303448	0.0008258181493678553	0.0008231518452031033	0.0008754572776440206	0.0008715964727476629	0.05761405308341859	0.056509954347268306	-1.5008190907149846e-05	-0.00020118119033951665	-1.4964049536591098e-05	-0.00020058948614151695
5.856793950907131	0.0007399362534400005	0.0007390477956272958	0.0007791274520068582	0.0007774679872797782	0.000801496847584136	0.0007993632145376041	0.0008252480425476641	0.0008225843280877073	0.0008747861350096183	0.0008709305223064939	0.05754307166624814	0.05644035150407422	-1.4890919340627973e-05	-0.00020081193408896802	-1.4847129311254537e-05	-0.00020022140261080623
5.892084080719833	0.0007395226005438652	0.000738633543150446	0.0007786453309700281	0.0007769865350620803	0.0008009734135008127	0.0007988413196136059	0.0008246789965554917	0.0008220178664481886	0.000874116281729267	0.0008702658494750134	0.057472151771260874	0.056370808920962724	-1.4774443547251395e-05	-0.0002004417198278874	-1.4731002437635629e-05	-0.00019985236383374128
5.927586851317345	0.0007391097027039428	0.0007382200466327723	0.0007781640937768624	0.0007765059653705486	0.000800450946556408	0.0007983203887580856	0.0008241110142445314	0.000821452463122965	0.0008734477213544807	0.0008696024577743605	0.05740129443951023	0.05630132761902497	-1.46587582003678e-05	-0.00020007054176857109	-1.461566360527397e-05	-0.00019948236403627417
5.963303543967366	0.0007386975615340519	0.0007378073076988626	0.0007776837426192737	0.0007760262803967394	0.0007999294492730385	0.0007978004244858934	0.0008235440984841075	0.0008208881209665294	0.0008727804574544563	0.0008689403507432785	0.057330500716670535	0.0562319086238882	-1.4543858008038424e-05	-0.00019969839408071066	-1.4501107538318625e-05	-0.0001991113974021963
5.999235447657878	0.0007382861786600271	0.0007373953279853554	0.0007772042797033745	0.0007755474823463967	0.0007994089241880908	0.0007972814293271142	0.0008229782521598032	0.0008203248428495796	0.0008721144936162222	0.0008682795319382642	0.05725977165306031	0.05616255296573749	-1.4429737712835095e-05	-0.0001993252708916704	-1.4387328995316487e-05	-0.00019873945807266646
6.035383859143656	0.0007378755557197991	0.0007369841091410216	0.0007767257072495733	0.0007750695734395468	0.0007988893738543245	0.000796763405827169	0.0008224134781735741	0.0008197626316591276	0.000871449833444772	0.0008676200049337005	0.057189108303663444	0.05609326167933402	-1.4316392091654612e-05	-0.0001989511662863208	-1.4274322769021464e-05	-0.00019836654014629418
6.071750082993084	0.0007374656943634892	0.000736573652826859	0.0007762480274926837	0.0007745925559106093	0.0007983708008399914	0.0007962463565469364	0.0008218497794438749	0.00081920149029863	0.0008707864805632141	0.0008669617733220044	0.05711851172814961	0.056024035804038474	-1.4203815955427315e-05	-0.00019857607430601165	-1.4162083686181104e-05	-0.00019799263767922293
6.108335431635222	0.0007370565962534941	0.0007361639607161738	0.0007757712426820235	0.0007741164320084899	0.000797853207728943	0.0007957302840628523	0.0008212871589057771	0.0008186414216880992	0.0008701244386129096	0.0008663048407137609	0.05704798299089723	0.05595487638383312	-1.4092004149033818e-05	-0.00019819998895004298	-1.4050606607323227e-05	-0.00019761774468457505
6.145141225407182	0.0007366482630645747	0.0007357550344946766	0.0007752953550815195	0.0007736412039966958	0.0007973365971207431	0.0007952151909670346	0.0008207256195110932	0.000818082428764235	0.0008694637112536186	0.0008656492107378758	0.05697752316101707	0.055885784467341125	-1.3980951550952858e-05	-0.00019782290417325044	-1.3939886426466222e-05	-0.00019724185513111947
6.182168792601758	0.0007362406964839498	0.0007353468758605695	0.000774820366969816	0.0007731668741534337	0.0007968209716307863	0.0007947010798673896	0.0008201651642285031	0.0008175245144805439	0.000868804302163651	0.000864994887041717	0.0569071333123721	0.055816761107852136	-1.3870653073067007e-05	-0.00019744481388642154	-1.3829918071020172e-05	-0.0001968649629449093
6.2194194695153895	0.0007358338982113812	0.0007349394865246348	0.0007743462806403769	0.0007726934447717167	0.0007963063338904102	0.0007941879533877298	0.0008196057960436755	0.0008169676818074627	0.0008681462150400085	0.0008643418732912598	0.05683681452360179	0.05574780736334204	-1.3761103660501345e-05	-0.00019706571195640676	-1.3720696501471133e-05	-0.00019648706200722788
6.256894600496366	0.0007354278699592684	0.000734532868210329	0.0007738730984015942	0.0007722209181594725	0.0007957926865470117	0.0007936758141678881	0.0008190475179593985	0.0008164119337324868	0.0008674894535985391	0.0008636901731712391	0.05676656787814755	0.05567892429649679	-1.365229829139794e-05	-0.00019668559220570314	-1.3612216711237149e-05	-0.00019610814615528271
6.294595537993358	0.0007350226134527365	0.0007341270226538706	0.0007734008225768938	0.0007717492966396486	0.0007952800322641626	0.0007931646648638348	0.0008184903329957016	0.0008158572732602948	0.0008668340215740848	0.0008630397903852963	0.056696394464271854	0.05561011297473574	-1.3544231976716364e-05	-0.00019630444841223227	-1.3504473726447946e-05	-0.00019572820918184464
6.332523642604218	0.0007346181304297265	0.0007337219516043322	0.0007729294555048417	0.0007712785825503174	0.0007947683737217264	0.000792654508147792	0.0008179342441899854	0.0008153037034128741	0.0008661799227206326	0.000862390728656128	0.056626295375086524	0.055541374470235404	-1.3436899759964802e-05	-0.00019592227430842435	-1.3397462605715948e-05	-0.0001953472448345539
6.370680283125076	0.0007342144226410907	0.0007333176568237329	0.0007724589995392563	0.0007708087782447889	0.0007942577136159792	0.0007921453467083545	0.0008173792545971524	0.0008147512272296531	0.0008655271608114714	0.0008617429917256429	0.05655627170857401	0.05547270985995272	-1.3330296717028317e-05	-0.00019553906358119044	-1.3291178439902088e-05	-0.00019496524681533733
6.40906683659976	0.0007338114918506823	0.0007329141400871321	0.0007719894570493138	0.0007703398860917181	0.000793748054659726	0.0007916371832506075	0.0008168253672897353	0.0008141998477676286	0.000864875739639346	0.000861096583355113	0.05648632456761395	0.05540412022564863	-1.322441795597977e-05	-0.00019515480987192246	-1.3185616351980498e-05	-0.00019458220878107446
6.447684688369473	0.0007334093398354474	0.0007325114031827183	0.0007715208304196591	0.0007698719084752119	0.0007932393995824218	0.0007911300204962444	0.000816272585358028	0.0008136495681014958	0.0008642256630166117	0.0008604515073253288	0.05641645506000743	0.05533560665391498	-1.3119258616861237e-05	-0.00019476950677596583	-1.3080771496785243e-05	-0.000194198124342293
6.486535232122802	0.0007330079683855193	0.0007321094479119055	0.0007710531220505162	0.0007694048477949427	0.0007927317511302913	0.0007906238611836901	0.0008157209119102184	0.0008131003913237803	0.0008635769347753941	0.0008598077674367565	0.05634666429850198	0.055267170236196095	-1.3014813871456768e-05	-0.00019438314784211985	-1.2976639060809092e-05	-0.00019381298706358518
6.525619869945995	0.0007326073793043113	0.0007317082760894253	0.0007705863343577993	0.0007689387064662568	0.0007922251120664514	0.0007901187080682183	0.0008151703500725206	0.0008125523205449707	0.0008629295587677487	0.0008591653675096954	0.056276953400817696	0.055198812068816716	-1.291107892312758e-05	-0.00019399572657249897	-1.287321426202831e-05	-0.0001934267904629694
6.564940012373588	0.0007322075744086092	0.0007313078895434203	0.000770120469773223	0.0007684734869202872	0.0007917194851710328	0.0007896145639220768	0.0008146209029893097	0.0008120053588936515	0.0008622835388658196	0.000858524311384438	0.05620732348967431	0.055130533253006604	-1.2808049006569205e-05	-0.00019360723642228295	-1.2770492349645918e-05	-0.00019303952801102975
6.604497078439295	0.0007318085555286676	0.0007309082901155405	0.0007696555307444177	0.0007680091916040657	0.0007912148732413031	0.0007891114315346093	0.0008140725738232571	0.0008114595095166388	0.0008616388789620053	0.0008578846029214321	0.056137775692815195	0.055062334894925985	-1.2705719387625866e-05	-0.0001932176707987454	-1.2668468603937305e-05	-0.0001926511931314434
6.644292495727218	0.0007314103245083033	0.0007305094796610362	0.0007691915197350399	0.0007675458229806363	0.0007907112790917937	0.0007886093137123789	0.0008135253657554676	0.0008109147755791155	0.0008609955829691211	0.0008572462460014417	0.05606831114303742	0.054994218105692654	-1.2604085363134357e-05	-0.00019282702306225308	-1.2567138336076755e-05	-0.00019226177920061982
6.684327700423376	0.0007310128832049885	0.000730111460048852	0.0007687284392248854	0.0007670833835291657	0.0007902087055544179	0.000788108213279291	0.0008129792819856126	0.0008103711602647657	0.0008603536548205628	0.000856609244525711	0.05599893097821595	0.05492618400140901	-1.2503142260660363e-05	-0.0001924352865246559	-1.246649688785989e-05	-0.00019187127954650718
6.724604137367524	0.0007306162334899504	0.0007297142331617274	0.0007682662917100086	0.0007666218757450638	0.0007897071554786053	0.0007876081330767232	0.0008124343257320765	0.0008098286667759177	0.0008597130984704794	0.0008559736024161331	0.05592963634133433	0.05485823370318732	-1.2402885438298969e-05	-0.00019204245444895407	-1.236653963155622e-05	-0.00019147968744895327
6.76512326010531	0.0007302203772482632	0.0007293178008962867	0.0007678050797028319	0.0007661613021400921	0.0007892066317314232	0.0007871090759636471	0.0008118905002320883	0.0008092872983336787	0.0008590739178939355	0.000855339323615415	0.05586042838050963	0.054790368337181226	-1.2303310284548022e-05	-0.00019164852004993627	-1.2267261969704443e-05	-0.00019108699613903934
6.805886530940724	0.0007298253163789462	0.0007289221651631408	0.000767344805732266	0.0007657016652424854	0.000788707137197706	0.0007866110448167598	0.0008113478087418676	0.0008087470581780761	0.0008584361170870868	0.0008547064120872462	0.05579130824902275	0.0547225890346075	-1.220441221804966e-05	-0.00019125347649295854	-1.2168659334918161e-05	-0.00019069319879885804
6.846895420988873	0.0007294310527950604	0.0007285273278869803	0.0007668854723438238	0.0007652429675970635	0.0007882086747801843	0.0007861140425306087	0.0008108062545367649	0.0008082079495682002	0.0008577997000673507	0.0008540748718164721	0.05572227710534868	0.05465489693178176	-1.2106186687448062e-05	-0.00019085731689438834	-1.2070727189734953e-05	-0.00019029828856176323
6.888151410229076	0.0007290375884238038	0.0007281332910066743	0.0007664270820997385	0.0007647852117653512	0.0007877112473996109	0.0007856180720177211	0.0008102658409114032	0.0008076699757823424	0.000857164670873577	0.000853444706809262	0.055653336113182364	0.05458729317013968	-1.2008629171130977e-05	-0.00019046003432007796	-1.1973461026318008e-05	-0.00018990225851045484
6.92965598755826	0.0007286449252066129	0.0007277400564753705	0.0007659696375790844	0.0007643284003256976	0.0007872148579948986	0.0007851231362087386	0.0008097265711798266	0.0008071331401181466	0.0008565310335662304	0.0008528159210932896	0.055584486441471334	0.05451977889627318	-1.1911735177047578e-05	-0.00019006162178544783	-1.1876856366362445e-05	-0.00018950510167811685
6.971410650844719	0.0007282530650992576	0.000727347626260588	0.0007655131413778925	0.0007638725358733902	0.000786719509523246	0.0007846292380525415	0.0008091884486756414	0.000806597445892744	0.0008558987922275623	0.0008521885187179	0.05551572926444432	0.054452355261954646	-1.1815500242646007e-05	-0.00018966207225667997	-1.1780908760909703e-05	-0.0001891068110479177
7.01341690698215	0.0007278620100719364	0.0007269560023443203	0.000765057596109268	0.0007634176210207776	0.0007862252049602679	0.0007841363805163846	0.0008086514767521619	0.0008060628964429057	0.0008552679509617872	0.0008515625037542939	0.05544706576164382	0.05438502342417074	-1.1719919934486539e-05	-0.0001892613786476094	-1.168561379003008e-05	-0.0001887073795509009
7.055676271944047	0.0007274717621093856	0.0007265651867231364	0.0007646030044035213	0.0007629636583973936	0.0007857319473001383	0.0007836445665860343	0.0008081156587825661	0.0008055294951251916	0.0008546385138952751	0.0008509378802957072	0.05537849711795372	0.05431778454515042	-1.1624989848172188e-05	-0.00018885953382119514	-1.1590967062803659e-05	-0.00018830680006806655
7.098190270838397	0.0007270823232109672	0.000726175181408273	0.0007641493689082748	0.0007625106506500691	0.0007852397395557131	0.000783153799265892	0.0008075809981600347	0.0008049972453160905	0.0008540104851767191	0.0008503146524575844	0.0553100245236358	0.05425063979239738	-1.1530705608185643e-05	-0.0001884565305893815	-1.149696421706009e-05	-0.00018790506542895602
7.1409604379627405	0.0007266936953907751	0.0007257859884257408	0.0007636966922885957	0.0007620586004430617	0.0007847485847586738	0.0007826640815791396	0.0008070474982979086	0.0008044661504121771	0.0008533838689773308	0.0008496928243777687	0.0552416491743583	0.0541835903387209	-1.1437062867580491e-05	-0.00018805236171060002	-1.14036009191288e-05	-0.00018750216841012524
7.183988316859528	0.0007263058806777344	0.000725397609816424	0.000763244977227116	0.0007616075104581766	0.000784258485959662	0.00078217541656787	0.0008065151626298378	0.0008039362138302605	0.0008527586694910226	0.0008490724002166846	0.055173372271227664	0.054116637362267433	-1.1344057307915295e-05	-0.00018764701989168464	-1.1310872863767862e-05	-0.00018709810173675456
7.227275460371831	0.0007259188811157008	0.0007250100476361795	0.0007627942264241536	0.0007611573833948877	0.0007837694462284151	0.0007816878072932251	0.0008059839946099343	0.0008034074390075357	0.0008521348909345948	0.0008484533841575222	0.055105195020824733	0.05404978204655465	-1.125168463905063e-05	-0.00018724049778701124	-1.1218775773924605e-05	-0.00018669285808109448
7.270823430699384	0.0007255326987635609	0.0007246233039559379	0.0007623444425978374	0.0007607082219704635	0.0007832814686539039	0.0007812012568355341	0.0008054539977129255	0.0008028798294017355	0.0008515125375479255	0.000847835780406425	0.055037118635237754	0.053983025580500756	-1.115994059890102e-05	-0.00018683278799688785	-1.1127305400544796e-05	-0.0001862864300620215
7.31463379945495	0.0007251473356953374	0.0007242373808618083	0.0007618956284842367	0.0007602600289200932	0.0007827945563444777	0.000780715768294453	0.000804925175434313	0.0008023533884912906	0.0008508916135941653	0.0008472195931926847	0.054969144332092934	0.05391636915846372	-1.1068820953297892e-05	-0.00018642388306799873	-1.1036457522416512e-05	-0.00018587881024539898
7.358708147721062	0.0007247627940002864	0.000723852280455177	0.0007614477868374811	0.0007598128069970097	0.000782308712427998	0.0007802313447891026	0.0008043975312905244	0.0008018281197754773	0.0008502721233599274	0.0008466048267689257	0.05490127333459333	0.05384981398026808	-1.0978321495847335e-05	-0.00018601377549370968	-1.0946227945965448e-05	-0.00018546999114255058
7.403048066107065	0.0007243790757830031	0.0007234680048528148	0.0007610009204298916	0.0007593665589726214	0.0007818239400519838	0.0007797479894582144	0.0008038710688190755	0.0008013040267745848	0.000849654071155485	0.0008459914854113077	0.05483350687155153	0.053783361251245394	-1.0888438047656004e-05	-0.0001856024577119586	-1.085661250509358e-05	-0.00018505996521087087
7.447655154806527	0.0007239961831635244	0.0007230845561869739	0.0007605550320521068	0.0007589212876366318	0.0007813402423837555	0.0007792657054602665	0.0008033457915787284	0.0008007811130300633	0.0008490374613149694	0.0008453795734197107	0.054765846177426025	0.05371701218226625	-1.0799166457251333e-05	-0.00018518992210647678	-1.0767607061023046e-05	-0.00018464872485324246
7.49253102365499	0.0007236141182774282	0.0007227019366054977	0.0007601101245132099	0.0007584769957971767	0.0007808576226105732	0.0007787844959736319	0.0008028217031496495	0.0008002593821046915	0.0008484222981965657	0.0008447690951179431	0.054698292492356956	0.05365076798977452	-1.0710502600335195e-05	-0.00018477616100542882	-1.0679207502060223e-05	-0.00018423626241703683
7.537677292188054	0.0007232328832759448	0.0007223201482719209	0.0007596662006408622	0.0007580336862809464	0.000780376083939789	0.0007783043641967202	0.0008022988071335787	0.0007997388375827352	0.0008478085861827221	0.0008441600548539348	0.054630847062204314	0.053584629895827726	-1.06224423796486e-05	-0.0001843611666812739	-1.0591409743486435e-05	-0.00018382257019439185
7.583095589699846	0.0007228524803260521	0.0007219391933655746	0.000759223263281428	0.0007575913619333189	0.0007798956295989853	0.0007778253133481235	0.0008017771071539835	0.000799219483070108	0.0008471963296803437	0.0008435524569999389	0.05456351113858189	0.053518599128128445	-1.0534981724780873e-05	-0.00018394493135062695	-1.050420972732724e-05	-0.00018340764042124036
7.628787555301809	0.0007224729116105875	0.000721559074081694	0.0007587813153001098	0.0007571500256184912	0.0007794162628361278	0.0007773473466667645	0.0008012566068562318	0.0007987013221945399	0.0008465855331210059	0.0008429463059527396	0.05449628597889852	0.05345267692006545	-1.0448116591987508e-05	-0.000183527447173093	-1.0417603422218855e-05	-0.00018299146527736565
7.674754837981857	0.0007220941793283479	0.0007211797926315195	0.0007583403595810769	0.0007567096802196088	0.0007789379869197094	0.000776870467412041	0.0008007373099077522	0.0007981843586057376	0.0008459762009611564	0.0008423416061338531	0.05442917284639433	0.05338686451074896	-1.036184296405139e-05	-0.00018310870625182218	-1.0331586823232944e-05	-0.00018257403688581864
7.720999096663877	0.0007217162856941987	0.0007208013512424061	0.0007579003990276007	0.0007562703286389	0.0007784608051389019	0.0007763946788639773	0.0008002192199982071	0.0007976685959755548	0.00084536833768233	0.0008417383619897382	0.054362173010181716	0.05332116314504991	-1.027615685004167e-05	-0.00018268870063181675	-1.0246155951649377e-05	-0.00018215534731169658
7.767522000267617	0.0007213392329391786	0.0007204237521579293	0.0007574614365621875	0.0007558319737978105	0.0007779847208037073	0.0007759199843233753	0.0007997023408396584	0.0007971540379981602	0.0008447619477913578	0.0008411365779920061	0.05429528774528289	0.05325557407363816	-1.019105428521662e-05	-0.00018226742230068038	-1.0161306854871224e-05	-0.0001817353885631423
7.814325227768903	0.0007209630233106052	0.00072004699763799	0.0007570234751267128	0.0007553946186371347	0.0007775097372451056	0.000775446387111961	0.0007991866761667393	0.0007966406883902053	0.0008441570358205811	0.0008405362586376303	0.05422851833267102	0.05319009855302271	-1.0106531330841481e-05	-0.00018184486318797988	-1.0077035606202711e-05	-0.0001813141525900952
7.861410468260233	0.0007205876590721829	0.0007196710899589238	0.0007565865176825563	0.0007549582661171533	0.0007770358578152104	0.0007749738905725413	0.0007986722297368256	0.0007961285508909972	0.000843553606328068	0.0008399374084491633	0.05416186605931114	0.05312473784559093	-1.002258407397337e-05	-0.00018142101516385734	-9.993338304703503e-06	-0.00018089163128381935
7.908779421011744	0.0007202131425041095	0.0007192960314136069	0.0007561505672107387	0.0007545229192177675	0.0007765630858874228	0.000774502498069153	0.0007981590053302106	0.0007956176292626697	0.000842951663897832	0.0008393400319749495	0.054095332218201474	0.053059493219649985	-9.939208627332899e-06	-0.0001809958700396963	-9.910211074989211e-06	-0.00018046781647634846
7.956433795532517	0.0007198394759031843	0.0007189218243115675	0.0007557156267120583	0.0007540885809386401	0.0007760914248565848	0.0007740322129872236	0.000797647006750278	0.0007951079272903609	0.0008423512131400527	0.0008387441337893493	0.054028918108415196	0.05299436594946717	-9.85640112914632e-06	-0.0001805694195672891	-9.82765006710129e-06	-0.00018004269994054134
8.004375311632296	0.0007194666615829157	0.0007185484709790889	0.0007552816992072292	0.0007536552542993263	0.0007756208781391365	0.0007735630387337193	0.0007971362378236808	0.0007945994487823825	0.0008417522586912976	0.0008381497184929506	0.053962625035144325	0.05292935731531281	-9.77415774293909e-06	-0.00018014165543783767	-9.74565145634397e-06	-0.00017961627338924924
8.052605699483543	0.0007190947018736327	0.0007181759737593257	0.000754848787737023	0.0007532229423394212	0.0007751514491732748	0.000773094978737309	0.0007966267024005198	0.0007940921975704044	0.0008411548052147512	0.0008375567907128035	0.0538964543097409	0.05286446860350156	-9.692474657409245e-06	-0.0001797125692824808	-9.664211443072626e-06	-0.00017918852847489952
8.101126699683881	0.0007187235991225889	0.0007178043350124064	0.0007544168953624021	0.0007527916481186917	0.0007746831414191085	0.0007726280364485169	0.0007961184043545188	0.000793586177509627	0.0008405588574004354	0.0008369653551026342	0.05383040724976343	0.05279970110643739	-9.61134808626779e-06	-0.0001792821526712396	-9.58332625260877e-06	-0.00017875945678946792
8.149940063318896	0.0007183533556940762	0.000717433557115548	0.0007539860251646679	0.000752361374717222	0.0007742159583588217	0.0007721622153398848	0.000795611347583211	0.0007930813924789649	0.0008399644199654459	0.0008363754163430799	0.053764485179019356	0.05273505612265556	-9.530774268002792e-06	-0.0001788503971120181	-9.502992134955562e-06	-0.00017832904986228582
8.199047552025359	0.0007179839739695346	0.0007170636424631684	0.0007535561802455988	0.0007519321252355574	0.0007737499034968354	0.0007716975189061367	0.0007951055360081212	0.0007925778463812313	0.0008393714976541832	0.0008357869791419192	0.053698689427613404	0.052670534956867965	-9.450749465829064e-06	-0.00017841729405138063	-9.423205364783062e-06	-0.00017789729916217745
8.248450938054788	0.0007176154563476598	0.0007166945934669884	0.0007531273637275922	0.0007515039027948376	0.000773284980359965	0.0007712339506643296	0.0007946009735749463	0.0007920755431433124	0.0008387800952385829	0.0008352000482342955	0.053633021331990716	0.052606138920008566	-9.371269967434898e-06	-0.000177982834872914	-9.343962241190572e-06	-0.00017746419609562802
8.298152004337403	0.0007172478052445186	0.0007163264125561546	0.0007526995787538129	0.0007510767105369523	0.0007728211924975916	0.0007707715141540287	0.0007940976642537473	0.0007915744867163643	0.0008381902175183599	0.0008346146283829642	0.05356748223498465	0.05254186932927964	-9.292332084886654e-06	-0.00017754701089744973	-9.265259087521023e-06	-0.0001770297320053682
8.348152544546481	0.0007168810230936545	0.0007159591021773418	0.0007522728284883293	0.0007506505516246755	0.0007723585434818185	0.0007703102129374641	0.0007935956120391303	0.0007910746810759892	0.0008376018693212401	0.0008340307243785186	0.05350207348586649	0.052477727508197416	-9.213932154434473e-06	-0.00017710981338253662	-9.187092251271636e-06	-0.00017659389817184512
8.398454363163072	0.0007165151123462059	0.0007155926647948711	0.000751847116116269	0.0007502254292418167	0.0007718970369076447	0.0007698500505996995	0.000793094820950443	0.0007905761302224293	0.0008370150555032096	0.0008334483410396355	0.053436796440389976	0.05241371478663947	-9.136066536371765e-06	-0.00017667123352155256	-9.109458103903102e-06	-0.0001761566858114738
8.449059275541144	0.0007161500754710121	0.0007152271028908198	0.0007514224448439562	0.000749801346593366	0.0007714366763931264	0.000769391030748798	0.0007925952950319583	0.0007900788381807564	0.0008364297809487523	0.0008328674832133166	0.05337165246084339	0.052349832500894825	-9.058731614837445e-06	-0.00017623126244298293	-9.032353040631415e-06	-0.00017571808607561024
8.49996910797308	0.0007157859149547332	0.0007148624189651394	0.0007509988178990689	0.0007493783069056442	0.0007709774655795539	0.0007689331570159951	0.000792097038353076	0.0007895828090010643	0.0008358460505711054	0.0008322881557751338	0.05330664291609745	0.05228608199370934	-8.981923797724e-06	-0.0001757898912108924	-8.955773480381901e-06	-0.00017527809005180028
8.551185697755594	0.0007154226333019552	0.0007144986155357604	0.0007505762385307765	0.0007489563134264439	0.0007705194081316112	0.0007684764330558587	0.0007916000550085072	0.0007890880467586566	0.0008352638693124989	0.0008317103636294699	0.053241769181657704	0.052222464614338514	-8.905639516503146e-06	-0.0001753471108237592	-8.879715865568912e-06	-0.00017483668876203118
8.602710893256043	0.0007150602330353113	0.0007141356951387173	0.0007501547100098993	0.0007485353694251888	0.0007700625077375578	0.0007680208625464718	0.0007911043491184796	0.0007885945555542506	0.0008346832421444175	0.0008311341117097789	0.05317703263971419	0.052158981718596016	-8.829875226011585e-06	-0.00017490291221355925	-8.804176661929286e-06	-0.00017439387316225963
8.654546553979111	0.0007146987166955904	0.0007137736603282528	0.0007497342356290537	0.0007481154781930744	0.0007696067681093949	0.0007675664491895932	0.0007906099248289296	0.0007881023395141648	0.0008341041740678491	0.0008305594049788264	0.053112434679194194	0.05209563466890594	-8.754627404413719e-06	-0.0001744572862464877	-8.729152358429547e-06	-0.00017394963414268938
8.706694550633951	0.0007143380868418537	0.0007134125136769421	0.0007493148187028035	0.0007476966430432281	0.0007691521929830421	0.0007671131967108416	0.000790116786311704	0.0007876114027905256	0.0008335266701135443	0.0008299862484289555	0.05304797669581637	0.052032424834353455	-8.679892552930155e-06	-0.0001740102237209329	-8.654639467010894e-06	-0.00017350396252543976
8.759156765201672	0.0007139783460515517	0.0007130522577758036	0.0007488964625678166	0.0007472788673108573	0.0007686987861185141	0.0007666611088598652	0.0007896249377647627	0.000787121749561464	0.0008329507353422788	0.000829414647082337	0.05298366009214277	0.05196935359073938	-8.605667195754445e-06	-0.00017356171536778153	-8.580634522568388e-06	-0.00017305684906629426
8.811935091003267	0.0007136194969206372	0.0007126928952344156	0.0007484791705830158	0.0007468621543534037	0.0007682465513000969	0.0007662101894105189	0.0007891343834123813	0.0007866333840313173	0.0008323763748451135	0.000828844605991233	0.05291948627763445	0.05190642232063169	-8.531947879920378e-06	-0.00017311175185039107	-8.507134082715029e-06	-0.0001726082844529797
8.865031432767935	0.0007132615420636789	0.0007123344286810333	0.0007480629461297313	0.0007464465075506977	0.000767795492336523	0.0007657604421610426	0.0007886451275053524	0.0007861463104308341	0.0008318035937436593	0.0008282761302382586	0.05285545666870638	0.051843632413421784	-8.458731175075597e-06	-0.0001726603237625357	-8.43413472764818e-06	-0.00017215825930416706
8.918447706701835	0.0007129044841139867	0.0007119768607627058	0.0007476477926118646	0.0007460319303051147	0.0007673456130611608	0.000765311870934242	0.0007881571743212031	0.0007856605330173796	0.0008312323971903538	0.0008277092249366478	0.05279157268878492	0.051780985265378	-8.386013673397467e-06	-0.00017220742162901703	-8.361633060029877e-06	-0.00017170676417030406
8.972185840557227	0.0007125483257237169	0.0007116201941453935	0.000747233713456034	0.0007456184260417315	0.0007668969173321834	0.0007648644795776653	0.0007876705281643903	0.0007851760560751436	0.0008306627903687206	0.000827143895230522	0.05272783576836449	0.0517184822797035	-8.313791989465573e-06	-0.00017175303590560853	-8.28962570481595e-06	-0.00017125378953178338
9.02624777370205	0.000712193069563997	0.0007112644315140858	0.0007468207121117414	0.0007452059982084846	0.0007664494090327613	0.0007644182719637911	0.0007871851933665217	0.0007846928839153509	0.0008300947784936525	0.0008265801462951622	0.05266424734506517	0.05165612486659227	-8.242062760004977e-06	-0.00017129715697611347	-8.218109309068682e-06	-0.00017079932579816548
9.080635457189915	0.0007118387183250445	0.0007109095755729225	0.0007464087920515306	0.000744794650276331	0.0007660030920712445	0.0007639732519902102	0.0007867011742865668	0.0007842110208764734	0.0008295283668116894	0.0008260179833372853	0.05260080886369148	0.05159391444328681	-8.170822643862805e-06	-0.0001708397751545021	-8.147080541921238e-06	-0.0001703433633095386
9.135350853830497	0.0007114852747162784	0.0007105556290453063	0.0007459979567711422	0.0007443843857394029	0.000765557970381345	0.0007635294235798066	0.0007862184753110676	0.0007837304713244398	0.0008289635606012909	0.0008254574115953155	0.05253752177629407	0.0515318524341378	-8.100068321823493e-06	-0.00017038088068341284	-8.076536094358232e-06	-0.00016988589233440932
9.190395938260405	0.000711132741466443	0.0007102025946740284	0.0007455882097896784	0.0007439752081151743	0.0007651140479223268	0.0007630867906809497	0.000785737100854359	0.0007832512396528549	0.0008284003651731273	0.0008248984363396701	0.05247438754223017	0.051469940270663185	-8.029796496430118e-06	-0.0001699204637326257	-8.00647267904138e-06	-0.00016942690306853692
9.245772697014415	0.000710781121323726	0.0007098504752213846	0.000745179554649766	0.0007435671209446204	0.0007646713286791956	0.000762645357267682	0.0007852570553587862	0.0007827733302832153	0.0008278387858703613	0.0008243410628730397	0.05241140762822294	0.05140817939160925	-7.960003891875102e-06	-0.00016945851439956194	-7.936887030247919e-06	-0.00016896638563618227
9.301483128597186	0.0007104304170558769	0.0007094992734692973	0.0007447719949177176	0.0007431601277923819	0.0007642298166628867	0.0007622051273399042	0.0007847783432949249	0.0007822967476651288	0.0008272788280689392	0.0008237852965306756	0.05234858350842739	0.05134657124301136	-7.890687253862307e-06	-0.0001689950227084236	-7.8677759036902e-06	-0.00016850433008822052
9.357529243555355	0.0007100806314503285	0.0007091489922194361	0.000744365534183698	0.0007427542322469298	0.0007637895159104594	0.000761766104923573	0.0007843009691618064	0.0007818214962765366	0.0008267204971778843	0.0008232311426806793	0.05228591666449386	0.05128511727825747	-7.821843349421417e-06	-0.0001685299786090555	-7.799136076350882e-06	-0.00016804072640166923
9.413913064550128	0.0007097317673143171	0.0007087996342933389	0.0007439601760618904	0.0007423494379207306	0.0007633504304852908	0.0007613282940708893	0.0007838249374871405	0.0007813475806239367	0.000826163798639592	0.0008226786067242956	0.05222340858563017	0.05122381895815217	-7.753468966842023e-06	-0.00016806337197730614	-7.730964346395336e-06	-0.00016757556447957733
9.47063662643026	0.0007093838274750012	0.0007084512025325311	0.0007435559241906595	0.0007419457484504124	0.0007629125644772675	0.000760891698860495	0.0007833502528275408	0.0007808750052426066	0.0008256087379301258	0.0008221276940962039	0.052161060768671004	0.051162677750978686	-7.685560915494938e-06	-0.0001675951926142505	-7.663257532992095e-06	-0.000167108834150137
9.527701976305488	0.000709036814779585	0.0007081036997986527	0.0007431527822327238	0.0007415431674969347	0.0007624759220029848	0.0007604563233976677	0.0007828769197687573	0.0007804037746968357	0.0008250553205595229	0.0008215784102648222	0.052098874718142306	0.051101695132567765	-7.618116025660468e-06	-0.00016712543024438586	-7.596012476194895e-06	-0.0001666405251659897
9.585111173620431	0.00070869073209544	0.0007077571289735759	0.000742750753875323	0.000741141698745755	0.000762040507205946	0.0007600221718145192	0.000782404942925905	0.0007799338935801504	0.0008245035520720988	0.0008210307607326068	0.052036851946329975	0.05104087258636255	-7.551131148433865e-06	-0.00016665407451602055	-7.5292260367952266e-06	-0.00016617062720358788
9.642866290228868	0.0007083455823102269	0.0007074114929595319	0.0007423498428303884	0.0007407413459070031	0.0007616063242567619	0.0007595892482701957	0.0007819343269436978	0.0007794653665155497	0.0008239534380467559	0.0008204847510363581	0.05197499397334862	0.050980211603484926	-7.484603155582213e-06	-0.0001661811150007464	-7.462895096180082e-06	-0.00016569912986261204
9.700969410468568	0.0007080013683320181	0.0007070667946792322	0.0007419500528347155	0.000740342112715648	0.0007611733773533509	0.0007591575569510778	0.0007814650764966855	0.0007789981981557369	0.0008234049840972949	0.0008199403867475283	0.05191330232721263	0.05091971368280801	-7.418528939419529e-06	-0.00016570654119282824	-7.3970165562278756e-06	-0.0001652260226657487
9.75942263123647	0.0007076580930894196	0.0007067230370759924	0.0007415513876501338	0.0007399440029316737	0.0007607416707211425	0.0007587271020709819	0.0007809971962894874	0.0007785323931833545	0.0008228581958727298	0.0008193976734725329	0.05185177854390589	0.050859380331020256	-7.3529054126523705e-06	-0.00016523034250798263	-7.331587339147114e-06	-0.00016475129505744146
9.818228062064373	0.0007073157595316964	0.0007063802231138572	0.0007411538510636838	0.000739547020340251	0.0007603112086132836	0.000758297887871367	0.000780530691057036	0.0007780679563112262	0.0008223130790576079	0.0008188566168530671	0.05179042416745491	0.05079921306270295	-7.287729508212437e-06	-0.00016475250828235088	-7.2666043873358815e-06	-0.0001642749364033913
9.877387825195074	0.0007069743706288963	0.0007060383557777268	0.0007407574468877929	0.0007391511687519164	0.0007598819953108474	0.0007578699186215394	0.0007800655655648191	0.0007776048922825962	0.0008217696393723338	0.0008183172225664261	0.051729240750001265	0.05073921340039707	-7.222998179206262e-06	-0.00016427302777352604	-7.2020646632760255e-06	-0.0001637969359902791
9.936904055658934	0.0007066339293719721	0.0007056974380734789	0.000740362178960447	0.000738756452002743	0.0007594540351230348	0.00075744319861886	0.0007796018246091213	0.00077714320587137	0.0008212278825734904	0.0008177794963258227	0.0516682298518795	0.050679382874679324	-7.158708398722659e-06	-0.00016379189015855444	-7.137965149370956e-06	-0.00016331728302451665
9.996778901350961	0.0007062944387729094	0.0007053574730280974	0.000739968051145374	0.000738362873954523	0.0007590273323873931	0.0007570177321889556	0.0007791394730172733	0.000776682901882362	0.0008206878144541742	0.0008172434438807179	0.05160739304168693	0.05061972302423437	-7.0948571597104215e-06	-0.0001633090845331031	-7.0743028478441675e-06	-0.0001628359666320245
10.05701452310831	0.0007059559018648487	0.0007050184636897953	0.0007395750673322177	0.0007379704384949436	0.0007586018914700211	0.000756593523685928	0.0007786785156478993	0.000776223985151541	0.0008201494408443233	0.0008167090710171471	0.051546731896366285	0.050560235395930984	-7.031441474856029e-06	-0.00016282459991193154	-7.011074780581376e-06	-0.00016235297585742714
10.117613094788254	0.0007056183217022141	0.0007046804131281459	0.0007391832314367218	0.0007375791495377689	0.0007581777167657874	0.0007561705774925692	0.0007782189573911707	0.0007757664605462829	0.0008196127676110586	0.0008161763835580548	0.051486248001281744	0.05050092154489997	-6.9684583764431304e-06	-0.0001623384252268656	-6.94827798902644e-06	-0.00016186829966335914
10.178576803346665	0.000705281701360837	0.0007043433244342055	0.0007387925474009095	0.0007371890110230198	0.0007577548126985442	0.0007557488980205733	0.0007777608031690569	0.0007753103329656198	0.000819077800659021	0.0008156453873636298	0.051425942950295844	0.050441783034610825	-6.905904916251933e-06	-0.00016185054932740806	-6.8859095340373724e-06	-0.0001613819269297989
10.239907848916916	0.0007049460439380837	0.0007040072007206434	0.000738403019193266	0.0007368000269171585	0.0007573331837213433	0.0007553284897107564	0.0007773040579355846	0.0007748556073404967	0.0008185445459307182	0.0008151160883316472	0.051365818345855116	0.050382821436949964	-6.84377816538833e-06	-0.00016136096097910113	-6.823966495742365e-06	-0.00016089384645320837
10.301608444889292	0.0007046113525529812	0.0007036720451218684	0.0007380146508089229	0.0007364122012132701	0.0007569128343166577	0.0007549093570332727	0.0007768487266770934	0.0007744022886340266	0.0008180130094068701	0.0008145884923978097	0.051305875799067424	0.050324038332302846	-6.782075214196298e-06	-0.00016086964886322108	-6.762445973466924e-06	-0.00016040404694636634
10.363680817990868	0.0007042776303463453	0.0007033378607941565	0.0007376274462698421	0.000736025537931249	0.0007564937689966005	0.0007544915044878349	0.0007763948144124985	0.000773950381841751	0.0008174831971067623	0.0008140626055360982	0.05124611692978881	0.050265435309634364	-6.720793172081824e-06	-0.0001603766015756125	-6.701345085532648e-06	-0.00015991251703664777
10.426127208365882	0.0007039448804809099	0.0007030046509157841	0.0007372414096250073	0.000735640041117988	0.0007560759923031514	0.0007540749366039389	0.0007759423261935557	0.000773499891991904	0.0008169551150886045	0.0008135384337591238	0.05118654336670318	0.050207013966572234	-6.659929167441778e-06	-0.00015988180762652182	-6.640660969196507e-06	-0.00015941924526644002
10.488949869656532	0.0007036131061414515	0.0007026724186871509	0.0007368565449506055	0.000735255714847561	0.0007556595088083762	0.0007536596579410833	0.0007754912671051258	0.0007730508241456722	0.0008164287694498855	0.0008130159831184807	0.051127156747414734	0.05014877590949127	-6.599480347532945e-06	-0.0001593852554404307	-6.580390780504264e-06	-0.0001589242200919494
10.552151069084381	0.0007032823105349191	0.0007023411673309131	0.000736472856350219	0.000734872563221416	0.0007552443231146562	0.0007532456730889993	0.0007750416422654418	0.0007726031833974644	0.000815904166327739	0.0008124952597051072	0.05106795871852917	0.050090722753597966	-6.539443878261254e-06	-0.00015888693335283643	-6.5205316941109245e-06	-0.00015842742988139702
10.615733087532126	0.0007029524968905675	0.0007020109000921157	0.0007360903479550194	0.0007344905903685679	0.000754830439854922	0.0007528329866678795	0.0007745934568263869	0.0007721569748751838	0.0008153813118993165	0.000811976269649653	0.051008950935746276	0.05003285612301794	-6.479816944196526e-06	-0.000158386829612861	-6.461080903278141e-06	-0.0001579288629168507
10.679698219625935	0.0007026236684600766	0.0007016816202383145	0.0007357090239239506	0.0007341098004457815	0.0007544178636928707	0.0007524216033285997	0.0007741467159737566	0.0007717122037404914	0.0008148602123821483	0.0008114590191228373	0.050950135063946876	0.04997517765088418	-6.420596748354761e-06	-0.00015788493238033663	-6.4020356196478265e-06	-0.0001574285073910331
10.744048773818252	0.0007022958285176926	0.0007013533310597184	0.0007353288884439337	0.000733730197637776	0.0007540065993232146	0.0007520115277529623	0.0007737014249275499	0.0007712688751890933	0.0008143408740345328	0.0008109435143358332	0.05089151277728709	0.04991768897942857	-6.361780512058497e-06	-0.0001573812297246957	-6.343393073133738e-06	-0.00015692635140707178
10.808787072471103	0.0007019689803603504	0.0007010260358693114	0.0007349499457300529	0.0007333517861574127	0.0007535966514719043	0.0007516027646539207	0.0007732575889422365	0.0007708269944510065	0.0008138233031559075	0.0008104297615406337	0.05083308575928804	0.049860391760066805	-6.303365474930739e-06	-0.00015687570962666375	-6.285150511862493e-06	-0.00015642238297908229
10.87391545193992	0.0007016431273078058	0.0007006997380029887	0.0007345722000257543	0.0007329745702458919	0.0007531880248963688	0.0007511953187758195	0.0007728152133070455	0.0007703865667908472	0.0008133075060872376	0.0008099177670304366	0.050774855702934274	0.04980328765350068	-6.2453488946408175e-06	-0.00015636835997470677	-6.227305201979283e-06	-0.0001559165900296977
10.93943626265785	0.000701318272702768	0.000700374440819688	0.0007341956556030448	0.0007325985541729533	0.0007527807243857563	0.0007507891948946314	0.0007723743033462471	0.0007699475975081085	0.0008127934892114059	0.0008094075371400288	0.050716824310764345	0.049746378329801264	-6.1877280468827095e-06	-0.00015585916856616921	-6.1698544275845535e-06	-0.00015540896039051288
11.00535186922059	0.0007009944199110275	0.0007000501477015195	0.0007338203167626876	0.0007322237422370704	0.0007523747547611688	0.0007503843978181958	0.0007719348644194412	0.0007695100919374479	0.0008122812589536027	0.0008088990782461713	0.05065899329497381	0.049689665468512806	-6.130500225185083e-06	-0.0001553481231049425	-6.112795490572677e-06	-0.000154899481800308
11.071664650471687	0.0007006715723215929	0.0006997268620539051	0.0007334461878344081	0.0007318501387656564	0.0007519701208759152	0.000749980932386464	0.0007714969019218494	0.0007690740554489777	0.0008117708217817302	0.0008083923967680005	0.05060136437750848	0.04963315075874463	-6.073662740820225e-06	-0.0001548352112017426	-6.0561257105382765e-06	-0.0001543881419051596
11.138376999588447	0.0007003497333468173	0.0006994045873057039	0.0007330732731770891	0.0007314777481152613	0.0007515668276157451	0.000749578803471738	0.000771060421284605	0.0007686394934485523	0.0008112621842067982	0.0008078874991674177	0.05054393929017003	0.04957683589927203	-6.017212922737256e-06	-0.0001543204203737769	-5.999842424655663e-06	-0.0001538749282570251
11.205491324168262	0.0007000289064225341	0.0006990833269093507	0.0007327015771789788	0.0007311065746717776	0.000751164879899102	0.0007491780159789228	0.0007706254279750516	0.0007682064113780665	0.0008107553527833362	0.0008073843919494952	0.05048671977471425	0.04952072259863617	-5.961148117347888e-06	-0.00015380373804205205	-5.943942987543527e-06	-0.00015335982831266026
11.273010046315514	0.0006997090950081888	0.0006987630843409907	0.0007323311042578941	0.000730736622850646	0.0007507642826773723	0.0007487785748457707	0.0007701919274970416	0.0007677748147157497	0.000810250334109804	0.0008068830816628852	0.05042970758295579	0.04946481257524305	-5.905465688490867e-06	-0.00015328515153259503	-5.888424771202487e-06	-0.00015284282943450744
11.340935602728974	0.0006993903025869701	0.0006984438631006073	0.0007319618588614243	0.0007303678970970559	0.0007503650409351326	0.0007483804850431292	0.0007697599253912361	0.0007673447089764641	0.000809747134829006	0.0008063835749002242	0.050372904476875015	0.04940910755747087	-5.850163017280183e-06	-0.0001527646480742606	-5.833285164830344e-06	-0.00015232391888755914
11.409270444789758	0.0006990725326659473	0.0006981256667121658	0.0007315938454671443	0.0007300004018861602	0.0007499671596904086	0.0007479837515752018	0.0007693294272354147	0.0007669160997120131	0.0008092457616285163	0.0008058858782985581	0.05031631222872197	0.04935360928377265	-5.7952375019732286e-06	-0.0001522422147978708	-5.778521574729273e-06	-0.00015180308383941354
11.478017038649782	0.0006987557887761993	0.0006978084987237429	0.0007312270685828167	0.0007296341417232819	0.0007495706439949278	0.0007475883794797952	0.0007689004386447767	0.0007664889925114431	0.0008087462212411021	0.0008053899985397572	0.05025993262112725	0.04929831950278093	-5.740686557917894e-06	-0.00015171783873682565	-5.724131424233829e-06	-0.0001512803113603023
11.547177865320764	0.0006984400744729523	0.000697492362707663	0.0007308615327466087	0.0007292691211441229	0.0007491754989343755	0.0007471943738285799	0.0007684729652722586	0.000766063393001353	0.000808248520445156	0.0008048959423509438	0.05020376744721125	0.0492432399734201	-5.686507617372154e-06	-0.0001511915068244385	-5.670112153546153e-06	-0.00015075558842109205
11.616755420763786	0.000698125393335713	0.0006971772622606353	0.000730497242527301	0.0007289053447149784	0.0007487817296286611	0.0007468017397273488	0.0007680470128088458	0.0007656393068462077	0.0008077526660651326	0.0008044037165049237	0.05014781851069825	0.04918837246501395	-5.632698129431207e-06	-0.0001506632058940749	-5.616461219657039e-06	-0.00015022890189306248
11.686752215979308	0.0006978117489684014	0.0006968632010038879	0.0007301342025245	0.0007285428170329495	0.0007483893412321729	0.0007464104823162773	0.0007676225869838868	0.0007652167397486499	0.0008072586649719878	0.0008039133278206197	0.05009208762602718	0.049133718757396146	-5.5792555599017135e-06	-0.00015013292267815337	-5.563176096213228e-06	-0.00014970023854671277
11.75717077709787	0.0006974991449994893	0.0006965501825833075	0.0007297724173688588	0.0007281815427261602	0.0007479983389340508	0.0007460206067701901	0.0007671996935654204	0.0007647956974498229	0.0008067665240836278	0.000803424783163515	0.050036576618469476	0.04907928064102609	-5.526177391178624e-06	-0.00014960064380645233	-5.5102542734003154e-06	-0.00014916958505048483
11.82801364547121	0.0006971875850821339	0.0006962382106695741	0.0007294118917222888	0.0007278215264539729	0.0007476087279584478	0.0007456321182988261	0.0007667783383604941	0.000764376185729689	0.0008062762503653603	0.0008029380894460981	0.04998128732424609	0.04902505991710263	-5.473461122196613e-06	-0.00014906635580744232	-5.457693257862085e-06	-0.00014863692797081884
11.899283377763982	0.0006968770728943093	0.0006959272889582971	0.000729052630278176	0.0007274627729072055	0.0007472205135647985	0.0007452450221471062	0.000766358527215489	0.0007639582104073541	0.0008057878508303441	0.0008024532536283121	0.04992622159064677	0.048971058397683176	-5.42110426821063e-06	-0.00014853004510415047	-5.4054905725842844e-06	-0.00014810225377101527
11.970982546046038	0.0006965676121389523	0.0006956174211701549	0.0007286946377616112	0.0007271052868083547	0.0007468337010481005	0.0007448593235954035	0.0007659402660164606	0.0007635417773413969	0.0008053013325400652	0.0008019702827180127	0.0498713812761518	0.04891727790579963	-5.369104360782029e-06	-0.00014799169801565926	-5.353643756768854e-06	-0.0001475655488097638
12.043113737885237	0.0006962592065440864	0.0006953086110510317	0.0007283379189295984	0.0007267490729118148	0.0007464482957391748	0.0007444750279598187	0.0007655235606894583	0.0007631268924301984	0.0008048167026047889	0.0008014891837714293	0.049816768250554574	0.048863720275580544	-5.317458947636314e-06	-0.00014745130075558	-5.302150365696021e-06	-0.00014702679933972784
12.115679556440844	0.00069595185986297	0.0006950008623721587	0.0007279824785712901	0.0007263941360041055	0.000746064303004956	0.0007440921405924586	0.0007651084172008749	0.0007627135616122816	0.0008043339681840461	0.0008010099638936354	0.04976238439508636	0.04881038735237533	-5.266165592540846e-06	-0.00014690883943041522	-5.251007970718223e-06	-0.00014648599150893227
12.188682620557461	0.0006956455758742233	0.0006946941789302451	0.0007276283215082018	0.0007260404809040878	0.0007456817282487614	0.0007437106668817034	0.0007646948415577782	0.0007623017908666393	0.0008038531364871021	0.0008005326302390114	0.04970823160254629	0.04875728099287747	-5.215221875228514e-06	-0.00014636430003983625	-5.200214159045875e-06	-0.00014594311135718296
12.26212556485955	0.0006953403583819718	0.000694388564547626	0.0007272754525944461	0.0007256881124632026	0.0007453005769105792	0.0007433306122525034	0.0007642828398082597	0.0007618915862130877	0.0008033742147734456	0.0008000571900117356	0.049654311777426414	0.04870440306525013	-5.164625391271098e-06	-0.00014581766847471256	-5.149766533680579e-06	-0.0001453981448161501
12.336011039846525	0.0006950362112159791	0.0006940840230723937	0.0007269238767169553	0.000725337035565688	0.0007449208544673472	0.0007429519821666474	0.0007638724180417787	0.0007614829537126013	0.000802897210353276	0.000799583650466256	0.049600626836045936	0.048651755449258	-5.114373751965648e-06	-0.0001452689305162791	-5.099662713347469e-06	-0.00014485107770934036
12.41034171198835	0.0006947331382317892	0.0006937805583785427	0.0007265735987957165	0.0007249872551288171	0.0007445425664332473	0.0007425747821230582	0.0007634635823895174	0.0007610758994676672	0.0008024221305880031	0.0007991120189077889	0.049547178706683584	0.04859934003639448	-5.06446458424601e-06	-0.00014471807183563667	-5.049900332325212e-06	-0.00014430189574951569
12.485120263821853	0.0006944311433108585	0.0006934781743661046	0.0007262246237839964	0.0007246387761031232	0.0007441657183599855	0.0007421990176580757	0.00076305633902473	0.0007606704296226337	0.0008019489828907429	0.0007986423026928063	0.04949396932971383	0.048547158730018615	-5.014895530578746e-06	-0.00014416507799236422	-5.000477040379217e-06	-0.00014375058453847123
12.560349394047481	0.0006941302303606993	0.0006931768749612919	0.0007258769566685815	0.0007242916034726388	0.0007437903158370931	0.0007418246943457513	0.0007626506941631058	0.0007602665503640677	0.0008014777747268301	0.0007981745092295425	0.04944100065774269	0.04849521344548503	-4.965664248830423e-06	-0.00014360993443310321	-4.9513905026506155e-06	-0.00014319712956603614
12.63603181762671	0.0006938304033150142	0.0006928766641166359	0.000725530602470008	0.000723945742255128	0.0007434163644922154	0.0007414518177981392	0.0007622466540631287	0.0007598642679211142	0.0008010085136143296	0.0007977086459784994	0.04938827465575006	0.048443506110285216	-4.916768412226852e-06	-0.00014305262649216832	-4.902638399563453e-06	-0.00014264151620935195
12.712170265880024	0.0006935316661338347	0.000692577545811126	0.0007251855662427989	0.0007236011975023205	0.0007430438699914088	0.0007410803936655928	0.0007618442250264409	0.0007594635885658565	0.0008005412071245544	0.0007972447204529564	0.04933579330122974	0.04839203866418653	-4.868205709169203e-06	-0.0001424931393883555	-4.854218426696318e-06	-0.00014208372973104066
12.78876748658549	0.0006932340228036632	0.0006922795240503543	0.0007248418530757064	0.000723257974300157	0.0007426728380394468	0.0007407104276370653	0.0007614434133982173	0.0007590645186136869	0.0008000758628825961	0.0007967827402194954	0.04928355858433441	0.048340813059370685	-4.819973843201049e-06	-0.00014193145822555264	-4.8061282947112205e-06	-0.00014152375527892724
12.865826244077915	0.0006929374773376062	0.0006919826028666512	0.0007244994680919451	0.0007229160777690214	0.0007423032743801134	0.0007403419254404087	0.000761044225567532	0.0007586670644236715	0.0007996124885678507	0.0007963227128985192	0.049231572508022306	0.04828983126057981	-4.772070532877391e-06	-0.00014136756799110195	-4.758365729231294e-06	-0.00014096157788462405
12.943349319348618	0.000692642033775518	0.0006916867863192296	0.0007241584164494388	0.0007225755130639887	0.0007419351847965178	0.0007399748928426808	0.0007606466679677414	0.0007582712323989298	0.000799151091914563	0.000795864646164788	0.04917983708820848	0.04823909524526263	-4.724493511628486e-06	-0.0001408014535539126	-4.7109284707315055e-06	-0.00014039718246225408
13.0213395101458	0.0006923476961841386	0.0006913920784943272	0.0007238187033410645	0.0007222362853750676	0.0007415685751113979	0.0007396093356504515	0.0007602507470768623	0.0007578770289870119	0.0007986916807123694	0.0007954085477479569	0.04912835435391115	0.04818860700372312	-4.677240527741627e-06	-0.00014023309966501585	-4.6638142744753405e-06	-0.00013983055380803466
13.099799631075467	0.0006920544686572305	0.0006910984835053435	0.0007234803339948935	0.0007218983999274428	0.0007412034511874313	0.0007392452597101114	0.000759856469417955	0.0007574844606802765	0.0007982342628068478	0.0007949544254331166	0.04907712634740946	0.04813836853926991	-4.6303093441998205e-06	-0.00013966249095573313	-4.617020910402045e-06	-0.00013926167659919497
13.178732513703073	0.0006917623553157212	0.000690806005492985	0.000723143313674442	0.0007215618619817261	0.0007408398189275502	0.0007388826709081848	0.000759463841559516	0.0007570935340162801	0.0007977788461000777	0.0007945022870613478	0.049026155124399395	0.04808838186837004	-4.5836977386037175e-06	-0.0001390896119361773	-4.570546162989582e-06	-0.00013869053539175558
13.258141006655675	0.0006914713603078411	0.000690514648625406	0.0007228076476789191	0.0007212266768342054	0.0007404776842752572	0.0007385215751716484	0.0007590728701158686	0.000756704255578168	0.0007973254385512063	0.0007940521405302778	0.04897544275415154	0.048038649020804625	-4.53740350304585e-06	-0.00013851444699405913	-4.524387831200856e-06	-0.00013811711462041742
13.338027975724735	0.0006911814878092636	0.00069022441709835	0.0007224733413434784	0.0007208928498170931	0.0007401170532149497	0.0007381619784682459	0.0007586835617475609	0.0007563166319950663	0.0007968740481770174	0.000793603993794645	0.04892499131967185	0.04798917203982906	-4.491424444062926e-06	-0.00013793698039471503	-4.478543728383098e-06	-0.00013754139859775694
13.418396303969553	0.0006908927420232439	0.0006899353151352916	0.0007221404000394682	0.0007205603862987813	0.0007397579317722334	0.0007378038868068107	0.0007582959231617649	0.0007559306699424798	0.0007964246830525124	0.0007931578548668684	0.048874802917866896	0.04793995298232946	-4.445758382509192e-06	-0.00013735719627913645	-4.4330116821473045e-06	-0.00013696337151192228
13.49924889182131	0.000690605127180761	0.0006896473469875803	0.0007218088291746897	0.0007202292916840965	0.0007394003260142574	0.0007374473062375925	0.0007579099611126864	0.0007555463761426971	0.0007959773513114957	0.0007927137318176289	0.04882487965971023	0.047890993918990654	-4.400403153444546e-06	-0.00013677507866236005	-4.387789534286701e-06	-0.00013638301742635583
13.580588657187745	0.0006903186475406553	0.0006893605169345803	0.0007214786341936504	0.0007198995714145555	0.000739044242050037	0.0007370922428525812	0.0007575256824019705	0.0007551637573651947	0.0007955320611471682	0.0007922716327764507	0.04877522367041129	0.04784229693445857	-4.355356606070351e-06	-0.0001361906114333844	-4.342875140679603e-06	-0.0001358003202784619
13.662418535558457	0.0006900333073897693	0.0006890748292838146	0.0007211498205778236	0.0007195712309686246	0.000738689686030788	0.000736738702785841	0.0007571430938791176	0.0007547828204270493	0.0007950888208127267	0.0007918315659322972	0.04872583708958658	0.04779386412751036	-4.310616603616681e-06	-0.0001356037783533104	-4.298266371200073e-06	-0.00013521526387852423
13.744741480110864	0.0006897491110430882	0.0006887902883711069	0.0007208223938459091	0.0007192442758619789	0.00073833666415026	0.0007363866922138394	0.0007567622024419016	0.0007544035721933515	0.0007946476386219718	0.0007913935395341675	0.04867672207143477	0.04774569761122544	-4.266181023253844e-06	-0.00013501456305442527	-4.253961109612972e-06	-0.00013462783190823502
13.827560461816718	0.0006894660628438793	0.0006885068985607247	0.0007204963595540943	0.0007189187116477678	0.0007379851826450751	0.0007360362173557891	0.0007563830150367933	0.0007540260195776288	0.0007942085229499236	0.0007909575618917054	0.048627880784915756	0.0476977995131599	-4.222047755985704e-06	-0.00013442294903864838	-4.209957253483755e-06	-0.00013403800791969567
13.910878469549415	0.0006891841671638326	0.0006882246642455191	0.0007201717232963196	0.0007185945439168747	0.0007376352477950698	0.0007356872844739826	0.0007560055386593875	0.0007536501695422644	0.000793771482233445	0.0007905236413758115	0.04857931541392843	0.047650171975521516	-4.178214706582889e-06	-0.00013382891967700372	-4.166252714090865e-06	-0.00013344577533430657
13.9946985101918	0.000688903428403199	0.000687943589847073	0.0007198484907045417	0.000718271778298188	0.0007372868659236357	0.0007353398998741394	0.0007556297803548336	0.0007532760290989326	0.0007933365249718696	0.0007900917864192685	0.04853102815749587	0.04760281715535347	-4.134679793459627e-06	-0.00013323245820762164	-4.1228454163138445e-06	-0.00013285111744093525
14.079023608744702	0.0006886238509909342	0.0006876636798158385	0.0007195266674490061	0.0007179504204588672	0.0007369400433980723	0.0007349940699057501	0.0007552557472182756	0.0007529036053090267	0.0007929036597276442	0.0007896620055173676	0.048483021229950664	0.04755573722471204	-4.091440948588744e-06	-0.00013263354773487834	-4.07973329857262e-06	-0.00013225401739577758
14.163856808436103	0.0006883454393848336	0.0006873849386312816	0.0007192062592385126	0.0007176304761046132	0.0007365947866299327	0.0007346498009624249	0.0007548834463952898	0.0007525329052840986	0.0007924728951269697	0.0007892343072285472	0.04843529686112414	0.04750893437085484	-4.048496117432278e-06	-0.00013203217122817468	-4.036914312711276e-06	-0.00013165445822019284
14.24920117083096	0.0006880681980716773	0.0006871073708020254	0.000718887271820691	0.0007173119509799416	0.0007362511020753812	0.0007343070994822488	0.000754512885082334	0.0007521639361863026	0.000792044239860462	0.0007888087001750387	0.048387857296538744	0.04746241079642929	-4.00584325881137e-06	-0.0001314283115203263	-3.994386423910451e-06	-0.00013105242279976004
14.335059775941703	0.0006877921315673663	0.000686830980865992	0.0007185697109822723	0.0007169948508684562	0.0007359089962355491	0.0007339659719481348	0.0007541440705271952	0.0007517967052288409	0.0007916177026838072	0.0007883851930435188	0.04834070479760289	0.047416168719663726	-3.963480344855962e-06	-0.00013082195130709184	-3.952147610604938e-06	-0.00013044789388305666
14.421435722339384	0.000687517244417065	0.000686555773390546	0.0007182535825493673	0.000716679181593127	0.0007355684756568943	0.0007336264248881854	0.0007537770100294501	0.0007514312196764179	0.0007911932924184393	0.0007879637945857731	0.04829384164181156	0.04737021037456158	-3.9214053608972385e-06	-0.00013021307314509123	-3.910195864394346e-06	-0.00012984085408029866
14.50833212726552	0.0006872435411953371	0.0006862817529726346	0.0007179388923877408	0.0007163649490165656	0.0007352295469315668	0.0007332884648760529	0.0007534117109409188	0.0007510674868456941	0.0007907710179522125	0.0007875445136193608	0.048247270122945274	0.04732453801110079	-3.879616305360947e-06	-0.00012960165945052893	-3.868529189939886e-06	-0.00012923128586189714
14.595752126744532	0.00068697102650629	0.0006860089242389338	0.0007176256464030979	0.0007160521590413099	0.0007348922166977765	0.0007329520985313091	0.0007530481806661377	0.0007507055141057512	0.0007903508882400948	0.0007871273590282998	0.04820099255127549	0.04727915389543163	-3.838111189692801e-06	-0.0001289876924979172	-3.8271456048854374e-06	-0.00012861917155723712
14.683698875697011	0.0006866997049837111	0.0006857372918459885	0.0007173138505413603	0.000715740817610104	0.0007345564916401649	0.0007326173325198111	0.0007526864266628259	0.0007503453088785583	0.0007899329123048616	0.0007867123397637487	0.04815501125377485	0.04723406031008483	-3.7968880382847556e-06	-0.00012837115441935443	-3.786043139771683e-06	-0.0001280044933535951
14.772175548053516	0.000686429581291208	0.000685466860480355	0.0007170035107889546	0.0007154309307061845	0.0007342223784901762	0.0007322841735540774	0.000752326456442363	0.0007499868786394434	0.0007895170992378012	0.0007862994648447034	0.04810932857432786	0.04718925955417642	-3.7559448883795962e-06	-0.0001277520272029986	-3.745219837945901e-06	-0.00012738723329455692
14.861185336869132	0.0006861606601223459	0.0006851976348587425	0.0007166946331730952	0.0007151225043535647	0.0007338898840264373	0.0007319526283936611	0.0007519682775702666	0.0007496302309175694	0.0007891034581994268	0.0007858887433586998	0.04806394687394375	0.04714475394361953	-3.715279789943439e-06	-0.0001271302926900697	-3.7046737554682907e-06	-0.000126767373278297
14.95073145443871	0.000685892946200791	0.0006849296197281586	0.0007163872237620796	0.0007148155446173294	0.0007335590150751443	0.0007316227038455357	0.0007516118976666872	0.000749275373296421	0.0007886919984202058	0.0007854801844625314	0.04801886853097875	0.047100545811338004	-3.674890805640575e-06	-0.00012650593257584886	-3.66440296103044e-06	-0.0001261448950567179
15.040817132412794	0.0006856264442804434	0.0006846628198660459	0.0007160812886655702	0.0007145100576039197	0.000733229778510438	0.0007312944067644726	0.000751257324406889	0.0007489223134142879	0.0007882827292012847	0.0007850737973829654	0.04797409594135578	0.04705663750748649	-3.634776010717246e-06	-0.00012587892840726367	-3.6244055358824676e-06	-0.0001255197802343122
15.131445621914246	0.0006853611591455793	0.0006843972400804274	0.0007157768340348942	0.0007142060494614303	0.0007329021812548024	0.0007309677440534326	0.0007509045655217553	0.0007485710589647588	0.000787875659915235	0.0007846695914174775	0.047929631518791385	0.04701303139966803	-3.5949334928992924e-06	-0.00012524926158061223	-3.584679573717664e-06	-0.00012489201026569252
15.222620193655578	0.0006850970956109889	0.0006841328852100479	0.0007154738660633368	0.0007139035263799053	0.0007325762302794518	0.0007306427226639568	0.0007505536287982882	0.0007482216176972233	0.0007874708000068058	0.0007842675759349925	0.04788547769502393	0.04696972987316252	-3.5553613523409827e-06	-0.00012461691334170188	-3.545223180603102e-06	-0.00012426156645498065
15.31434413805701	0.0006848342585221118	0.0006838697601245122	0.0007151723909864366	0.0007136024945916333	0.0007322519326047296	0.0007303193495965604	0.0007502045220801149	0.0007478739974173708	0.0007870681589936793	0.0007838677603766322	0.047841636920047115	0.04692673533115292	-3.5160577015252645e-06	-0.00012398186478332351	-3.5060344749206565e-06	-0.0001236284299545587
15.406620765365147	0.000684572652755176	0.0006836078697244281	0.0007148724150822872	0.0007133029603714494	0.0007319292953005069	0.0007299976319011311	0.0007498572532680043	0.0007475282059877038	0.0007866677464672454	0.0007834701542564757	0.047798111662347674	0.04688405019495973	-3.477020665165753e-06	-0.00012334409684391923	-3.4671115872334304e-06	-0.00012299258176276529
15.499453405772549	0.0006843122832173369	0.000683347218941549	0.0007145739446718392	0.000713004930037039	0.0007316083254865908	0.0007296775766773345	0.0007495118303203871	0.0007471842513280522	0.0007862695720933834	0.0007830747671623327	0.0477549044091466	0.046841676904273946	-3.4382483801260674e-06	-0.00012270359030583378	-3.4284526602198356e-06	-0.00012235400272250785
15.592845409537835	0.0006840531548468118	0.0006830878127389104	0.000714276986119204	0.0007127084099492403	0.0007312890303331289	0.0007293591910750197	0.0007491682612538789	0.0007468421414160954	0.0007858736456132489	0.0007826816087565169	0.04771201766664087	0.04679961791740028	-3.3997389953777622e-06	-0.00012206032579539783	-3.3900558486258878e-06	-0.00012171267352101278
15.686800147106629	0.0006837952726130153	0.0006828296561109719	0.0007139815458319581	0.0007124134065123503	0.0007309714170610203	0.000729042482294626	0.0007488265541438113	0.0007465018842878854	0.0007854799768440765	0.0007822906887766385	0.04766945396025572	0.04675787571149938	-3.3614906718602497e-06	-0.00012141428377918095	-3.3519193191355358e-06	-0.00012106857468677235
15.781321009233178	0.0006835386415166984	0.0006825727540837572	0.0007136876302614555	0.0007121199261744385	0.0007306554929423375	0.0007287274575876041	0.0007484867171247716	0.0007461634880383851	0.0007850885756799917	0.0007819020170364042	0.0476272158348947	0.04671645278283491	-3.3235015824127113e-06	-0.00012076544456329774	-3.3140412503103803e-06	-0.00012042168658885077
15.87641140710273	0.0006832832665900827	0.0006823171117149915	0.0007133952459031365	0.000711827975427652	0.0007303412653007419	0.0007284141242568273	0.0007481487583911445	0.0007458269608220013	0.0007846994520928326	0.0007815156034264252	0.04758530585519782	0.04667535164702787	-3.2857699117411383e-06	-0.00012011378829324126	-3.2764198325120446e-06	-0.0001197719894353022
15.972074772454643	0.0006830291528969925	0.0006820627340942425	0.0007131043992968382	0.000711537560808535	0.0007300287415119064	0.0007281024896570208	0.000747812686197659	0.0007454923108531333	0.0007843126161329801	0.0007811314579150397	0.04754372660580333	0.046634574839310126	-3.2482938562769514e-06	-0.00011945929495041363	-3.2390532677976577e-06	-0.00011911946327078371
16.06831455770623	0.0006827763055329936	0.0006818096263430568	0.0007128150970271152	0.0007112486888983425	0.000729717929003949	0.0007277925611951839	0.0007474785088599475	0.0007451595464067226	0.0007839280779302037	0.0007807495905491419	0.04750248069161088	0.04659412491478557	-3.2110716240989386e-06	-0.00011880194435048841	-3.2019397698695475e-06	-0.00011846408797613894
16.165134236077357	0.0006825247296255259	0.0006815577936150996	0.0007125273457235556	0.0007109613663233597	0.0007294088352578644	0.000727484346331023	0.0007471462347551082	0.0007448286758188098	0.0007835458476945168	0.0007803700114550275	0.04746157073805389	0.04655400444869446	-3.174101434895958e-06	-0.00011814171614332736	-3.1650775639767946e-06	-0.00011780584326617771
16.262537301715792	0.0006822744303340349	0.0006813072410962904	0.0007122411520610998	0.0007106755997552215	0.0007291014678079568	0.0007271778525773858	0.0007468158723222688	0.0007444997074870974	0.0007831659357170396	0.0007799927308392427	0.047420999391371337	0.046514216036683126	-3.1373815198628557e-06	-0.00011747858981056569	-3.1284648868415074e-06	-0.00011714470868798288
16.36052726982327	0.000682025412850107	0.0006810579740049408	0.0007119565227603654	0.000710391395911238	0.0007287958342422852	0.0007268730875007012	0.000746487430063165	0.0007441726498715206	0.0007827883523708793	0.0007796177589894514	0.04738076931888707	0.04647476229507533	-3.100910121606789e-06	-0.0001168125446634749	-3.092099986576422e-06	-0.0001164806636196336
16.459107676782416	0.0006817776823975997	0.0006808099975918906	0.0007116734645879705	0.0007101087615547191	0.0007284919422031079	0.000726570058721422	0.0007461609165427199	0.0007438475114948231	0.000782413108112016	0.0007792451062753102	0.0473408832092944	0.0464356458611515	-3.0646854940860786e-06	-0.000116143559841686	-3.0559811226003354e-06	-0.0001158136872676796
16.55828208028434	0.0006815312442327747	0.0006805633171406436	0.0007113919843568637	0.000709827703495304	0.0007281897993873323	0.0007262687739144765	0.0007458363403896332	0.0007435243009431407	0.0007820402134802064	0.0007788747831493557	0.047301343772941436	0.04639686939343026	-3.028705902539952e-06	-0.00011547161431213482	-3.020106565578256e-06	-0.00011514375866675253
16.658054059457015	0.0006812861036444264	0.0006803179379675009	0.0007111120889266504	0.0007095482285892892	0.000727889413546967	0.0007259692408097146	0.0007455137102969733	0.0007432030268665877	0.0007816696790998931	0.0007785068001479017	0.047262153742126306	0.046358435571955466	-2.99296962340094e-06	-0.0001147966868667305	-2.9844745973359697e-06	-0.00011447085667712353
16.758427214994473	0.0006810422659540127	0.0006800738654216989	0.0007108337852039278	0.0007092703437399654	0.0007275907924895829	0.0007256714671923714	0.0007451930350227798	0.0007428836979798578	0.0007813015156811303	0.0007781411678919543	0.04722331587139199	0.04632034709858813	-2.9574749441743133e-06	-0.0001141187561190804	-2.9490835107602933e-06	-0.00011379495998242728
16.859405169286727	0.0006807997365157884	0.0006798311048855388	0.0007105570801426233	0.000708994055897951	0.0007272939440787821	0.0007253754609035251	0.0007448743233906764	0.0007425663230628225	0.0007809357340205254	0.0007777778970881308	0.04718483293783035	0.04628260669730135	-2.9222201634458884e-06	-0.00011343780050598884	-2.9139316097630784e-06	-0.00011311604708921785
16.960991566550526	0.0006805585207169244	0.0006795896617745219	0.0007102819807443218	0.0007087193720615303	0.0007269988762346521	0.000725081229840563	0.0007445575842904759	0.0007422509109611445	0.0007805723450021788	0.0007774169985295975	0.04714670774138998	0.046245217114484434	-2.8872035907549602e-06	-0.00011275379828382115	-2.8790172091740923e-06	-0.0001124340963243875
17.063190072960847	0.0006803186239776441	0.0006793495415374798	0.0007100084940586178	0.0007084462992769942	0.0007267055969342527	0.0007247887819576533	0.0007442428266788134	0.000741937470586891	0.000780211359598657	0.0007770584830970157	0.04710894310518547	0.046208181119245795	-2.8524235465066973e-06	-0.00011206672752611668	-2.844338634661655e-06	-0.00011174908583269638
17.166004376783235	0.0006800800517513444	0.0006791107496567106	0.0007097366271834481	0.0007081748446389879	0.0007264141142120836	0.0007244981252662236	0.0007439300595797683	0.0007416260109191653	0.0007798527888719596	0.0007767023617595073	0.04707154187581921	0.04617150150372784	-2.8178783619231366e-06	-0.00011137656612256186	-2.809894222682331e-06	-0.00011106099357641175
17.26943818850684	0.0006798428095247257	0.0006788732916481019	0.0007094663872654444	0.0007079050152908495	0.0007261244361605751	0.0007242092678354347	0.0007436192920855063	0.0007413165410047281	0.0007794966439745143	0.0007763486455756219	0.04703450692369947	0.046135181083419706	-2.7835663789534115e-06	-0.00011068329177749137	-2.775682320408073e-06	-0.00011036979733344832
17.37349524097843	0.0006796069028179112	0.0006786371730612646	0.0007091977815002741	0.0007076368184249626	0.0007258365709305662	0.0007239222177926682	0.0007433105333569202	0.0007410090699586429	0.0007791429361501728	0.0007759973456943261	0.04699784114337413	0.04609922269748344	-2.7494859502169393e-06	-0.00010998688200755669	-2.741701285603488e-06	-0.00010967547469345473
17.478179289537028	0.0006793723371845763	0.0006784023994796634	0.000708930817132998	0.0007073702612831105	0.0007255505267318042	0.000723636983324022	0.0007430037926242854	0.0007407036069649221	0.0007787916767352328	0.0007756484733560078	0.046961547453858256	0.04606362920907536	-2.715635438907578e-06	-0.00010928731413964443	-2.7079494866076234e-06	-0.00010897800305825767
17.583494112149474	0.0006791391182120658	0.0006781689765207383	0.0007086655014584152	0.0007071053511568219	0.0007252663118334358	0.0007233535726747943	0.0007426990791879146	0.0007404001612771759	0.0007784428771594597	0.0007753020398934813	0.046925628798977645	0.04602840350568455	-2.6820132187303086e-06	-0.00010858456530959959	-2.674425302244196e-06	-0.00010827735963941931
17.689443509546752	0.0006789072515215195	0.0006779369098360359	0.0007084018418214248	0.000706842095387735	0.0007249839345645137	0.0007230719941499928	0.0007423964024188299	0.0007400987422192785	0.0007780965489471374	0.0007749580567330229	0.04689008814771192	0.04599354849946624	-2.6486176738270764e-06	-0.00010787861245958874	-2.641127121711436e-06	-0.00010757352145462917
17.79603130536116	0.0006786767427679885	0.0006777062051113346	0.0007081398456173801	0.0007065805013679531	0.0007247034033144996	0.0007227922561148371	0.0007420957717594337	0.0007397993591860359	0.0007777527037181194	0.0007746165353954085	0.04685492849454402	0.04595906712758838	-2.6154471986909213e-06	-0.00010716943233624043	-2.608053344561271e-06	-0.00010686646532798161
17.90326134626431	0.0006784475976405602	0.0006774768680667668	0.0007078795202924539	0.0007063205765404069	0.0007244247265337817	0.0007225143669952659	0.0007417971967241977	0.0007395020216438632	0.0007774113531889089	0.0007742774874969702	0.046820152859818394	0.045924962352580805	-2.5825001981135028e-06	-0.00010645700148897985	-2.5752023806086856e-06	-0.00010615616788728355
18.011137502105942	0.0006782198218624696	0.0006772489044569427	0.0007076208733439966	0.0007060623283992195	0.0007241479127341865	0.0007222383352784548	0.0007415006869003487	0.0007392067391314669	0.000777072509173738	0.0007739409247506662	0.04678576429010362	0.04589123716268642	-2.5497750871152774e-06	-0.00010574129626864104	-2.542572649844553e-06	-0.00010544260556144547
18.119663666053608	0.0006779934211912186	0.0006770223200710734	0.0007073639123209059	0.0007058057644900725	0.000723872970489503	0.000721964169513336	0.0007412062519485693	0.0007389135212605422	0.000776736183585673	0.0007736068589671657	0.046751765858557046	0.04585789457222944	-2.517270290853992e-06	-0.00010502229282410847	-2.5101625823822915e-06	-0.00010472575457892708
18.228843754733095	0.000677768401418691	0.0006767971207330891	0.0007071086448239935	0.0007055508924105762	0.0007235999084360123	0.0007216918783111241	0.000740913901603706	0.0007386223777164702	0.0007764023884377315	0.000773275302055949	0.04671816066530353	0.04582493762197601	-2.484984244542285e-06	-0.00010429996710020761	-2.4779706183702607e-06	-0.00010400559096548911
18.338681708369887	0.0006775447683712684	0.0006765733123017632	0.0007068550785063618	0.000705297719810646	0.0007233287352730231	0.0007214214703458488	0.0007406236456754895	0.0007383333182590328	0.0007760711358440179	0.0007729462660264255	0.04668495183781349	0.04579236937951068	-2.452915393427735e-06	-0.00010357429483767722	-2.4459952079475267e-06	-0.00010328209054302762
18.44918149093129	0.0006773225279099362	0.0006763509006708228	0.0007066032210737687	0.0007050462543928702	0.0007230594597634009	0.0007211529543548859	0.0007403354940492502	0.0007380463527231238	0.0007757424380208648	0.0007726197629890573	0.04665214253129259	0.0457601929396159	-2.4210621926835756e-06	-0.00010284525156903368	-2.414234811149319e-06	-0.00010255522892607671
18.56034709026951	0.0006771016859304009	0.0006761298917690724	0.0007063530802850149	0.0007047965039128962	0.0007227920907341251	0.0007208863391395074	0.000740049456686661	0.0007377614910194829	0.0007754163072880047	0.0007722958051565134	0.04661973592907112	0.04572841142465768	-2.3894231073150196e-06	-0.00010211281261601757	-2.3826878978254994e-06	-0.00010182498151992125
18.672182518265565	0.0006768822483631964	0.0006759102915605059	0.0007061046639523194	0.0007045484761798086	0.0007225266370768315	0.0007206216335654239	0.0007397655436264763	0.0007374787431354271	0.0007750927560697497	0.0007719744048448285	0.04658773524300875	0.0456970279849762	-2.357996612162294e-06	-0.00010137695309020422	-2.351352947622346e-06	-0.00010109132351998618
18.784691810974078	0.0006766642211737891	0.0006756921060444174	0.0007058579799416989	0.0007043021790565096	0.0007222631077483673	0.0007203588465633375	0.0007394837649852789	0.0007371981191355937	0.0007747717968961825	0.0007716555744745793	0.046556143713898525	0.04566604579928869	-2.3267811917701033e-06	-0.00010063764788825758	-2.320228449863293e-06	-0.00010035422990786746
18.897879028768923	0.0006764476103626894	0.0006754753412555198	0.0007056130361733622	0.0007040576204601141	0.000722001511771357	0.0007200979871295042	0.0007392041309582493	0.0007369196291626997	0.0007744534424043819	0.0007713393265720861	0.046524964611881194	0.045635468075090856	-2.2957753403347186e-06	-9.989487169043132e-05	-2.289312903499055e-06	-9.961367544994437e-05
19.01174825648978	0.0006762324219655484	0.0006752600032640466	0.000705369840622088	0.0007038148083623295	0.0007217418582347656	0.0007198390643262946	0.0007389266518199257	0.0007366432834382953	0.0007741377053396418	0.000771025673770617	0.04649420123686732	0.04560529804907204	-2.264977561642397e-06	-9.914859895862604e-05	-2.258604817040842e-06	-9.886963469502019e-05
19.126303603589555	0.0006760186620532667	0.0006750460981758685	0.0007051284013176256	0.0007035737507898573	0.0007214841562944749	0.0007195820872827687	0.0007386513379249918	0.0007363690922635451	0.0007738245985567318	0.000770714628811625	0.0464638569189644	0.045575538987535115	-2.234386368995655e-06	-9.839880393380795e-05	-2.2281027084875005e-06	-9.812208197190753e-05
19.241549204282624	0.0006758063367320901	0.0006748336321325939	0.0007048887263450836	0.0007033344558247831	0.0007212284151738602	0.0007193270651952487	0.0007383781997090575	0.0007360970660200017	0.0007735141350211553	0.0007704062045459876	0.04643393501890926	0.04554619418682059	-2.2040002851529857e-06	-9.764546063403823e-05	-2.1978051052630627e-06	-9.737099138742988e-05
19.357489217694134	0.0006755954521437097	0.0006746226113116772	0.0007046508238453287	0.0007030969316049767	0.0007209746441643763	0.0007190740073279048	0.0007381072476894632	0.0007358272151704003	0.0007732063278104384	0.0007701004139352758	0.04640443892851627	0.04551726697374311	-2.1738178422516657e-06	-9.688854285194726e-05	-2.1677105441464915e-06	-9.66163368240347e-05
19.474127828010037	0.0006753860144653574	0.0006744130419265199	0.0007044147020153854	0.0007028611863244932	0.0007207228526261484	0.00071882292301334	0.0007378384924660828	0.0007355595502594564	0.000772901190115432	0.000769797270053033	0.04637537207112107	0.04548876070603045	-2.143837581739666e-06	-9.612802415204236e-05	-2.1378175712053263e-06	-9.585809193740635e-05
19.59146924462811	0.0006751780299099011	0.0006742049302265732	0.0007041803691088397	0.0007026272282339789	0.0007204730499885709	0.0007185738216531886	0.0007375719447221456	0.0007352940819146787	0.0007725987352416335	0.0007694967860860793	0.046346737902043036	0.04546067877277343	-2.1140580543123344e-06	-9.536387786854283e-05	-2.1081247417219576e-06	-9.509623015360735e-05
19.709517702309874	0.0006749715047259356	0.0006739982824974357	0.000703947833436245	0.0007023950656410769	0.0007202252457509106	0.0007183267127187161	0.0007373076152250621	0.0007350308208471873	0.0007722989766105284	0.0007691989753358274	0.04631853990904753	0.045433024594882424	-2.0844778198642576e-06	-9.459607710390894e-05	-2.0786306201485243e-06	-9.433072466780157e-05
19.828277461333414	0.000674766445197871	0.0006737931050609484	0.0007037171033655282	0.0007021647069108363	0.000719979449482913	0.0007180816057514237	0.0007370455148272601	0.0007347697778525423	0.0007720019277609476	0.0007689038512196209	0.04629078161281998	0.04540580162555058	-2.055095447390815e-06	-9.382459472473403e-05	-2.049333780014106e-06	-9.356154844072928e-05
19.94775280764713	0.0006745628576460238	0.0006735894042752944	0.0007034881873224073	0.0007019361604661306	0.0007197356708254259	0.0007178385103636675	0.0007367856544670394	0.0007345109638115887	0.0007717076023504522	0.0007686114272720948	0.04626346656744829	0.04537901335072586	-2.025909514939174e-06	-9.304940336007927e-05	-2.020232803873548e-06	-9.278867419637571e-05
20.067948053024427	0.0006743607484266986	0.0006733871865350859	0.000703261093790801	0.0007017094347880698	0.0007194939194910163	0.0007175974362392741	0.0007365280451694244	0.0007342543896913026	0.0007714160141567293	0.0007683217171465502	0.04623659836091043	0.04535266328958994	-1.996918609553644e-06	-9.227047539961397e-05	-1.991326283258023e-06	-9.201207442072201e-05
20.188867535219305	0.0006741601239322692	0.0006731864582714552	0.0007030358313132476	0.0007014845384164187	0.0007192542052646023	0.0007173583931341673	0.0007362726980470365	0.0007340000665456539	0.0007711271770790103	0.0007680347346163492	0.04621018061557464	0.04532675499505008	-1.968121327186774e-06	-9.148778298964655e-05	-1.962612818575283e-06	-9.123172135741542e-05
20.31051561812294	0.0006739609905912643	0.0006729872259521452	0.00070281240849133	0.0007012614799500255	0.0007190165380040903	0.000717121390877006	0.0007360196243009767	0.0007337480055164815	0.0007708411051395196	0.0007677504935763386	0.046184216988702655	0.04530129205423156	-1.9395162726533813e-06	-9.070129803176452e-05	-1.9340910190714967e-06	-9.044758700624267e-05
20.432896691921076	0.0006737633548684379	0.0006727894960815897	0.0007025908339860941	0.000701040268047241	0.000718780927641016	0.0007168864393698183	0.0007357688352217135	0.0007334982178343703	0.0007705578124849279	0.0007674690080442805	0.04615871117296775	0.0452762780889838	-1.9111020595620302e-06	-8.991099217961485e-05	-1.9057595027631609e-06	-8.96596431205765e-05
20.55601517325261	0.000673567223264849	0.0006725932752010003	0.0007023711165184801	0.0007008209114263526	0.0007185473841811963	0.0007166535485886538	0.0007355203421899902	0.000733250714819552	0.0007702773133878414	0.0007671902921623172	0.04613366689697791	0.045251716756395464	-1.882877310246077e-06	-8.911683683643368e-05	-1.8776168963607724e-06	-8.88678612041005e-05
20.679875505368887	0.0006733726023179292	0.0006723985698884414	0.0007021532648697499	0.0007006034188660112	0.0007183159177053842	0.0007164227285842336	0.0007352741566777347	0.0007330055078828039	0.0007699996222483034	0.0007669143601984474	0.046109087925807625	0.04522761174931514	-1.85484065571076e-06	-8.831880315249285e-05	-1.8496618352280628e-06	-8.807221250894948e-05
20.804482158294064	0.0006731794986015547	0.0006722053867589108	0.0007019372878819231	0.0007003877992056716	0.0007180865383699341	0.000716193989482613	0.0007350302902489888	0.0007327626085263718	0.0007697247535953247	0.0007666412265480316	0.04608497806154017	0.045203966796884446	-1.826990735556873e-06	-8.751686202204678e-05	-1.8218929632978637e-06	-8.727266803248979e-05
20.92983962898646	0.0006729879187261092	0.0006720137324644113	0.0007017231944582112	0.0007001740613460262	0.0007178592564074719	0.0007159673414858485	0.0007347887545608444	0.0007325220283448933	0.0007694527220884315	0.0007663709057353143	0.04606134114381956	0.045180785665076995	-1.7993261979248193e-06	-8.671098408069566e-05	-1.7943089330196317e-06	-8.646919851459933e-05
21.055952441500814	0.000672797869338549	0.0006718236136940237	0.0007015109935634587	0.00069996221424945	0.000717634082127575	0.000715742794872674	0.0007345495613643936	0.0007322837790263413	0.0007691835425192407	0.0007661034124149729	0.046038181050411034	0.04515807215724895	-1.7718456994347646e-06	-8.590113970288749e-05	-1.7669084052943963e-06	-8.566177443503076e-05
21.18282514715158	0.0006726093571224598	0.0006716350371739718	0.0007013006942245845	0.0006997522669404424	0.0007174110259174551	0.0007155203599991824	0.0007343127225056907	0.0007320478723529745	0.0007689172298130545	0.0007658387613736859	0.04601550169777367	0.04513583011469998	-1.7445479051228854e-06	-8.508729899908696e-05	-1.7396900494188149e-06	-8.485036601080242e-05
21.31046232467717	0.0006724223887981146	0.0006714480096676901	0.0007010923055310295	0.0006995442285060772	0.0007171900982426524	0.0007153000472995141	0.0007340782499267249	0.0007318143202023013	0.0007686537990304812	0.000765576967531727	0.04599330704163608	0.04511406341723869	-1.7174314883771843e-06	-8.42694318122228e-05	-1.7126525430196868e-06	-8.403494319317306e-05
21.438868580405217	0.0006722369711225249	0.0006712625379758825	0.0007008858366352039	0.0006993381080964514	0.0007169713096477376	0.0007150818672865562	0.0007338461556664077	0.0007315831345480566	0.0007683932653690811	0.0007653180459445812	0.045971601077591136	0.04509277598376521	-1.6904951308737391e-06	-8.344750771552278e-05	-1.6857945719845648e-06	-8.321547566428333e-05
21.568048548418737	0.000672053110889492	0.0006710786289365836	0.0007006812967529415	0.0006991339149251426	0.0007167546707570173	0.0007148658305526467	0.000733616451861573	0.0007313543274611936	0.0007681356441650359	0.0007650620118045898	0.04595038784169513	0.04507197177286001	-1.6637375225250946e-06	-8.262149600951618e-05	-1.6591148304140498e-06	-8.239193283524071e-05
21.69800689072348	0.0006718708149296498	0.0006708962894252105	0.000700478695163954	0.0006989316582696647	0.0007165401922752516	0.0007146519477702855	0.0007333891507479883	0.000731127911110881	0.0007678809508948418	0.0007648088804426119	0.04592967141107986	0.045051654783379066	-1.637157361411741e-06	-8.179136571870305e-05	-1.6326120205615094e-06	-8.156428384259451e-05
21.828748297416116	0.0006716900901105073	0.0006707155263546148	0.0007002780412122897	0.0006987313474719275	0.0007163278849883763	0.0007144402296928551	0.0007331642646613793	0.0007309038977655197	0.0007676292011770318	0.0007645586673297175	0.045909455904572606	0.045031829055068015	-1.6107533537213989e-06	-8.095708558875092e-05	-1.6062848527519796e-06	-8.073249754481093e-05
21.960277486853503	0.0006715109433364884	0.000670536346675131	0.0007000793443067966	0.0006985329919387047	0.0007161177597642363	0.0007142306871553513	0.0007329418060384704	0.0007306822997937736	0.0007673804107739215	0.000764311388078906	0.04588974548333086	0.04501249866918172	-1.5845242136922066e-06	-8.011862408341397e-05	-1.580132045347904e-06	-7.989654252035794e-05
22.092599205822967	0.0006713333815489619	0.0006703587573746171	0.0006998826139215861	0.0006983366011420967	0.0007159098275533227	0.0007140233310751138	0.0007327217874180334	0.0007304631296656054	0.0007671345955933812	0.0007640670584468451	0.04587054435148317	0.04499366774911309	-1.5584686635554748e-06	-7.92759493817019e-05	-1.5541523246862497e-06	-7.90563870642913e-05
22.225718229713628	0.0006711574117262761	0.0006701827654784986	0.0006996878595965044	0.0006981421846200064	0.0007157040993895217	0.0007138181724525739	0.0007325042214419589	0.0007302463999533358	0.0007668917716906384	0.0007638256943356453	0.04585185675678826	0.04497534046103658	-1.5325854334715013e-06	-7.842902937432727e-05	-1.528344424995675e-06	-7.821199918423005e-05
22.359639362688714	0.000670983040883779	0.000670008378049799	0.0006994950909376001	0.0006979497519766086	0.0007155005863908703	0.0007136152223720069	0.0007322891208563289	0.0007300321233327091	0.0007666519552701027	0.0007635873117946511	0.04583368699129725	0.04495752101456153	-1.506873261461917e-06	-7.757783166031929e-05	-1.5027070883587984e-06	-7.736334659821931e-05
22.494367437858962	0.0006708102760738454	0.0006698356021891772	0.0006993043176176056	0.0006977593128828325	0.0007152992997603222	0.0007134144920022911	0.0007320764985125193	0.0007298203125839805	0.0007664151626872265	0.0007633519270222709	0.04581603939203457	0.04494021366339857	-1.4813308933719557e-06	-7.672232354485886e-05	-1.4772390646588564e-06	-7.651039673162163e-05
22.629907317457054	0.0006706391243858869	0.0006696644450349471	0.0006991155493764078	0.0006975708770768365	0.0007151002507865154	0.0007132159925976756	0.000731866367368299	0.0007296109805930047	0.000766181410450382	0.0007631195563678214	0.045798918341686624	0.044923422706032855	-1.4559570827980296e-06	-7.586247203500429e-05	-1.4519391114986048e-06	-7.56531167128427e-05
22.766263893012997	0.000670469592946371	0.0006694949137631078	0.0006989287960215383	0.0006973844543644999	0.0007149034508445598	0.0007130197354985615	0.0007316587404889616	0.0007294041403523562	0.0007659507152227832	0.0007628902163334161	0.04578232826930324	0.04490715248641367	-1.430750591023544e-06	-7.499824383655485e-05	-1.4268059941630225e-06	-7.479147337119407e-05
22.903442085530802	0.0006703016889188226	0.0006693270155873556	0.0006987440674286514	0.0006972000546199029	0.0007147089113968225	0.0007128257321322826	0.000731453631048457	0.0007291998049624485	0.0007657230938244235	0.000762663923575869	0.04576627365101454	0.044891407394657905	-1.405710186980734e-06	-7.412960535146951e-05	-1.4018384855525243e-06	-7.3925433233063e-05
23.041446845665973	0.0006701354195038295	0.0006691607577591012	0.000698561373542017	0.0006970176877858233	0.0007145166439937268	0.0007126339940139041	0.0007312510523305487	0.0007289979876326791	0.0007654985632340516	0.0007624406949086375	0.04575075901075679	0.04487619186775961	-1.3808346471747696e-06	-7.32565226734816e-05	-1.3770353661174753e-06	-7.305496251799881e-05
23.180283153904217	0.0006699707919390399	0.000668996147567477	0.000698380724375012	0.0006968373638742294	0.0007143266602745624	0.0007124445327470258	0.0007310510177299805	0.000728798701682583	0.0007652771405911773	0.0007622205473037902	0.04573578892101155	0.04486151039031472	-1.3561227556226074e-06	-7.237896158443502e-05	-1.3523954238178586e-06	-7.218002713624272e-05
23.31995602074116	0.0006698078134991541	0.0006688331923393415	0.0006982021300106152	0.0006966590929667781	0.0007141389719683019	0.0007122573600245926	0.0007308535407536615	0.0007286019605430073	0.0007650588431981061	0.0007620034978940091	0.045721368003559394	0.04484736749526356	-1.3315733038230665e-06	-7.149688755264672e-05	-1.327917454056922e-06	-7.13005926850363e-05
23.460470486863187	0.0006696464914959095	0.0006686718994392743	0.0006980256006019045	0.0006964828852153139	0.000713953590894421	0.0007120724876297172	0.0007306586350218638	0.000728407777757293	0.0007648436885220053	0.0007617895639746168	0.04570750093024611	0.04483376776463832	-1.3071850906778981e-06	-7.061026572760531e-05	-1.3036002596274014e-06	-7.041662444473573e-05
23.60183162332936	0.0006694868332780655	0.0006685122762695742	0.0006978511463725616	0.0006963087508423777	0.0007137705289637415	0.0007118899274365111	0.0007304663142694431	0.0007282161669824839	0.0007646316941970097	0.0007615787630056467	0.04569419242376461	0.044820715830330086	-1.2829569224302034e-06	-6.971906093655722e-05	-1.279442650646903e-06	-6.952808737520355e-05
23.744044531754422	0.0006693288462313771	0.0006683543302702435	0.0006976787776173761	0.0006961367001417128	0.0007135897981792697	0.0007117096914109254	0.0007302765923470681	0.0007280271419905434	0.0007644228780263512	0.0007613711126139335	0.045681447258446806	0.044808216374866976	-1.2588876126284378e-06	-6.88232376817588e-05	-1.2554434445136674e-06	-6.863494611283882e-05
23.887114344492932	0.0006691725377785657	0.0006681980689189714	0.0006975085047027552	0.0006959667434787775	0.0007134114106370543	0.0007115317916115986	0.000730089483222471	0.0007278407166695901	0.0007642172579845285	0.0007611666305952459	0.0456692702610714	0.044796274132205695	-1.2349759820492155e-06	-6.792276013570242e-05	-1.2316014658458538e-06	-6.773716496638604e-05
24.031046224824397	0.0006690179153792819	0.0006680434997311102	0.0006973403380672352	0.0006957988912912598	0.0007132353785270484	0.0007113562401907175	0.0007299050009817142	0.0007276569050251501	0.00076401485221951	0.0007609653349164483	0.04565766631168871	0.0447848938885375	-1.211220858662182e-06	-6.701759213864622e-05	-1.2079155464199583e-06	-6.683470791335466e-05
24.175845367139747	0.000668864986530065	0.0006678906302596456	0.0006971742882219986	0.000695633154089597	0.0007130617141339816	0.0007111830493948859	0.000729723159830474	0.0007274757211814289	0.00076381567905497	0.0007607672437176991	0.04564664034445629	0.044774080483112454	-1.1876210775606244e-06	-6.610769719384013e-05	-1.1843845251252767e-06	-6.59275385962721e-05
24.32151699712871	0.0006687137587642936	0.0006677394680951603	0.0006970103657513925	0.0006954695424574969	0.0007128904298382468	0.0007110122315660028	0.0007295439740953414	0.0007272971793825948	0.000763619756992564	0.000760572375314683	0.045636197348491205	0.04476383880907035	-1.1641754809011903e-06	-6.519303846352908e-05	-1.161007247904057e-06	-6.501562031901997e-05
24.468066371968433	0.0006685642396521306	0.0006675900208657936	0.0006968485813134512	0.0006953080670524661	0.0007127215381167918	0.000710843799142152	0.0007293674582251413	0.0007271212939940873	0.0007634271047142378	0.0007603807482008805	0.04562634236873775	0.044754173814294335	-1.1408829178674584e-06	-6.42735787661497e-05	-1.1377825676946868e-06	-6.40989160425598e-05
24.61549878051318	0.0006684164368004612	0.0006674422962371913	0.0006966889456404232	0.0006951487386063355	0.0007125550515440223	0.0007106777646585011	0.0007291936267922713	0.0007269480795039351	0.0007632377410845746	0.0007601923810498718	0.04561708050685261	0.04474509050227558	-1.1177422446079222e-06	-6.334928057183387e-05	-1.1147093443857232e-06	-6.317738838179654e-05
24.763819543485244	0.0006682703578528252	0.0006672963019124509	0.0006965314695393003	0.0006949915679257965	0.0007123909827927166	0.0007105141407482087	0.0007290224944940551	0.0007267775505241009	0.000763051685153182	0.0007600072927176801	0.04560841692210015	0.04473659393299626	-1.094752324162264e-06	-6.242010599755154e-05	-1.0917864447486728e-06	-6.225099960061042e-05
24.91303401366693	0.0006681260104893408	0.0006671520456320617	0.0006963761638923506	0.0006948365658929362	0.0007122293446349528	0.0007103529401433488	0.0007288540761541195	0.0007266097217918393	0.0007628689561571156	0.0007598255022451519	0.04560035683227173	0.04472868922382622	-1.0719120264301302e-06	-6.148601680408539e-05	-1.0690127423863827e-06	-6.13197116081654e-05
25.063147576093755	0.0006679834024266235	0.000667009535173834	0.0006962230396576582	0.000694683743465779	0.0007120701499430409	0.0007101941756758374	0.0007286883867237889	0.000726444608171075	0.0007626895735233446	0.0007596470288603772	0.04559290551461484	0.044721381550435306	-1.0492202281156202e-06	-6.054697439206169e-05	-1.0463871176944438e-06	-6.0383485955606275e-05
25.214165648248784	0.000667842541417691	0.0006668687783528216	0.0006960721078696565	0.0006945331116788266	0.0007119134116904698	0.0007100378602783737	0.0007285254412834936	0.0007262822246537974	0.0007625135568712516	0.0007594718919811441	0.045586068306783606	0.04471467614772462	-1.0266758126639686e-06	-5.9602939797120946e-05	-1.0239084577913678e-06	-5.944228383097938e-05
25.366093680258146	0.0006677034352518709	0.0006667297830212419	0.0006959233796396793	0.0006943846816436082	0.0007117591429528647	0.0007098840069853936	0.0007283652550442101	0.000726122586361482	0.0007623409260151844	0.0007593001112174431	0.04557985060780485	0.044708578310775744	-1.0042776702103712e-06	-5.8653873685948765e-05	-1.0015756564700148e-06	-5.849606605534685e-05
25.518937155087716	0.0006675660917546893	0.0006665925570683795	0.0006957768661565024	0.0006942384645492293	0.000711607356908955	0.0007097326289340315	0.0007282078433489067	0.0007259657085465219	0.0007621717009670364	0.0007591317063740005	0.045574257879059034	0.04470309339581115	-9.82024697530979e-07	-5.769973635200154e-05	-9.793876141451184e-07	-5.7544793078567746e-05
25.672701588741027	0.0006674305187877614	0.000666457108420493	0.0006956325786868975	0.0006940944716629277	0.0007114580668415541	0.0007095837393650951	0.000728053221674024	0.0007258116065936897	0.0007620059019388844	0.0007589666974528672	0.045569295645286036	0.044698226821179854	-9.599157979730752e-07	-5.674048771045492e-05	-9.573432377925697e-07	-5.658842497449634e-05
25.827392530458226	0.0006672967242486675	0.0006663234450407047	0.0006954905285761863	0.0006939527143306317	0.0007113112861385528	0.0007094373516240525	0.0007279014056309674	0.0007256602960216121	0.0007618435493456579	0.0007588051046560392	0.045564969495602715	0.04469398406835362	-9.379498814277541e-07	-5.577608729523398e-05	-9.354414409142899e-07	-5.562692143776249e-05
25.983015562916506	0.0006671647160708188	0.0006661915749288826	0.0006953507272487937	0.0006938132039775167	0.0007111670282939162	0.0007092934791620245	0.0007277524109676182	0.0007255117924842658	0.0007616846638078562	0.000758646948388123	0.04556128508454043	0.04469037068294855	-9.161258642757103e-07	-5.480649425418371e-05	-9.136811434775141e-07	-5.4660241778470287e-05
26.139576302431465	0.0006670345022233213	0.0006660615061215199	0.0006952131862088132	0.0006936759521085751	0.0007110253069087007	0.0007091521355367976	0.0007276062535698769	0.0007253661117725008	0.0007615292661543153	0.0007584922492590528	0.04555824813310496	0.04468739227575995	-8.944426692961659e-07	-5.383166734254652e-05	-8.920612718436687e-07	-5.368834491714658e-05
26.297080399159835	0.0006669060907108275	0.0006659332466916034	0.0006950779170405734	0.0006935409703091851	0.0007108861356920856	0.0007090133344138449	0.0007274629494632233	0.0007252232698155823	0.0007613773774250213	0.0007583410280868482	0.04555586442985192	0.04468505452381879	-8.728992256555948e-07	-5.285156492074172e-05	-8.705807587466863e-07	-5.271118938149355e-05
26.455533537303385	0.0006667794895733733	0.0006658068047484656	0.0006949449314091981	0.0006934082702456771	0.0007107495284624017	0.0007088770895673547	0.0007273225148142909	0.000725083282682748	0.0007612290188739588	0.0007581933059004131	0.04555413983198378	0.04468336317146735	-8.514944688496097e-07	-5.1866144949258564e-05	-8.492385432240512e-07	-5.172873330092087e-05
26.614941435314055	0.000666654706886215	0.0006656821884376402	0.0006948142410611854	0.000693277863665917	0.0007106154991481898	0.0007087434148812797	0.0007271849659324788	0.0007249461665848002	0.0007610842119720254	0.0007580491039423925	0.045553080266467566	0.04468232403145209	-8.302273406279349e-07	-5.087536498257772e-05	-8.280335705669259e-07	-5.074093440199379e-05
26.77530984610034	0.0006665317507596493	0.0006655594059406967	0.0006946858578249786	0.0006931497623998779	0.000710484061789261	0.0007086123243503904	0.0007270503192715762	0.0007248119378757095	0.0007609429784099828	0.0007579084436720688	0.04555269173117264	0.044681942986043034	-8.090967889705543e-07	-4.987918216589615e-05	-8.06964792268109e-07	-4.974775000360365e-05
26.93664455723489	0.0006664106293388253	0.0006654384654750715	0.0006945597936115462	0.000693023978360228	0.0007103552305377711	0.0007084838320813487	0.0007269185914314131	0.0007246806130542484	0.0007608053401014629	0.0007577713467683105	0.045552980296027036	0.04468222598816569	-7.881017680183219e-07	-4.887755322949272e-05	-7.860311659817036e-07	-4.8749137012582544e-05
27.098951391163432	0.0006662913508035476	0.0006653193752938868	0.0006944360604149624	0.0006929005235429128	0.000710229019659312	0.0007083579522937841	0.0007267897991595377	0.0007245522087656451	0.0007606713191860244	0.0007576378351325704	0.04555395210420297	0.0446831790625612	-7.672412380204871e-07	-4.787043448331585e-05	-7.652316554489572e-07	-4.7745051917680303e-05
27.26223620541477	0.0006661739233680671	0.0006652021436857623	0.0006943146703129951	0.0006927794100277505	0.0007101054435340132	0.0007082346993213997	0.0007266639593529146	0.0007244267418032667	0.0007605409380322631	0.0007575079308919402	0.04555561337331163	0.04468480830696287	-7.465141653004333e-07	-4.685778181334754e-05	-7.445652304674706e-07	-4.673545078584529e-05
27.426504892812353	0.0006660583552808591	0.0006650867789746084	0.0006941956354676902	0.000692660649979019	0.0007099845166576528	0.0007081140876130669	0.0007265410890596487	0.0007243042291103164	0.0007604142192409717	0.000757381656402244	0.045557970396634936	0.04468711989329656	-7.259195221897587e-07	-4.5839550675247365e-05	-7.240308668417586e-07	-4.572028925675653e-05
27.59176338168682	0.0006659446548243955	0.0006649732895194178	0.0006940789681259682	0.0006925442556460559	0.000709866253642792	0.0007079961317339597	0.0007264212054807371	0.0007241846877815675	0.0007602911856483603	0.0007572590342512005	0.04556102954436784	0.04469012006890594	-7.054562869753672e-07	-4.481569608921765e-05	-7.036275463082227e-07	-4.469952253680076e-05
27.758017636089992	0.0006658328303149003	0.0006648616837140414	0.0006939646806202177	0.0006924302393638593	0.0007097506692199123	0.000707880846366682	0.0007263043259718443	0.0007240681350651168	0.0007601718603293274	0.0007571400872616315	0.045564797264891925	0.04469381515779712	-6.851234438639067e-07	-4.378617263584017e-05	-6.833542565178041e-07	-4.367310539549196e-05
27.925273656010095	0.0006657228901020943	0.00066475196998695	0.0006938527853688931	0.0006923186135536896	0.0007096377782385726	0.0007077682463124196	0.0007261904680451026	0.0007239545883641601	0.000760056266600789	0.0007570248384947244	0.0455692800860694	0.044698211561904316	-6.649199829158493e-07	-4.2750934449525824e-05	-6.632099909570539e-07	-4.2640992158532454e-05
28.09353747758831	0.0006656148425689309	0.0006646441568009904	0.0006937432948771206	0.0006922093907236783	0.0007095275956685804	0.0007076583464921038	0.0007260796493709434	0.0007238440652388049	0.0007599444280250684	0.0007569133112533584	0.045574484616560475	0.044703315762388986	-6.448449000003888e-07	-4.170993521349087e-05	-6.431937489160405e-07	-4.160313670359406e-05
28.2628151733366	0.0006655086961313139	0.0006645382526531248	0.0006936362217373007	0.0006921025834694383	0.0007094201366011744	0.0007075511619475859	0.0007259718877799516	0.000723736583407899	0.0007598363684133417	0.0007568055290854817	0.04558041754716861	0.044709134320952575	-6.248971967533733e-07	-4.0663128154844186e-05	-6.233045354337059e-07	-4.055949245460044e-05
28.43311285235687	0.0006654044592378069	0.0006644342660741574	0.0006935315786297168	0.0006919982044746771	0.0007093154162502223	0.0007074467078428305	0.0007258672012647486	0.0007236321607508915	0.0007597321118291443	0.0007567015157875506	0.04558708565220995	0.04471567388118002	-6.050758805105187e-07	-3.961046603792595e-05	-6.035413612406199e-07	-3.951001237564866e-05
28.604436660561465	0.0006653021403693289	0.0006643322056284525	0.000693429378323152	0.0006918962665118164	0.0007092134499534375	0.0007073449994651212	0.000725765607981908	0.000723530815309723	0.0007596316825919453	0.0007566012954080323	0.045594495790906235	0.044722941169907035	-5.853799642683774e-07	-3.855190115925611e-05	-5.839032427190811e-07	-3.845464896601314e-05
28.77679278089485	0.0006652017480388335	0.0006642320799136353	0.0006933296336754997	0.0006917967824426122	0.0007091142531736034	0.0007072460522262802	0.0007256671262538927	0.0007234325652907404	0.0007595351052807748	0.0007565048922509637	0.0456026549088081	0.04473094299861361	-5.658084666414036e-07	-3.748738534253837e-05	-5.64389201852377e-07	-3.739335425440027e-05
28.950187433556945	0.0006651032907909751	0.0006641338975602781	0.0006932323576343846	0.0006916997652187767	0.0007090178414998168	0.0007071498816639047	0.0007255717745710253	0.0007233374290666414	0.0007594424047379223	0.0007564123308795739	0.04561157003924153	0.04473968626484398	-5.46360411796034e-07	-3.641686993113846e-05	-5.449982661718741e-07	-3.6326079793008725e-05
29.124626876227456	0.0006650067772017646	0.0006640376672315778	0.0006931375632377851	0.0006916052278826103	0.0007089242306487503	0.0007070565034426164	0.0007254795715934912	0.0007232454251784506	0.0007593536060727016	0.0007563236361199767	0.04562124830478609	0.04474917795365149	-5.270348294077534e-07	-3.53403057832824e-05	-5.257294687093135e-07	-3.525277665161752e-05
29.30011740429177	0.0006649122158782058	0.0006639433976230151	0.0006930452636146587	0.0006915131835676295	0.0007088334364659212	0.0007069659333553297	0.000725390536153366	0.0007231565723375248	0.0007592687346652796	0.0007562388330649236	0.0456316969187758	0.044759425139076645	-5.078307546138236e-07	-3.425764326575598e-05	-5.065818479373964e-07	-3.417339541109121e-05
29.476665351068124	0.0006648196154579189	0.0006638510974620012	0.0006929554719855716	0.0006914236454992035	0.0007087454749269876	0.0007068781873245343	0.0007253046872566804	0.0007230708894275878	0.0007591878161705779	0.0007561579470776258	0.04564292318683411	0.044770434985645945	-4.887472279625424e-07	-3.3168832247826296e-05	-4.875544477389929e-07	-3.3087886158300606e-05
29.654277088036206	0.0006647289846087471	0.0006637607755075051	0.0006928682016633274	0.0006913366269951903	0.0007086603621390479	0.0007067932814035901	0.0007252220440855104	0.0007229883955067956	0.000759110876522238	0.000756081003795643	0.04565493450843625	0.04478221474990459	-4.6978329536597266e-07	-3.207382209513554e-05	-4.686463173542328e-07	-3.1996198479961047e-05
29.832959025067048	0.0006646403320283495	0.0006636724405496722	0.000692783466053606	0.0006912521414665784	0.0007085781143419693	0.0007067112317780428	0.0007251426260001044	0.0007229091098098358	0.0007590379419366671	0.0007560080291348452	0.04566773837849795	0.04479477178197715	-4.5093800804833425e-07	-3.097256166328943e-05	-4.4985651132152527e-07	-3.0898281455665755e-05
30.0127176106544	0.0006645536664437731	0.0006635861014094194	0.0006927012786555969	0.0006911702024181294	0.0007084987479097207	0.0007066320547669536	0.0007250664525410396	0.000722833051750056	0.0007589690389171475	0.000755939049293443	0.0456813423890014	0.044808113527158064	-4.3221042249548015e-07	-2.986499929122366e-05	-4.3118408943093774e-07	-2.97940836515298e-05
30.193559332147448	0.0006644689966110169	0.0006635017669380224	0.0006926216530626464	0.000691090823449029	0.0007084222793517359	0.0007065557668242494	0.0007249935434314185	0.0007227602409216307	0.0007589041942580332	0.0007558740907560963	0.045695754230647596	0.04482224752753193	-4.1359960040697474e-07	-2.8751082794847838e-05	-4.126281166832134e-07	-2.868355311422266e-05
30.37549071598484	0.0006643863313145672	0.0006634194460166773	0.0006925446029628957	0.0006910140182535327	0.0007083487253142787	0.0007064823845400824	0.0007249239185790889	0.0007226906971017535	0.0007588434350490094	0.0007558131802980898	0.04571098169454214	0.04483718142362774	-3.9510460865402677e-07	-2.7630759461050314e-05	-3.941876632407651e-07	-2.7566637364889734e-05
30.55851832793038	0.000664305679366925	0.0006633391475560516	0.0006924701421399314	0.0006909398006216234	0.0007082781025818396	0.000706411924642214	0.0007248575980789095	0.0007226244402528719	0.0007587867886794412	0.0007557563449895925	0.04572703267391476	0.04485292295610135	-3.767245192163888e-07	-2.650397603962129e-05	-3.7586180436500853e-07	-2.6443283390797934e-05
30.742648773309874	0.0006642270496081093	0.0006632608804958144	0.0006923982844734355	0.0006908681844396656	0.000708210428078541	0.0007063444039974155	0.000724794602215043	0.0007225614905249508	0.0007587342828427968	0.0007557036121999912	0.04574391516586754	0.044869479967453926	-3.5845840914918055e-07	-2.5370678737896002e-05	-3.5764962038773926e-07	-2.5313437640478442e-05
30.92788869724955	0.0006641504509051447	0.0006631846538041497	0.0006923290439398369	0.0006907991836910668	0.000708145718869562	0.0007062798396128787	0.0007247349514632906	0.0007225018682577753	0.0007586859455411545	0.0007556550096023056	0.04576163727316523	0.04488686040378159	-3.4030536052412526e-07	-2.4230813212816615e-05	-3.3955019665453737e-07	-2.4177046016038428e-05
31.114244784915854	0.0006640758921515287	0.0006631104764772492	0.0006922624346129681	0.0006907328124569385	0.0007080839921625863	0.0007062182486376565	0.00072467866649346	0.000722445593983287	0.0007586418050897923	0.0007556105651776837	0.045780207206052234	0.04490507231656019	-3.2226446038336257e-07	-2.308432456432641e-05	-3.215626234692563e-07	-2.3034053865944593e-05
31.30172376175672	0.0006640033822666791	0.0006630383575387879	0.0006921984706647227	0.0006906690849167622	0.0007080252653092605	0.0007061596483641117	0.0007246257681717719	0.0007223926884279591	0.0007586018901218629	0.0007555703072199808	0.04579963328411051	0.04492412386446579	-3.0433480069434575e-07	-2.1931157328236583e-05	-3.036859960534738e-07	-2.188440597800101e-05
31.4903323937443	0.0006639329301953636	0.0006629683060393811	0.000692137166365719	0.00069060801534906	0.0007079695558066791	0.0007061040562293931	0.0007245762775633083	0.0007223431725152103	0.0007585662295931606	0.0007555342643404275	0.04581992393815204	0.04494402331522712	-2.865154782967158e-07	-2.077125546881553e-05	-2.859194144966184e-07	-2.072804657260452e-05
31.68007748761912	0.0006638645449071033	0.0006629003310560161	0.0006920785360859608	0.0006905496181320623	0.0007079168812988825	0.0007060514898169205	0.0007245302159344915	0.0007222970673678525	0.000758534852786969	0.0007555024654723778	0.04584108771214559	0.044964779047520095	-2.6880559485134396e-07	-1.9604562370878487e-05	-2.682619837184562e-07	-1.9564919295750327e-05
31.870965891135747	0.0006637982353955644	0.0006628344416914688	0.0006920225942955086	0.000690493907744385	0.0007078672595783816	0.000706001966857897	0.0007244876047556153	0.0007222543943105819	0.00075850778931901	0.0007554749398761543	0.04586313326518795	0.04498639955289187	-2.5120425680433614e-07	-1.843102083382009e-05	-2.507128133975335e-07	-1.8394967210205726e-05
32.063004493309954	0.0006637340106779145	0.0006627706470736968	0.0006919693555651423	0.0006904408987657041	0.0007078207085876889	0.0007059555052328394	0.0007244484657034024	0.0007222151748725106	0.0007584850691424763	0.0007554517171439788	0.045886069373507796	0.04500889343773397	-2.3371057532957026e-07	-1.7250573062482788e-05	-2.3327101794038546e-07	-1.7218132788876517e-05
32.25620022466719	0.0006636718797941712	0.0006627089563552101	0.0006919188345670393	0.0006903906058774377	0.0007077772464208892	0.0007059121229731261	0.0007244128206636172	0.000722179430789735	0.0007584667225531709	0.0007554328272049999	0.04590990493251159	0.045032269425280234	-2.1632366627405246e-07	-1.6063160659551823e-05	-2.1593571643881843e-07	-1.6034357907923624e-05
32.45056005749291	0.0006636118518065156	0.0006626493787124183	0.0006918710460754441	0.0006903430438634237	0.0007077368913252107	0.0007058718382625637	0.0007243806917337099	0.0007221471840079463	0.0007584527801947317	0.000755418300330412	0.04593464895887044	0.045056536357655864	-1.9904265012734255e-07	-1.4868724618810614e-05	-1.9870603260442425e-07	-1.484358383721518e-05
32.64609100608406	0.0006635539357985917	0.0006625919233449593	0.0006918260049673477	0.0006902982276106093	0.0007076996617026319	0.0007058346694389825	0.0007243521012255123	0.0007221184566850906	0.0007584432730639701	0.0007554081671386787	0.04596031059264758	0.04508170319796406	-1.8186665195585143e-07	-1.3667205315898157e-05	-1.8158109473019948e-07	-1.3645751233526404e-05
32.84280012700226	0.000663498140874773	0.0006625365994749986	0.0006917837262231633	0.000690256172109734	0.0007076655761115	0.0007058006349958409	0.0007243270716679701	0.0007220932711940602	0.000758438232516299	0.0007554024586008483	0.04598689909946862	0.04510777903240878	-1.647948013625087e-07	-1.2458542500509706e-05	-1.6456003564609308e-07	-1.244080013257376e-05
33.040694519328454	0.0006634444761594128	0.00066248341634651	0.0006917442249274118	0.0006902168924560224	0.000707634653268178	0.0007057697535838622	0.0007243056258099286	0.0007220716501254419	0.0007584376902712756	0.0007554012060459782	0.0460144238727336	0.04513477307246831	-1.478262324423104e-07	-1.1242675288569703e-05	-1.4764199266457945e-07	-1.1228669940188674e-05
33.239781324919136	0.0006633929507960602	0.0006624323832245247	0.0006917075162693994	0.0006901804038498713	0.000707606912048705	0.0007057420440126836	0.000724287786622954	0.0007220536162902978	0.000758441678418245	0.000755404441166658	0.046042894435875815	0.0451626946571058	-1.3096008372138687e-07	-1.0019542152961414e-05	-1.3082610753078518e-07	-1.000929942404638e-05
33.44006772866406	0.0006633435739466601	0.000662383509394364	0.0006916736155439088	0.0006901467215975499	0.0007075823714904915	0.0007057175252525376	0.0007242735773042132	0.0007220391927230055	0.000758450229422099	0.0007554121960246477	0.04607232044466292	0.045191553255026475	-1.1419549812404298e-07	-8.789080916032921e-06	-1.1411152638714402e-07	-8.782626706116403e-06
33.64156095874556	0.000663296354790713	0.000662336804160833	0.0006916425381518777	0.0006901158611118882	0.0007075610507940183	0.0007056962164359398	0.0007242630212793885	0.0007220284026841287	0.0007584633761291385	0.0007554245030566118	0.04610271168954875	0.04522135846697901	-9.753162292006588e-08	-7.5512287403822764e-06	-9.74973997187531e-08	-7.548589253336679e-06
33.84426828689945	0.0006632513025244231	0.0006622922768474021	0.0006916142996010978	0.0006900878379129811	0.0007075429693245804	0.0007056781368594188	0.0007242561422056557	0.0007220212696633547	0.000758481151773065	0.0007554413950799837	0.046134078098066245	0.04525212002810732	-8.096760965295088e-08	-6.305922118476914e-06	-8.098288228745344e-08	-6.3071238678991115e-06
34.04819702867729	0.000663208426359806	0.0006622499367953509	0.0006915889155069001	0.0006900626676288877	0.0007075281466140393	0.0007056633059852556	0.0007242529639746998	0.0007220178173824673	0.0007585035899810761	0.0007554629052989315	0.0461664297372724	0.04528384781034271	-6.450261414011824e-08	-5.0530968674356025e-06	-6.456713312250582e-08	-5.058166680893539e-06
34.25335454371064	0.000663167735523768	0.0006622097933628816	0.0006915664015928443	0.0006900403659963263	0.0007075166023625956	0.0007056517434432453	0.0007242535107157835	0.0007220180697983681	0.000758530724780085	0.0007554890673104384	0.046199776816244036	0.04531655182485031	-4.813579638097282e-08	-3.792688115955567e-06	-4.82493154371072e-08	-3.801653140594885e-06
34.45974823597649	0.0006631292392571673	0.000662171855924217	0.0006915467736914203	0.0006900209488613884	0.0007075083564406076	0.0007056434690324983	0.0007242578067988783	0.0007220220511061653	0.0007585625906030727	0.0007555199151105231	0.04623412968862081	0.0453502422245236	-3.186632051418656e-08	-2.5246302962356193e-06	-3.202859659044363e-08	-2.537518004414041e-06
34.66738555406454	0.000663092946813829	0.0006621361338686523	0.0006915300477447374	0.0006900044321802364	0.0007075034288904076	0.0007056385027232446	0.0007242658768378333	0.0007220297857422938	0.0007585992222955527	0.0007555554831005593	0.0462694988552016	0.04538492930652617	-1.5693354803386975e-08	-1.2488571365376622e-06	-1.5904148060368398e-08	-1.2656953306267038e-06
34.87627399144595	0.0006630588674595377	0.000662102636599585	0.0006915162398052224	0.0006899908320198113	0.0007075018399281585	0.0007056368646586773	0.0007242777456936075	0.0007220412983877006	0.0007586406551221723	0.000755595806093735	0.04630589496659367	0.04542062351489024	3.8392845738526027e-10	3.469835177516423e-08	1.2485464181630213e-10	1.3881533811321844e-08
35.086421086743854	0.0006630270104710002	0.0006620713735335164	0.0006915053660363211	0.0006899801645585447	0.0007075036099457379	0.0007056385751568203	0.0007242934384775583	0.0007220566139710871	0.0007586869247734502	0.0007556409193216426	0.046343328825914964	0.04545733544316753	1.6366352967311926e-08	1.326103882037799e-06	1.605923198805606e-08	1.3012799602862835e-06
35.29783442400536	0.0006629973851347655	0.0006620423540990077	0.0006914974427131915	0.0006899724460870622	0.0007075087595126358	0.0007056436547124094	0.0007243129805547792	0.0007220757576721921	0.0007587380673726387	0.0007556908584409875	0.046381811391554305	0.04549507583712893	3.225473846715267e-08	2.6254279023585347e-06	3.189980049837955e-08	2.5965680499617783e-06
35.51052163297529	0.0006629700007461205	0.0006620155877356205	0.0006914924862234091	0.000689967693008901	0.0007075173093778903	0.0007056521239988195	0.0007243363975475023	0.0007220987549251501	0.000758794119482736	0.0007557456595404514	0.04642135377998364	0.04553385559752501	4.8049900793888795e-08	3.9327396062494024e-06	4.764737278708554e-08	3.899814643715249e-06
35.72449038937153	0.0006629448666079451	0.0006619910838928073	0.000691490513067663	0.000689965921841214	0.0007075292804720423	0.0007056640038699965	0.0007243637153385555	0.0007221256314218912	0.000758855118113633	0.000755805359147675	0.04646196726863446	0.045573685782904085	6.375265192669344e-08	5.248108942562668e-06	6.330275759938893e-08	5.211089331047525e-06
35.93974841516195	0.0006629219920295337	0.0006619688520287767	0.0006914915398604609	0.0006899671492154877	0.0007075446939091215	0.0007056793153624319	0.000724394960074882	0.0007221564131156108	0.0007589211007294095	0.0007558699942363965	0.046503663298826464	0.04561457761248237	7.936380005198369e-08	6.571606627370219e-06	7.886675988774856e-08	6.530462462905895e-06
36.15630347884324	0.0006629013863253839	0.0006619489016093223	0.0006914955833308322	0.000689971391878256	0.0007075635709886638	0.0007056980796971615	0.000724430158171124	0.000722191126224297	0.0007589921052557838	0.0007559396022337325	0.046546453478763725	0.04565654246907908	9.48841495831531e-08	7.90330415245677e-06	9.434018082401033e-08	7.858005159455672e-06
36.374163395721176	0.0006628830588139345	0.0006619312421066048	0.0006915026603230237	0.000689978666691807	0.0007075859331977417	0.0007057203182817803	0.0007244693363132564	0.0007222297972343118	0.0007590681700877002	0.0007560142210275979	0.04659034958658491	0.045699591902110405	1.1031450123408053e-07	9.243273797920892e-06	1.09723817877036e-07	9.193789322847756e-06
36.59333602819267	0.0006628670188162857	0.0006619158829979151	0.0006915127877972126	0.0006899889906349075	0.0007076118022130472	0.0007057460527125083	0.0007245125214623083	0.0007222724529040521	0.000759149334097098	0.0007560938889742984	0.04663536357348684	0.04574373763064529	1.2565565206293199e-07	1.0591588642805405e-05	1.2501846485455347e-07	1.0537887647626976e-05
36.813829286029524	0.0006628532756548579	0.0006619028337643768	0.0006915259828301992	0.0006900023808035098	0.0007076411999029779	0.0007057753047762596	0.0007245597408581227	0.0007223191202676548	0.0007592356366408123	0.000756178644906257	0.046681507566903514	0.04578899154652319	1.4090839550880661e-07	1.1948322575588977e-05	1.4022491194001958e-07	1.189037363130696e-05
37.03565112666392	0.0006628418386520266	0.0006618921038896266	0.0006915422626161174	0.0006900188544114701	0.0007076741483297746	0.0007058080964527623	0.0007246110220232066	0.0007223698266387861	0.0007593271175686664	0.000756268528139921	0.04672879387375791	0.045835365717544124	1.5607352146806454e-07	1.3313550307619826e-05	1.5534394576222597e-07	1.3251321586860154e-05
37.25880955547555	0.0006628327171287058	0.000661883702858442	0.0006915616444671324	0.0006900384287912616	0.000707710669751677	0.0007058444499166942	0.0007246663927666343	0.0007224245996144819	0.000759423817231713	0.0007563635784838147	0.0467772349837792	0.04588287239071242	1.7115181632381717e-07	1.4687347383246507e-05	1.7037634943194505e-07	1.4620806653486973e-05
37.483312626080554	0.0006628259204028953	0.000661877640155339	0.0006915841458141471	0.0006900611213946938	0.0007077507866251151	0.0007058843875398584	0.0007247258811880299	0.0007224834670790746	0.0007595257764906616	0.0007564638362467818	0.04682684357288824	0.04593152399556371	1.8614406299493312e-07	1.6069790191530764e-05	1.853229025896349e-07	1.5998904808106618e-05
37.70916844062219	0.0006628214577881751	0.00066187392526311	0.0006916097842074975	0.0006900869497936186	0.0007077945216069253	0.0007059279318933792	0.0007247895156816137	0.0007225464572081685	0.0007596330367244728	0.0007565693422463761	0.0468776325066594	0.04598133314754924	2.0105104100087354e-07	1.7460955979792248e-05	2.0018438146680514e-07	1.7385692878568726e-05
37.93638515006311	0.0006628193385921669	0.0006618725676613384	0.00069163857731766	0.0006901159316806538	0.0007078418975566122	0.0007059751057499449	0.0007248573249403319	0.0007226135984727106	0.0007597456398391444	0.0007566801378174546	0.04692961484385021	0.046032312651499416	2.158735265150348e-07	1.886092286601526e-05	2.1496155892613243e-07	1.8781248554478047e-05
38.164970954479706	0.0006628195721149415	0.0006618735768248455	0.0006916705429359489	0.0006901480848698874	0.0007078929375386304	0.0007060259320860636	0.0007249293379600531	0.0007226849196431135	0.0007598636282766793	0.0007567962648209272	0.0469828038400075	0.046084475505157416	2.3061229238816733e-07	2.0269769849118324e-05	2.2965520451371894e-07	2.0185650400433852e-05
38.39493410335793	0.0006628221676473758	0.0006618769622221124	0.0006917056989752127	0.0006901834272975958	0.0007079476648247	0.000706080434084372	0.0007250055840438406	0.0007227604497934688	0.0007599870450242394	0.000756917765652715	0.047037212951148696	0.0461378349027871	2.4526810822557074e-07	2.168757682419198e-05	2.4426608452132563e-07	2.159897786915832e-05
38.626282895891045	0.0006628271344694712	0.0006618827333136375	0.0006917440634705337	0.0006902219770229523	0.0007080061028961659	0.0007061386351359607	0.0007250860928063122	0.0007228402183058296	0.0007601159336235066	0.0007570446832528833	0.047092855837527064	0.04619240423886011	2.5984174043935243e-07	2.311442459557167e-05	2.587949620186814e-07	2.302131131320939e-05
38.859025681279114	0.0006628344818486155	0.0006618908995502557	0.0006917856545799238	0.0006902637522287379	0.0007080682754463839	0.0007062005588427447	0.0007251708941780718	0.0007229242548745738	0.0007602503381802387	0.0007571770611149799	0.04714974636746874	0.04624819711181884	2.7433395228485674e-07	2.4550394888689375e-05	2.732425969165838e-07	2.4452731998803046e-05
39.09317085903034	0.0006628442190377927	0.0006619014703714003	0.0006918304905850173	0.000690308771222047	0.0007081342063831408	0.0007062662290198601	0.0007252600184102243	0.0007230125895108457	0.0007603903033740286	0.0007573149432955677	0.047207898621295714	0.04630522732792183	2.8874550391856137e-07	2.599557036447875e-05	2.876097460178563e-07	2.5893322119635576e-05
39.328726879264174	0.0006628563552737442	0.00066191445520332	0.0006918785898917619	0.0006903570524349979	0.0007082039198311154	0.0007063356696981069	0.0007253534960789788	0.0007231052525470855	0.0007605358744682835	0.0007574583744239712	0.047267326895337705	0.04636350890517026	3.030771524620453e-07	2.7450034633946796e-05	3.018971630693902e-07	2.7343164810011977e-05
39.56570224301631	0.0006628708997750745	0.0006619298634572356	0.0006919299710311105	0.0006904086144254326	0.0007082774401343752	0.0007064089051264145	0.000725451358090333	0.0007232022746416334	0.0007606870973204139	0.0007576073997122229	0.04732804570601987	0.04642305607731857	3.1732965204123685e-07	2.8913872271246754e-05	3.1610559880334427e-07	2.880234415819638e-05
39.80410550254544	0.0006628878617403009	0.0006619477045274496	0.0006919846526597059	0.000690463475877621	0.0007083547918589052	0.0007064859597743539	0.0007255536356848475	0.00072330368678343	0.0007608440183922504	0.0007577620649652393	0.04739006979404768	0.04648388329797511	3.3150375384279236e-07	3.0387168828527322e-05	3.302358010110872e-07	3.0270945222538037e-05
40.04394526164196	0.000662907250345847	0.0006619679877893962	0.0006920426535605655	0.0006905216556029626	0.0007084359997951824	0.0007065668583346874	0.0007256603604425105	0.0007234095202967984	0.0007610066847606857	0.0007579224165912103	0.047453414128678255	0.04654600524478249	3.456002061719924e-07	3.1870010850587605e-05	3.4428851457420605e-07	3.174905404360051e-05
40.28523017593832	0.0006629290747439785	0.0006619907225976323	0.0006921039926437619	0.0006905831725406762	0.0007085210889607806	0.0007066516257259438	0.000725771564287692	0.0007235198068463144	0.0007611751441285536	0.0007580885016122185	0.047518093912083635	0.046609436823699876	3.596197545021815e-07	3.336248588980961e-05	3.582644815278233e-07	3.3236757660398686e-05
40.52796895322162	0.0006629533440606777	0.0006620159182837773	0.0006921686889471006	0.0006906480457585016	0.0007086100846030242	0.0007067402870950533	0.0007258872794941958	0.0007236345784417788	0.0007613494448357466	0.0007582603676750982	0.047584124583811116	0.04667419317336958	3.7356314153982016e-07	3.486468252228425e-05	3.721644411295525e-07	3.4734144126219446e-05
40.77217035374772	0.0006629800673934618	0.0006620435841543855	0.0006922367616367958	0.0006907162944533874	0.0007087030122016748	0.0007068328678200052	0.0007260075386904075	0.0007237538674432749	0.0007615296358705882	0.0007584380630625302	0.04765152182533913	0.046740289669580715	3.8743110725917955e-07	3.63766903616336e-05	3.8598912987684517e-07	3.6241302521167196e-05
41.017843190557436	0.0006630092538091272	0.0006620737294887558	0.0006923082300081351	0.0006907879379521716	0.0007087998974716586	0.0007069293935125478	0.0007261323748645325	0.0007238777065663215	0.000761715766881443	0.0007586216367043773	0.04772030156473019	0.0468077419298347	4.012243889786691e-07	3.78986000766357e-05	3.997392815917756e-07	3.775832297028825e-05
41.26499632979458	0.0006630409123414464	0.000662106363536689	0.0006923831134861535	0.0006908629957122734	0.0007089007663658459	0.0007070298900209412	0.0007262618213699545	0.0007240061288871367	0.0007619078881886095	0.000758811138189292	0.0477904799813929	0.04687656581800473	4.1494372140767413e-07	3.9430503406795436e-05	4.134156274719983e-07	3.9285296659169466e-05
41.51363869102594	0.0006630750519887793	0.0006621414955161655	0.0006924614316262847	0.0006909414873223654	0.0007090056450778576	0.0007071343834327386	0.0007263959119306744	0.0007241391678479864	0.0007621060507964594	0.0007590066177765609	0.047862073510942585	0.0469467774490967	4.285898366975134e-07	4.097249317838725e-05	4.2701889613411606e-07	4.082231584923157e-05
41.763779247563185	0.0006631116817116335	0.0006621791346109679	0.0006925432041150262	0.0006910234325030497	0.0007091145600449295	0.0007072429000776182	0.0007265346806468726	0.0007242768572626523	0.0007623103064058666	0.0007592081264082363	0.04793509885016696	0.04701839319412486	4.421634645129964e-07	4.252466332269056e-05	4.405498136800332e-07	4.236947389540946e-05
42.0154270267867	0.0006631508104301448	0.0006622192899682296	0.0006926284507705858	0.0006911088511075277	0.0007092275379508143	0.0007073554665302571	0.0007266781620005717	0.0007244192313219959	0.000762520707426912	0.0007594157157215312	0.04800957296210809	0.047091429685082224	4.5566533207383984e-07	4.4087108891616156e-05	4.54009103750732e-07	4.392686526247247e-05
42.26859111047143	0.0006631924470214887	0.0006622619706959126	0.0006927171915435263	0.0006911977631222609	0.0007093446057287269	0.0007074721096132495	0.000726826390861411	0.0007245663245996325	0.0007627373069918775	0.0007596294380614961	0.04808551308125269	0.04716590382002913	4.6909616422383983e-07	4.565992607657998e-05	4.673974875817836e-07	4.549458554256591e-05
42.523280635114425	0.0006632366003172212	0.0006623071858602183	0.0006928094465174093	0.0006912901886676323	0.0007094657905643443	0.00070759285640007	0.0007269794024925403	0.0007247181720577225	0.000762960158968543	0.0007598493464939928	0.04816293671883815	0.04724183276829207	4.824566834848651e-07	4.724321222579486e-05	4.807156840621121e-07	4.707273147297464e-05
42.77950479226489	0.0006632832791005414	0.0006623549444829183	0.0006929052359094239	0.0006913861479985967	0.0007095911198988435	0.0007077177342180864	0.0007271372325566212	0.0007248748090528705	0.0007631893179737835	0.0007600754948189582	0.048241861668276334	0.047319233975779064	4.957476101173555e-07	4.8837065862866735e-05	4.939644097929751e-07	4.86614009538866e-05
43.03727282885567	0.000663332492103478	0.0006624052555386138	0.0006930045800710168	0.0006914856615053277	0.0007097206214319953	0.0007078467706516144	0.0007272999171219573	0.0007250362713421431	0.0007634248393874852	0.0007603079375839765	0.04832230601069921	0.04739812517040956	5.089696621803867e-07	5.044158670577947e-05	5.071443791447756e-07	5.026069306715564e-05
43.29659404753705	0.000663384248003997	0.0006624581279519149	0.00069310749948851	0.0006915887497138556	0.0007098543231253031	0.0007079799935450288	0.0007274674926687404	0.0007252025950892096	0.0007636667793667814	0.0007605467300981657	0.048404288120627824	0.0474785243676749	5.221235555915183e-07	5.205687568532458e-05	5.20256304318862e-07	5.187070809481442e-05
43.55747780701245	0.000663438555423028	0.0006625135705945409	0.0006932140147837139	0.0006916954332867006	0.0007099922532051927	0.0007081174310059154	0.0007276399960954264	0.0007253738168706003	0.0007639151948606236	0.0007607919284463861	0.04848782667176952	0.047560449876312146	5.352100041875092e-07	5.368303496514071e-05	5.333008954071586e-07	5.3491547538475626e-05
43.81993352237618	0.0006634954229214072	0.0006625715922823393	0.0006933241467145318	0.000691805733023498	0.0007101344401662556	0.0007082591114082825	0.0007278174647252382	0.0007255499736820954	0.000764170143624691	0.0007610435895037807	0.04857294064294475	0.04764392030411197	5.482297197856832e-07	5.5320167961531164e-05	5.462788604481111e-07	5.512331413853877e-05
44.08397066545326	0.0006635548589967322	0.0006626322017722168	0.0006934379161755527	0.0006919196698616111	0.0007102809127745415	0.000708405063395813	0.0007279999363127973	0.0007257311029452383	0.0007644316842366503	0.0007613017709506532	0.048659649324147444	0.04772895456386018	5.611834122496318e-07	5.6968379363836474e-05	5.591909054923887e-07	5.676611189439629e-05
44.349598765141174	0.0006636168720801371	0.0006626954077589924	0.0006935553441986441	0.0006920372648767454	0.0007104317000709091	0.0007085553158851821	0.0007281874490508999	0.0007259172425139888	0.0007646998761117827	0.0007615665312877054	0.048747972322742854	0.04781557187940637	5.740717895529653e-07	5.862777515558415e-05	5.720377346711894e-07	5.8420046085777555e-05
44.6168274077539	0.0006636814705329688	0.0006627612188721529	0.0006936764519535259	0.0006921585392835434	0.0007105868313744282	0.0007087098980694203	0.0007283800415774228	0.000726108430681501	0.0007649747795189734	0.0007618379298516227	0.04883792956980732	0.04790379179187384	5.868955578408955e-07	6.029846263549965e-05	5.848200502495821e-07	6.0085223292344336e-05
44.88566623736761	0.0006637486626433756	0.0006628296436725232	0.0006938012607483413	0.0006922835144361778	0.0007107463362858398	0.0007088688394213336	0.0007285777529823749	0.0007263047061870506	0.0007652564555970871	0.0007621160268310392	0.04892954132660856	0.04799363416601164	5.996554214952876e-07	6.198055043893369e-05	5.975385526915591e-07	6.17617514154789e-05
45.15612495616904	0.0006638184566227997	0.0006629006906488417	0.0006939297920302136	0.0006924122118289295	0.0007109102446910716	0.0007090321696969796	0.0007287806228150946	0.000726506108223098	0.0007655449663717342	0.000762400883282879	0.04902282819123748	0.04808511919669218	6.123520831968939e-07	6.367414856014997e-05	6.10193940725522e-07	6.344973969996115e-05
45.42821332480542	0.0006638908606023728	0.0006629743682142384	0.0006940620673857924	0.0006925446530967587	0.0007110785867648117	0.0007091999189392017	0.0007289886910915967	0.0007267126764424991	0.0007658403747724399	0.0007626925611490889	0.04911781110539359	0.048178267415551757	6.249862440008136e-07	6.537936837561209e-05	6.227869114149714e-07	6.514929875703346e-05
45.701941162736816	0.0006639658826292138	0.0006630506847026194	0.0006941981085417941	0.000692680860015865	0.0007112513929741484	0.0007093721174812246	0.0007292019983020733	0.0007269244509658694	0.0007661427446502302	0.0007629911232737785	0.049214511361317693	0.04827309969779106	6.37558603407834e-07	6.709632266760357e-05	6.353181602207405e-07	6.686054058652191e-05
45.97731834859046	0.0006640435306626231	0.0006631296483649478	0.0006943379373655246	0.0006928208545042363	0.0007114286940822658	0.0007095487959503047	0.0007294205854185533	0.0007271414723890988	0.0007664521407956451	0.0007632966334207696	0.04931295060889402	0.048369637269127685	6.500698594130022e-07	6.882512564607146e-05	6.477883810679982e-07	6.858357860026199e-05
46.25435482051728	0.0006641238125701698	0.0006632112673654212	0.0006944815758653917	0.0006929646586221835	0.0007116105211521971	0.0007097299852714475	0.0007296444939027196	0.0007273637817910238	0.0007667686289571855	0.0007636091562915742	0.04941315086291059	0.04846790171290821	6.625207085953974e-07	7.05658929747166e-05	6.601982664104344e-07	7.031852764552426e-05
46.533060576550575	0.0006642067361236752	0.0006632955497775407	0.0006946290461914048	0.0006931122945728629	0.0007117969055506576	0.0007099157166711802	0.0007298737657138951	0.0007275914207412604	0.0007670922758602183	0.000763928757543807	0.04951513451048857	0.048567914977388174	6.74911846182966e-07	7.23187417955018e-05	6.725485073107076e-07	7.206550403027201e-05
46.813445674966815	0.0006642923089950836	0.0006633825035800811	0.000694780370635662	0.0006932637847027934	0.0007119878789519249	0.0007101060216814011	0.0007301084433171991	0.0007278244313082119	0.0007674231492263429	0.0007642555038100601	0.049618924318685614	0.04866969938317833	6.872439661162726e-07	7.408379075291016e-05	6.848397935024612e-07	7.382462554766933e-05
47.09552023464871	0.0006643805387522205	0.0006634721366529366	0.0006949355716328239	0.000693419151502347	0.000712183473341799	0.0007103009321432797	0.0007303485696918775	0.0007280628560672344	0.0007677613177932385	0.000764589462717228	0.049724543442273554	0.04877327763086634	6.995177611371882e-07	7.586116002197829e-05	6.97072813462098e-07	7.559601150131101e-05
47.37929443545016	0.0006644714328544366	0.000663564456772863	0.0006950946717605703	0.0006935784176062392	0.0007123837210216285	0.0007105004802112384	0.0007305941883398136	0.0007283067381089889	0.0007681068513350042	0.0007649307029063224	0.04983201543170228	0.04887867280881309	7.117339228528575e-07	7.765097133330401e-05	7.092482544827222e-07	7.737978273147927e-05
47.66477851856398	0.0006645649986481271	0.0006636594716090937	0.0006952576937400425	0.0006937416057939897	0.0007125886546124014	0.0007107046983569886	0.0007308453432942192	0.0007285561210479627	0.0007684598206830012	0.0007652792940527691	0.04994136424124494	0.0489859084011367	7.238931418096419e-07	7.945334800069093e-05	7.213668027511184e-07	7.91760616420667e-05
47.951982786891236	0.0006646612433621372	0.0006637571887188439	0.0006954246604362729	0.0006939087389903846	0.000712798307058915	0.0007109136193736543	0.0007311020791285212	0.0007288110490311859	0.0007688202977472272	0.0007656353068872234	0.05005261423733918	0.04909500829587666	7.359961075761694e-07	8.126841494912607e-05	7.334291434182242e-07	8.098497222785994e-05
48.24091760541319	0.0006647601741030336	0.0006638576155426825	0.000695595594858593	0.0006940798402659055	0.0007130127116340139	0.000711127276379949	0.0007313644409654344	0.0007290715667471277	0.000769188355538216	0.0007659988132168926	0.05016579020711962	0.0492059967933595	7.480435088207463e-07	8.309629874370117e-05	7.454359606756753e-07	8.280664010204553e-05
48.53159340156531	0.0006648617978502556	0.0006639607593997868	0.00069577052016103	0.0006942549328371579	0.0007132319019429095	0.0007113457028244439	0.0007316324744862436	0.0007293377194347967	0.0007695640681895063	0.0007663698859474126	0.05028091736715968	0.049318898614752735	7.600360333850833e-07	8.493712761792338e-05	7.573879378366868e-07	8.464119252524216e-05
48.82402066561362	0.0006649661214511255	0.0006640666274830558	0.0006959494596426782	0.0006944340400672662	0.0007134559119275662	0.0007115689324898959	0.0007319062259402774	0.0007296095528930289	0.0007699475109806612	0.0007667485991052586	0.05039802137241208	0.0494337389108288	7.719743683729831e-07	8.679103150469047e-05	7.692857574112966e-07	8.648875843483839e-05
49.11820995103327	0.0006650731516157338	0.0006641752268541032	0.0006961324367480615	0.0006946171854662676	0.000713684775871183	0.0007117969994976693	0.0007321857421546078	0.0007298871134899954	0.000770338760360899	0.0007671350278607461	0.05051712832536846	0.049550543270930614	7.838592002281861e-07	8.865814206626688e-05	7.811301011922348e-07	8.834946847507963e-05
49.41417187488941	0.0006651828949116763	0.0006642865644381017	0.0006963194750674677	0.0006948043926914715	0.0007139185284027351	0.00071202993831222	0.0007324710705439524	0.0007301704481729087	0.0007707378939733081	0.0007675292485516012	0.05063826478543337	0.04966933773215782	7.95691214816336e-07	9.053859272564746e-05	7.929216503266973e-07	9.022345502709972e-05
49.71191711822035	0.0006652953577586547	0.0006644006470184929	0.0006965105983372666	0.0006949956855478084	0.0007141572045016203	0.0007122677837456743	0.0007327622591208054	0.0007304596044779521	0.0007711449906796985	0.0007679313387071464	0.05076145777852555	0.049790148788768744	8.074710975210404e-07	9.243251869966995e-05	8.046610854150083e-07	9.211085224181126e-05
50.01145642642306	0.0006654105464229312	0.0006645174812315564	0.0006967058304402112	0.0006951910879881605	0.0007144008395023728	0.0007125105709624854	0.0007330593565058007	0.0007307546305404324	0.000771560130586095	0.00076834137707311	0.050886734806907676	0.049913003401804	8.1919953331391e-07	9.434005703029547e-05	8.163490865797929e-07	9.401179607063104e-05
50.3128006096408	0.0006655284670116265	0.0006646370735608201	0.0006969051954057056	0.0006953906241136586	0.0007146494690994725	0.000712758335484171	0.0007333624119382962	0.0007310555751051542	0.0007719833950688847	0.0007687594436370665	0.05101412385925403	0.05003792900895187	8.308772068623283e-07	9.626134662038544e-05	8.279863335611693e-07	9.592642429931408e-05
50.61596054315354	0.0006656491254668759	0.0006647594303313318	0.0006971087174100665	0.0006955943181739724	0.0007149031293522463	0.0007130111131941479	0.000733671475287216	0.0007313624875370395	0.0007724148668016611	0.0007691856196545557	0.05114365342095797	0.05016495353464105	8.425048026049122e-07	9.819652826667524e-05	8.395735058052203e-07	9.785487658203751e-05
50.9209471677702	0.0006657725275598148	0.0006648845577037658	0.0006973164207767458	0.000695802194567568	0.0007151618566898486	0.0007132689403426467	0.0007339865970621258	0.0007316754178319808	0.000772854629782757	0.0007696199876758706	0.05127535248469371	0.050294105400383295	8.54083004853427e-07	0.00010014574469641158	8.511112825513797e-07	9.979729447573416e-05
51.22777149022361	0.0006658986788844158	0.0006650124616683759	0.000697528329976543	0.0006960142778419455	0.000715425687916354	0.0007135318535517255	0.0007343078284245779	0.0007319944166279473	0.0007733027693635221	0.0007700626315735572	0.051409250561233695	0.050425413535365775	8.656124978849433e-07	0.00010210914060332366	8.62600342925457e-07	0.00010175382147589729
51.53644458356769	0.0006660275848511468	0.0006651431480387807	0.0006977444696277801	0.00069623059269385	0.0007156946602159266	0.0007137998898203716	0.0007346352211997019	0.0007323195352163452	0.000773759372277329	0.0007705136365706348	0.051545377690524884	0.05055890738730301	8.770939660359463e-07	0.00010408686268492673	8.740413660356973e-07	0.00010372460305313469
51.84697758757708	0.0006661592506804706	0.0006652766224455834	0.0006979648644964606	0.0006964511639694593	0.0007159688111581054	0.0007140730865297058	0.0007349688278880796	0.0007326508255536402	0.0007742245266693678	0.0007709730892695674	0.05168376445304064	0.050694616933549645	8.885280938064188e-07	0.0001060790596812966	8.854350310653729e-07	0.00010570978669055542
52.15938170914916	0.0006662936813961627	0.0006654128903298195	0.0006981895394963948	0.0006966760166645459	0.0007162481787031774	0.0007143514814482796	0.0007353087016778891	0.0007329883402732525	0.0007746983221272299	0.0007714410776820081	0.05182444198141128	0.050832572692488615	8.999155659491793e-07	0.00010808588241317807	8.96782017368843e-07	0.00010770952192173944
52.47366822270851	0.0006664308818184519	0.0006655519569362254	0.000698418519689301	0.0006969051759246057	0.0007165328012076614	0.0007146351127374772	0.0007356548964573366	0.0007333321326977256	0.0007751808497123131	0.000771917691259333	0.051967441972337464	0.050972805735199654	9.112570675900121e-07	0.00011010748382425661	9.080830045804077e-07	0.00010972396037128851
52.789848470613855	0.0006665708565569823	0.0006656938273063304	0.0006986518302848789	0.000697138667044968	0.0007168227174299017	0.0007149240189570241	0.0007360074668273834	0.0007336822568511888	0.0007756722019920805	0.0007724030209240076	0.052112796698798085	0.051115347697413854	9.225532843224263e-07	0.00011214401902143178	9.19338672711453e-07	0.0001117532557946832
53.107933863567155	0.0006667136100035786	0.0006658385062713572	0.0006988894966408482	0.0006973765154708668	0.0007171179665357616	0.0007152182390705975	0.0007363664681147721	0.0007340387674721061	0.0007761724730731875	0.0007728971591017882	0.052260539022564015	0.05126023079176591	9.338049023123896e-07	0.00011419564531695015	9.305497022506302e-07	0.00011379756411911135
53.42793588102576	0.0006668591463248259	0.0006659859984449366	0.0006991315442629613	0.0006976187467974883	0.000717418588104438	0.0007155178124515487	0.0007367319563853657	0.0007344017200263303	0.0007766817586355167	0.0007734001997548069	0.052410702407017534	0.05140748782034374	9.450126084173741e-07	0.00011626252227298073	9.417167742768306e-07	0.00011585704348707204
53.74986607161648	0.0006670074694544479	0.0006661363082156243	0.0006993779988049827	0.0006978653867699839	0.0007177246221343862	0.0007158227788887386	0.0007371039884578074	0.0007347711707204744	0.0007772001559671438	0.0007739122384155569	0.05256332093029535	0.051557152187562384	9.56177090290656e-07	0.00011834481174566314	9.528405705656537e-07	0.00011793185429950781
54.073736053552395	0.0006671585830854819	0.0006662894397392152	0.0006996288860686327	0.0006981164612834495	0.0007180361090493658	0.0007161331785924879	0.0007374826219175059	0.0007351471765155939	0.0007777277640002634	0.0007744333722218037	0.052718429298756454	0.051709257913347656	9.672990365064329e-07	0.00012044267793204222	9.639217737086696e-07	0.00012002215926171234
54.399557515052166	0.0006673124906622504	0.0006664453969308601	0.0006998842320035055	0.0006983719963828779	0.0007183530897046087	0.0007164490522006507	0.0007378679151309695	0.0007355297951412112	0.000778264683348117	0.0007749636999524711	0.052876062860790544	0.05186383964665604	9.783791366714967e-07	0.00012255628741669744	9.749610672194538e-07	0.0001221281234284055
54.727342214761876	0.0006674691953721112	0.0006666041834569589	0.0007001440627069387	0.0006986320182630669	0.0007186756053931096	0.0007167704407847996	0.0007382599272604767	0.0007359190851096693	0.0007788110163429341	0.0007755033220645066	0.0530362576209735	0.05202093267933379	9.89418081546881e-07	0.00012468580922048167	9.859591356519825e-07	0.00012424991425127874
55.057101982179326	0.0006676287001369976	0.0006667658027268493	0.0007004084044238605	0.0006988965532684986	0.000719003697852048	0.0007170973858565488	0.0007386587182791185	0.0007363151057308443	0.0007793668670749465	0.0007760523407307823	0.05319905025457721	0.052180572960324655	1.0004165631760133e-06	0.00012683141485073102	9.969166647279173e-07	0.00012638770162845536
55.38884871808102	0.0006677910076047267	0.000666930257884266	0.0007006772835465904	0.0006991656278931799	0.0007193374092693409	0.0007174299293739961	0.0007390643489862041	0.0007367179171272137	0.0007799323414324886	0.0007766108598790498	0.05336447812245008	0.0523427971102357	1.0113752750072307e-06	0.00012899327835219632	1.0078343414541332e-06	0.00012854165795397887
55.722594394951685	0.0006679561201400815	0.0006670975517985751	0.0007009507266146032	0.0006994392687804435	0.0007196767822903298	0.0007177681137483042	0.0007394768810230514	0.0007371275802492986	0.000780507547143233	0.0007771789852319932	0.053532579286274716	0.05250764243627438	1.0222949120260519e-06	0.00013117157636000076	1.0187128542502207e-06	0.00013071195816921621
56.058351057416104	0.0006681240398156561	0.0006672676870557745	0.0007012287603142553	0.0006997175027227086	0.0007200218600246098	0.0007181119818504111	0.0007398963768891706	0.0007375441568914876	0.0007810925938165921	0.0007777568243484085	0.05370339252421262	0.05267514694756698	1.0331761708978586e-06	0.000133366488154818	1.0295528930842276e-06	0.0001328987798163983
56.39613082267415	0.0006682947684024628	0.0006674406659492586	0.0007015114114784711	0.0007000003566612084	0.0007203726860530063	0.0007184615770178926	0.0007403228999588574	0.0007379677097082616	0.0007816875929873364	0.0007783444866655615	0.053876957346950895	0.05284534937086513	1.044019750091928e-06	0.0001355781957173008	1.0403551496001619e-06	0.0001351023030926879
56.7359458809379	0.0006684683073602804	0.0006676164904703279	0.0007017987070863788	0.0007002878576856616	0.0007207293044346857	0.0007188169430619513	0.0007407565144981944	0.0007383983022308122	0.0007822926581604454	0.0007789420835427367	0.054053314014160615	0.05301828916665656	1.0548263500264991e-06	0.00013780688378584038	1.0511203172483118e-06	0.0001373227109051356
57.07780849587155	0.0006686446578277599	0.0006677951622984565	0.0007020906742629114	0.0007005800330339132	0.0007210917597144345	0.0007191781242745684	0.000741197285682493	0.0007388359988840922	0.0007829079048572641	0.0007795497283060494	0.05423250355137685	0.05319400654569073	1.0655966732240306e-06	0.00014005273991682388	1.0618490914457088e-06	0.00013956018893049316
57.42173100503407	0.0006688238206122655	0.0006679766827913003	0.0007023873402783611	0.0007008769100915277	0.0007214600969300849	0.0007195451654358046	0.0007416452796141788	0.0007392808650042954	0.00078353345066299	0.000780167536294545	0.05441456776731768	0.05337254248592969	1.076331424449111e-06	0.0001423159545443642	1.0725421697023278e-06	0.000141814925672612
57.7677258203244	0.0006690057961794438	0.0006681610529744331	0.0007026887325478825	0.0007011785163913294	0.0007218343616201049	0.0007199181118212504	0.0007421005633411282	0.0007397329668567755	0.0007841694152755352	0.0007807956249076255	0.05459954927164822	0.05355393874993775	1.0870313108632835e-06	0.00014459672104291665	1.0832002517739605e-06	0.00014408711252378303
58.115805428429454	0.0006691905846425241	0.0006683482735308191	0.0007029948786309511	0.0007014848796129036	0.0007222145998313508	0.0007202970092096475	0.0007425632048754843	0.0007401923716544315	0.0007848159205558203	0.000781434113653863	0.05478749149321147	0.05373823790272297	1.0976970421881088e-06	0.0001468952357923936	1.0938240398211587e-06	0.00014637694382813038
58.465982391274686	0.0006693781857513373	0.0006685383447900048	0.0007033058062307766	0.0007017960275820452	0.0007226008581269974	0.0007206819038906708	0.0007430332732129597	0.000740659147576567	0.0007854730905795468	0.0007820831242012402	0.05497843869872762	0.05392548333004546	1.1083293308649777e-06	0.00014921169824458347	1.1044142385590715e-06	0.0001486846169458933
58.818269346477535	0.0006695685988810441	0.0006687312667170239	0.000703621543193658	0.0007021119882701576	0.0007229931835946366	0.0007210728426728837	0.0007435108383526398	0.000741133363788233	0.0007861410516904921	0.0007827427804288633	0.05517243601199241	0.05411571925719787	1.118928892215789e-06	0.00015154631099062454	1.1149715554174735e-06	0.00015101033231948446
59.172679007803275	0.000669761823020568	0.0006689270389010091	0.0007039421175082896	0.0007024327897935962	0.0007233916238545594	0.0007214698728918653	0.0007439959713173036	0.0007416150904600793	0.0007868199325553867	0.0007834132084802034	0.05536952943357137	0.054308990768289135	1.129496444619892e-06	0.00015389927983192053	1.1254967007107673e-06	0.0001533542935424348
59.52922416562417	0.0006699578567607291	0.0006691256605435085	0.0007042675573050176	0.0007027584604129662	0.0007237962270682258	0.0007218730424185267	0.0007444887441742855	0.0007421043987887266	0.0007875098642204303	0.0007840945368179235	0.055569765861015745	0.054505343826024864	1.1400327096951473e-06	0.00015627081385388708	1.1359903878118902e-06	0.0001557167074307253
59.887917687380885	0.0006701566982820648	0.0006693271304464905	0.0007045978908550365	0.0007030890285323584	0.0007242070419469306	0.0007222823996676087	0.0007449892300568867	0.0007426013610176756	0.0007882109801694997	0.0007847868962803348	0.055773193109616336	0.05470482529201955	1.1505384124703161e-06	0.00015866112549919875	1.1464533333184132e-06	0.00015809778409439645
60.24877251804685	0.0006703583453423319	0.0006695314470000338	0.000704933146569529	0.0007034245226985317	0.0007246241177606555	0.0007226979936063724	0.0007454975031863557	0.0007431060504587677	0.0007889234163841067	0.0007854904201395503	0.055979859933705835	0.054907482947640605	1.1610142815726265e-06	0.00016107043064511606	1.156886257237073e-06	0.00016049773701282133
60.6118016805955	0.000670562795263683	0.0006697386081696934	0.0007052733529987502	0.0007037649716000353	0.0007250475043471384	0.0007231198737634898	0.0007460136388944583	0.0007436185415142192	0.0007896473114051742	0.0007862052441613889	0.05618981604852535	0.05511336551540944	1.1714610494268328e-06	0.0001634989486841154	1.1672898831719888e-06	0.00016291678311239344
60.97701827647021	0.0006707700449195118	0.0006699486114835395	0.0007056185388310513	0.0007041104040662742	0.0007254772521211469	0.0007235480902381401	0.0007465377136466597	0.00074413890969925	0.0007903828063966923	0.000786931506667099	0.05640311215268177	0.05532252268097523	1.1818794524547094e-06	0.00016594690260546274	1.1776649385170004e-06	0.00016535514284643504
61.34443548605718	0.000670980090720953	0.0006701614540188529	0.0007059687328918426	0.0007044608490665129	0.0007259134120839725	0.000723982693709316	0.0007470698050659325	0.0007446672316653205	0.000791130045211324	0.0007876693485969603	0.0566197999512033	0.05553500511567572	1.1922702312667371e-06	0.00016841451907892435	1.1880121546499565e-06	0.00016781304027690958
61.71406656916102	0.0006711929286030294	0.000670377132388472	0.0007063239641424887	0.0007048163357088126	0.0007263560358331415	0.0007244237354453478	0.0007476099919572086	0.0007452035852239943	0.0007918891744580175	0.0007884189135758303	0.05683993217921593	0.05575086449970228	1.2026341308877262e-06	0.00017090202854341818	1.1983322671358949e-06	0.0001702907031591594
62.085924865483435	0.0006714085540104479	0.0006705956427267873	0.0007066842616791491	0.0007051768932389074	0.0007268051755723714	0.0007248712673136517	0.000748158354332515	0.0007457480493714611	0.0007926603435717272	0.0007891803479807141	0.05706356262626272	0.05597015354589655	1.212971900968452e-06	0.00017340966529677537	1.208626015939112e-06	0.0001727883630297522
62.46002379510434	0.0006716269618830135	0.0006708169806753632	0.0007070496547315382	0.0007055425510390109	0.0007272608841217493	0.0007253253417907107	0.0007487149734367846	0.0007463007043137218	0.0007934437048852787	0.0007899538010104181	0.05729074616127891	0.05619292602418327	1.2232842960034716e-06	0.00017593766758769447	1.2188941456396781e-06	0.00017530625529693644
62.83637685896657	0.0006718481466406798	0.0006710411413681925	0.0007074201726616321	0.0007059133386265586	0.0007277232149281704	0.0007257860119722968	0.0007492799317743984	0.0007468616314924795	0.0007942394137034984	0.0007907394247573793	0.05752153875824614	0.05641923678667414	1.2335720755776713e-06	0.0001784862777139129	1.229137405657759e-06	0.00017784461933384454
63.21499763936286	0.0006720721021682045	0.0006712681194165645	0.0007077958449622958	0.000706289285652878	0.0007281922220760265	0.0007262533315839378	0.0007498533131364617	0.0007474309136117428	0.0007950476283796614	0.0007915373742817351	0.05775599752255384	0.05664914179345114	1.2438360045904798e-06	0.00018105574211926823	1.2393565504801056e-06	0.00018040369857424965
63.59589980042612	0.0006722988217994079	0.0006714979088935342	0.0007081767012558406	0.0007066704219017838	0.0007286679602981522	0.000726727354991638	0.0007504352026288423	0.0007480086346651699	0.0007958685103943506	0.000792347807687718	0.05799418071807439	0.056882698139059044	1.254076853507511e-06	0.00018364631149708766	1.2495523398983613e-06	0.0001829837406121526
63.979097088622495	0.0006725282983010319	0.0006717305033179969	0.0007085627712925121	0.0007070567772881056	0.0007291504849870522	0.0007272081372128661	0.0007510256867010071	0.0007485948799641873	0.0007967022244368283	0.0007931708862024759	0.0582361477949906	0.057119964079723785	1.264295398624134e-06	0.0001862582408971858	1.2597255392625493e-06	0.00018558499730553235
64.36460333324754	0.0006727605238561787	0.0006719658956383459	0.0007089540849489012	0.0007074483818561382	0.0007296398522064058	0.0007276957339278166	0.0007516248531756737	0.0007491897361668995	0.0007975489384889973	0.0007940067742573892	0.058481959418386326	0.05736099906132166	1.274492422313105e-06	0.0001888917898330844	1.2698769197254508e-06	0.00018820772488123416
64.75243244692527	0.0006729954900473219	0.0006722040782157036	0.0007093506722262754	0.0007078452657780111	0.0007301361187028547	0.0007281902014909449	0.0007522327912793052	0.000749793291307817	0.0007984088239120557	0.0007948556395719855	0.05873167749763343	0.05760586374812341	1.2846687133060255e-06	0.00019154722239650424	1.280007258506609e-06	0.00019085218404477078
65.14259842611021	0.0006732331878388869	0.0006724450428067256	0.000709752563248836	0.0007082474593519834	0.0007306393419181035	0.0007286915969428016	0.0007528495916734881	0.0007504056348284395	0.0007992820555359513	0.0007957176532405536	0.0589853652165951	0.057854620052336485	1.2948250669770787e-06	0.00019422480737471548	1.2901173391673907e-06	0.00019351864009448105
65.53511535159264	0.0006734736075593798	0.0006726887805459558	0.0007101597882618938	0.0007086549930006558	0.0007311495800013205	0.0007291999780221636	0.0007534753464872097	0.0007510268576087139	0.0008001688117517342	0.0007965929898215527	0.05924308706467097	0.058107331164469894	1.3049622856216693e-06	0.00019692481836974807	1.3002079518863738e-06	0.00019620736303785358
65.92999738900669	0.0006737167388830587	0.0006729352819277271	0.0007105723776299599	0.0007090678972691	0.0007316668918218608	0.0007297154031784761	0.000754110149350076	0.0007516570519994026	0.0008010692746069194	0.0007974818274299227	0.05950490886871551	0.05836406158454898	1.315081178767264e-06	0.00019964753392506807	1.310279893749263e-06	0.00019891862771320712
66.32725878934137	0.0006739625708111418	0.0006731845367875994	0.0007109903618347578	0.000709486202822903	0.0007321913369823267	0.0007302379315846162	0.0007547540954265029	0.0007522963118553963	0.0008019836299039825	0.0007983843478324126	0.05977089782585269	0.05862487715421109	1.3251825634852084e-06	0.00020239323765500195	1.3203339690537677e-06	0.0002016527139154789
66.72691388945532	0.0006742110916525316	0.0006734365342833187	0.0007114137714731483	0.000709909940446129	0.0007327229758319676	0.0007307676231499943	0.0007554072814509107	0.0007529447325700005	0.0008029120673020973	0.0007993007365460383	0.060041122537218244	0.05888984508970016	1.3352672647015673e-06	0.00020516221837743598	1.3303709896106842e-06	0.0002044099065252325
67.12897711259382	0.0006744622890040441	0.0006736912628752831	0.0007118426372549611	0.0007103391410391838	0.0007332618694804322	0.0007313045385339883	0.0007560698057639541	0.0007536024111102243	0.0008038547804222444	0.0008002311829397813	0.060315653042658623	0.05915903401579912	1.345336115541251e-06	0.00020795477025387088	1.3403917750705666e-06	0.00020719049564332792
67.53346296890952	0.0006747161497301488	0.0006739487103065193	0.0007122769900007505	0.000710773835616602	0.0007338080798118986	0.0007318487391597496	0.0007567417683498443	0.0007542694460531284	0.0008048119669558348	0.0008011758803396786	0.06059456085641859	0.059432514000727195	1.3553899576623828e-06	0.0002107711929318079	1.3503971532499628e-06	0.00020999477672969946
67.94038605598601	0.0006749726599421736	0.0006742088635821316	0.0007127168606394425	0.0007112140553047265	0.0007343616694995706	0.0007324002872283604	0.0007574232708747679	0.0007549459376232365	0.0008057838287769557	0.0008021350261374016	0.060877919003848015	0.0597103565920292	1.365429641621784e-06	0.00021361179169446243	1.3603879604822625e-06	0.0002128230507479345
68.3497610593647	0.0006752318049770072	0.0006744717089482449	0.0007131622802059108	0.0007116598313393122	0.000734922702020588	0.000732959245733394	0.0007581144167264863	0.0007556319877310902	0.0008067705720584246	0.0008031088219025	0.061165802059161556	0.05999263485349686	1.3754560272413252e-06	0.00021647687761464085	1.370365041966485e-06	0.00021567562431382137
68.7616027530747	0.000675493569375239	0.0006747372318703917	0.0007136132798384373	0.0007121111950630152	0.0007354912416713265	0.000733525678475848	0.0007588153110551102	0.000756327700012944	0.000807772407391752	0.0008040974734984125	0.06145828618428682	0.06027942340315037	1.385469983985121e-06	0.00021936676771328045	1.3803292521341734e-06	0.00021855280984919845
69.17592600016614	0.0006757579368587658	0.0006750054170113652	0.0007140698907760937	0.0007125681779228007	0.0007360673535831354	0.0007340996500795071	0.0007595260608151378	0.0007570331798716811	0.0008087895499112148	0.0008051011912024327	0.061755449168837524	0.060570798452314376	1.3954723913661054e-06	0.00022228178512664898	1.390281455041333e-06	0.00022145492574393577
69.59274575324658	0.0006760248903078244	0.0006752762482085022	0.0007145321443560163	0.0007130308114672426	0.000736651103738509	0.000734681226006721	0.0007602467748087678	0.0007577485345189682	0.0008098222194221718	0.0008061201898297614	0.06205737047124407	0.06086683784582853	1.4054641393463187e-06	0.00022522225927609774	1.4002225247501795e-06	0.0002243822965195541
70.01207705502031	0.000676294411737447	0.000675549708450389	0.0007150000720105842	0.0007134991273437211	0.0007372425589877107	0.0007352704725746208	0.0007609775637305517	0.0007584738730187045	0.000810870640533804	0.0008071546888618132	0.06236413126108472	0.061167621103428715	1.4154461287683127e-06	0.0002281885260465022	1.4101533457490508e-06	0.00022733525300253077
70.43393503883172	0.0006765664822733316	0.0006758257798529868	0.0007154737052644977	0.000713973157295527	0.0007378417870658757	0.000735867456971803	0.0007617185402134376	0.0007592093063318204	0.0008119350427964633	0.0008082049125789666	0.06267581446266204	0.061473229462336174	1.425419271800757e-06	0.000231180927971808	1.4200748133744862e-06	0.000230314132502768
70.85833492921113	0.0006768410821271051	0.0006761044436351474	0.0007159530757317584	0.0007144529331588525	0.0007384488566106028	0.0007364722472754752	0.0007624698188762424	0.0007599549473624585	0.0008130156608438094	0.0008092710901979102	0.06299250479984578	0.06178374592109535	1.4353844923903347e-06	0.00023419981442476812	1.4299878342447989e-06	0.00023331927899683524
71.2852920424243	0.0006771181905709667	0.0006763856800935104	0.0007164382151125378	0.0007149384868596761	0.000739063837180048	0.0007370849124690971	0.0007632315163726226	0.0007607109110055988	0.0008141127345399306	0.0008103534560137862	0.06331428884225752	0.062099255284704766	1.4453427267366228e-06	0.00023724554181583923	1.4398933267262834e-06	0.00023635104332167534
71.71482178702524	0.0006773977859117022	0.0006766694685767811	0.000716929155189948	0.0007154298504105492	0.0007396867992715525	0.0007377055224605365	0.0007640037514415854	0.0007614773141961905	0.0008152265091316544	0.0008114522495473361	0.06364125505280979	0.06241984421108168	1.4552949237894158e-06	0.00024031847379971105	1.449792221408638e-06	0.00023940978337388952
72.14693966441222	0.0006776798454640535	0.0006769557874593548	0.0007174259278267054	0.0007159270559072671	0.0007403178143408155	0.0007383341481007505	0.000764786644959614	0.0007622542759598329	0.0008163572354062691	0.0008125677156972391	0.06397349383666923	0.06274560125890875	1.4652420457610116e-06	0.00024341898148930174	1.4596854615891693e-06	0.00024249586431490666
72.58166126938723	0.0006779643455234251	0.0006772446141142827	0.0007179285649616869	0.0007164301355254282	0.0007409569548216384	0.0007389708612030125	0.0007655803199944529	0.0007630419174650642	0.0008175051698548696	0.0008137001048978576	0.06431109759167677	0.06307661693690333	1.4751850686535667e-06	0.0002465474436773585	1.4695740037843187e-06	0.000245609658786089
73.01900229071879	0.000678251261337918	0.0006775359248855658	0.0007184370986063778	0.0007169391215168854	0.0007416042941462536	0.0007396157345627149	0.0007663849018606296	0.000763840362077335	0.000818670574841571	0.0008148496732826308	0.0646541607602881	0.06341298375456976	1.4851249828149674e-06	0.0002497042470675781	1.4794588182679693e-06	0.00024875154713238645
73.45897851170821	0.0006785405670796746	0.0006778296950597619	0.0007189515608412129	0.0007174540462060869	0.0007422599067662749	0.0007402688419777639	0.0007672005181767724	0.0007646497354147168	0.0008198537187788341	0.0008160166828533385	0.06500277988307447	0.06375479627446969	1.4950627935104207e-06	0.00025288978651438754	1.4893408896159317e-06	0.0002519219176332632
73.90160581075892	0.0006788322358155151	0.0006781258988368831	0.0007194719838118053	0.0007179749419862973	0.0007429238681742774	0.0007409302582695864	0.0007680272989247938	0.0007654701654054153	0.0008210548763091573	0.000817201401655484	0.06535705365384521	0.06410215116607768	1.5049995215206087e-06	0.0002561044652724942	1.4992212172803545e-06	0.00025512116674336616
74.34690016194996	0.000679126239476863	0.0006784245093005806	0.0007199983997250711	0.0007185018413157112	0.0007435962549260502	0.0007416000593047813	0.0007688653765110232	0.0007663017823471681	0.0008222743284934183	0.0008184041039600672	0.06571708297644917	0.06445514726127091	1.514936203757299e-06	0.0002593486952549018	1.5091008161839756e-06	0.00025834969934235286
74.79487763561212	0.000679422548828923	0.0006787254983875859	0.0007205308408452328	0.000719034776713444	0.0007442771446635229	0.0007422783220174299	0.0007697148858293425	0.0007671447189685818	0.000823512363006128	0.0008196250704519952	0.06608297102330762	0.0648138856115053	1.52487389390736e-06	0.00026262289730302757	1.51898071733931e-06	0.00026160792899526664
75.24555439890803	0.0006797211334391225	0.0006790288368564115	0.000721069339489726	0.0007195737807554154	0.0007449666161384265	0.0007429651244321054	0.0007705759643264343	0.0007679991104925073	0.0008247692743379212	0.000820864588425447	0.06645482329574502	0.06517846954674535	1.5348136631080029e-06	0.0002659275014671447	1.5288619684898468e-06	0.000264896278222182
75.6989467164156	0.0006800219616447737	0.0006793344942552729	0.0007216139280249825	0.0007201188860701084	0.0007456647492366848	0.000743660545687591	0.0007714487520691938	0.0007688650947015121	0.0008260453640055698	0.00082212295198646	0.0668327476861764	0.06554900473620369	1.5447566006350326e-06	0.00026926294729695543	1.5387456347804116e-06	0.0002682151787802012
76.15507095071504	0.0006803250005199652	0.0006796424388892399	0.0007221646388621126	0.0007206701253342199	0.0007463716250035908	0.0007443646660613597	0.0007723333918144233	0.0007697428120055535	0.0008273409407698728	0.0008234004622630812	0.06721685454222531	0.06592559925095705	1.5547038146331666e-06	0.0002726296841458753	1.548632799453116e-06	0.00027156507195558177
76.61394356297929	0.0006806302158416463	0.0006799526377865771	0.0007227215044524713	0.0007212275312681868	0.0007470873256697854	0.0007450775669948181	0.0007732300290808718	0.0007706324055119215	0.0008286563208617436	0.0008246974276233824	0.06760725673282993	0.06630836362850563	1.564656432862725e-06	0.0002760281714852819	1.5585245645633643e-06	0.00027494640886724375
77.07558111356816	0.0006809375720549011	0.0006802650566642745	0.0007232845572831155	0.0007217911366316016	0.0007478119346780749	0.000745799331119369	0.0007741388122237315	0.0007715340210975565	0.0008299918282168715	0.0008260141639017125	0.0680040697164163	0.0666974109393419	1.5746156034883874e-06	0.0002794588792343067	1.568422051742807e-06	0.00027835965078518154
77.54000026262605	0.0006812470322373935	0.0006805796598927451	0.0007238538298721574	0.0007223609742185109	0.0007485455367111289	0.0007465300422833172	0.0007750598925116925	0.0007724478074838332	0.0008313477947193359	0.0008273509946335329	0.06840741161121373	0.06709285685560355	1.5845824958968984e-06	0.00028292228810219977	1.5783264029775807e-06	0.0002818052694597839
78.00721777068286	0.0006815585580629603	0.0006808964104596703	0.0007244293547640042	0.0007229370768525972	0.0007492882177200851	0.0007472697855796492	0.0007759934242066452	0.0007733739163139086	0.0008327245604545641	0.0008287082512992201	0.06881740326778238	0.06749481972188676	1.5945583015420945e-06	0.00028641888994396236	1.5882387814208096e-06	0.000285283747464532
78.47725049925933	0.0006818721097643443	0.0006812152699329796	0.0007250111645244957	0.0007235194773822483	0.0007500400649541031	0.0007480186473747295	0.0007769395646461546	0.0007743125022327422	0.0008341224739720606	0.0008300862735772421	0.06923416834384248	0.06790342062829428	1.6045442348299388e-06	0.00028994918813202153	1.598160372246523e-06	0.00028879557855518434
78.95011541147531	0.0006821876460950462	0.0006815361984229479	0.0007255992917359373	0.0007241082086755133	0.0007508011669909083	0.0007487767153379527	0.0007778984743288141	0.0007752637229698995	0.0008355418925583457	0.0008314854096071229	0.06965783338148449	0.06831878348580557	1.6145415340462722e-06	0.0002935136979441699	1.60809238353328e-06	0.0002923412680423676
79.42582957266194	0.0006825051242902785	0.0006818591545433897	0.0007261937689920317	0.0007247033036149485	0.00075157161376837	0.0007495440784723841	0.0007788703170025984	0.0007762277394252493	0.0008369831825205674	0.0008329060162626424	0.0700885278868466	0.06874103510404708	1.6245514623126466e-06	0.0002971129469666045	1.618036047185416e-06	0.00029592133318054326
79.90441015097758	0.0006828245000270074	0.0006821840953719376	0.0007267946288927123	0.0007253047950923553	0.0007523514966171482	0.000750320827146442	0.000779855259756343	0.0007772047157576808	0.0008384467194812744	0.0008343484594357343	0.07052638441235383	0.06917030527155553	1.6345753085881274e-06	0.0003007474755145345	1.6279926198948386e-06	0.00029953630357321126
80.38587441802741	0.0006831457273830614	0.0006825109764093816	0.0007274019040388782	0.0007259127160034078	0.0007531409082944665	0.0007511070531266529	0.0007808534731144803	0.0007781948194769612	0.0008399328886848636	0.0008358131143315723	0.07097153864161548	0.06960672683862744	1.6446143887106695e-06	0.0003044178370714412	1.6379633841349158e-06	0.0003031867215949613
80.87023974948666	0.000683468758795294	0.0006828397515380581	0.0007280156270270394	0.0007265270992421811	0.0007539399430190507	0.0007519028496115354	0.0007818651311351694	0.0007791982215388714	0.0008414420853162412	0.0008373003657753617	0.07142412947707344	0.07005043580284658	1.6546700464906442e-06	0.00030812459874721143	1.6479496492133447e-06	0.00030687314283364686
81.35752362572781	0.0006837935450167831	0.0006831703729792688	0.0007286358304438752	0.0007271479776955801	0.000754748696507293	0.000752708311266662	0.000782890411511968	0.0007802150964437584	0.0008429747148322728	0.000838810608531379	0.0718842991305101	0.07050157139739374	1.664743654842312e-06	0.0003118683417561996	1.657952752357546e-06	0.00031059613655023965
81.8477436324513	0.0006841200350730483	0.0006835027912497099	0.0007292625468607088	0.0007277753842376689	0.0007555672660106849	0.0007535235342609445	0.0007839294956791945	0.0007812456223386455	0.0008445311933066124	0.0008403442476348285	0.07235219321652375	0.07096027618224326	1.674836616966796e-06	0.00031564966191571786	1.6679740598478723e-06	0.00031435628615855693
82.34091746132043	0.0006844481762172702	0.000683836955116898	0.0007298958088279019	0.0007284093517239128	0.0007563957503545816	0.0007543486163041977	0.0007849825689211398	0.0007822899811230569	0.0008461119477885483	0.0008419016987371196	0.0728279608490852	0.07142669613834919	1.684950367590891e-06	0.00031946917016775767	1.678014968203292e-06	0.0003181541897271656
82.83706291059936	0.0006847779138844988	0.000684172811553574	0.000730535648869184	0.0007290499129853331	0.0007572342499783579	0.0007551836566860431	0.0007860498204852983	0.0007833483585587194	0.0008477174166765306	0.0008434833884652	0.07331175474128508	0.071900980764948	1.6950863742529274e-06	0.0003233274931224994	1.6880769054173793e-06	0.0003219904605026025
83.33619788579601	0.0006851091916448249	0.0006845103056910642	0.0007311820994759073	0.0007296971008225787	0.0007580828669770088	0.0007560287563162044	0.0007871314436997858	0.0007844209443832989	0.0008493480501070777	0.0008450897547956085	0.07380373130840777	0.0723832831800809	1.705246138649025e-06	0.0003272252736269965	1.6981613322486228e-06	0.000325865727456659
83.83834040030794	0.0006854419511555134	0.0006848493807715897	0.000731835193101256	0.0007303509479999309	0.000758941705144273	0.0007568840177662658	0.0007882276360951427	0.0007855079324283662	0.0008510043103598104	0.0008467212474439621	0.07430405077444857	0.07287376022447399	1.715431198040713e-06	0.00033116317135956086	1.7082697435671142e-06	0.0003297806358575628
84.34350857607244	0.0006857761321120665	0.000685189978099499	0.0007324949621543976	0.0007310114872392346	0.0007598108700173342	0.0007577495453129482	0.0007893385995306977	0.0007866095207417576	0.0008526866722793839	0.0008483783282706057	0.0748128772822153	0.07337257256889707	1.7256431267201203e-06	0.00033514186345035	1.7184036697611912e-06	0.0003337358478673058
84.85172064422062	0.0006861116721982132	0.000685532036991412	0.0007331614389945991	0.0007316787512137764	0.0007606904689231828	0.0007586254449829839	0.0007904645403257113	0.0007877259117145403	0.0008543956237151501	0.0008500614717032254	0.07533037900715288	0.07387988482514057	1.7358835375469407e-06	0.0003391620451316524	1.7285646782087003e-06	0.0003377320431664499
85.36299494573534	0.0006864485070348053	0.0006858754947252603	0.0007338346559253167	0.0007323527725421153	0.0007615806110267113	0.0007595118245996543	0.0007916056693955042	0.0007888573122127839	0.0008561316659794205	0.0008517711651772439	0.07585672827503387	0.07439586566075208	1.7461540835461134e-06	0.00034322443041540085	1.738754374809191e-06	0.0003417699196060775
85.87734993211305	0.0006867865701275992	0.0006862202864881979	0.0007345146451882587	0.0007330335837818661	0.0007624814073806109	0.0007604087938310652	0.0007927622023927897	0.0007900039337143411	0.000857895314325234	0.0008535079095948669	0.07639210168367465	0.07492068791767785	1.7564564595824814e-06	0.00034732975280454825	1.7489744055900532e-06	0.0003458501938916614
86.39480416602983	0.0006871257928139226	0.0006865663453233837	0.0007352014389574544	0.0007337212174234663	0.0007633929709771783	0.0007613164642402532	0.0007939343598544628	0.0007911659924508882	0.000859687098444625	0.0008552722198037203	0.07693668022883099	0.07545452873496998	1.7667924041194763e-06	0.0003514787660376384	1.7592264583862717e-06	0.00034997360229768737
86.91537632201124	0.0006874661042081984	0.0006869136020756043	0.0007358950693333243	0.0007344157058839224	0.0007643154168020978	0.0007622349493371901	0.0007951223673540771	0.0007923437095554394	0.0008615075629883972	0.0008570646250960403	0.07749064943444456	0.07599756967571347	1.7771637010390593e-06	0.00035567224486496296	1.7695122645874006e-06	0.0003541409014143071
87.43908518710603	0.0006878074311463167	0.0006872619853357286	0.0007365955683367728	0.0007351170815005491	0.0007652488618902978	0.0007631643646327852	0.0007963264556602752	0.0007935373112155947	0.0008633572681084898	0.0008588856697294447	0.07805419948741482	0.0765499968583516	1.7875721815627113e-06	0.0003599109858643812	1.7798336009796235e-06	0.00035835286893173834
87.9659496615646	0.0006881496981288504	0.0006876114213839874	0.0007373029679033286	0.0007358253765247359	0.0007661934253839907	0.000764104827694983	0.0007975468609014596	0.0007947470288327948	0.0008652367900241034	0.0008607359134703962	0.07862752537707929	0.077112001092577	1.7980197262544963e-06	0.00036419580829513687	1.7901922916598034e-06	0.0003626103044593876
88.4959887595208	0.000688492827263084	0.0006879618341320475	0.0007380172998773312	0.0007365406231157256	0.0007671492285929842	0.0007650564582070395	0.0007987838247369713	0.0007959730991878381	0.0008671467216127673	0.0008626159321614811	0.07921082703959825	0.07768377801998619	1.8085082671140049e-06	0.00036852755499094947	1.8005902100413657e-06	0.00036691403038410786
89.0292216096782	0.0006888367382038628	0.0006883131450638834	0.0007387385960062033	0.0007372628533344513	0.0007681163950573805	0.0007660193780280977	0.0008000375945350974	0.0007972157646129722	0.0008690876730276596	0.0008645263183137507	0.07980430950743461	0.07826552825968043	1.8190397897764176e-06	0.00037290709329806937	1.8110292809616615e-06	0.00037126489277136687
89.56566745600044	0.0006891813480932433	0.0006886652731754303	0.0007394668879348203	0.0007379920991374394	0.0007690950506127832	0.0007669937112561667	0.0008013084235582313	0.0007984752731708604	0.0008710602723425331	0.0008664676817254039	0.08040818306415853	0.07885745755902336	1.8296163358059178e-06	0.00037733531605638193	1.8215114828770435e-06	0.0003756637623069936
90.1053456584057	0.000689526571498928	0.0006890181349129956	0.0007402022071999937	0.0007387283923707906	0.0007700853234581161	0.0007679795842936117	0.0008025965711555003	0.0007997518788407383	0.0008730651662256743	0.0008684406501281753	0.08102266340477807	0.07945977694977024	1.8402400050987174e-06	0.0003818131426288063	1.8320388501661452e-06	0.000380111535286054
90.6482756934654	0.000689872320351493	0.0006893716441104389	0.0007409445852251095	0.0007394717647642814	0.0007710873442262008	0.0007689771259152921	0.000803902302963248	0.0008010458417121187	0.0008751030206444487	0.0008704458698628904	0.08164797180184262	0.08007270290978735	1.850912958411199e-06	0.0003863415199827358	1.8426134755459168e-06	0.0003846091346502989
91.19447715510712	0.0006902185038803848	0.000689725711925093	0.0007416940533149357	0.0007402222479255955	0.0007721012460572181	0.0007699864673394653	0.0008052258911137261	0.000802357428186392	0.0008771745216020263	0.0008724840065857155	0.08228433527755541	0.08069645753060076	1.8616374199953954e-06	0.00039092142382146644	1.8532375125940217e-06	0.00038915751107423957
91.74396975532183	0.000690565028548686	0.0006900802467724251	0.0007424506426506294	0.0007409798733347151	0.0007731271646751915	0.000771007742301592	0.0008065676144523954	0.0008036869111867028	0.0008792803759080175	0.0008745557460067254	0.08293198678215251	0.08133126869102023	1.872415680365439e-06	0.0003955538597740227	1.8639131784026382e-06	0.00039375764410759517
92.29677332487483	0.0006909117979866482	0.0006904351542594362	0.0007432143842849853	0.000741744672338511	0.0007741652384676538	0.0007720410871312008	0.0008079277587642672	0.000805034570376513	0.0008814213119848415	0.0008766617946625346	0.08359116537881821	0.08197737023709277	1.8832500992035494e-06	0.000400239864642965	1.8746427563530411e-06	0.00039841054337208526
92.85290781402206	0.0006912587129239826	0.0006907903371167805	0.0007439853091379462	0.0007425166761455462	0.0007752156085686445	0.0007730866408319395	0.0008093066170097072	0.000806400692387262	0.000883598080711753	0.0008788028807248025	0.08426211643541341	0.08263500216866831	1.8941431083981846e-06	0.0004049805077149249	1.8854285990237574e-06	0.00040311724981847985
93.41239329322968	0.000691605671120907	0.0006911456951296126	0.0007447634479924231	0.0007432959158211455	0.0007762784189452136	0.0007741445451649976	0.0008107044895701844	0.000807785571055575	0.0008858114563085891	0.0008809797548465727	0.08494509182331805	0.08330441083284316	1.9050972152378836e-06	0.00040977689213736457	1.896273131249968e-06	0.00040787883704812566
93.97524995389855	0.0006919525672979547	0.0006915011250671538	0.0007455488314904608	0.0007440824222827558	0.000777353816487603	0.000775214944736054	0.0008121216845044518	0.0008091895076704972	0.0008880622372614127	0.0008831931910485098	0.08564035012369778	0.08398584912460519	1.916115005756681e-06	0.0004146301563642818	1.9071788533203855e-06	0.0004126964126987265
94.54149810909283	0.0006922992930645367	0.0006918565206109756	0.0007463414901297911	0.0007448762262956405	0.0007784419511032933	0.0007762979870859305	0.0008135585178156755	0.0008106128112312357	0.0008903512472923678	0.0008854439876472224	0.08634815684151786	0.0846795766949716	1.927199148246488e-06	0.0004195414756761606	1.9181483443384993e-06	0.000417571119902288
95.11115819427312	0.0006926457368462683	0.0006922117722820064	0.0007471414542608251	0.0007456773584689552	0.0007795429758151171	0.0007773938227851464	0.000815015313730069	0.0008120557987159536	0.0008926793363762212	0.0008877329682280131	0.08706878462765014	0.08538586016696958	1.9383523969492347e-06	0.0004245120637782207	1.929184265753712e-06	0.00042250413881755877
95.68425076803395	0.0006929917838110668	0.0006925667673662604	0.0007479487540841326	0.000746485849252249	0.0007806570468636459	0.0007785026055325694	0.0008164924049876151	0.0008135187953621617	0.000895047381806207	0.0008900609826645372	0.08780251350943703	0.08610497335979476	1.949577595924219e-06	0.00042954317447993495	1.9402893650602047e-06	0.000427496688240131
96.26079651284576	0.0006933373157940156	0.0006929213898392922	0.0007487634196484583	0.000747301728932439	0.000781784323814066	0.0007796244922583708	0.0008179901331454787	0.0008150021349592918	0.000897456289311956	0.0008924289081879978	0.08854963113008746	0.08683719752151738	1.9608776831169005e-06	0.00043463610346289316	1.951466479686078e-06	0.0004325500272966687
96.84081623580131	0.0006936822112210228	0.0006932755202893918	0.000749585480849344	0.0007481250276313204	0.0007829249696677902	0.0007807596432315169	0.0008195088488947824	0.0008165061601540901	0.0008999069942325031	0.000894837650508704	0.08931043299731284	0.08758282157072612	1.9722556946316335e-06	0.0004397921901404811	1.962718541082746e-06	0.0004376654572280092
97.42433086936633	0.0006940263450312741	0.0006936290358395227	0.0007504149674284124	0.000748955775303665	0.0007840791509790378	0.000781908222172028	0.0008210489123914143	0.0008180312227694727	0.0009024004627475127	0.0008972881449929725	0.09008522274161361	0.08834214234750738	1.9837147692174442e-06	0.0004450128196141767	1.974048579009703e-06	0.00044284432326321954
98.01136147213543	0.0006943695885984958	0.0006939818100680153	0.0007512519089733771	0.0007497940017359701	0.0007852470379766545	0.0007830703963682501	0.0008226106936016084	0.0008195776841375448	0.0009049376931701103	0.0008997813578985569	0.09087431238467507	0.0891154648741924	1.9952581529927675e-06	0.0004502994247361225	1.9854597260510936e-06	0.0004480880165956824
98.60192922959182	0.0006947118096510628	0.0006943337129280444	0.0007520963349188696	0.00075063973654594	0.0007864288046914546	0.000784246336799424	0.0008241945726630778	0.0008211459154475359	0.0009075197173049205	0.0009023182876720226	0.09167802261832841	0.08990310262632227	2.0068892044035032e-06	0.0004556534882781682	1.99695522235747e-06	0.00045339797646148927
99.1960554548718	0.0006950528721909448	0.0006946846106658864	0.0007529482745481344	0.0007514930091827498	0.000787624629089359	0.0007854362182638017	0.0008258009402624961	0.0008227362981094044	0.0009101476018751229	0.0009048999663116545	0.09249668309457647	0.0907053778143018	2.0186113994385708e-06	0.00046107654521826413	2.008538420629545e-06	0.0004587756923292441
99.79376158953411	0.0006953926364115477	0.0006950343657380029	0.000753807756995706	0.0007523538489281981	0.0007888346932106667	0.0007866402195126425	0.0008274301980302304	0.0008243492241339721	0.0009128224500226569	0.0009075274607997997	0.09333063272720785	0.09152262167624506	2.0304283371254048e-06	0.0004665701851508386	2.020212791367681e-06	0.00046422270620841144
100.39506920433367	0.000695730958614455	0.000695382836726956	0.0007546748112511362	0.0007532222848988111	0.000790059183315772	0.0007878585233903739	0.0008290827589532147	0.0008259850965304467	0.0009155454028859118	0.0009102018746087421	0.09418022000554227	0.09235517478254472	2.0423437453044157e-06	0.00047213605482668286	2.031981928390697e-06	0.00046974061508125997
101.00000000000001	0.0006960676911251211	0.0006957298782562041	0.0007555494661638865	0.0007540983460490099	0.0007912982900376878	0.0007890913169812778	0.0008307590478069699	0.0008276443297222778	0.0009183176412596042	0.0009129243492845368	0.09504580332089604	0.09320338735271226	2.0483445888234066e-06	0.0004749372565980493	2.0379084677710332e-06	0.00047251749640282427
