# Supplementary material for: White matter micro- and macrostructure brain charts for the human lifespan
Source: Nature. 2026 May 13;655(8124):979–89. doi: 10.1038/s41586-026-10454-2 (PMC13391363; doi:10.1038/s41586-026-10454-2)
Supplement: Supplementary file 12 — Centiles trajectories of brain charts. SDT.T9.1–5 contain the brain charts for the global metrics; SDT.T9.6–509 contain the brain charts for the tract-specific metrics (unnormalized); and SDT.T9.510–1157 contain the brain charts for the tract-specific macrostructural metrics (normalized). Included in each table are the male and female centile trajectories for the 2.5th, 25th, 50th, 75th and 97.5th percentiles; the interquartile range normalized by the 50th centile; and the derivatives of the 50th centiles with respect to both age and log(age). Charts are sampled in logarithmically spaced intervals. Age is reported in years, while centile trajectory values are reported in metric-specific units: diffusivities in mm2 s−1, volume in mm3, surface area in mm2, average length in mm, and FA is dimensionless (unitless). [file 41586_2026_10454_MOESM12_ESM.zip › plotted_curves/SDT.T9.276-SLF_II_left_rd-mean_curve_metrics.csv]

ages	male_0.025th_percentile	female_0.025th_percentile	male_0.25th_percentile	female_0.25th_percentile	male_0.5th_percentile	female_0.5th_percentile	male_0.75th_percentile	female_0.75th_percentile	male_0.975th_percentile	female_0.975th_percentile	male_normalized_quantile_range	fwmale_normalized_quantile_range	male_median_centile_d_age	male_median_centile_d_log_age	female_median_centile_d_age	female_median_centile_d_log_age
0.25	0.0009053953255204819	0.0009041045928060893	0.0010003606520850533	0.0009962910823637585	0.0010568134926384036	0.001050906486517075	0.0011185553651651937	0.001110487631081112	0.0012533489146479909	0.0012400437883756932	0.11184065485865399	0.10866480527285051	-0.0007070421784953467	-0.00040823117589052984	-0.0007028871501665612	-0.0004058321505535573
0.25150637576242696	0.000904567710895475	0.0009032762107122326	0.0009993868031163693	0.0009953205370236387	0.0010557484214377046	0.0010498476743503427	0.001117387014588481	0.0011093292358485651	0.0012519429523331794	0.0012386575532504903	0.11176925210214439	0.10859546733336932	-0.0007048319985114571	-0.000408173406903245	-0.0007006902020457173	-0.00040577486288553843
0.2530218281966045	0.0009037401917115586	0.0009024479272230909	0.000998413170278439	0.000994350208052695	0.001054683651674467	0.0010487891611095572	0.0011162190704880138	0.0011081712406041772	0.0012505376688425652	0.001237271977857035	0.11169785368583307	0.10852613353771337	-0.000700410433836951	-0.0004080568614917013	-0.0006962951062840506	-0.00040565928577293575
0.25454641199404576	0.0009029127722206846	0.0009016197465915353	0.0009974397584551957	0.0009933801003173862	0.0010536191886054774	0.001047730952021969	0.0011150515385228643	0.001107013650963675	0.0012491330706814567	0.001235887068626438	0.11162645986291705	0.10845680413181684	-0.0006960131184499119	-0.00040793830494409433	-0.0006919241105953766	-0.00040554170882026175
0.2560801821758082	0.000902085456662333	0.0009007916730578918	0.0009964665725138656	0.0009924102186675036	0.0010525550374680184	0.0010466730522954546	0.0011138844243293066	0.0011058564725202331	0.0012477291643243564	0.0012345028319596025	0.11155507088531574	0.10838747936037046	-0.0006916399537137963	-0.0004078177447335851	-0.0006875771169832512	-0.0004054221394520219
0.25762319409447826	0.0009012582492635041	0.000899963710849933	0.0009954936173049752	0.0009914405679361728	0.0010514912034798817	0.0010456154671185235	0.0011127177335208385	0.0011046997108444972	0.0012463259562150149	0.0012331192742272702	0.11148368700366988	0.10831815946682638	-0.0006872908410235357	-0.00040769518833044804	-0.0006832540274821497	-0.00040530058509014033
0.2591755034361701	0.0009004311542387077	0.0008991358641828688	0.0009945208976623458	0.0009904711529398536	0.0010504276918393703	0.0010445582016603248	0.0011115514716881932	0.0011035433714845992	0.0012449234527664695	0.0012317364017700627	0.11141230846734336	0.10824884469339985	-0.0006829656818118091	-0.0004075706432023207	-0.0006789547441627963	-0.00040517705315301633
0.2607371662225343	0.0008996041757899554	0.0008983081372593376	0.0009935484184030968	0.0009895019784783399	0.0010493645077253098	0.0010435012610706589	0.0011103856443993652	0.0011023874599661726	0.0012435216603610977	0.0012303542208985292	0.1113409355244295	0.10817953528106844	-0.0006786643775512635	-0.00040744411681237214	-0.0006746791691363829	-0.00040505155105566293
0.2623082388127803	0.0008987773181067538	0.0008974805342693996	0.0009925761843276497	0.0009885330493347659	0.0010483016562970607	0.0010424446504799833	0.0011092202571996279	0.0011012319817923794	0.0012421205853506677	0.001228972737893198	0.11126956842174857	0.10811023146957727	-0.0006743868297621747	-0.00040731561662096794	-0.0006704272045613968	-0.0004049240862103731
0.2638887779057103	0.0008979505853660899	0.0008966530593905255	0.000991604200219723	0.0009875643702755986	0.0010472391426945202	0.0010413883749994211	0.0011080553156115477	0.00110007694244392	0.0012407202340563779	0.0012275919590046126	0.11119820740485196	0.1080409334974417	-0.0006701329400172762	-0.0004071851500851986	-0.0006661987526461743	-0.0004047946660250823
0.26547884054176485	0.0008971239817324303	0.0008958257167875912	0.0009906324708463413	0.0009865959460506502	0.0010461769720381381	0.0010403324397207762	0.001106890825135013	0.0010989223473790593	0.001239320612768917	0.001226211890453389	0.11112685271802515	0.10797164160194542	-0.0006659026099411491	-0.0004070527246557709	-0.000661993715652287	-0.0004046632979025633
0.2670784841050822	0.0008962975113577129	0.000894998510612875	0.0009896610009578384	0.0009856277813930785	0.001045115149428934	0.0010392768497165434	0.0011057267912472546	0.0010977682020336496	0.0012379217277485124	0.0012248325384302645	0.11105550460428809	0.10790235601914618	-0.000661695741219992	-0.00040691834777950575	-0.0006578119959013695	-0.0004045299892412868
0.26868776632556873	0.0008954711783813428	0.0008941714450060489	0.0009886897952878606	0.0009846598810193926	0.0010440536799485001	0.0010382216100399216	0.0011045632194028692	0.0010966145118211526	0.0012365235852249859	0.0012234539090961482	0.1109841633054004	0.10783307698387744	-0.0006575122356047847	-0.00040678202689861664	-0.0006536534957795603	-0.0004043947474355325
0.2703067452809827	0.0008946449869301828	0.0008933445240941729	0.0009877188585533743	0.000983692249629456	0.001042992568659023	0.0010371667257248226	0.0011034001150338414	0.001095461282132659	0.0012351261913978028	0.0012220760085821702	0.1109128290618587	0.10776380472974917	-0.0006533519949145639	-0.0004066437694494329	-0.000649518117739889	-0.00040425757987336275
0.2719354793990299	0.0008938189411185535	0.0008925177519916952	0.0009867481954546683	0.0009827248919064982	0.0010419318206032922	0.001036112201785894	0.00110223748354957	0.0010943085183369198	0.0012337295524361305	0.001220698842989738	0.11084150211290403	0.10769453948915046	-0.0006492149210416964	-0.00040650358286281607	-0.0006454057643072719	-0.0004041184939373721
0.27357402745947257	0.0008929930450482275	0.0008916911328004432	0.0009857778106753643	0.0009817578125171146	0.00104087144080472	0.0010350580432185266	0.0011010753303368971	0.0010931562257803665	0.0012323336744788941	0.0012193224183905888	0.11077018269652388	0.1076252814932553	-0.0006451009159567644	-0.00040636147456407645	-0.0006413163380855069	-0.0004039774970051313
0.2752224485962505	0.0008921673028084245	0.0008908646706096233	0.0009848077088824225	0.000980791016111277	0.0010398114342673509	0.0010340042549988706	0.0010999136607601273	0.0010920044097871365	0.0012309385636348291	0.0012179467408268405	0.11069887104944968	0.10755603097202046	-0.0006410098817112853	-0.00040621745197189085	-0.0006372497417569956	-0.00040383459644710573
0.27688080229961526	0.000891341718475812	0.0008900383694958202	0.0009838378947261506	0.0009798245073223471	0.0010387518059758868	0.0010329508420838585	0.0010987524801610632	0.001090853075659105	0.001229544225982546	0.0012165718163110555	0.11062756740716577	0.10748678815418805	-0.0006369417204409311	-0.0004060715224975253	-0.0006332058780895711	-0.0004036897996273492
0.2785491484182772	0.0008905162961145021	0.0008892122335229935	0.0009828683728402153	0.0009788582907670777	0.0010376925608957001	0.001031897809411215	0.0010975917938590308	0.0010897022286759104	0.001228150667570584	0.0012151976508262912	0.11055627200390664	0.10741755326729346	-0.0006328963343736338	-0.00040592369354658375	-0.0006291846499407727	-0.00040354311390375375
0.28022754716156506	0.0008896910397760487	0.0008883862667424747	0.000981899147841646	0.0009778923710456271	0.0010366337039728504	0.0010308451618994791	0.0010964316071509074	0.0010885518740949803	0.0012267578944174728	0.0012138242503261587	0.1104849850726645	0.10734832653766088	-0.0006288736258308059	-0.00040577397251725933	-0.0006251859602602328	-0.0004033945466262734
0.2819160591015993	0.0008888659534994492	0.0008875604731929709	0.0009809302243308524	0.0009769267527415697	0.0010355752401341068	0.001029792904448024	0.0010952719253111533	0.001087402017151565	0.0012253659125117929	0.0012124516207348828	0.11041370684518656	0.10727910819040919	-0.0006248734972308934	-0.00040562236679991814	-0.000621209712094617	-0.00040324410513770115
0.28361474517547763	0.0008880410413111423	0.000886734856900563	0.000979961606891631	0.0009759614404219051	0.001034517174286966	0.0010287410419370735	0.0010941127535918434	0.0010862526630587665	0.0012239747278122363	0.0012110797679473597	0.11034243755198195	0.1072098984494562	-0.0006208958510959817	-0.00040546888377782087	-0.0006172558085938973	-0.0004030917967743075
0.2853236666874746	0.0008872163072250078	0.0008859094218787029	0.000978993300091176	0.0009749964386370701	0.0010334595113196709	0.0010276895792277205	0.0010929540972226945	0.0010851038170075662	0.0012225843462476682	0.0012097086978292157	0.11027117742232288	0.10714069753751775	-0.0006169405900528502	-0.00040531353082592925	-0.0006133241530106304	-0.00040293762886337015
0.2870428853112538	0.0008863917552423705	0.0008850841721282218	0.0009780253084800971	0.0009740317519209542	0.0010324022561012363	0.0010266385211619557	0.0010917959614111044	0.0010839554841668624	0.0012211947737171937	0.0012083384162168739	0.1101999266842468	0.10707150567611258	-0.0006130076168374687	-0.00040515631531026775	-0.0006094146487063412	-0.0004027816087238123
0.28877246309209376	0.0008855673893519999	0.0008842591116373264	0.000977057636592429	0.0009730673847909096	0.0010313454134814697	0.0010255878725626815	0.0010906383513421796	0.001082807669683498	0.0012198060160902174	0.00120696892891761	0.1101286855645587	0.10700232308556407	-0.0006090968343001602	-0.0004049972445887007	-0.0006055271991550204	-0.0004026237436658975
0.2905124624491269	0.0008847432135301154	0.0008834342443816076	0.000976090288945648	0.0009721033417477715	0.0010302889882909919	0.0010245376382337437	0.0010894812721787758	0.0010816603786823007	0.0012184180792065168	0.001205600241709623	0.11005745428883688	0.10693314998500261	-0.000605208145409486	-0.0004048363260110155	-0.0006016617079487863	-0.0004024640409925617
0.29226294617759224	0.00088391923174038	0.0008826095743240325	0.0009751232700406789	0.0009711396272758578	0.0010292329853412595	0.0010234878229599385	0.0010883247290615211	0.0010805136162661036	0.0012170309688762915	0.0012042323603420845	0.10998623308143236	0.10686398659237104	-0.0006013414532540229	-0.0004046735669172574	-0.0005978180787992171	-0.0004023025079974152
0.294023977451102	0.0008830954479339153	0.0008817851054149597	0.0009741565843619205	0.000970176245843002	0.0010281774094245935	0.0010224384315070537	0.0010871687271088637	0.0010793673875157952	0.0012156446908802496	0.0012028652905352194	0.10991502216547336	0.10679483312442359	-0.0005974966610473031	-0.00040450897463820135	-0.0005939962155389611	-0.0004021391519629103
0.29579561982392083	0.0008822718660492981	0.0008809608415921382	0.0009731902363772554	0.0009692132019005594	0.0010271222653141982	0.0010213894686218854	0.0010860132714171015	0.0010782216974903453	0.0012142592509696612	0.001201499037980361	0.10984382176286808	0.10672568979672964	-0.0005936736721308677	-0.0004043425564947689	-0.0005901960221303404	-0.0004019739801636446
0.29757793723326015	0.0008814484900125677	0.0008801367867807122	0.0009722242305380685	0.0009682504998834259	0.0010260675577641947	0.0010203409390322632	0.001084858367060422	0.0010770765512268464	0.001212874654866433	0.0012001336083400215	0.10977263209430739	0.10665655682367896	-0.0005898723899779856	-0.00040417431979769547	-0.000586417402666739	-0.0004018069998645568
0.29937099400158496	0.0008806253237372295	0.0008793129448932274	0.0009712585712792623	0.0009672881442100537	0.0010250132915096397	0.0010192928474470745	0.001083704019090937	0.001075931953740548	0.0012114909082631773	0.001198769007247957	0.10970145337926787	0.10658743441848338	-0.0005860927181989828	-0.0004040042718490011	-0.0005826602613749898	-0.0004016382183201772
0.3011748548389356	0.00087980237112426	0.0008784893198296343	0.0009702932630192755	0.0009663261392824684	0.0010239594712665525	0.0010182451985562954	0.0010825502325387225	0.001074787910024892	0.0012101080168232749	0.0011974052403092331	0.10963028583601502	0.10651832279317856	-0.0005823345605416863	-0.0004038324199391319	-0.0005789245026192047	-0.0004014676427741004
0.30298958484526295	0.0008789796360621148	0.0008776659154772998	0.0009693283101601026	0.0009653644894862929	0.0010229061017319482	0.001017197997031016	0.0010813970124118589	0.0010736444250515564	0.0012087259861809565	0.0011960423131002988	0.10955912968160574	0.10644922215862547	-0.0005785978208957543	-0.00040365877134768136	-0.0005752100309049935	-0.00040129528045995677
0.30481524951277783	0.0008781571224267346	0.0008768427357110087	0.0009683637170873107	0.0009644031991907609	0.0010218531875838617	0.0010161512475234673	0.0010802443636964694	0.0010725015037704921	0.0012073448219413658	0.0011946802311690505	0.10948798513189234	0.10638013272451828	-0.0005748824032977273	-0.00040348333334411235	-0.0005715167508834051	-0.0004011211386009961
0.3066519147283146	0.0008773348340815508	0.0008760197843929736	0.0009673994881700611	0.0009634422727487361	0.0010208007334813762	0.001015104954667049	0.0010790922913567588	0.00107135915110996	0.0012059645296806341	0.0011933190000349037	0.1094168524015226	0.10631105469938358	-0.0005711882119328604	-0.0004033061131866744	-0.0005678445673522048	-0.00040094522440900504
0.3084996467757088	0.0008765127748774946	0.0008751970653728424	0.0009664356277611266	0.0009624817144967365	0.0010197487440646526	0.0010140591230763608	0.0010779408003350594	0.0010702173719765744	0.0012045851149459542	0.0011919586251888633	0.10934573170394936	0.1062419882905833	-0.0005675151511386756	-0.0004031271181221818	-0.0005641933852600367	-0.0004007675450840853
0.31035851233818973	0.0008756909486530037	0.0008743745824877066	0.0009654721401969142	0.0009615215287549502	0.001018697223954961	0.0010130137573472326	0.0010767898955518654	0.001069076171255342	0.0012032065832556504	0.0011905991120935934	0.10927462325142533	0.10617293370431986	-0.0005638631254079596	-0.0004029463553857082	-0.000560563109711476	-0.0004005881078162077
0.3122285785007863	0.000874869359234033	0.0008735523395621108	0.000964509029797486	0.0009605617198272608	0.0010176461777547095	0.001011968862056747	0.0010756395819058813	0.0010679355538097055	0.0012018289400992559	0.0011892404661834916	0.10920352725501212	0.1061038911456384	-0.0005602320393915949	-0.00040276383220003154	-0.0005569536459663071	-0.00040040691978210363
0.3141099127527488	0.000874048010434064	0.000872730340408063	0.0009635463008665835	0.0009596022920012693	0.0010165956100474801	0.0010109244417632857	0.0010744898642740667	0.0010667955244815868	0.0012004521909375905	0.0011878826928647642	0.10913244392458231	0.10603486081842842	-0.0005566217979032229	-0.0004025795557766332	-0.0005533648994452967	-0.00040022398814665294
0.31600258298998396	0.0008732269060541106	0.0008719085888250418	0.0009625839576916439	0.0009586432495483126	0.0010155455253980513	0.0010098805010065454	0.0010733407475116707	0.0010656560880914234	0.0011990763412028272	0.00118652579751549	0.1090613734688209	0.10596584292542668	-0.0005530323059218523	-0.0004023935333149764	-0.0005497967757351341	-0.0004000393200644936
0.3179066575175057	0.0008724060498827318	0.0008710870886000079	0.0009616220045438274	0.000957684596723487	0.0010144959283524388	0.0010088370443075748	0.0010721922364522827	0.0010645172494382195	0.0011977013962985736	0.0011851697854857012	0.10899031609522918	0.1058968376682263	-0.0005494634685931921	-0.00040220577200128504	-0.0005462491805859893	-0.00039985292267544215
0.3198222050518999	0.0008715854456960435	0.0008702658435074169	0.0009606604456780407	0.0009567263377656776	0.001013446823437923	0.001007794076168815	0.0010710443359078787	0.0010633790132995858	0.0011963273615999519	0.0011838146620974592	0.10891927201013067	0.10582784524726938	-0.0005459151912342586	-0.0004020162790090709	-0.000542722019919617	-0.0003996648031082961
0.32174929472380437	0.0008707650972577275	0.0008694448573092283	0.0009596992853329601	0.0009557684768975741	0.0010123982151630888	0.0010067516010741173	0.001069897050668862	0.001062241384431786	0.0011949542424536707	0.001182460432644925	0.10884824141866928	0.1057588658618614	-0.0005423873793359291	-0.00040182506149907815	-0.000539215199829246	-0.000399474968478003
0.32368799608040405	0.0008699450083190448	0.0008686241337549209	0.0009587385277310551	0.0009548110183257044	0.0010113501080178517	0.0010057096234887964	0.0010687503855041126	0.0010611043675697812	0.0011935820441781064	0.0011811071023944397	0.10877722452481868	0.10568989971016315	-0.0005388799385661613	-0.00040163212661931125	-0.0005357286265830763	-0.0003992834258865485
0.3256383790879404	0.0008691251826188458	0.0008678036765814984	0.0009577781770786162	0.0009538539662404484	0.0010103025064734986	0.0010046681478596462	0.001067604345161032	0.0010599679674272748	0.0011922107720633796	0.001179754676584595	0.10870622153137915	0.10562094698920493	-0.0005353927747727139	-0.00040143748150406333	-0.0005322622066309957	-0.0003990901824248716
0.32760051413423674	0.0008683056238835822	0.0008669834895135084	0.0009568182375657751	0.0009528973248160724	0.0010092554149827182	0.001003627178614981	0.001066458934365588	0.0010588321886967607	0.0011908404313714356	0.0011784031604263143	0.10863523263998578	0.10555200789488361	-0.000531925793984811	-0.00040124113327377753	-0.0005288158465988069	-0.000398895245166897
0.3295744720312385	0.0008674863358273249	0.0008661635762630557	0.0009558587133665397	0.0009519410982107556	0.0010082088379796434	0.0010025867201646829	0.0010653141578223723	0.0010576970360495711	0.0011894710273361265	0.0011770525591029328	0.10856425805111078	0.10548308262196439	-0.0005284789024175285	-0.00040104308903538	-0.0005253894532995518	-0.000398698621175142
0.33156032401756863	0.0008666673221517702	0.0008653439405298101	0.0009548996086388102	0.0009509852905666083	0.001007162779879879	0.001001546776900214	0.0010641700202146341	0.0010565625141359183	0.001188102565163285	0.0011757028777702678	0.10849329796406522	0.10541417136408886	-0.0005250520064747355	-0.00040084335588250197	-0.0005219829337324011	-0.000398500317498357
0.33355814176109866	0.0008658485865462595	0.0008645245860010275	0.000953940927524414	0.0009500299060097078	0.0010061172450805433	0.001000507353194676	0.001063026526204341	0.001055428627584951	0.0011867350500308139	0.0011743541215567047	0.10842235257700451	0.10534527431377605	-0.000521645012748817	-0.0004006419408931483	-0.0005185961950838758	-0.0003983003411697772
0.33556799736153503	0.0008650301326877908	0.0008637055163515599	0.0009529826741491313	0.0009490749486501219	0.0010050722379603082	0.0009994684534028323	0.0010618836804322227	0.0010542953810047965	0.001185368487088761	0.0011730062955632719	0.10835142208692876	0.10527639166242483	-0.0005182578280267247	-0.00040043885113183464	-0.0005152291447342305	-0.0003980986992097868
0.3375899633530214	0.0008642119642410335	0.000862886735243872	0.0009520248526227204	0.0009481204225819369	0.0010040277628794296	0.0009984300818611522	0.0010607414875178221	0.001053162778982612	0.0011840028814594054	0.001171659404863724	0.10828050668969123	0.1052075236003185	-0.0005148903592919751	-0.0004002340936491433	-0.0005118816902573986	-0.0003978953986237821
0.3396241127067558	0.0008633940848583449	0.0008620682463280575	0.0009510674670389496	0.0009471663318832884	0.0010029838241797896	0.0009973922428878448	0.0010595999520595456	0.0010520308260846358	0.001182638238237336	0.001170313454504619	0.10820960657999709	0.1051386703166282	-0.0005115425137249274	-0.0004000276754796972	-0.0005085537394243222	-0.0003976904464028097
0.3416705188336247	0.0008625764981797837	0.000861250053241852	0.0009501105214756243	0.0009462126806163849	0.0010019404261849376	0.0009963549407829004	0.0010584590786347136	0.0010508995268562326	0.0011812745624895393	0.0011689684495053984	0.10813872195140914	0.10506983199941629	-0.000508214198707474	-0.00039981960364376956	-0.0005052452002043684	-0.0003974838495222066
0.343729255586852	0.0008617592078331274	0.0008604321596106543	0.0009491540199946171	0.0009452594728275459	0.0010008975732001238	0.0009953181798281307	0.0010573188717996123	0.0010497688858219503	0.0011799118592554787	0.0011676243948584757	0.1080678529963508	0.10500100883563764	-0.0005049053218252053	-0.0003996098851467289	-0.0005019559807700469	-0.00039727561494345975
0.34580039726466444	0.0008609422174338899	0.0008596145690475376	0.0009481979666418985	0.0009443067125472239	0.000999855269512344	0.0009942819642872018	0.0010561793360895474	0.001048638907485566	0.0011785501335471824	0.001166281295529307	0.10799699990611074	0.10493220101114636	-0.0005016157908684094	-0.00039939852697781775	-0.0004986859894977325	-0.0003970657496124852
0.3478840186129729	0.0008601255305853355	0.0008587972851532704	0.0009472423654475665	0.0009433544037900383	0.0009988135193903789	0.000993246298405681	0.0010550404760188915	0.0010475095963301416	0.001177189390349326	0.0011649391564564847	0.10792616287084215	0.10486340871069848	-0.0004983455138357629	-0.00039918553611106855	-0.0004954351349696073	-0.00039685426045935057
0.34998019482807	0.0008593091508784987	0.0008579803115163337	0.0009462872204258774	0.0009424025505548081	0.0009977723270848335	0.0009922111864110736	0.0010539022960811438	0.0010463809568180733	0.0011758296346193184	0.0011635979825518122	0.10785534207957306	0.10479463211795208	-0.0004950943989383283	-0.0003989709195062474	-0.0004922033259777414	-0.0003966411543992465
0.352089001559344	0.0008584930818921981	0.0008571636517129357	0.0009453325355752745	0.0009414511568245769	0.0009967316968281725	0.0009911766325128638	0.0010527648007489757	0.0010452529933911421	0.001174470871287384	0.0011622577787003896	0.10778453772020613	0.1047258714154745	-0.0004918623545975553	-0.00039875468410549564	-0.0004889904715247029	-0.00039642643833120994
0.3542105149120084	0.000857677327193061	0.0008563473093070355	0.0009443783148784281	0.000940500226566653	0.0009956916328347771	0.0009901426409025579	0.0010516279944742931	0.0010441257104705746	0.0011731131052566577	0.0011609185497607004	0.10771374997951985	0.10465712678474545	-0.00048864928945061	-0.00039853683683557795	-0.0004857964808274162	-0.00039621011913901216
0.35634481144984936	0.0008568618903355322	0.0008555312878503545	0.0009434245623022533	0.000939549763732631	0.0009946521393009685	0.0009891092157537202	0.001050491881688279	0.0010429991124570835	0.001171756341403256	0.0011595803005646874	0.10764297904317742	0.10458839840615798	-0.0004854551123522899	-0.00039831738460721633	-0.00048262126331735655	-0.00039599220368971566
0.35849196819798806	0.0008560467748619048	0.0008547155908824055	0.0009424712817979613	0.0009385997722584371	0.0009936132204050676	0.0009880763612220254	0.0010493564668014644	0.001041873203730938	0.001170400584576384	0.0011582430359178516	0.10757222509572596	0.1045196864590254	-0.00048227973237621735	-0.0003980963343146182	-0.00047946472864354717	-0.0003957726988337573
0.36065206264566085	0.0008552319843023283	0.0008539002219305022	0.0009415184773010743	0.0009376502560643512	0.000992574880307422	0.000987044081445292	0.0010482217542037676	0.0010407479886520023	0.0011690458395984054	0.0011569067605993215	0.10750148832060401	0.10445099112158088	-0.00047912305881858686	-0.00039787369283611485	-0.0004763267866770282	-0.0003955516114069746
0.3628251727490157	0.0008544175221748335	0.0008530851845097844	0.0009405661527314702	0.0009367012190550442	0.0009915371231504616	0.0009860123805435256	0.001047087748264558	0.0010396234715598005	0.0011676921112649377	0.0011555714793619473	0.10743076890014105	0.10438231257098594	-0.0004759850011973321	-0.0003976494670318298	-0.00047320734750888604	-0.0003953289482273026
0.3650113769339257	0.0008536033919853542	0.000852270482123238	0.0009396143119934134	0.000935752665119614	0.0009904999530587376	0.000984981262618969	0.0010459544533327125	0.0010384996567735683	0.0011663394043449423	0.0011542371969323875	0.10736006701556405	0.10431365098332945	-0.00047286546925862094	-0.00039742366374739824	-0.0004701063214548884	-0.00039510471609621733
0.36721075409881926	0.0008527895972277404	0.0008514561182617134	0.0009386629589755846	0.0009348045981316145	0.0009894633741389597	0.0009839507317561372	0.001044821873736665	0.0010373765485923066	0.001164987723580806	0.0011529039180111897	0.10728938284700121	0.10424500653363364	-0.0004697643729739409	-0.000397196289809304	-0.0004670236190562893	-0.00039487892179804196
0.3694233836175272	0.0008519761413837895	0.0008506420964039508	0.000937712097551126	0.0009338570219490979	0.0009884273904800587	0.000982920792021873	0.0010436900137844754	0.0010362541512948433	0.0011636370736884407	0.0011515716472728845	0.10721871657348361	0.10417637939585551	-0.00046668162254517864	-0.00039696735202762734	-0.000463959151083132	-0.00039465157210066826
0.37164934534214805	0.0008511630279232553	0.000849828420016594	0.000936761731577662	0.0009329099404146392	0.0009873920061532098	0.0009818914474653767	0.0010425588777638708	0.0010351324691398817	0.0011622874593573598	0.0011502403893660627	0.1071480683729504	0.1041077697428942	-0.0004636171284076729	-0.0003967368571967389	-0.00046091282853633064	-0.00039442267375591755
0.3738887196059291	0.0008503502603038777	0.0008490150925542187	0.0009358118648973451	0.0009319633573553785	0.0009863572252118904	0.0009808627021182603	0.0010414284699423156	0.0010340115063660622	0.0011609388852507768	0.0011489101489134703	0.10707743842225298	0.10403917774659144	-0.00046057080122707816	-0.0003965048120907755	-0.000457884562645422	-0.00039419223349526633
0.3761415872261661	0.0008495378419714048	0.0008482021174593551	0.0009348625013368921	0.0009310172765830599	0.0009853230516919283	0.0009798345599945993	0.0010402987945670678	0.0010328912671920233	0.0011595913560056969	0.0011475809305120997	0.10700682689715603	0.10397060357773552	-0.0004575425519063314	-0.00039627122346816424	-0.00045487426487622606	-0.0003939602580351198
0.3784080295071193	0.0008487257763596079	0.0008473894981625032	0.0009339136447076102	0.0009300717018940567	0.000984289489611536	0.0009788070250909592	0.0010391698558652304	0.0010317717558164484	0.0011582448762329984	0.0011462527387332653	0.10693623397234599	0.10390204740606639	-0.00045453229158587405	-0.0003960360980695965	-0.00045188184693056854	-0.00039372675407473023
0.3806881282429484	0.000847914066890311	0.0008465772380821628	0.0009329652988054438	0.0009291266370694172	0.0009832565429713682	0.0009777801013864595	0.0010380416580438178	0.0010306529764181327	0.0011568994505175318	0.0011449255781227025	0.10686565982143043	0.10383350940027775	-0.00045153993164367967	-0.0003957994426170841	-0.00044890722074508727	-0.00039349172829369894
0.38298196572066395	0.0008471027169734087	0.0008457653406248512	0.0009320174674110048	0.0009281820858748968	0.0009822242157545623	0.0009767537928428113	0.0010369142052898085	0.0010295349331560374	0.001155555083418206	0.0011435994532006518	0.10679510461694341	0.10376498972802177	-0.0004485653837000836	-0.00039556126381562473	-0.0004459502984978936	-0.00039325518735561227
0.3852896247230969	0.0008462917300068923	0.0008449538091851306	0.000931070154289614	0.0009272380520609963	0.0009811925119267864	0.0009757281034043639	0.0010357875017702103	0.0010284176301693496	0.0011542117794680832	0.0011422743684619504	0.10672456853034974	0.10369648855591304	-0.0004456085596167836	-0.000395321568351481	-0.00044301099260601884	-0.0003930171379047942
0.38761118853188686	0.0008454811093768727	0.00084414264714563	0.000930123363191335	0.0009262945393630012	0.0009801614354362888	0.0009747030369981584	0.0010346615516321157	0.0010273010715775416	0.001152869543174468	0.0011409503283761205	0.10665405173204835	0.10362800604952997	-0.00044266937149975427	-0.00039508036289273574	-0.000440089215729661	-0.00039277758656799944
0.3899467409304866	0.0008446708584576014	0.0008433318578770679	0.000929177097851014	0.0009253515515010148	0.000979130990213944	0.0009736785975339655	0.0010335363590027631	0.0010261852614804271	0.001151528379019	0.0011396273373874566	0.10658355439137539	0.1035595423734215	-0.0004397477317011622	-0.00039483765408940275	-0.00043718488077348905	-0.00039253653995413584
0.39229636620718694	0.0008438609806114981	0.0008425214447382783	0.0009282313619883175	0.000924409092180001	0.0009781011801733006	0.0009726547889043417	0.0010324119279895986	0.0010250702039582241	0.001150188291457747	0.0011383053999151204	0.10651307667660953	0.10349109769110786	-0.0004368435528200876	-0.0003945934485725944	-0.00043429790088694853	-0.0003922940046530432
0.3946601491581577	0.000843051479189173	0.0008417114110762359	0.0009272861593077705	0.0009234671650898197	0.0009770720092106319	0.0009716316149846716	0.0010312882626803356	0.001023955903071614	0.0011488492849212977	0.0011369845203532264	0.10644261875497543	0.10342267216508759	-0.00043395674770449477	-0.00039434775295485447	-0.00043142818946712014	-0.00039204998723646467
0.3970381750905084	0.0008422423575294525	0.0008409017602260799	0.0009263414934987964	0.0009225257739052685	0.0009760434812049827	0.0009706090796332206	0.0010301653671430167	0.0010228423628618033	0.0011475113638148543	0.0011356647030709385	0.1063721807926463	0.10335426595683912	-0.0004310872294530643	-0.00039410057383007513	-0.0004285756601591362	-0.00039180449425685326
0.39943052982536675	0.0008414336189594027	0.0008400924955111384	0.0009253973682357545	0.0009215849222861183	0.0009750156000182192	0.0009695871866911827	0.0010290432454260721	0.0010217295873505782	0.0011461745325183248	0.001134345952412553	0.1063017629547475	0.10328587922682231	-0.0004282349114171913	-0.0003938519177739408	-0.00042574022685970547	-0.0003915575322493703
0.4018372997009759	0.000840625266794355	0.0008392836202429548	0.000924453787177979	0.0009206446138771533	0.0009739883694950746	0.0009685659399827232	0.001027921901558386	0.0010206175805403729	0.0011448387953864165	0.0011330282726975957	0.10623136540536514	0.10321751213448908	-0.0004253997072005411	-0.0003936017913422074	-0.0004229218037163085	-0.0003913091077293318
0.40425857157581063	0.0008398173043379329	0.0008384751377213147	0.0009235107539698215	0.0009197048523082126	0.0009729617934632073	0.0009675453433150392	0.001026801339549354	0.001019506346414325	0.0011435041567487319	0.0011317116682209114	0.10616098830754193	0.10314916483827921	-0.00042258153066188076	-0.00039335020107147955	-0.00042012030512980636	-0.00039105922719331887
0.4066944328317112	0.0008390097348820755	0.000837667051234269	0.000922568272240687	0.0009187656411942283	0.0009719358757332423	0.0009665254004783964	0.0010256815633889467	0.0010183958889363406	0.0011421706209098585	0.0011303961432527526	0.10609063182328721	0.10308083749562999	-0.00041978029591710486	-0.0003930971534802097	-0.000417335645755218	-0.00039080789711873343
0.4091449713770379	0.0008382025617070666	0.0008368593640581648	0.0009216263456050789	0.0009178269841352685	0.0009709106200988251	0.0009655061152461938	0.0010245625770477767	0.001017286212051155	0.0011408381921494686	0.0011290817020388805	0.10602029611358078	0.10301253026297551	-0.00041699591733881936	-0.0003928426550664499	-0.0004145677405029691	-0.00039055512396315994
0.411610275649843	0.0008373957880815587	0.000836052079457668	0.000920684977662635	0.0009168888847165742	0.0009698860303366741	0.0009644874913750009	0.0010234443844771533	0.0010161773196843934	0.00113950687472241	0.001127768348800646	0.10594998133837195	0.10294424329575359	-0.000414228309558784	-0.0003925867123089899	-0.0004118165045424449	-0.0003903009141666691
0.41409043462106226	0.0008365894172626	0.0008352452006857913	0.0009197441719981718	0.0009159513465086008	0.0009688621102066285	0.000963469532604613	0.0010223269896091525	0.0010150692157426344	0.0011381766728587998	0.001126456087735088	0.10587968765658815	0.10287597674841001	-0.0004114773874699107	-0.0003923293316679677	-0.00040908185329971425	-0.00039004527414820966
0.41658553779772634	0.000835783452495663	0.0008344387309839236	0.0009188039321817244	0.0009150143730670632	0.0009678388634516978	0.0009624522426581053	0.0010212103963566784	0.001013961904113473	0.0011368475907641226	0.0011251449230150277	0.10580941522613782	0.10280773077439773	-0.0004087430662258751	-0.0003920705195830376	-0.0004063637024611655	-0.000389788210307801
0.41909567522619073	0.0008349778970146674	0.0008336326735818529	0.0009178642617685854	0.0009140779679329696	0.0009668162937981189	0.0009614356252418781	0.0010200946086135222	0.0010128553886655804	0.0011355196326193217	0.0011238348587891537	0.10573916420391188	0.10273950552618685	-0.00040602526124319804	-0.0003918102824742309	-0.0004036619679753939	-0.00038952972902692173
0.4216209374953856	0.0008341727540420121	0.0008328270316977977	0.0009169251642993499	0.0009131421346326702	0.0009657944049554024	0.0009604196840457083	0.0010189796302544328	0.0010117496732487696	0.0011341928025808967	0.0011225258991821234	0.1056689347457914	0.10267130115526298	-0.0004033238882022172	-0.00039154862674140034	-0.00040097656605106446	-0.0003892698366654568
0.42416141574008476	0.000833368026788603	0.0008320218085384365	0.0009159866432999597	0.0009122068766778974	0.0009647732006163903	0.00095940442274281	0.0010178654651351788	0.001010644761694061	0.001132867104781002	0.0011212180482946534	0.10559872700664687	0.10260311781213456	-0.0004006388630488633	-0.0003912855587649422	-0.00039830741316077	-0.00038900853956400083
0.4267172016441951	0.0008325637184538777	0.0008312170072989313	0.0009150487022817387	0.0009112721975658064	0.0009637526844573006	0.0009583898449898755	0.0010167521170926109	0.0010095406578137412	0.0011315425433275359	0.0011199113102036108	0.10552854114034704	0.10253495564633504	-0.00039797010199638105	-0.0003910210849062401	-0.0003956544260431405	-0.00038874584404469115
0.42928838744406506	0.0008317598322258323	0.0008304126311629571	0.0009141113447414381	0.0009103381007790148	0.0009627328601377819	0.0009573759544271298	0.0010156395899447266	0.0010084373654014262	0.001130219122304238	0.0011186056889621058	0.10545837729976125	0.10246681480642739	-0.00039531752152338617	-0.0003907552115043067	-0.00039301752170115	-0.00038848175640851523
0.43187506593181346	0.0008309563712810579	0.0008296086833027354	0.0009131745741612842	0.0009094045897856535	0.0009617137313009749	0.0009563627546783868	0.0010145278874907381	0.0010073348882321325	0.0011288968457707912	0.0011173011885995932	0.10538823563675909	0.10239869544000776	-0.0003926810383775847	-0.00039048794487872573	-0.00039039661740411513	-0.000388216282936088
0.4344773304586784	0.0008301533387847607	0.0008288051668790572	0.0009122383940090128	0.0009084716680394018	0.0009606953015735531	0.0009553502493510994	0.0010134170135111342	0.0010062332300623325	0.0011275757177629112	0.001115997813121956	0.1053181163022217	0.10233059769370773	-0.00039006056957810453	-0.00039021929133040145	-0.00038779163068983213	-0.00038794942988848446
0.4370952749383861	0.0008293507378907949	0.0008280020850413146	0.0009113028077379187	0.0009075393389795332	0.0009596775745657792	0.0009543384420364116	0.0010123069717677454	0.0010051323946300248	0.0011262557422924433	0.0011146955665116054	0.10524801944603908	0.10226252171320166	-0.00038745603241241433	-0.0003899492571376728	-0.0003852024793640496	-0.0003876812035058519
0.4397289938505404	0.0008285485717416937	0.0008271994409275341	0.0009103678187868986	0.0009066076060309627	0.0009586605538715664	0.000953327336309215	0.0010111977660038165	0.0010040323856547997	0.0011249369233474662	0.0011133944527275776	0.10517794521712044	0.1021944676432072	-0.00038486734444026505	-0.0003896778485590613	-0.00038262908150318853	-0.0003874116100089364
0.4423785822440318	0.0008277468434686931	0.0008263972376643977	0.0009094334305804903	0.0009056764726042815	0.0009576442430685205	0.0009523169357281939	0.0010100893999440584	0.0010029332068378961	0.0011236192648923767	0.0011120944757056197	0.10510789376339001	0.10212643562749077	-0.00038229442349485554	-0.0003894050718333819	-0.00038007135545464754	-0.00038714065559813937
0.4450441357404687	0.0008269455561917654	0.0008255954783672797	0.0009084996465289196	0.0009047459420958083	0.0009566286457180007	0.0009513072438358862	0.0010089818772947255	0.0010018348618622737	0.0011223027708679942	0.0011107956393582893	0.10503786523179919	0.10205842580887002	-0.00037973718768150033	-0.000389130933177273	-0.00037752921983527643	-0.0003868683464514078
0.44772575053762753	0.0008261447130196518	0.0008247941661402774	0.0009075664700281487	0.0009038160178876344	0.0009556137653651745	0.0009502982641587403	0.0010078752017436817	0.00100073735439268	0.0011209874451916613	0.001109497947575054	0.10496785976832537	0.10199043832921866	-0.00037719555538109906	-0.00038885543878819373	-0.0003750025935367052	-0.00038659468872828673
0.4504235234129248	0.0008253443170498845	0.0008239933040762344	0.0009066339044599102	0.0009028867033476577	0.0009545996055390629	0.0009492900002071533	0.0010067693769604574	0.0009996406880757073	0.0011196732917573286	0.0011082014042223742	0.10489787751797855	0.10192247332947367	-0.000374669445249165	-0.00038857859484178747	-0.00037249139572365086	-0.00038631968856731036
0.4531375517269096	0.000824544371368824	0.0008231928952567789	0.0009057019531917615	0.0009019580018296399	0.0009535861697526089	0.0009482824554755428	0.0010056644065963244	0.0009985448665398638	0.0011183603144356627	0.0011069060131438083	0.10482791862480179	0.10185453094962911	-0.00037215877621715743	-0.00038830040749268657	-0.0003699955458337234	-0.0003860433520850026
0.4558679334267773	0.0008237448790516882	0.0008223929427523501	0.0009047706195771251	0.000901029916673242	0.000952573461502719	0.0009472756334423901	0.0010045602942843602	0.0009974498933956403	0.0011170485170741388	0.0011056117781601032	0.10475798323187928	0.10178661132875241	-0.0003696634674946464	-0.0003880208828757614	-0.00036751496358103375	-0.0003857656853783198
0.45861476704990445	0.0008229458431625788	0.0008215934496222304	0.0009038399069553314	0.0009001024512040735	0.0009515614842703243	0.0009462695375702992	0.0010034570436395127	0.0009963557722355732	0.001115737903497137	0.0011043187030692892	0.10468807148133959	0.10171871460498004	-0.00036718343856703695	-0.00038774002710292854	-0.000365049568954362	-0.00038548669452234674
0.4613781517274047	0.0008221472667545214	0.0008207944189145795	0.0009029098186516733	0.000899175608733739	0.0009505502415204397	0.0009452641713060515	0.0010023546582586733	0.0009952625066343146	0.0011144284775060468	0.0011030267916467811	0.10461818351435517	0.10165084091552352	-0.0003647186091999266	-0.0003874578462667033	-0.0003625992822199886	-0.0003852063855720178
0.4641581871877068	0.0008213491528694842	0.0008199958536664575	0.0009019803579774357	0.0008982493925598766	0.0009495397367022054	0.0009442595380806566	0.0010012531417207331	0.0009941701001486907	0.0011131202428793523	0.001101736047645461	0.10454831947115381	0.10158299039667291	-0.0003622688994380785	-0.0003871743464382016	-0.00036016402392191615	-0.0003849247645614229
0.4669549737601532	0.0008205515045384213	0.0008191977569038674	0.0009010515282299574	0.0008973238059662109	0.0009485299732489575	0.0009432556413094099	0.001000152497586662	0.0009930785563177782	0.001111813203372741	0.0011004464747957877	0.10447847949101538	0.10151516318380281	-0.0003598342296046442	-0.0003868895336657796	-0.00035774371488048184	-0.00038464183750211434
0.46976861237862133	0.0008197543247812971	0.0008184001316417792	0.0009001233326926681	0.0008963988522225951	0.0009475209545782759	0.0009422524843919531	0.0009990527293995694	0.0009919878786629637	0.0011105073627191982	0.001099158076805883	0.10440866371227961	0.101447359411372	-0.00035741452030527143	-0.00038660341397836473	-0.00035533827619674274	-0.0003843576103862989
0.4725992045851658	0.0008189576166071179	0.0008176029808841627	0.0008991957746351307	0.0008954745345850544	0.0009465126840920378	0.0009412500707123142	0.0009979538406847694	0.0009908980706880117	0.0011092027246290977	0.0010978708573616282	0.10433887227235047	0.10137957921293236	-0.00035500969242616143	-0.0003863159933827631	-0.00035294762925025536	-0.00038407208918397884
0.4754468525336833	0.0008181613830139688	0.000816806307624024	0.0008982688573130996	0.0008945508562958385	0.00094550516517648	0.0009402484036389836	0.0009968558349498589	0.0009898091358791355	0.001107899292790313	0.0010965848201267654	0.10426910530769856	0.10131182272112876	-0.0003526196671351789	-0.00038602727786390956	-0.00035057169570018587	-0.00038378527984353483
0.47831165899359906	0.0008173656269890415	0.0008160101148434336	0.0008973425839685552	0.0008936278205834618	0.0009444984012022502	0.0009392474865249509	0.0009957587156847736	0.00098872107770506	0.001106597070868302	0.0010952999687429863	0.1041993629538649	0.10124409006770556	-0.0003502443658833232	-0.00038573727338589436	-0.0003482103974873363	-0.0003834971882928917
0.4811937273535759	0.0008165703515086681	0.0008152144055135611	0.0008964169578297571	0.0008927054306627529	0.0009434923955244649	0.0009382473227077746	0.0009946624863618632	0.0009876338996170884	0.0011052960625062144	0.0010940163068300312	0.10412964534546547	0.10117638138350632	-0.0003478837104038124	-0.0003854459858901871	-0.0003458636568326179	-0.00038320782043743673
0.4840931616252451	0.0008157755595383549	0.0008144191825947083	0.0008954919821112886	0.0008917836897349021	0.0009424871514827689	0.00093724791550963	0.0009935671504359607	0.0009865476050491767	0.0011039962713249865	0.0010927338379857878	0.10405995261619773	0.10110869679848436	-0.0003455376227150253	-0.00038515342129832875	-0.00034353139624002105	-0.00038291718216240667
0.4870100664469608	0.0008149812540328104	0.0008136244490363384	0.000894567660014101	0.0008908626009875025	0.0009414826724013808	0.0009362492682373667	0.0009924727113444405	0.000985462197417988	0.0011026977009234334	0.001091452565786378	0.1039902848988386	0.10104103644169883	-0.000343206025118753	-0.00038485958550915633	-0.00034121353849514424	-0.0003826252793307783
0.4899445470875755	0.0008141874379359841	0.0008128302077771143	0.0008936439947255665	0.0008899421675946028	0.0009404789615891648	0.000935251384182567	0.0009913791725072998	0.0009843776801229736	0.0011014003548783585	0.0010901724937862638	0.10392064232525336	0.10097340044132604	-0.00034088884020092025	-0.00038456448439919133	-0.000338910006666443	-0.0003823321177840455
0.49289670945023945	0.0008133941141810958	0.0008120364617449291	0.0008927209894195202	0.0008890223927167522	0.0009394760223396763	0.0009342542666215997	0.0009902865373272191	0.0009832940565464331	0.001100104236744642	0.0010888936255183375	0.10385102502639836	0.1009057889246587	-0.00033858599083411156	-0.0003842681238246104	-0.00033662072410559074	-0.00038203770334171994
0.4958666600762229	0.0008126012856906692	0.000811243213856939	0.000891798647256307	0.0008881032795010471	0.0009384738579312219	0.0009332579188156811	0.0009891948091896323	0.0009822113300535819	0.0010988093500553437	0.0010876159644940182	0.10378143313232617	0.1008382020181081	-0.00033629740017598886	-0.0003839705096190249	-0.0003343456144483947	-0.00038174204180219107
0.4988545061487607	0.0008118089553765655	0.0008104504670195976	0.0008908769713828329	0.0008871848310811784	0.0009374724716269175	0.0009322623440109241	0.000988103991462795	0.000981129503992623	0.0010975156983217976	0.001086339514203349	0.10371186677218536	0.10077063984721432	-0.00033402299166965244	-0.00038367164759359196	-0.00033208460161526787	-0.00038144513894236565
0.5018603554969207	0.0008110171261400178	0.0008096582241286905	0.0008899559649326106	0.0008862670505774783	0.000936471866674747	0.000931267545438401	0.0009870140874978562	0.000980048581694812	0.0010962232850337142	0.0010850642781150915	0.10364232607422856	0.10070310253664568	-0.000331762689045223	-0.00038337154353779157	-0.00032983760980992427	-0.00038114700051614103
0.5048843165994948	0.0008102258008716668	0.000808866488069371	0.0008890356310258085	0.0008853499410969742	0.0009354720463076169	0.0009302735263142012	0.0009859251006289268	0.000978968566474529	0.0010949321136592802	0.001083790259676828	0.103572811165816	0.10063559021020113	-0.0003295164163207853	-0.0003830702032203981	-0.00032760456352221023	-0.0003808476322564591
0.5079264985889148	0.0008094349824515856	0.0008080752617161868	0.0008881159727692925	0.0008844335057334236	0.0009344730137434101	0.0009292802898394826	0.0009848370341731406	0.0009778894616293385	0.0010936421876452447	0.0010825174623150444	0.10350332217341696	0.1005681029908187	-0.00032728409780061196	-0.00038276763238670464	-0.0003253853875274104	-0.0003805470398746402
0.5109870112551897	0.0008086446737493258	0.0008072845479331232	0.0008871969932566833	0.0008835177475673752	0.000933474772185054	0.0009282878392005329	0.0009837498914307373	0.0009768112704400676	0.0010923535104170347	0.0010812458894352414	0.10343385922261768	0.10050064100057522	-0.0003250656580770228	-0.00038246383676057705	-0.0003231800068861923	-0.00038024522905968916
0.5140659650498691	0.0008078548776239401	0.0008064943495736292	0.0008862786955683949	0.0008826026696662058	0.0009324773248205642	0.0009272961775688251	0.0009826636756851157	0.0009757339961708649	0.0010910660853788354	0.0010799755444220154	0.10336442243811993	0.10043320436069283	-0.0003228610220304129	-0.0003821588220435934	-0.00032098834694571643	-0.00037994220547887814
0.5171634710900281	0.000807065596924029	0.0008057046694806618	0.0008853610827716929	0.0008816882750841802	0.000931480674823118	0.0009263053081010751	0.0009815783902029202	0.0009746576420692799	0.001089779915913707	0.0010787064306391717	0.10329501194375108	0.10036579319154154	-0.00032067011482886376	-0.000381852593914489	-0.00031881033333858166	-0.00037963797477649774
0.5202796411622786	0.0008062768344877634	0.0008049155104867118	0.0008844441579207347	0.0008807745668624886	0.000930484825351099	0.0009253152339393039	0.000980494038234095	0.0009735822113663215	0.0010884950053836665	0.001077438551429805	0.10322562786246187	0.10029840761264361	-0.00031849286193050275	-0.00038154515803176525	-0.00031664589198523996	-0.00037933254257635496
0.5234145877268029	0.0008054885931429247	0.0008041268754138404	0.0008835279240566196	0.0008798615480292986	0.0009294897795481587	0.0009243259582108829	0.0009794106230119608	0.0009725077072765281	0.0010872113571297934	0.0010761719101164012	0.10315627031633581	0.10023104774267573	-0.00031632918908086616	-0.0003812365200295542	-0.0003144949490925253	-0.0003790259144791641
0.5265684239214125	0.0008047008757069423	0.0008033387670737212	0.0008826123842074422	0.0008789492215998095	0.0009284955405432819	0.0009233374840286082	0.0009783281477532871	0.0009714341329980465	0.0010859289744723317	0.0010749065100009406	0.10308693942659077	0.100163713699477	-0.0003141790223150642	-0.0003809266855205051	-0.00031235743115423653	-0.0003787180960634906
0.5297412635656308	0.0008039136849869209	0.0008025511882676633	0.0008816975413883333	0.0008780375905762899	0.0009275021114508333	0.0009223498144907426	0.0009772466156583515	0.0009703614917126824	0.001084647860710776	0.001073642354364978	0.10301763531358088	0.10009640560004589	-0.0003120422879581697	-0.00038061566009570114	-0.0003102332649523587	-0.0003784090928866113
0.5329332211648017	0.0008031270237796815	0.0008017641417866567	0.0008807833986015156	0.0008771266579481361	0.0009265094953706238	0.0009213629526810845	0.0009761660299110199	0.0009692897865859872	0.0010833680191239816	0.0010723794464697542	0.1029483580968042	0.10002912356055192	-0.00030991891262396876	-0.00038030344932293847	-0.0003081223775559805	-0.0003780989104830157
0.5361444119142209	0.0008023408948717948	0.000800977630411403	0.0008798699588363481	0.0008762164266919148	0.0009255176953879654	0.0009203769016690176	0.0009750863936788103	0.0009682190207673144	0.0010820894529702555	0.0010711177895562825	0.10287910789490481	0.09996186769633333	-0.0003078088232167653	-0.00037999005874839176	-0.0003060246963220714	-0.0003777875543651277
0.5393749517032939	0.0008015553010396143	0.0008001916569123504	0.0008789572250693767	0.0008753068997714146	0.0009245267145737286	0.000919391664509577	0.0009740077101129622	0.0009671491973898942	0.0010808121654874558	0.0010698573868454472	0.10280988482567575	0.09989463812190451	-0.00030571194692971537	-0.00037967549389492095	-0.00030394014889509324	-0.00037747503002247274
0.5426249571197181	0.0008007702450493176	0.0007994062240497345	0.0008780452002643861	0.0008743980801376967	0.000923536555984408	0.0009184072442435018	0.0009729299823485133	0.0009660803195709035	0.0010795361598930943	0.001068598241538103	0.10274068900606588	0.09982743495095804	-0.0003036282112464095	-0.0003793597602633203	-0.0003018686632079992	-0.00037716134292303805
0.5458945454536906	0.0007999857296569339	0.0007986213345736059	0.0008771338873724433	0.0008734899707291405	0.0009225472226621707	0.0009174236438972953	0.0009718532135043587	0.0009650123904115295	0.0010782614393844258	0.0010673403568151644	0.1026715205521797	0.09976025829636767	-0.00030155754394117773	-0.0003790428633325682	-0.000299810167482345	-0.00037684649851252305
0.5491838347021408	0.0007992017576083852	0.0007978369912238726	0.0008762232893319506	0.0008725825744714941	0.0009215587176349221	0.0009164408664832811	0.0009707774066833286	0.0009639454129970432	0.001076988007138553	0.0010660837358377059	0.10260237957928567	0.09969310827019495	-0.0002994998730782572	-0.00037872480855882795	-0.0002977645902278725	-0.00037653050221447826
0.5524929435729888	0.0007984183316395193	0.0007970531967303322	0.000875313409068694	0.0008716758942779224	0.0009205710439163594	0.0009154589149996625	0.0009697025649722534	0.0009628793903968649	0.0010757158663125188	0.0010648283817470544	0.10253326620181558	0.09962598498369116	-0.000297455127011681	-0.0003784056013751147	-0.0002957318602419545	-0.0003762133594291672
0.55582199148943	0.0007976354544761483	0.000796269953812711	0.0008744042494958947	0.0008707699330490605	0.0009195842045060381	0.0009144777924305847	0.0009686286914420407	0.0009618143256646402	0.001074445020043412	0.0010635742976648909	0.1024641805333742	0.09955888854730234	-0.0002954232343863328	-0.0003780852471925167	-0.0002937119066111493	-0.00037589507553514867
0.5591710985942444	0.0007968531288340809	0.0007954872651806971	0.0008734958135142539	0.0008698646936730589	0.0009185982023894208	0.0009134975017461857	0.0009675557891477342	0.0009607502218382986	0.0010731754714484543	0.001062321486693338	0.10239512268673646	0.09949181907066906	-0.00029340412413769723	-0.00037776375139964014	-0.0002917046587105898	-0.0003755756558888046
0.5625403857541326	0.0007960713574191608	0.0007947051335339781	0.000872588104012008	0.0008689601790256349	0.0009176130405379454	0.0009125180459026611	0.0009664838611285931	0.0009596870819401318	0.0010719072236251054	0.0010610699519150604	0.10232609277385517	0.0994247766626358	-0.0002913977254913602	-0.0003774411193621652	-0.0002897100462034008	-0.0003752551058232856
0.565929974564078	0.0007952901429273033	0.0007939235615622788	0.0008716811238649737	0.0008680563919701216	0.0009166287219090762	0.000911539427842321	0.0009654129104081583	0.0009586249089768586	0.00107064027965116	0.0010598196963933606	0.10225709090586639	0.09935776143125166	-0.0002894039679635918	-0.0003771173564235675	-0.0002877279990418369	-0.00037493343065017615
0.569339987351735	0.00079450948804453	0.0007931425519453951	0.0008707748759366008	0.0008671533353575181	0.0009156452494463695	0.0009105616504936448	0.0009643429399943236	0.0009575637059396944	0.001069374642584842	0.0010585707231722718	0.10218811719309118	0.09929077348377452	-0.0002874227813608743	-0.00037679246790398024	-0.0002857584474665331	-0.00037461063565821795
0.5727705471818436	0.0007937293954470066	0.0007923621073532333	0.0008698693630780232	0.0008662510120265405	0.0009146626260795286	0.0009095847167713464	0.0009632739528794046	0.0009565034758044229	0.0010681103154649046	0.0010573230352766568	0.10211917174503642	0.09922381292667462	-0.0002854540957805407	-0.0003764664591018041	-0.0002838013220062552	-0.0003742867261131433
0.5762217778606706	0.0007929498678010762	0.0007915822304458427	0.0008689645881281015	0.0008653494248036666	0.0009136808547244632	0.0009086086295764285	0.0009622059520402063	0.0009554442215314591	0.0010668473013107239	0.001056076635712296	0.10205025467040496	0.09915687986563872	-0.0002834978416102474	-0.0003761393352925413	-0.0002818565534792039	-0.00037396170725950695
0.5796938039404782	0.0007921709077632997	0.0007908029238734573	0.0008680605539134822	0.0008644485765031927	0.0009126999382833492	0.0009076333917962391	0.000961138940438099	0.0009543859460659263	0.0010655856031224003	0.0010548315274659915	0.1019813660770956	0.09908997440557395	-0.0002815539495275021	-0.0003758111017284904	-0.0002799240729908503	-0.00037363558431791066
0.5831867507240184	0.0007913925179804924	0.0007900241902765306	0.0008671572632486437	0.0008635484699272804	0.00091171987964469	0.0009066590063045398	0.0009600729210190856	0.0009533286523377216	0.0010643252238808558	0.0010535877135056577	0.10191250607220766	0.09902309665061089	-0.00027962235050058015	-0.0003754817636396346	-0.0002780038119355732	-0.000373308362486946
0.5867007442690553	0.0007906147010897558	0.0007892460322857699	0.0008662547189359446	0.0008626491078660039	0.0009107406816833708	0.0009056854759615524	0.000959007896713868	0.0009522723432615821	0.001063066166547924	0.0010523451967804145	0.10184367476204388	0.09895624670410726	-0.000277702975787969	-0.00037515132623364145	-0.00027609570199657596	-0.0003729800469435274
0.5902359113929144	0.0007898374597185202	0.000788468452522178	0.0008653529237656769	0.0008617504930974051	0.0009097623472607222	0.0009047128036140259	0.0009579438704379237	0.0009512170217371616	0.0010618084340664564	0.0010511039802206862	0.10177487225211777	0.09888942466865458	-0.0002757957569377578	-0.0003748197946946974	-0.00027419967514422106	-0.00037265064284058846
0.5937923796770596	0.0007890607964845791	0.0007876914535970877	0.0008644518805161146	0.0008608526283875413	0.0009087848792245784	0.0009037409920952937	0.0009568808450915712	0.0009501626906490928	0.001060552029360413	0.0010498640667382939	0.10170609864715366	0.09882263064607599	-0.00027390062578810936	-0.00037448717418450683	-0.00027231566363730697	-0.00037232015530916374
0.597370277471697	0.0007882847139961263	0.0007869150381121998	0.0008635515919535675	0.0008599555164905353	0.000907808280409336	0.0009027700442253315	0.0009558188235600418	0.0009491093528670603	0.001059296955334961	0.0010486254592265514	0.10163735405108934	0.09875586473743497	-0.00027201751446756517	-0.0003741534698428195	-0.0002704436000224991	-0.0003719885894575836
0.6009697339004076	0.0007875092148517918	0.000786139208659619	0.0008626520608324233	0.000859059160148625	0.0009068325536360102	0.0009017999628108171	0.0009547578087135483	0.0009480570112458691	0.0010580432148765701	0.0010473881605603573	0.10156863856708756	0.09868912704303855	-0.00027014635539364396	-0.0003738186867856541	-0.00026858341713485723	-0.00037165595037241816
0.6045908788648067	0.0007867343016406806	0.0007853639678218921	0.0008617532898952078	0.0008581635620922148	0.0009058577017123026	0.000900830750645185	0.000953697803407356	0.0009470056686255114	0.0010567908108531094	0.0010461521735962915	0.10149995229752928	0.0986224176624376	-0.0002682870812730914	-0.00037348283010599226	-0.0002667350480959202	-0.00037132224311617335
0.6082338430492322	0.0007859599769424119	0.0007845893181720484	0.00086085528187263	0.0008572687250399275	0.0009048837274326527	0.0008998624105086968	0.0009526388104818557	0.000945955327831243	0.0010555397461139483	0.001044917501172712	0.10143129534402723	0.09855573669443587	-0.000266439625103046	-0.0003731459048756658	-0.00026489842631502447	-0.0003709874727294282
0.611898757925461	0.0007851862433271506	0.0007838152622736322	0.0008599580394836326	0.0008563746516986512	0.0009039106335782979	0.0008988949451684853	0.0009515808327626262	0.0009449059916736423	0.001054290023490043	0.0010436841461098439	0.10136266780742224	0.09848908423708747	-0.00026460392016865175	-0.00037280791614227593	-0.0002630734854889988	-0.00037065164423052965
0.6155857557574533	0.000784413103355651	0.0007830418026807439	0.0008590615654354446	0.0008554813447635935	0.0009029384229173395	0.0008979283573786267	0.0009505238730605122	0.0009438576629486881	0.001053041645794043	0.0010424521112098776	0.10129406978779175	0.09842246038770469	-0.0002627799000443354	-0.0003724688689310529	-0.00026126015960137305	-0.0003703147626145653
0.6192949696061266	0.0007836405595792888	0.0007822689419380753	0.0008581658624236292	0.0008545888069183266	0.0009019670982047929	0.000896962649880189	0.0009494679341716882	0.0009428103444378237	0.001051794615820378	0.0010412213992570592	0.10122550138445156	0.09835586524286291	-0.00026096749859330637	-0.0003721287682449115	-0.00025945838292273926	-0.000369976832854918
0.6230265333341571	0.000782868614540103	0.0007814966825809497	0.0008572709331321376	0.0008536970408348434	0.0009009966621826548	0.0008959978254012979	0.0009484130188777334	0.0009417640389080276	0.00105054893634536	0.0010399920130177887	0.10115696269596063	0.09828929889839962	-0.0002591666499666412	-0.00037178761906297986	-0.0002576680900094469	-0.0003696378599007677
0.6267805816108112	0.0007820972707708322	0.0007807250271353601	0.000856376780233358	0.0008528060491736071	0.0009000271175799588	0.0008950338866571963	0.0009473591299456985	0.0009407187491118853	0.0010493046101272788	0.0010387639552407119	0.10108845382012341	0.09822276144942124	-0.00025737728860385223	-0.0003714454263424316	-0.00025588921570464385	-0.0003692978486800891
0.6305572499168048	0.0007813265307949505	0.000779953978118003	0.0008554834063881658	0.0008519158345835989	0.0008990584671128361	0.0008940708363502966	0.0009463062701281751	0.0009396744777876527	0.0010480616399064927	0.0010375372286568123	0.10101997485399418	0.09815625299030555	-0.00025559934923265193	-0.00037110219501770847	-0.00025412169513780447	-0.00036895680409804177
0.634356674549194	0.0007805563971267062	0.0007791835380363202	0.0008545908142459744	0.0008510263997023689	0.0008980907134845718	0.0008931086771702455	0.0009452544421633676	0.0009386312276593294	0.001046820028405527	0.0010363118359795062	0.10095152589388261	0.09808977361470776	-0.00025383276686775924	-0.00037075793000004853	-0.0002523654637229533	-0.0003686147310359711
0.6381789926262927	0.0007797868722711626	0.0007784137093885374	0.0008536990064447889	0.0008501377471560928	0.0008971238593856707	0.0008921474117939856	0.000944203648775164	0.0009375890014367291	0.0010455797783291733	0.0010350877799047392	0.10088310703535472	0.09802332341555958	-0.0002520774768108164	-0.00037041263617726417	-0.0002506204571602194	-0.00036827163435348975
0.642024342092622	0.0007790179587242315	0.0007776444946636984	0.000852807985611253	0.0008492498795596135	0.0008961579074939132	0.0008911870428858057	0.0009431538926732008	0.0009365478018155431	0.0010443408923645771	0.0010338650631110725	0.10081471837323655	0.09795690248507777	-0.00025033341465138803	-0.00037006631841579596	-0.0002488866114352395	-0.0003679275188881448
0.6458928617238878	0.000778249658972713	0.0007768758963417068	0.0008519177543607011	0.0008483627995164985	0.0008951928604744113	0.0008902275730974061	0.000942105176552939	0.0009355076314774144	0.001043103373181337	0.0010326436882597827	0.10074636000162322	0.09789051091476444	-0.0002486005162654348	-0.0003697189815589641	-0.00024716386281771474	-0.00036758238945397426
0.6497846911319898	0.0007774819754943335	0.0007761079168933622	0.0008510283152972099	0.0008474765096190877	0.000894228720979673	0.0008892690050679566	0.0009410575030957282	0.000934468493090003	0.0010418672234316	0.0010314236579949503	0.10067803201387533	0.09782414879541146	-0.0002468787178144527	-0.0003693706304264688	-0.0002454521478617716	-0.0003672362508424232
0.6536999707700591	0.0007767149107577831	0.0007753405587803988	0.0008501396710136478	0.0008465910124485445	0.0008932654916496612	0.0008883113414241554	0.0009400108749688782	0.000933430389307057	0.0010406324457501528	0.0010302049749435543	0.1006097345026263	0.0977578162171049	-0.0002451679557462366	-0.0003690212698153339	-0.0002437514034059618	-0.0003668891078225933
0.6576388419375281	0.0007759484672227561	0.0007745738244555254	0.0008492518240917285	0.0008457063105749081	0.000892303175111853	0.0008873545847802874	0.0009389652948257326	0.000932393322768482	0.0010393990427545233	0.0010289876417155673	0.10054146755978781	0.09769151326922812	-0.0002434681667944083	-0.00036867090450071194	-0.00024206156657204103	-0.0003665409651405216
0.661601446785229	0.0007751826473399853	0.0007738077163624612	0.0008483647771020595	0.0008448224065571421	0.0008913417739812946	0.0008863987377382857	0.0009379207653057314	0.0009313572961004075	0.0010381670170450663	0.0010277716609040429	0.10047323127654886	0.0976252400404651	-0.0002417792879774311	-0.0003683195392340799	-0.00024038257476542702	-0.00036619182751995716
0.6655879283205246	0.0007744174535512854	0.0007730422369359778	0.0008474785326041953	0.0008439393029431877	0.0008903812908606701	0.0008854438028877873	0.0009368772890344877	0.0009303223119152596	0.001036936371205066	0.0010265570350852149	0.10040502574338327	0.09755899661880546	-0.00024010125659870707	-0.0003679671787446548	-0.00023871436567467208	-0.0003658416996623892
0.6695984304124688	0.0007736528882895832	0.0007722773886019312	0.0008465930931466816	0.0008430570022700109	0.0008894217283403488	0.0008844897828061927	0.0009358348686238481	0.0009292883728118214	0.0010357071078008209	0.0010253437668185793	0.10033685105005315	0.09749278309154334	-0.0002384340102460497	-0.0003676138277388663	-0.0002370568772703252	-0.0003654905862458535
0.6736330977969988	0.0007728889539789654	0.0007715131737773088	0.0008457084612671178	0.0008421755070636584	0.0008884630889984568	0.000883536680058729	0.0009347935066719722	0.0009282554813753127	0.001034479229381748	0.0010241318586469994	0.10026870728560917	0.09742659954528708	-0.00023677748679075405	-0.0003672594908996629	-0.00023541004780540387	-0.0003651384919264311
0.6776920760821589	0.0007721256530347093	0.0007707495948702601	0.0008448246394921971	0.0008412948198393028	0.0008875053754009276	0.0008825844971985017	0.0009337532057633954	0.0009272236401774505	0.001033252738480469	0.0010229213130967868	0.10020059453839938	0.09736044606596057	-0.00023513162438855428	-0.0003669041728885103	-0.00023377381581457524	-0.00036478542133730474
0.6817755117533548	0.0007713629878633267	0.0007699866542801416	0.0008439416303377642	0.0008404149431012982	0.000886548590101564	0.0008816332367665619	0.0009327139684691003	0.0009261928517765222	0.001032027637612908	0.0010217121326778003	0.10013251289606846	0.09729432273880599	-0.00023349636147734776	-0.00036654787834283775	-0.00023214812011339292	-0.0003644313790884812
0.6858835521786408	0.0007706009608625994	0.0007692243543975523	0.0008430594363088641	0.0008395358793432305	0.0008855927356421016	0.0008806829012919597	0.0009316757973465873	0.0009251631187174511	0.001030803929278384	0.0010205043198835344	0.10006446244556379	0.09722822964838501	-0.0002318716367781387	-0.00036619061187795343	-0.00023053289979915736	-0.0003640763697690952
0.6900163456140378	0.0007698395744216162	0.0007684626976043703	0.0008421780598997911	0.0008386576310479623	0.0008846378145522604	0.0008797334932918006	0.0009306386949399379	0.0009241344435318645	0.0010295816159597002	0.0010192978771912087	0.0999964432731367	0.09716216687858928	-0.00023025738929430273	-0.0003658323780869055	-0.00022892809424879257	-0.0003637203979443282
0.6941740412088835	0.0007690788309208156	0.0007677016862737966	0.0008412975035941437	0.0008377802006876922	0.0008836838293498099	0.0008787850152713136	0.0009296026637798921	0.0009231068287381647	0.0010283607001232448	0.0010180928070618646	0.09992845546434968	0.09709613451263625	-0.00022865355831025447	-0.000365473181538678	-0.00022733364311861015	-0.0003633634681559639
0.6983567890112157	0.0007683187327320232	0.0007669413227703924	0.000840417769864874	0.000836903590724003	0.0008827307825406285	0.0008778374697239054	0.0009285677063839143	0.0009220802768415992	0.0010271411842190806	0.0010168891119404558	0.09986049910407778	0.09703013263307805	-0.00022706008339234973	-0.0003651130267808278	-0.00022574948634554448	-0.0003630055849252467
0.702564739973187	0.0007675592822184855	0.0007661816094501121	0.0008395388611743348	0.0008360278036079068	0.0008817786766187573	0.000876890859131213	0.000927533825256256	0.0009210547903343191	0.001025923070681032	0.0010156867942559308	0.0997925742765114	0.09696416132180173	-0.0002254769043874283	-0.00036475191833792997	-0.00022417556414522366	-0.00036264675275043956
0.7067980459565127	0.0007668004817349155	0.0007654225486603507	0.0008386607799743371	0.0008351528417799029	0.0008808275140664658	0.0008759451859631714	0.0009265010228880349	0.0009200303716954591	0.001024706361926786	0.0010144858564213354	0.09972468106516198	0.09689822066003666	-0.00022390396142245306	-0.00036438986071141155	-0.0002226118170109842	-0.0003622869761060743
0.7110568597379514	0.0007660423336275277	0.0007646641427399784	0.0008377835287061982	0.0008342787076700277	0.0008798772973543058	0.0008750004526780694	0.0009254693017572981	0.000919007023391199	0.0010234910603579828	0.001013286300833897	0.09965681955286422	0.09683231072835188	-0.00022234119490421866	-0.0003640268583803563	-0.00022105818571421798	-0.0003619262594444783
0.7153413350148182	0.0007652848402340784	0.0007639063940193801	0.0008369071098007922	0.0008334054036979036	0.0008789280289411759	0.0008740566617226104	0.0009244386643290917	0.0009179847478748345	0.0010222771683603056	0.001012088129875118	0.09958898982177956	0.09676643160666495	-0.0002207885455187547	-0.00036366291580114396	-0.0002195146113044416	-0.00036156460719638517
0.7196516264105322	0.0007645280038838996	0.0007631493048204911	0.0008360315256785982	0.0008325329322727878	0.0008779797112743741	0.0008731138155319629	0.0009234091130555276	0.0009169635475868398	0.001021064688303571	0.0010108913459108586	0.099521191953402	0.09670058337424302	-0.00021924595423078452	-0.0003632980374076722	-0.0002179810351078254	-0.00036120202376996313
0.7239878894801961	0.0007637718268979461	0.0007623928774568433	0.0008351567787497593	0.0008316612957936278	0.0008770323467896631	0.0008721719165298292	0.0009223806503758575	0.0009159434249549446	0.001019853622541828	0.0010096959512914398	0.0994534260285578	0.09663476610970916	-0.00021771336228290639	-0.00036293222761069055	-0.00021645739872626357	-0.00036083851354959395
0.7283502807162107	0.0007630163115888268	0.0007616371142335976	0.0008342828714141251	0.0008307904966491104	0.0008760859379113259	0.0008712309671284996	0.0009213532787165351	0.0009149243823941942	0.0010186439734134426	0.0010085019483517224	0.09938569212741194	0.0965689798910405	-0.00021619071119562128	-0.0003625654907987441	-0.00021494364403783217	-0.00036047408089801003
0.7327389575539218	0.0007622614602608497	0.0007608820174475873	0.000833409806061309	0.0008299205372177122	0.0008751404870522258	0.0008702909697289124	0.0009203270004912907	0.0009139064223070215	0.0010174357432411942	0.0010073093394112036	0.09931799032947125	0.09650322479557628	-0.00021467794276651408	-0.0003621978313381735	-0.00021343971319620625	-0.00036010873015601685
0.7371540783773028	0.0007615072752100524	0.0007601275893873512	0.0008325375850707317	0.000829051419867748	0.000874195996613862	0.0008693519267207072	0.0009193018181011909	0.0009128895470833093	0.0010162289343323614	0.0010061181267740993	0.09925032071358654	0.09643750090001876	-0.0002131749990693932	-0.00036182925357203244	-0.00021194554862945247	-0.0003597424656415493
0.74159580252467	0.0007607537587242514	0.0007593738323331814	0.0008316662108116817	0.0008281831469574277	0.0008732524689864359	0.0008684138404822917	0.0009182777339347193	0.000911873759100467	0.001015023548978822	0.0010049283127294439	0.09918268335795905	0.09637180828043912	-0.00021168182245348555	-0.0003614597618203097	-0.00021046109303914096	-0.00035937529164903337
0.746064290294433	0.0007600009130830743	0.0007586207485571565	0.0008307956856433602	0.0008273157208349031	0.0008723099065489054	0.000867476713380897	0.0009172547503678345	0.0009108590607234904	0.0010138195894571359	0.0010037398995511716	0.09911507834013931	0.0963061470122768	-0.000210198355544422	-0.00036108936038203865	-0.00020898628940151098	-0.0003590072124522725
0.7505597029508803	0.0007592487405579981	0.0007578683403231793	0.0008299260119149299	0.0008264491438383154	0.0008713683116690394	0.0008665405477726302	0.000916232869764041	0.0009098454543050303	0.0010126170580286378	0.0010025528894982059	0.09904750573703658	0.09624051717034832	-0.00020872454124200301	-0.0003607180535330212	-0.0002075210809651118	-0.0003586382323019499
0.7550822027299987	0.0007584972434123928	0.0007571166098870214	0.0008290571919655724	0.0008255834182958534	0.0008704276867034851	0.0008656053460025426	0.0009152120944744592	0.0009088329421854633	0.0010114159569395308	0.0010013672848145528	0.09897996562491682	0.09617491882884617	-0.00020726032271953243	-0.0003603458455256059	-0.0002060654112506638	-0.0003582683554259891
0.7596319528453285	0.0007577464239015567	0.0007563655594963579	0.0008281892281245339	0.0008247185465257985	0.0008694880339978223	0.00086467111040468	0.0009141924268378905	0.000907821526692955	0.001010216288420973	0.0010001830877293856	0.09891245807940816	0.09610935206134394	-0.00020580564342490004	-0.00035997274059118567	-0.00020461922405128063	-0.00035789758603085864
0.7642091174938536	0.0007569962842727557	0.0007556151913908084	0.000827322122711178	0.0008238545308365768	0.000868549355886619	0.0008637378433021443	0.0009131738691808889	0.0009068112101435292	0.0010090180546891707	0.0009990003004571356	0.09884498317550766	0.09604381694079983	-0.00020436044707793088	-0.00035959874293742256	-0.00020318246343035973	-0.0003575259282996013
0.7688138618619275	0.0007562468267652652	0.0007548655078019765	0.0008264558780350361	0.0008229913735268125	0.0008676116546934995	0.0008628055470071547	0.0009121564238178242	0.0009058019948411357	0.0010078212579454663	0.00099781892519758	0.09877754098757864	0.09597831353955881	-0.00020292467767087097	-0.00035922385674974633	-0.00020175507372204027	-0.0003571533863931664
0.7734463521312342	0.0007554980536104063	0.0007541165109534891	0.0008255904963958607	0.000822129076885375	0.0008666749327311921	0.0008618742238211006	0.0009111400930509553	0.0009047938830777172	0.0010066259003764313	0.0009966389641359306	0.0987101315893588	0.09591284192935892	-0.00020149827946827625	-0.0003588480861923815	-0.00020033699953074524	-0.00035677996445107607
0.7781067554847866	0.0007547499670315843	0.0007533682030610335	0.0008247259800836698	0.0008212676431914307	0.0008657391923015926	0.0008609438760346019	0.0009101248791704918	0.0009037868771332732	0.0010054319841539515	0.0009954604194429202	0.09864275505396328	0.09584740218133109	-0.0002000811970047367	-0.00035847143540548854	-0.00019892818573005733	-0.0003564056665902593
0.7827952401129585	0.0007540025692443304	0.0007526205863323978	0.0008238623313788044	0.0008204070747144935	0.0008648044356958263	0.0008600145059275659	0.0009091107844546653	0.0009027809792759293	0.0010042395114353187	0.00099428329327489	0.098575411453885	0.09578199436600396	-0.00019867337508550076	-0.0003580939085073842	-0.0001975285774615393	-0.0003560304969044692
0.7875119752195561	0.0007532558624563406	0.0007518736629675135	0.0008229995525519773	0.0008195473737144783	0.0008638706651942988	0.0008590861157692507	0.000908097811169797	0.0009017761917620062	0.0010030484843633225	0.0009931075877738828	0.09850810086100062	0.09571661855330743	-0.00019727475878567047	-0.0003577155095945417	-0.00019613812013516418	-0.00035565445946617036
0.792257131027923	0.0007525098488675104	0.0007511274351584882	0.00082213764586432	0.0008186885424417449	0.0008629378830667607	0.0008581587078183143	0.000907085961570362	0.0009007725168360799	0.001001858905066333	0.0009919333050677208	0.09844082334657454	0.09565127481257638	-0.00019588529344906347	-0.00035733624274048026	-0.00019475675942827453	-0.00035527755832573393
0.7970308787870847	0.0007517645306699801	0.0007503819050896504	0.0008212766135674387	0.0008178305831371558	0.000862006091572362	0.00085723228432288	0.0009060752378990599	0.0008997699567310553	0.0010006707756583973	0.0009907604472701014	0.09837357898126024	0.09558596321255287	-0.00019450492468799097	-0.00035695611199684785	-0.00019338444128455534	-0.00035489979751079925
0.8018333907779276	0.0007510199100481689	0.0007496370749375859	0.0008204164579034608	0.0008169734980321212	0.0008610752929597118	0.0008563068475205892	0.0009050656423868793	0.000898768513668227	0.0009994840982393202	0.0009895890164806802	0.09830636783510527	0.0955206838213904	-0.00019313359838223076	-0.00035657512139247727	-0.00019202111191354843	-0.0003545211810268012
0.8066648403194178	0.0007502759891788176	0.0007488929468711787	0.0008195571811050896	0.0008161172893486544	0.0008601454894669376	0.0008553823996386652	0.0009040571772531674	0.0008977681898573495	0.0009982988748947607	0.0009884190147851591	0.098239189977553	0.09545543670665482	-0.00019177126067859707	-0.0003561932749342467	-0.00019066671779016664	-0.00035414171285727547
0.8115254017748545	0.0007495327702310255	0.0007481495230516497	0.0008186987853956503	0.000815261959299417	0.0008592166833217412	0.0008544589428939635	0.0009030498447056947	0.0008967689874967019	0.0009971151076963141	0.0009872504442553713	0.09817204547744843	0.0953902219353326	-0.00019041785799019106	-0.00035581057660685755	-0.00018932120565418042	-0.00035376139696419173
0.8164152505581643	0.0007487902553662896	0.000747406805632594	0.0008178412729891432	0.0008144075100877722	0.0008582888767414574	0.0008535364794930337	0.0009020436469407225	0.000895770908773153	0.000995932798701602	0.0009860833069493694	0.09810493440303976	0.0953250395738298	-0.0001890733369958042	-0.00035542703037275136	-0.00018798452250869124	-0.0003533802372862882
0.8213345631402307	0.0007480484467385454	0.0007466647967600247	0.0008169846460902946	0.0008135539439078375	0.0008573620719331123	0.0008526150116321792	0.0009010385861430707	0.0008947739558622299	0.0009947519499543611	0.0009849176049115116	0.09803785682198168	0.09525988968797447	-0.0001877376446385165	-0.00035504264017147125	-0.0001866566156201177	-0.000352998237740737
0.8262835170552626	0.0007473073464942052	0.0007459234985724088	0.0008161289068946068	0.0008127012629445298	0.0008564362710934842	0.0008516945414975095	0.0009000346644861831	0.0008937781309281823	0.0009935725634845302	0.0009837533401725466	0.09797081280133868	0.09519477234302494	-0.0001864107281261268	-0.00035465740992124406	-0.0001853374325176821	-0.00035261540222308874
0.8312622909072027	0.0007465669567721955	0.0007451829132007061	0.0008152740575884064	0.0008118494693736185	0.0008555114764091541	0.0008507750712650014	0.000899031884132194	0.0008927834361240474	0.0009923946413083373	0.0009825905147497007	0.09790380240759018	0.09512968760366909	-0.0001850925349299315	-0.000354271343518231	-0.0001840269209921197	-0.0003522317346066617
0.8362710643761712	0.0007458272797039998	0.000744443042768411	0.0008144201003488979	0.000810998565361777	0.0008545876900565699	0.0008498566031005537	0.0008980302472319965	0.000891789873591718	0.0009912181854283871	0.0009814291306467623	0.09783682570663282	0.09506463553402773	-0.00018378301278333675	-0.00035388444483555603	-0.00018272502909501276	-0.00035184723874223667
0.8413100182249524	0.0007450883174136938	0.0007437038893915907	0.0008135670373442127	0.0008101485530666306	0.0008536649142021032	0.0008489391391600495	0.0008970297559253052	0.000890797445462007	0.0009900431978337473	0.0009802691898541682	0.09776988276378064	0.09499961619765986	-0.00018248210968220546	-0.00035349671772486047	-0.0001814317051384573	-0.00035146191845913943
0.8463793343055166	0.0007443500720179876	0.0007429654551789234	0.0008127148707334579	0.0008092994346368072	0.0008527431510021037	0.0008480226815894067	0.0008960304123407265	0.000889806153854712	0.000988869680500037	0.0009791106943490883	0.09770297364377552	0.09493462965756418	-0.00018118977388349722	-0.00035310816601574757	-0.0001801468976942583	-0.0003510757775649631
0.8514791955655843	0.000743612545626263	0.000742227742231739	0.0008118636026667696	0.0008084512122119886	0.0008518224026029604	0.00084710723252464	0.0008950322185958213	0.0008888160008786822	0.0009876976353895115	0.000977953646095511	0.09763609841078233	0.09486967597618283	-0.00017990595390474096	-0.0003527187935156162	-0.00017887055559288878	-0.0003506888198449021
0.8566097860552276	0.0007428757403406135	0.0007414907526440583	0.0008110132352853601	0.000807603887922959	0.000850902671141156	0.0008461927940919163	0.0008940351767971726	0.0008878269886318822	0.0009865270644511491	0.000976798047044327	0.09756925712839842	0.0948047552154044	-0.00017863059852302188	-0.00035232860400968846	-0.00017760262792276826	-0.00035030104906233483
0.861771290933513	0.0007421396582558844	0.0007407544885026327	0.0008101637707215711	0.0008067574638916577	0.0008499839587433283	0.0008452793684076134	0.0008930392890404532	0.0008868391192014603	0.00098535796962074	0.000975643899133417	0.09750244985965462	0.09473986743656726	-0.000177363656774579	-0.00035193760126112084	-0.00017634306402988797	-0.0003499124689586852
0.8669638964751838	0.0007414043014597101	0.0007400189518869823	0.0008093152110989223	0.0008059119422312264	0.0008490662675263236	0.0008443669575783751	0.0008920445574104876	0.0008858523946638105	0.0009841903528209673	0.0009744912042877331	0.09743567666701637	0.09467501270046322	-0.00017610507795398633	-0.00035154578901183675	-0.00017509181351695047	-0.00034952308325414405
0.8721877900773816	0.0007406696720325527	0.0007392841448694343	0.000808467558532159	0.0008050673250460582	0.0008481495995972551	0.0008434555637011677	0.0008910509839813196	0.0008848668170846366	0.0009830242159614955	0.0009733399644193811	0.09736893761239226	0.09461019106733991	-0.0001748548116131815	-0.00035115317098102783	-0.0001738488262423149	-0.00034913289564653116
0.877443160266411	0.0007399357720477457	0.0007385500695151672	0.0008076208151273096	0.0008042236144318532	0.0008472339570535619	0.0008425451888633397	0.0008900585708162804	0.000883882388519022	0.0009818595609390592	0.0009721901814277121	0.09730223275713099	0.09454540259690374	-0.0001736128075605914	-0.00035075975086579225	-0.00017261405231942806	-0.0003487419098118505
0.8827301967045416	0.0007392026035715277	0.0007378167278822446	0.0008067749829817254	0.0008033808124756628	0.000846319341983066	0.0008416358351426758	0.0008890673199680484	0.0008828991110114904	0.0009806963896375417	0.0009710418571993992	0.09723556216203023	0.0944806473483243	-0.00017237901586118765	-0.000350365532342356	-0.00017138744211618595	-0.0003483501294047342
0.8880490901968541	0.0007384701686630839	0.0007370841220216568	0.0008059300641841397	0.0008025389212559412	0.0008454057564640239	0.0008407275046074552	0.0008880772334787185	0.0008819169865960705	0.0009795347039280647	0.0009698949936085223	0.09716892588733457	0.09441592538023577	-0.00017115338683472425	-0.00034997051906454635	-0.0001701689462542122	-0.00034795755805819284
0.8934000326981257	0.0007377384693745848	0.0007363522539773586	0.0008050860608147109	0.0008016979428425944	0.0008444932025651924	0.0008398201993165052	0.0008870883133798663	0.0008809360172963615	0.0009783745056690704	0.0009687495925166526	0.0971023239927441	0.0943512367507422	-0.00016993587105507135	-0.00034957471466343093	-0.0001689585156074841	-0.00034756419938281047
0.8987832173197573	0.0007370075077512286	0.0007356211257863142	0.0008042429749450802	0.0008008578792970349	0.0008435816823458805	0.0008389139213192651	0.0008861005616926168	0.0008799562051256007	0.0009772157967064125	0.0009676056557729403	0.09703575653741355	0.09428658151741819	-0.0001687264193504373	-0.0003491781227500379	-0.00016775610130204122	-0.0003471700569677161
0.904198838336744	0.0007362772858312748	0.0007348907394785288	0.0008034008086384122	0.0008000187326722245	0.0008426711978560032	0.0008380086726558344	0.0008851139804277022	0.0008789775520867229	0.000976058578873432	0.0009664631852141887	0.09696922357995826	0.09422195973731444	-0.0001675249828013009	-0.00034878074691238603	-0.00016656165471556905	-0.00034677513438105545
0.9096470911946843	0.0007355478056460865	0.0007341610970770917	0.0008025595639494514	0.0007991805050127271	0.0008417617511361473	0.000837104455357034	0.0008841285715855317	0.0008780000601724251	0.0009749028539910462	0.0009653221826649419	0.09690272517845407	0.09415737146695823	-0.00016633151274027258	-0.000348382590716928	-0.00016537512747583083	-0.0003463794351687144
0.915128172516836	0.0007348190692201698	0.0007334322005982169	0.0008017192429245692	0.0007983431983547602	0.0008408533442176178	0.0008362012714444605	0.0008831443371562558	0.0008770237313652348	0.0009737486238678337	0.0009641826499375693	0.09683626139044442	0.09409281676235816	-0.00016514596075140053	-0.00034798365770874473	-0.0001641964714605565	-0.0003459829628555955
0.9206422801112097	0.0007340910785712118	0.0007327040520512786	0.0008008798476018156	0.0007975068147262406	0.0008399459791225035	0.0008352991229305423	0.0008821612791198297	0.0008760485676375699	0.0009725958903001149	0.000963044588832344	0.09676983227293894	0.09402829567900828	-0.00016396827866879682	-0.00034758395141071263	-0.000163025638795819	-0.00034558572094409157
0.9261896129777101	0.0007333638357101205	0.0007319766534388552	0.000800041380010966	0.0007966713561468375	0.0008390396578637272	0.0008343980118186007	0.0008811793994460807	0.0008750745709518054	0.0009714446550720393	0.0009619080011375274	0.09670343788242333	0.09396380827188841	-0.00016279841857676225	-0.0003471834753248082	-0.0001618625818561037	-0.00034518771291572325
0.931770371315315	0.0007326373426410619	0.0007312500067567628	0.0007992038421735725	0.0007958368246280192	0.0008381343824451043	0.0008334979401028972	0.0008801987000947656	0.0008741017432603333	0.0009702949199556637	0.0009607728886294487	0.09663707827485297	0.09389935459546811	-0.0001616363328079684	-0.0003467822329309145	-0.00016070725326323976	-0.00034478894223083367
0.9373847565293029	0.0007319116013615033	0.0007305241139941004	0.0007983672361030141	0.0007950032221731046	0.0008372301548613999	0.0008325989097686975	0.0008792191830156458	0.0008731300865056317	0.0009691466867110428	0.0009596392530725912	0.09657075350566705	0.09383493470371146	-0.00016048197394319397	-0.00034638022768704313	-0.00015955960588533158	-0.000344389412327728
0.9430329712385201	0.0007311866138622473	0.000729798977133284	0.0007975315638045443	0.0007941705507773103	0.0008363269770983849	0.0008317009227923219	0.0008782408501485412	0.0008721596026203233	0.0009679999570863044	0.0009585070962196679	0.09650446362978234	0.0937705486500789	-0.0001593352948103255	-0.000345977463029834	-0.0001584195928359955	-0.00034398912662317316
0.9487152192826929	0.000730462382127477	0.0007290745981500915	0.0007966968272753449	0.000793338812427805	0.0008354248511328929	0.0008308039811412072	0.0008772637034234031	0.0008711902935272446	0.0009668547328177406	0.0009573764198117109	0.0964382087016014	0.09370619648752933	-0.0001581962484839411	-0.00034557394237483274	-0.00015728716747388793	-0.000343588088513036
0.9544317057297852	0.0007297389081347863	0.0007283509790136942	0.0007958630285045671	0.0007925080091037503	0.0008345237789328722	0.0008299080867739549	0.0008762877447603681	0.0008702221611395001	0.0009657110156298795	0.0009562472255781407	0.09637198877501389	0.09364187826852331	-0.00015706478828400594	-0.0003451696691156858	-0.0001561622834018589	-0.00034318630137192274
0.9601826368833979	0.0007290161938552286	0.0007276281216867035	0.0007950301694733902	0.0007916781427763579	0.0008336237624574484	0.0008290132416403923	0.0008753129760698325	0.0008692552073605356	0.0009645688072355785	0.0009551195152368595	0.09630580390340092	0.0935775940450285	-0.00015594086777492855	-0.00034476464662405726	-0.00015504489446523106	-0.00034278376855195747
0.9659682202902156	0.0007282942412533505	0.0007269060281252071	0.0007941982521550664	0.0007908492154089362	0.0008327248036569764	0.0008281194476816303	0.0008743393992525104	0.0008682894340841976	0.0009634281093361012	0.000953993290494327	0.09623965413963631	0.09351334386852031	-0.00015482444076557467	-0.00034435887825148837	-0.00015393495475238272	-0.00034238049338514154
0.9717886647474951	0.0007275730522872293	0.0007261847002788054	0.0007933672785149668	0.0007900212289569362	0.0008318269044730941	0.0008272267068301094	0.0008733670161994952	0.0008673248431947908	0.0009622889236211967	0.0009528685530456353	0.09617353953609226	0.09344912778998411	-0.00015371546130764357	-0.0003439523673270939	-0.00015283241859327668	-0.0003419764791822155
0.9776441803106027	0.000726852628908517	0.0007254641400906551	0.000792537250510639	0.0007891941853680052	0.0008309300668387842	0.000826335021009665	0.000872395828792329	0.0008663614365671496	0.0009611512517691875	0.0009517453045745989	0.09610746014463824	0.0933849458599211	-0.0001526138836945995	-0.0003435451171582282	-0.00015173724055783655	-0.0003415717292314102
0.9835349783005937	0.0007261329730624774	0.0007247443494975083	0.0007917081700918496	0.0007883680865820356	0.0008300342926784276	0.0008254443921355801	0.0008714258389030642	0.0008653992160666978	0.0009600150954470485	0.0009506235467538302	0.09604141601664991	0.093320798128349	-0.0001515196624621712	-0.000343137131032234	-0.00015064937545666846	-0.0003411662468011667
0.9894612713118381	0.0007254140866880205	0.0007240253304297454	0.0007908800392006327	0.0007875429345312071	0.0008291395839078534	0.0008245548221146353	0.0008704570483943198	0.0008644381835495051	0.0009588804563104825	0.0009495032812448156	0.09597540720300589	0.09325668464480516	-0.00015043275238608989	-0.0003427284122141938	-0.0001495687783391736	-0.0003407600351382767
0.9954232732196957	0.0007246959717177502	0.0007233070848114229	0.0007900528597713462	0.0007867187311400461	0.0008282459424344056	0.0008236663128451721	0.0008694894591193572	0.0008634783408623614	0.000957747336004013	0.000948384509698004	0.09590943375409548	0.09319260545835158	-0.0001493531084818256	-0.00034231896394790184	-0.0001484954044927017	-0.00034035309746777154
1.0014211991882311	0.0007239786300779959	0.0007225896145603067	0.0007892266337307121	0.000785895478325467	0.000827353370156987	0.0008227788662171424	0.0008685230729221328	0.00086251968984283	0.0009566157361610553	0.0009472672337528786	0.09584349571982108	0.0931285606175752	-0.00014828068600400424	-0.00034190878945644654	-0.00014742920944228743	-0.00033994543699417124
1.0074552656779823	0.0007232620636888547	0.0007218729215879125	0.0007884013629978723	0.0007850731779968229	0.0008264618689661238	0.0008218924841121671	0.0008675578916373648	0.0008615622323193116	0.0009554856584040001	0.0009461514550380399	0.09577759314959641	0.09306455017059143	-0.00014721544044489498	-0.00034149789194073965	-0.00014637014894935962	-0.0003395370569007905
1.013525690453769	0.00072254627446423	0.0007211570077995459	0.000787577049484433	0.0007842518320559554	0.000825571440744016	0.0008210071684035874	0.0008665939170905966	0.0008606059701111103	0.0009543571043442957	0.0009450371751712839	0.09571172609235684	0.09300057416504927	-0.00014615732753428534	-0.0003410862745815979	-0.00014531817901111688	-0.0003391279603498498
1.0196326925925556	0.0007218312643118704	0.0007204418750943411	0.0007867536950945158	0.0007834314423972433	0.0008246820873645934	0.0008201229209565239	0.0008656311510982585	0.0008596509050284918	0.0009532300755825264	0.0009439243957596813	0.09564589459655733	0.09293663264813085	-0.00014510630323821827	-0.0003406739405381054	-0.0001442732558596116	-0.0003387181504826142
1.0257764924913542	0.0007211170351334069	0.0007197275253652974	0.0007859313017248048	0.0007826120109076482	0.0008237938106935708	0.0008192397436279264	0.0008646695954677289	0.0008586970388727445	0.0009521045737084908	0.0009428131183996541	0.09558009871017674	0.09287272566655629	-0.00014406232375797912	-0.00034026089294802997	-0.0001432353359607369	-0.0003383076304191157
1.0319573118751795	0.0007204035888243959	0.0007190139604993235	0.0007851098712645981	0.0007817935394667682	0.0008229066125885063	0.0008183576382666359	0.0008637092519974015	0.0008577443734362477	0.0009509806003012876	0.0009417033446770585	0.09551433848072255	0.09280885326658773	-0.0001430253455297903	-0.000339847134928406	-0.0001422043760135605	-0.00033789640325829207
1.0381753738050519	0.0007196909272743534	0.0007183011823772716	0.0007842894055958539	0.000780976029946882	0.0008220204948988488	0.0008174766067134313	0.0008627501224767408	0.0008567929105025251	0.000949858156929388	0.0009405950761672587	0.09544861395522951	0.0927450154940287	-0.00014199532522346514	-0.00033943266957520146	-0.00014118033294972798	-0.0003374844720790138
1.0444309026860459	0.0007189790523667979	0.0007175891928739792	0.0007834699065932412	0.0007801594842130007	0.0008211354594660028	0.0008165966508010885	0.0008617922086863511	0.0008558426518463138	0.0009487372451507214	0.0009394883144352089	0.09538292518026698	0.0926812123942306	-0.00014097221974176954	-0.00033901749996306796	-0.0001401631639321721	-0.000337071839938502
1.05072412427539	0.0007182679659792833	0.0007168779938583043	0.0007826513761241831	0.0007793439041229109	0.0008202515081233729	0.0008157177723544335	0.0008608355123980307	0.0008548935992336175	0.000947617866512746	0.0009383830610355234	0.0953172722019403	0.09261744401209374	-0.00013995598621933947	-0.0003386016291456462	-0.00013915282635409976	-0.00033665850987285584
1.057055265690613	0.0007175576699834488	0.0007161675871931734	0.0007818338160489168	0.0007785292915272341	0.0008193686426964305	0.0008148399731904007	0.0008598800353748461	0.0008539457544217798	0.0009465000225525423	0.0009372793175125697	0.09525165506589296	0.09255371039206903	-0.00013894658202223686	-0.00033818506015598215	-0.0001381492778388116	-0.0003362444848979407
1.0634245554177415	0.0007168481662450438	0.0007154579747356074	0.0007810172282205278	0.00077771564826946	0.0008184868650027536	0.0008139632551180787	0.0008589257793711788	0.000852999119159532	0.000945383714796874	0.0009361770854005261	0.09518607381731026	0.09249001157816496	-0.00013794396474667292	-0.0003377677960057779	-0.00013715247623828641	-0.00033582976800830555
1.0698322233195456	0.0007161394566239794	0.0007147491583367734	0.0007802016144850095	0.0007769029761860092	0.0008176061768520983	0.0008130876199387765	0.0008579727461328008	0.0008520536951870651	0.0009442689447622828	0.0009350763662234779	0.09512052850092362	0.09242634761394421	-0.00013694809221836968	-0.00033734983968600196	-0.00013616237963262612	-0.0003354143621780714
1.0762785006438331	0.0007154315429743562	0.0007140411398420118	0.0007793869766813048	0.0007760912771062684	0.000816726580046436	0.0008122130694460639	0.0008570209373969246	0.0008511094842360836	0.0009431557139551538	0.0009339771614954782	0.0950550191610096	0.09236271854253494	-0.00013595892249171349	-0.0003369311941670561	-0.00013517894632928545	-0.0003349982703611254
1.0827636200317978	0.0007147244271445117	0.0007133339210908854	0.0007785733166413581	0.000775280552852649	0.0008158480763800234	0.0008113396054258366	0.000856070354892274	0.0008501664880298695	0.0009420440238718016	0.0009328794727206354	0.09498954584139718	0.09229912440662398	-0.00013497641384842274	-0.00033651186239741504	-0.00013420213486139282	-0.0003345814954891224
1.089287815526412	0.0007140181109770562	0.0007126275039172132	0.0007777606361901629	0.0007744708052406327	0.0008149706676394466	0.000810467229656367	0.0008551210003391404	0.0008492247082833457	0.0009409338759985475	0.0009317833013931887	0.0949241085854672	0.09223556524846557	-0.00013400052479761032	-0.00033609184730623576	-0.000133231903988007	-0.0003341640404742885
1.0958513225808764	0.0007133125963089081	0.000711921890149108	0.0007769489371458077	0.0007736620360788133	0.0008140943556036776	0.0008095959439083546	0.0008541728754494448	0.00084828414670313	0.000939825271811793	0.0009306886489975786	0.09485870743615822	0.09217204110988471	-0.000133031214073924	-0.00033567115180085927	-0.0001322682126926461	-0.00033374590820797745
1.1024543780671139	0.0007126078849713382	0.0007112170816090191	0.0007761382213195274	0.000772854247168952	0.0008132191420441333	0.0008087257499449854	0.0008532259819268007	0.0008473448049876018	0.000938718212778101	0.0009295955170085298	0.09479334243596764	0.09210855203227691	-0.00013206844063724105	-0.000335249778768143	-0.00013131102018245494	-0.0003333271015607264
1.1090972202843215	0.0007119039787900034	0.0007105130801137675	0.0007753284905157476	0.0007720474403060229	0.0008123450287247212	0.0008078566495219797	0.0008522803214665712	0.0008464066848269587	0.000937612700354271	0.0009285039068911216	0.09472801362695381	0.09204509805661094	-0.00013111216367162754	-0.00033482773107407215	-0.0001303602858873168	-0.0003329076233823669
1.115780088967567	0.000711200879584992	0.00070980988747459	0.0007745197465321403	0.000771241617278262	0.0008114720174019036	0.0008069886443876538	0.0008513358957559384	0.0008454697879032826	0.0009365087359874217	0.0009274138201008723	0.09466272105074056	0.09198167922343593	-0.00013016234258451248	-0.00033440501156414837	-0.00012941596945906242	-0.00033248747650210797
1.1225032252964444	0.0007104985891708538	0.0007091075054971704	0.00077371199115966	0.0007704367798672115	0.0008106001098247404	0.0008061217362829652	0.0008503927064739529	0.0008445341158905903	0.0009354063211150587	0.0009263252580838032	0.09459746474852058	0.09191829557287749	-0.0001292189370059732	-0.0003339816230635839	-0.00012847803077093572	-0.00033206666372950777
1.1292668719037753	0.0007097971093566443	0.0007084059359816835	0.000772905226182601	0.0007696329298477695	0.0008097293077349519	0.0008052559269415697	0.0008494507552916011	0.0008435996704549019	0.0009343054571651561	0.0009252382222765225	0.09453224476105503	0.0918549471446479	-0.00012828190678728507	-0.000333557568376025	-0.00012754642991598397	-0.0003316451878524751
1.1360712728843656	0.0007090964419459636	0.0007077051807228334	0.0007720994533786425	0.0007688300689882403	0.0008088596128669688	0.0008043912180898774	0.0008485100438718671	0.0008426664532542976	0.000933206145556236	0.0009241527141062984	0.09446706112868025	0.09179163397804191	-0.00012735121200074806	-0.00033313285028538364	-0.00012662112720667612	-0.00033122305163893473
1.1429166738038161	0.0007083965887369926	0.0007070052415098919	0.0007712946745188962	0.0007680281990503786	0.0008079910269479852	0.0008035276114471017	0.0008475705738697887	0.0008417344659389781	0.0009321083876974403	0.0009230687349911344	0.09440191389130709	0.0917283561119439	-0.00012642681293839608	-0.0003327074715544498	-0.0001257020831740424	-0.00033080025783638334
1.1498033217073829	0.0007076975515225323	0.0007063061201267356	0.0007704908913679531	0.0007672273217894396	0.0008071235516980146	0.0008026651087253159	0.0008466323469325206	0.0008408037101513242	0.0009310121849886074	0.0009219862863398422	0.09433680308842717	0.0916651135848283	-0.00012550867011112965	-0.0003322814349256964	-0.0001247892585667168	-0.0003303768091720283
1.1567314651288954	0.0007069993320900434	0.000705607818351886	0.0007696881056839336	0.0007664274389542219	0.0008062571888299421	0.0008018037116295027	0.0008456953646993939	0.0008398741875259571	0.0009299175388203499	0.0009209053695521193	0.09427172875911173	0.09160190643476775	-0.00012459674424800116	-0.00033185474312097396	-0.00012388261435000714	-0.00032995270835267654
1.1637013540997225	0.0007063019322216846	0.000704910337958549	0.0007688863192185325	0.000765628552287124	0.0008053919400495779	0.0008009434218576118	0.000844759628801977	0.0008389458996897961	0.0009288244505741301	0.0009198259860186218	0.09420669094202008	0.09153873469942317	-0.0001236909962954169	-0.00033142739884223227	-0.0001229821117048821	-0.0003295279580641519
1.1707132401577995	0.0007056053536943491	0.0007042136807146511	0.0007680855337170685	0.0007648306635241809	0.0008045278070557089	0.0008000842411006112	0.0008438251408641336	0.0008380188482621205	0.0009277329216223327	0.0009187481371210384	0.09414168967539556	0.09147559841606251	-0.00012279138741582568	-0.0003309994047702436	-0.0001220877120274716	-0.00032910256097268276
1.177767376356704	0.0007049095982797065	0.000703517848382881	0.0007672857509185311	0.0007640337743951197	0.0008036647915401568	0.000799226171042538	0.0008428919025020847	0.0008370930348546278	0.0009266429533283438	0.0009176718242321659	0.09407672499707337	0.09141249762155201	-0.00012189787898704563	-0.00033057076356513004	-0.00012119937692801896	-0.00032867651972409706
1.1848640172747877	0.0007042146677442393	0.0007028228427207262	0.0007664869725556282	0.0007632378866234047	0.0008028028951878279	0.0007983692133605544	0.0008419599153244679	0.0008361684610714931	0.0009255545470466249	0.0009165970487159833	0.09401179694448121	0.09134943235236197	-0.00012101043260203531	-0.00033014147786838977	-0.00012031706823001365	-0.0003282498369442388
1.1920034190243662	0.0007035205638492792	0.0007021286654805102	0.0007656892003548309	0.0007624430019262799	0.0008019421196767608	0.0007975133697249963	0.0008410291809323938	0.0008352451285094252	0.0009244677041227833	0.0009155238119277199	0.0939469055546431	0.09128640264457183	-0.0001201290100668051	-0.00032971155029937194	-0.00011944074796919196	-0.0003278225152382186
1.1991858392609598	0.0007028272883510519	0.0007014353184094356	0.0007648924360364269	0.0007616491220148246	0.0008010824666781942	0.0007966586417994321	0.000840099700919512	0.000834323038757732	0.0009233824258936553	0.0009144521152139387	0.09388205086418008	0.09122340853386986	-0.0001192535734001604	-0.0003292809834571364	-0.0001185703783925865	-0.00032739455719077437
1.2064115371925936	0.0007021348430007096	0.0007007428032496196	0.0007640966813145622	0.0007608562485939947	0.0008002239378566048	0.0007958050312407106	0.0008391714768720666	0.0008334021933983752	0.0009222987136873758	0.000913381959912604	0.09381723290931758	0.0911604500555579	-0.00011838408483316742	-0.0003288497799213974	-0.00011770592195797791	-0.0003269659653667434
1.2136807735891502	0.0007014432295443722	0.000700051121738132	0.0007633019378972917	0.0007600643833626708	0.0007993665348697699	0.000794952539699017	0.000838244510368954	0.0008324825940060281	0.0009212165688234502	0.0009123133473531519	0.0937524517258802	0.09109752724455243	-0.00011752050680766818	-0.00032841794225124676	-0.00011684734133293045	-0.0003265367423112009
1.2209938107917835	0.0007007524497231646	0.0006993602756070355	0.0007625082074866229	0.0007592735280137077	0.0007985102593688141	0.0007941011688179202	0.0008373188029817849	0.0008315642421481372	0.0009201359926128341	0.0009112462788565691	0.09368770734930364	0.09103464013538687	-0.00011666280197579482	-0.0003279854729854592	-0.00011599459939375112	-0.000326106890548572
1.2283509127223842	0.0007000625052732574	0.0006986702665834241	0.0007617154917785683	0.0007584836842339786	0.0007976551129982658	0.0007932509202344322	0.0008363943562749452	0.0008306471393849807	0.0009190569863580044	0.0009101807557354635	0.09362299981463192	0.0909717887622183	-0.00011581093319895652	-0.0003275523746430753	-0.00011514765922489983	-0.00032567641258415825
1.2357523448931043	0.0006993733979258995	0.0006979810963894579	0.0007609237924631857	0.0007576948537044201	0.0007968010973961066	0.0007924017955790505	0.0008354711718056458	0.00082973128726972	0.0009179795513530292	0.0009091167792941323	0.09355832915651853	0.09090897315882394	-0.00011496486354667379	-0.0003271186497221523	-0.00011430648411759475	-0.0003252453109020004
1.2431983744159416	0.0006986851294074654	0.0006972927667424086	0.0007601331112246321	0.0007569070381000889	0.0007959482141938294	0.0007915537964758245	0.000834549251123996	0.0008288166873484714	0.0009169036888836512	0.0009080543508286438	0.09349369540923685	0.09084619335860748	-0.0001141245562960927	-0.0003266843007008191	-0.00011347103756914612	-0.00032481358796582205
1.2506892700123766	0.0006979977014394868	0.0006966052793546928	0.0007593434497412075	0.0007561202390901961	0.0007950964650164853	0.0007907069245423962	0.0008336285957730504	0.0008279033411603534	0.000915829400227353	0.0009069934716269026	0.09342909860667367	0.09078344939460364	-0.00011328997493117998	-0.0003262493300378866	-0.00011264128328294237	-0.00032438124622172215
1.2582253020230734	0.0006973111157386899	0.0006959186359339082	0.0007585548096853986	0.0007553344583381598	0.0007942458514827372	0.0007898611813900514	0.0008327092072888691	0.0008269912502375443	0.0009147566866534289	0.0009059341429687192	0.09336453878233718	0.09072074129947497	-0.0001124610831413353	-0.00032581374017112696	-0.00011181718516609096	-0.00032394828809356735
1.2658067424176331	0.0006966253740170421	0.0006952328381828809	0.0007577671927239337	0.0007545496975016562	0.0007933963752049157	0.0007890165686237845	0.000831791087200584	0.0008260804161053505	0.0009136855494230675	0.0009048763661258925	0.09330001596935915	0.09065806910551862	-0.00011163784482087769	-0.0003253775335185227	-0.00011099870732937667	-0.0003235147159855456
1.2734338648044117	0.0006959404779817816	0.0006945478877996952	0.0007569806005178221	0.000753765958232659	0.000792548037789067	0.000788173087842336	0.0008308742370304491	0.0008251708402822548	0.0009126159897894152	0.0009038201423622718	0.09323553020049676	0.090595432844669	-0.00011082022406823377	-0.00032494071247837764	-0.00011018581408667183	-0.0003230805322831931
1.2811069444403917	0.0006952564293354594	0.0006938637864777359	0.0007561950347224047	0.0007529832421774885	0.000791700840835007	0.000787330740638253	0.0008299586582939024	0.0008242625242799789	0.0009115480089976532	0.0009027654729338311	0.09317108150813522	0.09053283254850121	-0.00011000818518492467	-0.00032450327942915025	-0.00010937846995338896	-0.0003226457393512294
1.2888262582411194	0.0006945732297759758	0.0006931805359057237	0.0007554104969873967	0.0007522015509768578	0.0007908547859363717	0.0007864895285979368	0.0008290443524996211	0.0008233554696035347	0.0009104816082850652	0.0009017123590887402	0.093106669924292	0.09047026824822696	-0.00010920169267449042	-0.0003240652367286212	-0.00010857663964601583	-0.0003222103395349729
1.296592084790695	0.0006938908809966232	0.0006924981377677595	0.0007546269889569422	0.0007514208862659229	0.0007900098746806734	0.0007856494533016967	0.0008281313211495866	0.0008224496777512934	0.0009094167888811194	0.0009006608020674398	0.09304229548061702	0.09040773997470701	-0.00010840071124176148	-0.0003236265867146426	-0.00010778028808075546	-0.00032177433515875875
1.3044047043518285	0.0006932093846861198	0.0006918165937433578	0.0007538445122696535	0.0007506412496743272	0.0007891661086493498	0.0007848105163238055	0.0008272195657391358	0.0008215451502150347	0.0009083535520075325	0.0008996108031027072	0.0929779582083967	0.09034524775844509	-0.00010760520579228966	-0.00032318733170605407	-0.0001069893803735053	-0.00032133772852871445
1.312264398875954	0.0006925287425286475	0.0006911359055074837	0.0007530630685586589	0.0007498626428262423	0.0007883234894178136	0.0007839727192325392	0.0008263090877570196	0.0008206418884800025	0.00090729189887834	0.0008985623634197279	0.09291365813855662	0.09028279162959729	-0.00010681514143116161	-0.00032274747400148907	-0.00010620388183852497	-0.0003209005219311223
1.320171452013404	0.0006918489562038934	0.0006904560747305962	0.0007522826594516511	0.0007490850673404231	0.0007874820185555081	0.0007831360635902409	0.0008253998886854644	0.0008197398940249686	0.0009062318306999748	0.0008975154842361679	0.09284939530166478	0.09022037161796978	-0.00010603048346182614	-0.00032230701587887545	-0.00010542375798699988	-0.0003204627176310315
1.3281261491236485	0.0006911700273870873	0.000689777103078684	0.0007515032865709358	0.0007483085248302504	0.0007866416976259595	0.0007823005509533676	0.0008244919700002288	0.0008188391683222873	0.0009051733486713374	0.0008964701667622461	0.09278516972793178	0.09015798775302314	-0.00010525119738576116	-0.00032186595959696196	-0.0001046489745269788	-0.0003200243178746176
1.3361287772855897	0.0006904919577490382	0.0006890989922133032	0.0007507249515334723	0.0007475330169037765	0.0007858025281868254	0.0007814661828725418	0.0008235853331706594	0.0008179397128379519	0.000904116453983862	0.0008954264122008007	0.09272098144721737	0.09009564006387567	-0.00010447724890153692	-0.0003214243073952072	-0.00010387949736252039	-0.00031958532488929325
1.3441796253079266	0.0006898147489561724	0.0006884217437916158	0.000749947655950924	0.000746758545163771	0.0007849645117899468	0.0007806329608925984	0.0008226799796597476	0.0008170415290316511	0.0009030611478215914	0.0008943842217473593	0.09265683048902781	0.09003332857930624	-0.00010370860390374742	-0.0003209820614929193	-0.00010311529259231234	-0.000319145740881821
1.352278983739575	0.000689138402670573	0.0006877453594664285	0.0007491714014297034	0.0007459851112077698	0.0007841276499814	0.0007798008865526443	0.0008217759109241912	0.000816144618356826	0.0009020074313612489	0.0008933435965902118	0.09259271688252549	0.08997105332775197	-0.00010294522848199733	-0.0003205392240895055	-0.00010235632650886645	-0.00031870556803928474
1.3604271448801535	0.0006884629205500184	0.0006870698408862306	0.0007483961895710191	0.000745212716628118	0.0007832919443015506	0.0007789699613861027	0.0008208731284144471	0.0008152489822607305	0.0009009553057723073	0.0008923045379104775	0.09252864065652383	0.08990881433732004	-0.00010218708892011097	-0.0003200957973640839	-0.00010160256559808845	-0.0003182648085298112
1.3686244027905345	0.000687788304248019	0.0006863951896952322	0.0007476220219709204	0.00074444136301202	0.0007824573962851038	0.0007781401869207671	0.0008199716335747925	0.0008143546221844829	0.0008999047722170605	0.0008912670468821777	0.09246460183949763	0.08984661163577934	-0.00010143415169577841	-0.0003196517834775092	-0.00010085397653796652	-0.00031782346450151544
1.3768710533034536	0.0006871145554138548	0.0006857214075334021	0.0007468489002203468	0.0007436710519415786	0.0007816240074611498	0.0007773115646788521	0.0008190714278433774	0.0008134615395631238	0.0008988558318506919	0.0008902311246723002	0.09240060045957631	0.0897844452505724	-0.00010068638347893177	-0.0003192071845698752	-0.00010011052619781496	-0.000317381538082695
1.3851673940341884	0.0006864416756926189	0.0006850484960365097	0.0007460768259051726	0.0007429017849938535	0.0007807917793532271	0.0007764840961770457	0.0008181725126522903	0.00081256973582568	0.0008978084858213515	0.0008891967724408776	0.09233663654455808	0.08972231520881215	-9.99437511313428e-05	-0.0003187620027621241	-9.937218163776768e-05	-0.0003169390313830789
1.3935137243912972	0.0006857696667252436	0.0006843764568361523	0.0007453058006062469	0.0007421335637408879	0.0007799607134793592	0.0007756577829265537	0.0008172748894275997	0.0008116792123952042	0.0008967627352702121	0.0008881639913410406	0.09227271012190204	0.08966022153728782	-9.920622170551952e-05	-0.0003183162401552697	-9.863891010727238e-05	-0.0003164959464920236
1.4019103455874267	0.0006850985301485554	0.0006837052915598101	0.0007445358258994542	0.0007413663897497781	0.0007791308113521203	0.0007748326264331622	0.0008163785595894303	0.0008107899706888521	0.0008957185813315591	0.0008871327825191091	0.09220882121873562	0.08959816426246296	-9.84737624439222e-05	-0.0003178698988307582	-9.791067904463963e-05	-0.0003160522854793457
1.410357560650181	0.0006844282675952974	0.0006830350018308684	0.0007437669033557455	0.0007406002645826983	0.0007783020744786745	0.0007740086281972766	0.0008154835245520049	0.0008099020121179226	0.0008946760251328422	0.0008861031471146391	0.09214496986185843	0.0895361434104852	-9.774634077846373e-05	-0.00031742298085141174	-9.71874560764599e-05	-0.0003156080503967096
1.4188556744330574	0.0006837588806941746	0.0006823655892686628	0.0007429990345411884	0.0007398351897969578	0.000777474504360831	0.0007731857897139774	0.0008145897857237046	0.0008090153380879182	0.0008936350677947513	0.0008850750862605029	0.09208115607774384	0.08947415900717995	-9.702392432883039e-05	-0.00031697548825934674	-9.64692090158828e-05	-0.0003151632432747409
1.4274049936264492	0.0006830903710698946	0.0006816970554885212	0.0007422322210170228	0.0007390711669450471	0.0007766481024950989	0.0007723641124730743	0.0008136973445071313	0.0008081299499986088	0.0008925957104312942	0.0008840486010829597	0.09201737989253565	0.089412211078061	-9.630648090226679e-05	-0.00031652742307758386	-9.575590586270027e-05	-0.0003147178661259964
1.4360058267687137	0.0006824227403431974	0.0006810294021017922	0.0007414664643396896	0.0007383081975746756	0.0007758228703727311	0.0007715435979591463	0.0008128062022991552	0.0008072458492440733	0.0008915579541498503	0.0008830236927017144	0.09195364133206281	0.08935029964832658	-9.559397849251416e-05	-0.00031607878730963157	-9.504751480177848e-05	-0.0003142719209427991
1.4446584842573071	0.0006817559901309028	0.0006803626307158928	0.0007407017660608946	0.0007375462832288268	0.0007749988094797824	0.0007707242476516071	0.0008119163604909806	0.0008063630372127714	0.0008905218000512556	0.0008820003622299955	0.09188994042182949	0.08928842474286866	-9.488638527896387e-05	-0.00031562958293968046	-9.434400420258587e-05	-0.00031382540969837613
1.453363278359986	0.0006810901220459396	0.0006796967429343388	0.000739938127727638	0.0007367854254457978	0.0007741759212971523	0.0007699060630247397	0.000811027820468191	0.0008054815152875843	0.0008894872492298579	0.0008809786107746152	0.09182627718702524	0.08922658638626549	-9.418366962590796e-05	-0.0003151798119329363	-9.36453426183953e-05	-0.0003133783343473584
1.4621205232260774	0.0006804251376973901	0.0006790317403567875	0.0007391755508822725	0.0007360256257592458	0.0007733542073006412	0.0007690890455477585	0.0008101405836108163	0.000804601284845882	0.000888454302773595	0.0008799584394360419	0.0917626516525256	0.0891647846027964	-9.348580008131102e-05	-0.000314729476234038	-9.295149878482678e-05	-0.0003129306968233936
1.470930534897817	0.0006797610386905266	0.0006783676245790761	0.0007384140370625432	0.0007352668856982373	0.0007725336689610014	0.0007682731966848568	0.000809254651293383	0.0008037223472595733	0.0008874229617640623	0.0008789398493084685	0.09169906384289368	0.08910301941643314	-9.279274537623422e-05	-0.0003142785777686674	-9.226244161988917e-05	-0.00031248249904253234
1.4797936313217521	0.0006790978266268465	0.0006777043971932566	0.0007376535878016335	0.0007345092067872892	0.0007717143077439851	0.0007674585178952507	0.0008083700248849724	0.000802844703895163	0.000886393227276577	0.0008779228414798764	0.09163551378238662	0.08904129085085072	-9.21044744242247e-05	-0.0003138271184440766	-9.157814022251604e-05	-0.00031203374290092456
1.48871013236022	0.0006784355031041137	0.000677042059787635	0.0007368942046282123	0.000733752590546416	0.0007708961251103927	0.0007666450106332397	0.0008074867057492727	0.0008019683561138068	0.000885365100380249	0.000876907417032105	0.09157200149495047	0.08897959892942546	-9.142095632012903e-05	-0.0003133751001478391	-9.08985638718926e-05	-0.00031158443027567984
1.4976803598028874	0.000677774069716393	0.0006763806139468094	0.000736135889066477	0.0007329970384911755	0.0007700791225161274	0.0007658326763482455	0.0008066046952446372	0.0008010933052713631	0.0008843385821380478	0.0008758935770409174	0.09150852700422926	0.08891794367523477	-9.074216033892746e-05	-0.00031292252474696136	-9.022368202661613e-05	-0.0003111345630246176
1.5067046373783677	0.0006771135280540932	0.0006757200612517106	0.0007353786426362042	0.0007322425521327141	0.0007692633014122469	0.0007650215164848729	0.0008057239947241456	0.0008002195527184567	0.0008833136736068753	0.000874881322576071	0.0914450903335676	0.0888563251110686	-9.006805593545636e-05	-0.00031246939409010355	-8.95534643236412e-05	-0.00031068414298587865
1.5157832907659001	0.0006764538797039999	0.0006750604032796348	0.0007346224668527895	0.0007314891329778128	0.0007684486632450085	0.0007642115324829527	0.0008048446055356491	0.0007993470998005274	0.0008822903758376274	0.0008738706547013799	0.09138169150600796	0.08879474325942381	-8.939861274367272e-05	-0.00031201571000744055	-8.888788057796748e-05	-0.00031023317197956257
1.5249166476071065	0.0006757951262493158	0.0006744016416042866	0.0007338673632272956	0.0007307367825289298	0.0007676352094559202	0.0007634027257775923	0.0008039665290218333	0.0007984759478578848	0.0008812686898752655	0.0008728615744747847	0.09131833054429875	0.08873319814250957	-8.873380057523167e-05	-0.0003115614743093853	-8.822690078123807e-05	-0.00030978165180592376
1.5341050375178134	0.0006751372692696976	0.000673743777795813	0.0007331133332664968	0.0007299855022842499	0.0007668229414817926	0.0007625950977992287	0.0008030897665202715	0.0007976060982257674	0.0008802486167588813	0.0008718540829484178	0.09125500747089502	0.0886716897822496	-8.807358941860521e-05	-0.00031110668878572834	-8.757049510101089e-05	-0.0003093295842457877
1.5433487920999491	0.000674480310341298	0.0006730868134208461	0.0007323603784729289	0.0007292352937377268	0.0007660118607547942	0.0007617886499736771	0.0008022143193634824	0.000796737552234395	0.0008792301575217712	0.0008708481811686722	0.09119172230795808	0.08861021820028515	-8.741794943873532e-05	-0.0003106513552081358	-8.691863388014809e-05	-0.0003088769710613004
1.5526482449535108	0.0006738242510367975	0.000672430750042537	0.0007316085003449277	0.0007284861583791315	0.0007652019687024916	0.0007609833837221797	0.0008013401888789812	0.0007958703112090251	0.0008782133131914945	0.000869843870176265	0.09112847507736223	0.08854878341797569	-8.676685097634002e-05	-0.00031019547533028824	-8.627128763605968e-05	-0.0003084238139962614
1.5620037316886017	0.0006731690929254441	0.000671775589220593	0.000730857700376676	0.0007277380976940894	0.0007643932667479022	0.0007601793004614524	0.000800467376389337	0.000795004376470003	0.0008771980847899441	0.0008688411510063027	0.09106526580069725	0.08848738545640607	-8.612026454635213e-05	-0.00030973905088532705	-8.562842705935741e-05	-0.00030797011477445846
1.5714155899375468	0.0006725148375730947	0.0006711213325113205	0.0007301079800582546	0.0007269911131641382	0.0007635857563095495	0.000759376401603743	0.0007995958832122295	0.0007941397493328237	0.0008761844733334165	0.0008678400246883526	0.09100209449926573	0.08842602433638032	-8.547816083737808e-05	-0.00030928208358715903	-8.499002301337599e-05	-0.0003075158751007778
1.580884159367074	0.000671861486542248	0.0006704679814676575	0.000729359340875679	0.0007262452062667603	0.0007627794388015075	0.0007585746885568711	0.0007987257106605003	0.0007932764311081793	0.0008751724798326742	0.0008668404922465023	0.09093896119409169	0.08836470007843346	-8.484051071104559e-05	-0.00030882457513095596	-8.4356046533271e-05	-0.00030706109666103765
1.5904097816905756	0.0006712090413920882	0.0006698155376392179	0.0007286117843109545	0.0007255003784754395	0.0007619743156334544	0.0007577741627242879	0.0007978568600422145	0.0007924144231020219	0.0008741621052930186	0.0008658425546994329	0.09087586590591877	0.0883034127028276	-8.420728520105308e-05	-0.0003083665271928493	-8.372646882536666e-05	-0.0003066057811227929
1.5999928006804371	0.0006705575036785149	0.0006691640025723197	0.0007278653118421081	0.0007247566312596943	0.0007611703882107182	0.0007569748255051121	0.0007969893326607056	0.0007915537266156079	0.000873153350714346	0.0008648462130604744	0.09081280865521747	0.08824216222955826	-8.357845551235088e-05	-0.0003079079414299857	-8.310126126604561e-05	-0.00030614993013400316
1.6096335621804478	0.0006699068749541911	0.000668513377810036	0.0007271199249432507	0.0007240139660851343	0.0007603676579343298	0.0007561766782941956	0.0007961231298146432	0.0007906943429455634	0.0008721462170912291	0.0008638514683376846	0.09074978946218157	0.08818094867835458	-8.295399302025303e-05	-0.0003074488194804159	-8.248039540100643e-05	-0.0003056935453236709
1.6193324141182788	0.0006692571567685685	0.0006678636648922179	0.0007263756250846042	0.0007232723844134944	0.0007595661262010704	0.0007553797224821565	0.0007952582527980728	0.0007898362733839256	0.0008711407054129655	0.000862858321533899	0.09068680834673525	0.08811977206868106	-8.233386926959074e-05	-0.00030698916296298395	-8.186384294462529e-05	-0.0003052366283026464
1.6290897065180392	0.0006686083506679395	0.0006672148653555464	0.0007256324137325613	0.0007225318877026896	0.0007587657944035239	0.0007545839594554424	0.0007943947029004858	0.0007889795192182119	0.0008701368166636615	0.0008618667736468113	0.0906238653285359	0.08805863241974472	-8.171805597394916e-05	-0.0003065289734774379	-8.12515757786722e-05	-0.00030477918066132426
1.6389057915129117	0.0006679604581954631	0.0006665669807335613	0.0007248902923497222	0.0007217924774068532	0.0007579666639301233	0.000753789390596372	0.0007935324814068615	0.0007881240817314602	0.0008691345518222854	0.0008608768256690277	0.0905609604269713	0.08799752975048877	-8.110652501491095e-05	-0.0003060682526050129	-8.06435659521168e-05	-0.00030432120397275164
1.6487810233578566	0.0006673134808912097	0.0006659200125567028	0.0007241492623949436	0.0007210541549763851	0.000757168736165202	0.0007529960172831849	0.00079267158959773	0.0007872699622022939	0.0008681339118627397	0.0008598884785881372	0.09049809366116775	0.08793646407960556	-8.049924844086981e-05	-0.0003056070019070434	-8.003978567992093e-05	-0.0003038626997907412
1.6587157584424002	0.0006666674202921971	0.0006652739623523488	0.0007234093253233809	0.000720316921857995	0.0007563720124890466	0.0007522038408900922	0.0007918120287492243	0.0007864171619049703	0.0008671348977539266	0.0008589017333867756	0.09043526504999275	0.08787543542553311	-7.989619846682228e-05	-0.00030514522292687807	-7.944020734212964e-05	-0.00030340366964964893
1.6687103553034934	0.0006660222779324267	0.0006646288316448517	0.0007226704825865361	0.0007195807794947486	0.0007555764942779364	0.0007514128627873271	0.000790953800133132	0.0007855656821094327	0.0008661375104598096	0.000857916591042688	0.09037247461205183	0.08781444380645353	-7.929734747317424e-05	-0.00030468291718913076	-7.884480348333694e-05	-0.00030294411506542884
1.6787651746384535	0.0006653780553429233	0.0006639846219555776	0.0007219327356322982	0.0007188457293261099	0.0007547821829042031	0.0007506230843411903	0.0007900969050169509	0.0007847155240813706	0.0008651417509394833	0.0008569330525287959	0.09030972236569616	0.08775348924030701	-7.870266800466541e-05	-0.00030422008619823693	-7.825354681182534e-05	-0.000302484037535633
1.6888805793179813	0.0006647347540517724	0.000663341334802943	0.0007211960859049946	0.0007181117727879882	0.0007539890797362759	0.0007498345069141012	0.0007892413446639483	0.0007838666890822673	0.0008641476201472373	0.0008559511188132619	0.09024700832902514	0.08769257174478336	-7.811213276995299e-05	-0.0003037567314401468	-7.766641019843479e-05	-0.00030202343853788505
1.6990569343992543	0.0006640923755841593	0.0006626989717024559	0.000720460534845432	0.0007173789113127852	0.0007531971861387327	0.0007490471318646501	0.0007883871203332081	0.0007830191783694602	0.0008631551190326235	0.0008549707908595533	0.09018433251988363	0.08763169133732955	-7.752571464082758e-05	-0.000303292854382492	-7.708336667620191e-05	-0.00030156231953196166
1.7092946071391046	0.000663450921462404	0.0006620575341667486	0.0007197260838909404	0.000716647146329433	0.0007524065034723445	0.0007482609605476394	0.0007875342332796884	0.0007821729931961878	0.0008621642485405168	0.0008539920696265052	0.0901216949558709	0.08757084803515275	-7.694338665135275e-05	-0.00030282845647444656	-7.650438943946486e-05	-0.00030110068195937645
1.7195939670072704	0.0006628103932060011	0.000661417023705619	0.0007189927344754192	0.0007159164792634445	0.0007516170330941278	0.0007474759943141377	0.0007866826847542764	0.0007813281348116463	0.0008611750096111845	0.0008530149560683864	0.0900590956543426	0.08751004185521923	-7.636512199653278e-05	-0.00030236353914456227	-7.59294518425449e-05	-0.0003006385272410206
1.7299553856997325	0.0006621707923316585	0.0006607774418260694	0.0007182604880293856	0.0007151869115369577	0.000750828776357399	0.0007466922345115327	0.000785832476003841	0.0007804846044610455	0.0008601874031803496	0.0008520394511349649	0.08999653463240562	0.08744927281425911	-7.579089403216693e-05	-0.00030189810380362725	-7.535852739965626e-05	-0.0003001758567807433
1.7403792371521247	0.000661532120353333	0.0006601387900323404	0.000717529345980013	0.000714458444568777	0.0007500417346118136	0.0007459096824835683	0.0007849836082712867	0.000779642403385659	0.0008592014301792556	0.0008510655557715669	0.08993401190693051	0.08738854092877105	-7.522067627408618e-05	-0.00030143215184444405	-7.479158978380279e-05	-0.0002997126719632426
1.7508658975532332	0.0006608943787822689	0.0006595010698259527	0.0007167993097511793	0.0007137310797744205	0.0007492559092034198	0.0007451283395704064	0.0007841360827956063	0.0007788015328228769	0.0008582170915347303	0.0008500932709191456	0.08987152749454701	0.08732784621501842	-7.46544423965087e-05	-0.00030096568463910955	-7.422861282564003e-05	-0.00029924897415367635
1.76141574535857	0.0006602575691270384	0.0006588642827057439	0.0007160703807635132	0.0007130048185661649	0.0007484713014747141	0.0007443482071086681	0.0007832899008119417	0.0007779619940062657	0.0008572343881692543	0.0008491225975143445	0.08980908141165297	0.08726718868904011	-7.409216623218556e-05	-0.00030049870354209585	-7.36695705135168e-05	-0.00029878476470013293
1.7720291613040315	0.0006596216928935748	0.0006582284301679042	0.0007153425604344351	0.0007122796623530884	0.000747687912764677	0.0007435692864314807	0.0007824450635516261	0.0007771237881656119	0.0008562533210010203	0.0008481535364895562	0.08974667367440842	0.08720656836664381	-7.353382177129747e-05	-0.00030003120988955634	-7.311443699180992e-05	-0.0002983200449307999
1.7827065284196406	0.0006589867515852135	0.0006575935137060177	0.0007146158501782048	0.0007115556125411165	0.0007469057444088327	0.0007427915788685348	0.0007816015722422479	0.0007762869165269838	0.0008552738909440007	0.0008471860887729914	0.08968430429874591	0.08714598526341669	-7.297938316027514e-05	-0.00029956320499777145	-7.256318656048699e-05	-0.000297854816155102
1.7934482320433673	0.0006583527467027297	0.0006569595348110976	0.0007138902514059639	0.0007108326705330658	0.0007461247977392936	0.0007420150857461251	0.0007807594281076994	0.00077545138031278	0.0008542960989080106	0.0008462202552887402	0.08962197330037075	0.08708543939472274	-7.242882470140377e-05	-0.00029909469016448087	-7.201579367443339e-05	-0.00029738907966436745
1.8042546598350382	0.0006577196797443774	0.0006563264949716279	0.0007131657655257855	0.0007101108377286906	0.0007453450740848123	0.0007412398083872044	0.0007799186323682334	0.0007746171807417854	0.0008533199457987753	0.0008452560369568367	0.08955968069475978	0.08702493077570703	-7.188212085208062e-05	-0.0002986256666691889	-7.147223294270977e-05	-0.0002969228367316612
1.8151262017903238	0.0006570875522059213	0.0006556943956735939	0.0007124423939427107	0.0007093901155247218	0.0007445665747708244	0.000740465748111424	0.0007790791862405103	0.0007737843190292193	0.0008523454325179867	0.0008442934346933174	0.08949742649716753	0.08696445942129867	-7.13392462237672e-05	-0.000298156135772526	-7.093247912733774e-05	-0.00029645608861053607
1.8260632502548164	0.0006564563655806844	0.0006550632384005304	0.0007117201380588011	0.000708670505314921	0.0007437893011195051	0.0007396929062351963	0.000778241090937663	0.0007729527963867979	0.0008513725599633786	0.000843332449410293	0.08943521072263169	0.08690402534621228	-7.080017558120516e-05	-0.0002976860987156382	-7.039650714274481e-05	-0.0002959888365356156
1.8370661999381863	0.0006558261213595776	0.0006544330246335513	0.0007109989992731796	0.0007079520084901172	0.0007430132544498135	0.0007389212840717298	0.0007774043476693394	0.000772122614022778	0.0008504013290287792	0.000842373082016004	0.08937303338596778	0.08684362856494945	-7.02648838420139e-05	-0.0002972155567221857	-6.986429205545208e-05	-0.00029552108172473113
1.848135447928429	0.0006551968210311401	0.0006538037558513892	0.0007102789789820741	0.0007072346264382502	0.0007422384360775398	0.0007381508829310829	0.00077656895764176	0.0007712937731420119	0.0008494317406041815	0.000841415333414884	0.0893108945017781	0.0867832690918052	-6.973334607550397e-05	-0.0002967445109966216	-6.93358090825269e-05	-0.00029505282537550803
1.8592713937061955	0.0006545684660815805	0.0006531754335304383	0.0007095600785788657	0.0007065183605444243	0.0007414648473153582	0.0007373817041202143	0.0007757349220577744	0.0007704662749460067	0.0008484637955758067	0.0008404592045076293	0.08924879408445287	0.0867229469408656	-6.92055375018305e-05	-0.0002962729627237759	-6.881103359116653e-05	-0.0002945840686671697
1.8704744391592067	0.0006539410579948099	0.0006525480591447858	0.0007088422994541301	0.0007058032121909426	0.0007406924894728764	0.0007366137489430296	0.0007749022421169098	0.0007696401206329696	0.0008474974948261658	0.0008395046961912538	0.0891867321481714	0.08666266212601492	-6.868143349170186e-05	-0.00029580091307124246	-6.82899410980875e-05	-0.00029411481276109264
1.8817449885967616	0.0006533145982524829	0.0006519216341662538	0.0007081256429956838	0.0007050891827573583	0.0007399213638566764	0.0007358470187004275	0.0007740709190154263	0.0007688153113978631	0.0008465328392341235	0.0008385518093591557	0.0891247087069055	0.08660241466093169	-6.816100956524851e-05	-0.0002953283631875192	-6.777250726850564e-05	-0.0002936450587996686
1.8930834487643238	0.0006526890883340341	0.0006512961600644351	0.0007074101105886282	0.0007043762736205139	0.0007391514717703728	0.0007350815146903522	0.0007732409539463707	0.0007679918484324604	0.0008455698296749614	0.0008376005449011782	0.0890627237744224	0.0865422045591014	-6.764424139115571e-05	-0.00029485531420164746	-6.725870791531724e-05	-0.00029317480790630457
1.9044902288582053	0.0006520645297167181	0.0006506716383067351	0.0007066957036153949	0.0007036644861545924	0.0007383828145146565	0.0007343172382078411	0.0007724123480996289	0.0007671697329253952	0.0008446084670204447	0.0008366509037036764	0.08900077736428616	0.08648203183380576	-6.71311047862333e-05	-0.0002943817672250437	-6.67485189986064e-05	-0.0002927040611863385
1.9159657405403292	0.0006514409238756449	0.000650048070358405	0.0007059824234557899	0.0007029538217311552	0.0007376153933873425	0.0007335541905450706	0.0007715851026619806	0.000766348966062217	0.0008436487521388808	0.0008357028866495738	0.08893886948986277	0.08642189649813843	-6.662157571439564e-05	-0.00029390772334991766	-6.624191662481932e-05	-0.00029223281972701187
1.9275103979530908	0.0006508182722838194	0.0006494254576825814	0.000705270271487037	0.0007022442817191883	0.0007368492096834226	0.0007327923729914043	0.0007707592188171485	0.000765529549025439	0.0008426906858951834	0.000834756494618427	0.08887700016431854	0.08636179856499815	-6.611563028592615e-05	-0.0002934331836498827	-6.573887704580672e-05	-0.00029176108459644245
1.9391246177343011	0.0006501965764121785	0.0006488038017403265	0.000704559249083823	0.0007015358674851493	0.0007360842646951099	0.0007320317868334456	0.0007699346977458568	0.000764711482994597	0.0008417342691509387	0.0008338117284864894	0.08881516940062917	0.08630173804709597	-6.561324475688052e-05	-0.00029295814918037233	-6.523937665805363e-05	-0.0002912888568439853
1.9508088190322228	0.00064957583772963	0.0006481831039906632	0.0007038493576183443	0.0007008285803930095	0.000735320559711889	0.0007312724333550828	0.0007691115406258793	0.0007638947691462971	0.0008407795027644649	0.000832868589126771	0.08875337721157396	0.08624171495695457	-6.511439552801812e-05	-0.0002924826209774467	-6.474339200224222e-05	-0.00029081613750095436
1.9625634235206988	0.0006489560577030922	0.0006475633658906162	0.0007031405984603503	0.0007001224218042997	0.0007345580960205667	0.0007305143138375378	0.0007682897486320983	0.000763079408654274	0.0008398263875908789	0.0008319270774091046	0.08869162360974632	0.08618172930691621	-6.461905914434754e-05	-0.00029200660005904155	-6.42508997622318e-05	-0.00029034292758003954
1.9743888554143678	0.0006483372377975264	0.0006469445888952457	0.000702432972977184	0.0006994173930781506	0.0007337968749053159	0.0007297574295594144	0.0007674693229365496	0.0007622654026894334	0.0008388749244821523	0.0008309871942002006	0.08862990860755227	0.08612178110913761	-6.412721229434593e-05	-0.00029153008742494047	-6.37618767644274e-05	-0.00028986922807563986
1.9862855414839768	0.0006477193794759806	0.00064632677445769	0.0007017264825338328	0.0006987134955713433	0.000733036897647727	0.0007290017817967464	0.0007666502647084819	0.0007614527524199159	0.000837925114287182	0.0008300489403637152	0.08856823221721273	0.08606187037559941	-6.363883180885571e-05	-0.00029105308405510955	-6.327629997698522e-05	-0.0002893950399634193
1.9982539110717792	0.000647102484199627	0.0006457099240292016	0.0007010211284929714	0.0006980107306383506	0.0007322781655268591	0.0007282473718230459	0.0007658325751144083	0.0007606414590111439	0.0008369769578518489	0.0008291123167603121	0.08850659445076639	0.08600199711810527	-6.315389466068216e-05	-0.00029057559091155705	-6.27941465089002e-05	-0.00028892036420014033
2.010294396107033	0.0006464865534277957	0.0006450940390591851	0.0007003169122150012	0.0006973090996313807	0.0007315206798192829	0.0007274942009093546	0.0007650162553181575	0.0007598315236258738	0.0008360304560190805	0.0008281773242477196	0.08844499532007742	0.08594216134828446	-6.267237796393071e-05	-0.0002900976089383611	-6.231539360967639e-05	-0.0002884452017251071
2.0224074311215867	0.0006458715886180179	0.000644479120995235	0.0006996138350581024	0.0006966086039004216	0.0007307644417991312	0.0007267422703242834	0.0007642013064809291	0.0007590229474242485	0.0008350856096289142	0.0008272439636807965	0.08838343483683105	0.08588236307759652	-6.219425897286551e-05	-0.0002896191390600322	-6.184001866824107e-05	-0.0002879695534585003
2.0345934532655616	0.0006452575912260618	0.0006438651712831767	0.0006989118983782744	0.0006959092447932878	0.0007300094527381509	0.0007259915813340725	0.0007633877297613435	0.0007582157315638524	0.000834142419518561	0.0008263122359115933	0.08832191301253753	0.08582260231733124	-6.171951508136125e-05	-0.00028914018218245685	-6.136799921213978e-05	-0.00028749342030140457
2.0468529023231294	0.000644644562705971	0.000643252191367101	0.0006982111035293801	0.000695211023655664	0.0007292557139057477	0.0007252421352026307	0.0007625755263154978	0.000757409877199762	0.000833200886522465	0.0008253821417894125	0.08826042985854002	0.08576287907861255	-6.124812382249725e-05	-0.00028866073919442403	-6.089931290732126e-05	-0.0002870168031381959
2.059186220728381	0.0006440325045100993	0.0006426401826894017	0.0006975114518631893	0.0006945139418311442	0.0007285032265690309	0.000724493933191584	0.0007617646972970137	0.0007566053854845948	0.000832261011472365	0.0008244536821608676	0.08819898538601183	0.08570319337240222	-6.078006286715232e-05	-0.000288180810964489	-6.04339375566941e-05	-0.0002865397028329886
2.0715938535812968	0.0006434214180891579	0.0006420291466908214	0.0006968129447294315	0.0006938180006612876	0.0007277519919928741	0.0007237469765603319	0.0007609552438571	0.0007558022575685716	0.0008313227951973648	0.000823526857869954	0.08813757960596079	0.08564354520950043	-6.031531002363005e-05	-0.00028770039834266625	-5.997185109985273e-05	-0.00028606212023205013
2.084076248663807	0.0006428113048922442	0.0006414190848104798	0.0006961155834758289	0.0006931232014856505	0.0007270020114399513	0.0007230012665660849	0.0007601471671445939	0.000755000494599556	0.0008303862385239855	0.0008226016697580993	0.08807621252923295	0.08558393460054851	-5.9853843237221704e-05	-0.0002872195021618451	-5.95130316125049e-05	-0.00028558405616416205
2.0966338564559543	0.0006422021663668832	0.0006408099984859172	0.0006954193694481466	0.000692429545641837	0.0007262532861707901	0.0007222568044639176	0.000759340468306019	0.0007542000977231161	0.0008294513422762321	0.000821678118664229	0.08801488416651422	0.08552436155603571	-5.939564058889471e-05	-0.0002867381232349031	-5.905745730505271e-05	-0.00028510551143776097
2.109267130152151	0.0006415940039590697	0.0006402018891531351	0.0006947243039902412	0.0006917370344655471	0.0007255058174438228	0.0007215135915068222	0.0007585351484856427	0.000753401068082575	0.0008285181072756587	0.0008207562054248338	0.08795359452833405	0.08546482608629397	-5.8940680294970044e-05	-0.000286256262356982	-5.860510652258566e-05	-0.0002846264868442694
2.1219765256775314	0.0006409868191132991	0.0006395947582466268	0.0006940303884440956	0.0006910456692906108	0.0007247596065154278	0.0007207716289457437	0.0007577312088255173	0.000752603406819058	0.0008275865343414221	0.0008198359308740182	0.08789234362506618	0.08540532820150847	-5.848894070626526e-05	-0.0002857739203045162	-5.815595774393348e-05	-0.0002841469831566523
2.1347625017044103	0.0006403806132726121	0.0006389886071994233	0.0006933376241498724	0.0006903554514490414	0.0007240146546399864	0.0007200309180296411	0.0007569286504655434	0.0007518071150715515	0.0008266566242903523	0.0008189172958435726	0.08783113146693336	0.0853458679117171	-5.804040030733815e-05	-0.0002852910978351775	-5.770998958067042e-05	-0.00028366700112847365
2.147625519668832	0.0006397753878786303	0.0006383834374431286	0.0006926460124459544	0.0006896663822710777	0.0007232709630699232	0.0007192914600055273	0.000756127474543519	0.0007510121939769525	0.000825728377937011	0.0008180003011630315	0.08776995806401172	0.08528644522681167	-5.759503771576163e-05	-0.0002848077956879025	-5.7267180776730126e-05	-0.0002831865414954504
2.160566043787228	0.0006391711443715954	0.0006377792504079574	0.000691955554668991	0.0006889784630852264	0.0007225285330557637	0.0007185532561185221	0.0007553276821951903	0.0007502186446701184	0.0008248017960937518	0.0008170849476597324	0.08770882342622764	0.08522706015654131	-5.715283168150967e-05	-0.000284324014583337	-5.682751020760421e-05	-0.00028270560497475894
2.1735845410731627	0.0006385678841904065	0.0006371760475227747	0.00069126625215394	0.0006882916952183083	0.0007217873658461725	0.0007178163076118967	0.0007545292745543056	0.0007494264682839236	0.0008238768795707862	0.0008161712361588776	0.0876477275633669	0.08516771271051855	-5.671376108625295e-05	-0.0002838397552239469	-5.6390956879648346e-05	-0.0002822241922652846
2.1866814813541975	0.0006379656087726592	0.0006365738302151347	0.0006905781062341163	0.0006876060799955034	0.0007210474626880095	0.0007170806157271234	0.0007537322527526703	0.0007486356659493095	0.0008229536291762409	0.0008152591674835983	0.0875866704850748	0.08510840289821775	-5.6277804942429094e-05	-0.00028335501829274135	-5.595749992921839e-05	-0.0002817423040470113
2.199857337288837	0.0006373643195546841	0.0006359725999113166	0.0006898911182412323	0.0006869216187403927	0.0007203088248263753	0.0007163461817039259	0.0007529366179201938	0.000747846238795336	0.0008220320457162231	0.0008143487424550112	0.08752565220085716	0.08504913072898052	-5.58449423928159e-05	-0.000282869804454966	-5.552711862218465e-05	-0.0002812599409817429
2.213112584383593	0.0006367640179715858	0.0006353723580363669	0.000689205289505446	0.0006862383127750063	0.0007195714535046585	0.0007156130067803228	0.0007521423711849492	0.0007470581879492346	0.0008211121299948812	0.0008134399618922828	0.08746467272008833	0.08498989621201591	-5.5415152709632765e-05	-0.0002823841143568817	-5.5099792353168614e-05	-0.00028077710371307574
2.2264477010101436	0.0006361647054572799	0.0006347731060141348	0.0006885206213554045	0.0006855561634198651	0.0007188353499645875	0.0007148810921926797	0.0007513495136732204	0.0007462715145364612	0.0008201938828144643	0.0008125328266126883	0.08740373205200758	0.08493069935640667	-5.4988415293905774e-05	-0.00028189794862637507	-5.4675500644814357e-05	-0.00028029379286614864
2.2398631684225956	0.0006355663834445313	0.0006341748452673104	0.0006878371151182851	0.0006848751719940245	0.0007181005154462746	0.000714150439175753	0.0007505580465095556	0.0007454862196807453	0.0008192773049753856	0.0008116273374316713	0.08734283020572906	0.08487154017111004	-5.4564709674728706e-05	-0.00028141130787251445	-5.4254223146931596e-05	-0.00027981000904689357
2.2533594707748548	0.0006349690533649973	0.0006335775772174683	0.0006871547721198492	0.0006841953398151261	0.0007173669511882705	0.0007134210489627473	0.0007497679708168233	0.0007447023045041477	0.0008183623972762872	0.0008107234951629117	0.08728196719023582	0.08481241866495738	-5.4144015508583027e-05	-0.00028092419268577196	-5.383593963597527e-05	-0.00027932575284272954
2.2669370951380965	0.0006343727166492606	0.0006329813032851012	0.0006864735936844787	0.0006835166681994322	0.0007166346584276061	0.000712692922785353	0.0007489792877162628	0.000743919770127108	0.0008174491605140966	0.0008098213006183774	0.08722114301439188	0.08475333484666561	-5.372631257874114e-05	-0.0002804366036383843	-5.342063001453207e-05	-0.00027884102482375606
2.2805965315183476	0.0006337773747268696	0.000632386024889659	0.0006857935811352221	0.0006828391584618776	0.0007159036383998462	0.0007119660618738004	0.0007481919983275346	0.0007431386176684982	0.000816537595484091	0.0008089207546083907	0.0871603576869403	0.08469428872483112	-5.331158079443718e-05	-0.00027994854128379765	-5.300827431038713e-05	-0.0002783558255411156
2.294338272874165	0.0006331830290263777	0.0006317917434495884	0.0006851147357938416	0.0006821628119161099	0.0007151738923391335	0.0007112404674569038	0.0007474061037687744	0.0007423588482456733	0.0008156277029799555	0.0008080218579416856	0.08709961121650464	0.08463528030793724	-5.2899800190284174e-05	-0.00027946000615730604	-5.259885267582323e-05	-0.0002778701555273544
2.308162815134429	0.0006325896809753829	0.0006311984603823729	0.0006844370589808563	0.0006814876298745377	0.0007144454214782405	0.0007105161407621152	0.0007466216051566493	0.000741580462974527	0.0008147194837938509	0.0008071246114254724	0.08703890361159933	0.08457630960435673	-5.249095092535114e-05	-0.0002789709987744693	-5.219234538690956e-05	-0.0002773840152958673
2.3220706572162446	0.0006319973320005641	0.0006306061771045693	0.0006837605520155887	0.0006808136136483731	0.0007137182270486189	0.0007097930830155691	0.0007458385036064037	0.0007408034629695418	0.0008138129387164692	0.0008062290158654952	0.08697823488062086	0.08451737662235412	-5.208501328280227e-05	-0.0002784815196331947	-5.178873284299862e-05	-0.00027689740534211915
2.336062301042938	0.0006314059835277232	0.0006300148950318496	0.0006830852162162084	0.0006801407645476786	0.0007129923102804434	0.000709071295442133	0.0007450568002319198	0.0007400278493438414	0.0008129080685370992	0.000805335072066096	0.08691760503186344	0.08445848137008696	-5.168196766907121e-05	-0.0002779915692126822	-5.138799556604623e-05	-0.0002764103261433948
2.3501382515621807	0.0006308156369818195	0.0006294246155790348	0.0006824110528997765	0.0006794690838814075	0.0007122676724026654	0.0007083507792654504	0.0007442764961457622	0.0007392536232092419	0.0008120048740436839	0.0008044427808302713	0.08685701407351155	0.08439962385561298	-5.1281794613101256e-05	-0.0002775011479730638	-5.099011419980315e-05	-0.0002759227781582163
2.3642990167642037	0.0006302262937870125	0.0006288353401601386	0.0006817380633822912	0.0006787985729574531	0.0007115443146430585	0.0007076315357079966	0.0007434975924592359	0.0007384807856763047	0.0008111033560228866	0.0008035521429597346	0.0867964620136499	0.08434080408688778	-5.088447476578675e-05	-0.00027701025635626375	-5.059506950913506e-05	-0.00027543476182642634
2.378545107700138	0.0006296379553666986	0.0006282470701884034	0.0006810662489787326	0.0006781292330826909	0.000710822238228268	0.0007069135659911198	0.0007427200902824374	0.0007377093378543912	0.0008102035152601478	0.0008026631592549782	0.08673594886026312	0.08428202207177433	-5.048998889928963e-05	-0.0002765188947856101	-5.020284237950562e-05	-0.0002749462775696043
2.392877038500453	0.0006290506231435509	0.0006276598070763411	0.0006803956110031076	0.0006774610655630258	0.000710101444383859	0.0007061968713350958	0.0007419439907243083	0.0007369392808517113	0.0008093053525397512	0.0008017758305153341	0.08667547462124232	0.08422327781803868	-5.0098317906272644e-05	-0.000276027063665335	-4.981341381604665e-05	-0.0002744573257899563
2.4072953263935135	0.0006284642985395578	0.0006270735522357702	0.0006797261507684952	0.0006767940717034339	0.0007093819343343672	0.0007054814529591737	0.0007411692948926847	0.0007361706157753766	0.0008084088686448795	0.0008008901575390303	0.08661503930438162	0.08416457133335704	-4.970944279933734e-05	-0.00027553476338143534	-4.942676494331527e-05	-0.00027396790687261863
2.4218004917242455	0.0006278789829760616	0.0006264883070778558	0.0006790578695870917	0.0006761282528080083	0.0007086637093033436	0.0007047673120816201	0.0007403960038943542	0.0007354033437314541	0.0008075140643576816	0.000800006141123257	0.08655464291738783	0.08410590262532087	-4.932334471032321e-05	-0.0002750419943012006	-4.9042877004242674e-05	-0.000273478021183271
2.436393057972914	0.0006272946778737984	0.0006259040730131493	0.0006783907687702541	0.0006754636101800066	0.0007079467705134072	0.0007040544499197754	0.0007396241188351049	0.000734637465825017	0.0008066209404593295	0.0007991237820642237	0.08649428546788053	0.08404727170143311	-4.894000488954095e-05	-0.0002745487567726579	-4.866173135944368e-05	-0.0002729876690681643
2.4510735517740176	0.0006267113846529385	0.0006253208514516276	0.00067772484962855	0.0006748001451218953	0.0007072311191862933	0.0007033428676901	0.0007388536408197843	0.0007338729831602017	0.000805729497730085	0.000798243081157224	0.08643396696339692	0.08398867856911922	-4.8559404705359605e-05	-0.0002740550511261819	-4.8283309487025944e-05	-0.0002724968508566461
2.46584250293529	0.0006261291047331195	0.0006247386438027282	0.0006770601134717936	0.0006741378589353873	0.0007065167565428973	0.0007026325666082158	0.0007380845709523412	0.0007331098968402497	0.0008048397369493522	0.0007973640391966882	0.0863736874113932	0.08393012323572645	-4.818152564333919e-05	-0.00027356087767288484	-4.79075929815595e-05	-0.00027200556685891275
2.4807004444568266	0.0006255478395334937	0.0006241574514753944	0.0006763965616091011	0.0006734767529214984	0.0007058036838033305	0.0007019235478889641	0.0007373169103358885	0.0007323482079675698	0.0008039516588957484	0.0007964866569762524	0.08631344681924695	0.08387160570852392	-4.780634930550906e-05	-0.00027306623670458885	-4.753456355337596e-05	-0.00027151381736592595
2.4956479125503126	0.0006249675904727621	0.0006235772758781117	0.0006757341953489306	0.0006728168283805857	0.0007050919021869659	0.0007012158127464489	0.0007365506600727537	0.0007315879176437882	0.0008030652643471606	0.0007956109352888162	0.08625324519426504	0.08381312599471202	-4.7433857410045244e-05	-0.0002725711284955745	-4.7164203028193796e-05	-0.0002710216026508283
2.510685446658382	0.0006243883589692134	0.0006229981184189443	0.0006750730159991256	0.000672158086612392	0.0007043814129124836	0.0007005093623940862	0.000735785821264527	0.0007308290269697966	0.0008021805540808065	0.0007947368749266	0.08619308254368238	0.0837546841014211	-4.7064031790319816e-05	-0.0002720755533006658	-4.679649334620242e-05	-0.00027052892296733355
2.5258135894740787	0.0006238101464407675	0.0006224199805055806	0.0006744130248669667	0.0006715005289160958	0.0007036722171979268	0.0006998041980446561	0.0007350223950121198	0.0007300715370458114	0.0008012975288732987	0.0007938644766812124	0.08613295887466466	0.08369628003571648	-4.669685439426599e-05	-0.0002715795113557573	-4.643141656165625e-05	-0.00027003577855125305
2.54103288696045	0.0006232329543050095	0.0006218428635453663	0.0006737542232592086	0.0006708441565903509	0.000702964316260745	0.0006991003209103442	0.0007342603824158155	0.0007293154489714203	0.0008004161895007031	0.0007929937413437033	0.08607287419431953	0.08363791380460259	-4.6332307283986074e-05	-0.0002710830028786193	-4.606895484210796e-05	-0.0002695421696195244
2.556343888370238	0.0006226567839792335	0.0006212667689453487	0.000673096612482134	0.0006701889709333353	0.0007022577113178445	0.0006983977322027986	0.0007334997845753211	0.0007285607638456374	0.0007995365367386035	0.0007921246697046314	0.08601282850968714	0.0835795854150229	-4.5970372634856344e-05	-0.00027058602806784293	-4.5709090467731944e-05	-0.0002690480963701003
2.571747146265715	0.000622081636880479	0.000620691698112312	0.0006724401938415923	0.000669534973242795	0.0007015524035856392	0.000697696433133172	0.000732740602589823	0.000727807482766957	0.0007986585713621601	0.0007912572625541207	0.08595282182775654	0.08352129487386853	-4.561103273486786e-05	-0.0002700885871027292	-4.535180583074838e-05	-0.0002685535589823651
2.5872432165386163	0.0006215075144255742	0.0006201176524528217	0.0006717849686430502	0.0006688821648160925	0.0007008483942800996	0.0006969964249121766	0.0007319828375580383	0.0007270556068334036	0.0007977822941461746	0.000790391520681924	0.08589285415545875	0.08346304218797267	-4.525426998431767e-05	-0.0002695906801448156	-4.499708343484732e-05	-0.00026805855761710684
2.602832658430207	0.0006209344180311683	0.000619544633373258	0.000671130938191631	0.0006682305469502446	0.0007001456846167964	0.0006962977087501258	0.0007312264905782656	0.0007263051371425851	0.000796907705865145	0.0007895274448774796	0.08583292549967811	0.08340482736412567	-4.490006689493106e-05	-0.00026909230733696	-4.464490589454681e-05	-0.00026756309241687815
2.6185160345514573	0.0006203623491137791	0.0006189726422798595	0.0006704781037921664	0.0006675801209419746	0.0006994442758109553	0.0006956002858569879	0.0007304715627484418	0.0007255560747917455	0.0007960348072933348	0.0007886650359299752	0.08577303586724944	0.0833466504090691	-4.454840608902194e-05	-0.00026859346880142576	-4.4295255934408834e-05	-0.000267067163504775
2.6342939109033563	0.0006197913090898288	0.0006184016805787632	0.0006698264667492397	0.0006669308880877567	0.0006987441690775083	0.0006949041574424345	0.0007297180551661953	0.0007248084208778204	0.0007951635992048311	0.0007878042946284102	0.08571318526496646	0.0832885113295041	-4.4199270299222215e-05	-0.0002680941646426016	-4.394811638850846e-05	-0.00026657077098490856
2.6501668568973313	0.0006192212993756846	0.0006178317496760431	0.0006691760283672314	0.0006662828496838602	0.0006980453656311366	0.0006942093247158903	0.0007289659689288965	0.0007240621764974868	0.0007942940823736066	0.0007869452217616543	0.08565337369958201	0.0832304101320926	-4.3852642367944034e-05	-0.00026759439494719595	-4.360347019993771e-05	-0.00026607391494334887
2.666135445375801	0.0006186523213876956	0.0006172628509777478	0.0006685267899503625	0.0006656360070263941	0.0006973478666863204	0.0006935157888865779	0.0007282153051337107	0.0007233173427472137	0.0007934262575735786	0.0007860878181185057	0.08559360117781376	0.08317234682345953	-4.3508505246266094e-05	-0.000267094159781156	-4.326130042005619e-05	-0.0002655765954470979
2.6822002526328483	0.0006180843765422386	0.000616694985889945	0.0006678787528027468	0.0006649903614113562	0.0006966516734573958	0.0006928235511635724	0.0007274660648776568	0.0007225739207233227	0.0007925601255786774	0.0007852320844877601	0.08553386770634683	0.08311432141020168	-4.316684199369772e-05	-0.00026659345919247124	-4.2921590207901233e-05	-0.0002650788125445058
2.6983618584350144	0.0006175174662557499	0.0006161281558187547	0.0006672319182284275	0.0006643459141346716	0.0006959567871585935	0.0006921326127558439	0.0007267182492576505	0.0007218319115220292	0.0007916956871628975	0.0007843780216582595	0.08547417329183594	0.08305633389888584	-4.282763577747456e-05	-0.00026609229320984085	-4.25843228295357e-05	-0.00026458056626466053
2.71462084604223	0.0006169515919447737	0.000615562362170398	0.0006665862875314328	0.0006637026664922506	0.0006952632090040992	0.0006914429748723158	0.0007259718593705706	0.0007210913162395094	0.0007908329431003724	0.0007835256304189683	0.0854145179409136	0.08299838429605336	-4.2490869871861237e-05	-0.0002655906618428683	-4.224948165747547e-05	-0.0002640818566179981
2.730977802228858	0.0006163867550259962	0.0006149976063512286	0.0006659418620158144	0.0006630606197800207	0.0006945709402080936	0.0006907546387219041	0.0007252268963133013	0.000720352135971941	0.0007899718941654253	0.0007826749115590207	0.08535490166018908	0.08294047260822765	-4.2156527657800924e-05	-0.0002650885650833379	-4.191705017015865e-05	-0.00026358268359633064
2.747433317304874	0.0006158229569162868	0.0006144338897677781	0.0006652986429856968	0.0006624197752939832	0.0006938799819848056	0.0006900676055135744	0.0007244833611827913	0.0007196143718155626	0.0007891125411326354	0.0007818258658677895	0.08529532445625512	0.08288259884191061	-4.1824592621895335e-05	-0.0002645860029024394	-4.1587011951151054e-05	-0.00026308304717190256
2.763987985137163	0.0006152601990327403	0.0006138712138267935	0.0006646566317453238	0.0006617801343302523	0.000693190335548566	0.0006893818764563879	0.0007237412550761059	0.0007188780248667262	0.0007882548847769009	0.0007809784941349452	0.08523578633568896	0.08282476300359505	-4.149504835605777e-05	-0.00026408297525282176	-4.12593506887958e-05	-0.0002625829472989727
2.780642403170963	0.0006146984827927143	0.0006133095799352783	0.0006640158295991018	0.0006611416981851041	0.0006925020021138509	0.0006886974527595489	0.0007230005790904803	0.0007181430962219483	0.0007873989258734988	0.0007801327971505162	0.08517628730505991	0.08276696509976154	-4.1167878557023946e-05	-0.00026357948206887083	-4.093405017543961e-05	-0.00026208238391248195
2.797397172451417	0.0006141378096138704	0.0006127489895005321	0.0006633762378516487	0.0006605044681550215	0.0006918149828953332	0.0006880143356324575	0.0007222613343233734	0.0007174095869779645	0.0007865446651981467	0.0007792887757049518	0.08511682737092971	0.08270920513688565	-4.0843067025439495e-05	-0.00026307552326501615	-4.0611094306752804e-05	-0.0002615813569277481
2.8142528976452668	0.0006135781809142159	0.0006121894439301936	0.0006627378578078402	0.0006598684455367435	0.0006911292791079356	0.0006873325262847604	0.000721523521872523	0.0007166774982317843	0.0007856921035270683	0.0007784464305891839	0.08505740653985819	0.08265148312143873	-4.0520597665443664e-05	-0.00026257109873673024	-4.029046708136155e-05	-0.00026107986624182566
2.831210187062679	0.0006130195981121425	0.0006116309446322758	0.0006621006907728542	0.0006592336316273053	0.0006904448919668768	0.0006866520259263949	0.0007207871428359978	0.000715946831080741	0.0007848412416370509	0.0007776057625946852	0.08499802481840797	0.08259379905989674	-4.020045448417317e-05	-0.00026206620836088934	-3.997215260017131e-05	-0.00026057791173272893
2.848269652679189	0.0006124620626264654	0.0006110734930152102	0.0006614647380522162	0.0006586000277240887	0.0006897618226877212	0.0006859728357676441	0.0007200521983122492	0.0007152175866225474	0.0007839920803055093	0.0007767667725135331	0.08493868221314645	0.08253615295873966	-3.988262159088443e-05	-0.0002615608519945245	-3.965613506567989e-05	-0.0002600754932588767
2.865431910157798	0.0006119055758764677	0.0006105170904878876	0.0006608300009518515	0.0006579676351248696	0.0006890800724864344	0.000685294957019184	0.0007193186894001725	0.0007144897659553491	0.0007831446203105508	0.0007759294611384724	0.08487937873065174	0.0824785448244547	-3.9567083196651726e-05	-0.00026105502947598724	-3.9342398781616605e-05	-0.00025957261066075765
2.882697578871184	0.0006113501392819359	0.0006099617384596942	0.0006601964807781235	0.0006573364551278575	0.0006883996425794237	0.0006846183908921301	0.0007185866171991505	0.000713763370177776	0.0007822988624310312	0.0007750938292629718	0.08482011437751476	0.08242097466354686	-3.925382361359697e-05	-0.0002605487406241447	-3.90309281520021e-05	-0.0002590692637581826
2.900067281924058	0.000610795754263207	0.0006094074383405598	0.0006595641788378892	0.0006567064890317534	0.0006877205341836	0.0006839431385980984	0.0007178559828091186	0.000713038400389002	0.000781454807446626	0.0007742598776812943	0.08476088916034498	0.08236344248253455	-3.894282725433115e-05	-0.00026004198523849054	-3.8721707680853396e-05	-0.00025856545235261597
2.9175416461756507	0.000610242422241201	0.0006088541915409894	0.0006589330964385371	0.0006560777381357836	0.0006870427485164168	0.0006832692013492407	0.0007171267873306089	0.0007123148576887898	0.0007806124561378835	0.0007734276071885484	0.08470170308577432	0.08230594828795976	-3.863407863149981e-05	-0.00025953476309970025	-3.8414721971712085e-05	-0.0002580611762273699
2.9351213022623317	0.0006096901446374684	0.0006083019994721111	0.0006583032348880398	0.0006554502037397538	0.0006863662867959292	0.0006825965803583035	0.0007163990318648115	0.0007115927431775507	0.0007797718092862934	0.0007725970185807577	0.08464255616046121	0.0822484920863901	-3.832756235706142e-05	-0.0002590270739690481	-3.8109955726645106e-05	-0.00025755643514496773
2.952806884620376	0.0006091389228742272	0.0006077508635457125	0.0006576745954949991	0.0006548238871440954	0.0006856911502408372	0.0006819252768386779	0.0007156727175136242	0.0007108720579563981	0.000778932867674348	0.0007717681126549192	0.08458344839109307	0.08219107388442204	-3.8023263141759994e-05	-0.0002585189175881297	-3.7807393745988016e-05	-0.00025705122884919773
2.970599031508854	0.0006085887583744066	0.0006072007851742851	0.0006570471795686925	0.0006541987896499098	0.0006850173400705432	0.000681255292004447	0.0007149478453797117	0.0007101528031272	0.0007780956320856053	0.000770940890209068	0.08452437978439581	0.0821336936886868	-3.7721165794545736e-05	-0.00025801029367955586	-3.750702092776559e-05	-0.00025654555706511317
2.9884983850326714	0.0006080396525616838	0.0006066517657710611	0.0006564209884191193	0.0006535749125590154	0.0006843448575051954	0.0006805866270704368	0.0007142244165665539	0.000709434979792631	0.0007772601033047476	0.0007701153520423342	0.08446535034713214	0.08207635150585235	-3.7421255222040706e-05	-0.0002575012019464529	-3.720882226698752e-05	-0.00025603941949800535
3.006505591165733	0.0006074916068605299	0.0006061038067500584	0.0006557960233570516	0.0006529522571739974	0.0006836737037657448	0.0006799192832522681	0.0007135024321785064	0.0007087185890562327	0.000776426282117653	0.0007692914989550127	0.08440636008610831	0.08201904734263069	-3.7123516427869235e-05	-0.0002569916420722129	-3.6912782855159226e-05	-0.0002555328158338199
3.0246212997742656	0.0006069446226962466	0.0006055569095261191	0.0006551722856940755	0.0006523308247982515	0.0006830038800739918	0.0006792532617664056	0.0007127818933208505	0.0007080036320224605	0.0007755941693114487	0.0007684693317486173	0.08434740900818011	0.08196178120577774	-3.682793451230751e-05	-0.00025648161372168743	-3.6618887879775325e-05	-0.00025502574573971204
3.0428461646402667	0.0006063987014950091	0.0006050110755149501	0.0006545497767426419	0.0006517106167360294	0.0006823353876526363	0.0006785885638302073	0.0007120628010998502	0.0007072901097967426	0.0007747637656745803	0.0007676488512259482	0.08428849712025634	0.08190455310210618	-3.653449467143355e-05	-0.0002559711165392997	-3.632712262366736e-05	-0.0002545182088629083
3.0611808434850984	0.0006058538446839086	0.0006044663061331675	0.0006539284978161144	0.0006510916342924933	0.0006816682277253342	0.0006779251906619781	0.000711345156622807	0.0007065780234855332	0.0007739350719968733	0.0007668300581911539	0.0842296244293017	0.08184736303847732	-3.624318219671782e-05	-0.0002554601501499332	-3.6037472464413994e-05	-0.000254010204831151
3.079625997993227	0.0006053100536909925	0.0006039226027983356	0.0006533084502288153	0.0006504738787737554	0.000681002401516742	0.0006772631434810183	0.0007106289609981152	0.000705867374196368	0.0007731080890695969	0.0007660129534497922	0.08417079094234403	0.08179021102181845	-3.5953982474540985e-05	-0.0002549487141595974	-3.5749922874018375e-05	-0.0002535017332536693
3.0981822938360946	0.0006047673299453034	0.0006033799669290068	0.0006526896352960711	0.0006498573514869273	0.0006803379102525726	0.0006766024235076726	0.0007099142153353133	0.0007051581630379142	0.0007722828176855242	0.0007651975378088925	0.08411199666647692	0.08173309705911773	-3.5666880985583266e-05	-0.00025443680815492864	-3.5464459418099725e-05	-0.00025299279371962524
3.116850400696155	0.0006042256748769227	0.0006028383999447651	0.0006520720543342626	0.0006492420537401682	0.0006796747551596386	0.0006759430319633846	0.0007092009207451431	0.00070445039112003	0.0007714592586389992	0.0007643838120770189	0.08405324160886678	0.08167602115743454	-3.538186330413057e-05	-0.00025392443170202394	-3.518106775531396e-05	-0.0002524833857977804
3.135630992291033	0.0006036850899170148	0.0006022979032662686	0.0006514557086608733	0.0006486279868427351	0.0006790129374659171	0.0006752849700707489	0.0007084890783396048	0.0007037440595538195	0.0007706374127260003	0.0007635717770643371	0.08399452577675572	0.08161898332389954	-3.509891509759569e-05	-0.0002534115843470519	-3.4899733637110825e-05	-0.000251973509038661
3.1545247463978408	0.000603145576497864	0.0006017584783152894	0.0006508405995945356	0.0006480151521050238	0.0006783524584005889	0.000674628239053555	0.0007077786892320102	0.0007030391694516858	0.0007698172807442031	0.0007627614335826712	0.08393584917746527	0.08156198356572783	-3.48180221262373e-05	-0.00025289826561822326	-3.462044290696714e-05	-0.00025146316297292026
3.1735323448776414	0.000602607136052917	0.0006012201265147538	0.0006502267284550769	0.0006474035508386224	0.000677693319194093	0.0006739728401368462	0.0007070697545370391	0.0007023357219273838	0.000768998863493042	0.000761952782445569	0.08387721181840696	0.08150502189021107	-3.4539170242209316e-05	-0.00025238447502248795	-3.4343181499824765e-05	-0.00025095234711117187
3.192654473700048	0.0006020697700168269	0.0006006828492887869	0.0006496140965635707	0.0006467931843563544	0.0006770355210781826	0.0006733187745469655	0.0007063622753707932	0.0007016337180960783	0.0007681821617737773	0.0007611458244683667	0.08381861370707809	0.08144809830473339	-3.426234538926251e-05	-0.00025187021204767235	-3.406793544171588e-05	-0.00025044106094496144
3.211891822967991	0.0006015334798254925	0.0006001466480627524	0.0006490027052423815	0.00064618405397233	0.0006763790652859698	0.0006726660435116099	0.0007056562528508534	0.0007009331590743988	0.0007673671763895577	0.0007603405604682499	0.08376005485107527	0.08139121281677093	-3.3987533602116565e-05	-0.000251355476161369	-3.379469084900319e-05	-0.0002499293039454342
3.2312450869426166	0.0006009982669161028	0.0005996115242632967	0.0006483925558152171	0.0006455761610019941	0.0006757239530519856	0.0006720146482598816	0.0007049516880963375	0.0007002340459804948	0.0007665539081454861	0.0007595369912643202	0.08370153525809541	0.08133436543389659	-3.3714721005981274e-05	-0.0002508402668116583	-3.3523433928088486e-05	-0.0002494170755646674
3.2507149640683446	0.0006004641327271755	0.0005990774793183872	0.0006477836496071705	0.0006449695067621696	0.0006750701856122216	0.0006713645900223364	0.0007042485822279513	0.0006995363799340899	0.0007657423578486805	0.0007587351176776539	0.08364305493594365	0.08127755616379005	-3.344389381602225e-05	-0.00025032458342694186	-3.3254150974684066e-05	-0.0002489043752344766
3.2703021569980693	0.0005999310786986029	0.0005985445146573582	0.000647175987944775	0.0006443640925711114	0.0006744177642041914	0.0006707158700310414	0.0007035469363680479	0.0006988401620565387	0.0007649325263083428	0.0007579349405313711	0.08358461389253327	0.08122078501423577	-3.3175038336722557e-05	-0.0002498084254152211	-3.298682837333741e-05	-0.0002483912023667212
3.2900073726185273	0.00059939910627169	0.0005980126317109505	0.0006465695721560473	0.0006437599197485511	0.0006737666900669767	0.0006700684895196216	0.0007028467516406824	0.000698145393470881	0.0007641244143358192	0.0007571364606506952	0.08352621213589652	0.0811640519931319	-3.290814096148717e-05	-0.00024929179216470754	-3.2721452597091194e-05	-0.000247877556354581
3.3098313220758016	0.0005988682168892002	0.0005974818319113539	0.0006459644035705384	0.0006431569896157465	0.0006731169644412822	0.0006694224497233103	0.0007021480291716685	0.0006974520753018993	0.0007633180227446677	0.0007563396788630193	0.0834678496741872	0.08110735710849598	-3.264318817206707e-05	-0.00024877468304385086	-3.245801020668182e-05	-0.0002473634365702526
3.329774720800988	0.0005983384119953952	0.0005969521166922509	0.0006453604835193815	0.0006425553034955275	0.0006724685885694856	0.0006687777518790081	0.0007014507700886354	0.0006967602086761734	0.0007625133523507223	0.0007555445959979692	0.08340952651568809	0.08105070036847216	-3.2380166537976374e-05	-0.0002482570974005893	-3.219648785005372e-05	-0.00024684884236561566
3.349838288536016	0.0005978096930360784	0.0005964234874888578	0.0006447578133353415	0.0006419548627123502	0.000671821563695694	0.0006681343972253306	0.0007007549755210821	0.0006960697947221374	0.0007617104039721572	0.0007547512128874685	0.08335124266881218	0.08099408178132879	-3.2119062716044755e-05	-0.0002477390345627106	-3.1936872262102595e-05	-0.0002463337730736759
3.370022749359618	0.0005972820614586375	0.0005958959457379666	0.0006441563943528625	0.0006413556685923391	0.0006711758910657924	0.0006674923870026583	0.0007000606466004373	0.0006953808345701336	0.0007609091784295529	0.0007539595303658021	0.08329299814211404	0.08093750135547144	-3.1859863449935216e-05	-0.00024722049383865685	-3.1679150263877465e-05	-0.00024581822800687214
3.390328831713469	0.0005967555187120862	0.0005953694928779898	0.000643556227908117	0.0006407577224633394	0.0006705315719274968	0.0006668517224531951	0.0006993677844601124	0.0006946933293524722	0.0007601096765459609	0.0007531695492696811	0.08323479294429145	0.08088095909944717	-3.1602555569512636e-05	-0.0002467014745159424	-3.142330876220595e-05	-0.0002453022064574928
3.4107572684284713	0.0005962300662471075	0.0005948441303490007	0.0006429573153390548	0.000640161025654966	0.0006698886075304098	0.000666212404821014	0.0006986763902355626	0.0006940072802034844	0.0007593118991469699	0.0007523812704383082	0.08317662708419538	0.08082445502194584	-3.134712599040662e-05	-0.00024618197586215307	-3.1169334749163446e-05	-0.0002447857076981197
3.431308796751202	0.0005957057055160951	0.0005943198595927756	0.000642359657985453	0.0006395655794986488	0.000669246999126069	0.0006655744353521145	0.0006979864650643374	0.0006933226882595799	0.0007585158470607688	0.0007515946947134401	0.08311850057082686	0.08076798913181144	-3.109356171345293e-05	-0.00024566199712416914	-3.0917215301493745e-05	-0.00024426873098026824
3.4519841583705158	0.0005951824379732001	0.0005937966820528419	0.0006417632571889664	0.000638971385327689	0.0006686067479680067	0.0006649378152944749	0.0006972980100861468	0.0006926395546593072	0.0007577215211182194	0.0007508098229394582	0.08306041341335346	0.08071156143804309	-3.084184982424937e-05	-0.00024514153752902557	-3.066693758023778e-05	-0.00024375127553633025
3.47278409944432	0.0005946602650743668	0.0005932745991745122	0.0006411681142931709	0.0006383784444772983	0.0006679678553117943	0.0006643025458981009	0.0006966110264429083	0.0006919578805434021	0.0007569289221529112	0.0007500266559634243	0.08300236562110876	0.08065517194980386	-3.059197749265968e-05	-0.0002446205962835235	-3.0418488830157714e-05	-0.0002432333405780751
3.4937093706264992	0.0005941391882773828	0.0005927536124049353	0.0006405742306436196	0.0006377867582846561	0.0006673303224151027	0.0006636686284150831	0.0006959255152788121	0.0006912776670548541	0.0007561380510012379	0.000749245194635156	0.08294435720360101	0.08059882067642767	-3.0343931972182103e-05	-0.00024409917257359193	-3.017185637912284e-05	-0.000242714925296178
3.514760727094002	0.0005936192090419183	0.0005922337231931347	0.0006399816075878894	0.0006371963280889556	0.0006666941505377508	0.00066303606409965	0.0006952414777403763	0.0006905989153389557	0.0007553489085024592	0.0007484654398072869	0.08288638817051977	0.08054250762741937	-3.0097700599585053e-05	-0.00024357726556484272	-2.99270276378754e-05	-0.000242196028862246
3.535938928574102	0.0005931003288295686	0.0005917149329900524	0.000639390246475629	0.000636607155231454	0.0006660593409417636	0.0006624048542082155	0.0006945589149765013	0.0006899216265433644	0.0007545614954987654	0.0007476873923353304	0.08282845853173912	0.08048623281246664	-2.9853270794265307e-05	-0.00024305487440179352	-2.9683990099295052e-05	-0.00024167665042656994
3.557244739371806	0.0005925825491039016	0.0005911972432485958	0.0006388001486586153	0.0006360192410555226	0.0006654258948914242	0.0006617749999994415	0.0006938778281385343	0.00068924580181816	0.0007537758128353503	0.0007469110530777532	0.08277056829732465	0.08042999624144519	-2.961063005798431e-05	-0.00024253199820950533	-2.9442731337968667e-05	-0.00024115678911887373
3.578678928397448	0.0005920658713304955	0.0005906806554236749	0.0006382113154907935	0.0006354325869066946	0.0006647938136533226	0.0006611465027342828	0.0006931982183803201	0.0006885714423158981	0.0007529918613604707	0.000746136422896033	0.0827127174775445	0.08037379792442195	-2.936976597416041e-05	-0.00024200863609180612	-2.920323900982777e-05	-0.00024063644404917484
3.600242269194432	0.0005915502969769863	0.0005901651709722496	0.0006376237483283347	0.0006348471941327169	0.0006641630984964182	0.0006605193636760456	0.000692520086858264	0.0006878985491916712	0.0007522096419255184	0.0007453635026547286	0.08265490608286999	0.08031763787166372	-2.913066620744212e-05	-0.00024148478713165167	-2.896550085149628e-05	-0.00024011561430642425
3.6219355399671502	0.0005910358275131089	0.0005896507913533727	0.0006370374485296828	0.0006342630640835976	0.0006635337506920861	0.0006598935840904384	0.0006918434347313878	0.0006872271236031667	0.0007514291553850851	0.0007445922932215473	0.08259713412398481	0.08026151609364686	-2.8893318503251872e-05	-0.0002409604503915419	-2.8729504679865514e-05	-0.00023959429895875628
3.643759523609069	0.0005905224644107427	0.0005891375180282337	0.0006364524174556063	0.0006336801981116607	0.0006629057715141775	0.0006592691652456293	0.0006911682631613898	0.0006865571667107226	0.0007506504025970317	0.0007438227954674096	0.08253940161179196	0.08020543260105457	-2.8657710687255214e-05	-0.00024043562491304904	-2.849523839161365e-05	-0.00023907249705390488
3.6657150077309777	0.000590010209143954	0.0005886253524602019	0.0006358686564692473	0.0006330985975715918	0.0006622791622390689	0.0006586461084122966	0.0006904945733127032	0.0006858886796773881	0.0007498733844225545	0.0007430550102665176	0.08248170855742122	0.08014938740479272	-2.8423830664928845e-05	-0.00023991030971701188	-2.8262689962747778e-05	-0.00023855020761881507
3.6878027846894206	0.0005894990631890396	0.0005881142961148696	0.0006352861669361727	0.0006325182638204891	0.0006616539241457205	0.0006580244148636855	0.0006898223663525522	0.0006852216636689797	0.0007490981017262524	0.0007422889384964204	0.08242405497223151	0.08009338051599262	-2.81916664210298e-05	-0.00023938450380328602	-2.803184744813031e-05	-0.00023802742965994828
3.710023651615288	0.0005889890280245709	0.0005876043504600967	0.0006347049502244232	0.0006319391982179152	0.0006610300585157273	0.0006574040858756584	0.0006891516434510137	0.0006845561198541402	0.0007483245553761969	0.0007415245810380811	0.08236644086782491	0.08003741194601735	-2.796120601914788e-05	-0.00023885820615077158	-2.780269898093081e-05	-0.00023750416216244963
3.732378410442586	0.0005884801051314383	0.0005870955169660555	0.0006341250077045674	0.0006313614021259483	0.0006604075666333778	0.0006567851227267556	0.0006884824057810755	0.0006838920494043988	0.0007475527462439984	0.0007407619387759466	0.08230886625604704	0.07998148170646827	-2.7732437601178314e-05	-0.0002383314157170524	-2.7575232772117722e-05	-0.0002369804040900092
3.7548678679373717	0.0005879722959928981	0.0005865877971052757	0.0006335463407497531	0.0006307848769092328	0.0006597864497857065	0.0006561675266982477	0.0006878146545187003	0.0006832294534942323	0.0007467826752048802	0.0007400010125980178	0.08225133114900006	0.07992558980919703	-2.750534938699041e-05	-0.0002378041314395063	-2.7349437110305713e-05	-0.00023645615438727674
3.777492835726878	0.0005874656020946066	0.0005860811923526813	0.0006329689507357491	0.0006302096239350242	0.0006591667092625466	0.0006555512990741816	0.0006871483908428711	0.0006825683333011116	0.0007460143431377338	0.0007392418033959042	0.08219383555904426	0.07986973626630332	-2.7279929673747552e-05	-0.00023727635223333432	-2.7125300360857085e-05	-0.00023593141197619794
3.8002541303288	0.0005869600249246789	0.0005855757041856474	0.0006323928390410106	0.0006296356445732515	0.0006585483463565926	0.0006549364411414529	0.0006864836159356699	0.0006819086900055801	0.0007452477509252061	0.0007384843120649123	0.08213637949881067	0.07981392109015156	-2.705616683558454e-05	-0.0002367480769930319	-2.6902810965586874e-05	-0.00023540617575748546
3.823152573180761	0.0005864555659737207	0.0005850713340840324	0.0006318180070467189	0.0006290629401965569	0.0006579313623634466	0.0006543229541898449	0.0006858203309823225	0.0006812505247912966	0.000744482899453753	0.000737728539504095	0.08207896298120565	0.0797581442933729	-2.6834049323120127e-05	-0.00023621930459188922	-2.668195744248876e-05	-0.00023488044461209
3.8461889906699622	0.0005859522267348808	0.0005845680835302311	0.00063124445613684	0.0006284915121803555	0.0006573157585816823	0.0006537108395120917	0.0006851585371712662	0.0006805938388451043	0.0007437197896137189	0.0007369744866163343	0.08202158601941761	0.07970240588887322	-2.6613565662940084e-05	-0.00023569003388157483	-2.6462728384977e-05	-0.00023435421739873008
3.8693642141629967	0.0005854500087038901	0.0005840659540092132	0.00063067218769817	0.0006279213619028811	0.0006567015363128937	0.0006531000984039328	0.0006844982356942053	0.0006799386333570854	0.0007429584222993996	0.0007362221543084001	0.08196424862692753	0.07964670588984106	-2.639470445726759e-05	-0.00023516026369310716	-2.6245112461617537e-05	-0.00023382749295525196
3.892679080035866	0.0005849489133791099	0.0005835649470085723	0.0006301012031203926	0.00062735249074524	0.0006560886968617539	0.0006524907321641657	0.000683839427746177	0.000679284909520624	0.0007421987984091164	0.0007354715434910249	0.08190695081751692	0.0795910443097572	-2.6177454383248533e-05	-0.00023462999283485608	-2.602909841558504e-05	-0.0002333002700979636
3.9161344297041563	0.0005844489422615769	0.0005830650640185696	0.000629531503796129	0.0006267849000914641	0.0006554772415360752	0.0006518827420947064	0.0006831821145256072	0.0006786326685324657	0.000741440918845285	0.0007347226550789724	0.08184969260527018	0.07953542116239844	-2.5961804192741605e-05	-0.0002340992200944303	-2.5814675064208398e-05	-0.00023277254762159305
3.9397311096534064	0.0005839500968550453	0.0005825663065321776	0.0006289630911209879	0.0006262185913285606	0.000654867171646857	0.0006512761295006417	0.0006825262972343736	0.0006779819115927768	0.0007406847845144865	0.0007339754899911065	0.08179247400459126	0.07947983646184781	-2.5747742711844726e-05	-0.00023356794423812222	-2.560183129864113e-05	-0.00023224432430014874
3.963469971469652	0.0005834523786660328	0.0005820686760451245	0.0006283959664936203	0.0006256535658465632	0.0006542584885083486	0.0006506708956902847	0.0006818719770778656	0.0006773326399052053	0.0007399303963275351	0.0007332300491504592	0.08173529503020413	0.07942429022250452	-2.553525884025319e-05	-0.0002330361640099643	-2.5390556083216068e-05	-0.00023171559888528204
3.987351871870168	0.0005829557892038677	0.0005815721740559437	0.00062783013131577	0.0006250898250385886	0.0006536511934381035	0.0006500670419752362	0.0006812191552650463	0.0006766848546769428	0.0007391777551995544	0.0007324863334843039	0.08167815569716678	0.07936878245908632	-2.5324341550994264e-05	-0.00023250387813245066	-2.5180838455176463e-05	-0.00023118637010761944
4.01137767273438	0.0005824603299807303	0.0005810768020660121	0.0006272655869923268	0.0006245273703008813	0.0006530452877570365	0.0006494645696704328	0.0006805678330085118	0.0006760385571187824	0.0007384268620500417	0.0007317443439242231	0.08162105602087412	0.07931331318664579	-2.5114979889899816e-05	-0.00023197108530637056	-2.4972667524112216e-05	-0.00023065663667588832
4.035548241134971	0.000581966002511703	0.000580582561579603	0.0006267023349313802	0.0006239662030328766	0.0006524407727894809	0.0006488634800942129	0.0006799180115245585	0.0006753937484451846	0.0007376777178029478	0.0007310040814061823	0.08156399601707462	0.07925788242056835	-2.49071629751952e-05	-0.00023143778421078065	-2.4766032471529656e-05	-0.00023012639727669482
4.059864449369175	0.0005814728083148104	0.0005800894541039245	0.0006261403765442698	0.0006234063246372409	0.0006518376498632438	0.0006482637745683667	0.0006792696920332371	0.0006747504298743318	0.0007369303233867401	0.0007302655468705958	0.08150697570186971	0.07920249017659103	-2.4700879997018726e-05	-0.00023090397350249148	-2.4560922550539294e-05	-0.00022959565057570352
4.08432717499025	0.0005809807489110694	0.0005795974811491706	0.0006255797132456404	0.0006228477365199352	0.0006512359203096672	0.000647665454418195	0.0006786228757584199	0.0006741086026281983	0.0007361846797344818	0.0007295287412624043	0.08144999509172822	0.07914713647080551	-2.4496120217029627e-05	-0.0002303696518166226	-2.4357327085292035e-05	-0.00022906439521645783
4.108937300839158	0.0005804898258245307	0.0005791066442285623	0.0006250203464534931	0.0006222904400902606	0.0006506355854636806	0.000647068520972566	0.0006779775639278609	0.0006734682679326033	0.0007354407877838977	0.0007287936655311387	0.0813930542034946	0.07909182131966587	-2.4292872967930992e-05	-0.00022983481776615855	-2.415523547049346e-05	-0.00022853262981986644
4.133695715076422	0.0005800000405823287	0.000578616944858398	0.0006244622775892405	0.0006217344367609162	0.0006500366466638629	0.0006464729755639763	0.0006773337577732602	0.0006728294270172806	0.0007346986484774539	0.000728060320631	0.08133615305439806	0.079036544740002	-2.409112765301702e-05	-0.00022929946994161565	-2.3954637171122797e-05	-0.00022800035298546628
4.15860331121418	0.0005795113947147234	0.0005781283845580942	0.0006239055080777587	0.0006211797279480484	0.0006494391052524983	0.0006458788195286021	0.0006766914585303231	0.0006721920811159342	0.0007339582627624237	0.0007273287075209243	0.08127929166205891	0.07898130674902364	-2.3890873745819122e-05	-0.00022876360691172215	-2.375552172193332e-05	-0.00022746756329063145
4.183660988148428	0.0005790238897551501	0.0005776409648502367	0.000623350039347442	0.0006206263150713084	0.0006488429625756342	0.000645286054206363	0.0006760506674388285	0.0006715562314663072	0.0007332196315909678	0.000726598827164661	0.08122247004450364	0.07892610736433382	-2.369210078961327e-05	-0.00022822722722298794	-2.3557878726987447e-05	-0.00022693425929042055
4.208869650191461	0.0005785375272402613	0.0005771546872606224	0.0006227958728302547	0.0006200741995539016	0.0006482482199831392	0.000644694680940975	0.0006754113857426864	0.0006709218793102377	0.0007324827559202	0.00072587068053084	0.08116568822017009	0.0788709466039343	-2.3494798396979377e-05	-0.00022769032939908007	-2.336169785931326e-05	-0.0002264004395179653
4.2342302071045115	0.0005780523087099755	0.0005766695533183066	0.0006222430099617867	0.0006195233828226433	0.000647654878828764	0.0006441047010800118	0.000674773614690004	0.0006702890258937267	0.0007317476367122673	0.0007251442685930478	0.08110894620791717	0.07881582448623861	-2.3298956249419647e-05	-0.0002271529119416138	-2.316696886036848e-05	-0.00022586610248355454
4.259743574130585	0.000577568235707524	0.0005761855645556518	0.0006216914521813083	0.0006189738663080137	0.0006470629404701958	0.0006435161159749624	0.0006741373555331493	0.0006696576724669997	0.0007310142749344219	0.0007244195923299014	0.08105224402703473	0.07876074103007848	-2.3104564096914498e-05	-0.00022661497332955582	-2.2973681539745563e-05	-0.00022533124667563353
4.285410672027485	0.0005770853097794946	0.0005757027225083703	0.0006211412009318206	0.0006184256514442092	0.000646472406269122	0.000642928926981288	0.000673502609528815	0.0006690278202845687	0.0007302826715590949	0.000723696652725119	0.08099558169725911	0.07870569625471566	-2.291161175748367e-05	-0.00022607651201929369	-2.2781825774663422e-05	-0.00022479587056001282
4.311232427101037	0.0005766035324758805	0.0005752210287155734	0.0006205922576601145	0.0006178787396691992	0.0006458832775912843	0.0006423431354584829	0.0006728693779380814	0.0006683994706052985	0.0007295528275639721	0.000722975450767596	0.08093895923877435	0.0786506901798511	-2.2720089116771633e-05	-0.00022553752644424718	-2.259139150954763e-05	-0.00022425997257959074
4.337209771238533	0.000576122905350126	0.0005747404847198175	0.0006200446238168234	0.0006173331324247789	0.0006452955558065446	0.0006417587427701336	0.0006722376620264838	0.0006677726246924679	0.000728824743932069	0.0007222559874514798	0.08088237667222904	0.07859572282563429	-2.2529986127683282e-05	-0.00022499801501564554	-2.2402368755669588e-05	-0.00022372355115497788
4.363343641942354	0.0005756434299591722	0.0005742610920671488	0.0006194983008564761	0.0006167888311566244	0.0006447092422889346	0.000641175750283975	0.0006716074630640712	0.0006671472838138348	0.0007280984216518055	0.0007215382637762411	0.0808258340187431	0.07854079421267388	-2.2341292809952007e-05	-0.00022445797612200002	-2.2214747590735412e-05	-0.00022318660468423346
4.389634982363801	0.000575165107863505	0.0005737828523071532	0.0006189532902375533	0.0006162458373143466	0.0006441243384167251	0.0006405941593719528	0.0006709787823254778	0.0006665234492417007	0.0007273738617170817	0.0007208222807467518	0.08076933129992345	0.07848590436204876	-2.2153999249563752e-05	-0.0002239174081276052	-2.2028518158412336e-05	-0.00022264913154231014
4.416084741337141	0.0005746879406272025	0.0005733057669930021	0.0006184095934225454	0.0006157041523515481	0.0006435408455724829	0.0006400139714102815	0.0006703516210899842	0.0006659011222529761	0.0007266510651273561	0.0007201080393733602	0.08071286853786577	0.07843105329531816	-2.1968095598661613e-05	-0.00022337630937552255	-2.184367066799392e-05	-0.00022211113008166472
4.442693873413836	0.0005742119298179786	0.0005728298376814962	0.0006178672118780006	0.0006151637777258743	0.0006429587651431244	0.0006394351877795033	0.000669725980641582	0.0006652803041292418	0.000725930032887718	0.0007193955406719629	0.08065644575517596	0.0783762410345319	-2.1783572074834598e-05	-0.00022283467818444425	-2.166019539389004e-05	-0.00022157259863114787
4.469463338897009	0.0005737370770072374	0.000572355065933121	0.0006173261470745896	0.0006146247148990765	0.0006423780985199897	0.0006388578098645531	0.0006691018622690458	0.0006646609961568214	0.0007252107660089708	0.0007186847856640875	0.08060006297497566	0.07832146760224047	-2.16004189608765e-05	-0.00022229251285035834	-2.147808267536494e-05	-0.00022103353549730864
4.49639410387609	0.0005732633837701103	0.0005718814533120832	0.0006167864004871517	0.0006140869653370556	0.0006417988470988867	0.0006382818390548092	0.0006684792672659881	0.0006640431996268358	0.0007244932655077008	0.0007179757753769606	0.0805437202209117	0.07826673302150841	-2.1418626604378238e-05	-0.0002217498116462019	-2.129732291604805e-05	-0.00022049393896335368
4.523487140261684	0.000572790851685512	0.0005714090013863669	0.0006162479735947596	0.0006135505305099287	0.000641221012280167	0.0006377072767441649	0.0006678581969309376	0.0006634269158352803	0.0007237775324063626	0.000717268510843592	0.08048741751717282	0.07821203731592513	-2.1238185417207442e-05	-0.00022120657282094502	-2.1117906583481214e-05	-0.00021995380728873082
4.550743425820648	0.0005723194823361831	0.0005709377117277758	0.0006157108678807671	0.0006130154118920785	0.0006406445954687756	0.0006371341243310805	0.0006672386525673951	0.0006628121460830805	0.0007230635677333512	0.000716562993102845	0.08043115488849756	0.07815738050961091	-2.1059085875282935e-05	-0.0002206627946007983	-2.093982420886889e-05	-0.00021941313871030876
4.578163944211368	0.000571849277308741	0.0005704675859119858	0.0006151750848328732	0.0006124816109622126	0.0006400695980743196	0.0006365623832186493	0.0006666206354839089	0.0006621988916761675	0.0007223513725230856	0.0007158592231995204	0.08037493236018733	0.07810276262723774	-2.088131851803003e-05	-0.00022011847518815797	-2.0763066386552537e-05	-0.0002188719314411558
4.605749685019276	0.0005713802381937239	0.0005699986255185866	0.0006146406259431708	0.0006119491292034179	0.0006394960215111241	0.0006359920548146561	0.0006660041469941351	0.0006615871539255371	0.000721640947816083	0.0007151572021844295	0.08031874995811955	0.07804818369403203	-2.0704873948044003e-05	-0.00021957361276163379	-2.0587623773698355e-05	-0.0002183301836711088
4.633501643792551	0.0005709123665856422	0.0005695308321311353	0.0006141074927082096	0.0006114179681032169	0.0006389238671982997	0.0006354231405316393	0.0006653891884169093	0.0006609769341473211	0.0007209322946590407	0.0007144569311144742	0.0802626077087579	0.07799364373579425	-2.0529742830736192e-05	-0.0002190282054766457	-2.0413487089880958e-05	-0.00021778789356644013
4.6614208220780515	0.000570445664083022	0.0005690642073371993	0.0006135756866290479	0.0006108881291536243	0.0006383531365597968	0.0006348556417869518	0.0006647757610763112	0.0006603682336628505	0.0007202254141049135	0.0007137584110527233	0.08020650563916701	0.07793914277890439	-2.0355915893862167e-05	-0.00021848225146449407	-2.0240647116658364e-05	-0.00021724505926966342
4.689508227457455	0.0005699801322884593	0.0005685987527284092	0.0006130452092113146	0.0006103596138512051	0.0006377838310244769	0.0006342895600028248	0.0006641638663017348	0.0006597610537987273	0.0007195203072129967	0.0007130616430684959	0.08015044377702073	0.07788468085033942	-2.0183383927127943e-05	-0.00021793574883191558	-2.0069094697218112e-05	-0.0002167016788992837
4.717764873583629	0.0005695157728086614	0.0005681344699005035	0.0006125160619652614	0.0006098324236971308	0.0006372159520261694	0.0006337248966064289	0.0006635535054279552	0.0006591553958868888	0.0007188169750490024	0.0007123666282374365	0.08009442215062096	0.07783025797768171	-2.0012137781964465e-05	-0.00021738869566310937	-1.9898820736004297e-05	-0.0002161577505502138
4.746191780217212	0.0005690525872545001	0.0005676713604533781	0.0006119882464058218	0.0006093065601972351	0.0006366495010037322	0.0006331616530299354	0.0006629446797951977	0.0006585512612646762	0.0007181154186851444	0.0007116733676415965	0.0800384407889094	0.07777587418913519	-1.9842168370967292e-05	-0.0002168410900174611	-1.972981619835501e-05	-0.000215613272293802
4.774789973263409	0.0005685905772410578	0.0005672094259911353	0.0006114617640526712	0.0006087820248620738	0.0006360844794011208	0.0006325998307105788	0.0006623373907492059	0.0006579486512749041	0.0007174156392002163	0.0007109818623695146	0.07998249972147507	0.07772152951353636	-1.96734666675219e-05	-0.0002162929299297789	-1.9562072110033968e-05	-0.0002150682421768052
4.803560484809025	0.0005681297443876764	0.0005667486681221314	0.0006109366164302804	0.0006082588192069802	0.0006355208886674477	0.0006320394310907227	0.0006617316396413119	0.0006573475672659277	0.0007167176376796751	0.0007102921135162966	0.07992659897857622	0.07766722398036786	-1.950602370556602e-05	-0.00021574421341141736	-1.9395579556952952e-05	-0.00021452265822219374
4.832504353159697	0.0005676700903180043	0.0005662890884590248	0.0006104128050679766	0.000607736944752123	0.0006349587302570447	0.0006314804556179175	0.0006611274278285033	0.0006567480105917101	0.0007160214152157207	0.000709604122183696	0.07987073859114634	0.07761295761977098	-1.9339830579039735e-05	-0.00021519493844862625	-1.9230329684717315e-05	-0.00021397651842838816
4.861622622877388	0.000567211616660051	0.0005658306886188289	0.000609890331500002	0.0006072164030225687	0.0006343980056295325	0.000630922905744971	0.0006605247566734985	0.0006561499826118983	0.0007153269729073849	0.0007089178894802004	0.07981491859081492	0.07755873046256034	-1.917487844160619e-05	-0.00021464510300329975	-1.9066313698275564e-05	-0.00021342982076939798
4.890916344818065	0.0005667543250462266	0.000565373470222954	0.0006093691972655677	0.0006066971955483305	0.0006338387162498775	0.0006303667829300052	0.0006599236275448083	0.000655553484691882	0.0007146343118606041	0.0007082334165211042	0.07975913900991585	0.077504542540238	-1.9011158506321985e-05	-0.00021409470501350392	-1.8903522861612315e-05	-0.0002128825631954323
4.9203865761696335	0.0005662982171133986	0.0005649174348972625	0.0006088494039089172	0.0006061793238644364	0.0006332808635884594	0.0006298120886365235	0.0006593240418168138	0.0006549585182028737	0.0007139434331883113	0.000707550704428599	0.07970339988150617	0.07745039388500632	-1.884866204514453e-05	-0.0002135437423919362	-1.874194849731288e-05	-0.0002123347436319284
4.950034380490085	0.0005658432945029359	0.0005644625842721139	0.0006083309529793822	0.0006056627895109803	0.0006327244491211361	0.000629258824333473	0.0006587260008698327	0.0006543650845219704	0.0007132543380105159	0.000706869754331852	0.07964770123937846	0.07739628452978284	-1.8687380388618044e-05	-0.00021299221302652216	-1.8581581986157336e-05	-0.0002117863599793296
4.979860827745887	0.0005653895588607633	0.0005640089199824188	0.0006078138460314441	0.0006051475940331884	0.0006321694743293083	0.0006287069914953129	0.0006581295060901945	0.0006537731850322327	0.0007125670274543922	0.0007061905673670945	0.07959204311807701	0.07734221450821382	-1.85273049255405e-05	-0.0002124401147806515	-1.8422414766836037e-05	-0.0002112374101134462
5.009866994350591	0.0005649370118374035	0.000563556443667681	0.0006072980846247897	0.0006046337389814688	0.0006316159406999825	0.0006281565916020738	0.0006575345588703053	0.000653182821122745	0.0007118815026543562	0.0007055131446776966	0.07953642555291024	0.07728818385468944	-1.8368427102547283e-05	-0.00021188744549244243	-1.8264438335573174e-05	-0.00021068789188563586
5.040053963203681	0.0005644856550880337	0.0005631051569720553	0.0006067836703243748	0.0006041212259114793	0.00063106384972584	0.0006276076261394266	0.0006569411606087264	0.0006525939941886985	0.0007111977647521613	0.0007048374874142621	0.07948084857996857	0.07723419260436251	-1.821073842379374e-05	-0.0002113342029753662	-1.8107644245726057e-05	-0.00021013780312208186
5.070422823729659	0.0005640354902725289	0.0005626550615443896	0.0006062706047004778	0.0006036100563841809	0.0006305132029052968	0.0006270600965987452	0.0006563493127102414	0.0006520067056314514	0.0007105158148969747	0.0007041635967347033	0.07942531223614256	0.07718024079315541	-1.8054230450523234e-05	-0.00021078038501716467	-1.795202410745378e-05	-0.00020958714162390424
5.100974671917351	0.0005635865190555162	0.0005622061590382798	0.0006057588893287666	0.0006031002319659011	0.0006299640017425775	0.0006265140044771736	0.0006557590165859323	0.0006514209568586082	0.0007098356542454696	0.0007034914738043342	0.0793698165591329	0.07712632845778246	-1.78988948007653e-05	-0.00021022598938040538	-1.7797569587337317e-05	-0.0002090359051669377
5.131710610359471	0.0005631387431064221	0.000561758451112118	0.0006052485257903546	0.0006025917542283927	0.0006294162477477733	0.0006259693512776919	0.000655170273653249	0.0006508367492840906	0.000709157283961911	0.0007028211197959521	0.07931436158746828	0.07707245563576404	-1.774472314898176e-05	-0.0002096710138024538	-1.7644272408041256e-05	-0.00020848409150180103
5.1626317482924104	0.0005626921640995233	0.0005613119394291417	0.0006047395156718612	0.0006020846247488928	0.0006288699424369147	0.000625426138509181	0.000654583085336086	0.0006502540843282072	0.0007084807052182421	0.000702152535889925	0.07925894736052656	0.07701862236544069	-1.7591707225671216e-05	-0.00020911545599501535	-1.7492124347999807e-05	-0.00020793169835418845
5.193739201636265	0.0005622467837139946	0.0005608666256574832	0.0006042318605654721	0.0006015788451101838	0.0006283250873320335	0.0006248843676864884	0.0006539974530648511	0.0006496729634177283	0.0007078059191941715	0.0007014857232742763	0.07920357391854506	0.07696482868599112	-1.7439838817046374e-05	-0.00020855931364416325	-1.73411172409519e-05	-0.0002073787234235236
5.225034093035115	0.0005618026036339629	0.0005604225114702235	0.0006037255620690025	0.0006010744169006561	0.0006277816839612342	0.0006243440403304993	0.0006534133782765449	0.0006490933879859614	0.0007071329270772647	0.0007008206831447769	0.0791482413026415	0.07691107463744869	-1.72891097646663e-05	-0.0002080025844101857	-1.719124297568965e-05	-0.0002068251643838337
5.256517551897525	0.0005613596255485529	0.0005599795985454377	0.0006032206217859542	0.0006005713417143641	0.0006272397338587571	0.0006238051579681982	0.0006528308624148307	0.0006485153594728192	0.0007064617300630295	0.0007001574167050274	0.07909294955483129	0.07685736026071678	-1.7139511965122423e-05	-0.00020744526592784973	-1.7042493495742633e-05	-0.00020627101888424926
5.288190714437326	0.0005609178511519393	0.0005595378885662478	0.0006027170413255797	0.0006000696211510907	0.0006266992385650486	0.000623267722132737	0.0006522499069301109	0.0006479388793248981	0.0007057923293550067	0.0006994959251665491	0.07903769871804293	0.07680368559758771	-1.6991037369627413e-05	-0.00020688735580554063	-1.6894860798919928e-05	-0.00020571628454731095
5.320054723714605	0.0005604772821433985	0.000559097383220875	0.0006022148223029434	0.0005995692568164093	0.000626160199626828	0.0006227317343635056	0.0006516705132796009	0.0006473639489955526	0.0007051247261648616	0.0006988362097488742	0.07898248883613422	0.07675005069075896	-1.684367798368558e-05	-0.0002063288516254147	-1.674833693703255e-05	-0.00020516095896991327
5.352110729676963	0.0005600379202273559	0.0005586580842026853	0.0006017139663389802	0.0005990702503217409	0.0006256226185971584	0.0006221971962061956	0.0006510926829274061	0.0006467905699449656	0.0007044589217124732	0.000698178271679631	0.07892731995391787	0.07669645558385035	-1.6697425866815316e-05	-0.0002057697509438572	-1.6602914015489273e-05	-0.00020460503972213884
5.384359889201005	0.0005595997671134401	0.0005582199932102458	0.0006012144750605624	0.0005985726032844221	0.0006250864970355097	0.000621664109212876	0.0006505164173445973	0.0006462187436402301	0.0007037949172260259	0.0006975221121946399	0.07887219211717225	0.07664290032142185	-1.655227313213277e-05	-0.000205210051290719	-1.645858419306416e-05	-0.00020404852434861842
5.41680336613411	0.000559162824516531	0.0005577831119473726	0.0006007163501005578	0.0005980763173277615	0.000624551836507834	0.0006211324749420504	0.0006499417180092866	0.0006456484715554202	0.0007031327139421016	0.0006968677325379992	0.0788171053726641	0.07658938494899503	-1.6408211946039586e-05	-0.0002046497501694	-1.6315339681534022e-05	-0.0002034914103681562
5.44944233133642	0.0005587270941568099	0.0005573474421231799	0.0006002195930978923	0.0005975813940811026	0.0006240186385866287	0.0006206022949587347	0.0006493685864067013	0.0006450797551716663	0.0007024723131057698	0.0006962151339621763	0.07876205976816492	0.07653590951306741	-1.6265234527903724e-05	-0.00020408884505689062	-1.6173172745218706e-05	-0.0002029336952718147
5.482277962723094	0.0005582925777598143	0.0005569129854521361	0.0005997242056976153	0.0005970878351798906	0.0006234869048510108	0.0006200735708345239	0.0006487970240292669	0.0006445125959772357	0.0007018137159706853	0.0006955643177281037	0.0787070553524745	0.07648247406113232	-1.6123333149648325e-05	-0.0002035273334029114	-1.6032075700798953e-05	-0.00020237537652507964
5.515311445306831	0.0005578592770564849	0.0005564797436541106	0.0005992301895509603	0.0005965956422657299	0.0006229566368867849	0.0006195463041476591	0.0006482270323766783	0.0006439469954676059	0.000701156923799177	0.0006949152851052662	0.07865209217543438	0.07642907864169997	-1.5982500135543545e-05	-0.00020296521263124534	-1.589204091690527e-05	-0.0002018164515664861
5.548543971240616	0.000557427193783218	0.0005560477184544271	0.0005987375463154072	0.0005961048169864495	0.0006224278362865106	0.0006190204964831011	0.0006476586129559828	0.0006433829551455428	0.0007005019378623445	0.000694268037371797	0.07859717028795717	0.07637572330431547	-1.5842727861759e-05	-0.00020240248013811413	-1.5753060813817818e-05	-0.0002012569178078405
5.581976739860765	0.0005569963296819171	0.0005556169115839137	0.0005982462776547486	0.0005956153609961655	0.0006219005046495794	0.0006184961494325961	0.0006470917672816535	0.0006428204765211783	0.0006998487594401526	0.0006936225758145701	0.07854228974203482	0.07632240809957895	-1.5704008756054974e-05	-0.00020183913329245573	-1.5615127863138553e-05	-0.00020069677263417907
5.615610957730194	0.0005565666865000445	0.0005551873247789559	0.00059775638523915	0.0005951272759553456	0.0006213746435822793	0.0006179732645947497	0.0006465264968756721	0.0006422595611120882	0.0006991973898215269	0.0006929789017292959	0.07848745059077109	0.07626913307916432	-1.5566335297546516e-05	-0.00020127516943675705	-1.547823458737836e-05	-0.00020013601340268528
5.649447838681973	0.0005561382659906712	0.0005547589597815472	0.000597267870745215	0.0005946405635308707	0.0006208502546978687	0.000617451843575098	0.0006459628032676054	0.0006417002104433703	0.0006985478303044493	0.0006923370164206126	0.0784326528883962	0.07621589829584166	-1.542970001626627e-05	-0.00020071058588587432	-1.5342373559809608e-05	-0.00019957463744456339
5.6834886038631165	0.0005557110699125286	0.0005543318183393397	0.0005967807358560511	0.0005941552253960993	0.0006203273396166469	0.0006169318879861727	0.000645400687994685	0.0006411424260477227	0.0006979000821960541	0.000691696921202184	0.07837789669028655	0.07616270380349759	-1.5294095492831422e-05	-0.00020014537992636694	-1.5207537403978677e-05	-0.00019901264206295677
5.717734481778674	0.0005552851000300645	0.0005539059022057003	0.0005962949822613323	0.0005936712632309358	0.0006198058999660308	0.0006164133994475819	0.0006448401526018908	0.0006405862094655282	0.0006972541468127301	0.0006910586173967988	0.07832318205299282	0.07610954965715656	-1.5159514358273687e-05	-0.00019957954881874573	-1.507371879346485e-05	-0.0001984500245338222
5.75218670833605	0.0005548603581134853	0.0005534812131397547	0.0005958106116573606	0.0005931886787218849	0.0006192859373806142	0.0006158963795860712	0.0006442811986420235	0.000640031562244923	0.000696610025480209	0.0006904221063364579	0.078268509034257	0.07605643591300221	-1.502594929355533e-05	-0.00019901308979482224	-1.4940910451540293e-05	-0.00019788678210545807
5.786846526889619	0.000554436845938819	0.0005530577529064493	0.0005953276257471383	0.0005927074735621297	0.0006187674535022584	0.0006153808300356072	0.0006437238276757966	0.00063947848594189	0.0006959677195336769	0.0006897873893624839	0.07821387769303811	0.07600336262839723	-1.4893393029260377e-05	-0.0001984460000581112	-1.480910515080057e-05	-0.00019732291199782426
5.821715188285586	0.0005540145652879582	0.0005526355232765945	0.0005948460262404262	0.0005922276494515843	0.0006182504499801494	0.0006148667524374416	0.0006431680412719078	0.0006389269821203289	0.0006953272303178617	0.0006891544678256086	0.07815928808953258	0.07595032986190933	-1.4761838345441966e-05	-0.0001978782767853987	-1.4678295713022385e-05	-0.00019675841140447126
5.856793950907131	0.0005535935179487167	0.0005522145260269221	0.0005943658148538118	0.0005917492080969668	0.0006177349284708797	0.000614354148440185	0.0006426138410071257	0.0006383770523521438	0.0006946885591871424	0.000688523343086079	0.07810474028519872	0.0758973376733319	-1.4631278071096723e-05	-0.00019730991712436918	-1.454847500867093e-05	-0.00019619327749029192
5.892084080719833	0.0005531737057148802	0.0005517947629401348	0.0005938869933107748	0.0005912721512118611	0.0006172208906385188	0.0006138430196998828	0.0006420612284663711	0.0006378286982173208	0.0006940517075056432	0.0006878940165137519	0.07805023434278081	0.07584438612370621	-1.45017050839618e-05	-0.00019674091819450734	-1.4419635956582424e-05	-0.000195627507391119
5.927586851317345	0.0005527551303862596	0.0005513762358049623	0.0005934095633417539	0.0005907964805167857	0.0006167083381546897	0.0006133333678800904	0.0006415102052428009	0.0006372819213040135	0.0006934166766473412	0.0006872664894881983	0.07799577032633188	0.07579147527534469	-1.4373112310214764e-05	-0.0001961712770872509	-1.4291771523832278e-05	-0.00019506109821595952
5.963303543967366	0.0005523377937687399	0.0005509589464162084	0.0005929335266842089	0.0005903221977392533	0.0006161972726986386	0.0006128251946519387	0.0006409607729378874	0.0006367367232086215	0.0006927834679961622	0.0006866407633987992	0.07794134830123967	0.07573860519186053	-1.4245492724121456e-05	-0.00019560099086532445	-1.4164874725263246e-05	-0.00019449404704484363
5.999235447657878	0.0005519216976743379	0.0005505428965748085	0.0005924588850826935	0.0005898493046138463	0.0006156876959573152	0.0006123185016942193	0.0006404129331615086	0.0006361931055358783	0.0006921520829460909	0.0006860168396448534	0.07788696833425063	0.0756857759381819	-1.4118839347734141e-05	-0.00019503005656273942	-1.4038938623220018e-05	-0.00019392635092911614
6.035383859143656	0.0005515068439212489	0.0005501280880878788	0.000591985640288914	0.0005893778028822744	0.0006151796096254421	0.000611813290693449	0.0006398666875320248	0.0006356510698989286	0.0006915225229012677	0.0006853947196356732	0.07783263049349712	0.07563298758058459	-1.3993145250613959e-05	-0.0001944584711847247	-1.3913956327269925e-05	-0.0001933580068914642
6.071750082993084	0.0005510932343339037	0.0005497145227687721	0.0005915137940618049	0.0005889076942934471	0.0006146730154055959	0.0006113095633439553	0.0006393220376763707	0.000635110617919418	0.0006908947892760986	0.0006847744047906933	0.07777833484851977	0.07558024018671321	-1.386840354943887e-05	-0.00019388623170690789	-1.378992099388375e-05	-0.00019278901192586184
6.108335431635222	0.0005506808707430195	0.0005493022024371283	0.0005910433481675901	0.000588438980603539	0.0006141679150082802	0.0006108073213479402	0.0006387789852301352	0.0006345717512275759	0.0006902688834953592	0.0006841558965395716	0.07772408147029553	0.07552753382561028	-1.3744607407861417e-05	-0.00019331333507686954	-1.3666825826161647e-05	-0.0001922193629976393
6.145141225407182	0.0005502697549856509	0.0005488911289189274	0.000590574304379851	0.0005879716635760561	0.0006136643101519988	0.000610306566415566	0.0006382375318376487	0.0006340344714622965	0.0006896448069942977	0.0006835391963222927	0.07766987043126554	0.07547486856773482	-1.362175003606289e-05	-0.0001927397782122836	-1.3544664073467105e-05	-0.00019164905704244228
6.182168792601758	0.000549859888905246	0.0005484813040465445	0.0005901066644795967	0.0005875057449819041	0.000613162202563339	0.0006098073002650244	0.0006376976791520711	0.0006334987802712302	0.0006890225612187468	0.000682924305589277	0.07761570180536075	0.07542224448499951	-1.3499824690475781e-05	-0.00019216555800101454	-1.342342903120318e-05	-0.00019107809096696737
6.2194194695153895	0.000549451274351697	0.0005480727296588021	0.0005896404302553301	0.0005870412265994588	0.000612661593977044	0.0006093095246226186	0.0006371594288354771	0.0006329646793108675	0.0006884021476252282	0.0006823112258014843	0.0775615756680311	0.07536966165078716	-1.3378824673566936e-05	-0.00019159067130206098	-1.3303114040453395e-05	-0.0001905064616481572
6.256894600496366	0.0005490439131813935	0.0005476654076010209	0.0005891756035031168	0.0005865781102146286	0.0006121624861360903	0.0006088132412228363	0.0006366227825589427	0.0006324321702466221	0.0006877835676810621	0.0006816999584305207	0.07750749209626978	0.07531712013998411	-1.325874333348194e-05	-0.00019101511494458434	-1.3183712487756238e-05	-0.0001899341659339776
6.294595537993358	0.000548637807257274	0.0005472593397250756	0.0005887121860266522	0.000586116397620927	0.0006116648807917667	0.0006083184518084282	0.0006360877420026331	0.0006319012547529208	0.0006871668228644746	0.0006810905049587457	0.07745345116864613	0.07526462002900486	-1.3139574063701642e-05	-0.00019043888572700673	-1.3065217804766882e-05	-0.00018936120064234896
6.332523642604218	0.0005482329584488842	0.00054685452788945	0.0005882501796373353	0.0005856560906195428	0.0006111687797037554	0.0006078251581304856	0.0006355543088558953	0.000631371934513295	0.0006865519146647145	0.0006804828668793856	0.07739945296533168	0.07521216139582376	-1.3021310302865213e-05	-0.0001898619804186763	-1.294762346793453e-05	-0.0001887875625608687
6.370680283125076	0.0005478293686324229	0.0005464509739592856	0.00058778958615433	0.0005851971910194036	0.0006106741846402027	0.0006073333619485217	0.00063502248481734	0.0006308442112204607	0.000685938844582155	0.0006798770456966361	0.07734549756813239	0.0751597443200003	-1.29039455344232e-05	-0.00018928439575854883	-1.2830922998292513e-05	-0.0001882132484476301
6.40906683659976	0.0005474270396908016	0.000546048679806439	0.0005873304074046414	0.000584739700637251	0.0006101810973778069	0.000606843065030544	0.0006344922715949378	0.0006303180865764143	0.0006853276141284135	0.0006792730429257777	0.07729158506051698	0.07510736888270965	-1.2787473286280174e-05	-0.00018870612845450774	-1.2715109961135632e-05	-0.00018763825503058384
6.447684688369473	0.0005470259735136924	0.0005456476473095337	0.0005868726452231822	0.0005842836212977049	0.0006096895197018924	0.0006063542691531392	0.0006339636709061038	0.0006297935622925156	0.0006847182248264588	0.0006786708600932837	0.07723771552764551	0.07505503516677121	-1.2671887130640339e-05	-0.00018812717518476574	-1.2600177965733927e-05	-0.00018706257900726053
6.486535232122802	0.0005466261719975855	0.0005452478783540139	0.0005864163014528431	0.0005838289548333375	0.0006091994534064907	0.000605866976101547	0.0006334366844777925	0.0006292706400895842	0.0006841106782107304	0.0006780704987369347	0.07718388905640537	0.07500274325668219	-1.255718068361028e-05	-0.00018754753259610235	-1.248612066499788e-05	-0.0001864862170441045
6.525619869945995	0.0005462276370458411	0.0005448493748322007	0.0005859613779445646	0.0005833757030847424	0.0006087109002944229	0.0006053811876697482	0.0006329113140465875	0.0006287493216979852	0.0006835049758272491	0.0006774719604059312	0.07713010573543856	0.07495049323864245	-1.2443347604978658e-05	-0.00018696719730494638	-1.2372931755271106e-05	-0.00018590916577718164
6.564940012373588	0.0005458303705687422	0.0005444521386433413	0.0005855078765574052	0.0005829238679006025	0.0006082238621773764	0.0006048969056605362	0.0006323875613587914	0.0006282296088577214	0.0006829011192337328	0.0006768752466610047	0.0770763656551749	0.07489828520059284	-1.2330381597952522e-05	-0.00018638616589713997	-1.2260604976092708e-05	-0.0001853314218127622
6.604497078439295	0.0005454343744835468	0.0005440561716936653	0.0005850557991586116	0.0005824734511377619	0.0006077383408759871	0.0006044141318855996	0.0006318654281705202	0.0006277115033185235	0.0006822991099997131	0.0006762803590745339	0.07702266890786873	0.07484611923224181	-1.2218276408752261e-05	-0.00018580443492605125	-1.2149134109745371e-05	-0.00018475298172461463
6.644292495727218	0.0005450396507145469	0.000543661475896441	0.0005846051476236961	0.0005820244546613017	0.0006072543382199267	0.00060393286816561	0.0006313449162477971	0.000627195006839947	0.0006816989497066567	0.0006756872992306639	0.07696901558762256	0.07479399542509865	-1.2107025826445066e-05	-0.0001852220009141009	-1.2038512981099245e-05	-0.0001841738420554906
6.684327700423376	0.0005446462011931164	0.0005432680531720259	0.0005841559238365008	0.0005815768803446041	0.0006067718560479771	0.0006034531163302958	0.0006308260273666448	0.0006266801211914594	0.0006811006399480788	0.0006750960687254179	0.07691540579043232	0.07474191387250777	-1.199662368269426e-05	-0.00018463886035303967	-1.1928735457386423e-05	-0.0001835939993179575
6.724604137367524	0.0005442540278577658	0.0005428759054479204	0.0005837081296892717	0.0005811307300694265	0.000606290896208116	0.0006029748782185259	0.0006303087633131779	0.0006261668481525349	0.0006805041823296626	0.0006745066691668145	0.07686183961421372	0.07468987466968194	-1.1887063851404554e-05	-0.0001840550097023802	-1.1819795447790687e-05	-0.00018301344999187286
6.76512326010531	0.0005438631326541984	0.0005424850346588253	0.000583261767082732	0.0005806860057259772	0.0006058114605575996	0.0006024981556783971	0.0006297931258837015	0.0006256551895127501	0.0006799095784693839	0.000673919102174991	0.07680831715884207	0.07463787791373212	-1.1778340248414128e-05	-0.00018347044538903623	-1.1711686903240204e-05	-0.0001824321905254389
6.805886530940724	0.000543473517535363	0.0005420954427466942	0.0005828168379261555	0.0005802427092129832	0.0006053335509630499	0.0006020229505673111	0.0006292791168848052	0.0006251451470718793	0.0006793168299976305	0.0006733333693823208	0.0767548385261826	0.07458592370371052	-1.1670446831349782e-05	-0.00018288516380865483	-1.1604403816202827e-05	-0.0001818502173359382
6.846895420988873	0.0005430851844615064	0.0005417071316607864	0.0005823733441374357	0.0005798008424377635	0.0006048571693005304	0.0006015492647520593	0.0006287667381334577	0.0006246367226399851	0.0006787259385573213	0.0006727494724335304	0.07670140382013202	0.07453401214063753	-1.1563377599293004e-05	-0.0001822991613249364	-1.1497940220327012e-05	-0.00018126752680823477
6.888151410229076	0.0005426981354002267	0.0005413201033577223	0.0005819312876431587	0.000579360407316302	0.0006043823174556373	0.0006010771001089074	0.0006282559914571049	0.0006241299180375177	0.0006781369058040342	0.0006721674129858239	0.07664801314665612	0.07448214332754326	-1.1457126592454708e-05	-0.0001817124342683163	-1.1392290190159055e-05	-0.0001806841152942329
6.92965598755826	0.0005423123723265307	0.0005409343598015377	0.0005814906703786822	0.000578921405773322	0.0006039089973235818	0.0006006064585236821	0.0006277468786937656	0.0006236247350954112	0.0006775497334061278	0.0006715871927090069	0.07659466661381567	0.07443031736950023	-1.1351687891985283e-05	-0.00018112497893704727	-1.1287447840940129e-05	-0.00018009997911387632
6.971410650844719	0.0005419278972228843	0.0005405499029637392	0.0005810514942882027	0.0005784838397423605	0.0006034372108092758	0.0006001373418918519	0.0006272394016921344	0.000623121175655181	0.0006769644230448692	0.0006710088132856082	0.07654136433182286	0.07437853437366074	-1.1247055619677954e-05	-0.00018053679159649172	-1.1183407328347814e-05	-0.00017951511455481517
7.01341690698215	0.0005415447120792683	0.0005401667348233568	0.0005806137613248327	0.0005780477111658374	0.0006029669598274178	0.0005996697521186143	0.0006267335623116744	0.000622619241569019	0.0006763809764145593	0.0006704322764110033	0.07648810641306479	0.07432679444929767	-1.1143223937724184e-05	-0.00017994786847932986	-1.108016284819685e-05	-0.0001789295178718786
7.055676271944047	0.0005411628188932302	0.000539784857366997	0.0005801774734506735	0.0005776130219951331	0.0006024982463025773	0.00059920369111898	0.0006262293624227192	0.0006221189346998938	0.000675799395222658	0.0006698575837935408	0.0764348929721502	0.07427509770784022	-1.1040187048416174e-05	-0.00017935820578481032	-1.0977708636178071e-05	-0.0001783431852867695
7.098190270838397	0.0005407822196699412	0.0005394042725889019	0.0005797426326368906	0.0005771797741906642	0.0006020310721692851	0.0005987391608178617	0.0006257268039065739	0.0006216202569216514	0.0006752196811899185	0.000669284737154672	0.07638172412594832	0.07422344426291191	-1.0937939193901396e-05	-0.00017876779967883338	-1.087603896757737e-05	-0.00017775611298757876
7.1409604379627405	0.0005404029164222474	0.0005390249824909994	0.0005793092408637883	0.0005767479697219542	0.0006015654393721174	0.0005982761631501606	0.0006252258886556142	0.0006211232101191115	0.000674641836050513	0.0006687137382290738	0.07632859999362886	0.07417183423037298	-1.0836474655949273e-05	-0.00017817664629404817	-1.0775148157102232e-05	-0.0001771682971299371
7.183988316859528	0.0005400249111707254	0.0005386469890829595	0.000578877300120885	0.0005763176105677108	0.0006011013498657843	0.0005978147000608489	0.0006247266185733899	0.0006206277961881714	0.0006740658615521653	0.0006681445887647823	0.07627552069670504	0.07412026772836211	-1.0735787755633726e-05	-0.0001775847417288534	-1.0675030558543463e-05	-0.0001765797338355024
7.227275460371831	0.0005396482059437356	0.0005382702943822476	0.0005784468124069876	0.0005758886987159024	0.0006006388056152204	0.0005973547735050655	0.0006242289955747235	0.0006201340170359034	0.000673491759456282	0.0006675772905233187	0.07622248635907265	0.07406874487732851	-1.0635872853115465e-05	-0.00017699208204782768	-1.0575680564517582e-05	-0.00017599041919175162
7.270823430699384	0.0005392728027774771	0.0005378949004141817	0.0005780177797302702	0.0005754612361638325	0.000600177808595671	0.0005968963854481975	0.000623733021585818	0.0006196418745806625	0.0006729195315380883	0.0006670118452798251	0.07616949710705712	0.07401726580008636	-1.0536724347442496e-05	-0.00017639866328236775	-1.0477092606327176e-05	-0.00017540034925360437
7.31463379945495	0.0005388987037160376	0.0005375208092119815	0.0005775902041083441	0.0005750352249182119	0.0005997183607927787	0.0005964395378659694	0.0006232386985443538	0.0006191513707521794	0.0006723491795867571	0.0006664482548231899	0.07611655306945438	0.07396583062184783	-1.0438336676184962e-05	-0.00017580448142864857	-1.0379261153548903e-05	-0.00017480952004071681
7.358708147721062	0.0005385259108114548	0.0005371480228168296	0.0005771640875683416	0.0005746106669952431	0.0005992604642026809	0.0005959842327445378	0.0006227460283996024	0.0006186625074916755	0.0006717807054055536	0.0006658865209561908	0.07606365437757992	0.07391443947027153	-1.0340704315210496e-05	-0.00017520953244805348	-1.0282180713856552e-05	-0.00017421792753831433
7.403048066107065	0.0005381544261237634	0.0005367765432779211	0.0005767394321469878	0.0005741875644206912	0.0005988041208320933	0.0005955304720805758	0.0006222550131125216	0.0006181752867519578	0.0006712141108119632	0.0006653266454956207	0.07601080116530548	0.07386309247550149	-1.024382177851682e-05	-0.00017461381226810402	-1.0185845832822414e-05	-0.00017362556769798254
7.447655154806527	0.0005377842517210519	0.0005364063726525194	0.0005763162398906798	0.0005737659192299601	0.0005983493326984036	0.0005950782578813651	0.0006217656546558677	0.0006176897104975272	0.0006706493976378355	0.000664768630272429	0.07595799356911223	0.07381178977021828	-1.0147683617916028e-05	-0.00017401731678126642	-1.0090251093609372e-05	-0.0001730324364363628
7.49253102365499	0.0005374153896795167	0.0005360375130060119	0.0005758945128555625	0.0005733457334681738	0.0005978961018297605	0.0005946275921648853	0.0006212779550143002	0.0006172057807046844	0.0006700865677295212	0.0006642124771318566	0.07590523172813698	0.07376053148967988	-1.0052284422763097e-05	-0.00017342004184442428	-9.995391116709822e-06	-0.00017243852963488848
7.537677292188054	0.0005370478420835155	0.0005356699664119626	0.000575474253107608	0.0005729270091902523	0.0005974444302651703	0.0005941784769599087	0.0006207919161844895	0.0006167234993616355	0.000669525622948015	0.000663658187933575	0.07585251578421723	0.07370931777176828	-9.957618819752927e-06	-0.00017282198327925324	-9.901260559734906e-06	-0.00017184384313972956
7.583095589699846	0.0005366816110256211	0.0005353037349521678	0.0005750554627226923	0.0005725097484609876	0.0005969943200545844	0.0005937309143060898	0.0006203075401752235	0.0006162428684685988	0.0006689665651690953	0.0006631057645518259	0.07579984588194028	0.07365814875703973	-9.863681472680082e-06	-0.00017222313687219326	-9.807854117156907e-06	-0.00017124837276187577
7.628787555301809	0.0005363166986066756	0.000534938820716711	0.0005746381437866753	0.0005720939533551265	0.000596545773258995	0.0005932849062540588	0.0006198248290075201	0.0006157638900379139	0.0006684093962834699	0.0006625552088755633	0.0757472221686946	0.07360702458876797	-9.770467082160367e-06	-0.00017162349837351876	-9.715166520118425e-06	-0.0001706521142773587
7.674754837981857	0.0005359531069358428	0.0005345752258040152	0.0005742222983954768	0.0005716796259574427	0.0005960987919505287	0.0005928404548655107	0.000619343784714732	0.0006152865660941472	0.0006678541181969185	0.0006620065228085923	0.07569464479471691	0.07355594541299808	-9.677970385440007e-06	-0.00017102306349812968	-9.623192536112324e-06	-0.00017005506342596122
7.720999096663877	0.000535590838130664	0.0005342129523208991	0.0005738079286551587	0.0005712667683628229	0.0005956533782125372	0.0005923975622133058	0.0006188644093426624	0.0006148108986742054	0.0006673007328304409	0.0006614597082697172	0.07564211391314725	0.07350491137859122	-9.586186156107686e-06	-0.00017042182792446903	-9.5319269687753e-06	-0.00016945721591130058
7.767522000267617	0.000535229894317109	0.0005338520023826299	0.0005733950366820004	0.0005708553826763391	0.0005952095341396971	0.0005919562303815573	0.0006183867049496711	0.0006143368898274428	0.0006667492421204015	0.0006609147671928822	0.0755896296800767	0.07345392263728154	-9.495109203839537e-06	-0.00016981978729389835	-9.441364657684914e-06	-0.00016885856740149474
7.814325227768903	0.0005348702776296333	0.0005334923781129805	0.0005729836246025841	0.0005704454710133352	0.000594767261838103	0.0005915164614657292	0.0006179106736067928	0.0006138645416157742	0.0006661996480186837	0.0006603717015273218	0.07553719225460323	0.07340297934371971	-9.404734374256034e-06	-0.00016921693721240472	-9.35150047806036e-06	-0.00016825911352764955
7.861410468260233	0.0005345119902112272	0.0005331340816442792	0.0005725736945538688	0.0005700370354995007	0.0005943265634253597	0.0005910782575727315	0.0006174363173978436	0.0006133938561137839	0.0006656519524928323	0.000659830513237705	0.07548480179888353	0.0733520816555296	-9.315056548597593e-06	-0.0001686132732484913	-9.262329340570773e-06	-0.0001676588498843723
7.908779421011744	0.0005341550342134729	0.000532777115117468	0.0005721652486832745	0.000569630078270955	0.0005938874410306853	0.0005906416208210155	0.0006169636384195396	0.0006129248354088422	0.0006651061575262127	0.0006592912043042863	0.07543245847818893	0.07330122973336302	-9.226070643518144e-06	-0.00016800879093374632	-9.173846191119252e-06	-0.0001670577720300076
7.956433795532517	0.0005337994117965949	0.000532421480682153	0.0005717582891487602	0.0005692246014743253	0.0005934498967950004	0.0005902065533406676	0.000616492638781609	0.000612457481601214	0.0006645622651181584	0.0006587537767230541	0.07538016246096303	0.07325042374094867	-9.137771610837064e-06	-0.00016740348576207986	-9.086046010529751e-06	-0.00016645587548483332
8.004375311632296	0.0005334451251295183	0.0005320671804966641	0.0005713528181189104	0.0005688206072668321	0.0005930139328710359	0.0005897730572735143	0.0006160233206069117	0.0006119917968041821	0.0006640202772841317	0.0006582182325058887	0.07532791391887231	0.0731996638451539	-9.050154437345755e-06	-0.00016679735319032052	-8.998923814419572e-06	-0.0001658531557326287
8.052605699483543	0.0005330921763899138	0.0005317142167281006	0.0005709488377730075	0.0005684180978163633	0.0005925795514234187	0.0005893411347732075	0.000615555686031548	0.0006115277831441492	0.000663480196055872	0.0006576845736807055	0.07527571302686986	0.07314895021603324	-8.963214144546566e-06	-0.00016619038863763258	-8.912474652919208e-06	-0.00016524960821980017
8.101126699683881	0.0005327405677642595	0.0005313625915523939	0.0005705463503011225	0.0005680170753015637	0.0005921467546287824	0.0005889107880053344	0.0006150897372049861	0.0006110654427607674	0.0006629420234815613	0.0006571528022916205	0.0752235599632524	0.07309828302689171	-8.876945788414276e-06	-0.00016558258748461396	-8.826693610422542e-06	-0.0001646452283543126
8.149940063318896	0.0005323903014478877	0.0005310123071543542	0.0005701453579041912	0.0005676175419119106	0.0005917155446758577	0.0005884820191475077	0.0006146254762901711	0.0006106047778070457	0.0006624057616259783	0.0006566229203990991	0.07517145490971705	0.07304766245433918	-8.791344459240825e-06	-0.00016497394507482277	-8.741575805396896e-06	-0.00016404001150653602
8.199047552025359	0.0005320413796450394	0.0005306633657277278	0.0005697458627940976	0.0005672194998477995	0.0005912859237655756	0.0005880548303894722	0.0006141629054636501	0.0006101457904494722	0.0006618714125706604	0.0006560949300801172	0.07511939805142787	0.07299708867835057	-8.70640528128925e-06	-0.00016436445671209887	-8.657116390157517e-06	-0.00016343395300870422
8.248450938054788	0.0005316938045689194	0.0005303157694752505	0.0005693478671937595	0.000566822951320626	0.0005908578941111711	0.0005876292239331968	0.0006137020269156899	0.0006096884828681329	0.0006613389784140672	0.0006555688334283202	0.07506738957706986	0.07294656188232722	-8.622123412644483e-06	-0.00016375411766193781	-8.57331055062905e-06	-0.0001628270481546651
8.298152004337403	0.0005313475784417454	0.0005299695206086995	0.0005689513733372083	0.0005664278985528698	0.00059043145793828	0.0005872052019929831	0.0006132428428503988	0.0006092328572568293	0.0006608084612717438	0.0006550446325541847	0.07501542967891872	0.07289608225315254	-8.53849404503556e-06	-0.0001631429231517545	-8.490153506129569e-06	-0.00016221929219933928
8.348152544546481	0.0005310027034948022	0.0005296246213489481	0.0005685563834696731	0.0005660343437781755	0.0005900066174850402	0.0005867827667955597	0.0006127853554858479	0.0006087789158232019	0.0006602798632764862	0.0006545223295851798	0.07496351855290205	0.072845649981263	-8.455512403492994e-06	-0.00016253086836867658	-8.407640509140724e-06	-0.00016161068035874804
8.398454363163072	0.0005306591819684953	0.0005292810739260189	0.0005681628998476671	0.0005656422892414391	0.0005895833750022011	0.0005863619205801905	0.0006123295670541955	0.0006083266607888491	0.0006597531865785088	0.0006540019266659336	0.07491165639866205	0.0727952652607026	-8.373173746239505e-06	-0.0001619179484613209	-8.325766845115185e-06	-0.00016100120780999927
8.449059275541144	0.0005303170161123995	0.0005289388805791355	0.0005677709247390663	0.0005652517371988904	0.0005891617327532154	0.0005859426655987703	0.0006118754798018091	0.0006078760943894521	0.0006592284333456142	0.0006534834259583958	0.07485984341962852	0.07274492828919403	-8.29147336439337e-06	-0.00016130415853801705	-8.244527832230314e-06	-0.0001603908696906492
8.49996910797308	0.0005299762081853148	0.0005285980435567766	0.0005673804604232002	0.0005648626899181781	0.0005887416930143567	0.0005855250041159351	0.0006114230959893919	0.0006074272188748967	0.0006587056057633624	0.0006529668296420081	0.07480807982307734	0.072694639268199	-8.210406581776741e-06	-0.00016068949366714047	-8.16391882116959e-06	-0.00015977966109834152
8.551185697755594	0.0005296367604553153	0.000528258565116729	0.0005669915091909313	0.0005644751496784547	0.0005883232580748108	0.0005851089384091599	0.0006109724178921076	0.0006069800365093985	0.0006581847060352439	0.0006524521399138722	0.07475636582020659	0.07264439840298703	-8.129968754781204e-06	-0.00016007394887825044	-8.083935194963011e-06	-0.00015916757709147356
8.602710893256043	0.0005292986751998008	0.0005279204475261379	0.0005666040733447421	0.0005640891187704591	0.0005879064302367872	0.0005846944707688659	0.0006105234477997077	0.0006065345495716278	0.0006576657363828538	0.0006519393589889204	0.07470470162620335	0.07259420590270592	-8.050155271954046e-06	-0.00015945751915839856	-8.004572368675716e-06	-0.00015855461268755866
8.654546553979111	0.0005289619547055531	0.0005275836930615644	0.0005662181551988243	0.0005637045994966093	0.0005874912118156292	0.0005842816034985268	0.0006100761880166614	0.0006060907603548393	0.0006571486990460705	0.0006514284891000918	0.0746530874603123	0.07254406198044343	-7.970961553988715e-06	-0.0001588401994553068	-7.925825789285683e-06	-0.00015794076286404501
8.706694550633951	0.0005286266012687794	0.0005272483040090307	0.0005658337570791568	0.0005633215941710769	0.0005870776051399088	0.0005838703389147715	0.0006096306408622795	0.0006056486711669929	0.000656633596283227	0.0006509195324985001	0.07460152354591224	0.07249396685330609	-7.892383053416906e-06	-0.00015822198467570214	-7.847690935432194e-06	-0.00015732602255784378
8.759156765201672	0.0005282926171951702	0.0005269142826640788	0.0005654508813235994	0.000562940105119884	0.0005866656125515459	0.0005834606793474924	0.0006091868086708506	0.0006052082843308897	0.0006561204303712984	0.0006504124914536173	0.07455001011058658	0.0724439207424841	-7.814415254396925e-06	-0.0001576028696847892	-7.770163317201602e-06	-0.00015671038666460746
8.811935091003267	0.0005279600047999453	0.0005265816313318178	0.0005650695302819744	0.0005625601346809833	0.000586255236405906	0.0005830526271399528	0.0006087446937917669	0.0006047696021842973	0.0006556092036060778	0.0006499073682534462	0.07449854738619864	0.07239392387332867	-7.73705367252981e-06	-0.00015698284930658335	-7.693238475926095e-06	-0.00015609385003886866
8.865031432767935	0.0005276287664079096	0.000526250352326979	0.0005646897063161568	0.0005621816852043489	0.000585846479071917	0.0005826461846488944	0.0006083042985896616	0.0006043326270800818	0.0006550999183023633	0.0006494041652047055	0.07444713560897041	0.07234397647542015	-7.660293854610395e-06	-0.00015636191832286983	-7.616911983989415e-06	-0.00015547640749394298
8.918447706701835	0.000527298904353496	0.0005259204479739633	0.0005643114118001571	0.0005618047590520585	0.0005854393429321729	0.0005822413542446444	0.000607865625444536	0.000603897361386338	0.0006545925767941395	0.0006489028846330048	0.07439577501955645	0.07229407878265068	-7.584131378485931e-06	-0.00015574007147421687	-7.541179444611745e-06	-0.00015485805380142936
8.972185840557227	0.0005269704209808228	0.0005255919206068958	0.0005639346491202137	0.0005614293585983862	0.0005850338303830454	0.0005818381383112261	0.0006074286767518986	0.0006034638074865245	0.0006540871814347688	0.0006484035288830355	0.07434446586312375	0.07224423103329469	-7.508561852785471e-06	-0.0001551173034583242	-7.466036491609457e-06	-0.00015423878369021093
9.02624777370205	0.0005266433186437407	0.0005252647725696777	0.0005635594206748801	0.0005610554862298891	0.0005846299438347955	0.0005814365392464713	0.0006069934549229009	0.0006030319677795976	0.0006535837345971807	0.0006479061003187546	0.07429320838943276	0.07219443347008961	-7.433580916753335e-06	-0.0001544936089307447	-7.391478789259796e-06	-0.000153618591847704
9.080635457189915	0.0005263175997058795	0.0005249390062160306	0.0005631857288751077	0.0005606831443454919	0.0005842276857116825	0.0005810365594621241	0.0006065599623844674	0.0006026018446801413	0.000653082238674057	0.000647410601323566	0.07424200285291666	0.07214468634031267	-7.359184240018392e-06	-0.00015386898250384362	-7.317502032069302e-06	-0.0001529974729189698
9.135350853830497	0.0005259932665407029	0.0005246146239095557	0.0005628135761443423	0.0005603123353565805	0.0005838270584520796	0.0005806382013839587	0.000606128201579443	0.0006021734406185117	0.0006525826960780353	0.0006469170343005215	0.07419084951276869	0.07209498989586761	-7.285367522415383e-06	-0.00015324341874713154	-7.244101944523136e-06	-0.00015237542150529915
9.190395938260405	0.000525670321531553	0.000524291628023777	0.0005624429649186064	0.0005599430616870886	0.0005834280645085827	0.0005802414674518894	0.0006056981749667239	0.0006017467580409675	0.0006520851092418958	0.000646425401672503	0.07413974863302315	0.07204534439335807	-7.212126493774153e-06	-0.00015261691218663997	-7.171274280949776e-06	-0.00015175243216522527
9.245772697014415	0.0005253487670717022	0.0005239700209421966	0.0005620738976465935	0.0005595753257735884	0.0005830307063481278	0.0005798463601200836	0.0006052698850214023	0.0006013217994098125	0.0006515894806187636	0.0006459357058824221	0.07408870048264048	0.07199575009417761	-7.139456913726229e-06	-0.00015198945730496294	-7.099014825316316e-06	-0.00015112849941442685
9.301483128597186	0.0005250286055643973	0.0005236498050583379	0.0005617063767897532	0.0005592091300653767	0.0005826349864521004	0.0005794528818570728	0.000604843334234905	0.0006008985672035304	0.0006510958126823061	0.0006454479493934112	0.0740377053355999	0.07194620726459135	-7.067354571501858e-06	-0.00015136104854066024	-7.027319391001222e-06	-0.0001505036177243818
9.357529243555355	0.0005247098394229125	0.0005233309827758016	0.0005613404048223847	0.0005588444770245691	0.0005822409073164562	0.0005790610351458722	0.0006044185251151378	0.000600477063916933	0.0006506041079269375	0.0006449621346890259	0.07398676347098283	0.07189671617582796	-6.9958152857122965e-06	-0.00015073168028781336	-6.956183820608711e-06	-0.0001498777815228114
9.413913064550128	0.0005243924710705939	0.000523013556508311	0.0005609759842317266	0.000558481369126189	0.0005818484714518323	0.0005786708224840895	0.0006039954601866273	0.0006000572920612946	0.0006501143688680203	0.0006444782642734432	0.0739358751730638	0.07184727710415832	-6.92483490417721e-06	-0.0001501013468958451	-6.885603985790079e-06	-0.00014925098519309732
9.47063662643026	0.0005240765029409085	0.0005226975286797617	0.0005606131175180461	0.0005581198088582594	0.0005814576813836687	0.000578282246384047	0.000603574141990668	0.0005996392541645002	0.0006496265980420748	0.0006439963406716643	0.073885040731407	0.07179789033099085	-6.854409303741656e-06	-0.00014947004266996355	-6.815575787015582e-06	-0.0001486232230738932
9.527701976305488	0.0005237619374774887	0.0005223829017242694	0.0005602518071947296	0.0005577597987218902	0.0005810685396523182	0.0005778953093728933	0.0006031545730854675	0.0005992229527711883	0.0006491407980069846	0.0006435163664297181	0.07383426044096063	0.07174855614296663	-6.784534390076591e-06	-0.00014883776187034348	-6.746095153443467e-06	-0.00014799448945984617
9.585111173620431	0.0005234487771341808	0.0005220696780862166	0.0005598920557883754	0.0005574013412313726	0.0005806810488131709	0.0005775100139927213	0.0006027367560462899	0.0005988083904428942	0.0006486569713422075	0.000643038344114868	0.07378353460214161	0.07169927483204384	-6.715206097441216e-06	-0.00014820449871086327	-6.677158042655423e-06	-0.00014736477859950137
9.642866290228868	0.0005231370243750917	0.000521757860220304	0.0005595338658388869	0.0005570444389142726	0.0005802952114367715	0.0005771263628006903	0.0006023206934656135	0.0005983955697582008	0.0006481751206489939	0.0006425622763158238	0.07373286352094717	0.07165004669559484	-6.646420388525982e-06	-0.00014757024735993773	-6.608760440477042e-06	-0.00014673408469575988
9.700969410468568	0.0005228266816746332	0.0005214474505915953	0.0005591772398995609	0.0005566890943115205	0.0005799110301089393	0.0005767443583691425	0.0006019063879532726	0.0005979844933128862	0.0006476952485505977	0.0006420881656429508	0.07368224750904426	0.07160087203650593	-6.57817325428172e-06	-0.00014693500194017106	-6.540898360878934e-06	-0.00014610240190707224
9.75942263123647	0.000522517751517568	0.000521138451675562	0.0005588221805371844	0.000556335309977503	0.000579528507430887	0.0005763640032857183	0.000601493842136613	0.00059757516372007	0.0006472173576924961	0.0006416160147284834	0.07363168688387164	0.07155175116327196	-6.510460713736628e-06	-0.000146298756528343	-6.473567845692238e-06	-0.00014546972434523187
9.818228062064373	0.0005222102363990536	0.0005208308659581337	0.0005584686903321213	0.000555983088480158	0.0005791476460193411	0.0005759853001534845	0.0006010830586606415	0.0005971675836103671	0.0006467414507426095	0.0006411458262267418	0.07358118196874629	0.07150268439009556	-6.443278813723918e-06	-0.00014566150515341048	-6.4067649643952465e-06	-0.0001448360460744036
9.877387825195074	0.0005219041388246895	0.000520524695935743	0.0005581167718784129	0.0005556324324010689	0.0005787684485066712	0.0005756082515910543	0.0006006740401881858	0.0005967617556320404	0.0006462675303915289	0.0006406776028143533	0.07353073309296411	0.07145367203698838	-6.3766236287907466e-06	-0.0001450232417980063	-6.340485814083051e-06	-0.00014420136111431558
9.936904055658934	0.000521599461310555	0.0005202199441153668	0.0005577664277838635	0.0005552833443355508	0.0005783909175410022	0.0005752328602326998	0.0006002667894000404	0.0005963576824511487	0.0006457955993527314	0.0006402113471904661	0.07348034059190434	0.07140471442987809	-6.3104912609900435e-06	-0.00014438396039788415	-6.274726519132738e-06	-0.00014356566343658173
9.996778901350961	0.0005212962063832614	0.000519916613014579	0.000557417660670142	0.0005549358268927561	0.000578015055786347	0.00057485912872849	0.0005998613089951337	0.0005959553667517103	0.0006453256603628234	0.0006397470620769833	0.07343000480714154	0.07135581190070656	-6.244877839644593e-06	-0.00014374365484016993	-6.209483231022113e-06	-0.0001429289469642575
10.05701452310831	0.0005209943765799878	0.0005196147051615892	0.0005570704731728691	0.0005545898826957602	0.0005776408659227273	0.0005744870597444064	0.0005994576016906793	0.0005955548112358521	0.0006448577161817592	0.0006392847502187814	0.07337972608655519	0.07130696478754026	-6.179779521221264e-06	-0.0001431023189645969	-6.144752128298472e-06	-0.00014229120557519848
10.117613094788254	0.0005206939744485248	0.0005193142230952868	0.0005567248679417158	0.0005542455143816561	0.0005772683506463001	0.0005741166559624633	0.0005990556702223375	0.0005951560186239685	0.0006443917695930784	0.0006388244143839396	0.0733295047844367	0.0712581734346812	-6.115192489130651e-06	-0.00014245994656254812	-6.080529416232529e-06	-0.0001416524330977581
10.178576803346665	0.0005203950025473209	0.0005190151693652894	0.0005563808476404977	0.0005539027246016559	0.0005768975126694835	0.0005737479200808457	0.000598655517344378	0.0005947589916548846	0.0006439278234041466	0.0006383660573639765	0.07327934126160862	0.07120943819277246	-6.051112953556204e-06	-0.0001418165313770703	-6.016811326701316e-06	-0.00014101262331192577
10.239907848916916	0.0005200974634455171	0.0005187175465319806	0.0005560384149472681	0.0005535615160211793	0.0005765283547210832	0.0005733808548140238	0.0005982571458298388	0.000594363733086011	0.0006434658804463876	0.0006379096819740785	0.07322923588553695	0.07116075941891357	-5.987537151256467e-06	-0.00014117206710222152	-5.953594118044206e-06	-0.00014037176995000678
10.301608444889292	0.0005198013597229905	0.0005184213571665546	0.0005556975725544139	0.0005532218913199513	0.0005761608795464217	0.0005730154628928872	0.0005978605584706928	0.0005939702456935082	0.0006430059435755289	0.0006374552910533392	0.07317918903045177	0.07111213747677494	-5.924461345382069e-06	-0.0001405265473822387	-5.8908740748278565e-06	-0.00013972986669458232
10.363680817990868	0.0005195066939703982	0.0005181266038510598	0.0005553583231687548	0.0005528838531921013	0.0005757950899074689	0.0005726517470648703	0.0005974657580780144	0.000593578532272452	0.0006425480156718486	0.0006370028874649998	0.07312920107746362	0.07106357273671396	-5.861881825299647e-06	-0.00013987996581174555	-5.828647507703094e-06	-0.00013908690717931438
10.426127208365882	0.0005192134687892093	0.0005178332891784363	0.0005550206695116341	0.0005525474043462539	0.0005754309885829702	0.0005722897100940823	0.0005970727474821421	0.0005931885956369943	0.0006420920996404175	0.0006365524740966889	0.07307927241468778	0.07101506557589364	-5.799794906468682e-06	-0.00013923231593621077	-5.766910753193279e-06	-0.00013844288498744695
10.488949869656532	0.0005189216867917501	0.000517541415752561	0.0005546846143190191	0.0005522125475056307	0.0005750685783685752	0.0005719293547614399	0.0005966815295328521	0.0005928004386205324	0.0006416381984113556	0.0006361040538606711	0.07302940343736908	0.07096661637840117	-5.738196930214247e-06	-0.0001385835912507266	-5.705660173595424e-06	-0.0001377977936534991
10.552151069084381	0.0005186313506012383	0.0005172509861882835	0.0005543501603415948	0.0005518792854081439	0.0005747078620769722	0.0005715706838647893	0.000596292107099524	0.0005924140640758752	0.0006411863149400803	0.0006356576296940913	0.07297959454800672	0.07091822553537451	-5.677084263507569e-06	-0.0001379337851983714	-5.64489215671999e-06	-0.0001371516266607531
10.615733087532126	0.0005183424628518239	0.0005169620031114703	0.0005540173103448648	0.0005515476208064954	0.0005743488425380243	0.0005712137002190511	0.0005959044830713178	0.0005920294748754161	0.0006407364522075685	0.0006352132045592309	0.07292984615648448	0.07086989344512672	-5.6164532989027086e-06	-0.0001372828911724855	-5.584603115767715e-06	-0.00013650437744192057
10.679698219625935	0.0005180550261886214	0.0005166744691590377	0.0005536860671092436	0.0005512175564682732	0.0005739915225988932	0.0005708584066563396	0.000595518660357339	0.000591646673911297	0.0006402886132206101	0.0006347707814437551	0.07288015868019732	0.07082162051326758	-5.556300454313649e-06	-0.00013663090251514465	-5.524789489176098e-06	-0.00013585603937936452
10.744048773818252	0.0005177690432677496	0.000516388386978995	0.0005533564334301574	0.0005508890951760485	0.000573635905124183	0.000570504806026106	0.0005951346418868215	0.000591265664095588	0.0006398428010120754	0.0006343303633609754	0.07283053254419238	0.07077340715284326	-5.49662217279312e-06	-0.00013597781251566132	-5.465447740360917e-06	-0.00013520660580272625
10.808787072471103	0.0005174845167563679	0.0005161037592304814	0.0005530284121181442	0.0005505622397274793	0.0005732819929960718	0.0005701529011952704	0.0005947524306093021	0.0005908864483604603	0.0006393990186411822	0.0006338919533501111	0.0727809681812974	0.07072525378445889	-5.437414922443255e-06	-0.0001353236144119585	-5.406574357658123e-06	-0.00013455606999085434
10.87391545193992	0.0005172014493327052	0.000515820588583799	0.0005527020059989449	0.0005502369929354018	0.0005729297891144478	0.0005698026950483549	0.0005943720294947944	0.0005905090296583563	0.0006389572691937582	0.0006334555544765446	0.0727314660322638	0.07067716083641355	-5.378675196208299e-06	-0.00013466830138944563	-5.348165854113934e-06	-0.00013390442517086099
10.93943626265785	0.0005169198436860992	0.0005155388777204522	0.0005523772179136103	0.0005499133576279329	0.0005725792963970477	0.0005694541904876204	0.0005939934415339742	0.0005901334109621749	0.0006385175557825201	0.0006330211698320966	0.07268202654590171	0.07062912874484577	-5.320399511692456e-06	-0.00013401186658031083	-5.290218767259325e-06	-0.00013325166451599868
11.00535186922059	0.0005166397025170276	0.000515258629333183	0.0005520540507185949	0.0005495913366485711	0.0005722305177795957	0.0005691073904332108	0.0005936166697383586	0.0005897595952654477	0.0006380798815473485	0.0006325888025352917	0.07263265017922768	0.07058115795386198	-5.2625844110454e-06	-0.0001333543030641593	-5.232729659024153e-06	-0.00013259778114732557
11.071664650471687	0.0005163610285371385	0.0005149798461260031	0.0005517325072858552	0.0005492709328562925	0.000571883456215939	0.0005687622978232811	0.0005932417171404891	0.0005893875855825166	0.0006376442496555632	0.000632158455731632	0.07258333739761189	0.07053324891568101	-5.205226460735894e-06	-0.00013269560386663937	-5.1756951155801714e-06	-0.00013194276813380257
11.138376999588447	0.0005160838244692832	0.0005147025308142277	0.0005514125905029532	0.0005489521491256509	0.0005715381146781941	0.0005684189156141417	0.0005928685867941163	0.0005890173849487207	0.0006372106633022089	0.0006317301325938719	0.07253408867491715	0.07048540209078345	-5.1483222513991345e-06	-0.0001320357619587348	-5.119111747077347e-06	-0.0001312866184888517
11.205491324168262	0.0005158080930475476	0.0005144266861245119	0.0005510943032731541	0.0005486349883468827	0.000571194496156885	0.0005680772467804028	0.0005924972817743904	0.00058864899642058	0.0006367791257103423	0.0006313038363223029	0.07248490449366037	0.07043761794804855	-5.091868397736135e-06	-0.000131374770258319	-5.062976187575341e-06	-0.00013062932517274306
11.273010046315514	0.000515533837017279	0.0005141523147948777	0.0005507776485155258	0.000548319453426002	0.0005708526036610831	0.0005677372943151082	0.0005921278051780451	0.0005882824230759799	0.0006363496401313197	0.0006308795701450313	0.07243578534515899	0.07038989696491128	-5.035861538275205e-06	-0.00013071262162804576	-5.0072850948552905e-06	-0.00012997088109156785
11.340935602728974	0.0005152610591351165	0.0005138794195747483	0.0005504626291650393	0.0005480055472849034	0.0005705124402185546	0.0005673990612298841	0.0005917601601235917	0.0005879176680143608	0.0006359222098450912	0.0006304573373182684	0.07238673172969179	0.07034223962751114	-4.980298335221893e-06	-0.0001300493088746274	-4.952035150243735e-06	-0.00012931127909618367
11.409270444789758	0.0005149897621690184	0.0005136080032249772	0.0005501492481726723	0.0005476932728614639	0.0005701740088759052	0.0005670625505550784	0.00059139434975151	0.0005875547343569079	0.0006354968381604978	0.00063003714112662	0.07233774415665165	0.07029464643084771	-4.925175474355774e-06	-0.0001293848247505558	-4.897223058492918e-06	-0.00012865051198307498
11.478017038649782	0.0005147199488982852	0.0005133380685178743	0.0005498375085055026	0.0005473826331096409	0.0005698373126987188	0.0005667277653399049	0.00059103037722444	0.000587193625246738	0.0006350735284155692	0.0006296189848833771	0.07228882314471509	0.07024711787893397	-4.8704896647988605e-06	-0.00012871916195135447	-4.842845547551808e-06	-0.0001279885724920493
11.547177865320764	0.0005144516221135921	0.0005130696182372411	0.0005495274131468193	0.0005470736309995804	0.0005695023547717157	0.0005663947086525952	0.0005906682457273858	0.0005868343438491028	0.0006346522839778354	0.0006292028719308204	0.07223996922200217	0.07019965448496107	-4.816237638890705e-06	-0.0001280523131163419	-4.788899368471551e-06	-0.00012732545330734757
11.616755420763786	0.0005141847846170063	0.0005128026551783902	0.0005492189650962163	0.0005467662695177113	0.0005691691381988876	0.0005660633835805365	0.0005903079584679054	0.0005864768933515748	0.0006342331082446282	0.000628788805640516	0.07219118292624489	0.07015225677146056	-4.7624161520548255e-06	-0.00012738427082877035	-4.7353812952562885e-06	-0.00012666114705761622
11.686752215979308	0.0005139194392220141	0.0005125371821481761	0.0005489121673696971	0.0005464605516668512	0.000568837666103655	0.0005657337932304238	0.0005899495186763144	0.0005861212769642493	0.000633816004643396	0.0006283767894136221	0.0721424648049579	0.0701049252704694	-4.709021982586201e-06	-0.0001267150276137996	-4.682288124633303e-06	-0.00012599564631352034
11.75717077709787	0.0005136555887535428	0.0005122732019650189	0.0005486070229997778	0.0005461564804663117	0.0005685079416290136	0.0005654059407284111	0.0005895929296058902	0.0005857674979199442	0.0006334009766320212	0.0006279668266811995	0.07209381541561345	0.07005766052369677	-4.656051931547188e-06	-0.00012604457593957952	-4.629616675961949e-06	-0.0001253289435889371
11.82801364547121	0.0005133932360479805	0.0005120107174589275	0.0005483035350355863	0.0005458540589519958	0.0005681799679376846	0.0005650798292202553	0.0005892381945330714	0.0005854155594743974	0.0006329880276991388	0.0006275589209045222	0.07204523532581589	0.07001046308269743	-4.603502822578438e-06	-0.00012537290821597324	-4.5773637910766565e-06	-0.000124661031340359
11.899283377763982	0.0005131323839531977	0.0005117497314715241	0.0005480017065429677	0.0005455532901765045	0.0005678537482122692	0.0005647554618714723	0.0005888853167576692	0.0005850654649064749	0.0006325771613644629	0.0006271530755753976	0.07199672511348609	0.06996333350904828	-4.5513715017635875e-06	-0.00012470001679441844	-4.525526334115196e-06	-0.00012399190196622778
11.970982546046038	0.0005128730353285629	0.0005114902468560634	0.0005477015406045844	0.0005452541772092369	0.0005675292856553984	0.0005644328418674837	0.0005885342996030701	0.0005847172175183722	0.0006321683811791118	0.0006267492942164832	0.07194828536703791	0.06991627237452709	-4.499654837485274e-06	-0.00012402589396781627	-4.474101191379899e-06	-0.00012332154780658744
12.043113737885237	0.0005126151930449625	0.0005112322664774538	0.0005474030403200188	0.0005449567231364967	0.000567206583489889	0.0005641119724137752	0.0005881851464164497	0.0005843708206358221	0.0006317616907259438	0.0006263475803816145	0.07189991668557182	0.06986928026128676	-4.448349720228249e-06	-0.00012335053196901868	-4.423085271135132e-06	-0.00012264996114143278
12.115679556440844	0.0005123588599848192	0.0005109757932122815	0.0005471062088058842	0.0005446609310615977	0.0005668856449589009	0.0005637928567360512	0.0005878378605689887	0.00058402627760831	0.000631357093619898	0.0006259479376561381	0.07185161967905818	0.06982235776204919	-4.397453062495674e-06	-0.00012267392297195256	-4.372475503572164e-06	-0.00012197713419324907
12.188682620557461	0.0005121040390420989	0.0005107208299488182	0.0005468110491959123	0.0005443668041049594	0.000566566473326087	0.00056347549808038	0.0005874924454560773	0.0005836835918092743	0.000630954593508325	0.000625550369657235	0.07180339496853852	0.06977550548028687	-4.346961798610497e-06	-0.00012199605908991273	-4.322268840558936e-06	-0.00012130305912386175
12.26212556485955	0.0005118507331223336	0.0005104673795870491	0.0005465175646410747	0.0005440743454042229	0.00056624907187576	0.0005631598997133658	0.0005871489044975437	0.0005833427666363315	0.0006305541940713467	0.0006251548800342712	0.07175524318631264	0.06972872403041348	-4.296872884571902e-06	-0.00012131693237543706	-4.272462255498679e-06	-0.00012062772803424215
12.336011039846525	0.0005115989451426268	0.0005102154450386799	0.0005462257583096736	0.0005437835581143446	0.0005659334439130425	0.0005628460649222938	0.0005868072411378655	0.0005830038055114858	0.000630155899022196	0.0006247614724691305	0.07170716497614749	0.06968201403798724	-4.247183297943855e-06	-0.00012063653482063952	-4.223052743240578e-06	-0.00011995113296550675
12.41034171198835	0.0005113486780316658	0.0005099650292271547	0.000545935633387451	0.0005434944454077077	0.0005656195927640321	0.0005625339970152973	0.0005864674588463929	0.0005826667118813468	0.0006297597121075778	0.0006243701506765653	0.07165916099347558	0.0696353761398954	-4.19789003765084e-06	-0.00011995485835532282	-4.1740373198958895e-06	-0.00011927326589754317
12.485120263821853	0.0005110999347297327	0.0005097161350876681	0.000545647193077694	0.0005432070104742256	0.0005653075217759619	0.0005622236993215105	0.0005861295611175748	0.0005823314892173547	0.0006293656371080286	0.0006239809184045487	0.07161123190560419	0.06958881098456784	-4.148990123871606e-06	-0.00011927189484739475	-4.125413022707837e-06	-0.000118594118748927
12.560349394047481	0.0005108527181887103	0.0005094687655671759	0.0005453604406013347	0.0005429212565214447	0.0005649972343173621	0.0005619151751912354	0.000585793551471183	0.0005819981410159984	0.0006289736778382802	0.0006235937794346299	0.07156337839193179	0.06954231923217714	-4.100480597894751e-06	-0.00011858763610272938	-4.0771769098664305e-06	-0.00011791368337518704
12.63603181762671	0.0005106070313720875	0.0005092229236244042	0.0005450753791970597	0.0005426371867746524	0.0005646887337782228	0.0005616084279961038	0.0005854594334525383	0.0005816666707990416	0.0006285838381476289	0.0006232087375822941	0.07151560114415012	0.06949590155484635	-4.052358521964769e-06	-0.00011790207386409846	-4.029326060434307e-06	-0.00011723195157044286
12.712170265880024	0.0005103628772549655	0.0005089786122298597	0.0005447920121214115	0.0005423548044769819	0.0005643820235701604	0.0005613034611292359	0.0005851272106327462	0.0005813370821137521	0.0006281961219203121	0.0006228257966973291	0.07146790086647843	0.0694495586368652	-4.004620979125486e-06	-0.00011721519981058859	-3.981857574145067e-06	-0.00011654891506528153
12.78876748658549	0.00051012025882406	0.0005087358343658334	0.0005445103426488955	0.0005420741128895162	0.0005640771071265831	0.0005610002780054132	0.0005847968866089266	0.000581009378533129	0.0006278105330758872	0.0006224449606641967	0.07142027827587506	0.06940329117490567	-3.957265073103837e-06	-0.00011652700555769835	-3.934768571299627e-06	-0.00011586456552711843
12.865826244077915	0.0005098791790777013	0.0005084945930264077	0.0005442303740720809	0.0005417951152913968	0.0005637739879028577	0.0005606988820612349	0.0005844684650044494	0.0005806835636561352	0.0006274270755696153	0.0006220662334024062	0.07137273410227271	0.06935709987823968	-3.910287928151571e-06	-0.00011583748265636684	-3.888056192598386e-06	-0.00011517889455921193
12.943349319348618	0.0005096396410258362	0.0005082548912174593	0.000543952109701713	0.000541517814979928	0.0005634726693764792	0.0005603992767552967	0.0005841419494691757	0.0005803596411079351	0.0006270457533928541	0.0006216896188668978	0.07132526908880166	0.06931098546896901	-3.8636866889194856e-06	-0.00011514662259307085	-3.841717599014152e-06	-0.00011449189370042745
13.0213395101458	0.0005094016476900218	0.0005080167319566597	0.0005436755528668098	0.0005412422152706818	0.000563173155047238	0.000560101465568348	0.0005838173436796938	0.0005800376145401255	0.0006266665705734488	0.0006213151210484239	0.07127788399203253	0.06926494868224847	-3.8174585202908895e-06	-0.00011445441678831214	-3.7957499716746203e-06	-0.00011380355442522361
13.099799631075467	0.0005091652021034265	0.0005077801182734775	0.0005434007069147765	0.0005409683194976079	0.0005628754484373968	0.0005598054520034703	0.0005834946513395679	0.0005797174876309825	0.0006262895311761395	0.0006209427439739463	0.0712305795822088	0.0692189902665227	-3.7716006072653803e-06	-0.00011376085659692281	-3.7501505116637433e-06	-0.00011311386814162605
13.178732513703073	0.0005089303073108187	0.0005075450532091738	0.0005431275752115024	0.0005406961310131362	0.0005625795530918562	0.0005595112395862461	0.0005831738761795797	0.0005793992640856974	0.0006259146393029602	0.0006205724917070275	0.07118335664349806	0.06917311098376115	-3.726110154827437e-06	-0.0001130659333077183	-3.7049164399588497e-06	-0.00011242282619274013
13.258141006655675	0.0005086969663685634	0.0005073115398168017	0.0005428561611414744	0.0005404256531882874	0.0005622854725783336	0.0005592188318649281	0.0005828550219579801	0.0005790829476366256	0.0006255418990936569	0.0006202043683482345	0.07113621597423249	0.06912731160969803	-3.6809843877876926e-06	-0.00011236963814237333	-3.66004499726064e-06	-0.0001117304198553215
13.338027975724735	0.0005084651823446078	0.0005070795811611959	0.0005425864681078741	0.0005401568894127747	0.0005619932104875348	0.0005589282324106167	0.0005825380924607359	0.0005787685420435306	0.0006251713147260999	0.0006198383780355442	0.07108915838716855	0.06908159293408145	-3.636220550667143e-06	-0.00011167196225542186	-3.615533443836628e-06	-0.00011103664033856875
13.418396303969553	0.0005082349583184748	0.0005068491803189712	0.0005423184995326935	0.0005398898430951157	0.0005617027704333329	0.0005586394448174347	0.0005822230915017907	0.0005784560510938381	0.0006248028904167125	0.0006194745249447607	0.07104218470973948	0.06903595576092188	-3.5918159075384176e-06	-0.00011097289673307753	-3.5713790594131545e-06	-0.00011034147878440093
13.49924889182131	0.0005080062973812444	0.0005066203403785089	0.0005420522588568324	0.0005396245176627366	0.0005614141560529454	0.0005583524727027039	0.0005819100229233159	0.0005781454786028846	0.000624436630420896	0.0006191128132899286	0.07099529578432046	0.06899040090874382	-3.5477677419091212e-06	-0.0001102724325932336	-3.5275791430383445e-06	-0.00010964492626694411
13.580588657187745	0.0005077792026355402	0.0005063930644399469	0.0005417877495402095	0.0005393609165620797	0.0005611273710071138	0.0005580673197071223	0.0005815988905959733	0.0005778368284141767	0.0006240725390334674	0.0006187532473237615	0.07094849246849355	0.06894492921085123	-3.504073356601703e-06	-0.00010957056078543526	-3.484131012968482e-06	-0.0001089469737923926
13.662418535558457	0.0005075536771955082	0.0005061673556151641	0.0005415249750618643	0.0005390990432587089	0.000560842418980281	0.0005577839894949408	0.000581289698419174	0.000577530104399644	0.0006237106205890979	0.0006183958313380672	0.07090177563531938	0.06889954151558464	-3.4607300735851887e-06	-0.0001088672721890338	-3.441032006490201e-06	-0.00010824761229726032
13.744741480110864	0.0005073297241868022	0.0005059432170277694	0.0005412639389200686	0.0005388389012374221	0.0005605593036807796	0.0005575024857541507	0.0005809824503213502	0.0005772253104599082	0.0006233508794627656	0.0006180405696641917	0.07085514617361516	0.06885423868659468	-3.4177352338619904e-06	-0.0001081625576134504	-3.3982794798159688e-06	-0.00010754683264854736
13.827560461816718	0.0005071073467465539	0.0005057206518130781	0.0005410046446324269	0.0005385804940023509	0.0005602780288410088	0.0005572228121966588	0.0005806771502602173	0.0005769224505245396	0.0006229933200702039	0.0006176874666734541	0.07080860498823591	0.0688090216031154	-3.375086197355149e-06	-0.00010745640779809273	-3.355870807968727e-06	-0.00010684462564365671
13.910878469549415	0.0005068865480233536	0.0005054996631180964	0.0005407470957359851	0.0005383238250770748	0.0005599985982176231	0.0005569449725584753	0.0005803738022230483	0.0005766215285523285	0.0006226379468683662	0.0006173365267776006	0.07076215300036122	0.06876389116023973	-3.3327803427504743e-06	-0.00010674881341074527	-3.313803384629669e-06	-0.00010614098200917299
13.9946985101918	0.000506667331177218	0.0005052802541014949	0.000540491295787337	0.000538068898004723	0.0005597210155917166	0.0005566689705998956	0.000580072410226946	0.0005763225485315523	0.0006222847643558871	0.0006169877544292537	0.07071579114778323	0.0687188482692059	-3.2908150673699108e-06	-0.00010603976504748591	-3.272074622017243e-06	-0.00010543589240050166
14.079023608744702	0.000506449699379565	0.0005050624279335885	0.0005402372483627298	0.0005378157163480864	0.0005594452847690136	0.0005563948101056897	0.0005797729783191246	0.0005760255144802518	0.000621933777073565	0.0006166411541223814	0.07066952038521238	0.0686738938576858	-3.2491877870496726e-06	-0.00010532925323204767	-3.2306819507462066e-06	-0.00010472934740099471
14.163856808436103	0.0005062336558131779	0.0005048461877963062	0.0005399849570581702	0.0005375642836897216	0.0005591714095800549	0.0005561224948852886	0.0005794755105771867	0.000575730430446505	0.0006215849896048333	0.0006162967303927596	0.07062334168457299	0.0686290288700801	-3.207895936043967e-06	-0.00010461726841626273	-3.1896228197391546e-06	-0.00010402133752243636
14.24920117083096	0.0005060192036721695	0.0005046315368831593	0.0005397344254895283	0.0005373146036320582	0.0005588993938803871	0.0005558520287729722	0.0005791800111094058	0.0005754373005087042	0.0006212384065762512	0.0006159544878184462	0.0705772560353133	0.06858425426781445	-3.1669369668415465e-06	-0.00010390380097780039	-3.1488946960699614e-06	-0.00010331185320362757
14.335059775941703	0.0005058063461619487	0.0005044184783992151	0.000539485657292647	0.0005370666797975084	0.0005586292415507602	0.0005555834156280615	0.0005788864840550178	0.0005751461287758435	0.0006208940326580005	0.0006156144310202671	0.07053126444472134	0.06853957102965001	-3.126308350063795e-06	-0.00010318884122023642	-3.10849506483064e-06	-0.00010260088480951168
14.421435722339384	0.0005055950864991758	0.0005042070155610571	0.0005392386561234457	0.0005368205158285736	0.0005583609564973165	0.0005553166593351116	0.000578594933584509	0.0005748569193877995	0.0006205518725643832	0.0006152765646623012	0.07048536793824434	0.06849498015198655	-3.0860075743584757e-06	-0.00010247237937315024	-3.0684214290233568e-06	-0.00010188842263110509
14.50833212726552	0.000505385427911721	0.0005039971515967493	0.0005389934256580258	0.000536576115387949	0.0005580945426517878	0.0005550517638041051	0.0005783053638999078	0.0005745696765156222	0.0006202119310543316	0.0006149408934523768	0.07043956755981017	0.06845048264918648	-3.046032146244472e-06	-0.00010175440559044568	-3.0286713094494072e-06	-0.0001011744568853723
14.595752126744532	0.0005051773736386186	0.0005037888897457958	0.0005387499695927773	0.0005363334821586338	0.0005578300039716931	0.0005547887329706445	0.0005780177792350851	0.0005742844043618272	0.0006198742129319246	0.0006146074221425741	0.07039386437216529	0.06840607955389297	-3.006379590022451e-06	-0.00010103490995097553	-2.989242244564802e-06	-0.0001004589777138798
14.683698875697011	0.0005049709269300161	0.0005035822332590974	0.0005385082916444835	0.0005360926198440363	0.0005575673444405329	0.0005545275707961541	0.0005777321838560521	0.0005740011071606897	0.0006195387230469106	0.0006142761555297354	0.07034825945720723	0.06836177191735823	-2.9670474476204724e-06	-0.0001003138824568206	-2.950131790357101e-06	-9.974197518215766e-05
14.772175548053516	0.0005047660910471249	0.0005033771853989057	0.0005382683955504267	0.0005358535321680809	0.0005573065680679947	0.0005542682812680737	0.0005774485820612659	0.0005737197891785442	0.0006192054662952407	0.0006139470984559826	0.070302753916331	0.0683175608097791	-2.9280332784695218e-06	-9.959131303270696e-05	-2.9113375202339566e-06	-9.902343927949142e-05
14.861185336869132	0.0005045628692621638	0.0005031737494387756	0.0005380302850684944	0.0005356162228753176	0.0005570476788901519	0.0005540108684000636	0.0005771669781819368	0.0005734404547140878	0.0006188744476196063	0.0006136202558092429	0.0702573488707777	0.06827344732063353	-2.8893346594232802e-06	-9.886719152651935e-05	-2.8728570249038528e-06	-9.830335991820038e-05
14.95073145443871	0.0005043612648582996	0.0005029719286635104	0.0005377939639772816	0.0005353806957310246	0.0005567906809696654	0.0005537553362322008	0.0005768873765823378	0.0005731631080986836	0.0006185456720099859	0.0006132956325237788	0.07021204546199296	0.06822943255903192	-2.8509491846245502e-06	-9.81415077083575e-05	-2.83468791227549e-06	-9.758172693376255e-05
15.040817132412794	0.0005041612811295855	0.0005027717263691077	0.0005375594360761962	0.0005351469545213149	0.0005565355783959878	0.0005535016888311838	0.0005766097816601195	0.0005728877536966702	0.0006182191445042005	0.0006129732335807309	0.0701668448519892	0.06818551765406833	-2.812874465332651e-06	-9.741425126841285e-05	-2.7968278072739057e-06	-9.685853008210843e-05
15.131445621914246	0.0005039629213808994	0.0005025731458627042	0.0005373267051855667	0.0005349150030532477	0.0005562823752855769	0.0005532499302905431	0.0005763341978466319	0.0005726143959056776	0.0006178948701884796	0.0006126530640086672	0.07012174822371478	0.06814170375517595	-2.775108129852294e-06	-9.668541181735713e-05	-2.7592743517845277e-06	-9.613375904087007e-05
15.222620193655578	0.0005037661889278726	0.0005023761904625101	0.0005370957751467437	0.0005346848451549296	0.0005560310757820963	0.0005530000647308392	0.0005760606296072428	0.0005723430391569423	0.0006175728541980302	0.0006123351288841386	0.07007675678143058	0.06809799203250022	-2.7376478234373072e-06	-9.595497888700844e-05	-2.7220252045365156e-06	-9.540740340893694e-05
15.31434413805701	0.0005035710870968179	0.0005021808634977447	0.0005368666498222029	0.0005344564846756196	0.0005557816840566265	0.0005527520962998751	0.000575789081441665	0.0005720736879156242	0.0006172531017176174	0.000612019433332242	0.07003187175109651	0.06805438367726561	-2.7004912081293048e-06	-9.52229419277223e-05	-2.6850780409357934e-06	-9.467945270391631e-05
15.406620765365147	0.0005033776192246566	0.0005019871683085719	0.0005366393330956521	0.0005342299254858407	0.0005555342043078792	0.0005525060291729085	0.0005755195578842872	0.0005718063466811379	0.0006169356179821575	0.0006117059825271985	0.0699870943807585	0.06801087990215851	-2.66363596265317e-06	-9.448929030846098e-05	-2.6484305530073693e-06	-9.394989636364592e-05
15.499453405772549	0.000503185788658836	0.0005017951082460215	0.0005364138288721307	0.0005340051714774778	0.0005552886407624074	0.0005522618675528555	0.0005752520635045053	0.0005715410199874728	0.0006166204082773101	0.0006113947816929308	0.06994242594094852	0.0679674819417123	-2.627079782295625e-06	-9.375401331586375e-05	-2.6120804492335732e-06	-9.32187237440707e-05
15.592845409537835	0.0005029955987572506	0.0005016046866719209	0.0005361901410781169	0.0005337822265638878	0.0005550449976748246	0.0005520196156705142	0.0005749866029070649	0.0005712777124035313	0.0006163074779400912	0.0006110858361036566	0.06989786772509027	0.06792419105270264	-2.590820378815459e-06	-9.30171001543717e-05	-2.5760254544551775e-06	-9.248592411868761e-05
15.686800147106629	0.0005028070528881524	0.0005014159069588115	0.000535968273661628	0.0005335610946800035	0.000554803279328015	0.0005517792777847715	0.0005747231807323993	0.0005710164285334628	0.0006159968323594863	0.0006107791510844889	0.06985342104991106	0.06788100851454804	-2.554855480321229e-06	-9.227853994528412e-05	-2.540263309795069e-06	-9.175148667943389e-05
15.781321009233178	0.0005026201544300603	0.0005012287724898657	0.0005357482305923214	0.0005333417797824359	0.0005545634900333571	0.0005515408581828216	0.0005744618016569755	0.0005707571730170011	0.0006156884769770765	0.0006104747320120411	0.06980908725586206	0.06783793562971714	-2.5191828311138358e-06	-9.15383217246768e-05	-2.504791772466996e-06	-9.101540053339796e-05
15.87641140710273	0.0005024349067716686	0.0005010432866588029	0.0005355300158616009	0.0005331242858495804	0.0005543256341309445	0.0005513043611803905	0.0005742024703936487	0.0005704999505298134	0.0006153824172876766	0.0006101725843150514	0.06976486770754775	0.06779497372414847	-2.4838001916401183e-06	-9.079643444485919e-05	-2.4696086157226585e-06	-9.027765470392968e-05
15.972074772454643	0.0005022513133117444	0.000500859452869796	0.0005353136334827129	0.0005329086168817207	0.0005540897159898024	0.0005510697911219483	0.0005739451916920138	0.0005702447657838445	0.0006150786588399774	0.0006098727134750051	0.06972076379416475	0.067752124147668	-2.4487053383432343e-06	-9.005286697248704e-05	-2.434711628755866e-06	-8.953823813069584e-05
16.06831455770623	0.0005020693774590263	0.0005006772745373764	0.0005350990874908522	0.0005326947769011285	0.000553855740008118	0.0005508371523809336	0.0005736899703387636	0.0005699916235276712	0.0006147772072372015	0.0006095751250267737	0.06967677692993812	0.06770938827443121	-2.4138960635420974e-06	-8.930760808746607e-05	-2.4000986165303648e-06	-8.879713966675196e-05
16.165134236077357	0.0005018891026321182	0.0005004967550863372	0.0005348863819432591	0.0005324827699521714	0.0005536237106134625	0.0005506064493599812	0.0005734368111580555	0.0005697405285468594	0.0006144780681377716	0.0006092798245592627	0.06963290855458353	0.06766676750335199	-2.3793701753619875e-06	-8.856064648370132e-05	-2.3657673996948375e-06	-8.805434807873658e-05
16.262537301715792	0.0005017104922593745	0.0005003178979516273	0.0005346755209193208	0.0005322726001014119	0.0005533936322630183	0.0005503776864911451	0.0005731857190118779	0.0005694914856643253	0.0006141812472559821	0.0006089868177160687	0.06958916013376505	0.06762426325855811	-2.3451254975853653e-06	-8.781197076707103e-05	-2.3317158145087433e-06	-8.730985204730146e-05
16.36052726982327	0.0005015335497787859	0.0005001407065782442	0.0005344665085206717	0.000532064271437709	0.000553165509443811	0.000550150868236124	0.0005729366988004221	0.0005692444997406992	0.000613886750362688	0.0006086961101961447	0.06954553315956165	0.06758187698984522	-2.3111598695456197e-06	-8.706156945460786e-05	-2.2979417126953e-06	-8.656364016527973e-05
16.459107676782416	0.0005013582786378575	0.0004999651844211219	0.000534259348871289	0.0005318577880723211	0.0005529393466729407	0.0005499259990864946	0.0005726897554624595	0.0005689995756746998	0.0006135945832860013	0.0006084077077544804	0.06950202915095106	0.0675396101731442	-2.2774711460468375e-06	-8.630943097509558e-05	-2.2644429613278595e-06	-8.581570093643687e-05
16.55828208028434	0.0005011846822934832	0.0004997913349450145	0.0005340540461175961	0.0005316531541390072	0.0005527151484978114	0.0005497030835639425	0.0005724448939757271	0.0005687567184035048	0.0006133047519119987	0.0006081216162027881	0.06945864965429469	0.06749746431098856	-2.2440571972397703e-06	-8.555554366741769e-05	-2.2312174427540146e-06	-8.506602277615072e-05
16.658054059457015	0.0005010127642118144	0.0004996191616243722	0.0005338506044285549	0.0005314503737941238	0.0005524929194963708	0.0005494821262204929	0.0005722021193573087	0.0005685159329031338	0.000613017262185442	0.0006078378414102044	0.06941539624383493	0.06745544093300768	-2.2109159084947663e-06	-8.479989577921121e-05	-2.1982630544685293e-06	-8.431459400960739e-05
16.758427214994473	0.0005008425278681237	0.0004994486679432179	0.000533649027995767	0.0005312494512167297	0.0005522726642773465	0.0005492631316387503	0.0005719614366640316	0.0005682772241888312	0.000612732120110506	0.0006075563893039971	0.06937227052220064	0.0674135415964067	-2.178045180321539e-06	-8.40424754671304e-05	-2.1655777090088223e-06	-8.356140287144043e-05
16.859405169286727	0.0005006739767466665	0.0004992798573950139	0.0005334493210335675	0.0005310503906086805	0.0005520543874804843	0.0005490461044321313	0.0005717228509928618	0.0005680405973154573	0.0006124493317515259	0.0006072772658702909	0.06932927412092572	0.0673717678864785	-2.1454429282694205e-06	-8.328327079620834e-05	-2.1331593338634602e-06	-8.28064375052312e-05
16.960991566550526	0.0005005071143405297	0.0004991127334825238	0.0005332514877791205	0.0005308531961947271	0.0005518380937767886	0.000548831049245107	0.0005714863674813035	0.0005678060573778787	0.0006121689032337436	0.0006070004771547949	0.06928640870097041	0.06733012141710763	-2.113107082785115e-06	-8.252226973780308e-05	-2.1010058713437883e-06	-8.204968596199624e-05
17.063190072960847	0.0005003419441514854	0.0004989472997176738	0.0005330555324925156	0.000530657872222617	0.0005516237878687701	0.0005486179707534436	0.0005712519913078098	0.0005675736095113716	0.000611890840744081	0.0006067260292635509	0.06924367595325852	0.06728860383128993	-2.081035589145911e-06	-8.175946017005553e-05	-2.069115278495459e-06	-8.129113619985417e-05
17.166004376783235	0.0005001784696898293	0.0004987835596214028	0.0005328614594568597	0.0005304644229631872	0.000551411474490685	0.0005484068736644464	0.0005710197276921926	0.0005673432588920248	0.0006116151505319143	0.0006064539283636881	0.06920107759922481	0.06724721680166731	-2.0492264073456237e-06	-8.099482987673767e-05	-2.0374855270108294e-06	-8.05307760837759e-05
17.26943818850684	0.0005000166944742206	0.0004986215167235107	0.0005326692729783724	0.000530272852710461	0.000551201158408788	0.000548197762717202	0.0005707895818960408	0.000567115010737148	0.0006113418389098664	0.0006061841806841918	0.06915861539136542	0.06720596203106498	-2.0176775119744653e-06	-8.022836654615617e-05	-2.0061146030906155e-06	-7.976859338389153e-05
17.37349524097843	0.0004998566220315104	0.0004984611745625006	0.0005324789773864747	0.0005300831657817455	0.0005509928444215776	0.000547990642682831	0.0005705615592231434	0.0005668888703056886	0.0006110709122546098	0.0006059167925166843	0.06911629111381137	0.06716484125303886	-1.986386892130574e-06	-7.946005777034748e-05	-1.9750005073640962e-06	-7.900457577492137e-05
17.478179289537028	0.0004996982558965701	0.0004983025366854133	0.0005322905770338839	0.0005298953665177226	0.0005507865373600528	0.000547785518364733	0.0005703356650199193	0.0005666648428986514	0.0006108023770076843	0.0006056517702162184	0.06907410658290114	0.0671238562324434	-1.9553525513276403e-06	-7.868989104486968e-05	-1.944141254787632e-06	-7.823871083560696e-05
17.583494112149474	0.0004995415996121075	0.0004981456066476586	0.0005321040762967017	0.0005297094592825458	0.0005505822420879601	0.0005475823945988427	0.0005701119046758472	0.000566442933859524	0.0006105362396763267	0.0006053891202020829	0.06903206364776551	0.06708300876599418	-1.9245725073713076e-06	-7.791785376723426e-05	-1.913534874541014e-06	-7.747098604792002e-05
17.689443509546752	0.0004993866567284815	0.0004979903880128385	0.0005319194795745044	0.0005295254484639281	0.0005503799635020581	0.0005473812762538781	0.0005698902836239124	0.0005662231485747077	0.0006102725068343141	0.0006051288489586233	0.06899016419093539	0.067042300682859	-1.894044792276773e-06	-7.714393323643431e-05	-1.88317940992902e-06	-7.670138879602162e-05
17.79603130536116	0.0004992334308035056	0.0004978368843525637	0.0005317367912904277	0.0005293433384732383	0.000550179706532367	0.0005471821682316034	0.0005696708073410439	0.0005660054924739542	0.0006100111851228199	0.0006048709630360713	0.06894841012894498	0.06700173384524113	-1.863767452173811e-06	-7.636811665262533e-05	-1.8530729182755952e-06	-7.592990636541563e-05
17.90326134626431	0.0004990819254022526	0.0004976850992462687	0.0005315560158912613	0.0005291631337455892	0.0005499814761424346	0.0005469850754670804	0.0005694534813485755	0.0005657899710308117	0.0006097522812512909	0.0006046154690513971	0.06890680341295628	0.06696131014899478	-1.8337385471732005e-06	-7.559039111471044e-05	-1.8232134708414532e-06	-7.515652594244915e-05
18.011137502105942	0.0004989321440968424	0.0004975350362810121	0.0005313771578475255	0.0005289848387399265	0.0005497852773295986	0.000546790002928935	0.0005692383112126951	0.0005655765897630681	0.0006094958019983251	0.0006043623736891628	0.06886534602939473	0.06692103152423089	-1.8039561512956e-06	-7.48107436206874e-05	-1.7935991526874667e-06	-7.438123461230017e-05
18.119663666053608	0.0004987840904662326	0.000497386699051279	0.0005312002216535652	0.0005288084579391189	0.0005495911151252513	0.0005465969556196182	0.0005690253025449149	0.000565365354233212	0.0006092417542125809	0.0006041116837024037	0.06882404000059103	0.06688089993595454	-1.7744183523843785e-06	-7.402916106698243e-05	-1.7642280626373706e-06	-7.360401936008787e-05
18.228843754733095	0.000498637768095993	0.0004972400911587685	0.0005310252118276241	0.0005286339958500431	0.0005493989945951046	0.000546405938575667	0.0005688144610025373	0.0005651562700488865	0.000608990144813686	0.0006038634059135101	0.0687828873854476	0.06684091738469597	-1.7451232519872205e-06	-7.324563024703468e-05	-1.7350983131350813e-06	-7.282486706851332e-05
18.338681708369887	0.0004984931805780806	0.0004970952162121808	0.0005308521329119341	0.0005284614570036705	0.0005492089208394622	0.0005462169568679785	0.0005686057922891332	0.0005649493428633611	0.0006087409807931727	0.0006036175472151371	0.06874189028010115	0.06680108590716961	-1.7160689652646194e-06	-7.246013785035255e-05	-1.7062080301627307e-06	-7.204376451735994e-05
18.44918149093129	0.0004983503315106023	0.0004969520778269923	0.000530680989472792	0.0005282908459551526	0.00054902089899349	0.0005460300156020725	0.0005683993021550237	0.0005647445783760025	0.0006084942692154213	0.0006033741145711204	0.06870105081861187	0.0667614075769347	-1.6872536208836254e-06	-7.16726704611953e-05	-1.6775553531331137e-06	-7.126069838205018e-05
18.56034709026951	0.000498209224497574	0.0004968106796252292	0.0005305117861006415	0.0005281221672839048	0.0005488349342274947	0.0005458451199183734	0.0005681949963977725	0.0005645419823327569	0.000608250017218627	0.0006031331150174121	0.06866037117365989	0.06672188450507419	-1.6586753609458549e-06	-7.088321455887836e-05	-1.6491384348202992e-06	-7.047565523396471e-05
18.672182518265565	0.0004980698631486637	0.0004966710252352229	0.0005303445274101479	0.0005279554255936834	0.0005486510317471929	0.0005456622749924713	0.0005679928808626775	0.0005643415605266307	0.0006080082320157727	0.000602894555663027	0.06861985355725576	0.06668251884088806	-1.6303323408812381e-06	-7.009175651605248e-05	-1.6209554412564137e-06	-6.968862153905464e-05
18.784691810974078	0.0004979322510789398	0.000496533118291373	0.0005301792180402784	0.0005277906255126752	0.0005484691967939986	0.0005454814860354111	0.0005677929614432781	0.0005641433187981903	0.0006077689208956314	0.0006026584436910149	0.06857950022146302	0.06664331277259015	-1.6022227293382985e-06	-6.929828259727433e-05	-1.5930045516119457e-06	-6.8899583655746e-05
18.897879028768923	0.0004977963919085999	0.0004963969624338864	0.0005300158626543755	0.0005276277716935665	0.0005482894346452997	0.0005453027582939644	0.0005675952440818651	0.0005639472630360559	0.000607532091223774	0.0006024247863594367	0.06853931345914151	0.06660426852803508	-1.5743447081295082e-06	-6.850277895968648e-05	-1.5652839581411018e-06	-6.810852783584176e-05
19.01174825648978	0.0004976622892626918	0.0004962625613085202	0.0005298544659402251	0.0005274668688136284	0.0005481117506147417	0.0005451260970509138	0.0005673997347699915	0.0005637533991774093	0.0006072977504435968	0.0006021935910023665	0.0684992956046957	0.06656538837543811	-1.546696472081669e-06	-6.770523164978393e-05	-1.5377918660573406e-06	-6.731544022196834e-05
19.126303603589555	0.0004975299467708372	0.0004961299185663123	0.0005296950326101388	0.00052730792157479	0.0005479361500525219	0.0005449515076253383	0.0005672064395490072	0.0005635617332085125	0.0006070659060773783	0.0006019648650309095	0.06845944903484244	0.06652667462413474	-1.5192762289929773e-06	-6.690562660414956e-05	-1.5105264934648505e-06	-6.652030684774213e-05
19.241549204282624	0.0004973993680669308	0.0004959990378632993	0.0005295375674010137	0.0005271509347037104	0.0005477626383456683	0.000544778995372897	0.0005670153645105819	0.0005633722711652193	0.0006068365657273331	0.00060173861593423	0.06841977616939555	0.06648812962532767	-1.4920821995428185e-06	-6.610394964901012e-05	-1.483486071271814e-06	-6.572311363704786e-05
19.357489217694134	0.000497270556788841	0.0004958699228602311	0.0005293820750744034	0.0005269959129518524	0.000547591220918337	0.0005446085656861178	0.0005668265157972469	0.000563185019133509	0.0006066097370767016	0.000601514851280606	0.06838027947206196	0.06644975577287196	-1.4651126171391117e-06	-6.530018649639202e-05	-1.4566688430490277e-06	-6.492384640069404e-05
19.474127828010037	0.0004971435165781017	0.0004957425772222792	0.0005292285604165879	0.0005268428610955587	0.00054742190323211	0.0005444402239946986	0.0005666398996029465	0.0005629999832500233	0.0006063854278908562	0.0006012935787185023	0.06834096145125555	0.06641155550405596	-1.4383657278879518e-06	-6.449432274556466e-05	-1.4300730649991107e-06	-6.412249083817545e-05
19.59146924462811	0.000497018251079585	0.0004956170046187241	0.0005290770282386322	0.0005266917839361128	0.000547254690786286	0.0005442739757657872	0.0005664555221735851	0.0005628171697026034	0.0006061636460184143	0.0006010748059776503	0.06830182466092358	0.06637353130041282	-1.4118397905034039e-06	-6.368634388238814e-05	-1.4036970058606615e-06	-6.331903253629922e-05
19.709517702309874	0.0004968947639411736	0.0004954932087226449	0.0005289274833764488	0.0005265426862998075	0.0005470895891181818	0.0005441098265042894	0.0005662733898075936	0.0005626365847308442	0.0006059443993923845	0.0006008585408701594	0.06826287170139766	0.06633568568854384	-1.385533076165256e-06	-6.287623527566344e-05	-1.3775389467716483e-06	-6.251345696613175e-05
19.828277461333414	0.0004967730588134235	0.0004953711932105977	0.0005287799306908644	0.0005263955730380175	0.0005469266038034415	0.0005439477817531643	0.000566093508856503	0.0005624582346266545	0.0006057276960313318	0.0006006447912916469	0.0682241052202475	0.0662980212409466	-1.3594438684912634e-06	-6.206398217890874e-05	-1.3515971812299438e-06	-6.1705749483984e-05
19.94775280764713	0.0004966531393492049	0.0004952509617622733	0.0005286343750676666	0.000526250449027251	0.0005467657404563287	0.0005437878470937283	0.0005659158857255149	0.0005622821257348177	0.0006055135440405496	0.0006004335652223734	0.06818552791316672	0.06626054057687739	-1.333570463418754e-06	-6.124956972790307e-05	-1.3258700149805687e-06	-6.0895895329482475e-05
20.067948053024427	0.0004965350092033498	0.0004951325180601628	0.0005284908214176707	0.0005261073191692196	0.0005466070047300484	0.0005436300281459601	0.0005657405268740985	0.0005621082644535727	0.000605301951613273	0.0006002248707284209	0.06814714252486434	0.06622324636321805	-1.3079111690910035e-06	-6.043298293856303e-05	-1.3003557659380625e-06	-6.0083879624778236e-05
20.188867535219305	0.0004964186720322738	0.0004950158657891959	0.0005283492746767652	0.0005259661883908926	0.0005464504023170512	0.0005434743305688083	0.0005655674388165802	0.0005619366572351931	0.000605092927031896	0.0006000187159628713	0.06810895184998142	0.0661861413153649	-1.2824643058424907e-06	-5.961420670913542e-05	-1.275052764101916e-06	-5.926968737370031e-05
20.31051561812294	0.0004963041314935936	0.000494901008636378	0.0005282097398059629	0.0005258270616445529	0.0005462959389493427	0.0005433207600605012	0.0005653966281227473	0.0005617673105865775	0.0006048864786692181	0.000599815109167015	0.06807095873402184	0.06614922819813195	-1.2572282060297618e-06	-5.8793225815229055e-05	-1.2499593514516197e-06	-5.845330345968791e-05
20.432896691921076	0.0004961913912457375	0.0004947879502904167	0.0005280722217914562	0.0005256899439078559	0.0005461436203988137	0.0005431693223588653	0.0005652281014184681	0.0005616002310698552	0.0006046826149897178	0.0005996140586715859	0.06803316607429999	0.06611250982667569	-1.23220121400194e-06	-5.797002491134129e-05	-1.2250738818920213e-06	-5.763471264624842e-05
20.55601517325261	0.0004960804549475322	0.0004946766944413283	0.0005279367256446536	0.0005255548401838725	0.000545993452477543	0.000543020023241633	0.0005650618653863062	0.0005614354253029869	0.0006044813445508353	0.0005994155728980033	0.06799557682091346	0.06607598906743874	-1.2073816859996776e-06	-5.71445885292482e-05	-1.2003947211401342e-06	-5.6813899574501e-05
20.679875505368887	0.0004959713262577901	0.0004945672447800459	0.0005278032564022277	0.0005254217555011467	0.000545845441038134	0.0005428728685267728	0.0005648979267661568	0.0005612728999603891	0.0006042826760042928	0.0005992196603596531	0.06795819397773017	0.06603966883910391	-1.1827679900441347e-06	-5.63169010752429e-05	-1.1759202466457737e-06	-5.599084876227456e-05
20.804482158294064	0.0004958640088348786	0.0004944596049980051	0.0005276718191261567	0.0005252906949137373	0.0005456995919740329	0.0005427278640728027	0.0005647362923558886	0.000561112661773559	0.0006040866180974311	0.0005990263296631816	0.06792102060339371	0.06600355211358094	-1.1583585058979468e-06	-5.548694683159272e-05	-1.151648847531276e-06	-5.516554460421874e-05
20.92983962898646	0.0004957585063362753	0.000494353778786721	0.0005275424189037566	0.000525161663501261	0.0005455559112198582	0.0005425850157791199	0.00056457696901199	0.0005609547175317075	0.0006038931796745688	0.0005988355895098131	0.06788405981235632	0.06596764191699941	-1.1341516249516008e-06	-5.465470995351385e-05	-1.1275789244744039e-06	-5.4337971368764726e-05
21.055952441500814	0.0004956548224181161	0.0004942497698373564	0.0005274150608477209	0.0005250346663689359	0.0005454144047517339	0.0005424443295863293	0.000564419963650234	0.0005607990740824096	0.0006037023696783941	0.0005986474486966974	0.0678473147759221	0.06593194133073133	-1.1101457501458065e-06	-5.3820174468713344e-05	-1.1037088896385244e-06	-5.350811319800031e-05
21.18282514715158	0.0004955529607347252	0.0004941475818402719	0.0005272897500961492	0.0005249097086476183	0.0005452750785876214	0.0005423058114765744	0.0005642652832463472	0.0005606457383322579	0.0006035141971513739	0.0005984619161182766	0.067810788723322	0.06589645349242815	-1.086339295877821e-06	-5.298332427534913e-05	-1.0800371665993166e-06	-5.267595410665682e-05
21.31046232467717	0.0004954529249381332	0.0004940472184845668	0.0005271664918125756	0.0005247867954938376	0.000545137938787664	0.0005421694674738708	0.0005641129348366888	0.000560494717247527	0.0006033286712371925	0.0005982790007676778	0.06777448494279935	0.06586118159708114	-1.0627306879394324e-06	-5.214414314200222e-05	-1.0565621902610713e-06	-5.1841477980832384e-05
21.438868580405217	0.0004953547186775828	0.0004939486834576035	0.0005270452911859946	0.0005246659320898266	0.0005450029914545185	0.0005420353036444442	0.0005639629255189442	0.0005603460178548501	0.0006031458011822179	0.0005980987117381318	0.0677384067827278	0.06582612889810656	-1.039318363431959e-06	-5.130261470615016e-05	-1.0332824067508725e-06	-5.1004668575813095e-05
21.568048548418737	0.0004952583455990189	0.0004938519804445231	0.0005269261534308813	0.0005245471236435534	0.0005448702427337069	0.0005419033260970746	0.0005638152624528249	0.0005601996472419034	0.0006029655963369925	0.0005979210582244205	0.06770255765274438	0.06579129870844028	-1.0161007706591292e-06	-5.045872247186334e-05	-1.010196273371327e-06	-5.016550951628118e-05
21.69800689072348	0.000495163809344565	0.0004937571131277418	0.0005268090837872117	0.0005244303753887431	0.000544739698813962	0.0005417735409834341	0.0005636699528607816	0.0005600556125581041	0.0006027880661577529	0.0005977460495243458	0.06766694102490695	0.06575669440167503	-9.930763690789435e-07	-4.961244980999924e-05	-9.873022584990822e-07	-4.932398429421947e-05
21.828748297416116	0.0004950711135519844	0.0004936640851864361	0.0005266940875204746	0.0005243156925849033	0.0005446113659275762	0.0005416459544984411	0.0005635270040287282	0.0005599139210153157	0.0006026132202079796	0.0005975736950402303	0.06763156043488036	0.0657223194131967	-9.70243629211734e-07	-4.8763779956467745e-05	-9.645988415067641e-07	-4.8480076267481964e-05
21.960277486853503	0.0004949802618541249	0.0004935729002960117	0.0005265811699216832	0.0005242030805173379	0.0005444852503507571	0.0005415205728806059	0.000563386423306773	0.000559774579888565	0.0006024410681599695	0.0005974040042804432	0.06759641948313548	0.06568817724136558	-9.476010325451881e-07	-4.7912696010121714e-05	-9.420845127009608e-07	-4.7633768659835485e-05
22.092599205822967	0.0004948912578783526	0.0004934835621275595	0.0005264703363073837	0.0005240925444971662	0.0005443613584039867	0.0005413974024123851	0.000563248218109971	0.0005596375965167738	0.000602271619796449	0.0005972369868609572	0.06756152183618692	0.065654271448707	-9.251470714619243e-07	-4.705918093188266e-05	-9.197577732103328e-07	-4.6785044557504096e-05
22.225718229713628	0.0004948041052459648	0.0004933960743472949	0.0005263615920196574	0.0005239840898613315	0.0005442396964523823	0.0005412764494205448	0.0005631123959190781	0.0005595029783034974	0.0006021048850122075	0.0005970726525069336	0.06752687122784352	0.06562060566313217	-9.02880249172705e-07	-4.620321754388035e-05	-8.976171349222954e-07	-4.5933886909071964e-05
22.359639362688714	0.0004947188075715889	0.0004933104406159813	0.0005262549424261193	0.0005238777219726101	0.0005441202709060597	0.0005411577202765154	0.0005629789642813227	0.000559370732717679	0.000601940873815767	0.0005969110110543379	0.06749247146049368	0.06558718357918458	-8.80799079644879e-07	-4.534478852873114e-05	-8.756611204353143e-07	-4.508027852549723e-05
22.494367437858962	0.0004946353684625607	0.0004932266645883334	0.0005261503929199109	0.0005237734462196108	0.000544003088220498	0.0005410412213967552	0.0005628479308111825	0.0005592408672944062	0.0006017795963310762	0.000596752072451579	0.06745832640640666	0.06555400895930356	-8.589020874974311e-07	-4.44838764265959e-05	-8.538882629465817e-07	-4.422420207697564e-05
22.629907317457054	0.0004945537915182928	0.0004931447499124118	0.0005260479489196934	0.0005236712680167736	0.0005438881548969183	0.0005409269592431214	0.0005627193031911863	0.0005591133896356941	0.0006016210627992513	0.0005965958467611932	0.06742444000907331	0.06552108563513281	-8.371878079203171e-07	-4.362046363358407e-05	-8.322971061600765e-07	-4.336564009085886e-05
22.766263893012997	0.0004944740803296215	0.0004930647002289984	0.0005259476158696346	0.0005235711928043717	0.000543775477482656	0.0005408149403232439	0.0005625930891727194	0.0005589883074112743	0.0006014652835803382	0.0005964423441615526	0.067390816284564	0.06548841750883204	-8.156547866228561e-07	-4.275453240194793e-05	-8.108862042457976e-07	-4.250457495226512e-05
22.903442085530802	0.0004943962384781326	0.0004929865191709459	0.0005258493992393868	0.0005234732260484917	0.00054366506257154	0.0005407051711908941	0.0005624692965768426	0.0005588656283593905	0.0006013122691551104	0.0005962915749486023	0.06735745932292109	0.06545600855443587	-7.943015797634741e-07	-4.188606483875035e-05	-7.896541217634369e-07	-4.1640988902511e-05
23.041446845665973	0.000494320269535471	0.0004929102103625201	0.0005257533045240623	0.0005233773732410252	0.0005435569168042706	0.0005405976584463664	0.000562347933295123	0.0005587453602876124	0.0006011620301269026	0.0005961435495376361	0.06732437328957402	0.065423862819221	-7.731267538358625e-07	-4.1015042902603494e-05	-7.685994335537415e-07	-4.0774864035988956e-05
23.180283153904217	0.0004942461770626372	0.0004928357774187202	0.0005256593372442111	0.0005232836398996474	0.0005434510468688161	0.0005404924087368634	0.0005622290072904899	0.0005586275110736685	0.0006010145772234872	0.0005959982784651114	0.06729156242679261	0.06539198442512843	-7.521288856054444e-07	-4.0141448402780666e-05	-7.477207246834369e-07	-3.9906182299889736e-05
23.31995602074116	0.0004941739646092525	0.0004927632239445762	0.0005255675029457817	0.0005231920315677942	0.0005433474595007959	0.0005403894287568787	0.0005621125265980868	0.0005585120886662811	0.0006008699212989732	0.0005958557723904865	0.0672590310551577	0.06536037757018631	-7.3130656207121e-07	-3.926526299978528e-05	-7.270165903853782e-07	-3.9034925493480754e-05
23.460470486863187	0.0004941036357128134	0.0004926925535344322	0.0005254778072000829	0.0005231025538146301	0.0005432461614838736	0.0005402887252485858	0.0005619984993261512	0.000558399101086021	0.0006007280733357532	0.000595716042098106	0.06722678357507815	0.06532904652998443	-7.106583803349626e-07	-3.838646820074343e-05	-7.064856359566361e-07	-3.81610752652195e-05
23.60183162332936	0.0004940351938979241	0.0004926237697712092	0.0005253902556037426	0.0005230152122350204	0.0005431471596501636	0.0005401903050022363	0.000561886933656906	0.0005582885564261793	0.000600589044446488	0.0005955790984991173	0.06719482446832736	0.06529799565916476	-6.901829475609855e-07	-3.7505045359875755e-05	-6.861264766992985e-07	-3.728461311201803e-05
23.744044531754422	0.0004939686426755025	0.0004925568762256415	0.0005253048537786541	0.0005229300124494815	0.0005430504608806232	0.0005400941748565527	0.0005617778378474578	0.0005581804628536439	0.0006004528458761222	0.000595444952633423	0.06716315829961417	0.06526722939295698	-6.698788809079547e-07	-3.6620975677179035e-05	-6.659377378376383e-07	-3.640552037718903e-05
23.887114344492932	0.0004939039855419718	0.0004924918764555017	0.000525221607371923	0.0005228469601041455	0.0005429560721054646	0.0005400003416991368	0.0005616712202307229	0.0005580748286098002	0.0006003194890039504	0.0005953136156716782	0.0671317897181926	0.06523675224872744	-6.497448074194341e-07	-3.573424019488736e-05	-6.459180544565301e-07	-3.552377824959929e-05
24.031046224824397	0.0004938412259784263	0.0004924287740047973	0.000525140522055805	0.0005227660608707046	0.0005428640003045664	0.0005399088124668669	0.0005615670892163601	0.000557971662011445	0.0006001889853457171	0.0005951850989173221	0.06710072345950098	0.06520656882758501	-6.297793639805076e-07	-3.484481979773579e-05	-6.260660714216531e-07	-3.4639367761796214e-05
24.175845367139747	0.0004937803674497731	0.0004923675724029467	0.0005250616035276367	0.0005226873204463525	0.0005427742525078842	0.0005398195941463169	0.0005614654532917198	0.0005578709714517092	0.0006000613465557615	0.0005950594138086505	0.06706996434683382	0.06517668381600153	-6.099811972414514e-07	-3.395269521079547e-05	-6.063804433140054e-07	-3.375226978856449e-05
24.32151699712871	0.0004937214134038548	0.0004923082751639346	0.0005249848575097652	0.0005226107445537258	0.0005426868357958723	0.00053973269377416	0.0005613663210228142	0.0005577727654010031	0.0005999365844292059	0.0005949365719209349	0.067039517293052	0.06514710198747031	-5.903489635305636e-07	-3.3057846997322504e-05	-5.868598343329763e-07	-3.286246504420609e-05
24.468066371968433	0.0004936643672705447	0.0004922508857854433	0.0005249102897494633	0.0005225363389408345	0.0005426017572999072	0.0005396481184376025	0.0005612697010553002	0.0005576770524079779	0.0005998147109041877	0.0005948165849685766	0.06700938730233462	0.0651178282042072	-5.7088132881058e-07	-3.216025555859148e-05	-5.675029182688075e-07	-3.1969934083248e-05
24.61549878051318	0.0004936092324608145	0.0004921954077479548	0.000524837906018843	0.0005224641093809778	0.0005425190242027089	0.0005395658752747838	0.0005611756021154734	0.0005575838411004919	0.0005996957380641296	0.0005946994648073052	0.06697957947195059	0.06508886741888324	-5.515769685709038e-07	-3.125990113006516e-05	-5.483083784037137e-07	-3.107465729706993e-05
24.763819543485244	0.0004935560123657901	0.0004921418445138426	0.0005247677121147658	0.0005223940616726776	0.0005424386437387848	0.0005394859714752275	0.0005610840330112984	0.0005574931401866168	0.0005995796781400754	0.0005945852234364353	0.066950098994092	0.06506022467639067	-5.32434567777516e-07	-3.035676378110308e-05	-5.292749074270985e-07	-3.0176614911808786e-05
24.91303401366693	0.0004935047103557601	0.0004920901995264183	0.0005246997138587316	0.0005223262016395716	0.0005423606231948528	0.0005394084142802528	0.0005609950026334295	0.0005574049584556304	0.0005994665435130453	0.0005944738730011422	0.0669209511577285	0.0650319051156539	-5.134528208094406e-07	-2.9450823413504357e-05	-5.10401207393053e-07	-2.9275786987914554e-05
25.063147576093755	0.0004934553297791829	0.000492040476208975	0.0005246339170967827	0.0005222605351303339	0.0005422849699102921	0.0005393332109834273	0.000560908519956278	0.0005573193047790583	0.0005993563467164699	0.0005943654257948172	0.06689214135050807	0.06500391397147197	-4.94630431360733e-07	-2.854205975812152e-05	-4.916859896390412e-07	-2.837215341786048e-05
25.214165648248784	0.0004934078739616427	0.000491992677963783	0.0005245703276993752	0.0005221970680185572	0.0005422116912775847	0.0005392603689309907	0.0005608245940390725	0.0005572361881117075	0.0005992491004386476	0.0005942598942614399	0.06686367506070066	0.0649762565764114	-4.759661124014488e-07	-2.7630452374929892e-05	-4.7312797472865396e-07	-2.746569392517162e-05
25.366093680258146	0.0004933623462047935	0.000491946808171073	0.000524508951561261	0.0005221358062026506	0.0005421407947427654	0.0005391898955223133	0.0005607432340269547	0.0005571556174927334	0.0005991448175252696	0.0005941572909980208	0.06683555787917796	0.06494893836272492	-4.574585860863539e-07	-2.6715980650057758e-05	-4.547258923527295e-07	-2.655638806084437e-05
25.518937155087716	0.0004933187497852703	0.0004919028701879872	0.0005244497946013567	0.000522076755605716	0.0005420722878058791	0.0005391217982103373	0.0005606644491520914	0.0005570776020467212	0.000599043510981994	0.0005940576287570871	0.06680779550144333	0.06492196486432858	-4.391065836981123e-07	-2.5798623794467956e-05	-4.364784812929245e-07	-2.56442152034575e-05
25.672701588741027	0.0004932770879535653	0.0004918608673474981	0.000524392862762597	0.0005220199221754239	0.0005420061780214374	0.0005390560845020348	0.0005605882487347966	0.0005570021509847835	0.0005989451939770663	0.000593960920449216	0.06678039372969669	0.06489534171880322	-4.209088455720423e-07	-2.4878360841806835e-05	-4.183844893312916e-07	-2.4729154556049626e-05
25.827392530458226	0.0004932373639328836	0.000491820802957304	0.0005243381620117897	0.0005219653118838766	0.0005419424729988868	0.0005389927619588661	0.0005605146421846903	0.0005569292736056837	0.0005988498798440054	0.0005938671791456296	0.06675335847495929	0.06486907466945815	-4.0286412102022266e-07	-2.3955170646253188e-05	-4.00442673194985e-07	-2.381118514505065e-05
25.983015562916506	0.0004931995809179603	0.0004917826802986918	0.0005242856983394575	0.0005219129307274642	0.0005418811804030781	0.0005389318381972435	0.0005604436390018637	0.0005568589792969754	0.0005987575820843411	0.0005937764180808395	0.06672669575922542	0.06484316956743101	-3.849711682816191e-07	-2.3029031881227624e-05	-3.8265179847754745e-07	-2.2890285817631084e-05
26.139576302431465	0.0004931637420738482	0.0004917465026253679	0.000524235477759669	0.0005218627847267146	0.0005418223079547391	0.0005388733208890019	0.0005603752487780726	0.0005567912775361625	0.0005986683143704072	0.0005936886506553455	0.06670041171767788	0.06481763237382937	-3.6722875444510604e-07	-2.209992303742192e-05	-3.650106395818812e-07	-2.196643524052244e-05
26.297080399159835	0.000493129850534673	0.000491712273162257	0.0005241875063098615	0.0005218148799261286	0.0005417658634309558	0.0005388172177618705	0.0005603094811979499	0.0005567261778918773	0.0005985820905481968	0.0005936038904383934	0.0666745126009437	0.06479246916192226	-3.496356553750902e-07	-2.1167822419995708e-05	-3.4751797966083367e-07	-2.103961189839354e-05
26.455533537303385	0.000493097909402354	0.0004916799951042713	0.0005241417900506547	0.0005217692223940084	0.0005417118546656592	0.0005387635365999506	0.0005602463460402405	0.0005566636900250886	0.0005984989246402783	0.0005935221511707922	0.06664900477740027	0.06476768611939387	-3.321906556579511e-07	-2.0232708147549516e-05	-3.301726105280761e-07	-2.0109794090616973e-05
26.614941435314055	0.0004930679217452921	0.0004916496716150442	0.0005240983350656541	0.0005217258182222806	0.000541660289550112	0.0005387122852442049	0.0005601858531790627	0.0005566038236903241	0.0005984188308487748	0.0005934434467677904	0.06662389473553965	0.06474328955062317	-3.148925485137871e-07	-1.929455814871084e-05	-3.129733325917504e-07	-1.917695992925683e-05
26.77530984610034	0.0004930398905970236	0.0004916213058256321	0.0005240571474612482	0.0005216846735263033	0.0005416111760334132	0.0005386634715929455	0.0005601280125851891	0.0005565465887369196	0.0005983418235584073	0.0005933677913220176	0.06659918908637077	0.06471928587903306	-2.977401357521798e-07	-1.8353350161495752e-05	-2.9591895481738927e-07	-1.8241087338652373e-05
26.93664455723489	0.0004930138189548303	0.0004915949008331752	0.0005240182333663835	0.0005216457944446644	0.0005415645221229883	0.0005386171036023253	0.0005600728343273486	0.000556491995110287	0.0005982679173395996	0.0005932951991064797	0.06657489456589105	0.06469568164948297	-2.8073222771386394e-07	-1.7409061731518682e-05	-2.790082946468181e-07	-1.730215405258695e-05
27.098951391163432	0.0004929897097783189	0.000491570459699526	0.000523981598932338	0.0005216091871389704	0.0005415203358851027	0.0005385731892868415	0.0005600203285735586	0.0005564400528532079	0.0005981971269516538	0.0005932256845776285	0.06655101803760716	0.06467248353071425	-2.6386764316144e-07	-1.6461670207232326e-05	-2.6224017791857436e-07	-1.636013761112387e-05
27.26223620541477	0.0004929675659879643	0.0004915479854498444	0.0005239472503324855	0.0005215748577936238	0.0005414786254453772	0.0005385317367198422	0.0005599705055924813	0.0005563907721071557	0.0005981294673460007	0.000593159262378496	0.06652756649510577	0.06464969831786165	-2.4714520925270267e-07	-1.5511152740205203e-05	-2.4561343881543234e-07	-1.5415015359426798e-05
27.426504892812353	0.0004929473904636058	0.0004915274810711475	0.0005239151937620398	0.0005215428126155934	0.0005414393989892999	0.0005384927540340373	0.000559923375754803	0.0005563441631136366	0.0005980649536695108	0.000593095947341896	0.06650454706469323	0.06462733293500082	-2.3056376146886673e-07	-1.45574862823461e-05	-2.2912691980650664e-07	-1.4466764445705826e-05
27.59176338168682	0.0004929291860429074	0.0004915089495108228	0.000523885435437791	0.0005215130578341601	0.0005414026647627563	0.0005384562494220149	0.000559878949534639	0.0005563002362155579	0.0005980036012678848	0.0005930357544936939	0.06648196700808709	0.06460539443778154	-2.141221435313003e-07	-1.3600647582490133e-05	-2.127794715691897e-07	-1.3515361818428051e-05
27.758017636089992	0.0004929129555197785	0.0004914923936751045	0.0005238579815978333	0.0005214855997006695	0.0005413684310725584	0.0005384222311367675	0.0005598372375109721	0.0005562590018586224	0.0005979454256891194	0.0005929786990561527	0.06645983372517092	0.06458389001608665	-1.9781920736054205e-07	-1.2640613185760374e-05	-1.9656995292930378e-07	-1.2560784224180388e-05
27.925273656010095	0.0004928987016427456	0.0004914778164275022	0.0005238328385012707	0.0005214604444882558	0.0005413367062869787	0.000538390707492219	0.0005597982503691091	0.0005562204705927514	0.0005978904426870469	0.0005929247964513498	0.06643815475681435	0.06456282699678259	-1.8165381300300903e-07	-1.1677359430459222e-05	-1.8049723081556453e-07	-1.1603008206614862e-05
28.09353747758831	0.0004928864271132846	0.0004914652205871899	0.000523810012427916	0.0005214375984915583	0.0005413074988362956	0.0005383616868637565	0.0005597619989021708	0.0005561846530735277	0.0005978386682249523	0.00059287406230467	0.06641693778775372	0.0645422128465149	-1.656248285538016e-07	-1.0710862444932023e-05	-1.6456018017024267e-07	-1.0642010102382415e-05
28.2628151733366	0.0004928761345841111	0.000491454608927356	0.0005237895096779798	0.0005214170680264338	0.0005412808172133435	0.0005383351776887792	0.0005597284940126152	0.0005561515600636827	0.0005977901184792828	0.0005928265124483823	0.06639619064953894	0.0645220551745728	-1.4973113012265934e-07	-9.741098146942573e-06	-1.4875768389365288e-07	-9.677766039342672e-06
28.43311285235687	0.0004928678266574124	0.000491445984173497	0.0005237713365717307	0.0005213988594296341	0.0005412566699740615	0.0005383111884672383	0.0005596977467137768	0.0005561212024345862	0.0005977448098434207	0.0005927821629252838	0.06637592132355212	0.06450236173581832	-1.339716017292273e-07	-8.768042238718743e-06	-1.3308863277324695e-07	-8.710251933524704e-06
28.604436660561465	0.0004928615058830523	0.0004914393490016806	0.0005237554994491659	0.0005213829790585006	0.0005412350657380692	0.0005382897277622028	0.0005596697681314592	0.0005560935911678	0.0005977027589315689	0.000592741029992447	0.06635613794408877	0.06448314043368336	-1.1834513527096344e-07	-7.791670206244716e-06	-1.1755192544718462e-07	-7.739443488447018e-06
28.77679278089485	0.0004928571747567008	0.0004914347060367435	0.000523742004669635	0.0005213694332906087	0.0005412160131892193	0.0005382708042004022	0.0005596445695055292	0.0005560687373566248	0.0005976639825826937	0.0005927031301250252	0.06633684880151905	0.06446439932323968	-1.0285063046155604e-07	-6.811957316957273e-06	-1.0214646832280155e-07	-6.765316191370552e-06
28.950187433556945	0.0004928548357179401	0.0004914320578504577	0.0005237308586114794	0.0005213582285234306	0.0005411995210761856	0.0005382544264728128	0.000559622162191573	0.0005560466522077109	0.0005976284978645876	0.0005926684800201718	0.06631806234551549	0.06444614661433244	-8.74869947461391e-08	-5.828878615582456e-06	-8.687117551199088e-08	-5.78784531059251e-06
29.124626876227456	0.000492854491148295	0.0004914314069596307	0.0005237220676716306	0.000521349371173953	0.0005411855982130368	0.0005382406033352137	0.000559602557662559	0.0005560273470426725	0.0005975963220779981	0.0005926370966010241	0.06629978718835777	0.06442839067479701	-7.22531432618273e-08	-4.84240892298371e-06	-7.172496878566671e-08	-4.8070058938504134e-06
29.30011740429177	0.0004928561433692303	0.0004914327558241677	0.0005237156382652119	0.000521342867678307	0.000541174253479831	0.0005382293436087814	0.0005595857675105555	0.0005560108332997586	0.0005975674727608758	0.0005926089970208003	0.0662820321083151	0.06441114003373719	-5.714799874902837e-08	-3.852522831832017e-06	-5.670677747770386e-08	-3.822772763534266e-06
29.476665351068124	0.0004928597946400805	0.0004914361068450737	0.0005237115768251097	0.0005213387244913602	0.0005411654958232119	0.0005382206561806713	0.0005595718034484712	0.0005559971225355425	0.0005975419676927056	0.0005925841986669787	0.06626480605311239	0.06439440338489731	-4.2170491510893846e-08	-2.8591947050793376e-06	-4.181553846477164e-08	-2.8351205166587956e-06
29.654277088036206	0.0004928654471559285	0.0004914414623624016	0.0005237098898015353	0.000521336948086304	0.0005411593342570111	0.0005382145500046124	0.0005595606773118333	0.0005559862264266508	0.0005975198248989426	0.0005925627191655749	0.06624811814346622	0.06437818959009918	-2.7319559352170092e-08	-1.8623986734189746e-06	-2.7050196084585018e-08	-1.844023520700122e-06
29.832959025067048	0.0004928731030454252	0.0004914488246531441	0.0005237105836615616	0.0005213375449542144	0.000541155777862858	0.0005382110341015097	0.0005595524010606031	0.0005559781567715245	0.0005975010626555537	0.0005925445763855225	0.06623197767672112	0.06436250768277016	-1.2594147505255726e-08	-8.621086313997939e-07	-1.2409702079092463e-08	-8.494559112920408e-07
30.0127176106544	0.0004928827643685493	0.0004914581959290696	0.0005237136648886483	0.0005213405216036051	0.0005411548357908018	0.0005382101175600524	0.0005595469867810273	0.0005559729254922188	0.0005974856994936627	0.0005925297884431525	0.06621639413055397	0.06434736687154449	2.0067914268274284e-09	1.417017651550445e-07	2.1069844684078187e-09	1.4860841095198918e-07
30.193559332147448	0.0004928944331143093	0.0004914695783344986	0.0005237191399821437	0.0005213458845599547	0.0005411565172599353	0.0005382118095373316	0.0005595444466875332	0.0005559705446362428	0.0005974737542043103	0.0005925183737067837	0.06620137716678647	0.06433277654396488	1.6484297543075885e-08	1.1490591028257002e-06	1.6500897215450394e-08	1.150195784768715e-06
30.37549071598484	0.0004929081111983821	0.0004914829739440222	0.0005237270154567728	0.0005213536403652218	0.000541160831559036	0.0005382161192594711	0.0005595447931246594	0.0005559710263784357	0.0005974652458433258	0.0005925103508014196	0.06618693663526759	0.06431874627026002	3.0839403675946356e-08	2.159990211608731e-06	3.0773062575581434e-08	2.1553327880369233e-06
30.55851832793038	0.0004929238004606774	0.0004914983847601448	0.0005237372978420918	0.000521363795577326	0.0005411677880471953	0.0005382230560222452	0.0005595480385690199	0.0005559743830228706	0.0005974601937363031	0.0005925057386135471	0.06617308257786592	0.06430528580721766	4.507313546876779e-08	3.174522169371863e-06	4.492449979078342e-08	3.164046241718732e-06
30.742648773309874	0.0004929415026628514	0.0004915158127108795	0.0005237499936819368	0.0005213763567696273	0.0005411773961544822	0.0005382326291917289	0.0005595541956313247	0.0005559806270048174	0.000597458617483717	0.0005925045562960655	0.0661598252325517	0.06429240510215026	5.918651146247754e-08	4.192682306461415e-06	5.895622104705109e-08	4.176363216687462e-06
30.92788869724955	0.0004929612194857437	0.0004915352596472732	0.0005237651095338443	0.0005213913305303774	0.0005411896653825974	0.0005382448482049517	0.0005595632770584352	0.0005559897708927421	0.0005974605369661485	0.0005925068232733323	0.06614717503757804	0.06428011429696093	7.318054310321079e-08	5.214498205549645e-06	7.286923145140636e-08	5.192311031104735e-06
31.114244784915854	0.0004929829525267374	0.0004915567273408442	0.0005237826519684425	0.0005214087234621341	0.0005412046053055359	0.0005382597225705344	0.0005595752957354554	0.0005560018273903277	0.0005974659723496336	0.0005925125592463066	0.06613514263576198	0.06426842373230049	8.705623485592492e-08	6.239997708448741e-06	8.666452914335432e-08	6.211917257262223e-06
31.30172376175672	0.0004930067032970672	0.0004915802174809854	0.0005238026275688397	0.0005214285421811857	0.0005412222255702764	0.000538277261869378	0.0005595902646878909	0.0005560168093385752	0.0005974749440911611	0.0005925217841978585	0.06612373887887235	0.06425734395182932	1.0081458423258881e-07	7.269208917332071e-06	1.0034310535212906e-07	7.235209724773539e-06
31.4903323937443	0.000493032473219027	0.0004916057316722585	0.0005238250429299609	0.0005214507933169206	0.0005412425358974503	0.0005382974757553178	0.0005596081970838265	0.0005560347297179183	0.0005974874729442792	0.0005925345183981676	0.06611297483212866	0.06424688570658976	1.1445658184617603e-07	8.302160197606878e-06	1.1390594443203873e-07	8.262216521906507e-06
31.68007748761912	0.000493060263623121	0.000491633271431639	0.000523849904657884	0.0005214754835111926	0.0005412655460820465	0.0005383203739558189	0.0005596291062361728	0.0005560556016503961	0.0005975035799648593	0.0005925507824102801	0.06610286177880102	0.06423705995946857	1.2798321150672524e-07	9.338880184145415e-06	1.2735402394443117e-07	9.292966000926106e-06
31.870965891135747	0.0004930900757451293	0.000491662838185674	0.0005238772193691413	0.0005215026194176532	0.0005412912659941129	0.000538345966272658	0.0005596530056049523	0.0005560794384018777	0.0005975232865169961	0.0005925705970957932	0.06609341122492836	0.06422787788979606	1.4139545025776933e-07	1.0379397782922517e-05	1.4068831470930195e-07	1.0327486780703499e-05
32.063004493309954	0.0004931219107230906	0.0004916944332675645	0.0005239069936899911	0.0005215322077010648	0.0005413197055794689	0.000538374262582633	0.0005596799087996385	0.0005561062533843276	0.0005975466142790507	0.0005925939836206789	0.0660846349041616	0.06421935089803107	1.546942684240403e-07	1.1423742174110352e-05	1.539097808612392e-07	1.1365807750365886e-05
32.25620022466719	0.0004931557695942028	0.0004917280579141598	0.0005239392342556695	0.000521564255036577	0.000541350874860424	0.0005384052728382635	0.0005597098295815448	0.0005561360601581202	0.0005975735852498491	0.0005926209634612515	0.06607654478271224	0.06421149061058418	1.6788062969148344e-07	1.2471942816977277e-05	1.67019379906019e-07	1.2407958072377379e-05
32.45056005749291	0.000493191653291637	0.0004917637132628815	0.000523973947709608	0.000521598768108991	0.0005413847839365158	0.0005384390070685168	0.0005597427818662662	0.0005561688724344152	0.000597604221755029	0.0005926515584102933	0.06606915306443582	0.06420430888474828	1.809554911727431e-07	1.3524029454314856e-05	1.8001806279454788e-07	1.3453967187687654e-05
32.64609100608406	0.000493229562641269	0.0004918014003485501	0.000524011140702632	0.0005216357536119853	0.0005414214429852507	0.0005384754753795344	0.0005597787797261836	0.0005562047040775781	0.0005976385464535607	0.0005926857905833244	0.06606247219603754	0.06419781781375923	1.9391980345356656e-07	1.4580032115213415e-05	1.9290677397945828e-07	1.450386481886834e-05
32.84280012700226	0.0004932694983583119	0.0004918411201001305	0.0005240508198921193	0.0005216752182473186	0.0005414608622628577	0.0005385146879553756	0.0005598178373930158	0.0005562435691076586	0.0005976765823444185	0.0005927236824250359	0.06605651487241385	0.06419202973198097	2.0677451064462886e-07	1.563998111857312e-05	2.0568645144611666e-07	1.555768097241672e-05
33.040694519328454	0.000493311461043855	0.0004918828733373757	0.0005240929919411307	0.0005217171687239935	0.0005415030521050468	0.0005385566550587553	0.000559859969260428	0.000556285481702917	0.0005977183527734225	0.0005927652567158792	0.06605129404212269	0.06418695722022444	2.1952055046631745e-07	1.670390707909919e-05	2.1835802681475537e-07	1.6615445945653007e-05
33.239781324919136	0.0004933554511813186	0.0004919266607673965	0.0005241376635175194	0.0005217616117574092	0.0005415480229277937	0.0005386013870318236	0.0005599051898867153	0.0005563304562024275	0.0005977638814402728	0.00059281053657884	0.06604682291299745	0.06418261311119822	2.3215885428451086e-07	1.777184090945294e-05	2.309224253654093e-07	1.767719032813586e-05
33.44006772866406	0.0004934014691327862	0.0004919724829811066	0.0005241848412929853	0.0005218085540684542	0.00054159578522811	0.000538648894296911	0.0005599535139975207	0.0005563785071087102	0.0005978131924057347	0.0005928595454863575	0.06604311495790234	0.06417901049510101	2.4469034718083496e-07	1.8843813825525357e-05	2.4338056609646275e-07	1.8742945005936762e-05
33.64156095874556	0.0004934495151352633	0.0004920203404495992	0.000524234531942125	0.0005218580023825996	0.0005416463495848556	0.0005386991873573306	0.0005600049564886501	0.0005564296490904602	0.0005978663100990416	0.0005929123072674549	0.06604018392063639	0.0641761627253551	2.5711594802530456e-07	1.991985735175228e-05	2.5573336183133503e-07	1.9812741169536463e-05
33.84426828689945	0.000493499589296805	0.0004920702335203962	0.0005242867421414215	0.0005219099634289305	0.000541699726659536	0.0005387522767981643	0.000560059532428922	0.0005564838969853105	0.000597923259325466	0.0005929688461150297	0.06603804382198657	0.0641740834244914	2.694365695042958e-07	2.100000332307117e-05	2.679817192117583e-07	2.0886610312881304e-05
34.04819702867729	0.0004935516915925496	0.0004921221624136034	0.0005243414785682116	0.0005219644439391568	0.000541755927197125	0.0005388081732870599	0.0005601172570631006	0.0005565412658026695	0.000597984065274097	0.000593029186593341	0.06603670896593891	0.06417278649017687	2.8165311821205276e-07	2.2084283891971035e-05	2.801265387970906e-07	2.1964584241071505e-05
34.25335454371064	0.0004936058218606388	0.0004921761272179578	0.0005243987478996165	0.0005220214506465892	0.0005418149620268991	0.0005388668875750579	0.0005601781458148996	0.0005566017707266351	0.0005980487535258285	0.0005930933536457007	0.06603619394605564	0.06417228610141545	2.9376649470099457e-07	2.3172731532544733e-05	2.9216871512416365e-07	2.304669507510737e-05
34.45974823597649	0.0004936619797980182	0.0004922321278867591	0.0005244585568114291	0.000522080990285073	0.0005418768420632814	0.0005389284304974126	0.000560242214290047	0.0005566654271189602	0.0005981173500615439	0.0005931613726023545	0.0660365136520063	0.06417259672488793	3.057775935274686e-07	2.4265379043930668e-05	3.041091367369901e-07	2.4132975253901567e-05
34.66738555406454	0.0004937201649561185	0.0004922901642336821	0.0005245209119769603	0.0005221430695878806	0.0005419415783066938	0.0005389928129744301	0.0005603094782794259	0.0005567322505220962	0.0005981898812705253	0.0005932332691885753	0.06603768327628153	0.06417373312147776	3.1768730333545103e-07	2.5362259557334954e-05	3.159486862784871e-07	2.522345754184252e-05
34.87627399144595	0.0004937803767364259	0.0004923502359284844	0.0005245858200658575	0.00052220769528658	0.0005420091818444372	0.000539060046012329	0.0005603799537623026	0.0005568022566623194	0.000598266373959093	0.0005933090695329798	0.06603971832107897	0.06417571035295812	3.294965069057694e-07	2.6463406540111478e-05	3.2768824053471153e-07	2.6318175032361002e-05
35.086421086743854	0.0004938426143859083	0.0004924123424925719	0.000524653287742863	0.0005222748741098419	0.0005420796638515656	0.0005391301407040959	0.0005604536569096128	0.0005568754614529114	0.000598346855359461	0.0005933888001760522	0.06604263460536826	0.06417854378885533	3.4120608120185615e-07	2.756885379967544e-05	3.3932867049123877e-07	2.7417161152704095e-05
35.29783442400536	0.0004939068769923268	0.0004924764832944546	0.0005247233216665434	0.0005223446127822227	0.0005421530355917864	0.0005392031082303723	0.000560530604087346	0.0005569518809974375	0.0005984313531388445	0.0005934724880789089	0.06604644827215102	0.0641822491134991	3.528168974564847e-07	2.8678635491025117e-05	3.50870841403202e-07	2.8520449669833248e-05
35.51052163297529	0.0004939731634794046	0.0004925426575450612	0.0005247959284879679	0.0005224169180228907	0.0005422293084183736	0.0005392789598603402	0.0005606108118599983	0.0005570315315930872	0.0005985198954088061	0.0005935601606322927	0.06605117579589834	0.06418684233325327	3.6432982122663014e-07	2.9792786121640713e-05	3.62315612841696e-07	2.9628074694726392e-05
35.72449038937153	0.0004940414726018634	0.0004926108642929268	0.0005248711148493423	0.0005224917965443169	0.0005423084937750942	0.0005393577069526315	0.0005606942969941244	0.0005571144297341146	0.0005986125107348602	0.0005936518456658161	0.06605683399020985	0.06419233978395414	3.757457124405235e-07	3.091134055596689e-05	3.736638387800799e-07	3.074007068978868e-05
35.93974841516195	0.0004941118029403126	0.0004926811024192397	0.0005249488873825936	0.0005225692550509181	0.0005423906031971436	0.0005394393609562523	0.0005607810764619645	0.0005572005921153491	0.000598709228146338	0.0005937475714574552	0.06606344001565759	0.0641987581385253	3.870654254674744e-07	3.203433402163003e-05	3.8491636761696195e-07	3.185647247119783e-05
36.15630347884324	0.0004941841528959959	0.0004927533706327395	0.0005250292527079071	0.0005226493002376435	0.0005424756483121066	0.0005395239334115045	0.0005608711674451709	0.0005572900356357972	0.0005988100771465242	0.0005938473667432952	0.06607101138785607	0.06420611441482164	3.982898091920307e-07	3.316180211683506e-05	3.960740422531781e-07	3.297731521634262e-05
36.374163395721176	0.0004942585206853833	0.0004928276674644798	0.0005251122174322127	0.000522731938788526	0.0005425636408409291	0.0005396114359509494	0.0005609645873386242	0.0005573827774023393	0.0005989150877230735	0.0005939512607275605	0.06607956598573989	0.0642144259836684	4.094197070523588e-07	3.4293780813987595e-05	4.0713770018178073e-07	3.410263447158057e-05
36.59333602819267	0.0004943349043346073	0.0004929039912624265	0.0005251977881476135	0.0005228171773751681	0.0005426545925988989	0.0005397018803003692	0.000561061353754343	0.0005574788347335126	0.0005990242903587139	0.0005940592830929068	0.0660891220600762	0.0642237105771313	4.2045595712264343e-07	3.5430306467618133e-05	4.181081735008321e-07	3.523246615444453e-05
36.813829286029524	0.000494413301673744	0.0004929823401859114	0.0005252859714297725	0.0005229050226551886	0.0005427485154966595	0.000539795278279742	0.000561161484525504	0.0005575782251633978	0.0005991377160422576	0.0005941714640110133	0.0660996982422007	0.06423398629700534	4.313993921553714e-07	3.657141581939194e-05	4.2898628899038296e-07	3.636684656112277e-05
37.03565112666392	0.0004944937103309148	0.0004930627121999114	0.0005253767738362221	0.0005229954812706	0.000542845421541216	0.0005398916418042426	0.000561264997710548	0.0005576809664455924	0.0005992553962799051	0.0005942878341534558	0.06611131355300748	0.0642452716235396	4.422508396678508e-07	3.771714600635245e-05	4.3977286820116e-07	3.750581237485506e-05
37.25880955547555	0.0004945761277262352	0.0004931451050691751	0.0005254702019046434	0.0005230885598461474	0.000542945322836992	0.0005399909828852617	0.0005613719115974103	0.000557787076557301	0.0005993773631068873	0.0005944084247029046	0.06612398741216453	0.06425758542439657	4.530111220053118e-07	3.8867534567679773e-05	4.504687274825385e-07	3.864940066973521e-05
37.483312626080554	0.0004946605510655715	0.0004932295163521659	0.0005255662621510588	0.000523184264987572	0.0005430482315868716	0.0005400933136314263	0.0005614822447078471	0.0005578965737035211	0.0005995036490994246	0.000594533267364624	0.06613773964761138	0.06427094696387531	4.63681056368662e-07	4.002261944854868e-05	4.6107467806017106e-07	3.9797648918357686e-05
37.70916844062219	0.0004947469773341207	0.0004933159433948326	0.0005256649610679779	0.0005232826032798241	0.0005431541600932756	0.0005401986462496583	0.0005615960158018787	0.0005580094763213392	0.0005996342873870282	0.0005946623943783032	0.06615259050530033	0.06428537591237445	4.742614549166184e-07	4.118243901068963e-05	4.715915260895473e-07	4.095059499831244e-05
37.93638515006311	0.0004948354032898026	0.0004934043833241949	0.0005257663051224751	0.0005233835812852098	0.0005432631207592585	0.0005403069930462287	0.0005617132438823513	0.0005581258030843378	0.0005997693116651582	0.0005947958385302276	0.06616856065922004	0.06430089235612647	4.84753124824688e-07	4.23470320388003e-05	4.820200727431636e-07	4.210827720070587e-05
38.164970954479706	0.0004949258254564619	0.0004934948330417477	0.0005258703007542056	0.0005234872055414816	0.0005433751260896192	0.0005404183664278621	0.00056183394819962	0.0005582455729071291	0.0005999087562082498	0.0005949336331658033	0.06618567122169465	0.06431751680720729	4.951568683406789e-07	4.351643774763714e-05	4.923611142508555e-07	4.327073423589234e-05
38.39493410335793	0.000495018240116861	0.0004935872892166573	0.0005259769543733422	0.0005235934825598478	0.0005434901886920341	0.0005405327789028194	0.000561958148256353	0.0005583688049499931	0.0006000526558831072	0.0005950758122024335	0.06620394375398626	0.06433527021382998	5.054734828484515e-07	4.469069578939833e-05	5.026154419570435e-07	4.443800523985797e-05
38.626282895891045	0.0004951126433054702	0.0004936817482787651	0.0005260862723584506	0.0005237024188229273	0.0005436083212782064	0.000540650243082036	0.000562085863812463	0.0005584955186236481	0.0006002010461626923	0.0005952224101427766	0.06622340027717974	0.06435417397091871	5.157037609451135e-07	4.5869846262605596e-05	5.127838424178778e-07	4.5610129785114695e-05
38.859025681279114	0.0004952090308010471	0.0004937782064113809	0.0005261982610542881	0.0005238140207826221	0.0005437295366650458	0.0005407707716802613	0.0005622171148901763	0.0005586257335941482	0.0006003539631403205	0.0005953734620883888	0.06624406328339115	0.06437424993100226	5.258484905058553e-07	4.705392972026434e-05	5.228670974396186e-07	4.678714788584892e-05
39.09317085903034	0.0004953073981189946	0.0004938766595438656	0.0005263129267695305	0.0005239282948579281	0.0005438538477758603	0.0005408943775172239	0.0005623519217792415	0.0005587594697879148	0.000600511443544274	0.0005955290037537741	0.06626595574729445	0.0643955204154022	5.359084547401118e-07	4.8242987177288255e-05	5.328659841514951e-07	4.796910000687271e-05
39.328726879264174	0.0004954077405034837	0.0004939771033439816	0.0005264302757744086	0.0005240452474326567	0.0005439812676415746	0.0005410210735188179	0.0005624903050422667	0.0005588967473968973	0.0006006735247528389	0.000595689071480835	0.06628910113797867	0.06441800822575239	5.458844322865381e-07	4.943706012147664e-05	5.42781275085719e-07	4.9156027073032904e-05
39.56570224301631	0.0004955100529193566	0.0004940795332100308	0.0005265503142982845	0.0005241648848530912	0.0005441118094019794	0.000541150872718317	0.0005626322855202248	0.0005590375868838868	0.0006008402448098069	0.000595853702253771	0.06631352343114398	0.06444173665584708	5.557771972516078e-07	5.063619051975943e-05	5.526137382195519e-07	5.0347970475608794e-05
39.80410550254544	0.0004956143300437676	0.0004941839442627364	0.0005266730485271198	0.0005242872134255458	0.0005442454863069818	0.0005412837882575942	0.0005627778843380842	0.000559182008987962	0.0006010116424404206	0.0005960229337144019	0.06633924712165543	0.06446672950384018	5.655875192956978e-07	5.184042082916063e-05	5.623641370600899e-07	5.154497208280373e-05
40.04394526164196	0.000495720566257593	0.0004942903313368999	0.0005267984846008779	0.0005244122394138588	0.0005443823117179126	0.0005414198333883906	0.0005629271229106247	0.0005593300347301009	0.0006011877570678192	0.0005961968041779709	0.06636629723646847	0.06449301108478901	5.753161637193915e-07	5.304979400745646e-05	5.72033230729482e-07	5.2747074250056314e-05
40.28523017593832	0.0004958287556365678	0.0004943986889727935	0.0005269266286108258	0.000524539969036785	0.0005445222991088316	0.0005415590214735891	0.0005630800229483945	0.0005594816854189378	0.0006013686288299682	0.0005963753526494114	0.06639469934791938	0.06452060624357411	5.849638914925352e-07	5.426435351939263e-05	5.816217739883483e-07	5.395431982568866e-05
40.52796895322162	0.0004959388919421567	0.00049450901140729	0.0005270574865967397	0.0005246704084652974	0.000544665462067868	0.0005417013659885125	0.0005632366064638404	0.0005596369826566802	0.0006015542985971029	0.0005965586188401065	0.06642447958742156	0.06454954036819673	5.945314593626579e-07	5.54841433498543e-05	5.911305173457188e-07	5.516675216377109e-05
40.77217035374772	0.0004960509686121571	0.0004946212925647378	0.0005271910645440263	0.0005248035638198106	0.0005448118142985938	0.0005418468805222645	0.0005633968957776197	0.000559795948345207	0.0006017448079897206	0.0005967466431851735	0.0664556646595593	0.06457983940346515	6.040196199395397e-07	5.670920801573165e-05	6.005602071360115e-07	5.638441513509951e-05
41.017843190557436	0.0004961649787510133	0.0004947355260475468	0.0005273273683807438	0.0005249394411672939	0.0005449613696214263	0.0005419955787790846	0.0005635609135250903	0.0005599586046923315	0.0006019401993971173	0.0005969394668612723	0.06648828185659682	0.06461152986510123	6.134291217299061e-07	5.7939592572803233e-05	6.099115855571959e-07	5.7607353134175865e-05
41.26499632979458	0.0004962809151198214	0.0004948517051264808	0.0005274664039744993	0.0005250780465182813	0.0005451141419750379	0.0005421474745797264	0.00056372868266297	0.000560124974218233	0.0006021405159964862	0.0005971371318049477	0.06652235907343453	0.06464463885425284	6.227607092347889e-07	5.917534262893376e-05	6.191853907588311e-07	5.8835611091059836e-05
41.51363869102594	0.0004963987701260513	0.0004949698227306676	0.0005276081771292691	0.0005252193858237928	0.0005452701454178269	0.0005423025818628737	0.0005639002264762133	0.0005602950797620916	0.0006023458017726339	0.0005973396807315695	0.06655792482299674	0.06467919407244875	6.320151230445031e-07	6.0416504357493905e-05	6.283823569363904e-07	6.0069234484663725e-05
41.763779247563185	0.0004965185358129402	0.0004950898714372934	0.0005277526935820908	0.000525363464972141	0.0005454293941293972	0.0005424609146865879	0.0005640755685850748	0.0005604689444889085	0.000602556101538297	0.0005975471571548436	0.06659500825209796	0.06471522383700212	6.411930998852667e-07	6.166312450624212e-05	6.375032143921943e-07	6.130826935263345e-05
42.0154270267867	0.0004966402038485603	0.0004952118434609791	0.0005278999589996454	0.0005255102897856211	0.0005455919024120763	0.0005426224872297764	0.0005642547329523796	0.000560646591896522	0.0006027714609551038	0.0005977596054069417	0.06663363915778218	0.06475275709689149	6.502953727182976e-07	6.291525041152157e-05	6.465486896008957e-07	6.255276230177076e-05
42.26859111047143	0.0004967637655145526	0.0004953357306428279	0.0005280499789747213	0.0005256598660170949	0.0005457576846924681	0.0005427873137936941	0.0005644377438910093	0.0005608280458228297	0.000602991926555195	0.0005979770706592635	0.0666738480041602	0.06479182344910463	6.593226708196103e-07	6.417293001091673e-05	6.555195053066249e-07	6.380276052239675e-05
42.523280635114425	0.0004968892116945113	0.000495461524439138	0.0005282027590225569	0.0005258121993464517	0.0005459267555230372	0.0005429554088034864	0.0005646246260716123	0.000561013330453231	0.0006032175457635377	0.0005981995989438627	0.06671566593976627	0.06483245315550352	6.682757198600304e-07	6.54362118563262e-05	6.644163805991001e-07	6.505831180048105e-05
42.77950479226489	0.000497016532862008	0.000495589215909759	0.0005283583045770574	0.0005259672953769495	0.0005460991295837309	0.0005431267868097548	0.0005648154045305438	0.0005612024703282822	0.0006034483669209512	0.000598427237175553	0.06675912481544544	0.0648746771601873	6.771552419967009e-07	6.670514512836789e-05	6.732400309973283e-07	6.631946453082571e-05
43.03727282885567	0.0004971457190682426	0.0004957187957060883	0.0005285166209868798	0.0005261251596314242	0.000546274821683637	0.0005433014624901676	0.0005650101046780419	0.0005613954903515912	0.0006036844393078728	0.0005986600331747262	0.06680425720279025	0.0649185271074165	6.859619559485431e-07	6.797977964960455e-05	6.819911685211621e-07	6.75862677298883e-05
43.29659404753705	0.0004972767599293068	0.000495850254058686	0.0005286777135113796	0.0005262857975483679	0.000546453846762676	0.0005434794506510933	0.0005652087523066512	0.000561592415797935	0.0006039258131688913	0.0005988980356909019	0.06685109641315594	0.06496403536006648	6.946965770934007e-07	6.926016589989259e-05	6.906705017875776e-07	6.885877105029803e-05
43.55747780701245	0.0004974096446130519	0.0004959835807645097	0.0005288415873164194	0.000526449214477874	0.0005466362198933385	0.0005436607662292866	0.000565411373599907	0.0005617932723216411	0.0006041725397380822	0.0005991412944270472	0.06689967651727	0.06501123501867888	7.033598175526078e-07	7.054635503161988e-05	6.992787360941572e-07	7.013702479574668e-05
43.81993352237618	0.00049754436182554	0.0004961187651737363	0.0005290082474700324	0.0005266154156774346	0.0005468219562824575	0.0005438454242935997	0.0005656179951412794	0.0005619980859652097	0.0006044246712651682	0.0005993898600646862	0.06695003236544599	0.06506015994109669	7.119523862903019e-07	7.183839888580401e-05	7.078165735090788e-07	7.142107993581004e-05
44.08397066545326	0.0004976808997970753	0.0004962557961761803	0.0005291776989379361	0.0005267844063076001	0.000547011071273029	0.0005440334400467455	0.0005658286439234014	0.000562206883168214	0.0006046822610425473	0.0005996437842898393	0.06700219960844579	0.06511084476272323	7.204749892005934e-07	7.313635000823215e-05	7.16284712960237e-07	7.271098812147714e-05
44.349598765141174	0.000497819246267779	0.0004963946621872643	0.0005293499465788804	0.0005269561914274728	0.0005472035803460684	0.0005442248288270903	0.0005660433473575699	0.0005624196907764591	0.0006049453634332014	0.000599903119819807	0.06705621471899628	0.06516332491741882	7.289283292047106e-07	7.44402616661699e-05	7.246838503232808e-07	7.400680170109586e-05
44.6168274077539	0.000497959388472727	0.0004965353511335618	0.0005295249951398506	0.0005271307759900601	0.0005473994991225199	0.0005444196061104998	0.0005662621332835626	0.0005626365360514482	0.0006052140338995534	0.0006001679204308605	0.06711211501399166	0.0652176366590691	7.373131063581184e-07	7.575018786742937e-05	7.330146785252626e-07	7.530857373802546e-05
44.88566623736761	0.0004981013131265947	0.0004966778504378644	0.0005297028492510848	0.0005273081648374478	0.0005475988433652101	0.0005446177875122231	0.0005664850299797468	0.0005628574466801247	0.0006054883290332744	0.0006004382409868418	0.06716993867741042	0.065273817083837	7.45630017942242e-07	7.706618337713356e-05	7.412778876387475e-07	7.661635802751199e-05
45.15612495616904	0.0004982450064078236	0.0004968221470037773	0.0005298835134209289	0.0005274883626958157	0.0005478016289808469	0.0005448193887888291	0.0005667120661735142	0.0005630824507849325	0.0006057683065860991	0.0006007141374687291	0.0672297247839563	0.06533190415312669	7.538797585652981e-07	7.838830373721462e-05	7.494741649739702e-07	7.793020911445181e-05
45.42821332480542	0.0004983904539422752	0.0004969682271998161	0.0005300669920305069	0.0005276713741702712	0.0005480078720220736	0.0005450244258401812	0.0005669432710520518	0.0005633115769341953	0.0006060540255016878	0.0006009956670052056	0.06729151332347917	0.0653919367173004	7.620630202850257e-07	7.971660528725832e-05	7.57604195190725e-07	7.925018231302872e-05
45.701941162736816	0.0004985376407863625	0.0004971160768429965	0.000530253289328205	0.0005278572037395038	0.0005482175886895768	0.0005452329147114764	0.0005671786742734527	0.000563544854152824	0.0006063455459485706	0.0006012828879042595	0.06735534522617509	0.06545395454015314	7.701804926986758e-07	8.105114518343337e-05	7.656686603942087e-07	8.057633372529627e-05
45.97731834859046	0.000498686551409631	0.0004972656811818854	0.0005304424094239568	0.0005280458557502486	0.0005484307953342397	0.0005454448715953175	0.0005674183059781847	0.0005637823119333688	0.0006066429293542162	0.0006015758596858661	0.0674212623886175	0.06551799832419013	7.782328630672602e-07	8.239198142108439e-05	7.736682402488624e-07	8.190872026225815e-05
46.25435482051728	0.000498837169676787	0.0004974170248791114	0.0005306343562833417	0.0005282373344115573	0.0005486475084593675	0.000545660312833862	0.0005676621968009418	0.0005640239802474358	0.0006069462384402871	0.0006018746431157994	0.06748930770063336	0.06558410973673744	7.862208164343808e-07	8.37391728571446e-05	7.816036120900441e-07	8.324739966494854e-05
46.533060576550575	0.00049898947882913	0.0004975700919932957	0.0005308291337214568	0.0005284316437888625	0.0005488677447229576	0.0005458792549210044	0.0005679103778828672	0.0005642698895574649	0.0006072555372590997	0.0006021793002406013	0.06755952507307063	0.06565233143690101	7.941450357257587e-07	8.509277923153535e-05	7.894754510285457e-07	8.459243052551246e-05
46.813445674966815	0.0004991434614653868	0.0004977248659604005	0.0005310267453965823	0.0005286287877978351	0.0005490915209400372	0.0005461017145046349	0.0005681628808841917	0.0005645200708289019	0.000607570891231366	0.000602489894423773	0.06763195946648905	0.06572270710342587	8.020062018931082e-07	8.645286119320084e-05	7.972844300732163e-07	8.594387231064538e-05
47.09552023464871	0.0004992990995219198	0.0004978813295744615	0.0005312271948036252	0.0005288287701980177	0.0005493188540850688	0.0005463277083889443	0.0005684197379972846	0.0005647745555427716	0.0006078923671852563	0.0006028064903832345	0.06770665692079036	0.06579528146348962	8.098049940250505e-07	8.781948032388076e-05	8.050312202498994e-07	8.730178538526867e-05
47.37929443545016	0.0004994563742522791	0.0004980394649676871	0.0005314304852673205	0.0005290315945862378	0.0005495497612944113	0.0005465572535368052	0.0005686809819601396	0.0005650333757086626	0.0006082200333968359	0.0006031291542300927	0.06778366458585873	0.06587010032243663	8.175420894876266e-07	8.919269916489447e-05	8.127164907262242e-07	8.866623103699622e-05
47.66477851856398	0.0004996152662060897	0.0004981992535899034	0.0005316366199352015	0.0005292372643897806	0.0005497842598688671	0.0005467903670722064	0.0005689466460703158	0.0005652965638781564	0.0006085539596319396	0.0006034579535087904	0.06786303075321466	0.06594721059453848	8.252181640496306e-07	9.057258124381407e-05	8.203409089337955e-07	9.003727150175278e-05
47.951982786891236	0.0004997757552072359	0.0004983606761873147	0.0005318456017703113	0.0005294457828593209	0.0005500223672762808	0.0005470270662827662	0.0005692167641993476	0.0005655641531587004	0.0006088942171895387	0.0006037929572386794	0.06794480488875179	0.0660266603347729	8.328338920251827e-07	9.195919110291384e-05	8.279051407120673e-07	9.141496999141852e-05
48.24091760541319	0.000499937820331325	0.0004985237127805626	0.000532057433543662	0.0005296571530616036	0.000550264101154235	0.0005472673686223121	0.0005694913708076466	0.0005658361772279553	0.0006092408789466653	0.0006041342359570835	0.06802903766657348	0.06610849877168547	8.403899464125069e-07	9.335259432841081e-05	8.354098504270626e-07	9.27993907202107e-05
48.53159340156531	0.0005001014398823968	0.0004986883426420452	0.0005322721178264129	0.0005298713778718523	0.0005505094793128019	0.0005475112917135306	0.0005697705009599068	0.0005661126703486274	0.0006095940194049517	0.0006044818617639068	0.0681157810039947	0.06619277634138243	8.478869990405152e-07	9.475285758080154e-05	8.428557011225116e-07	9.419059893472914e-05
48.82402066561362	0.0005002665913688626	0.000498854544272487	0.0005324896569817835	0.0005300884599659155	0.0005507585197373974	0.0005477588533507046	0.0005700541903410504	0.0005663936673838179	0.0006099537147388701	0.0006048359083678665	0.06820508809773432	0.06627954472268092	8.553257207301367e-07	9.616004862834926e-05	8.502433546607978e-07	9.55886609439599e-05
49.11820995103327	0.0005004332514786327	0.0004990222953767144	0.0005327100531566609	0.0005303084018121231	0.0005510112405917069	0.00054801007150252	0.0005703424752727176	0.0005666792038128932	0.0006103200428457267	0.0006051964511344034	0.06829701346136774	0.06636885687346858	8.627067814490335e-07	9.757423637975216e-05	8.575734718801672e-07	9.699364415159673e-05
49.41417187488941	0.000500601396053414	0.0004991915728386237	0.0005329333082729225	0.0005305312056628559	0.0005512676602207108	0.0005482649643149707	0.0005706353927303403	0.0005669693157479194	0.0006106930833974978	0.000605563567135356	0.06839161296406014	0.06646076706833001	8.700308504644731e-07	9.899549091807458e-05	8.648467127363255e-07	9.840561708769624e-05
49.71191711822035	0.0005007710000621283	0.0004993623526952862	0.0005331594240184212	0.0005307568735457957	0.0005515277971537867	0.0005485235501143309	0.0005709329803608019	0.000567264039950656	0.0006110729178945737	0.0006059373352004513	0.06848894387067123	0.06655533093747937	8.772985965078018e-07	0.00010042388353652398	8.720637364657184e-07	9.982464944309488e-05
50.01145642642306	0.0005009420375734435	0.0004995346101101913	0.000533388401837668	0.0005309854072548711	0.0005517916701079213	0.0005487858474102404	0.0005712352765007336	0.0005675634138501602	0.0006114596297215068	0.0006063178359707205	0.06858906488324351	0.06665260550705401	8.845106879815275e-07	0.0001018594867801953	8.792252017686538e-07	0.00010125081210761444
50.3128006096408	0.0005011144817273712	0.0004997083193455736	0.0005336202429221718	0.0005312168083408744	0.0005520592979910312	0.0005490518748988746	0.0005715423201954623	0.0005678674755610194	0.0006118533042048526	0.0006067051519539071	0.06869203618395832	0.06675264924083056	8.916677931151192e-07	0.00010330237448273605	8.863317669620657e-07	0.00010268417720506184
50.61596054315354	0.0005012883047058849	0.0004998834537337881	0.000533854948200415	0.0005314510781017248	0.0005523306999053657	0.0005493216514662143	0.000571854151218627	0.0005681762639022224	0.0006122540286731707	0.0006070993675819442	0.06879791947962086	0.06685552208341528	8.987705801439009e-07	0.0001047526218067446	8.933840901538537e-07	0.00010412481813207308
50.9209471677702	0.0005014634777025412	0.000500059985647705	0.0005340925183274769	0.0005316882175723822	0.0005526058951510383	0.0005495951961914171	0.0005721708100925051	0.0005684898184167114	0.0006126618925193061	0.0006075005692706072	0.06890677804770917	0.06696128550496219	9.058197175333725e-07	0.00010621030529056608	9.00382829452785e-07	0.00010557280960195314
51.22777149022361	0.0005016399708910629	0.0005002378864700976	0.0005343329536742801	0.0005319282275144001	0.0005528849032296741	0.0005498725283503162	0.0005724923381090878	0.0005688081793916556	0.0006130769872650504	0.0006079088454814444	0.06901867678408272	0.0670700025474991	9.128158741626572e-07	0.00010767550289117467	9.073286431469539e-07	0.00010702822768576814
51.53644458356769	0.0005018177533928256	0.0005004171265619524	0.0005345762543164308	0.0005321711084050763	0.0005531677438481644	0.0005501536674190067	0.0005728187773519071	0.0005691313878794416	0.0006134994066282646	0.0006083242867860541	0.06913368225240062	0.0671817378729128	9.197597195380889e-07	0.00010914829403201043	9.142221898911316e-07	0.00010849114985568564
51.84697758757708	0.0005019967932432338	0.0005005976752296978	0.0005348224200226623	0.0005324168604262211	0.0005534544369225643	0.00055043863307757	0.0005731501707186777	0.0005694594857194507	0.0006139292465926029	0.0006087469859328514	0.06925186273532036	0.06729655781266605	9.266519240245814e-07	0.00011062875965396624	9.210641289403038e-07	0.00010996165503483757
52.15938170914916	0.0005021770573569254	0.0005007795006912853	0.00053507145024285	0.0005326654834525045	0.0005537450025821131	0.0005507274452139206	0.000573486561944778	0.000569792515560633	0.00061436660547994	0.0006091770379164145	0.06937328828756627	0.06741453041932051	9.334931590501087e-07	0.00011211698226444577	9.278551203424417e-07	0.00011143982364361649
52.47366822270851	0.0005023585114917561	0.0005009625700410812	0.0005353233440955736	0.0005329169770393644	0.0005540394611733881	0.0005510201239277721	0.0005738279956275885	0.0005701305208849126	0.0006148115840256111	0.0006096145400495168	0.06949803079092358	0.06753572551993806	9.402840973723103e-07	0.00011361304599527555	9.345958251837485e-07	0.0001129257376534798
52.789848470613855	0.0005025411202115456	0.0005011468492135452	0.0005355781003552461	0.0005331713404104866	0.0005543378332646268	0.0005513166895347644	0.0005741745172517702	0.000570473546031489	0.0006152642854566325	0.0006100595920380102	0.06962616401125032	0.06766021477144157	9.470254133118116e-07	0.00011511703665798012	9.412869058105953e-07	0.00011441948063914409
53.107933863567155	0.0005027248468474932	0.0005013323029456087	0.0005358357174387321	0.0005334285724447953	0.000554640139650169	0.000551617162570702	0.0005745261732154703	0.0005708216362220279	0.0006157248155729868	0.000610512296058626	0.06975776365760614	0.06778807171801839	9.537177830013736e-07	0.00011662904180222144	9.479290260662031e-07	0.00011592113783405467
53.42793588102576	0.0005029096534582528	0.0005015188947377421	0.0005360961933914955	0.0005336886716629744	0.0005549464013550853	0.0005519215637959719	0.000574883010857538	0.0005711748375868211	0.0006161932828321543	0.0006109727568398857	0.06989290744355052	0.06791937185064247	9.60361884678085e-07	0.00011814915078155186	9.545228515753538e-07	0.00011743079619318253
53.74986607161648	0.0005030955007885926	0.0005017065868136399	0.0005363595258732204	0.0005339516362134828	0.0005552566396399602	0.0005522299142001074	0.000575245078485783	0.0005715331971919471	0.0006166697984370287	0.0006114410817462322	0.07003167515074972	0.06805419266882765	9.66958398948125e-07	0.0001196774548167523	9.61069049979662e-07	0.00011894854445125558
54.073736053552395	0.0005032823482265852	0.0005018953400784666	0.0005366257121428943	0.0005342174638580383	0.0005555708760058525	0.0005525422350065119	0.0005756124254063091	0.0005718967630674604	0.0006171544764273605	0.0006119173808655385	0.07017414869494361	0.06819261374468148	9.735080090801478e-07	0.00012121404706480488	9.675682912226122e-07	0.00012047447318849769
54.399557515052166	0.0005034701537592794	0.0005020851140756181	0.0005368947490433352	0.0005344861519565618	0.0005558891321994384	0.0005528585476773648	0.0005759851019539966	0.0005722655842366829	0.0006176474337749134	0.0006124017671001524	0.07032041219441722	0.06833471678938068	9.8001140132599e-07	0.0001227590226930697	9.740212478479308e-07	0.00012200867490022582
54.727342214761876	0.00050365887392679	0.000502275866941935	0.0005371666329851377	0.0005347576974515553	0.0005562114302183578	0.0005531788739187077	0.0005763631595241687	0.00057263971074663	0.0006181487904825009	0.0006128943562616479	0.07047055204105253	0.06848058572215387	9.864692652318367e-07	0.00012431247895403064	9.804285953039218e-07	0.00012355124406843165
55.057101982179326	0.0005038484637747408	0.0005024675553613074	0.0005374413599300151	0.0005350320968518874	0.0005565377923167486	0.0005535032356857255	0.0005767466506055038	0.0005730191936996307	0.0006186586696870815	0.0006133952671694513	0.07062465697409173	0.06863030674189605	9.928822939605543e-07	0.0001258745152633023	9.867910122399962e-07	0.00012510227723457057
55.38884871808102	0.0005040388768049908	0.0005026601345165947	0.0005377189253735042	0.0005353093462159545	0.0005568682410109996	0.0005538316551882114	0.0005771356288142355	0.0005734040852861809	0.0006191771977671054	0.0006139046217535171	0.07078281815671485	0.06878396840151804	9.992511846672585e-07	0.00012744523328679647	9.931091808536166e-07	0.00012666187308055243
55.722594394951685	0.000504230064924599	0.0005028535580398282	0.0005379993243270319	0.0005355894411342249	0.0005572027990857394	0.0005541641548962704	0.0005775301489297416	0.0005737944388191298	0.0006197045044543392	0.0006144225451612867	0.0709451292555818	0.06894166168516648	1.0055766388568843e-06	0.00012902473702745831	9.993837872425545e-07	0.00012823013251249404
56.058351057416104	0.0005044219783929256	0.0005030477779605826	0.0005382825512992841	0.0005358723767110971	0.000557541489600042	0.0005545007575462218	0.0005779302669315291	0.000574190308769199	0.0006202407229503483	0.0006149491658690792	0.07111168652343118	0.06910348008840708	1.0118593627647405e-06	0.0001306131329173732	1.0056155217515097e-06	0.00012980715874597037
56.39613082267415	0.0005046145657668177	0.0005032427446524809	0.0005385686002768786	0.0005361581475460737	0.0005578843358938967	0.0005548414861467478	0.0005783360400377299	0.0005745917508019566	0.0006207859900478936	0.0006154846157981765	0.07128258888490221	0.06926951970155626	1.0181000677562555e-06	0.00013221052991502225	1.0118050793587368e-06	0.00013139305739867657
56.7359458809379	0.0005048077738437916	0.0005034384067777285	0.0005388574647042844	0.000536446747714208	0.0005582313615949206	0.0005551863639852785	0.0005787475267451461	0.0005749988218162664	0.0006213404462574579	0.0006160290304357987	0.07145793802571744	0.06943987929624401	1.0242994707589234e-06	0.00013381703960881064	1.0179531600761158e-06	0.00013298793658733654
57.07780849587155	0.0005050015476031429	0.0005036347112296272	0.0005391491374629917	0.0005367381707458108	0.0005585825906253695	0.0005555354146346472	0.0005791647868709467	0.0005754115799843271	0.0006219042359391848	0.0006165825489612402	0.07163783848536155	0.06961466041539455	1.0304582947029232e-06	0.00013543277632482864	1.0240604693596313e-06	0.00013459190702831691
57.42173100503407	0.0005051958301448806	0.0005038316030729511	0.00053944361084986	0.000537032409605358	0.0005589380472094115	0.0005558886619599998	0.000579587881596061	0.000575830084793331	0.0006224775074404567	0.0006171453143773828	0.07182239775343226	0.06979396746675295	1.0365772689782194e-06	0.00013705785723953923	1.0301277185580148e-06	0.0001362050821461097
57.7677258203244	0.0005053905626264284	0.0005040290254821432	0.0005397408765546552	0.0005373294566696025	0.0005592977558807271	0.0005562461301260164	0.0005800168735103924	0.0005762543970888694	0.0006230604132394427	0.0006177174736479008	0.0720117263698199	0.06997790782013795	1.0426571299336192e-06	0.0001386924025008479	1.0361556253674596e-06	0.000137827578185451
58.115805428429454	0.0005055856841969653	0.0005042269196771902	0.0005400409256366993	0.0005376293037048172	0.0005596617414904138	0.0005566078436044059	0.0005804518266598945	0.000576684579120117	0.0006236531100948583	0.000618299177840386	0.07220593802888581	0.07016659190857054	1.0486986213824453e-06	0.00014033653535355795	1.0421449143086696e-06	0.00013945951432940695
58.465982391274686	0.0005057811319293437	0.0005044252248571336	0.0005403437485006294	0.0005379319418431722	0.000560030029215241	0.0005569738271817432	0.000580892806595643	0.0005771206945869343	0.0006242557592023053	0.0006188905822757444	0.07240514968783758	0.07036013333347277	1.0547024951360713e-06	0.00014199038227166727	1.048096317234808e-06	0.0001411010128245932
58.818269346477535	0.0005059768407494567	0.0005046238781310747	0.0005406493348711991	0.0005382373615581698	0.0005604026445662453	0.0005573441059676178	0.0005813398804249625	0.0005775628086889281	0.0006248685263574755	0.0006194918466841362	0.07260948167947731	0.07055864897410999	1.0606695115773562e-06	0.00014365407309974154	1.0540105738703455e-06	0.00014275219911430437
59.172679007803275	0.0005061727433629837	0.0005048228144466144	0.0005409576737671225	0.0005385455526391444	0.0005607796133977223	0.0005577187054031648	0.0005817931168647531	0.0005780109881766274	0.0006254915821266201	0.0006201031353678351	0.07281905782953059	0.07076225910148416	1.066600440258257e-06	0.0001453277412010734	1.059888432371702e-06	0.00014441320197744467
59.52922416562417	0.0005063687701793697	0.0005050219665155768	0.0005412687534738703	0.0005388565041647383	0.0005611609619165959	0.00055809765126994	0.0005822525862970799	0.0005784653014048167	0.000626125102024605	0.0006207246173713165	0.07303400557877884	0.07097108749687336	1.0724960605207508e-06	0.00014701152361334957	1.0657306499080527e-06	0.0001460841536745916
59.887917687380885	0.0005065648492329547	0.0005052212647369475	0.0005415825615154194	0.00053917020447535	0.0005615467166922215	0.0005584809696992116	0.0005827183608271744	0.0005789258183881839	0.0006267692667009888	0.0006213564666589894	0.07325445611019599	0.07118526157524331	1.0783571621507176e-06	0.00014870556121292233	1.0715379932842032e-06	0.00014776519010369082
60.24877251804685	0.0005067609061011138	0.0005054206371168704	0.0005418990846248726	0.0005394866411444821	0.0005619369046666132	0.0005588686871816483	0.0005831905143439447	0.0005793926108593668	0.0006274242621345035	0.000621998862300928	0.07348054448135874	0.07140491251375855	1.0841845460759494e-06	0.0001504099988893226	1.0773112395951216e-06	0.00014945645096385574
60.6118016805955	0.0005069568638193076	0.0005056200091856229	0.0005422183087139443	0.0005398058009489713	0.0005623315531651574	0.0005592608305774654	0.0005836691225831478	0.0005798657523295446	0.0006280902798364207	0.0006226519886670674	0.07371240976234067	0.07163017538562354	1.089979025109154e-06	0.0001521249857312501	1.0830511769216716e-06	0.00015115807992985286
60.97701827647021	0.0005071526427928912	0.000505819303911409	0.0005425402188412203	0.0005401276698380248	0.0005627306899078097	0.0005596574271270238	0.0005841542631933299	0.0005803453181516826	0.0006287675170632293	0.0006233160356302641	0.07395019517937981	0.07186118929952076	1.095741424702668e-06	0.00015385067521862805	1.0887586050411981e-06	0.00015287022483280455
61.34443548605718	0.0005073481607055579	0.0005060184416108508	0.0005428647991791646	0.0005404522329010249	0.000563134343020812	0.0005600585044619188	0.0005846460158046947	0.0005808313855865749	0.0006294561770391413	0.000623991198778714	0.0741940482645825	0.07209809754490666	1.1014725837641022e-06	0.00015558722542902137	1.094434336196444e-06	0.0001545930378547694
61.71406656916102	0.0005075433324242841	0.0005062173398560462	0.000543192032979818	0.000540779474334055	0.0005635425410489657	0.0005604640906165944	0.0005851444621010506	0.0005813240338718327	0.000630156469188955	0.0006246776796382272	0.07444412101195269	0.07234104774343807	1.107173355517307e-06	0.00015733479925574	1.1000791959036053e-06	0.0001563266757333287
62.085924865483435	0.0005077380699006125	0.0005064159133780375	0.0005435219025391245	0.0005411093774050767	0.0005639553129684869	0.0005608742140404996	0.0005856496858949895	0.0005818233442939628	0.0006308686093818171	0.0006253756859048778	0.07470057004005744	0.0725901920068413	1.1128446084097401e-06	0.00015909356463855717	1.1056940238072252e-06	0.00015807129997903735
62.46002379510434	0.0005079322820681401	0.0005066140739665497	0.0005438543891598331	0.0005414419244177176	0.0005643726882004831	0.000561288903610837	0.0005861617732064747	0.0005823294002637094	0.0006315928201864916	0.000626085431688602	0.07496355676164945	0.07284568710152259	1.1184872270601689e-06	0.0001608636948064318	1.1112796745697817e-06	0.00015982707710343602
62.83637685896657	0.0005081258747360311	0.0005068117303658296	0.0005441894731129091	0.0005417770966735918	0.0005647946966250762	0.0005617081886459099	0.0005866808123450026	0.0005828422873948106	0.0006323293311387452	0.0006268071377683225	0.07523324756057366	0.07310769462024977	1.124102113271748e-06	0.0001626453685366347	1.116837018824918e-06	0.0001615941788624814
63.21499763936286	0.0005083187504784056	0.0005070087881664352	0.0005445271335973973	0.0005421148744331041	0.0005652213685962297	0.0005621320989191404	0.0005872068939955498	0.0005833620935863755	0.0006330783790215339	0.0006275410318592539	0.07550981397633812	0.07337638116126273	1.1296901871008262e-06	0.00016443877042850163	1.1223669441800047e-06	0.0001633727825140069
63.59589980042612	0.0005085108085194165	0.0005072051496927885	0.0005448673486986591	0.0005424552368746623	0.0005656527349573014	0.0005625606646737593	0.0005877401113084854	0.0005838889091090507	0.0006338402081586828	0.0006282873488930364	0.0757934328967093	0.0736519185151643	1.1352523879849504e-06	0.00016624409119392336	1.1278703562776814e-06	0.00016516307109072648
63.979097088622495	0.0005087019446138463	0.0005074007138863307	0.0005452100953449338	0.0005427981620522424	0.000566088827057386	0.00056299391663825	0.0005882805599936798	0.0005844228266952014	0.0006346150707228279	0.000629046331311437	0.07608428675872776	0.0739344838599823	1.1407896759274647e-06	0.00016806152796365603	1.1333481799102006e-06	0.00016696523368843474
64.36460333324754	0.0005088920509230085	0.0005075953761840603	0.0005455553492621128	0.0005431436268512018	0.0005665296767684656	0.0005634318860425418	0.0005888283384190133	0.0005849639416332944	0.0006354032270583899	0.0006298182293743384	0.07638256375858964	0.07422425996482393	1.1463030327659189e-06	0.0001698912846148648	1.138801360207279e-06	0.00016877946577321945
64.75243244692527	0.0005090810158857941	0.0005077890283923025	0.0005459030849267046	0.0005434916069423162	0.0005669753165034618	0.0005638746046350561	0.0005893835477135586	0.0005855123518667516	0.0006362049460204787	0.0006306033014828727	0.0766884580707995	0.0745214354025246	1.1517934635149607e-06	0.0001717335721184987	1.144230863904831e-06	0.00017060596950883855
65.14259842611021	0.0005092687240846152	0.0005079815585554644	0.0005462532755168563	0.0005438420767339123	0.0005674257792351994	0.0005643221047006088	0.0005899462918756577	0.000586068158097476	0.0006370205053305851	0.0006314018145185128	0.07700217007710276	0.0748262047717695	1.157261997763873e-06	0.00017358860890456795	1.1496376806507816e-06	0.00017244495409911298
65.53511535159264	0.0005094550561060536	0.0005081728508195784	0.0005466058928613819	0.0005441950093220375	0.0005678810985163634	0.0005647744190792429	0.0005905166778861823	0.000586631463894335	0.0006378501919500497	0.0006322140441990528	0.07732390660566277	0.07513876892916287	1.1627096911903364e-06	0.00017545662125501016	1.1550228244312268e-06	0.00017429663615760316
65.92999738900669	0.0005096398883959856	0.0005083627852904202	0.0005469609073867021	0.0005445503764385827	0.0005683413085005134	0.0005652315811860596	0.0005910948158272684	0.0005872023758068689	0.0006386943024723401	0.0006330402754524581	0.07765388118102348	0.07545933523174163	1.1681376271514962e-06	0.00017733784371939953	1.1603873350648965e-06	0.00017616124009807443
66.32725878934137	0.0005098230931089364	0.0005085512378859463	0.0005473182880615972	0.0005449081483972567	0.0005688064439642095	0.0005656936250320885	0.0005916808190068175	0.0005877810034845135	0.0006395531435352096	0.0006338808028096077	0.077992314285405	0.07578811779048214	1.173546918361982e-06	0.00017923251955494213	1.1657322797728638e-06	0.00017803899854713923
66.72691388945532	0.0005100045379514234	0.0005087380801828185	0.0005476780023396818	0.0005452682940373187	0.0005692765403303229	0.0005661605852462722	0.0005922748040890983	0.0005883674598016432	0.0006404270322539219	0.00063473593081703	0.0783394336319202	0.07612533773536516	1.1789387086768785e-06	0.0001811409011955728	1.1710587548650203e-06	0.0001799301527866115
67.12897711259382	0.0005101840860190314	0.0005089231792567597	0.0005480400160995003	0.0005456307806649785	0.0005697516336926089	0.0005666324970986441	0.0005928768912317938	0.0005889618609887711	0.0006413162966767752	0.0006356059744708261	0.07869547445033527	0.0764712234925862	1.1843141750053415e-06	0.00018306325075358176	1.176367887529878e-06	0.00018183495322356136
67.53346296890952	0.0005103615956269521	0.0005091063975164763	0.0005484042935821475	0.0005459955739923552	0.0005702317608416356	0.000567109396524766	0.0005934872042298619	0.0005895643267702581	0.000642221276264264	0.000636491259673025	0.07906067978601224	0.0768260110745673	1.1896745293284074e-06	0.00018499984055213303	1.1816608377263928e-06	0.00018375365989026227
67.94038605598601	0.0005105369201337021	0.0005092875925308625	0.0005487707973262921	0.0005463626380738901	0.0005707169592921354	0.0005675913201515147	0.0005941058706666055	0.0005901749805089016	0.0006431423223932902	0.0006373921237117167	0.0794353008127581	0.07718994438342731	1.1950210208205598e-06	0.00018695095368814751	1.1869388001809573e-06	0.00018568654297348997
68.3497610593647	0.0005107099077577146	0.0005094666168491857	0.0005491394881004823	0.0005467319352400765	0.0005712072673118707	0.0005680783053242813	0.0005947330220723447	0.0005907939493577784	0.0006440797988879177	0.0006383089157663722	0.07981959716028791	0.07756327552862553	1.200354938136203e-06	0.00018891688463787415	1.1922030065366143e-06	0.00018763388338362275
68.7616027530747	0.0005108804013865306	0.0005096433178139822	0.0005495103248326464	0.0005471034260284411	0.0005717027239521452	0.0005685703901357277	0.0005953687940911815	0.0005914213644198189	0.0006450340825783365	0.000639241997439929	0.08021383725709468	0.07794626515953172	1.2056776118452147e-06	0.00019089793990209603	1.197454727636495e-06	0.00018959597336026812
69.17592600016614	0.0005110482383782345	0.000509817537366307	0.0005498832645366299	0.0005474770691115945	0.0005722033690800365	0.0005690676134561456	0.0005960133266562899	0.0005920573609155099	0.000646005563889718	0.000640191743319227	0.08061829868954776	0.07833918281373252	1.2109904169899273e-06	0.00019289443868959755	1.2026952759221828e-06	0.00019157311711356928
69.59274575324658	0.0005112132503548187	0.0005099891118430283	0.0005502582622356525	0.000547852821222259	0.0005727092434124737	0.0005695700149655595	0.0005966667641742557	0.0005927020783592344	0.0006469946474628368	0.0006411585415655733	0.08103326857809952	0.07874230728190175	1.2162947758347737e-06	0.00019490671365035572	1.2079260080163912e-06	0.00019356563151304296
70.01207705502031	0.0005113752629871205	0.0005101578717658109	0.0005506352708825477	0.0005482306370751214	0.0005732203885522952	0.0005700776351876801	0.0005973292557190003	0.0005933556607447565	0.0006480017528084338	0.00064214279453729	0.081459043971519	0.07915592699015297	1.221592160783767e-06	0.00019693511165644328	1.2131483274637183e-06	0.00019557384682125645
70.43393503883172	0.0005115340957709731	0.0005103236416214335	0.0005510142412766453	0.0005486104692853805	0.0005737368470264023	0.0005705905155258356	0.000598000955235871	0.0005940182567403997	0.000649027314997445	0.000643144919446267	0.08189593226014893	0.07958034040080934	1.2268840974904256e-06	0.00019897999463695804	1.2183636876538732e-06	0.00019759810747815854
70.85833492921113	0.0005116895617941896	0.000510486239633056	0.0005513951219771458	0.000548992268283832	0.0005742586623261722	0.0005711086983010178	0.0005986820217565083	0.0005946900198945051	0.000650071785389369	0.0006441653490506529	0.08234425160922354	0.08001585643261723	1.232172168174131e-06	0.000201041740469185	1.2235735949256378e-06	0.0001996387729367166
71.2852920424243	0.0005118414674939689	0.0005106454775220393	0.0005517778592128237	0.0005493759822283377	0.0005747858789502627	0.0005716322267921736	0.0005993726196251355	0.0005953711088517845	0.000651135632401197	0.0006452045323859765	0.08280433141335113	0.08046279490146575	1.237458015152025e-06	0.0002031207439313759	1.2287796118836585e-06	0.00020169621855761766
71.71482178702524	0.000511989612404338	0.0005108011602599167	0.0005521623967879148	0.0005497615569115253	0.0005753185424499963	0.0005721611452789194	0.0006000729187370056	0.0005960616875812557	0.000652219342319547	0.0006462629355371915	0.08327651277336491	0.08092148698276212	1.2427433446143095e-06	0.0002052174177224475	1.2339833609493166e-06	0.000203770836567696
72.14693966441222	0.0005121337888931754	0.0005109530858100811	0.0005525486759840064	0.000550148935664546	0.0005758566994774857	0.0005726954990868343	0.000600783094789722	0.0005967619256164589	0.0006533234201587828	0.0006473410424542713	0.083761148996759	0.08139227569666171	1.2480299306439268e-06	0.0002073321935514849	1.2391865281231266e-06	0.00020586303708124143
72.58166126938723	0.0005122737818883694	0.00051110104485873	0.0005529366354577498	0.0005505380592567018	0.0005764003978367032	0.0005732353346355032	0.0006015033295482548	0.0005974719983087185	0.0006544483905681378	0.0006484393558141901	0.08425860612307241	0.08187551641745888	1.2533196195136861e-06	0.00020946552330471102	1.2443908670271842e-06	0.00020797324919698268
73.01900229071879	0.0005124093685926559	0.0005112448205346205	0.0005533262111342266	0.000550928865790787	0.000576949686537695	0.000573780699489534	0.0006022338111245146	0.0005981920870942833	0.0006555947987910914	0.0006495583979323685	0.08476926347561627	0.08237157740848397	1.258614334285666e-06	0.00021161788029630535	1.2495982032145444e-06	0.0002101019221712741
73.45897851170821	0.0005125403181866339	0.0005113841881171306	0.0005537173360957679	0.0005513212905939238	0.0005775046158541777	0.0005743316424127228	0.0006029747342724059	0.000598922379776205	0.0006567632116804713	0.0006506987117268415	0.08529351424106325	0.0828808403839855	1.2639160797110489e-06	0.0002137897606068473	1.2548104387646126e-06	0.00021224952667381336
73.90160581075892	0.000512666391519451	0.0005115189147321222	0.0005541099404660184	0.0005517152661037044	0.0005780652373847363	0.0005748882134256224	0.0006037263006993341	0.0005996630708219024	0.0006579542187730212	0.0006518608617386845	0.08583176607849377	0.08340370109953799	1.26922694748319e-06	0.00021598168451934796	1.2600295572252635e-06	0.00021441655613764488
74.34690016194996	0.0005127873407866438	0.0005116487590350868	0.0005545039512890625	0.0005521107217494439	0.0005786316041179142	0.0005754504638667535	0.0006044887193952595	0.0006004143616774233	0.0006591684334274929	0.0006530454352125094	0.08638444175961578	0.08394056997261225	1.2745491218553017e-06	0.00021819419805929607	1.2652576288665592e-06	0.0002166035282020473
74.79487763561212	0.0005129029091945544	0.0005117734708809986	0.0005548992924033616	0.0005525075838282949	0.0005792037705014471	0.0005760184464577005	0.0006052622069803921	0.0006011764610994668	0.0006604064940305659	0.0006542530432410914	0.08695197984196253	0.0844918727350963	1.2798848856484515e-06	0.00022042787464682245	1.2704968163299848e-06	0.00021881098626469475
75.24555439890803	0.0005130128306107836	0.0005118927909803312	0.0005552958843103162	0.0005529057753760366	0.0005797817925159731	0.0005765922153724227	0.0006060469880727937	0.0006019495855063522	0.0006616690652753228	0.0006554843219785719	0.08753483537701691	0.0850580511196081	1.2852366266921569e-06	0.00022268331687076703	1.2757493806666957e-06	0.00022103950114611692
75.6989467164156	0.0005131168292000478	0.0005120064505406064	0.0005556936440371748	0.0005533052160322636	0.0005803657277535251	0.000577171826311035	0.0006068432956771573	0.000602733959349147	0.0006629568395172905	0.0006567399339269506	0.08813348065533105	0.08563956358161967	1.2906068447256572e-06	0.00022496115839502895	1.281017687812156e-06	0.00022328967287861545
76.15507095071504	0.0005132146190448611	0.0005121141708928926	0.0005560924849940963	0.0005537058218997752	0.0005809556355011873	0.0005777573365784536	0.0006076513715962208	0.0006035298155043325	0.0006642705382135407	0.0006580205693010377	0.08874840599083762	0.08623688605950174	1.2959981587939073e-06	0.00022726206600633125	1.2863042155235142e-06	0.00022556213262774072
76.61394356297929	0.000513305903750351	0.000512215663102556	0.0005564923168250616	0.0005541075053978542	0.0005815515768302727	0.0005783488051682033	0.0006084714668662759	0.0006043373956893954	0.0006656109134506925	0.0006593269474773526	0.08938012054670168	0.08685051277478238	1.3014133151893585e-06	0.00022958674181827732	1.2916115608294825e-06	0.0002278575447603043
77.07558111356816	0.0005133903760325941	0.0005123106275636537	0.000556893045252424	0.0005545101751092368	0.0005821536146914808	0.0005789462928518532	0.0006093038422184687	0.0006051569509029561	0.0006669787495682415	0.0006606598185330168	0.09002915320524195	0.08748095707502757	1.3068551959619697e-06	0.00023193592563987286	1.2969424480157015e-06	0.00023017660906732296
77.54000026262605	0.0005134677172897185	0.0005123987535762014	0.0005572945719147722	0.0005549137356204295	0.0005827618140164339	0.0005795498622744244	0.0006101487685675777	0.0006059887418910231	0.0006683748648840252	0.0006620199648810296	0.09069605348458015	0.08812875232193393	1.3123268280673802e-06	0.00023431039752747074	1.3022997371998045e-06	0.00023252006315721552
78.00721777068286	0.000513537597155117	0.0005124797189056637	0.0005576967941978842	0.0005553180873551537	0.0005833762418261501	0.0005801595780563124	0.0006110065275302387	0.0006068330396412539	0.0006698001135293651	0.000663408203009012	0.09138139250490955	0.08879445282742539	1.3178313932040928e-06	0.00023671098053426598	1.3076864335607964e-06	0.0002348886850360582
78.47725049925933	0.000513599673031973	0.0005125531893238515	0.0005580996050584271	0.0005557231264005713	0.0005839969673469275	0.0005807755069021588	0.00061187741197459	0.000607690125907076	0.0006712553874018808	0.0006648253853289237	0.09208576400742811	0.08947863484067256	1.3233722383680733e-06	0.00023913854367063614	1.3131056972391208e-06	0.00023728329588471042
78.95011541147531	0.0005136535896083701	0.0005126188181304997	0.0005585028928401459	0.0005561287443260255	0.0005846240621342638	0.0005813977177172652	0.0006127617266035918	0.0006085602937638207	0.0006727416182447868	0.0006662724021460225	0.09280978542923014	0.09018189758923816	1.3289528872171413e-06	0.00024159400509767004	1.3185608539921989e-06	0.0002397047630545157
79.42582957266194	0.0005136989783521586	0.0005126762456546778	0.0005589065410821954	0.000556534827993945	0.000585257600205404	0.0005820262817320958	0.0006136597885743558	0.0006094438481990631	0.0006742597798621198	0.0006677501837559231	0.09355409903766138	0.09090486437770834	1.3345770523087936e-06	0.0002440783355745213	1.3240554066682158e-06	0.00024215400330043768
79.90441015097758	0.0005137354569847898	0.0005127250987352421	0.0005593104283193376	0.0005569412593626282	0.000585897658181248	0.0005826612726355619	0.0006145719281560933	0.0006103411067396583	0.0006758108904802571	0.0006692597026794766	0.0943193731278927	0.09164818374745522	1.3402486482664297e-06	0.0002465925621775583	1.3295930475577854e-06	0.0002446319862704771
80.38587441802741	0.0005137626289332374	0.0005127649901794269	0.0005597144278736304	0.0005573479152805276	0.0005865443154383058	0.0005833027667177321	0.0006154984894294142	0.0006112524001180407	0.0006773960152668728	0.0006708019760459095	0.09510630328775443	0.09241253070139838	1.345971805966355e-06	0.0002491377723185251	1.3351776716922321e-06	0.0002471397382737689
80.87023974948666	0.0005137800827591686	0.0005127955181987299	0.000560118407637323	0.0005577546672717331	0.0005871976542715708	0.0005839508430227792	0.0006164398310300256	0.0006121780729806844	0.0006790162690195715	0.0006723780681356922	0.09591561373413587	0.09319860799794807	1.3517508878485573e-06	0.0002517151180892324	1.3408133911978854e-06	0.0002496783463550728
81.35752362572781	0.0005137873915644397	0.0005128162658211406	0.0005605222298465672	0.0005581613813122618	0.0005878577600691454	0.0005846055835129503	0.0006173963269400333	0.0006131184846417483	0.0006806728190374075	0.0006739890930955047	0.09674805872559451	0.0940071475185785	1.3575905044043877e-06	0.00025432582095648304	1.3465045507551768e-06	0.0002522489626980984
81.8477436324513	0.0005137841123720152	0.0005128268002787973	0.0005609257508456307	0.0005585679175968193	0.0005885247214996136	0.0005852670732444904	0.0006183683673304023	0.0006140740098852712	0.0006823668881897735	0.0006756362178388511	0.09760442405614284	0.09483891171384029	1.3634955320035533e-06	0.0002569711768469901	1.3522557443140012e-06	0.00025485280939423205
82.34091746132043	0.0005137697854813651	0.0005128266723700987	0.00056132882084124	0.0005589741302956555	0.0005891986307131987	0.0005859354005564964	0.0006193563594583765	0.0006150450398195104	0.0006840997581983892	0.000677320665147045	0.09848552863555846	0.09569469513294657	1.369471132123528e-06	0.0002596525616498091	1.3580718331168435e-06	0.0002574911836017435
82.83706291059936	0.0005137439337973657	0.0005128154157952733	0.0005617312836466871	0.0005593798673011229	0.0005898795835578465	0.0005866106572737595	0.0006203607286239884	0.0006160319827873217	0.0006858727731495711	0.0006790437169866217	0.09939222616195506	0.09657532604246645	1.3755227721476936e-06	0.0002623714371804142	1.3639579651887222e-06	0.00026016546313697986
83.33619788579601	0.0005137060621317425	0.0005127925464644122	0.0005621329764153569	0.0005597849699635829	0.0005905676798115055	0.0005872929389247959	0.0006213819191901793	0.0006170352653368602	0.0006876873432555786	0.0006808067180607511	0.10032540689279375	0.0974816681400767	1.381656247848007e-06	0.00026512935764613776	1.3699195964204762e-06	0.00026287711253802915
83.83834040030794	0.0005136556564760386	0.0005127575617769174	0.0005625337293632848	0.0005601892728162492	0.0005912630234319459	0.0005879823449763285	0.0006224203956713808	0.0006180553332571761	0.0006895449488855318	0.00068261107961379	0.10128599952097116	0.09841462236975258	1.3878777077090763e-06	0.00026792797665886603	1.3759625133615136e-06	0.0002656276896385451
84.34350857607244	0.0005135921832451015	0.0005127099398713195	0.0005629333654803942	0.000560592603288588	0.0005919657228256306	0.0005886789790856193	0.0006234766438958844	0.0006190926526837386	0.0006914471448883723	0.0006844582835099563	0.10227497316314017	0.09937512884529576	1.3941936792739472e-06	0.0002707690548497954	1.3820928579037339e-06	0.0002684188527048853
84.85172064422062	0.0005135150884900668	0.0005126491388444005	0.0005633317002300443	0.0005609947814078872	0.0005926758911372694	0.000589382949372193	0.0006245511722477696	0.0006201477112793291	0.0006933955652324637	0.000686349886609074	0.10329333946797287	0.10036416888960098	1.4006110976817147e-06	0.00027365446814019145	1.3883171540321568e-06	0.00027125236819051934
85.36299494573534	0.0005134237970798076	0.0005125745959385459	0.0005637285412365344	0.0005613956194886042	0.0005933936465618465	0.000590094368710632	0.0006256445129946863	0.000621221019496249	0.0006953919279888045	0.0006882875254645489	0.10434215485267868	0.10138276719766796	1.407137336610219e-06	0.00027658621673139205	1.3946423368172475e-06	0.00027413011916244123
85.87734993211305	0.0005133177118498127	0.0005124857266962312	0.0005641236879602112	0.000561794921809108	0.0005941191126810835	0.0005908133550462681	0.0006267572237083355	0.0006223131119262927	0.0006974380406874496	0.0006902729213711547	0.10542252287673048	0.10243199413196291	1.413780241841427e-06	0.00027956643488397104	1.4010757838592725e-06	0.0002770541144654637
86.39480416602983	0.0005131962127174674	0.0005123819240805626	0.0005645169313598428	0.0005621924842754424	0.0005948524188264951	0.0005915400317357971	0.0006278898887851404	0.0006234245487455497	0.0006995358060796692	0.000692307885792938	0.10653559676250059	0.10351296815944938	1.4205481677075386e-06	0.00028259740156266755	1.4076253494368744e-06	0.00028002649869905694
86.91537632201124	0.0005130586557627175	0.0005122625575607828	0.0005649080535419458	0.0005625880940717476	0.0005955937004713972	0.0005922745279150298	0.000629043121075271	0.0006245559172617262	0.0007016872283416129	0.0006943943262045455	0.10768258207325566	0.10462685844032905	1.427450016681063e-06	0.0002856815520307088	1.4142994015955675e-06	0.00028304956308279616
87.43908518710603	0.0005129043722731121	0.0005121269721616667	0.0005652968273967591	0.0005629815292969955	0.0005963430996544605	0.000593016978896201	0.0006302175636289403	0.0006257078335723936	0.0007038944197588647	0.0006965342523826122	0.10886473955982418	0.10577488757936124	1.4344952824084291e-06	0.0002888214904866737	1.4211068624543632e-06	0.00028612575729633494
87.9659496615646	0.0005127326677522425	0.0005119744874757382	0.0005656830162205995	0.0005633725585877074	0.0005971007654376593	0.0005937675265975029	0.0006314138915697432	0.0006268809443433518	0.0007061596079352994	0.0006987297831875888	0.1100833881881975	0.10695833455152028	1.441694096544809e-06	0.00029202000385239457	1.4280572520708554e-06	0.0002892577023978493
88.4959887595208	0.0005125428208906471	0.0005118043966372957	0.0005660663733243718	0.0005637609407263775	0.0005978668544017686	0.0005945263200078015	0.0006326328141057228	0.0006280759287171796	0.0007084851435741556	0.0007009831538805337	0.11133990836129895	0.10817853781470628	1.449057279719751e-06	0.00029528007681889346	1.4351607361764735e-06	0.00029244820492042856
89.0292216096782	0.0005123340824982651	0.0005116159652572189	0.000566446641628023	0.000564146424235312	0.0005986415311828228	0.0005952935156897244	0.0006338750766898652	0.0006292935003629649	0.0007108735088842263	0.0007032967240240046	0.11263574534933121	0.10943689862331457	1.4565963970841105e-06	0.00029860490828699515	1.442428178189347e-06	0.00029570027227263096
89.56566745600044	0.0005121056743976344	0.0005114084303176471	0.0005668235532408408	0.0005645287469557162	0.0005994249690533998	0.0005960692783247375	0.000635141463342902	0.0006305344096793393	0.0007133273266697566	0.0007056729860214273	0.11397241294427148	0.11073488455760228	1.464323818863066e-06	0.00030199792933797986	1.4498711959105978e-06	0.0002990171295707833
90.1053456584057	0.0005118567882770211	0.0005111809990255945	0.0005671968290274673	0.0005649076356118072	0.0006002173505528498	0.0005968537813040631	0.000636432799152474	0.0006317994461640159	0.0007158493701688133	0.0007081145743550174	0.11535149735547416	0.1120740332850989	1.4722527864243634e-06	0.00030546282289466153	1.4575022233840381e-06	0.00030240223805373667
90.6482756934654	0.0005115865845028661	0.0005109328476247461	0.0005675661781596932	0.0005652828053599254	0.000601018868171171	0.0005976472073698445	0.0006377499529642268	0.0006330894409644698	0.0007184425737120936	0.0007106242755889604	0.11677466136478293	0.11345595657168915	1.4803974844405368e-06	0.0003090035452515405	1.4653345784422902e-06	0.000305859315244017
91.19447715510712	0.0005112941908909272	0.0005106631201646693	0.0005679312976540699	0.0005656539593225675	0.000601829725091582	0.0005984497493112652	0.0006390938402818361	0.0006344052696257151	0.0007211100442819139	0.0007132050392117161	0.1182436487611793	0.11488234456154597	1.4887731197287283e-06	0.0003126243496627129	1.473382536504959e-06	0.0003093923570356011
91.74396975532183	0.0005109787014357292	0.0005103709272268832	0.0005682918718955766	0.0005660207881074646	0.0006026501359974788	0.0005992616107209662	0.0006404654263948044	0.0006357478550528682	0.0007238550740601727	0.0007158599893996265	0.11976028907679488	0.11635497034678335	1.4973960074991886e-06	0.0003163298122146052	1.4816614113039896e-06	0.0003130056619186916
92.29677332487483	0.0005106391749980137	0.0005100553446073012	0.0005686475721476514	0.0005663829693118661	0.0006034803279500107	0.0006000830068175696	0.0006418657297547165	0.0006371181707079092	0.0007266811540640247	0.0007185924377931636	0.12132650264803682	0.11787569484957476	1.5062836657468931e-06	0.00032012486021866515	1.4901876432028838e-06	0.0003167038575572628
92.85290781402206	0.0005102746339500971	0.0005097154119547467	0.0005689980560490507	0.0005667401670123521	0.0006043205413431897	0.0006009141653407778	0.000643295825622833	0.000638517244062086	0.0007295919889793875	0.0007214058973875896	0.12294430602779902	0.11944647204152553	1.5154549186710943e-06	0.00032401480340370215	1.4989788959658646e-06	0.0003204919299872322
93.41239329322968	0.0005098840627792684	0.0005093501313654629	0.0005693429670982076	0.000567092031240665	0.0006051710309442276	0.0006017553275262524	0.0006447568500143156	0.0006399461603276786	0.0007325915133152232	0.0007243040976515699	0.12461581777707079	0.12106935452737692	1.5249300100659549e-06	0.0003280053682077899	1.508054162838602e-06	0.0003243752557109819
93.97524995389855	0.0005094664066495615	0.0005089584659337035	0.0005696819341259008	0.0005674381974461808	0.00060603206702758	0.0006026067491681814	0.0006462500039670237	0.0006414060664952857	0.0007356839090159745	0.0007272910010005148	0.12634326466694756	0.12274649952262852	1.534730727749227e-06	0.0003321027355114442	1.517433882932762e-06	0.00032835963700633686
94.54149810909283	0.0005090205699225772	0.0005085393382588141	0.0005700145707573332	0.000567778285945907	0.0006069039366121741	0.0006034687017784001	0.0006477765581658856	0.0006428981757056642	0.000738873624686047	0.0007303708207665427	0.1281289883249581	0.12448017525744359	1.544880540237212e-06	0.0003363135821962543	1.5271400690498654e-06	0.00033245134081104355
95.11115819427312	0.0005085454146383115	0.0005080916289094783	0.0005703404748649569	0.0005681119013630981	0.0006077869448123046	0.0006043414738518568	0.00064933785795719	0.0006444237719882573	0.0007421653965988354	0.0007335480408239921	0.1299754523628817	0.12627276784228375	1.555404746983631e-06	0.00034064512695308746	1.5371964481691695e-06	0.0003366571415769487
95.68425076803395	0.0005080397589573564	0.0005076141748461651	0.0005706592280136972	0.0005684386320558725	0.0006086814163138883	0.0006052253722493461	0.000650935328790957	0.0006459842154020964	0.0007455642716840572	0.0007368274370488319	0.13188525002685897	0.12812678863416188	1.5663306437161198e-06	0.0003451051808292249	1.5476286160203117e-06	0.00034098436854856917
96.26079651284576	0.0005075023755662671	0.000507105767803234	0.0005709703949006111	0.0005687580495375587	0.0006095876969891142	0.0006061207237096726	0.0006525704821338324	0.0006475809476187435	0.0007490756327113669	0.0007402141008124491	0.13386111241460721	0.13004488214618512	1.5776877045066244e-06	0.0003497022030450603	1.5584642072798485e-06	0.000345440957964141
96.84081623580131	0.0005069319900483481	0.0005065651526325671	0.0005712735227913804	0.0005690697078908377	0.0006105061556639481	0.000607027876504769	0.0006542449218997065	0.0006492154979913631	0.0007527052259157944	0.0007437134647354303	0.13590591730904286	0.13202983454730305	1.58950778250482e-06	0.00035444536269906013	1.5697330831693484e-06	0.0003500355107511066
97.42433086936633	0.0005063272792227415	0.0005059910256111962	0.0005715681409565885	0.0005693731431782423	0.0006114371860547573	0.0006079472022529133	0.0006559603514507749	0.0006508894901591278	0.0007564591913422573	0.0007473313309558638	0.13802269868262257	0.1340845828039088	1.6018253314511316e-06	0.00035934460704475923	1.581467538437284e-06	0.0003547773563564033
98.01136147213543	0.0005056868694552519	0.0005053820327159107	0.0005718537601112091	0.0005696678728520176	0.0006123812088920851	0.0006088790979069122	0.0006577185812277945	0.0006526046492417768	0.0007603440962225047	0.0007510739021995602	0.14021465693229104	0.13621222452020984	1.6146776503389885e-06	0.00036441073711128424	1.5937025299301005e-06	0.0003596766234290061
98.60192922959182	0.0005050093349451304	0.0005047367678685777	0.0005721298718614244	0.0005699533951669755	0.0006133386742518605	0.0006098239879361389	0.0006595215370753122	0.0006543628096856328	0.0007643669717395295	0.0007549478159774978	0.14248516991120214	0.13841602854018373	1.6281051539663097e-06	0.00036965549155038024	1.606475929280711e-06	0.00036474431817379305
99.1960554548718	0.000504293195992814	0.0005040537711566388	0.0005723959481635845	0.0005702291886006242	0.0006143100641166851	0.0006107823267235651	0.0006613712693354604	0.0006561659238296505	0.0007685353535822934	0.000758960182279241	0.14483780483038855	0.14069944638054427	1.6421516723773982e-06	0.00037509163969275117	1.6198288025326933e-06	0.00036999241129564986
99.79376158953411	0.0005035369172545331	0.0005033315270341145	0.0005726514408009622	0.0005704947112856151	0.0006152958951926091	0.0006117546012014709	0.0006632699627928643	0.0006580160712683362	0.0007728573267488058	0.000763118625181165	0.1472763311114489	0.14306612457157047	1.6568647826724998e-06	0.00038073308494150637	1.6338057199065002e-06	0.0003754339345787977
100.39506920433367	0.0005027389059907452	0.0005025684625094527	0.0005728957808849324	0.0005707494004604622	0.0006162967220099235	0.0006127413337524266	0.000665219947563389	0.000659915469097804	0.0007773415751193754	0.0007674313288461472	0.14980473428020277	0.14551991799098812	1.6722961770703707e-06	0.0003865949797750151	1.6484550993293512e-06	0.00038108308828577186
101.00000000000001	0.0005018975103164808	0.0005017629453276289	0.000573128378388283	0.0005709926719454779	0.0006173131403400183	0.0006137430854054085	0.0006672237110310014	0.0006618664831419064	0.0007819974363956761	0.0007719070884582219	0.15242723100125558	0.14806490428548247	1.6802224938394581e-06	0.00038958301550073946	1.6559772789851263e-06	0.00038396142434299335
